# Supplementary material for: Identification of multiple independent horizontal gene transfers into poxviruses using a comparative genomics approach
Source: BMC Evol Biol. 2008 Feb 27;8:67. doi: 10.1186/1471-2148-8-67 (PMC2268676; doi:10.1186/1471-2148-8-67)
Supplement: Additional file 8 — Multiple sequence alignments for all poxvirus families. [file 1471-2148-8-67-S8.gz]

Archive with 1,461 entries (1,460 files):
- Network/Servers/gen153069.gen.tcd.ie/Users/kirsten/poxvirus/aln
- Network/Servers/gen153069.gen.tcd.ie/Users/kirsten/poxvirus/aln/1.aln
- Network/Servers/gen153069.gen.tcd.ie/Users/kirsten/poxvirus/aln/10.aln
- Network/Servers/gen153069.gen.tcd.ie/Users/kirsten/poxvirus/aln/100.aln
- Network/Servers/gen153069.gen.tcd.ie/Users/kirsten/poxvirus/aln/101.aln
- Network/Servers/gen153069.gen.tcd.ie/Users/kirsten/poxvirus/aln/102.aln
- Network/Servers/gen153069.gen.tcd.ie/Users/kirsten/poxvirus/aln/103.aln
- Network/Servers/gen153069.gen.tcd.ie/Users/kirsten/poxvirus/aln/104.aln
- Network/Servers/gen153069.gen.tcd.ie/Users/kirsten/poxvirus/aln/105.aln
- Network/Servers/gen153069.gen.tcd.ie/Users/kirsten/poxvirus/aln/106.aln
- Network/Servers/gen153069.gen.tcd.ie/Users/kirsten/poxvirus/aln/107.aln
- Network/Servers/gen153069.gen.tcd.ie/Users/kirsten/poxvirus/aln/108.aln
- Network/Servers/gen153069.gen.tcd.ie/Users/kirsten/poxvirus/aln/109.aln
- Network/Servers/gen153069.gen.tcd.ie/Users/kirsten/poxvirus/aln/11.aln
- Network/Servers/gen153069.gen.tcd.ie/Users/kirsten/poxvirus/aln/110.aln
- Network/Servers/gen153069.gen.tcd.ie/Users/kirsten/poxvirus/aln/111.aln
- Network/Servers/gen153069.gen.tcd.ie/Users/kirsten/poxvirus/aln/112.aln
- Network/Servers/gen153069.gen.tcd.ie/Users/kirsten/poxvirus/aln/113.aln
- Network/Servers/gen153069.gen.tcd.ie/Users/kirsten/poxvirus/aln/114.aln
- Network/Servers/gen153069.gen.tcd.ie/Users/kirsten/poxvirus/aln/115.aln
- Network/Servers/gen153069.gen.tcd.ie/Users/kirsten/poxvirus/aln/116.aln
- Network/Servers/gen153069.gen.tcd.ie/Users/kirsten/poxvirus/aln/117.aln
- Network/Servers/gen153069.gen.tcd.ie/Users/kirsten/poxvirus/aln/118.aln
- Network/Servers/gen153069.gen.tcd.ie/Users/kirsten/poxvirus/aln/119.aln
- Network/Servers/gen153069.gen.tcd.ie/Users/kirsten/poxvirus/aln/12.aln
- Network/Servers/gen153069.gen.tcd.ie/Users/kirsten/poxvirus/aln/120.aln
- Network/Servers/gen153069.gen.tcd.ie/Users/kirsten/poxvirus/aln/121.aln
- Network/Servers/gen153069.gen.tcd.ie/Users/kirsten/poxvirus/aln/122.aln
- Network/Servers/gen153069.gen.tcd.ie/Users/kirsten/poxvirus/aln/123.aln
- Network/Servers/gen153069.gen.tcd.ie/Users/kirsten/poxvirus/aln/124.aln
- Network/Servers/gen153069.gen.tcd.ie/Users/kirsten/poxvirus/aln/125.aln
- Network/Servers/gen153069.gen.tcd.ie/Users/kirsten/poxvirus/aln/126.aln
- Network/Servers/gen153069.gen.tcd.ie/Users/kirsten/poxvirus/aln/127.aln
- Network/Servers/gen153069.gen.tcd.ie/Users/kirsten/poxvirus/aln/128.aln
- Network/Servers/gen153069.gen.tcd.ie/Users/kirsten/poxvirus/aln/129.aln
- Network/Servers/gen153069.gen.tcd.ie/Users/kirsten/poxvirus/aln/13.aln
- Network/Servers/gen153069.gen.tcd.ie/Users/kirsten/poxvirus/aln/130.aln
- Network/Servers/gen153069.gen.tcd.ie/Users/kirsten/poxvirus/aln/131.aln
- Network/Servers/gen153069.gen.tcd.ie/Users/kirsten/poxvirus/aln/132.aln
- Network/Servers/gen153069.gen.tcd.ie/Users/kirsten/poxvirus/aln/133.aln
- Network/Servers/gen153069.gen.tcd.ie/Users/kirsten/poxvirus/aln/134.aln
- Network/Servers/gen153069.gen.tcd.ie/Users/kirsten/poxvirus/aln/135.aln
- Network/Servers/gen153069.gen.tcd.ie/Users/kirsten/poxvirus/aln/136.aln
- Network/Servers/gen153069.gen.tcd.ie/Users/kirsten/poxvirus/aln/137.aln
- Network/Servers/gen153069.gen.tcd.ie/Users/kirsten/poxvirus/aln/138.aln
- Network/Servers/gen153069.gen.tcd.ie/Users/kirsten/poxvirus/aln/139.aln
- Network/Servers/gen153069.gen.tcd.ie/Users/kirsten/poxvirus/aln/14.aln
- Network/Servers/gen153069.gen.tcd.ie/Users/kirsten/poxvirus/aln/140.aln
- Network/Servers/gen153069.gen.tcd.ie/Users/kirsten/poxvirus/aln/141.aln
- Network/Servers/gen153069.gen.tcd.ie/Users/kirsten/poxvirus/aln/142.aln
- Network/Servers/gen153069.gen.tcd.ie/Users/kirsten/poxvirus/aln/143.aln
- Network/Servers/gen153069.gen.tcd.ie/Users/kirsten/poxvirus/aln/144.aln
- Network/Servers/gen153069.gen.tcd.ie/Users/kirsten/poxvirus/aln/145.aln
- Network/Servers/gen153069.gen.tcd.ie/Users/kirsten/poxvirus/aln/146.aln
- Network/Servers/gen153069.gen.tcd.ie/Users/kirsten/poxvirus/aln/147.aln
- Network/Servers/gen153069.gen.tcd.ie/Users/kirsten/poxvirus/aln/148.aln
- Network/Servers/gen153069.gen.tcd.ie/Users/kirsten/poxvirus/aln/149.aln
- Network/Servers/gen153069.gen.tcd.ie/Users/kirsten/poxvirus/aln/15.aln
- Network/Servers/gen153069.gen.tcd.ie/Users/kirsten/poxvirus/aln/150.aln
- Network/Servers/gen153069.gen.tcd.ie/Users/kirsten/poxvirus/aln/151.aln
- Network/Servers/gen153069.gen.tcd.ie/Users/kirsten/poxvirus/aln/152.aln
- Network/Servers/gen153069.gen.tcd.ie/Users/kirsten/poxvirus/aln/153.aln
- Network/Servers/gen153069.gen.tcd.ie/Users/kirsten/poxvirus/aln/154.aln
- Network/Servers/gen153069.gen.tcd.ie/Users/kirsten/poxvirus/aln/155.aln
- Network/Servers/gen153069.gen.tcd.ie/Users/kirsten/poxvirus/aln/156.aln
- Network/Servers/gen153069.gen.tcd.ie/Users/kirsten/poxvirus/aln/157.aln
- Network/Servers/gen153069.gen.tcd.ie/Users/kirsten/poxvirus/aln/158.aln
- Network/Servers/gen153069.gen.tcd.ie/Users/kirsten/poxvirus/aln/159.aln
- Network/Servers/gen153069.gen.tcd.ie/Users/kirsten/poxvirus/aln/16.aln
- Network/Servers/gen153069.gen.tcd.ie/Users/kirsten/poxvirus/aln/160.aln
- Network/Servers/gen153069.gen.tcd.ie/Users/kirsten/poxvirus/aln/161.aln
- Network/Servers/gen153069.gen.tcd.ie/Users/kirsten/poxvirus/aln/162.aln
- Network/Servers/gen153069.gen.tcd.ie/Users/kirsten/poxvirus/aln/163.aln
- Network/Servers/gen153069.gen.tcd.ie/Users/kirsten/poxvirus/aln/164.aln
- Network/Servers/gen153069.gen.tcd.ie/Users/kirsten/poxvirus/aln/165.aln
- Network/Servers/gen153069.gen.tcd.ie/Users/kirsten/poxvirus/aln/166.aln
- Network/Servers/gen153069.gen.tcd.ie/Users/kirsten/poxvirus/aln/167.aln
- Network/Servers/gen153069.gen.tcd.ie/Users/kirsten/poxvirus/aln/168.aln
- Network/Servers/gen153069.gen.tcd.ie/Users/kirsten/poxvirus/aln/169.aln
- Network/Servers/gen153069.gen.tcd.ie/Users/kirsten/poxvirus/aln/17.aln
- Network/Servers/gen153069.gen.tcd.ie/Users/kirsten/poxvirus/aln/170.aln
- Network/Servers/gen153069.gen.tcd.ie/Users/kirsten/poxvirus/aln/171.aln
- Network/Servers/gen153069.gen.tcd.ie/Users/kirsten/poxvirus/aln/172.aln
- Network/Servers/gen153069.gen.tcd.ie/Users/kirsten/poxvirus/aln/173.aln
- Network/Servers/gen153069.gen.tcd.ie/Users/kirsten/poxvirus/aln/174.aln
- Network/Servers/gen153069.gen.tcd.ie/Users/kirsten/poxvirus/aln/175.aln
- Network/Servers/gen153069.gen.tcd.ie/Users/kirsten/poxvirus/aln/176.aln
- Network/Servers/gen153069.gen.tcd.ie/Users/kirsten/poxvirus/aln/177.aln
- Network/Servers/gen153069.gen.tcd.ie/Users/kirsten/poxvirus/aln/178.aln
- Network/Servers/gen153069.gen.tcd.ie/Users/kirsten/poxvirus/aln/179.aln
- Network/Servers/gen153069.gen.tcd.ie/Users/kirsten/poxvirus/aln/18.aln
- Network/Servers/gen153069.gen.tcd.ie/Users/kirsten/poxvirus/aln/180.aln
- Network/Servers/gen153069.gen.tcd.ie/Users/kirsten/poxvirus/aln/181.aln
- Network/Servers/gen153069.gen.tcd.ie/Users/kirsten/poxvirus/aln/182.aln
- Network/Servers/gen153069.gen.tcd.ie/Users/kirsten/poxvirus/aln/183.aln
- Network/Servers/gen153069.gen.tcd.ie/Users/kirsten/poxvirus/aln/184.aln
- Network/Servers/gen153069.gen.tcd.ie/Users/kirsten/poxvirus/aln/185.aln
- Network/Servers/gen153069.gen.tcd.ie/Users/kirsten/poxvirus/aln/186.aln
- Network/Servers/gen153069.gen.tcd.ie/Users/kirsten/poxvirus/aln/187.aln
- Network/Servers/gen153069.gen.tcd.ie/Users/kirsten/poxvirus/aln/188.aln
- Network/Servers/gen153069.gen.tcd.ie/Users/kirsten/poxvirus/aln/189.aln
- Network/Servers/gen153069.gen.tcd.ie/Users/kirsten/poxvirus/aln/19.aln
- Network/Servers/gen153069.gen.tcd.ie/Users/kirsten/poxvirus/aln/190.aln
- Network/Servers/gen153069.gen.tcd.ie/Users/kirsten/poxvirus/aln/191.aln
- Network/Servers/gen153069.gen.tcd.ie/Users/kirsten/poxvirus/aln/192.aln
- Network/Servers/gen153069.gen.tcd.ie/Users/kirsten/poxvirus/aln/193.aln
- Network/Servers/gen153069.gen.tcd.ie/Users/kirsten/poxvirus/aln/194.aln
- Network/Servers/gen153069.gen.tcd.ie/Users/kirsten/poxvirus/aln/195.aln
- Network/Servers/gen153069.gen.tcd.ie/Users/kirsten/poxvirus/aln/196.aln
- Network/Servers/gen153069.gen.tcd.ie/Users/kirsten/poxvirus/aln/197.aln
- Network/Servers/gen153069.gen.tcd.ie/Users/kirsten/poxvirus/aln/198.aln
- Network/Servers/gen153069.gen.tcd.ie/Users/kirsten/poxvirus/aln/199.aln
- Network/Servers/gen153069.gen.tcd.ie/Users/kirsten/poxvirus/aln/2.aln
- Network/Servers/gen153069.gen.tcd.ie/Users/kirsten/poxvirus/aln/20.aln
- Network/Servers/gen153069.gen.tcd.ie/Users/kirsten/poxvirus/aln/200.aln
- Network/Servers/gen153069.gen.tcd.ie/Users/kirsten/poxvirus/aln/201.aln
- Network/Servers/gen153069.gen.tcd.ie/Users/kirsten/poxvirus/aln/202.aln
- Network/Servers/gen153069.gen.tcd.ie/Users/kirsten/poxvirus/aln/203.aln
- Network/Servers/gen153069.gen.tcd.ie/Users/kirsten/poxvirus/aln/204.aln
- Network/Servers/gen153069.gen.tcd.ie/Users/kirsten/poxvirus/aln/205.aln
- Network/Servers/gen153069.gen.tcd.ie/Users/kirsten/poxvirus/aln/206.aln
- Network/Servers/gen153069.gen.tcd.ie/Users/kirsten/poxvirus/aln/207.aln
- Network/Servers/gen153069.gen.tcd.ie/Users/kirsten/poxvirus/aln/208.aln
- Network/Servers/gen153069.gen.tcd.ie/Users/kirsten/poxvirus/aln/209.aln
- Network/Servers/gen153069.gen.tcd.ie/Users/kirsten/poxvirus/aln/21.aln
- Network/Servers/gen153069.gen.tcd.ie/Users/kirsten/poxvirus/aln/210.aln
- Network/Servers/gen153069.gen.tcd.ie/Users/kirsten/poxvirus/aln/211.aln
- Network/Servers/gen153069.gen.tcd.ie/Users/kirsten/poxvirus/aln/212.aln
- Network/Servers/gen153069.gen.tcd.ie/Users/kirsten/poxvirus/aln/213.aln
- Network/Servers/gen153069.gen.tcd.ie/Users/kirsten/poxvirus/aln/214.aln
- Network/Servers/gen153069.gen.tcd.ie/Users/kirsten/poxvirus/aln/215.aln
- Network/Servers/gen153069.gen.tcd.ie/Users/kirsten/poxvirus/aln/216.aln
- Network/Servers/gen153069.gen.tcd.ie/Users/kirsten/poxvirus/aln/217.aln
- Network/Servers/gen153069.gen.tcd.ie/Users/kirsten/poxvirus/aln/218.aln
- Network/Servers/gen153069.gen.tcd.ie/Users/kirsten/poxvirus/aln/219.aln
- Network/Servers/gen153069.gen.tcd.ie/Users/kirsten/poxvirus/aln/22.aln
- Network/Servers/gen153069.gen.tcd.ie/Users/kirsten/poxvirus/aln/220.aln
- Network/Servers/gen153069.gen.tcd.ie/Users/kirsten/poxvirus/aln/221.aln
- Network/Servers/gen153069.gen.tcd.ie/Users/kirsten/poxvirus/aln/222.aln
- Network/Servers/gen153069.gen.tcd.ie/Users/kirsten/poxvirus/aln/223.aln
- Network/Servers/gen153069.gen.tcd.ie/Users/kirsten/poxvirus/aln/224.aln
- Network/Servers/gen153069.gen.tcd.ie/Users/kirsten/poxvirus/aln/225.aln
- Network/Servers/gen153069.gen.tcd.ie/Users/kirsten/poxvirus/aln/226.aln
- Network/Servers/gen153069.gen.tcd.ie/Users/kirsten/poxvirus/aln/227.aln
- Network/Servers/gen153069.gen.tcd.ie/Users/kirsten/poxvirus/aln/228.aln
- Network/Servers/gen153069.gen.tcd.ie/Users/kirsten/poxvirus/aln/229.aln
- Network/Servers/gen153069.gen.tcd.ie/Users/kirsten/poxvirus/aln/23.aln
- Network/Servers/gen153069.gen.tcd.ie/Users/kirsten/poxvirus/aln/230.aln
- Network/Servers/gen153069.gen.tcd.ie/Users/kirsten/poxvirus/aln/231.aln
- Network/Servers/gen153069.gen.tcd.ie/Users/kirsten/poxvirus/aln/232.aln
- Network/Servers/gen153069.gen.tcd.ie/Users/kirsten/poxvirus/aln/233.aln
- Network/Servers/gen153069.gen.tcd.ie/Users/kirsten/poxvirus/aln/234.aln
- Network/Servers/gen153069.gen.tcd.ie/Users/kirsten/poxvirus/aln/235.aln
- Network/Servers/gen153069.gen.tcd.ie/Users/kirsten/poxvirus/aln/236.aln
- Network/Servers/gen153069.gen.tcd.ie/Users/kirsten/poxvirus/aln/237.aln
- Network/Servers/gen153069.gen.tcd.ie/Users/kirsten/poxvirus/aln/238.aln
- Network/Servers/gen153069.gen.tcd.ie/Users/kirsten/poxvirus/aln/239.aln
- Network/Servers/gen153069.gen.tcd.ie/Users/kirsten/poxvirus/aln/24.aln
- Network/Servers/gen153069.gen.tcd.ie/Users/kirsten/poxvirus/aln/240.aln
- Network/Servers/gen153069.gen.tcd.ie/Users/kirsten/poxvirus/aln/241.aln
- Network/Servers/gen153069.gen.tcd.ie/Users/kirsten/poxvirus/aln/242.aln
- Network/Servers/gen153069.gen.tcd.ie/Users/kirsten/poxvirus/aln/243.aln
- Network/Servers/gen153069.gen.tcd.ie/Users/kirsten/poxvirus/aln/244.aln
- Network/Servers/gen153069.gen.tcd.ie/Users/kirsten/poxvirus/aln/245.aln
- Network/Servers/gen153069.gen.tcd.ie/Users/kirsten/poxvirus/aln/246.aln
- Network/Servers/gen153069.gen.tcd.ie/Users/kirsten/poxvirus/aln/247.aln
- Network/Servers/gen153069.gen.tcd.ie/Users/kirsten/poxvirus/aln/248.aln
- Network/Servers/gen153069.gen.tcd.ie/Users/kirsten/poxvirus/aln/249.aln
- Network/Servers/gen153069.gen.tcd.ie/Users/kirsten/poxvirus/aln/25.aln
- Network/Servers/gen153069.gen.tcd.ie/Users/kirsten/poxvirus/aln/250.aln
- Network/Servers/gen153069.gen.tcd.ie/Users/kirsten/poxvirus/aln/251.aln
- Network/Servers/gen153069.gen.tcd.ie/Users/kirsten/poxvirus/aln/252.aln
- Network/Servers/gen153069.gen.tcd.ie/Users/kirsten/poxvirus/aln/253.aln
- Network/Servers/gen153069.gen.tcd.ie/Users/kirsten/poxvirus/aln/254.aln
- Network/Servers/gen153069.gen.tcd.ie/Users/kirsten/poxvirus/aln/255.aln
- Network/Servers/gen153069.gen.tcd.ie/Users/kirsten/poxvirus/aln/256.aln
- Network/Servers/gen153069.gen.tcd.ie/Users/kirsten/poxvirus/aln/257.aln
- Network/Servers/gen153069.gen.tcd.ie/Users/kirsten/poxvirus/aln/258.aln
- Network/Servers/gen153069.gen.tcd.ie/Users/kirsten/poxvirus/aln/259.aln
- Network/Servers/gen153069.gen.tcd.ie/Users/kirsten/poxvirus/aln/26.aln
- Network/Servers/gen153069.gen.tcd.ie/Users/kirsten/poxvirus/aln/260.aln
- Network/Servers/gen153069.gen.tcd.ie/Users/kirsten/poxvirus/aln/261.aln
- Network/Servers/gen153069.gen.tcd.ie/Users/kirsten/poxvirus/aln/262.aln
- Network/Servers/gen153069.gen.tcd.ie/Users/kirsten/poxvirus/aln/263.aln
- Network/Servers/gen153069.gen.tcd.ie/Users/kirsten/poxvirus/aln/264.aln
- Network/Servers/gen153069.gen.tcd.ie/Users/kirsten/poxvirus/aln/265.aln
- Network/Servers/gen153069.gen.tcd.ie/Users/kirsten/poxvirus/aln/266.aln
- Network/Servers/gen153069.gen.tcd.ie/Users/kirsten/poxvirus/aln/267.aln
- Network/Servers/gen153069.gen.tcd.ie/Users/kirsten/poxvirus/aln/268.aln
- Network/Servers/gen153069.gen.tcd.ie/Users/kirsten/poxvirus/aln/269.aln
- Network/Servers/gen153069.gen.tcd.ie/Users/kirsten/poxvirus/aln/27.aln
- Network/Servers/gen153069.gen.tcd.ie/Users/kirsten/poxvirus/aln/270.aln
- Network/Servers/gen153069.gen.tcd.ie/Users/kirsten/poxvirus/aln/271.aln
- Network/Servers/gen153069.gen.tcd.ie/Users/kirsten/poxvirus/aln/272.aln
- Network/Servers/gen153069.gen.tcd.ie/Users/kirsten/poxvirus/aln/273.aln
- Network/Servers/gen153069.gen.tcd.ie/Users/kirsten/poxvirus/aln/274.aln
- Network/Servers/gen153069.gen.tcd.ie/Users/kirsten/poxvirus/aln/275.aln
- Network/Servers/gen153069.gen.tcd.ie/Users/kirsten/poxvirus/aln/276.aln
- Network/Servers/gen153069.gen.tcd.ie/Users/kirsten/poxvirus/aln/277.aln
- Network/Servers/gen153069.gen.tcd.ie/Users/kirsten/poxvirus/aln/278.aln
- Network/Servers/gen153069.gen.tcd.ie/Users/kirsten/poxvirus/aln/279.aln
- Network/Servers/gen153069.gen.tcd.ie/Users/kirsten/poxvirus/aln/28.aln
- Network/Servers/gen153069.gen.tcd.ie/Users/kirsten/poxvirus/aln/280.aln
- Network/Servers/gen153069.gen.tcd.ie/Users/kirsten/poxvirus/aln/281.aln
- Network/Servers/gen153069.gen.tcd.ie/Users/kirsten/poxvirus/aln/282.aln
- Network/Servers/gen153069.gen.tcd.ie/Users/kirsten/poxvirus/aln/283.aln
- Network/Servers/gen153069.gen.tcd.ie/Users/kirsten/poxvirus/aln/284.aln
- Network/Servers/gen153069.gen.tcd.ie/Users/kirsten/poxvirus/aln/285.aln
- Network/Servers/gen153069.gen.tcd.ie/Users/kirsten/poxvirus/aln/286.aln
- Network/Servers/gen153069.gen.tcd.ie/Users/kirsten/poxvirus/aln/287.aln
- Network/Servers/gen153069.gen.tcd.ie/Users/kirsten/poxvirus/aln/288.aln
- Network/Servers/gen153069.gen.tcd.ie/Users/kirsten/poxvirus/aln/289.aln
- Network/Servers/gen153069.gen.tcd.ie/Users/kirsten/poxvirus/aln/29.aln
- Network/Servers/gen153069.gen.tcd.ie/Users/kirsten/poxvirus/aln/290.aln
- Network/Servers/gen153069.gen.tcd.ie/Users/kirsten/poxvirus/aln/291.aln
- Network/Servers/gen153069.gen.tcd.ie/Users/kirsten/poxvirus/aln/292.aln
- Network/Servers/gen153069.gen.tcd.ie/Users/kirsten/poxvirus/aln/293.aln
- Network/Servers/gen153069.gen.tcd.ie/Users/kirsten/poxvirus/aln/294.aln
- Network/Servers/gen153069.gen.tcd.ie/Users/kirsten/poxvirus/aln/295.aln
- Network/Servers/gen153069.gen.tcd.ie/Users/kirsten/poxvirus/aln/296.aln
- Network/Servers/gen153069.gen.tcd.ie/Users/kirsten/poxvirus/aln/297.aln
- Network/Servers/gen153069.gen.tcd.ie/Users/kirsten/poxvirus/aln/298.aln
- Network/Servers/gen153069.gen.tcd.ie/Users/kirsten/poxvirus/aln/299.aln
- Network/Servers/gen153069.gen.tcd.ie/Users/kirsten/poxvirus/aln/3.aln
- Network/Servers/gen153069.gen.tcd.ie/Users/kirsten/poxvirus/aln/30.aln
- Network/Servers/gen153069.gen.tcd.ie/Users/kirsten/poxvirus/aln/300.aln
- Network/Servers/gen153069.gen.tcd.ie/Users/kirsten/poxvirus/aln/301.aln
- Network/Servers/gen153069.gen.tcd.ie/Users/kirsten/poxvirus/aln/302.aln
- Network/Servers/gen153069.gen.tcd.ie/Users/kirsten/poxvirus/aln/303.aln
- Network/Servers/gen153069.gen.tcd.ie/Users/kirsten/poxvirus/aln/304.aln
- Network/Servers/gen153069.gen.tcd.ie/Users/kirsten/poxvirus/aln/305.aln
- Network/Servers/gen153069.gen.tcd.ie/Users/kirsten/poxvirus/aln/306.aln
- Network/Servers/gen153069.gen.tcd.ie/Users/kirsten/poxvirus/aln/307.aln
- Network/Servers/gen153069.gen.tcd.ie/Users/kirsten/poxvirus/aln/308.aln
- Network/Servers/gen153069.gen.tcd.ie/Users/kirsten/poxvirus/aln/309.aln
- Network/Servers/gen153069.gen.tcd.ie/Users/kirsten/poxvirus/aln/31.aln
- Network/Servers/gen153069.gen.tcd.ie/Users/kirsten/poxvirus/aln/310.aln
- Network/Servers/gen153069.gen.tcd.ie/Users/kirsten/poxvirus/aln/311.aln
- Network/Servers/gen153069.gen.tcd.ie/Users/kirsten/poxvirus/aln/312.aln
- Network/Servers/gen153069.gen.tcd.ie/Users/kirsten/poxvirus/aln/313.aln
- Network/Servers/gen153069.gen.tcd.ie/Users/kirsten/poxvirus/aln/314.aln
- Network/Servers/gen153069.gen.tcd.ie/Users/kirsten/poxvirus/aln/315.aln
- Network/Servers/gen153069.gen.tcd.ie/Users/kirsten/poxvirus/aln/316.aln
- Network/Servers/gen153069.gen.tcd.ie/Users/kirsten/poxvirus/aln/317.aln
- Network/Servers/gen153069.gen.tcd.ie/Users/kirsten/poxvirus/aln/318.aln
- Network/Servers/gen153069.gen.tcd.ie/Users/kirsten/poxvirus/aln/319.aln
- Network/Servers/gen153069.gen.tcd.ie/Users/kirsten/poxvirus/aln/32.aln
- Network/Servers/gen153069.gen.tcd.ie/Users/kirsten/poxvirus/aln/320.aln
- Network/Servers/gen153069.gen.tcd.ie/Users/kirsten/poxvirus/aln/321.aln
- Network/Servers/gen153069.gen.tcd.ie/Users/kirsten/poxvirus/aln/322.aln
- Network/Servers/gen153069.gen.tcd.ie/Users/kirsten/poxvirus/aln/323.aln
- Network/Servers/gen153069.gen.tcd.ie/Users/kirsten/poxvirus/aln/324.aln
- Network/Servers/gen153069.gen.tcd.ie/Users/kirsten/poxvirus/aln/325.aln
- Network/Servers/gen153069.gen.tcd.ie/Users/kirsten/poxvirus/aln/326.aln
- Network/Servers/gen153069.gen.tcd.ie/Users/kirsten/poxvirus/aln/327.aln
- Network/Servers/gen153069.gen.tcd.ie/Users/kirsten/poxvirus/aln/328.aln
- Network/Servers/gen153069.gen.tcd.ie/Users/kirsten/poxvirus/aln/329.aln
- Network/Servers/gen153069.gen.tcd.ie/Users/kirsten/poxvirus/aln/33.aln
- Network/Servers/gen153069.gen.tcd.ie/Users/kirsten/poxvirus/aln/330.aln
- Network/Servers/gen153069.gen.tcd.ie/Users/kirsten/poxvirus/aln/331.aln
- Network/Servers/gen153069.gen.tcd.ie/Users/kirsten/poxvirus/aln/332.aln
- Network/Servers/gen153069.gen.tcd.ie/Users/kirsten/poxvirus/aln/333.aln
- Network/Servers/gen153069.gen.tcd.ie/Users/kirsten/poxvirus/aln/334.aln
- Network/Servers/gen153069.gen.tcd.ie/Users/kirsten/poxvirus/aln/335.aln
- Network/Servers/gen153069.gen.tcd.ie/Users/kirsten/poxvirus/aln/336.aln
- Network/Servers/gen153069.gen.tcd.ie/Users/kirsten/poxvirus/aln/337.aln
- Network/Servers/gen153069.gen.tcd.ie/Users/kirsten/poxvirus/aln/338.aln
- Network/Servers/gen153069.gen.tcd.ie/Users/kirsten/poxvirus/aln/339.aln
- Network/Servers/gen153069.gen.tcd.ie/Users/kirsten/poxvirus/aln/34.aln
- Network/Servers/gen153069.gen.tcd.ie/Users/kirsten/poxvirus/aln/340.aln
- Network/Servers/gen153069.gen.tcd.ie/Users/kirsten/poxvirus/aln/341.aln
- Network/Servers/gen153069.gen.tcd.ie/Users/kirsten/poxvirus/aln/342.aln
- Network/Servers/gen153069.gen.tcd.ie/Users/kirsten/poxvirus/aln/343.aln
- Network/Servers/gen153069.gen.tcd.ie/Users/kirsten/poxvirus/aln/344.aln
- Network/Servers/gen153069.gen.tcd.ie/Users/kirsten/poxvirus/aln/345.aln
- Network/Servers/gen153069.gen.tcd.ie/Users/kirsten/poxvirus/aln/346.aln
- Network/Servers/gen153069.gen.tcd.ie/Users/kirsten/poxvirus/aln/347.aln
- Network/Servers/gen153069.gen.tcd.ie/Users/kirsten/poxvirus/aln/348.aln
- Network/Servers/gen153069.gen.tcd.ie/Users/kirsten/poxvirus/aln/349.aln
- Network/Servers/gen153069.gen.tcd.ie/Users/kirsten/poxvirus/aln/35.aln
- Network/Servers/gen153069.gen.tcd.ie/Users/kirsten/poxvirus/aln/350.aln
- Network/Servers/gen153069.gen.tcd.ie/Users/kirsten/poxvirus/aln/351.aln
- Network/Servers/gen153069.gen.tcd.ie/Users/kirsten/poxvirus/aln/352.aln
- Network/Servers/gen153069.gen.tcd.ie/Users/kirsten/poxvirus/aln/353.aln
- Network/Servers/gen153069.gen.tcd.ie/Users/kirsten/poxvirus/aln/354.aln
- Network/Servers/gen153069.gen.tcd.ie/Users/kirsten/poxvirus/aln/355.aln
- Network/Servers/gen153069.gen.tcd.ie/Users/kirsten/poxvirus/aln/356.aln
- Network/Servers/gen153069.gen.tcd.ie/Users/kirsten/poxvirus/aln/357.aln
- Network/Servers/gen153069.gen.tcd.ie/Users/kirsten/poxvirus/aln/358.aln
- Network/Servers/gen153069.gen.tcd.ie/Users/kirsten/poxvirus/aln/359.aln
- Network/Servers/gen153069.gen.tcd.ie/Users/kirsten/poxvirus/aln/36.aln
- Network/Servers/gen153069.gen.tcd.ie/Users/kirsten/poxvirus/aln/360.aln
- Network/Servers/gen153069.gen.tcd.ie/Users/kirsten/poxvirus/aln/361.aln
- Network/Servers/gen153069.gen.tcd.ie/Users/kirsten/poxvirus/aln/362.aln
- Network/Servers/gen153069.gen.tcd.ie/Users/kirsten/poxvirus/aln/363.aln
- Network/Servers/gen153069.gen.tcd.ie/Users/kirsten/poxvirus/aln/364.aln
- Network/Servers/gen153069.gen.tcd.ie/Users/kirsten/poxvirus/aln/365.aln
- Network/Servers/gen153069.gen.tcd.ie/Users/kirsten/poxvirus/aln/366.aln
- Network/Servers/gen153069.gen.tcd.ie/Users/kirsten/poxvirus/aln/367.aln
- Network/Servers/gen153069.gen.tcd.ie/Users/kirsten/poxvirus/aln/368.aln
[truncated: 1,161 more entries]
