# Supplementary material for: Identification of multiple independent horizontal gene transfers into poxviruses using a comparative genomics approach
Source: BMC Evol Biol. 2008 Feb 27;8:67. doi: 10.1186/1471-2148-8-67 (PMC2268676; doi:10.1186/1471-2148-8-67)
Supplement: Additional file 8 — Multiple sequence alignments for all poxvirus families. [file 1471-2148-8-67-S8.gz › Network/Servers/gen153069.gen.tcd.ie/Users/kirsten/poxvirus/aln/1.aln]

CLUSTAL W (1.81) multiple sequence alignment

AY318871_6398..8422          ------------------------------------------------------------
AY318871_351384..353456      ------------------------------------------------------------
AF250284_15229..15627        ------------------------------------------------------------
AY318871_34399..36279        ------------------------------------------------------------
AF410153_140003..141484      ------------------------------------------------------------
AY318871_3520..5064          ------------------------------------------------------------
AY318871_354790..356334      ------------------------------------------------------------
AY318871_269815..271140      ------------------------------------------------------------
AF198100_265785..267017      ------------------------------------------------------------
AJ581527_252088..253320      ------------------------------------------------------------
D00295_6674..7906            ------------------------------------------------------------
AY318871_11828..14032        ----------------------------------------MGSSQSNSVSVPESSSVLPS
AF482758_18604..19911        ------------------------------------------------------------
X94355_18018..19331          ------------------------------------------------------------
AY741551_4695..6008          ------------------------------------------------------------
AY741551_192749..194062      ------------------------------------------------------------
AY753185_4973..6286          ------------------------------------------------------------
AY753185_193184..194497      ------------------------------------------------------------
AY603973_4871..6184          ------------------------------------------------------------
AY603973_193012..194325      ------------------------------------------------------------
DQ011156_5482..6795          ------------------------------------------------------------
DQ011156_193462..194775      ------------------------------------------------------------
DQ011157_4957..6270          ------------------------------------------------------------
DQ011157_192511..193824      ------------------------------------------------------------
DQ011153_4957..6270          ------------------------------------------------------------
DQ011153_192511..193824      ------------------------------------------------------------
DQ011155_4808..6121          ------------------------------------------------------------
DQ011155_190847..192160      ------------------------------------------------------------
DQ011154_190987..192300      ------------------------------------------------------------
DQ011154_4896..6209          ------------------------------------------------------------
AF380138_4797..6110          ------------------------------------------------------------
AF380138_190749..192062      ------------------------------------------------------------
AY743599_2229..2846          ------------------------------------------------------------
AF438165_16666..17121        ------------------------------------------------------------
AY009089_14981..15436        ------------------------------------------------------------
Y16780_7327..7845            ------------------------------------------------------------
U18338_7327..7845            ------------------------------------------------------------
AY603355_10706..10996        ------------------------------------------------------------
Y16780_7070..7366            ------------------------------------------------------------
U18338_7070..7366            ------------------------------------------------------------
L22579_7738..8013            ------------------------------------------------------------
U18340_7297..7572            ------------------------------------------------------------
U18337_7086..7361            ------------------------------------------------------------
DQ011157_15247..17139        ------------------------------------------------MVNDKILYDSCK
DQ011153_15247..17139        ------------------------------------------------MVNDKILYDSCK
AY741551_14911..16803        ------------------------------------------------MVNDKILYDSCK
AY753185_15320..17212        ------------------------------------------------MVNDKILYDSCK
AY603973_15074..16966        ------------------------------------------------MVNDKILYDSCK
DQ011156_15744..17636        ------------------------------------------------MVNDKILYDSCK
AY743598_7933..9825          ------------------------------------------------MVNDKILYDSCK
DQ011155_13557..15449        ------------------------------------------------MVNDKILYDSCK
DQ011154_13577..15469        ------------------------------------------------MVNDKILYDSCK
AF380138_13433..15325        ------------------------------------------------MVNDKILYDSCK
AF438165_17400..17738        ------------------------------------------------------------
AY009089_15715..16053        ------------------------------------------------------------
AF482758_29659..31557        ------------------------------------------------MINDKILYDSCK
X94355_29281..31125          ----------------------------------------------------------MV
AY603355_11076..11969        ------------------------------------------------------------
AY313847_182669..182944      ------------------------------------------------------------
AY603355_10086..10415        ------------------------------------------------------------
AY678276_17594..15693        ------------------------------------------------MVNDKILYDSCK
AY678277_15767..17671        ------------------------------------------------MVNDKILYDSCK
AY678275_15767..17671        ------------------------------------------------MVNDKILYDSCK
AF095689_12710..14614        ------------------------------------------------MVNDKILYDSCK
AY313847_16130..18034        ------------------------------------------------MVNDKILYDSCK
DQ377945_18696..20600        ------------------------------------------------MVNDKILYDSCK
AY313848_16143..18047        ------------------------------------------------MVNDKILYDSCK
M22812_4028..5932            ------------------------------------------------MVNDKILYDSCK
AY484669_17800..19704        ------------------------------------------------MVNDKILYDSCK
M35027_16232..18136          ------------------------------------------------MVNDKILYDSCK
AY243312_13164..15068        ------------------------MVNDKILYDSCKTFNIDASSAQSLIESGANPLYEYD
Y16780_8406..8804            ------------------------------------------------------------
U18338_8406..8804            ------------------------------------------------------------
L22579_8188..8646            ------------------------------------------------------------
X69198_7488..7949            ------------------------------------------------------------
U18340_7747..8208            ------------------------------------------------------------
U18337_7536..7997            ------------------------------------------------------------
AY386265_6025..7581          ------------------------------------------------------------
AY386264_5739..7331          ------------------------------------------------------------
S78516_9..1559               ------------------------------------------------------------
AX754989_4967..6517          ------------------------------------------------------------
U34774_9..1559               ------------------------------------------------------------
DQ184476_4970..6520          ------------------------------------------------------------
AY386263_4554..6104          ------------------------------------------------------------
AF056304_1..180              ------------------------------------------------------------
AY386264_127051..128544      -------------------------------------------MADERGPDGALFRYLES
AY186732_230..1723           ------------------------------------------------------------
AX754989_126279..127772      -------------------------------------------MADEREADGALFRYLES
AY386263_125991..127484      -------------------------------------------MADEREADGALFRYLES
DQ184476_126284..127777      -------------------------------------------MADEREADGALFRYLES
AY386265_125230..126750      ----------------------------------------------------------MD
AY186733_1..636              ------------------------------------------------------------
AY386265_121371..122924      ------------------------------------------------------------
AY386264_123113..124690      ------------------------------------------------------------
AX754989_122350..123927      ------------------------------------------------------------
DQ184476_122354..123931      ------------------------------------------------------------
AY386263_122061..123638      ------------------------------------------------------------
AY386265_1097..2587          ------------------------------------------------------------
AY386264_130924..132474      --------------------------------------------------------MDAA
AY186732_4087..5649          --------------------------------------------------------MDAA
AX754989_130105..131703      --------------------------------------------MVGFDRRRQRHAMDAA
DQ184476_130145..131707      -------------------------------------------------------MDAAE
AY236149_1..370              ------------------------------------------------------------
AY386263_129865..131427      -------------------------------------------------------MDAAE
AY386265_129107..130654      -------------------------------------------------------MDRNM
AY186733_3027..4574          -------------------------------------------------------MDRNM
AY386265_2656..4215          -------------------------------------------------------MDHPV
AY386265_127480..129033      ------------------------------------------------------------
AY186733_1401..2954          ------------------------------------------------------------
AY386263_128244..129827      ------------------------------------------------------------
AY186732_2521..4026          ------------------------------------------------------------
AY386264_129357..130862      ------------------------------------------------------------
AY267340_1..1148             ------------------------------------------------------------
AX754989_128520..130079      ------------------------------------------------------------
DQ184476_128582..130084      ------------------------------------------------------------
AF198100_17989..20091        ------------------------------------------------------------
AJ581527_18632..20734        ----------------------------------MNSYIKNHCYLCITQEKIMTLTYKYS
AF198100_29444..30754        ------------------------------------------------------------
AJ581527_30087..31397        ------------------------------------------------------------
AY318871_168844..170514      ------------------------------------------------------------
AF410153_138662..139954      ------------------------------------------------------------
AY318871_265724..267250      ------------------------------------------------------------
AY318871_264289..265704      ------------------------------------------------------------
AF198100_193077..194888      ------------------------------------------------------------
AJ581527_182233..184044      ------------------------------------------------------------
AY318871_61181..62239        ------------------------------------------------------------
AF198100_36075..37100        ------------------------------------------------------------
AJ581527_36703..37728        ------------------------------------------------------------
AJ006408_3831..4856          ------------------------------------------------------------
AY318871_41599..43578        ------------------------------------------------------------
AY313848_25995..26639        ------------------------------------------------------------
DQ011157_22980..24320        ------------------------------------------------------------
DQ011153_22980..24320        ------------------------------------------------------------
AY741551_22648..23988        ------------------------------------------------------------
AY753185_23030..24370        ------------------------------------------------------------
AY603973_22787..24127        ------------------------------------------------------------
DQ011156_23472..24812        ------------------------------------------------------------
AY743598_17610..18938        ------------------------------------------------------------
DQ011155_23233..24561        ------------------------------------------------------------
DQ011154_23253..24581        ------------------------------------------------------------
AF380138_23110..24438        ------------------------------------------------------------
AF438165_25664..27004        ------------------------------------------------------------
AY009089_23976..25316        ------------------------------------------------------------
AF012825_30894..32312        --------------------------------------------------------MIFV
U18340_16042..17319          ------------------------------------------------------------
U18337_15847..17124          ------------------------------------------------------------
Y16780_16533..17882          ------------------------------------------------------------
U18338_16533..17882          ------------------------------------------------------------
X69198_15710..17050          ------------------------------------------------------------
L22579_16376..17716          ------------------------------------------------------------
X94355_38982..40406          ----------------------------------------------------MIFVIESK
DQ377945_28315..29733        ------------------------------------------------------MIFVIE
AY313847_25765..27174        ------------------------------------------------------MIFVIE
AY678276_26788..25379        --------------------------------------------------------MIFV
AY313848_26709..27188        ------------------------------------------------------------
AY678277_25458..26876        ------------------------------------------------------MIFVIE
AY678275_25458..26876        ------------------------------------------------------MIFVIE
M35027_25928..27346          ------------------------------------------------------MIFVIE
AY484669_27502..28920        ------------------------------------------------------MIFVIE
AF095689_22404..23822        ------------------------------------------------------MIFVIE
AY243312_22878..24296        ------------------------------------------------------MIFVIE
M20779_308..1570             ------------------------------------------------------------
M22812_13739..14520          ------------------------------------------------------------
M23701_2352..3015            ------------------------------------------------------------
AF482758_39315..40736        ----------------------------------------------------MIFVIESK
AY313848_25787..26005        ------------------------------------------------------------
AY318871_336592..338205      ------------------------------------------------------------
AY318871_27071..28678        ------------------------------------------------------------
AF198100_274734..276512      --------------------------------------------------------MGLY
AY318871_14451..16211        -------------------------------------------------MDLDTLYVSMY
AY318871_346733..348952      -----------------------------------MILNFKDVKTLYKDVRTLGIHHLLV
AF198100_253039..254124      ------------------------------------------------------------
AJ581527_239340..240425      ------------------------------------------------------------
AY318871_9404..11470         ------------------------------------------------MSNLCNTNYCEM
AF198100_271027..273033      ------------------------------------------------------------
AY318871_314103..315887      -------------------------------------------------MDMENLIGINR
AY318871_56222..57574        ------------------------------------------------------------
AY318871_166803..168818      ------------------------------------------------------------
AF198100_269266..270054      ------------------------------------------------------------
AF198100_268121..269197      ------------------------------------------------------------
AY318871_340012..341766      -----------------------------------------------------MYRNVEA
AY318871_175219..176274      ------------------------------------------------------------
AY077834_141342..141689      ------------------------------------------------------------
AY077833_141517..142857      ------------------------------------------------------------
AY077832_141541..142881      ------------------------------------------------------------
AY077834_142150..142683      ------------------------------------------------------------
AY077835_141206..142546      ------------------------------------------------------------
AY077836_141269..142609      ------------------------------------------------------------
AF409137_142116..143459      ------------------------------------------------------------
AF325528_142101..143444      ------------------------------------------------------------
AF409138_141962..143305      ------------------------------------------------------------
AY678277_6669..6938          ------------------------------------------------------------
AY313847_7086..7355          ------------------------------------------------------------
AY313847_191719..191988      ------------------------------------------------------------
AY678275_6669..6938          ------------------------------------------------------------
M35027_10878..11153          ------------------------------------------------------------
M35027_180585..180860        ------------------------------------------------------------
AY484669_8599..8874          ------------------------------------------------------------
AY484669_188858..189133      ------------------------------------------------------------
DQ377945_9645..9920          ------------------------------------------------------------
DQ377945_194298..194573      ------------------------------------------------------------
AY313848_7031..7306          ------------------------------------------------------------
AY313848_190101..190376      ------------------------------------------------------------
AY678276_6912..6640          ------------------------------------------------------------
AF482758_211670..213409      ------------------------------------------------------------
X94355_211138..212883        ------------------------------------------------------------
AY243312_5961..6155          ------------------------------------------------------------
AY243312_188557..188751      ------------------------------------------------------------
AY678276_186471..186662      ------------------------------------------------------------
AY678276_2634..2443          ------------------------------------------------------------
M35027_6474..6815            ------------------------------------------------------------
M35027_184923..185264        ------------------------------------------------------------
DQ377945_5278..5619          ------------------------------------------------------------
AY313847_2761..3096          ------------------------------------------------------------
AY313847_195978..196313      ------------------------------------------------------------
AY313848_2665..3000          ------------------------------------------------------------
AY313848_194407..194742      ------------------------------------------------------------
M35027_7077..7856            ------------------------------------------------------------
M35027_183882..184661        ------------------------------------------------------------
AY313848_3574..4023          ------------------------------------------------------------
AY313848_193384..193833      ------------------------------------------------------------
DQ377945_6188..6637          ------------------------------------------------------------
DQ377945_197581..198030      ------------------------------------------------------------
AY313847_3665..4078          ------------------------------------------------------------
AY313847_194996..195409      ------------------------------------------------------------
AY243312_6722..7060          ------------------------------------------------------------
AY243312_187652..187990      ------------------------------------------------------------
AY678277_3204..3533          ------------------------------------------------------------
AY678277_185653..185982      ------------------------------------------------------------
AY678275_3204..3533          ------------------------------------------------------------
AY678275_185654..185983      ------------------------------------------------------------
AY678276_185573..185899      ------------------------------------------------------------
AY678276_3532..3206          ------------------------------------------------------------
AF482758_4798..6657          -------------------------------------------------MSTITKKIYCS
AF482758_217843..219702      -------------------------------------------------MSTITKKIYCS
M35027_6821..7132            ------------------------------------------------------------
M35027_184606..184917        ------------------------------------------------------------
AY243312_6088..6417          ------------------------------------------------------------
AY243312_188295..188624      ------------------------------------------------------------
DQ377945_198280..198666      ------------------------------------------------------------
AY313847_3029..3415          ------------------------------------------------------------
AY313847_195659..196045      ------------------------------------------------------------
AY678277_2568..2954          ------------------------------------------------------------
AY678277_186232..186618      ------------------------------------------------------------
AY678275_2568..2954          ------------------------------------------------------------
AY678275_186233..186619      ------------------------------------------------------------
AY678276_186152..186535      ------------------------------------------------------------
AY678276_2953..2570          ------------------------------------------------------------
AY313848_2933..3166          ------------------------------------------------------------
AY313848_194241..194474      ------------------------------------------------------------
X94355_3420..5180            ------------------------------------------------------------
X94355_218487..220247        ------------------------------------------------------------
AF380138_2877..4640          ------------------------------------------------------------
AF380138_192219..193982      ------------------------------------------------------------
DQ011155_2888..4651          ------------------------------------------------------------
DQ011155_192317..194080      ------------------------------------------------------------
DQ011154_2976..4739          ------------------------------------------------------------
DQ011154_192457..194220      ------------------------------------------------------------
DQ011157_2956..4728          ------------------------------------------------------------
DQ011157_194053..195825      ------------------------------------------------------------
DQ011153_2956..4728          ------------------------------------------------------------
DQ011153_194053..195825      ------------------------------------------------------------
AY741551_2776..4548          ------------------------------------------------------------
AY741551_194209..195981      ------------------------------------------------------------
DQ011156_3466..5238          ------------------------------------------------------------
DQ011156_195019..196791      ------------------------------------------------------------
AY753185_2782..4554          ------------------------------------------------------------
AY753185_194916..196688      ------------------------------------------------------------
AY603973_2776..4548          ------------------------------------------------------------
AY603973_194648..196420      ------------------------------------------------------------
AF012825_2652..4415          ------------------------------------------------------------
AF012825_205357..207120      ------------------------------------------------------------
DQ377945_5032..5181          ------------------------------------------------------------
AY678277_2058..2204          ------------------------------------------------------------
AY678277_186982..187128      ------------------------------------------------------------
AY243312_5578..5724          ------------------------------------------------------------
AY243312_188988..189134      ------------------------------------------------------------
AY678275_2058..2204          ------------------------------------------------------------
AY678275_186983..187129      ------------------------------------------------------------
AY678276_186902..187045      ------------------------------------------------------------
AY678276_2203..2060          ------------------------------------------------------------
AF438165_4364..6139          ------------------------------------------------------------
AF438165_199581..201356      ------------------------------------------------------------
AY009089_2684..4441          ------------------------------------------------------------
AY009089_197765..199522      ------------------------------------------------------------
U18341_26459..28216          ------------------------------------------------------------
X69198_180713..182470        ------------------------------------------------------------
L22579_180798..182555        ------------------------------------------------------------
X67117_20479..22236          ------------------------------------------------------------
Y16780_182442..184199        ------------------------------------------------------------
U18339_27018..28775          ------------------------------------------------------------
X70841_6777..8534            ------------------------------------------------------------
AF198100_257639..258205      ------------------------------------------------------------
AJ581527_243942..244508      ------------------------------------------------------------
AY318871_335897..336487      ------------------------------------------------------------
AF482758_196202..197926      ------------------------------------------------------------
AF438165_184119..184415      ------------------------------------------------------------
AY009089_182263..182559      ------------------------------------------------------------
AF012825_186011..187795      ------------------------------------------------------------
X94355_195635..197359        ------------------------------------------------------------
AY484669_182236..183960      ------------------------------------------------------------
M35027_176349..178073        ------------------------------------------------------------
AY678277_179935..181176      ------------------------------------------------------------
AY678275_179936..181177      ------------------------------------------------------------
AY678276_179864..181102      ------------------------------------------------------------
AF095689_176999..178723      ------------------------------------------------------------
DQ377945_182658..184382      ------------------------------------------------------------
AY313848_180173..181897      ------------------------------------------------------------
AY313847_180089..181813      ------------------------------------------------------------
D11079_35290..37014          ------------------------------------------------------------
AY243312_177306..179030      ------------------------------------------------------------
AY603355_158419..160143      ------------------------------------------------------------
U94848_164209..165933        ------------------------------------------------------------
Y16780_167491..169215        ------------------------------------------------------------
U18339_12067..13791          ------------------------------------------------------------
X72086_12078..13802          ------------------------------------------------------------
X69198_165773..167497        ------------------------------------------------------------
L22579_165856..167580        ------------------------------------------------------------
X67117_5540..7264            ------------------------------------------------------------
U18341_11516..13240          ------------------------------------------------------------
AF438165_183200..183937      ------------------------------------------------------------
AY009089_181344..182081      ------------------------------------------------------------
AF170726_145191..146675      ------------------------------------------------------------
AY689436_158557..160062      -----------------------------------------------------MICKRKF
AY689437_160752..162230      ------------------------------------------------------------
AY318871_176398..177636      ------------------------------------------------------------
Y16780_5261..5548            ------------------------------------------------------------
U18338_5261..5548            ------------------------------------------------------------
AF095689_10567..10995        ------------------------------------------------------------
DQ377945_16605..17033        ------------------------------------------------------------
DQ377945_187182..187610      ------------------------------------------------------------
AY313847_14043..14471        ------------------------------------------------------------
AY313847_184603..185031      ------------------------------------------------------------
AY313848_14037..14465        ------------------------------------------------------------
AY678276_13995..13570        ------------------------------------------------------------
AY678277_13644..14072        ------------------------------------------------------------
AY678275_13644..14072        ------------------------------------------------------------
AY603355_7968..8396          ------------------------------------------------------------
M22812_3076..3309            ------------------------------------------------------------
AY678277_14841..15074        ------------------------------------------------------------
AY243312_12212..12445        ------------------------------------------------------------
DQ377945_17779..18012        ------------------------------------------------------------
DQ377945_186203..186436      ------------------------------------------------------------
AY313847_15216..15449        ------------------------------------------------------------
AY313847_183625..183858      ------------------------------------------------------------
AY313848_15210..15443        ------------------------------------------------------------
AF095689_11762..11995        ------------------------------------------------------------
AY678275_14841..15074        ------------------------------------------------------------
AY678276_14997..14767        ------------------------------------------------------------
M22812_1596..2309            ------------------------------------------------------------
AY243312_10730..11443        ------------------------------------------------------------
AY603355_7683..7955          ------------------------------------------------------------
AY678277_13359..13631        ------------------------------------------------------------
AY313847_13758..14030        ------------------------------------------------------------
AY313847_185044..185316      ------------------------------------------------------------
AY313848_13752..14024        ------------------------------------------------------------
AY678275_13359..13631        ------------------------------------------------------------
AY678276_13554..13285        ------------------------------------------------------------
X69198_5201..6559            ------------------------------------------------------------
L22579_5901..7259            ------------------------------------------------------------
Y16780_5524..6591            ------------------------------------------------------------
U18338_5524..6591            ------------------------------------------------------------
U18340_5460..6818            ------------------------------------------------------------
U18337_5249..6607            ------------------------------------------------------------
AY743598_5457..7439          --------------------------MFDYLENEEVVLDELKQMLRDRDPNDTRNQFKNN
DQ011154_11107..13089        -----------------------------------------------------MFDYLEN
DQ011155_11087..13069        --------------------------MFDYLENEEVVLDELKQMLRDRDPNDTRNQFKNN
AF380138_10963..12945        -----------------------------------------------------MFDYLEN
DQ011157_12788..14770        --------------------------MFDYLENEEVVLDELKQMLRDRDPNDTRNQFKNN
DQ011153_12788..14770        -----------------------------------------------------MFDYLEN
AY741551_12452..14434        --------------------------MFDYLENEEVVLDELKQMLRDRDPNDTRNQFKNN
AY753185_12863..14845        -----------------------------------------------------MFDYLEN
AY603973_12617..14599        -----------------------------------------------------MFDYLEN
DQ011156_13285..15267        -----------------------------------------------------MFDYLEN
M19531_176..2185             --------------------------MFDYLENEEVALDELKQMLRDRDPNDTRNQFKNN
AF482758_27147..29153        --------------------------MFDYLENEEVALDELKQMLRDRDPNDTRNQFKNN
A04702_178..2184             -----------------------------------------------------MFDYLEN
AF095689_12001..12231        ------------------------------------------------------------
X94355_26765..28771          --------------------------MFDYLENEEVALDELKQMLRDRDPNDTRNQFKNN
AY243312_11532..11945        ------------------------------------------------------------
AY678276_14497..14087        ------------------------------------------------------------
M22812_2398..2745            ------------------------------------------------------------
AF095689_11084..11431        ------------------------------------------------------------
AY603355_9121..9369          ------------------------------------------------------------
AY603355_8485..8892          ------------------------------------------------------------
DQ377945_17123..17530        ------------------------------------------------------------
DQ377945_186685..187092      ------------------------------------------------------------
AY678276_15234..15022        ------------------------------------------------------------
AY678277_14161..14574        ------------------------------------------------------------
AY678275_14161..14574        ------------------------------------------------------------
M22812_3331..3546            ------------------------------------------------------------
AY678277_15096..15311        ------------------------------------------------------------
AY243312_12467..12682        ------------------------------------------------------------
AY603355_9415..9630          ------------------------------------------------------------
DQ377945_18034..18249        ------------------------------------------------------------
AY313847_15471..15686        ------------------------------------------------------------
AY313847_183388..183603      ------------------------------------------------------------
AY313848_15465..15680        ------------------------------------------------------------
AY678275_15096..15311        ------------------------------------------------------------
AY313847_14560..14967        ------------------------------------------------------------
AY313847_184107..184514      ------------------------------------------------------------
AY313848_14554..14961        ------------------------------------------------------------
S78201_1022..1630            ------------------------------------------------------------
AY077835_8394..7762          ------------------------------------------------------------
AY077836_8455..7823          ------------------------------------------------------------
AY077832_8557..7925          ------------------------------------------------------------
AY077833_8685..8053          ------------------------------------------------------------
AY077834_8462..7830          ------------------------------------------------------------
AF325528_8225..8860          ------------------------------------------------------------
AF409137_8218..8853          ------------------------------------------------------------
AF336128_3281..3919          ------------------------------------------------------------
AF409138_8107..8742          ------------------------------------------------------------
AY689436_12013..11387        ------------------------------------------------------------
AY689437_14313..13687        ------------------------------------------------------------
AF170722_4513..5967          ------------------------------------------------------------
AF170722_153891..155345      ------------------------------------------------------------
U43201_1..1452               ------------------------------------------------------------
AF170726_4932..6383          ------------------------------------------------------------
AF170726_155391..156842      ------------------------------------------------------------
AY318871_327525..329108      ---------------------------------------------------------MWT
AY318871_345044..346588      ------------------------------------------------------------
AF198100_248089..250332      ------------------------------------------------------MGISDK
AY318871_33182..34330        ------------------------------------------------------------
AF198100_242384..243274      ------------------------------------------------------------
AJ581527_231627..232517      ------------------------------------------------------------
AY318871_19710..21296        ------------------------------------------------------------
AF198100_23375..25111        --------------------------------------------MAYRRKSAFKRAIDED
AJ581527_24018..25754        --------------------------------------------MAYRRKSAFKRAIDED
AY318871_50911..52728        ------------------------------------------MIYNTSLPEMSNGRLINE
AF198100_26562..28352        ----------------------------------------------------MGNEKLRK
AJ581527_27205..28995        ----------------------------------------------------MGNEKLRK
AF198100_260697..262235      ------------------------------------------------------------
AJ581527_247000..248538      ------------------------------------------------------------
AF198100_137148..138776      ------------------------------------------------------------
AJ581527_131957..132682      ------------------------------------------------------------
AY318871_329772..331274      ------------------------------------------------------------
AF198100_258169..258939      ------------------------------------------------------------
AJ581527_244472..245242      ------------------------------------------------------------
AY318871_49570..50862        ------------------------------------------------------------
AF198100_25192..26496        ------------------------------------------------------------
AJ581527_25835..27139        ------------------------------------------------------------
AY318871_38125..39147        ------------------------------------------------------------
AF198100_12038..13033        ------------------------------------------------------------
AJ581527_12674..13669        ------------------------------------------------------------
AY077832_146213..147676      ------------------------------------------------------------
AY077833_146189..147640      ------------------------------------------------------------
AY077834_146015..147466      ------------------------------------------------------------
AY077835_145877..147235      ------------------------------------------------------------
AY077836_145940..147298      ------------------------------------------------------------
AF409138_146622..148091      ------------------------------------------------------------
AF409137_146780..148249      ------------------------------------------------------------
AF325528_146764..148233      ------------------------------------------------------------
AY318871_323507..325222      -----------------------------------------------------MNYYRNN
AY318871_47722..49497        ----------------------------------------------MVSDNIHLLVKSND
AY318871_24185..25495        ------------------------------------------------------------
AF198100_13909..15222        ------------------------------------------------------------
AJ581527_14552..15865        ------------------------------------------------------------
AY318871_319765..321141      ------------------------------------------------------------
AY318871_261382..262686      ------------------------------------------------------------
AF198100_246144..247448      ------------------------------------------------------------
AJ581527_235387..236340      ------------------------------------------------------------
AY318871_331490..332890      ------------------------------------------------------------
AF198100_259206..260654      ------------------------------------------------------------
AJ581527_245509..246957      ------------------------------------------------------------
AY318871_317087..318379      ------------------------------------------------------------
AY318871_25676..26935        ------------------------------------------------------------
AF198100_244729..246114      ------------------------------------------------------------
AJ581527_233972..235357      ------------------------------------------------------------
AY318871_36414..37502        ------------------------------------------------------------
AY318871_254322..256865      --------------------------------------------MLMDPKELNRIMYTGS
AY318871_318572..319762      ------------------------------------------------------------
AF198100_267416..267736      ------------------------------------------------------------
AY318871_334673..335746      ------------------------------------------------------------
AF482758_10785..12761        ------------------------------------------------------------
AF012825_10613..12565        ------------------------------------------------------------
X94355_10160..12145          ----------------------------------------MLYFVEMERYSLHKYFYIAS
AF198100_262266..263552      ------------------------------------------------------------
AJ581527_248569..249855      ------------------------------------------------------------
D00295_10139..10705          ------------------------------------------------------------
AY243312_180482..180643      ------------------------------------------------------------
D00295_10706..11224          ------------------------------------------------------------
M35027_179300..179683        ------------------------------------------------------------
AF438165_185719..188070      ------------------------------------------------------------
AY009089_183877..186228      ------------------------------------------------------------
X69198_168697..171060        ------------------------------------------------------------
X67117_8464..10827           ------------------------------------------------------------
U18341_14440..16803          ------------------------------------------------------------
L22579_168780..171143        ------------------------------------------------------------
Y16780_170418..172781        ------------------------------------------------------------
U18339_14994..17357          ------------------------------------------------------------
X72086_15005..17368          ------------------------------------------------------------
AF482758_199107..201509      ------------------------------------------------------------
D11079_38882..39412          ------------------------------------------------------------
D11079_39463..39810          ------------------------------------------------------------
AY243312_180898..181827      ------------------------------------------------------------
M24217_1..243                ------------------------------------------------------------
AY484669_185181..187556      -----------------------------------------------------MDEDTRL
AY313848_183124..185499      ------------------------------------------------------------
X94355_198549..200936        -----------------------------------------------------MDEDTRL
DQ011157_177050..179413      ------------------------------------------------------------
AY741551_177488..179851      ------------------------------------------------------------
DQ011153_177050..179413      ------------------------------------------------------------
AY753185_177742..180105      ------------------------------------------------------------
AY603973_177479..179842      ------------------------------------------------------------
DQ011156_177980..180352      ------------------------------------------------------------
AF380138_175330..177711      ------------------------------------------------------------
DQ011155_175440..177809      ------------------------------------------------------------
DQ011154_175518..177887      ------------------------------------------------------------
AY318871_321238..323451      ------------------------------------------------------------
AF198100_254214..255791      -----------------------------------------------------MLIMSSI
AJ581527_240516..242093      ------------------------------------------------------------
AY318871_53481..54923        --------------------------------------------MNTTNHEECSKTYDTN
AY318871_21941..23401        ------------------------------------------------------------
AF198100_273042..274352      ------------------------------------------------------------
AY689436_17220..15292        ----------------------------------------------------------MS
AY689437_19558..17630        ------------------------------------------------------------
AY386371_6393..8306          ------------------------------------------------------------
AF153912_1822..2108          ------------------------------------------------------------
AF153912_1401..1850          ------------------------------------------------------------
AF153912_615..1322           ------------------------------------------------------------
AJ293568_9048..10961         ------------------------------------------------------------
AY318871_342879..344513      ------------------------------------------------------------
AF012825_14442..16733        --------------------------------------------------MASLTEHAIV
AF482758_16002..18296        -------------------------------------------------MASLTEHAIVN
X94355_15374..17668          ----------------------------------------MASLTEHAIVNVRKLIYSTY
AF482758_20588..22978        ----------------------------------MNSLIENSVLHVRKLLYTIHFNDIDH
X94355_20088..22589          MNSLIENSVLHVRKLLYTIHFNDIDHAPTTATSRDCENQYDSYDIYVRSVFKNNLVLERK
AF482758_183730..185406      ------------------------------------------------------------
Y16780_156467..158143        ------------------------------------------------------------
U18339_1043..2719            ------------------------------------------------------------
X72086_1054..2730            ------------------------------------------------------------
X69198_155404..157080        ------------------------------------------------------------
L22579_155435..157111        ------------------------------------------------------------
U18341_1042..2718            ------------------------------------------------------------
AF438165_167763..169457      ------------------------------------------------------------
AY009089_165906..167579      -------------------------------------------------MDFFKKEILDW
AF012825_174993..176687      ------------------------------------------------------------
DQ011157_165270..166955      ------------------------------------------------------------
AY741551_165226..166920      -------------------------------------------------MDFFKKEILDW
DQ011153_165270..166955      ------------------------------------------------------------
AY753185_165455..167149      -------------------------------------------------MDFFKKEILDW
AY603973_165192..166886      -------------------------------------------------MDFFKKEILDW
DQ011156_165720..167414      -------------------------------------------------MDFFKKEILDW
AF380138_163058..164743      ------------------------------------------------------------
DQ011155_163046..164731      ------------------------------------------------------------
DQ011154_163104..164789      ------------------------------------------------------------
AY603355_148317..149546      ------------------------------------------------------------
X94355_183211..184887        ------------------------------------------------------------
AF095689_166287..167963      ------------------------------------------------------------
M35027_165603..167279        -------------------------------------------------MDFFKKEILDW
AY484669_171473..173149      ------------------------------------------------------------
D11079_24578..26254          ------------------------------------------------------------
AY243312_166594..168270      ------------------------------------------------------------
M58055_120..1796             ------------------------------------------------------------
AY313848_169411..171087      ------------------------------------------------------------
AY678277_169225..170901      ------------------------------------------------------------
AY678275_169227..170903      ------------------------------------------------------------
DQ377945_171914..173590      ------------------------------------------------------------
AY678276_169136..170809      ------------------------------------------------------------
AY313847_169385..171061      ------------------------------------------------------------
AY689436_157088..158536      ------------------------------------------------------------
AY689437_159251..160699      ------------------------------------------------------------
AY386371_128524..130017      ------------------------------------------------------------
AJ293568_138461..139936      ------------------------------------------------------------
AF170722_140100..142121      --------------------------------MDHVSSYIILTKSKRINVFSIRSALKQG
AF170726_141626..143653      -----------------------------------------MDHVSYYIVLMKSKRITVS
AF409138_137011..138921      ----------------------------MILLYDYVTLTKSRNIKVKNILKLIKNDQLID
AY077835_136322..138244      ---------------------------MSKIIKKMILLYDYITLTKSRNIKVKNIIKLIK
AY077836_136385..138307      ---------------------------MSKIIKKMILLYDYITLTKSRNIKVKNIIKLIK
AF409137_137231..139135      ----------------------------------MILLYDYITLTKSRNIKVKNIIKLIK
AF325528_137222..139126      ----------------------------MILLYDYITLTKSRNIKVKNIIKLIKNDQLID
AY077834_137264..138376      ------------------------------------------------------------
AY077832_136663..138576      ---------------------------MSKIIKKMILLYDYITLTKSRNIKVKNIIKLIK
AY077833_136666..138579      ---------------------------MSKIIKKMILLYDYITLTKSRNIKVKNIIKLIK
AY077834_136463..137212      ------------------------------------------------------------
AF410153_135128..137035      ------------------------------------------MLYDYIAYTKSRNITLKY
AY689436_151190..153112      -----------------------------------------------------MFPLYDY
AY689437_154261..156183      ----------------------------MFPLYDYIVFTKSKTIKYKNVLKLIESDTSVL
AJ293568_6505..7146          ------------------------------------------------------------
AY678276_184660..184806      ------------------------------------------------------------
AY678276_4444..4298          ------------------------------------------------------------
U18337_86..259               ------------------------------------------------------------
U18338_85..258               ------------------------------------------------------------
L22579_718..993              ------------------------------------------------------------
AY603355_2682..2990          ------------------------------------------------------------
AY603355_163519..163827      ------------------------------------------------------------
M35027_8241..8693            ------------------------------------------------------------
M35027_183045..183497        ------------------------------------------------------------
AY678276_184965..185243      ------------------------------------------------------------
AY678276_4140..3862          ------------------------------------------------------------
AY678277_3860..4141          ------------------------------------------------------------
AY678277_185045..185326      ------------------------------------------------------------
AY678275_3860..4141          ------------------------------------------------------------
AY678275_185046..185327      ------------------------------------------------------------
DQ377945_6879..7475          ------------------------------------------------------------
DQ377945_196743..197339      ------------------------------------------------------------
AY313847_4320..4916          ------------------------------------------------------------
AY313847_194158..194754      ------------------------------------------------------------
AY313848_4265..4861          ------------------------------------------------------------
AY313848_192546..193142      ------------------------------------------------------------
AY603355_3067..3768          ------------------------------------------------------------
AY603355_162741..163442      ------------------------------------------------------------
M35027_8787..9947            ------------------------------------------------------------
M35027_181791..182951        ------------------------------------------------------------
AY313848_4955..6103          ------------------------------------------------------------
AY313848_191304..192452      ------------------------------------------------------------
DQ377945_7569..8717          ------------------------------------------------------------
DQ377945_195501..196649      ------------------------------------------------------------
AY313847_5010..6158          ------------------------------------------------------------
AY313847_192916..194064      ------------------------------------------------------------
AY678277_4475..5725          ------------------------------------------------------------
AY678277_183461..184711      ------------------------------------------------------------
AY678275_4475..5725          ------------------------------------------------------------
AY678275_183462..184712      ------------------------------------------------------------
AY678276_183353..184627      ------------------------------------------------------------
AY678276_5751..4477          ------------------------------------------------------------
AF438165_6349..8367          --------------------------------MDCGRDCICILCRLLDEDVTYKKIKLEI
AY009089_4669..6687          --------------------------MDCGRDCICILCRLLDEDVTYKKIKLEIETCHNL
AF438165_198241..199371      ------------------------------------------------------------
AY009089_196458..197537      ------------------------------------------------------------
AF482758_6771..8789          ---------------------------MDCGRDCTILCRLLDEDVTYKKIKLEIETCHNL
AF482758_215711..217729      ----------------------------MDCGRDCTILCRLLDEDVTYKKIKLEIETCHN
X94355_5392..7410            --------------------------MDYCGRECTILRRLLDEDVTYKKIKLEIETCHNL
X94355_216257..218275        ---------------------------MDYCGRECTILRRLLDEDVTYKKIKLEIETCHN
AY386371_130014..131465      ------------------------------------------------------------
AJ293568_139947..141377      -----------------------------------------MINLCKYSKSVKNIMIESF
AF438165_16119..16367        ------------------------------------------------------------
AY009089_14434..14682        ------------------------------------------------------------
AY386371_127424..128494      ------------------------------------------------------------
AJ293568_137018..138439      ------------------------------------------------------------
AY077832_139997..141490      ------------------------------------------------------------
AY077833_139973..141466      ------------------------------------------------------------
AY077834_139798..141291      ------------------------------------------------------------
AY077835_139663..141156      ------------------------------------------------------------
AY077836_139726..141219      ------------------------------------------------------------
AF409137_140572..142068      ------------------------------------------------------------
AF325528_140557..142053      ------------------------------------------------------------
AF409138_140418..141914      ------------------------------------------------------------
AF170722_142123..143595      ------------------------------------------------------------
AF170726_143655..145127      ------------------------------------------------------------
AF410153_137100..138557      ------------------------------------------------------------
AY689436_155544..157046      ------------------------------------------------------------
AY689437_157707..159209      ------------------------------------------------------------
                                                                                         

AY318871_6398..8422          -----------------------MKSYDDKVKELYSAIESND-KSRINNVLSEDTED---
AY318871_351384..353456      --------------------------MEYYDEDVKSFYLAIK-DQNKDKIKDILTKN---
AF250284_15229..15627        ------------------------------------------------------------
AY318871_34399..36279        ---------------MDASVKKLVKAIQQGSRDIIREVINSEDNIISRFYKYTQSFP---
AF410153_140003..141484      -----------------------------MDNLYRYITVSDTVDVDNVRKLLSSCNI---
AY318871_3520..5064          -------MDTNNLYYTMHVGTDEEVLSLVREYEKRYSYIFTRVKRGYALKDVSRAYYLFH
AY318871_354790..356334      -------MDTNNLYYTMHVGTDEEVLSLVREYEKRYSYIFTRVKRGYALKDVSRAYYLFH
AY318871_269815..271140      -----------------------------MMLYILYDGVSVS-EMMVKLLLENKLIS---
AF198100_265785..267017      -----------------------------MDRVELCNAILFG--ELDVARRLLDSYI---
AJ581527_252088..253320      -----------------------------MDRVELCNAILFG--ELDVARRLLDSYI---
D00295_6674..7906            -----------------------------MDRVELCNAILFG--ELDVARRLLDSYI---
AY318871_11828..14032        STLPSSTLPSSTLPSSVPPSSTQPPESNYSVYNKSVKYKYNNDEKSCVVTSHEKFIS---
AF482758_18604..19911        -----------------------MESADFMAVDEQFHDDLRSLSLIDDYAKHGLGVD---
X94355_18018..19331          ---------------------MESADFMAVDEQFHDDLDLWSLSLVDDYVKHGLGVD---
AY741551_4695..6008          ----------------MESVDFMAVDEQFHDDLDLWSLSLVDDYKKHGLGVD--------
AY741551_192749..194062      ----------------MESVDFMAVDEQFHDDLDLWSLSLVDDYKKHGLGVD--------
AY753185_4973..6286          ----------------MESVDFMAVDEQFHDDLDLWSLSLVDDYKKHGLGVD--------
AY753185_193184..194497      ----------------MESVDFMAVDEQFHDDLDLWSLSLVDDYKKHGLGVD--------
AY603973_4871..6184          ----------------MESVDFMAVDEQFHDDLDLWSLSLVDDYKKHGLGVD--------
AY603973_193012..194325      ----------------MESVDFMAVDEQFHDDLDLWSLSLVDDYKKHGLGVD--------
DQ011156_5482..6795          ----------------MESVDFMAVDEQFHDDLDLWSLSLVDDYKKHGLGVD--------
DQ011156_193462..194775      ----------------MESVDFMAVDEQFHDDLDLWSLSLVDDYKKHGLGVD--------
DQ011157_4957..6270          ----------------MESVDFMAVDEQFHDDLDLWSLSLVDDYKKHGLGVD--------
DQ011157_192511..193824      ----------------MESVDFMAVDEQFHDDLDLWSLSLVDDYKKHGLGVD--------
DQ011153_4957..6270          ----------------MESVDFMAVDEQFHDDLDLWSLSLVDDYKKHGLGVD--------
DQ011153_192511..193824      ----------------MESVDFMAVDEQFHDDLDLWSLSLVDDYKKHGLGVD--------
DQ011155_4808..6121          ----------------MESVDFMAVDEQFHDDLDLWSLSLVDDYKKHGLGVD--------
DQ011155_190847..192160      ----------------MESVDFMAVDEQFHDDLDLWSLSLVDDYKKHGLGVD--------
DQ011154_190987..192300      ----------------MESADFMAVDEQFHDDLDLWSLSLVDDYKKHGLGVD--------
DQ011154_4896..6209          ----------------MESADFMAVDEQFHDDLDLWSLSLVDDYKKHGLGVD--------
AF380138_4797..6110          ----------------MESADFMAVDEQFHDDLDLWSLSLVDDYKKHGLGVD--------
AF380138_190749..192062      ----------------MESADFMAVDEQFHDDLDLWSLSLVDDYKKHGLGVD--------
AY743599_2229..2846          --------------------------MESADFMAVDEQFHDD-LDLWSLSLVDDYKK---
AF438165_16666..17121        ------------------------------------------------------------
AY009089_14981..15436        ------------------------------------------------------------
Y16780_7327..7845            ------------------------------------------------------------
U18338_7327..7845            ------------------------------------------------------------
AY603355_10706..10996        ------------------------------------------------------------
Y16780_7070..7366            -----------------------------------MQKEIAD------------------
U18338_7070..7366            ----------------------------MQKEIAD-------------------------
L22579_7738..8013            ------------------------------------------------------------
U18340_7297..7572            ------------------------------------------------------------
U18337_7086..7361            ------------------------------------------------------------
DQ011157_15247..17139        TFNIDASSAQSLIESGANPLYEYDGETPLKAYVTKKNNNIKNDVVILLLSSVDYKNI---
DQ011153_15247..17139        TFNIDASSAQSLIESGANPLYEYDGETPLKAYVTKKNNNIKNDVVILLLSSVDYKNI---
AY741551_14911..16803        TFNIDASSAQSLIESGANPLYEYDGETPLKAYVTKKNNNIKNDVVILLLSSVDYKNI---
AY753185_15320..17212        TFNIDASSAQSLIESGANPLYEYDGETPLKAYVTKKNNNIKNDVVILLLSSVDYKNI---
AY603973_15074..16966        TFNIDASSAQSLIESGANPLYEYDGETPLKAYVTKKNNNIKNDVVILLLSSVDYKNI---
DQ011156_15744..17636        TFNIDASSAQSLIESGANPLYEYDGETPLKAYVTKKNNNIKNDVVILLLSSVDYKNI---
AY743598_7933..9825          TFNIDASSAQSLIESGANPLYEYDGETPLKAYVTKKNNNIKNDVVILLLSSVDYKNI---
DQ011155_13557..15449        TFNIDASSAQSLIESGANPLYEYDGETPLKAYVTKKNNNIKNDVVILLLSSVDYKNI---
DQ011154_13577..15469        TFNIDASSAQSLIESGANPLYEYDGETPLKAYVTKKNNNIKNDVVILLLSSVDYKNI---
AF380138_13433..15325        TFNIDASIAQSLIESGANPLYEYDGETPLKAYVTKKNNNIKNDVVILLLSSVDYKNI---
AF438165_17400..17738        ------------------------------------------------------------
AY009089_15715..16053        ------------------------------------------------------------
AF482758_29659..31557        TFNIDACSAQSLIESGANPLYEYNGETPLKAYVTKKNNNIKNDVVILLLSSVDYKNI---
X94355_29281..31125          VWDSMLYDSCKTFDACSAQSLVERNENSLKAYVTKKNKNIKTDVVMSLLSSANYKNI---
AY603355_11076..11969        --------------------------------------MVND------------------
AY313847_182669..182944      ------------------------------------------------------------
AY603355_10086..10415        ------------------------------------------------------------
AY678276_17594..15693        TFNIDASSAQSLIESGANPLYEYDGETPLKAYVTKKNNNIKNDVVILLLSSVDYKNI---
AY678277_15767..17671        TFNIDASSAQSLIESGANPLYEYDGETPLKAYVTKKNNNIKNDVVILLLSSVDYKNI---
AY678275_15767..17671        TFNIDASSAQSLIESGANPLYEYDGETPLKAYVTKKNNNIKNDVVILLLSSVDYKNI---
AF095689_12710..14614        TFNIDASSAQSLIESGANPLYEYDGETPLKAYVTKKNNNIKNDVVILLLSSVDYKNI---
AY313847_16130..18034        TFNIDASSAQSLIESGANPLYEYDGETPLKAYVTKKNNNIKNDVVILLLSSVDYKNI---
DQ377945_18696..20600        TFNIDASSAQSLIESGANPLYEYDGETPLKAYVTKKNNNIKNDVVILLLSSVDYKNI---
AY313848_16143..18047        TFNIDASSAQSLIESGANPLYEYDGETPLKAYVTKKNNNIKNDVVILLLSSVDYKNI---
M22812_4028..5932            TFNIDASSAQSLIESGANPLYEYDGETPLKAYVTKKNNNIKNDVVILLLSSVDYKNI---
AY484669_17800..19704        TFNIDASSAQSLIESGANPLYEYDGETPLKAYVTKKNNNIKNDVVILLLSSVDYKNI---
M35027_16232..18136          TFNIDASSAQSLIESGANPLYEYDGETPLKAYVTKKNNNIKNDVVILLLSSVDYKNI---
AY243312_13164..15068        GETPLKAYVT-------------------KKNNNIKNDVVIL---LLSSVDYKNIND---
Y16780_8406..8804            ------------------------------------------------------------
U18338_8406..8804            ------------------------------------------------------------
L22579_8188..8646            ------------------------------------------------------------
X69198_7488..7949            ------------------------------------------------------------
U18340_7747..8208            ------------------------------------------------------------
U18337_7536..7997            ------------------------------------------------------------
AY386265_6025..7581          --------------------MLSRESVFSSHEDLLFRYLETGSPVDLDVVRALVATD---
AY386264_5739..7331          -----------------------------MSEKGFPTFVNAA-AMLSRESVVAPHA----
S78516_9..1559               ---------------MLSRESVVVPHADLLFRYLESGQVDLE-TVRALVATDADVNF---
AX754989_4967..6517          -------------MLSRESVVVPHADLLFRYLESGQVDLETVRALVATDADVNFRGEHGR
U34774_9..1559               -------------MLSRESVVVPHADLLFRYLESGQVDLETVRALVATDADVNFRGEHGR
DQ184476_4970..6520          -------------MLSRESVVVPHADLLFRYLESGQVDLETVRALVATDADVNFRGEHGR
AY386263_4554..6104          -----------------------------MLSRESVVVPHAD------------------
AF056304_1..180              ------------------------------------------------------------
AY386264_127051..128544      EERPDVERMRRLLDEGADVNYAGPRGYAPLHMLMRGNPLDPD-AVRLLLAAGADVNA---
AY186732_230..1723           ------------------MADEREADGALFRYLESEDRPDVEHMRRLLDEGADVNYAGPR
AX754989_126279..127772      EDRPDVEHMRRLLDEGADVNYAGPRGYAPLHMLMRGNPLDPD-AVRLLLAAGADVNA---
AY386263_125991..127484      EDRPDVEHMRRLLDEGADVNYAGPRGYAPLHMLMRGNPLDPD-AVRLLLAAGADVNA---
DQ184476_126284..127777      EDRPDVEHMRRLLDEGADVNYAGPRGYAPLHMLMRGNPLDPD-AVRLLLAAGADVNA---
AY386265_125230..126750      PDADDEASDRQAASALYRYLETADKPSVEKMFRLVRDGADVN-FTGPYGYTPLHVLM---
AY186733_1..636              ------------------------------------------------------------
AY386265_121371..122924      -----------------------------MDRLSDHTAVFRE-ASLYGYLSSTSTVT---
AY386264_123113..124690      -----------------------------MENNDGNELNNRH-PHVREFKEASLYGF---
AX754989_122350..123927      -----------------------------MENNDGNERNNEH-PHVREFKEASLYGF---
DQ184476_122354..123931      -----------------------------MENNDGNERNNEH-PHVREFKEASLYGF---
AY386263_122061..123638      -----------------------------MENNEGNERNNEH-PHVREFKEASLYGF---
AY386265_1097..2587          --------MESALYDYFFTRGPDVRASEVRQLLSLGADVNFTGGFGNTALHTYLHYD---
AY386264_130924..132474      EMEELDINAESVLYDYFILNADRARVGEVVMLLAQGAEINYADSFDKTPLHLYLHTR---
AY186732_4087..5649          EMEELDINAESALYDYFILNADRARVGEVVMLLAQGAEINYADSFDKTPLHLYLHTR---
AX754989_130105..131703      EMEDLDINAESALYDYFILNADRARVGEVVMLLAQGAEINYADSFDKTPLHLYLHTR---
DQ184476_130145..131707      MEDLDINAESALYDYFILNADRARVGEVVMLLAQGAEINYAD-SFDKTPLHLYLHTR---
AY236149_1..370              ------------------------------------------------------------
AY386263_129865..131427      MEELDINAESALYDYFILNADRARVGEVVMLLAQGAEINYAD-SFDKTPLHLYLHTR---
AY386265_129107..130654      DHEFDISPESALYDYFITQSEHACVGEVVALLAEGADVNYVG-HFDKSALHLYLHTR---
AY186733_3027..4574          DHEFEISPESALYDYFITQSEHACVGEVVALLAEGADVNYVG-HFDKSALHLYLHTR---
AY386265_2656..4215          MEDAVMEDGVEAALYNYFCLCPRVSARAVRTLLKMGADVNYTGPLDKTPLHAYLHTG---
AY386265_127480..129033      -----------------------------MKWQASLVIWKDN-MGSRASAALYEYLD---
AY186733_1401..2954          -----------------------------MKWQASLVIWKDN-MGSRASA----------
AY386263_128244..129827      -----------------------MLTRCYIIERKLFTLCQGA-MDFLGAALHDYVAD---
AY186732_2521..4026          ---------------------MDFLGAALHDYVADAENVRVD-EVLRLLAAGASVEY---
AY386264_129357..130862      ---------------------MDFLGAALYDYVADAENVRVD-EVRRLLAAGASVEY---
AY267340_1..1148             ------------------------------------------------------------
AX754989_128520..130079      --------------------------MLTRCYIIERKLFTLCQGAMDFLGAALHDYV---
DQ184476_128582..130084      ---------------------MDFLGAALHDYVADAPKVCAE-EVRRLLAAGASVEY---
AF198100_17989..20091        ---MNSYIKNHCYLCITQEKIMTLTYKYSTMDRLLSLHNILKENNVDRLRELIESDKDVI
AJ581527_18632..20734        TM---------------------------DRLLSLHNILKEN--NVDRLRELIESDK---
AF198100_29444..30754        -----------------------------MWLFPERVYYLKN--ENLLISFYIECYL---
AJ581527_30087..31397        ----------------------------MWLFPERVYYLKNENLLISFYIECYLTIT---
AY318871_168844..170514      -----------------------------MENKLYKIMFIGS--DNEILSAIKDYIS---
AF410153_138662..139954      -------------------------------MDNIRRIISNI--KQDDNIA---------
AY318871_265724..267250      ----------------------------MNSIDIIYSYMYSC--EDEKKVLSVIDV----
AY318871_264289..265704      -----------------------------MDLEEINCIMYIL-DSETILQKIENYEK---
AF198100_193077..194888      -------------------------MVIYCNLHTVIMNIFYN-NIHRCFKDTPLHKA---
AJ581527_182233..184044      --------------------------MVIYCNLHTVIMNIFYNNIHRCFKDTPLHKA---
AY318871_61181..62239        -------------------------------MSSHTTLLCLN--LVKLSCISML------
AF198100_36075..37100        -----------------------------MPFLIELLRI---------------------
AJ581527_36703..37728        -------------------------MPFLIELLRITGIVTLC------------------
AJ006408_3831..4856          -------------------------MPFLIELLRITGIVTLC------------------
AY318871_41599..43578        -----------------------MSDNDCKSDSYIYMNIKQG-NIDALKSILDRQDV---
AY313848_25995..26639        ------------------------------------------------------------
DQ011157_22980..24320        -----------------------MSVEYYLSLYAKYNSKNLD-VFRNMLQVIEPSGN---
DQ011153_22980..24320        -----------------------MSVEYYLSLYAKYNSKNLD-VFRNMLQVIEPSGN---
AY741551_22648..23988        -----------------------MSVEYYLSLYAKYNSKNLD-VFRNMLQVIEPSGN---
AY753185_23030..24370        -----------------------MSVEYYLSLYAKYNSKNLD-VFRNMLQVIEPSGN---
AY603973_22787..24127        -----------------------MSVEYYLSLYAKYNSKNLD-VFRNMLQVIEPSGN---
DQ011156_23472..24812        -----------------------MSVEYYLSLYAKYNSKNLD-VFRNMLQVIEPSGN---
AY743598_17610..18938        -----------------------MSVEYYLSLYAKYNSKNLD-VFRNMLQVIEPSGN---
DQ011155_23233..24561        -----------------------MSVEYYLSLYAKYNSKNLD-VFRNMLQVIEPSGN---
DQ011154_23253..24581        -----------------------MSVEYYLSLYAKYNSKNLD-VFRNMLQVIEPSGN---
AF380138_23110..24438        -----------------------MSVEYYLSLYAKYNSKNLD-VFRNMLQVIEPSGN---
AF438165_25664..27004        -------------------MDNIMSAEYYLSLYAKYNSKNLD-VFRNMLQAIEPSGN---
AY009089_23976..25316        -------------------MDNIMSAEYYLSLYAKYNSKNLD-VFRNMLQAIEPSGN---
AF012825_30894..32312        IESKLSQIYRNRNINFYTTMDKIISDEYYLYLYAKYNSKNLD-VFRNMLRTIEPSGN---
U18340_16042..17319          -------------------MDNIMSAEYYLSLYTKYNSKNLD-VFRNMLQAIEPSGN---
U18337_15847..17124          -------------------MDNIMSAEYYLSLYTKYNSKNLD-VFRNMLQAIEPSGN---
Y16780_16533..17882          -------------------MDNIMSAEYYLSLYTKYNSKNLD-VFRNMLQAIEPSGN---
U18338_16533..17882          -------------------MDNIMSAEYYLSLYTKYNSKNLD-VFRNMLQAIEPSGN---
X69198_15710..17050          -------------------MDNIMSAEYYLSLYTKYNSKNLD-VFRNMLQAIEPSGN---
L22579_16376..17716          -------------------MDNIMSAEYYLSLYTKYNSKNLD-VFRNMLQAIEPSGN---
X94355_38982..40406          LLQIYRNRNRNRNINFYTTIDNIMSAEYYLSLYAKYNSKNLD-VFRNMLQAIEPSGN---
DQ377945_28315..29733        SKLLQIYRNRNRNINFYTTMDNIMSAEYYLSLYAKYNSKNLD-VFRNMLQAIEPSGN---
AY313847_25765..27174        SKLLQIYRNRNRNINFYTTMDNIMSAEYYLSLYAKYNSKNLD-VFRNMLQAIEPSGN---
AY678276_26788..25379        IESKLLQIYRNRNINFYTTMDNIMSAEYYLSLYAKYNSKNLD-VFRNMLQAIEPSGN---
AY313848_26709..27188        ------------------------------------------------------------
AY678277_25458..26876        SKLLQIYRNRNRNINFYTTMDNIMSAEYYLSLYAKYNSKNLD-VFRNMLQAIEPSGN---
AY678275_25458..26876        SKLLQIYRNRNRNINFYTTMDNIMSAEYYLSLYAKYNSKNLD-VFRNMLQAIEPSGN---
M35027_25928..27346          SKLLQIYRNRNRNINFYTTMDNIMSAEYYLSLYAKYNSKNLD-VFRNMLQAIEPSGN---
AY484669_27502..28920        SKLLQIYRNRNRNINFYTTMDNIMSAEYYLSLYAKYNSKNLD-VFRNMLQAIEPSGN---
AF095689_22404..23822        SKLLQIYRNRNRNINFYTTMDNIMSAEYYLSLYAKYNSKNLD-VFRNMLQAIEPSGN---
AY243312_22878..24296        SKLLQIYRNRNRNINFYTTMDNIMSAEYYLSLYAKYNSKNLD-VFRNMLQAIEPSGN---
M20779_308..1570             -----------------------------------------------MLQAIEPSGN---
M22812_13739..14520          --------------------------ASTISWMMKLGISPSK------------------
M23701_2352..3015            ------------------------------------------------------------
AF482758_39315..40736        LSQIYRNRNRNRNINFYTTIDNIMSAEYYLSLYAKYNSKNLD-VFRNMLQAIEPSGH---
AY313848_25787..26005        ------------------------------------------------------------
AY318871_336592..338205      ---------------------------MLTLHQVYKSIYRDD--YKKSLSKILEYLS---
AY318871_27071..28678        ---------------------MYTVIMCIQLVSLYRSMYKDT--DDDIIKAIEHYRI---
AF198100_274734..276512      KLYRSIYIDSDEESLSAIKDFEMLEGYDPYTRDRIEEIIELNRIIELDDDDVIYDQI---
AY318871_14451..16211        LDSDHDTLLA-------------------LKSLKYCSDNDDI--DDELETIELDDDC---
AY318871_346733..348952      IKNEKLKCMRMRFDITLCLTMYTSAVFRSVLLDSEEDVLHSI--KMFEQELLERRQL---
AF198100_253039..254124      ---------------------------MSDNTLLLHTIMILD-LEPN-------------
AJ581527_239340..240425      ---------------------------MSDNTLLLHTIMILD-LEPN-------------
AY318871_9404..11470         CPDDLYRIMCYGNCLDIVSAIDNYDASQCENKSIPYTAIHQA-LQLRRLDVVEKIIQ---
AF198100_271027..273033      ---------------------MWPDDLYRIMCRGNYIEILSA-ITNYNLHKHGANQC---
AY318871_314103..315887      ILYLVYSGTDEEILLEADSISNVKDYLLYYAVEARRGSVVRE--LLNKHCNPNTFHD---
AY318871_56222..57574        -------------------------------MLNRRYPLYFA--IISQDITYTKWLL---
AY318871_166803..168818      --------MEHDKLYNIMLTGSDSDILNAIGKYIPTANSCYVYNPVLPLHQAVSAKK---
AF198100_269266..270054      ------------------------------------------------------------
AF198100_268121..269197      ------------------------MISFNNNYRKLRKAIINE-DIEEIKYIIEKDPN---
AY318871_340012..341766      VKLLLEYGAQTNPCNFYVPPPLYYAIVGVRNLLRKKKMLHDV-DTKIDNCNTIIKML---
AY318871_175219..176274      ------------------------------------------------------------
AY077834_141342..141689      -----------------------------MEYISNYNKLLKE--IYINQSNLKIN-----
AY077833_141517..142857      -----------------------------MEYISNYDKLLKEIYINQSNLKINVLKK---
AY077832_141541..142881      -----------------------------MEYISNYDELLKE--IYINQSNLKINVL---
AY077834_142150..142683      ------------------------------------------------------------
AY077835_141206..142546      -----------------------------MEYISDYEELLKEIYINQSNLKINVLKK---
AY077836_141269..142609      -----------------------------MEYISDYEELLKEIYINQSNLKINVLKK---
AF409137_142116..143459      -----------------------------MEYISDYEELLKEIYINQSNLKINVLKK---
AF325528_142101..143444      -----------------------------MEYISDYEELLKEIYINQSNLKINVLKK---
AF409138_141962..143305      -----------------------------MEYISDYEELLKEIYINQSNLKINVLKK---
AY678277_6669..6938          ------------------------------------------------------------
AY313847_7086..7355          ------------------------------------------------------------
AY313847_191719..191988      ------------------------------------------------------------
AY678275_6669..6938          ------------------------------------------------------------
M35027_10878..11153          ------------------------------------------------------------
M35027_180585..180860        ------------------------------------------------------------
AY484669_8599..8874          ------------------------------------------------------------
AY484669_188858..189133      ------------------------------------------------------------
DQ377945_9645..9920          ------------------------------------------------------------
DQ377945_194298..194573      ------------------------------------------------------------
AY313848_7031..7306          ------------------------------------------------------------
AY313848_190101..190376      ------------------------------------------------------------
AY678276_6912..6640          ------------------------------------------------------------
AF482758_211670..213409      -----------------MLCDYDTKMFNDTILDFISSEMSSESFIITMFNNNSSTNI---
X94355_211138..212883        -----------------MLRDYDAKMFNDTVLDFISSEMSLESFIITTFNNNSSTNI---
AY243312_5961..6155          ------------------------------------------------------------
AY243312_188557..188751      ------------------------------------------------------------
AY678276_186471..186662      ------------------------------------------------------------
AY678276_2634..2443          ------------------------------------------------------------
M35027_6474..6815            ------------------------------------------------------------
M35027_184923..185264        ------------------------------------------------------------
DQ377945_5278..5619          ------------------------------------------------------------
AY313847_2761..3096          ------------------------------------------------------------
AY313847_195978..196313      ------------------------------------------------------------
AY313848_2665..3000          ------------------------------------------------------------
AY313848_194407..194742      ------------------------------------------------------------
M35027_7077..7856            ---------------------------MSRINITKKIYCSVF------------------
M35027_183882..184661        ---------------------------MSRINITKKIYCSVF------------------
AY313848_3574..4023          -----------------------------MSRINITKKIYCS-VFLFL------------
AY313848_193384..193833      -----------------------------MSRINITKKIYCS-VFLFL------------
DQ377945_6188..6637          -----------------------------MSRINITKKIYCS-VFLFL------------
DQ377945_197581..198030      -----------------------------MSRINITKKIYCS-VFLFL------------
AY313847_3665..4078          -----------------------------MSRINITKKIYCS------------------
AY313847_194996..195409      -----------------------------MSRINITKKIYCS------------------
AY243312_6722..7060          ---------------------------------------MDE------------------
AY243312_187652..187990      ---------------------------------------MDE------------------
AY678277_3204..3533          ---------------------------------------MDE------------------
AY678277_185653..185982      ---------------------------------------MDE------------------
AY678275_3204..3533          ---------------------------------------MDE------------------
AY678275_185654..185983      ---------------------------------------MDE------------------
AY678276_185573..185899      ---------------------------------------MDE------------------
AY678276_3532..3206          ---------------------------------------MDE------------------
AF482758_4798..6657          GFLFLSYISNYEKVNDEMYEMGEMDEIVRIVNDSMWYIPNAFMDDGENEGHISVNNV---
AF482758_217843..219702      GFLFLSYISNYEKVNDEMYEMGEMDEIVRIVNDSMWYIPNAFMDDGENEGHISVNNV---
M35027_6821..7132            ---------------------------------MEQTLTRLH------------------
M35027_184606..184917        ---------------------------------MEQTLTRLH------------------
AY243312_6088..6417          ------------------------------------------------------------
AY243312_188295..188624      ------------------------------------------------------------
DQ377945_198280..198666      ---------------------------------MEQTLTPLH------------------
AY313847_3029..3415          ---------------------------------MEQTLTPLH------------------
AY313847_195659..196045      ---------------------------------MEQTLTPLH------------------
AY678277_2568..2954          ---------------------------------MEQTLTRLH------------------
AY678277_186232..186618      ---------------------------------MEQTLTRLH------------------
AY678275_2568..2954          ---------------------------------MEQTLTRLH------------------
AY678275_186233..186619      ---------------------------------MEQTLTRLH------------------
AY678276_186152..186535      ---------------------------------MEQTLTRLH------------------
AY678276_2953..2570          ---------------------------------MEQTLTRLH------------------
AY313848_2933..3166          ------------------------------------------------------------
AY313848_194241..194474      ------------------------------------------------------------
X94355_3420..5180            --------------------MDEMDEIVRIVNDSMWYIPNAFMDDGENEGHISVNNV---
X94355_218487..220247        --------------------MDEMDEIVRIVNDSMWYIPNAFMDDGENEGHISVNNV---
AF380138_2877..4640          ---------------------MKMDEIVRIVNDSMWYVPNAFMDDGDNEGHISVNNV---
AF380138_192219..193982      ---------------------MKMDEIVRIVNDSMWYVPNAFMDDGDNEGHISVNNV---
DQ011155_2888..4651          ---------------------MKMDEIVRIVNDSMWYVPNAFMDDGDNEGHISVNNV---
DQ011155_192317..194080      ---------------------MKMDEIVRIVNDSMWYVPNAFMDDGDNEGHISVNNV---
DQ011154_2976..4739          ---------------------MKMDEIVRIVNDSMWYVPNAFMDDGDNEGHISVNNV---
DQ011154_192457..194220      ---------------------MKMDEIVRIVNDSMWYVPNAFMDDGDNEGHISVNNV---
DQ011157_2956..4728          ------------------MKMDEMDEIVRIVNDSMWYVPNAFMDDGDNEGHISVNNV---
DQ011157_194053..195825      ------------------MKMDEMDEIVRIVNDSMWYVPNAFMDDGDNEGHISVNNV---
DQ011153_2956..4728          ------------------MKMDEMDEIVRIVNDSMWYVPNAFMDDGDNEGHISVNNV---
DQ011153_194053..195825      ------------------MKMDEMDEIVRIVNDSMWYVPNAFMDDGDNEGHISVNNV---
AY741551_2776..4548          ------------------MKMDEMDEIVRIVNDSMWYVPNAFMDDGDNEGHISVNNV---
AY741551_194209..195981      ------------------MKMDEMDEIVRIVNDSMWYVPNAFMDDGDNEGHISVNNV---
DQ011156_3466..5238          ------------------MKMDEMDEIVRIVNDSMWYVPNAFMDDGDNEGHISVNNV---
DQ011156_195019..196791      ------------------MKMDEMDEIVRIVNDSMWYVPNAFMDDGDNEGHISVNNV---
AY753185_2782..4554          ------------------MKMDEMDEIVRIVNDSMWYVPNAFMDDGDNEGHISVNNV---
AY753185_194916..196688      ------------------MKMDEMDEIVRIVNDSMWYVPNAFMDDGDNEGHISVNNV---
AY603973_2776..4548          ------------------MKMDEMDEIVRIVNDSMWYVPNAFMDDGDNEGHISVNNV---
AY603973_194648..196420      ------------------MKMDEMDEIVRIVNDSMWYVPNAFMDDGDNEGHISVNNV---
AF012825_2652..4415          --------------------MGEMDEIVRIVRDSMWYIPNVFIDDGENEGHISVNNV---
AF012825_205357..207120      --------------------MGEMDEIVRIVRDSMWYIPNVFIDDGENEGHISVNNV---
DQ377945_5032..5181          ------------------------------------------------------------
AY678277_2058..2204          ------------------------------------------------------------
AY678277_186982..187128      ------------------------------------------------------------
AY243312_5578..5724          ------------------------------------------------------------
AY243312_188988..189134      ------------------------------------------------------------
AY678275_2058..2204          ------------------------------------------------------------
AY678275_186983..187129      ------------------------------------------------------------
AY678276_186902..187045      ------------------------------------------------------------
AY678276_2203..2060          ------------------------------------------------------------
AF438165_4364..6139          -----------------MYEMGEMDEIVSIVSDSMWFIPNVFMDNDENEGHVSVNNV---
AF438165_199581..201356      -----------------MYEMGEMDEIVSIVSDSMWFIPNVFMDNDENEGHVSVNNV---
AY009089_2684..4441          -----------------------MDEIVSIVRDSMWFIPNVFMDNDENEGHVSVNNV---
AY009089_197765..199522      -----------------------MDEIVSIVRDSMWFIPNVFMDNDENEGHVSVNNV---
U18341_26459..28216          -----------------------MDEIVNIVRDSMWFIPNVFMDNGENDGHVSVNNV---
X69198_180713..182470        -----------------------MDEIVNIVRDSMWFIPNVFMDNGENDGHVSVNNV---
L22579_180798..182555        -----------------------MDEIVNIVRDSMWFIPNVFMDNGENDGHVSVNNV---
X67117_20479..22236          -----------------------MDEIVNIVRDSMWFIPNVFMDNGENDGHVSVNNV---
Y16780_182442..184199        -----------------------MDEIVNIVRDSMWFIPNVFMDNGENDGHVSVNNV---
U18339_27018..28775          -----------------------MDEIVNIVRDSMWFIPNVFMDNGENDGHVSVNNV---
X70841_6777..8534            -----------------------MDEIVNIVRDSMWFIPNVFMNNGENDGHVSVNNV---
AF198100_257639..258205      ------------------------------------------------------------
AJ581527_243942..244508      ------------------------------------------------------------
AY318871_335897..336487      ------------------------------------------------------------
AF482758_196202..197926      ---------------------------------MSRRLIYVLNINRKSTHKIQENEI---
AF438165_184119..184415      ------------------------------------------------------------
AY009089_182263..182559      ------------------------------------------------------------
AF012825_186011..187795      -------------MNIKQLNNYMRTLYPQSIIKMSRRPIYVLNINRNSTHKIQENEI---
X94355_195635..197359        --------MSRRRIYVLNINRESTHKIQENEIYTYFSHCNIDHTSTELDFVVKNYDL---
AY484669_182236..183960      --------MSRRLIYVLNINRKSTHKIQENEIYTYFSHCNIDHTSTELDFVVKNYDL---
M35027_176349..178073        --------MSRRLIYVLNINRKSTHKIQENEIYTYFSHCNIDHTSTELDFVVKNYDL---
AY678277_179935..181176      --------MSRRLIYVLNINRESTHKIQENEIYTYFSHCNIDHTSTELDFVVKNYDL---
AY678275_179936..181177      --------MSRRLIYVLNINRESTHKIQENEIYTYFSHCNIDHTSTELDFVVKNYDL---
AY678276_179864..181102      --------------------------------MSRRLIYVLN-INRESTHKIQENEI---
AF095689_176999..178723      --------MSRRLIYVLNINRESTHKIQENEIYTYFSHCNIDHTSTELDFVVKNYDL---
DQ377945_182658..184382      --------MSRRLIYVLNINRKSTHKIQENEIYTYFSHCNIDHTSTELDFVVKNYDL---
AY313848_180173..181897      --------MSRRLIYVLNINRKSTHKIQENEIYTYFSHCNIDHTSTELDFVVKNYDL---
AY313847_180089..181813      --------MSRRLIYVLNINRESTHKIQENEIYTYFSHCNIDHTSTELDFVVKNYDL---
D11079_35290..37014          --------MSRRLIYVLNINRESTHKIQENEIYTYFSHCNIDHTSTELDFVVKNYDL---
AY243312_177306..179030      --------MSRRLIYVLNINRESTHKIQENEIYTYFSHCNIDHTSTELDFVVKNYDL---
AY603355_158419..160143      --------MSRRLIYVLNINRESTHKIQENEIYTYFSHCNIDHTSTELDFVVKNYDL---
U94848_164209..165933        --------MSRRLIYVLNINRESTHKIQENEIYTYFSHCNIDHTSTELDFVVKNYDL---
Y16780_167491..169215        --------MSRRLIYVLNINRKSTHKIQENEIYTYFSYCNIDHTSTELDFVVKNYDL---
U18339_12067..13791          --------MSRRLIYVLNINRKSTHKIQENEIYTYFSYCNIDHTSTELDFVVKNYDL---
X72086_12078..13802          --------MSRRLIYVLNINRKSTHKIQENEIYTYFSYCNIDHTSTELDFVVKNYDL---
X69198_165773..167497        --------MSRRLIYVLNINRKSTHKIQENEIYTYFSYCNIDHTSTELDFVVKNYDL---
L22579_165856..167580        --------MSRRLIYVLNINRKSTHKIQENEIYTYFSYCNIDHTSTELDFVVKNYDL---
X67117_5540..7264            --------MSRRLIYVLNINRKSTHKIQENEIYTYFSYCNIDHTSTELDFVVKNYDL---
U18341_11516..13240          --------MSRRLIYVLNINRKSTHKIQENEIYTYFSYCNIDHTSTELDFVVKNYDL---
AF438165_183200..183937      ------------------------------------------------------------
AY009089_181344..182081      ------------------------------------------------------------
AF170726_145191..146675      -----------------------MVFDPLHEYCLEDDALQID--TLKAYLARYNPNA---
AY689436_158557..160062      FLTTMAVSNL-------------------YKYVTYSDVVIFK--TVKLLIGTYNPSE---
AY689437_160752..162230      -----------------------MAVSNLYKYVTYSDVVIFK--TVKLLIGTYNP-----
AY318871_176398..177636      -----------------------------MNHQVAMCDAITT--NNMNILSYMLNIG---
Y16780_5261..5548            ------------------------------------------------------------
U18338_5261..5548            ------------------------------MHVGIWRVNKEA------------------
AF095689_10567..10995        ------------------------------------------------------------
DQ377945_16605..17033        ------------------------------------------------------------
DQ377945_187182..187610      ------------------------------------------------------------
AY313847_14043..14471        ------------------------------------------------------------
AY313847_184603..185031      ------------------------------------------------------------
AY313848_14037..14465        ------------------------------------------------------------
AY678276_13995..13570        ------------------------------------------------------------
AY678277_13644..14072        ------------------------------------------------------------
AY678275_13644..14072        ------------------------------------------------------------
AY603355_7968..8396          ------------------------------------------------------------
M22812_3076..3309            ------------------------------------------------------------
AY678277_14841..15074        ------------------------------------------------------------
AY243312_12212..12445        ------------------------------------------------------------
DQ377945_17779..18012        ------------------------------------------------------------
DQ377945_186203..186436      ------------------------------------------------------------
AY313847_15216..15449        ------------------------------------------------------------
AY313847_183625..183858      ------------------------------------------------------------
AY313848_15210..15443        ------------------------------------------------------------
AF095689_11762..11995        ------------------------------------------------------------
AY678275_14841..15074        ------------------------------------------------------------
AY678276_14997..14767        ------------------------------------------------------------
M22812_1596..2309            ------------------------------------------------------------
AY243312_10730..11443        ------------------------------------------------------------
AY603355_7683..7955          ------------------------------------------------------------
AY678277_13359..13631        ------------------------------------------------------------
AY313847_13758..14030        ------------------------------------------------------------
AY313847_185044..185316      ------------------------------------------------------------
AY313848_13752..14024        ------------------------------------------------------------
AY678275_13359..13631        ------------------------------------------------------------
AY678276_13554..13285        ------------------------------------------------------------
X69198_5201..6559            -----------------------------MFNYLENEEVALD--ELKQMLKDRDPND---
L22579_5901..7259            -----------------------------MFNYLENEEVALD--ELKQMLKDRDPND---
Y16780_5524..6591            -----------------------------MFNYLENEEVALD-ELKQMLKDRDPNDT---
U18338_5524..6591            -----------------------------MFNYLENEEVALD-ELKQMLKDRDPNDT---
U18340_5460..6818            -----------------------------MFNYLENEEVALD-ELKQMLKDRDPNDT---
U18337_5249..6607            -----------------------------MFNYLENEEVALD-ELKQMLKDRDPNDT---
AY743598_5457..7439          AL---------------------------HAYLFNEHCNNVE--VVKLLLDSGTNPL---
DQ011154_11107..13089        EEVVLDELKQMLRDRDPNDTRNQFKNNALHAYLFNEHCNNVE--VVKLLLDSGTNPL---
DQ011155_11087..13069        AL---------------------------HAYLFNEHCNNVE--VVKLLLDSGTNPL---
AF380138_10963..12945        EEVVLDELKQMLRDRDPNDTRNQFKNNALHAYLFNEHCNNVE--VVKLLLDSGTNPL---
DQ011157_12788..14770        AL---------------------------HAYLFNEHCNNVE--VVKLLLDSGTNPL---
DQ011153_12788..14770        EEVVLDELKQMLRDRDPNDTRNQFKNNALHAYLFNEHCNNVE--VVKLLLDSGTNPL---
AY741551_12452..14434        AL---------------------------HAYLFNEHCNNVE--VVKLLLDSGTNPL---
AY753185_12863..14845        EEVVLDELKQMLRDRDPNDTRNQFKNNALHAYLFNEHCNNVE--VVKLLLDSGTNPL---
AY603973_12617..14599        EEVVLDELKQMLRDRDPNDTRNQFKNNALHAYLFNEHCNNVE--VVKLLLDSGTNPL---
DQ011156_13285..15267        EEVVLDELKQMLRDRDPNDTRNQFKNNALHAYLFNEHCNNVE--VVKLLLDSGTNPL---
M19531_176..2185             AL---------------------------HAYLFNEHCNNVE--VVKLLLDSGTNPL---
AF482758_27147..29153        AL---------------------------HAYLFNEHCNNVE--VVKLLLDSGTNPL---
A04702_178..2184             EEVALDELKQMLRDRDPNDTRNQFKNNALHAYLFNEHCNNVE--VVKLLLDSGTNPL---
AF095689_12001..12231        ------------------------------------------------------------
X94355_26765..28771          AL---------------------------HAYLFNEHCNNVE--VVKLLLDSGTNPL---
AY243312_11532..11945        -----------------------------MKGIDNTAYSYID-DLTCCTRVIMAD-----
AY678276_14497..14087        -----------------------------MKGIDNTAYSYID-DLTCCTRVIMAD-----
M22812_2398..2745            ------------------------------------------------------------
AF095689_11084..11431        ------------------------------------------------------------
AY603355_9121..9369          ------------------------------------------------------------
AY603355_8485..8892          -------------------------------------MKGIDNTAYSYIDDLTCCTR---
DQ377945_17123..17530        -------------------------------------MKGIDNTAYSYIDDLTCCTR---
DQ377945_186685..187092      -------------------------------------MKGIDNTAYSYIDDLTCCTR---
AY678276_15234..15022        ------------------------------------------------------------
AY678277_14161..14574        -----------------------------MKGIDNTAYSYID--DLTCCTRGIMAD----
AY678275_14161..14574        -------------------------------------MKGIDNTAYSYIDDLTCCTR---
M22812_3331..3546            ------------------------------------------------------------
AY678277_15096..15311        ------------------------------------------------------------
AY243312_12467..12682        ------------------------------------------------------------
AY603355_9415..9630          ------------------------------------------------------------
DQ377945_18034..18249        ------------------------------------------------------------
AY313847_15471..15686        ------------------------------------------------------------
AY313847_183388..183603      ------------------------------------------------------------
AY313848_15465..15680        ------------------------------------------------------------
AY678275_15096..15311        ------------------------------------------------------------
AY313847_14560..14967        -----------------------------MKGIDNTAYSYID--DLTCCTR---------
AY313847_184107..184514      -------------------------------------MKGIDNTAYSYIDDLTCCTR---
AY313848_14554..14961        -------------------------------------MKGIDNTAYSYIDDLTCCTR---
S78201_1022..1630            -----------------------------MIMTLQS------------------------
AY077835_8394..7762          ---------------------------------MEKEKLCSE-YDNDFTD----------
AY077836_8455..7823          --------------------------MEKEKLCSEYDNDFTD------------------
AY077832_8557..7925          ---------------------------------MEKEKLCSE--YDNDFTD---------
AY077833_8685..8053          ---------------------------------MEKEKLCSE--YDNDFTD---------
AY077834_8462..7830          ---------------------------------MEKEKLCSE--YDNDFTD---------
AF325528_8225..8860          ---------------------------------MEKEKLCSD--YDNDFTD---------
AF409137_8218..8853          ---------------------------------MEKEKLCSD-YDNDFTD----------
AF336128_3281..3919          ---------------------------------MEKEKLCSD--YDNDFTD---------
AF409138_8107..8742          ---------------------------------MEKEKLCSD--YDNDFTD---------
AY689436_12013..11387        -----------------------------MDMMSKECDFMDQ------------------
AY689437_14313..13687        -----------------------------------------M-DIMSEECNFMDQVD---
AF170722_4513..5967          ----------------------------MDLYGYVACALRLRYGVLDAFLNVYNPDELSA
AF170722_153891..155345      ----------------------------MDLYGYVACALRLRYGVLDAFLNVYNPDELSA
U43201_1..1452               ----------------------------MDLYGYVSCTPRIRHDVLDGLLNVYDPDELCS
AF170726_4932..6383          ------------------------MDLYGYVSCTPRIRHDVLDGLLNVYDPDELCSR---
AF170726_155391..156842      ------------------------MDLYGYVSCTPRIRHDVLDGLLNVYDPDELCSR---
AY318871_327525..329108      LYRAICTENIDDVMAIMNICRNNEILFYRPTYQIPYIPLHQA--VDCRSVKLVEHLI---
AY318871_345044..346588      -----------------------------MNELQKQDQKQKQ--KQYRFNSTLKKAI---
AF198100_248089..250332      VNKLFNFICKNDVVSVRKYLEKGINPNEKNKDNCTMLYTAVE-HRYIDIIKLLLDHG---
AY318871_33182..34330        -----------------------------MDINKLYHSMLTE--SDDDVIEKVIN-----
AF198100_242384..243274      ----------------------------MSITSIINNLIDIITLYIRIFYVIYYIAI---
AJ581527_231627..232517      ----------------------------MSITSIINNLIDIITLYIRIFYVIYYIAI---
AY318871_19710..21296        ---------MFDYALDYLSYTMDVLEKSFDVLDTLLENNNTLIDLLRNGYEVNEMIK---
AF198100_23375..25111        DVDIIRKLLSYKPIDLNKPGSKNRTILCRAVSMKSHKVAEFLLSNGSKMSACKVPPLIIS
AJ581527_24018..25754        DVDIIRKLLSYKPIDLNKPGSKNRTILCRAVSMKSHKVAEFLLSNGSKMSACKVPPL---
AY318871_50911..52728        LHKAIRYRDINLVRYILKKCKCNNVNILSTSLYLAVSISDIE--MVKLLLEHGADIL---
AF198100_26562..28352        DLHRTIRTRDLNAVKHIILKKYTFSNKNALSTPLYLAVSNSDIDIVKFLLDNGADIN---
AJ581527_27205..28995        DLHRTIRTRDLNAVKHIILKKYTFSNKNALSTPLYLAVSNSDIDIVKFLLDNGADIN---
AF198100_260697..262235      ---------------------------------MQGNVIHVD-KLYKMMYTDNYETI---
AJ581527_247000..248538      ---------------------------------MQGNVIHVD-KLYKMMYTDNYETI---
AF198100_137148..138776      -----------------------------MDGRCLHNIMYTG--TYDEIMRAINIYE---
AJ581527_131957..132682      -----------------------------MDGRCLHNIMYTG-TYDEIMRAINIYEH---
AY318871_329772..331274      ------------MDNKLSMYNAIMKQNEYEIYMLLNNGKNPNVKITPEGLEPLHKAV---
AF198100_258169..258939      ------------------------------------------------------------
AJ581527_244472..245242      ------------------------------------------------------------
AY318871_49570..50862        ------------------------------MSYEYLTKVTLG--TNKILCNIIEN-----
AF198100_25192..26496        --------------MDYTKITRYTTGIDSILYKLIENCIDLRPTTYRLKILLHKAIE---
AJ581527_25835..27139        -------------------------MDYTKITRYTTGIDSILYKLIENCIDLRPTTY---
AY318871_38125..39147        ------------------------------------------------------------
AF198100_12038..13033        ------------------------------------------------------------
AJ581527_12674..13669        ------------------------------------------------------------
AY077832_146213..147676      -----------------------------MDINDIYNYIVFS--SNPKLSIIKSCDP---
AY077833_146189..147640      -----------------------------MDINDIYNYIVFS--SNPKLSIIKSCDP---
AY077834_146015..147466      ------------------------------MDINDIYNYIVFSSNPKLSIIKSCDPNEIV
AY077835_145877..147235      -----------------------------MDINDIYNYIAFR--GNHKLSIIKLCNP---
AY077836_145940..147298      -----------------------------MDINDIYNYIAFR-GNHKLSIIKLCNPN---
AF409138_146622..148091      -----------------------------MDIDNIYNYIAFR--GNPKLSIIKSCDP---
AF409137_146780..148249      -----------------------------MDIDDIYNYIAFR--GNPKLSIIKSCDP---
AF325528_146764..148233      -----------------------------MDIDDIYNYIAFR--GNPKLSIIKSCDP---
AY318871_323507..325222      RLSKLSIDLH-------------------SAVVFDYHEVVTT--ILKSGYDVNSINE---
AY318871_47722..49497        LKSVSILIENNNSVIEKKNKRNQTPVYAAIHNKLYEMTELLL--LNNASLDLKIPPL---
AY318871_24185..25495        -----------------------------MEIFEAIDSKCIN--KVRETLSKGVNL----
AF198100_13909..15222        --------------------------MEVFEAIESGCVSDVI--KALKGNDSDPNMV---
AJ581527_14552..15865        --------------------------MEVFEAIESGCVSDVI--KALKGNDSDPNMV---
AY318871_319765..321141      ----------------------------MKNKYFIEDLSRSY--ITMLFNAIKNCDC---
AY318871_261382..262686      -----------------------------MEAYLFEAIESGS--LSSVLDIVETGIN---
AF198100_246144..247448      -----------------------MKLIEAIDNNNLKEVIRIIRSDNINLESINDEDD---
AJ581527_235387..236340      --------------------------------MKLIEAIDNN-NLKEVIRIIRSDNI---
AY318871_331490..332890      -----------------------------MISLYLSMYIDTK-EDILKKIDSFNHYK---
AF198100_259206..260654      -----------------------MLKLYISMFLDSTEHILKE-INRLQHKEQRTNGI---
AJ581527_245509..246957      -----------------------MLKLYISMFLDSTEHILKE-INRLQHKEQRTNGI---
AY318871_317087..318379      ------------------------------MYSLDTHLVPFI--YNYLFHAVKYNDV---
AY318871_25676..26935        -----------------------------MASQDLRMCIYSK--DLEAIQNIIKTRT---
AF198100_244729..246114      ------------------------------MLSLYYAINYKNRKMVERLLR---------
AJ581527_233972..235357      ------------------------------MLSLYYAINYKNRKMVERLLR---------
AY318871_36414..37502        ------------------------MAYIYVCEAIMDNDNASLNRFLDNGFDPNTEYG---
AY318871_254322..256865      DEEILSVIRAYEVQGRQDSFRESSIERRYTCFVTPLYQAVAA--RRVNVIESLLLQN---
AY318871_318572..319762      ----------------------------MLSISLYRAISRNNVESVEKLLDNGASPN---
AF198100_267416..267736      ------------------------------------------------------------
AY318871_334673..335746      -------------------------MTMEETMIMKHIILNDN-ISLKKALDYGYTN----
AF482758_10785..12761        -----------------------------MERYSLHKYFYIA--SKKYHESPSPSPS---
AF012825_10613..12565        -----------------------------MERYSLHKYFYIA--SKKSHESQYFENP---
X94355_10160..12145          KKSHESPSHSQSIENPENNTISATNKKEYDDYLSFYNMICNE-PNVEYKERSTKDAS---
AF198100_262266..263552      --------------------------MQVRNKDDILICEAIENYDSESLRNILENGA---
AJ581527_248569..249855      --------------------------MQVRNKDDILICEAIENYDSESLRNILENGA---
D00295_10139..10705          ------------------------------------------------------------
AY243312_180482..180643      ------------------------------------------------------------
D00295_10706..11224          ------------------------------------------------------------
M35027_179300..179683        ------------------------------------------------------------
AF438165_185719..188070      --------------------MDEDTKLSRYLYLTDREHINVD--SIKQLCKISDPNS---
AY009089_183877..186228      --------------------MDEDTKLSRYLYLTDREHINVD--SIKQLCKISDPNS---
X69198_168697..171060        --------------------MDEDTKLSRYLYLTDREHINVD--SIKQLCKISNPNS---
X67117_8464..10827           --------------------MDEDTKLSRYLYLTDREHINVD--SIKQLCKISNPNS---
U18341_14440..16803          --------------------MDEDTKLSRYLYLTDREHINVD--SIKQLCKISNPNS---
L22579_168780..171143        --------------------MDEDTKLSRYLYLTDREHINVD--SIKQLCKISNPNS---
Y16780_170418..172781        --------------------MDEDTKLSRYLYLTDREHINVD--SIKQLCKISNPNS---
U18339_14994..17357          --------------------MDEDTKLSRYLYLTDREHINVD--SIKQLCKISNPNS---
X72086_15005..17368          --------------------MDEDTKLSRYLYLTDREHINVD--SIKQLCKISNPNS---
AF482758_199107..201509      -------------------MDEDKIRLSKYLYFTDRERINVN--TVKQLCKISDPNA---
D11079_38882..39412          -----------------------------MEMYPRHRY----------------------
D11079_39463..39810          ------------------------------------------------------------
AY243312_180898..181827      -----------------------------MEMYPRHRY----------------------
M24217_1..243                ------------------------------------------------------------
AY484669_185181..187556      SR---------------------------YLYLTDREHINVD--SIKQLCKISDPNA---
AY313848_183124..185499      --------------------MDEDTRLSRYLYLTDREHINVD--SIKQLCKISDPNA---
X94355_198549..200936        SR---------------------------YLYLTDREHINVD--SIKQLCKISDPNA---
DQ011157_177050..179413      --------------------MDEDTRLSRYLYLTDREHINVD--SIKQLCKISDPNA---
AY741551_177488..179851      --------------------MDEDTRLSRYLYLTDREHINVD--SIKQLCKISDPNA---
DQ011153_177050..179413      --------------------MDEDTRLSRYLYLTDREHINVD--SIKQLCKISDPNA---
AY753185_177742..180105      --------------------MDEDTRLSRYLYLTDREHINVD--SIKQLCKISDPNA---
AY603973_177479..179842      --------------------MDEDTRLSRYLYLTDREHINVD--SIKQLCKISDPNA---
DQ011156_177980..180352      --------------------MDEDTRLSRYLYLTDREHINVD--SIKQLCKISDPNA---
AF380138_175330..177711      --------------------MDEDTRLSRYLYLTDREHINVD--SIKQLCKISDPNA---
DQ011155_175440..177809      --------------------MDEDTRLSRYLYLTDREHINVD--SIKQLCKISDPNA---
DQ011154_175518..177887      --------------------MDEDTRLSRYLYLTDREHINVD--SIKQLCKISDPNA---
AY318871_321238..323451      ---------------MDSYKRYTKNSFLTLEDIHPPLFSSVE-SRNISKVISLLENR---
AF198100_254214..255791      KELYHAVSINDRFSVVNILEKKNIPIDYINFHPDNPLLEAVKLTNTDMIKTLLDYGICIN
AJ581527_240516..242093      -----------------------------MLIMSSIKELYHA--VSINDRFSVVNIL---
AY318871_53481..54923        MLTVLKAISN-------------------KQYNIIKSLLKKD--INVNRLLTSYSNE---
AY318871_21941..23401        -----------------MVINTINMNLDIYFNNAIYDRLLFNCVKAKDHEVIEILLS---
AF198100_273042..274352      ------------------------------MSVDWRTEIYSG--DISLVEKLIKN-----
AY689436_17220..15292        SIFYIYRTRESINHPLYYSRNLHFFNNMDKVKSILDNGYDIN--QITSNSLSLLHYS---
AY689437_19558..17630        ---------MSSIFYIYRTRESINYPLYYSRSLHFFNNMDKVKAILDNGYDINQITS---
AY386371_6393..8306          --------MFVMPIFYVESGIKDYFSYPLHSAIYFLRDEKKVKHILKQGCDINQKAD---
AF153912_1822..2108          ------------------------------------------------------------
AF153912_1401..1850          ------------------------------------------------------------
AF153912_615..1322           -----------------------------MSVMPIFYIESGI------------------
AJ293568_9048..10961         --------MSVMPIFYIESGIQDYFNYPLHSTIYFLKDEKKVKYLLDHGYDINQKAN---
AY318871_342879..344513      ----------------------------MTTLYELYLSMYKD--TDEDTILSV-------
AF012825_14442..16733        NVRKLIYSMYFEDFDNRTSTNARINNDDPDDGYCSDGDIYSYNHTVITKRIKVFKKK---
AF482758_16002..18296        VRKLIYSTCLEDFDNRISTNARINNYDPDDGYCSDGDIYSYNHTVRYKHIKVFKKKY---
X94355_15374..17668          FEDFDNRISTNARINNDDPDDGYCSDGDIYSYNHTVRAKRIK--VFKKKYYCIDNRQ---
AF482758_20588..22978        APTTATSRDCENQYDSYDIYVRSVFKNNLVLERKYYDIVYKL--INSTISHTINYDD---
X94355_20088..22589          YYDIVYKLINSTISHTINYDDQTYDNDIKSLLEATTRFHRHY-ISSSRKKKSSIDSI---
AF482758_183730..185406      ------------------MDFFKKEILDWSIYLSLHYITRLCSNSSTSHIIQEYNLV---
Y16780_156467..158143        ------------------MDFFKKEILDWSIYLSLHYIAHACSNSSTSHIIQEYNLI---
U18339_1043..2719            ----------------MDFFKKEILDWSIYLSLHYIAHACSN--SSTSHIIQEYNLI---
X72086_1054..2730            ----------------MDFFKKEILDWSIYLSLHYIAHACSN--SSTSHIIQEYNLI---
X69198_155404..157080        ------------------MDFFKKEILDWSIYLSLHYIAHACSNSSTSHIIQEYNLI---
L22579_155435..157111        ----------------MDFFKKEILDWSIYLSLHYIAHACSN--SSTSHIIQEYNLI---
U18341_1042..2718            ----------------MDFFKKEILDWSIYLSLHYIAHACSN--SSTSHIIQEYNLI---
AF438165_167763..169457      -----------MLQNINYMDFFKKEILDWSIYLSLHYIAHACSNSSTSHIIQEYNLI---
AY009089_165906..167579      SI---------------------------YLSLHYIAHACSN--SSTSHIIQEYNLI---
AF012825_174993..176687      ------------------MDFFKKEILDWSIYLSLHYIARACSNSSTSHIIQDYNLV---
DQ011157_165270..166955      ----------------MDFFKKEILDWSIYLFLHYITRLCSNSSNSSTSHIIQEYNL---
AY741551_165226..166920      SIYLFLH----------------------YITRLCSNSSNSS-NSSTSHIIQEYNLV---
DQ011153_165270..166955      --------------MDFFKKEILDWSIYLFLHYITRLCSNSS-NSSTSHIIQEYNLV---
AY753185_165455..167149      SIYLFLH----------------------YITRLCSNSSNSS-NSSTSHIIQEYNLV---
AY603973_165192..166886      SIYLFLH----------------------YITRLCSNSSNSS-NSSTSHIIQEYNLV---
DQ011156_165720..167414      SIYLFLH----------------------YITRLCSNSSNSS-NSSTSHIIQEYNLV---
AF380138_163058..164743      ----------------MDFFKKEILDWSIYLFLHYITRLCSNSSNSSTSHIIQEYNL---
DQ011155_163046..164731      --------------MDFFKKEILDWSIYLFLHYITRLCSNSS-NSSTSHIIQEYNLV---
DQ011154_163104..164789      --------------MDFFKKEILDWSIYLFLHYITRLCSNSS-NSSTSHIIQEYNLV---
AY603355_148317..149546      -------------------------------MDVEQDIFCPI--YQIQLIS---------
X94355_183211..184887        ------------------MDFFKKEILDWSIYLSLHYIARACSNSSTSHIIQEYNLI---
AF095689_166287..167963      ------------------MDFFKKEILDWSVYLSLHYIARVCSNSSTSHIIQDYNLI---
M35027_165603..167279        SV---------------------------YLSLHYIARVCSN--SSTSHIIQDYNLI---
AY484669_171473..173149      ------------------MDFFKKEILDWSIYLSLHYIARVCSNFSTSHIIQDYNLV---
D11079_24578..26254          ------------------MDFFKKEILDWSIYLSLHYIARVFSNFSTSHIIQDYNLV---
AY243312_166594..168270      -----------------MDFFKKEILDWSIYLSLHYIARVFS-NFSTSHIIQDYNLV---
M58055_120..1796             -----------------MDFFKKEILDWSIYLSLHYIARVFS-NFSTSHIIQDYNLV---
AY313848_169411..171087      ------------------MDFFKKEILDWSIYLSLHYIARVFSNFSTSHIIQDYNLV---
AY678277_169225..170901      ------------------MDFFKKEILDWSIYLSLHYIARVFSNFSTSHIIQDYNLV---
AY678275_169227..170903      -----------------MDFFKKEILDWSIYLSLHYIARVFS-NFSTSHIIQDYNLV---
DQ377945_171914..173590      ------------------MDFFKKEILDWSIYLSLHYIARVFSNFSTSHIIQDYNLV---
AY678276_169136..170809      -----------------MDFFKKEILDWSIYLSLHYIARVFS-NFSTSHIIQDYNLV---
AY313847_169385..171061      -----------------MDFFKKEILDWSIYLSLHYIARVFS-NFSTSHIIQDYNLV---
AY689436_157088..158536      -------------------------------MSLLYNYICTS--KTIDISIVKY------
AY689437_159251..160699      -----------------------------MSLLYNYICTSKT--IDISIVKY--------
AY386371_128524..130017      -------------------------MASLYSYISNERYVINS--NIIEHYIHMENHL---
AJ293568_138461..139936      --------------------------MASLYSYISNERYVIN-SNIVEHYIHMEKHL---
AF170722_140100..142121      HSPFLMNLPNYKRQVVEDYLRKRYVKADVLKTILDSGIRLSKKAVTDTMSTYLLNDD---
AF170726_141626..143653      SIRTALNHAHSPFLMEVSSYKRRVVEDYLKKKYVKAAVLKTL--LDTGACLPEEAVT---
AF409138_137011..138921      FNYKLFTLCEYVSKKHIRIDVLKILFEIGCKENLHRLSYYTL--LSFFKNYKIKYNF---
AY077835_136322..138244      NDQLIDFNYKLFTLCEYVSKKHIRIDVLKILFEIGCKENLHGLSYYTLLSFFKNYKIKYN
AY077836_136385..138307      NDQLIDFNYKLFTLCEYVSKKHIRIDVLKILFEIGCKENLHGLSYYTLLSFFKNYKIKYN
AF409137_137231..139135      NDQLIDFNYKLFTLCEYVSKKHIRIDVLKILFEIGCKENLHRLSYYTLLSFFKNYKIKYN
AF325528_137222..139126      FNYKLFTLCEYVSKKHIRIDVLKILFEIGCKENLHRLSYYTL--LSFFKNYKIKYNF---
AY077834_137264..138376      -----------------------------MGFVAYSDLATPN--N---------------
AY077832_136663..138576      NDQLIDFNYKLFTLCEYVSKKHIRIDVLKILFEIGCKENLHRLSYYTLLSFFKNYKIKYN
AY077833_136666..138579      NDQLIDFNYKLFTLCEYVSKKHIRIDVLKILFEIGCKENLHRLSYYTLLSFFKNYKIKYN
AY077834_136463..137212      -----------------------------MSKIIKKMILLYDYITLTKSRNIKVKNI---
AF410153_135128..137035      VLNILNKNPKSFNDYRYKHHTICEYMYKRIIKLDVLELLLKT-GINPRSNRMIDSFL---
AY689436_151190..153112      IVFTKSKTIKYKNVLKLIESDKSILDDYKSKYYILCEYLYKKYINIDVLNLLINTGI---
AY689437_154261..156183      HDYKSKYYILCEYLYKKYINIDVLNLLINTGIPVKTNNLINFCLSSFFANTKIKFNV---
AJ293568_6505..7146          ------------------------MDEERFTDYDEFIDNLFVSYTNPIFYYVWKNDI---
AY678276_184660..184806      ------------------------------------------------------------
AY678276_4444..4298          ------------------------------------------------------------
U18337_86..259               ------------------------------------------------------------
U18338_85..258               ------------------------------------------------------------
L22579_718..993              ------------------------------------------------------------
AY603355_2682..2990          ----------------------------------------ME------------------
AY603355_163519..163827      ------------------------------------------------------------
M35027_8241..8693            ------------------------------------------------------------
M35027_183045..183497        ------------------------------------------------------------
AY678276_184965..185243      ------------------------------------------------------------
AY678276_4140..3862          ------------------------------------------------------------
AY678277_3860..4141          ------------------------------------------------------------
AY678277_185045..185326      ------------------------------------------------------------
AY678275_3860..4141          ------------------------------------------------------------
AY678275_185046..185327      ------------------------------------------------------------
DQ377945_6879..7475          ------------------------------------------------------------
DQ377945_196743..197339      ------------------------------------------------------------
AY313847_4320..4916          ------------------------------------------------------------
AY313847_194158..194754      ------------------------------------------------------------
AY313848_4265..4861          ------------------------------------------------------------
AY313848_192546..193142      ------------------------------------------------------------
AY603355_3067..3768          ----------------------------------------------------MDCTC---
AY603355_162741..163442      ----------------------------------------------------MDCTC---
M35027_8787..9947            -----------------------------MIAFIIFREIGII--STRIAMDYCGREC---
M35027_181791..182951        -----------------------------MIAFIIFREIGII-ST---------------
AY313848_4955..6103          ------------------------------------------------------------
AY313848_191304..192452      ------------------------------------------------------------
DQ377945_7569..8717          ------------------------------------------------------------
DQ377945_195501..196649      -----------------------------MIAFIIFREIGIISTRIAMDCTCILCRL---
AY313847_5010..6158          ------------------------------------------------------------
AY313847_192916..194064      -----------------------------MIAFIIFREIGIISTRIAMDCTCILCRL---
AY678277_4475..5725          -----------------------------MIAFIIFREIGII-STRIAMDYCGREC----
AY678277_183461..184711      -----------------------------MIAFIIFREIGII---STRIAMDYCGRE---
AY678275_4475..5725          -----------------------------MIAFIIFREIGII---STRIAMDYCGRE---
AY678275_183462..184712      -----------------------------MIAFIIFREIGII---STRIAMDYCGRE---
AY678276_183353..184627      ------------------------MLSHYTFYHLMRNDCLREIGIISTRIAMDYCGR---
AY678276_5751..4477          -----------------------MLSHYTFYHLMRNDCLREIGIISTRIAMDYCGRE---
AF438165_6349..8367          ETCHNLSKHIDRRGNNALHCYVSNKCDTDIKIVRLLLSCGVERLRRNNEGLTPLGVYSKR
AY009089_4669..6687          SKHIDRRGNNALHCYVSNKCDTDIKIVRLLLSCGVERLRRNN--EGLTPLGVYSKRR---
AF438165_198241..199371      --------------------------MEIVNLLIEGRHTLID-VMRSITSYDSRD-----
AY009089_196458..197537      -----------------------------MRSITSYDSRD--------------------
AF482758_6771..8789          SKHIDRRGNNALHCYVSNKCDTDIKIVRLLLSRGVERLCRNN--EGLTPLGVYSKRK---
AF482758_215711..217729      LSKHIDRRGNNALHCYVSNKCDTDIKIVRLLLSRGVERLCRN-NEGLTPLGVYSKRK---
X94355_5392..7410            SKHIDRRGNNALHCYVSNKCDTDIKIVRLLLSRGVERLRRNNEGLTPLGAYSKHRHV---
X94355_216257..218275        LSKHIDRRGNNALHCYVSNKCDTDIKIVRLLLSRGVERLRRN-NEGLTPLGAYSKHR---
AY386371_130014..131465      ---------------------------MTDLCNGVKNILIES--FFKRMIMYDSNYI---
AJ293568_139947..141377      FKRMIMYDNN-------------------YILIIKNYIKKIG--TEACSKELLSC-----
AF438165_16119..16367        ------------------------------------------------------------
AY009089_14434..14682        ------------------------------------------------------------
AY386371_127424..128494      ------------------------------------------------------------
AJ293568_137018..138439      ------------------------MTSIFYKYILLSTKIKYN--MVKYFLDKKNNV----
AY077832_139997..141490      -----------------------------MSLLYEYVLNSPT--VDKDALELLIR-----
AY077833_139973..141466      -----------------------------MSLLYEYVLNSPT--VDKDALELLIR-----
AY077834_139798..141291      ---------------------------MSLLYEYVLNSPTVDKDALELLIRTGFDVN---
AY077835_139663..141156      -----------------------------MSLLYEYVLHSPT--VDKNALELLIR-----
AY077836_139726..141219      ---------------------------MSLLYEYVLHSPTVDKNALELLIRTGFDVN---
AF409137_140572..142068      -----------------------------MSLLYEYVLHSPT--VDKDAVELLIR-----
AF325528_140557..142053      ---------------------------MSLLYEYVLHSPTVDKDAVELLIRTGFDVN---
AF409138_140418..141914      -----------------------------MSLLYEYVLHSPT--VDKDAVELLIR-----
AF170722_142123..143595      ----------------------MAIMASLHRYISFTDSVYIN--SINFLLRSGFDVN---
AF170726_143655..145127      -----------------------------MAIMASLHRYVRF--TDSVYINSINFLL---
AF410153_137100..138557      -------------------------MVSLYEYISYADHIEPN--VIRTLLTYGYDIN---
AY689436_155544..157046      -----------------------------MSSLYEYIAYSKN--IKQKTLKFL-------
AY689437_157707..159209      -----------------------------MSSLYAYIAYSKN--IKQKTLKFLF------
                                                                                         

AY318871_6398..8422          -VMKRFTKQVSHSPLYTAAVVLKKIDSLIQILEYCNDNDELQKTTRSAI-LEAIDTFSKN
AY318871_351384..353456      -DDIIDRFTKQVSRSPGITAVRLKKLDSLITILDTCKDNNEIKEITRFA-IIEAINTYYK
AF250284_15229..15627        ------------------------MFNNYILYIYFQYKN---------------------
AY318871_34399..36279        -GYMAAIKCRQADSLLELIDCNAIDKNQLDFMLKCAISSAVDAYCKRRSKNYDDNLDAAR
AF410153_140003..141484      -DVVS-----------------------TIFQKYLHRNDIKLD-----------------
AY318871_3520..5064          RSPFHQAVQLRRTEVVRTLLYNRKSLVKSVDRCYHPLHLIAISPSTYYNRWDGKMKD---
AY318871_354790..356334      RSPFHQAVQLRRTEVVRTLLYNRKSLVKSVDRCYHPLHLIAISPSTYYNRWDGKMKD---
AY318871_269815..271140      -DEQASEIEQMTDDESKII---------ELLMHYITCEKKYILNLVLYK-ACLHKQLH--
AF198100_265785..267017      -N--------------------------PNFTINGYSPIKMAVRLRDVE-----------
AJ581527_252088..253320      -N--------------------------PNFTINGYSPIKMAVRLRDVE-----------
D00295_6674..7906            -N--------------------------PNFTINGYSPIKMAVRLRDVE-----------
AY318871_11828..14032        -YKVTDTDLPEEFRSDNNSITVDGNDTSPGNELQNFINSMRIPVDDNNALPVPELGNFIN
AF482758_18604..19911        -CYVLEPVVDRKIFDRFLLEPFSDPVDILYDYFRIHRDNIDQYIVDRLFAYI--------
X94355_18018..19331          -CYVLEPVVDRKIFDRFLLEPICDPVDVLYDYFRIHRDNIDQYIVDRLFAYI--------
AY741551_4695..6008          -CYVLEPVVDRKIFDRFLLEPICDPVDVLYDYFRIHRDNIDQYIVDRLFAYI--------
AY741551_192749..194062      -CYVLEPVVDRKIFDRFLLEPICDPVDVLYDYFRIHRDNIDQYIVDRLFAYI--------
AY753185_4973..6286          -CYVLEPVVDRKIFDRFLLEPICDPVDVLYDYFRIHRDNIDQYIVDRLFAYI--------
AY753185_193184..194497      -CYVLEPVVDRKIFDRFLLEPICDPVDVLYDYFRIHRDNIDQYIVDRLFAYI--------
AY603973_4871..6184          -CYVLEPVVDRKIFDRFLLEPICDPVDVLYDYFRIHRDNIDQYIVDRLFAYI--------
AY603973_193012..194325      -CYVLEPVVDRKIFDRFLLEPICDPVDVLYDYFRIHRDNIDQYIVDRLFAYI--------
DQ011156_5482..6795          -CYVLEPVVDRKIFDRFLLEPICDPVDVLYDYFRIHRDNIDQYIVDRLFAYI--------
DQ011156_193462..194775      -CYVLEPVVDRKIFDRFLLEPICDPVDVLYDYFRIHRDNIDQYIVDRLFAYI--------
DQ011157_4957..6270          -CYVLEPVVDRKIFDRFLLEPICDPVDVLYDYFRIHRDNIDQYIVDRLFAYI--------
DQ011157_192511..193824      -CYVLEPVVDRKIFDRFLLEPICDPVDVLYDYFRIHRDNIDQYIVDRLFAYI--------
DQ011153_4957..6270          -CYVLEPVVDRKIFDRFLLEPICDPVDVLYDYFRIHRDNIDQYIVDRLFAYI--------
DQ011153_192511..193824      -CYVLEPVVDRKIFDRFLLEPICDPVDVLYDYFRIHRDNIDQYIVDRLFAYI--------
DQ011155_4808..6121          -CYVLEPVVDRKIFDRFLLEPICDPVDVLYDYFRIHRDNIDQYIVDRLFAYI--------
DQ011155_190847..192160      -CYVLEPVVDRKIFDRFLLEPICDPVDVLYDYFRIHRDNIDQYIVDRLFAYI--------
DQ011154_190987..192300      -CYVLEPVVDRKIFDRFLLEPICDPVDVLYDYFRIHRDNIDQYIVDRLFAYI--------
DQ011154_4896..6209          -CYVLEPVVDRKIFDRFLLEPICDPVDVLYDYFRIHRDNIDQYIVDRLFAYI--------
AF380138_4797..6110          -CYVLEPVVDRKIFDRFLLEPICDPVDVLYDYFRIHRDNIDQYIVDRLFAYI--------
AF380138_190749..192062      -CYVLEPVVDRKIFDRFLLEPICDPVDVLYDYFRIHRDNIDQYIVDRLFAYI--------
AY743599_2229..2846          -H--------------------------GLGVDCYVLEPVVDRKIFDRF-----------
AF438165_16666..17121        ----------------------------MNILHNYLRIRYKNPIDNY-------------
AY009089_14981..15436        ------------------------MNILHNYLRIRYKNPIDNY-----------------
Y16780_7327..7845            ------------------------------------------------------------
U18338_7327..7845            ------------------------------------------------------------
AY603355_10706..10996        ------------------------------------------------------------
Y16780_7070..7366            ------------------------------------------------------------
U18338_7070..7366            ------------------------------------------------------------
L22579_7738..8013            ------------------------------------------------------------
U18340_7297..7572            ------------------------------------------------------------
U18337_7086..7361            ------------------------------------------------------------
DQ011157_15247..17139        -NDFDIFEYLCSDNIDIDLLKLLISKGIEINSIKNGINIVEKYATTSNPNID--------
DQ011153_15247..17139        -NDFDIFEYLCSDNIDIDLLKLLISKGIEINSIKNGINIVEKYATTSNPNID--------
AY741551_14911..16803        -NDFDIFEYLCSDNIDIDLLKLLISKGIEINSIKNGINIVEKYATTSNPNID--------
AY753185_15320..17212        -NDFDIFEYLCSDNIDIDLLKLLISKGIEINSIKNGINIVEKYATTSNPNID--------
AY603973_15074..16966        -NDFDIFEYLCSDNIDIDLLKLLISKGIEINSIKNGINIVEKYATTSNPNID--------
DQ011156_15744..17636        -NDFDIFEYLCSDNIDIDLLKLLISKGIEINSIKNGINIVEKYATTSNPNID--------
AY743598_7933..9825          -NDFDIFEYLCSDNIDIDLLKLLISKGIEINSIKNGINIVEKYATTSNPNID--------
DQ011155_13557..15449        -NDFDIFEYLCSDNIDIDLLKLLISKGIEINSIKNGINIVEKYATTSNPNID--------
DQ011154_13577..15469        -NDFDIFEYLCSDNIDIDLLKLLISKGIEINSIKNGINIVEKYATTSNPNID--------
AF380138_13433..15325        -NDFDIFEYLCSDNIDIDLLKLLISKGIEINSIKNGINIVEKYATTSNPNID--------
AF438165_17400..17738        ------------------------------------------------------------
AY009089_15715..16053        ------------------------------------------------------------
AF482758_29659..31557        -NDFDIFEYVCSDNVDIELLKLLISKGLEINSIKHGINIVEKYATTSNPNVD--------
X94355_29281..31125          -NDFDIFEYIESDNIDVELLRLLIAKGLEINSCKNGINIVEKYATTSNPNVD--------
AY603355_11076..11969        ----------------------------KILYDSCKTFNIDAS-----------------
AY313847_182669..182944      ------------------------------------------------------------
AY603355_10086..10415        ------------------------------------------------------------
AY678276_17594..15693        -NDFDIFEYLCSDNIDIDLLKLLISKGIEINSIKNGINIVEKYATTSNPNVD--------
AY678277_15767..17671        -NDFDIFEYLCSDNIDIDLLKLLISKGIEINSIKNGINIVEKYATTSNPNVD--------
AY678275_15767..17671        -NDFDIFEYLCSDNIDIDLLKLLISKGIEINSIKNGINIVEKYATTSNPNVD--------
AF095689_12710..14614        -NDFDIFEYLCSDNIDINLLKLLISKGIEINSIKNGINIVEKYATTSNPNVD--------
AY313847_16130..18034        -NDFDIFEYLCSDNIDIDLLKLLISKGIEINSIKNGINIVEKYATTSNPNVD--------
DQ377945_18696..20600        -NDFDIFEYLCSDNIDIDLLKLLISKGIEINSIKNGINIVEKYATTSNPNVD--------
AY313848_16143..18047        -NDFDIFEYLCSDNIDIDLLKLLISKGIEINSIKNGINIVEKYATTSNPNVD--------
M22812_4028..5932            -NDFDIFEYLCSDNIDIDLLKLLISKGIEINSIKNGINIVEKYATTSNPNVD--------
AY484669_17800..19704        -NDFDIFEYLCSDNIDIDLLKLLISKGIEINSIKNGINIVEKYATTSNPNVD--------
M35027_16232..18136          -NDFDIFEYLCSDNIDIDLLKLLISKGIEINSIKNGINIVEKYATTSNPNVD--------
AY243312_13164..15068        ----------------------------FDIFEYLCSDNIDIDLLKLLI--S------KG
Y16780_8406..8804            ----------------------------MLYDSCKTFDACSAQSLVERN-EN--------
U18338_8406..8804            ----------------------------MLYDSCKTFDACSAQSLVERN-EN--------
L22579_8188..8646            ----------------------------MLYDSCKTFDACSAQSLVERN-EN--------
X69198_7488..7949            ----------------------------MLYDSCKTFDACSAQSLVERNEN---------
U18340_7747..8208            ----------------------------MLYDSCKTFDACSAQSLVERN-EN--------
U18337_7536..7997            ----------------------------MLYDSCKTFDACSAQSLVERN-EN--------
AY386265_6025..7581          -AD-------------------------VNFRGEYGRTPLHLCVLVARNANCAD------
AY386264_5739..7331          ----------------------------DLLFRYLESGQVDLATVRALV-ATDADVNFRG
S78516_9..1559               -RGEHG----------------------RTPLHLCVHFARHEQCAE--------------
AX754989_4967..6517          TPLHLCVHFARHEQCAEIVRVLLEAGADVKAKDSCGRTPLHAYVQYDGVRPE--------
U34774_9..1559               TPLHLCVHFARHEQCAEIVRVLLEAGADVKAKDSCGRTPLHAYVQYDGVRPE--------
DQ184476_4970..6520          TPLHLCVHFARHEQCAEIVRVLLEAGADVKAKDSCGRTPLHAYVQYDGVRPE--------
AY386263_4554..6104          -----------------------------LLFRYLESGQVDLETVRALV--A------TD
AF056304_1..180              ------------------------------------------------------------
AY386264_127051..128544      -TSLCGFTPLHSYMCFGTVTPDTLCALMRHGARVSDLERNINALIEYFN-RNGCMGGAEA
AY186732_230..1723           GYAPLHMLMRSNPLDPDAVRLLLAAGADVNATSLCGFTPLHSYMCFGTVTPD--------
AX754989_126279..127772      -TSLCGFTPLHSYMCFGTVTPDTLRALMRHGASVSDLERNINALIEYFNRDGCMGGAEAT
AY386263_125991..127484      -TSLCGFTPLHSYMCFGTVTPDTLRALMRHGASVSDLERNINALIEYFN-RDGCMGGAEA
DQ184476_126284..127777      -TSLCGFTPLHSYMCFGTVTPDTLRALMRHGASVSDLERNINALIEYFN-RDGCMGGAEA
AY386265_125230..126750      -RCSPGTEEVRFMIAAGANVNAASLCGFTALHTYMCFGTVTPDTLRAVM-HGGVRVRELE
AY186733_1..636              ------------------------------------------------------------
AY386265_121371..122924      -V--------------------------EDVRRYLEFGGDANYKGTYKC-TPLHVYLRLP
AY386264_123113..124690      -LAAAADVTV------------------EDVRRYIQFGADVNYRGAYLC-TPLHVYLRSG
AX754989_122350..123927      -LVAAADVTV------------------EDVHRYLQFGADVNYRGAYLC-TPLHAYLQSG
DQ184476_122354..123931      -LVAAADVTV------------------EDVHRYLQFGADVNYRGAYLC-TPLHAYLQSG
AY386263_122061..123638      -LVSAADVTV------------------EDVRRYLQFGADVNYRGAYLC-TPLHAYLQSG
AY386265_1097..2587          -GPDPEVVRCLLEAGAHVDAVDRCCGALAPELYLLNSKSFDAELFAKLLFGPRTDTAFRE
AY386264_130924..132474      -HPRSDVILALMEAGAVVDTPERCCGSTAAHLYILNASEVDLSVLEAMLTWGVRQNNPHS
AY186732_4087..5649          -HPRSDVILALMEAGAVVDTPERCCGATAAHLYILNAAEVDLSVLEAMLTWGVRQNYSYS
AX754989_130105..131703      -HPRSDVILALMEAGAVVDTPERCCGATAAHLYILNAAKVDLSVLEAMLTWGVRQNDQHS
DQ184476_130145..131707      -HPRSDVILALMEAGAVVDTPERCCGATAAHLYILNAAKVDLSVLEAMLTWGVRQNDQHS
AY236149_1..370              ----------------------------SALPE---------------------------
AY386263_129865..131427      -HPRSDVILALMEAGAVVDTPERCCGATAAHLYILNAAEVDLSVLEAMLTWGVRQNDQHS
AY386265_129107..130654      -HPRTDVIYALMEAGAFVDAPERCCGATPLHLYVLNADVLDLTLLEAMLVWGARSGNSPL
AY186733_3027..4574          -HPRTDVIYALMEAGAFVDAPERCCGATPVHLFVLNADVLDLTLLESMLVWGARSGNSPL
AY386265_2656..4215          -GPKDVRIVQALLKAGAYVDVYERCCSSTPLHLYLRLAVVDLRVLKTLMRGRCQ------
AY386265_127480..129033      -ESPYVSED-------------------EVRRLLGAGASVHHRGEFDRT-PLHLYMGKTS
AY186733_1401..2954          ----------------------------ALYEYLDESPYVSEDEVRRLL-GAGASVHHRG
AY386263_128244..129827      -AENVRVDEVRRLLAAGASVEYAGEFGKTALHQYMGRSGADPD-----------------
AY186732_2521..4026          -AGEFGK---------------------TALHQYMGRSGADPA-----------------
AY386264_129357..130862      -AGEFGK---------------------TALHQYMGRSGTDPA-----------------
AY267340_1..1148             -----------------------------------ENRAFDENVTER-------------
AX754989_128520..130079      --------ADAPKVCAEEVRRLLAAGASVEYAGEFGKTALHQYMGRSGADPA--------
DQ184476_128582..130084      -AGEFGK---------------------TALHQYMGRSGADPA-----------------
AF198100_17989..20091        NMYDSNRLLPLHIAIEHSDIEIVEMLLDNNAVINGGETIKTHPINIAMILAGGRMMLYND
AJ581527_18632..20734        -DVINMYDSN------------------RLLPLHIAIEHSDIEIVEMLL--D------NN
AF198100_29444..30754        -TI-------------------------TTMFLDDDTPHEESTVQPYSI--N--------
AJ581527_30087..31397        -TMFLDDDTPHEESTVQPYSINLVRRLMEGNTKDEGIRVLRMAIKFERID----------
AY318871_168844..170514      -ENKEY----------------------DEYPLYHNLPLHYAISARRLE-----------
AF410153_138662..139954      ----------------------------TDMLATFLSSSLHVFKLKELK-E---------
AY318871_265724..267250      ----------------------------HEKNITNKIPILYSGILTRRS--N--------
AY318871_264289..265704      ----------------------------ELVEVNYKNNDILHYAVLARR-SD--------
AF198100_193077..194888      -VMLPDAVERIRMFVSKGADINVISDFKKTALHYAAKKLATPEVLKTLIYLGTNVNVTDM
AJ581527_182233..184044      -VMLPDAVERIRMFVSKGADINVISDFKKTALHYAAKKLATPEVLKTLIYLGTNVNVTDM
AY318871_61181..62239        ----------------------------HSNYRFSKHGLFFAAIEYNCI--D--------
AF198100_36075..37100        ----------------------------TGIVTLCPKYRLDRNSLLLVA-----------
AJ581527_36703..37728        ----------------------------PKYRLDRNSLLLVATKRNYID-----------
AJ006408_3831..4856          ----------------------------PKYRLDRNSLLLVATKRNYID-----------
AY318871_41599..43578        -NFEICTSLLSKGKISRHPLVYAIRLAGGKLKLFNDISSTRFRKMMCKL-PKNRLDNTDI
AY313848_25995..26639        ---------------------------MSIGFEARIVDKFGKNH----------------
DQ011157_22980..24320        -Y--------------------------HILHAYCGIKGLDER-----------------
DQ011153_22980..24320        -Y--------------------------HILHAYCGIKGLDER-----------------
AY741551_22648..23988        -Y--------------------------HILHAYCGIKGLDER-----------------
AY753185_23030..24370        -Y--------------------------HILHAYCGIKGLDER-----------------
AY603973_22787..24127        -Y--------------------------HILHAYCGIKGLDER-----------------
DQ011156_23472..24812        -Y--------------------------HILHAYCGIKGLDER-----------------
AY743598_17610..18938        -Y--------------------------HILHAYCGIKGLDER-----------------
DQ011155_23233..24561        -Y--------------------------HILHAYCGIKGLDER-----------------
DQ011154_23253..24581        -Y--------------------------HILHAYCGIKGLDER-----------------
AF380138_23110..24438        -Y--------------------------HILHAYCGIKGLDER-----------------
AF438165_25664..27004        -Y--------------------------HILHAYCGIKGLDER-----------------
AY009089_23976..25316        -Y--------------------------HILHAYCGIKGLDER-----------------
AF012825_30894..32312        -Y--------------------------HILHAYCGIKGLDER-----------------
U18340_16042..17319          -Y--------------------------HILHAYCGIKGLDER-----------------
U18337_15847..17124          -Y--------------------------HILHAYCGIKGLDER-----------------
Y16780_16533..17882          -Y--------------------------HILHAYCGIKGLDER-----------------
U18338_16533..17882          -Y--------------------------HILHAYCGIKGLDER-----------------
X69198_15710..17050          -Y--------------------------HILHAYCGIKGLDER-----------------
L22579_16376..17716          -Y--------------------------HILHAYCGIKGLDER-----------------
X94355_38982..40406          -NY-------------------------HILHAYCGIKGLDER-----------------
DQ377945_28315..29733        -NY-------------------------HILHAYCGIKGLDER-----------------
AY313847_25765..27174        -NY-------------------------HILHAYCGIKGLDER-----------------
AY678276_26788..25379        -NY-------------------------HILHAYCGIKGLDER-----------------
AY313848_26709..27188        ----------------------------MIFVIESKLLQIYRNRNRNINFYT--------
AY678277_25458..26876        -NY-------------------------HILHAYCGIKGLDER-----------------
AY678275_25458..26876        -NY-------------------------HILHAYCGIKGLDER-----------------
M35027_25928..27346          -NY-------------------------HILHAYCGIKGLDER-----------------
AY484669_27502..28920        -NY-------------------------HILHAYCGIKGLDER-----------------
AF095689_22404..23822        -NY-------------------------HILHAYCGIKGLDER-----------------
AY243312_22878..24296        -NY-------------------------HILHAYCGIKGLDER-----------------
M20779_308..1570             -NY-------------------------HILHAYCGIKGLDER-----------------
M22812_13739..14520          ----------------------------PDHDGNTPLHIVCSKTVKNVD-----------
M23701_2352..3015            ----------------------------DLLLPSTDVNKQNKFGDSPLT-----------
AF482758_39315..40736        -Y--------------------------HILHAYCGIKGLDER-----------------
AY313848_25787..26005        ------------------------------------------------------------
AY318871_336592..338205      -LSTEDKYKASIWIDEMIYLIETDHDYEFEYGRIHRISIVDFPYNHLHQ-AI--------
AY318871_27071..28678        -NHSRSLCNEGRQDSFQECTIYRLIEFIRCFNIDDDNGEYNRKVFFPVI-ILHQAIEARR
AF198100_274734..276512      -YFPYNPLHQVIEARRANLVEIILDQGKYTVNSVNDDFIFYPLHVLTCVPETSDVLTYLN
AY318871_14451..16211        -GVYPGIYSPRMPLHQAIEARRASIVEALLKQNAYTANSVDKYSKFYPL-HVLTSVPETE
AY318871_346733..348952      -RERWYNEEDDNDYEYEEYDEYEEYDEYEEYDEYYNSNEPDSLYIDDGR--YLDLFRYTP
AF198100_253039..254124      ----------------------------YNECRYCVRMLFNAVKFNNIR-----------
AJ581527_239340..240425      ----------------------------YNECRYCVRMLFNAVKFNNIR-----------
AY318871_9404..11470         -QNTESIYITDYKCHSTLHTICIIPNVMDIVISLTLDCDIILDIKYVSI-ILNKYKLDEV
AF198100_271027..273033      -ENESIPFTAIHQALQLRQIDIVKELIQQNPKLIYVTDHRRNSTLHTICITPNVMDIVIS
AY318871_314103..315887      -MYYPMHLISKPQNV-------------LTTLMFMDINDNHMKLIKKYI-IVTKKMNLPK
AY318871_56222..57574        -N--------------------------NGYNVNRGYKNFIYRPLFYAL-TSRNKK----
AY318871_166803..168818      -INIVKILLDKGHNINSKDTYYEGYYPIHLLAKNNSEDDIPIAKLLLERGADIEAKDNNG
AF198100_269266..270054      ------------------------------------------------------------
AF198100_268121..269197      ----------------------------MIVKVDNNNHTLLHIAIMYRK-VN--------
AY318871_340012..341766      -VEKGA----------------------ELIGLEIAISIKNLWLIKFLI-ENGINIRYTG
AY318871_175219..176274      --------------------------MDINDQDTYEIPPIHYAIETRDIE----------
AY077834_141342..141689      ------------------------------------------------------------
AY077833_141517..142857      ---------------------------IINDIPTKYHKGIYNNLLLTVLGNK--------
AY077832_141541..142881      -KKI------------------------INDIPTKYHKGIYNNLLLTVL-----------
AY077834_142150..142683      ------------------------------------------------------------
AY077835_141206..142546      ---------------------------IINDIPTTYHKGIYNNLLLTVLGNK--------
AY077836_141269..142609      ---------------------------IINDIPTTYHKGIYNNLLLTVLGNK--------
AF409137_142116..143459      ---------------------------IINDIPTTYHKGIYNNLLLTVLGNK--------
AF325528_142101..143444      ---------------------------IINDIPTTYHKGIYNNLLLTVLGNK--------
AF409138_141962..143305      -I--------------------------INDIPTTYHKSIYNNLLLTVLDNK--------
AY678277_6669..6938          ------------------------------------------------------------
AY313847_7086..7355          ------------------------------------------------------------
AY313847_191719..191988      ------------------------------------------------------------
AY678275_6669..6938          ------------------------------------------------------------
M35027_10878..11153          ------------------------------------------------------------
M35027_180585..180860        ------------------------------------------------------------
AY484669_8599..8874          ------------------------------------------------------------
AY484669_188858..189133      ------------------------------------------------------------
DQ377945_9645..9920          ------------------------------------------------------------
DQ377945_194298..194573      ------------------------------------------------------------
AY313848_7031..7306          ------------------------------------------------------------
AY313848_190101..190376      ------------------------------------------------------------
AY678276_6912..6640          ------------------------------------------------------------
AF482758_211670..213409      -DNMCHLYFKYIEVCPSSLLFRLFVECCDINKLVEGTTPLHCYLMNERFESS--------
X94355_211138..212883        -DNMCHLYFKYVEVCPSSLLFRLFVECCDINKLVEGTTPLHCYLMNEGFESS--------
AY243312_5961..6155          ------------------------------------------------------------
AY243312_188557..188751      ------------------------------------------------------------
AY678276_186471..186662      ------------------------------------------------------------
AY678276_2634..2443          ------------------------------------------------------------
M35027_6474..6815            ------------------------------------------------------------
M35027_184923..185264        ------------------------------------------------------------
DQ377945_5278..5619          ------------------------------------------------------------
AY313847_2761..3096          ------------------------------------------------------------
AY313847_195978..196313      ------------------------------------------------------------
AY313848_2665..3000          ------------------------------------------------------------
AY313848_194407..194742      ------------------------------------------------------------
M35027_7077..7856            ----------------------------LFLFLFLSYISNYEKVNDEMYEMG--------
M35027_183882..184661        ----------------------------LFLFLFLSYISNYEKVNDEMYEMGEMDE----
AY313848_3574..4023          ----------------------------FLFLSYISNYEKVNDEMYEMG-----------
AY313848_193384..193833      ----------------------------FLFLSYISNYEKVNDEMYEMG-----------
DQ377945_6188..6637          ----------------------------FLFLSYISNYEKVNDEMYEMG-----------
DQ377945_197581..198030      ----------------------------FLFLSYISNYEKVNDEMYEMG-----------
AY313847_3665..4078          -----------------------------VFFHIFNYEKVNHYEMDE-------------
AY313847_194996..195409      -----------------------------VFFHIFNYEKVNHYEMDE-------------
AY243312_6722..7060          ------------------------------------------------------------
AY243312_187652..187990      ------------------------------------------------------------
AY678277_3204..3533          ------------------------------------------------------------
AY678277_185653..185982      ------------------------------------------------------------
AY678275_3204..3533          ------------------------------------------------------------
AY678275_185654..185983      ------------------------------------------------------------
AY678276_185573..185899      ------------------------------------------------------------
AY678276_3532..3206          ------------------------------------------------------------
AF482758_4798..6657          -CHMYLAFFDVD--TSSHLFKLVIKHCDLNKRLKCGNSPLHCYTMNTRFKPS--------
AF482758_217843..219702      -CHMYLAFFDVD--TSSHLFKLVIKHCDLNKRLKCGNSPLHCYTMNTRFKPS--------
M35027_6821..7132            ----------------------------TYLQQYTKHSPRVVYALLSRGY----------
M35027_184606..184917        ----------------------------TYLQQYTKHSPRVVYALLSRGY----------
AY243312_6088..6417          ----------------------------MLFYLEEPIRGY--------------------
AY243312_188295..188624      ----------------------------MLFYLEEPIRGY--------------------
DQ377945_198280..198666      ----------------------------TYLQQYTKHSPRVVYALLSRGY----------
AY313847_3029..3415          ----------------------------TYLQQYTKHSPRVVYALLSRGY----------
AY313847_195659..196045      ----------------------------TYLQQYTKHSPRVVYALLSRGY----------
AY678277_2568..2954          ----------------------------TYLQQYTKHSPRVVYALLSRGY----------
AY678277_186232..186618      ----------------------------TYLQQYTKHSPRVVYALLSRGY----------
AY678275_2568..2954          ----------------------------TYLQQYTKHSPRVVYALLSRGY----------
AY678275_186233..186619      ----------------------------TYLQQYTKHSPRVVYALLSRGY----------
AY678276_186152..186535      ----------------------------TYLQQYTKHSPRVVYALLSRGY----------
AY678276_2953..2570          ----------------------------TYLQQYTKHSPRVVYALLSRGY----------
AY313848_2933..3166          ------------------------------------------------------------
AY313848_194241..194474      ------------------------------------------------------------
X94355_3420..5180            -CHMYLAFFDVD--ISSHLFKLVIKHCDLNKRLKCGNSPLHCYTMNTRFKPS--------
X94355_218487..220247        -CHMYLAFFDVD--ISSHLFKLVIKHCDLNKRLKCGNSPLHCYTMNTRFKPS--------
AF380138_2877..4640          -CHMYLAFFDVD--ISSHLFKLVIKHCDLNKRLKCGNSPLHCYTMNTRFNPS--------
AF380138_192219..193982      -CHMYLAFFDVD--ISSHLFKLVIKHCDLNKRLKCGNSPLHCYTMNTRFNPS--------
DQ011155_2888..4651          -CHMYLAFFDVD--ISSHLFKLVIKHCDLNKRLKCGNSPLHCYTMNTRFNPS--------
DQ011155_192317..194080      -CHMYLAFFDVD--ISSHLFKLVIKHCDLNKRLKCGNSPLHCYTMNTRFNPS--------
DQ011154_2976..4739          -CHMYLAFFDVD--ISSHLFKLVIKHCDLNKRLKCGNSPLHCYTMNTRFNPS--------
DQ011154_192457..194220      -CHMYLAFFDVD--ISSHLFKLVIKHCDLNKRLKCGNSPLHCYTMNTRFNPS--------
DQ011157_2956..4728          -CHMYLAFFDVD--ISSHLFKLVIKHCDLNKRLKCGNSPLHCYTMNTRFNPS--------
DQ011157_194053..195825      -CHMYLAFFDVD--ISSHLFKLVIKHCDLNKRLKCGNSPLHCYTMNTRFNPS--------
DQ011153_2956..4728          -CHMYLAFFDVD--ISSHLFKLVIKHCDLNKRLKCGNSPLHCYTMNTRFNPS--------
DQ011153_194053..195825      -CHMYLAFFDVD--ISSHLFKLVIKHCDLNKRLKCGNSPLHCYTMNTRFNPS--------
AY741551_2776..4548          -CHMYLAFFDVD--ISSHLFKLVIKHCDLNKRLKCGNSPLHCYTMNTRFNPS--------
AY741551_194209..195981      -CHMYLAFFDVD--ISSHLFKLVIKHCDLNKRLKCGNSPLHCYTMNTRFNPS--------
DQ011156_3466..5238          -CHMYLAFFDVD--ISSHLFKLVIKHCDLNKRLKCGNSPLHCYTMNTRFNPS--------
DQ011156_195019..196791      -CHMYLAFFDVD--ISSHLFKLVIKHCDLNKRLKCGNSPLHCYTMNTRFNPS--------
AY753185_2782..4554          -CHMYLAFFDVD--ISSHLFKLVIKHCDLNKRLKCGNSPLHCYTMNTRFNPS--------
AY753185_194916..196688      -CHMYLAFFDVD--ISSHLFKLVIKHCDLNKRLKCGNSPLHCYTMNTRFNPS--------
AY603973_2776..4548          -CHMYLAFFDVD--ISSHLFKLVIKHCDLNKRLKCGNSPLHCYTMNTRFNPS--------
AY603973_194648..196420      -CHMYLAFFDVD--ISSHLFKLVIKHCDLNKRLKCGNSPLHCYTMNTRFNPS--------
AF012825_2652..4415          -CHMYFTFFDVD--TSSHLFKLVIKHCDLNKRLKCGNSPLHCYTMNTRFKPS--------
AF012825_205357..207120      -CHMYFTFFDVD--TSSHLFKLVIKHCDLNKRLKCGNSPLHCYTMNTRFKPS--------
DQ377945_5032..5181          ------------------------------------------------------------
AY678277_2058..2204          ------------------------------------------------------------
AY678277_186982..187128      ------------------------------------------------------------
AY243312_5578..5724          ------------------------------------------------------------
AY243312_188988..189134      ------------------------------------------------------------
AY678275_2058..2204          ------------------------------------------------------------
AY678275_186983..187129      ------------------------------------------------------------
AY678276_186902..187045      ------------------------------------------------------------
AY678276_2203..2060          ------------------------------------------------------------
AF438165_4364..6139          -CHMYFTFFDVD--TSSHLFKLVIKHCDLNKQLKCGMSPLHCYVMNTRFKPS--------
AF438165_199581..201356      -CHMYFTFFDVD--TSSHLFKLVIKHCDLNKQLKCGMSPLHCYVMNTRFKPS--------
AY009089_2684..4441          -CHMYFTFFDVD--TSSHLFKLVIKHCDLNKQLKCGMSPLHCYVMNTRFKPS--------
AY009089_197765..199522      -CHMYFTFFDVD--TSSHLFKLVIKHCDLNKQLKCGMSPLHCYVMNTRFKPS--------
U18341_26459..28216          -CHMYFAFFDVD--TSSHLFKLVIKHCDLNKQLKCGMSPLHCYVMNTRFKPS--------
X69198_180713..182470        -CHMYFAFFDVD--TSSHLFKLVIKHCDLNKQLKCGMSPLHCYVMNTRFKPS--------
L22579_180798..182555        -CHMYFAFFDVD--TSSHLFKLVIKHCDLNKQLKCGMSPLHCYVMNTRFKPS--------
X67117_20479..22236          -CHMYFAFFDVD--TSSHLFKLVIKHCDLNKQLKCGMSPLHCYVMNTRFKPS--------
Y16780_182442..184199        -CHMYFAFFDVD--TSSHLFKLVIKHCNLNKQLKCGMSPLHCYVMNTRFKPS--------
U18339_27018..28775          -CHMYFAFFDVD--TSSHLFKLVIKHCNLNKQLKCGMSPLHCYVMNTRFKPS--------
X70841_6777..8534            -CHMYFAFFDVD--TSSHLFKLVIKHCNLNKQLKCGMSPLHCYVMNTRFKPS--------
AF198100_257639..258205      --------------------------MENELKLYYAVSSQNENL----------------
AJ581527_243942..244508      --------------------------MENELKLYYAVSSQNENL----------------
AY318871_335897..336487      --------------------------MGNSFSLYTNFIRILVSTIQNPQ-CN--------
AF482758_196202..197926      ----------------------------YTYFSYCDIDYKSTELEFVVKNYDLNRRQPVT
AF438165_184119..184415      ----------------------------MSFDKYDSI-----------------------
AY009089_182263..182559      ----------------------------MSFDKYDSI-----------------------
AF012825_186011..187795      ----------------------------YTYFSYCNIDHTSTELNFVVKNYDLNRRQPVT
X94355_195635..197359        ----------------------------NRRQPVTGYTALHCYLYNNYFTND--------
AY484669_182236..183960      ----------------------------NRRQHVTGYTALHCYLYNNYFTND--------
M35027_176349..178073        ----------------------------NRRQHVTGYTALHCYLYNNYFTND--------
AY678277_179935..181176      ----------------------------NRRQHVTGYTALHCYLYNNYFTND--------
AY678275_179936..181177      ----------------------------NRRQHVTGYTALHCYLYNNYFTND--------
AY678276_179864..181102      ----------------------------YTYFSHCNIDHTSTELDFVVK-NYDLNRRQPV
AF095689_176999..178723      ----------------------------NRRHPVTGYTALHCYLYNNYFTND--------
DQ377945_182658..184382      ----------------------------NRRQPVTGYTALHCYLYNNYFTND--------
AY313848_180173..181897      ----------------------------NRRQHVTGYTALHCYLYNNYFTND--------
AY313847_180089..181813      ----------------------------NRRQPVTGYTALHCYLYNNYFTND--------
D11079_35290..37014          ----------------------------NRRQPVTGYTALHCYLYNNYFTND--------
AY243312_177306..179030      ----------------------------NRRQPVTGYTALHCYLYNNYFTND--------
AY603355_158419..160143      ----------------------------NRRQPVTGYTALHCYLYNNYFTND--------
U94848_164209..165933        ----------------------------NRRQPVTGYTALHCYLYNNYFTND--------
Y16780_167491..169215        ----------------------------NRRQPVTGYTALHCYLYNNYFTND--------
U18339_12067..13791          ----------------------------NRRQPVTGYTALHCYLYNNYFTND--------
X72086_12078..13802          ----------------------------NRRQPVTGYTALHCYLYNNYFTND--------
X69198_165773..167497        ----------------------------NRRQPVTGYTALHCYLYNNYFTND--------
L22579_165856..167580        ----------------------------NRRQPVTGYTALHCYLYNNYFTND--------
X67117_5540..7264            ----------------------------NRRQPVTGYTALHCYLYNNYFTND--------
U18341_11516..13240          ----------------------------NRRQPVTGYTALHCYLYNNYFTND--------
AF438165_183200..183937      ------------------------------------------------------------
AY009089_181344..182081      ------------------------------------------------------------
AF170726_145191..146675      -VYYRM----------------------STFRRYLQRKDIKQNIVELFI-QHGACVNGTP
AY689436_158557..160062      -THKQF----------------------SIFQRYLQRPNLSTKIIKLFI-KHGADVDGLD
AY689437_160752..162230      ----------------------------SETHKQFSIFQRYLQRPKLST--K--------
AY318871_176398..177636      -YN-------------------------PNFELYDGISPLTLAMKFRNS-V---------
Y16780_5261..5548            ------------------------------------------------------------
U18338_5261..5548            ------------------------------------------------------------
AF095689_10567..10995        ------------------------------------------------------------
DQ377945_16605..17033        ------------------------------------------------------------
DQ377945_187182..187610      ------------------------------------------------------------
AY313847_14043..14471        ------------------------------------------------------------
AY313847_184603..185031      ------------------------------------------------------------
AY313848_14037..14465        ------------------------------------------------------------
AY678276_13995..13570        ------------------------------------------------------------
AY678277_13644..14072        ------------------------------------------------------------
AY678275_13644..14072        ------------------------------------------------------------
AY603355_7968..8396          ------------------------------------------------------------
M22812_3076..3309            ------------------------------------------------------------
AY678277_14841..15074        ------------------------------------------------------------
AY243312_12212..12445        ------------------------------------------------------------
DQ377945_17779..18012        ------------------------------------------------------------
DQ377945_186203..186436      ------------------------------------------------------------
AY313847_15216..15449        ------------------------------------------------------------
AY313847_183625..183858      ------------------------------------------------------------
AY313848_15210..15443        ------------------------------------------------------------
AF095689_11762..11995        ------------------------------------------------------------
AY678275_14841..15074        ------------------------------------------------------------
AY678276_14997..14767        ------------------------------------------------------------
M22812_1596..2309            ------------------------------------------------------------
AY243312_10730..11443        ------------------------------------------------------------
AY603355_7683..7955          ------------------------------------------------------------
AY678277_13359..13631        ------------------------------------------------------------
AY313847_13758..14030        ------------------------------------------------------------
AY313847_185044..185316      ------------------------------------------------------------
AY313848_13752..14024        ------------------------------------------------------------
AY678275_13359..13631        ------------------------------------------------------------
AY678276_13554..13285        ------------------------------------------------------------
X69198_5201..6559            -TR-------------------------NQFKNNALHAYLFNEHCNNVE-----------
L22579_5901..7259            -TR-------------------------NQFKNNALHAYLFNEHCNNVE-----------
Y16780_5524..6591            -R--------------------------NQFKNNALHAYLFNEHCNNVE-----------
U18338_5524..6591            -R--------------------------NQFKNNALHAYLFNEHCNNVE-----------
U18340_5460..6818            -R--------------------------NQFKNNALHAYLFNEHCNNVE-----------
U18337_5249..6607            -R--------------------------NQFKNNALHAYLFNEHCNNVE-----------
AY743598_5457..7439          -HKNWRQFTPIEEYTNSRHVKVNKDIAMVLLEATGYSNINDFNIFSYIK--S-----KNV
DQ011154_11107..13089        -HKNWRQFTPIEEYTNSRHVKVNKDIAMVLLEATGYSNINDFNIFSYIK-SKNVDVD---
DQ011155_11087..13069        -HKNWRQFTPIEEYTNSRHVKVNKDIAMALLEATGYSNINDFNIFSYIK-SK--------
AF380138_10963..12945        -HKNWRQFTPIEEYTNSRHVKVNKDIAMALLEATGYSNINDFNIFSYIK-SKNVDVD---
DQ011157_12788..14770        -HKNWRQFTPIEEYTNSRHVKVNKDIAMALLEATGYSNINDFNIFSYMK-S-----KNVD
DQ011153_12788..14770        -HKNWRQFTPIEEYTNSRHVKVNKDIAMALLEATGYSNINDFNIFSYMKSKNVDVD----
AY741551_12452..14434        -HKNWRQFTPIEEYTNSRHVKVNKDIAMALLEATGYSNINDFNIFSYMK--S------KN
AY753185_12863..14845        -HKNWRQFTPIEEYTNSRHVKVNKDIAMALLEATGYSNINDFNIFSYMK-SKNVDVD---
AY603973_12617..14599        -HKNWRQFTPIEEYTNSRHVKVNKDIAMALLEATGYSNINDFNIFSYMK-SKNVDVD---
DQ011156_13285..15267        -HKNWRQFTPIEEYTNSRHVKVNKDIAMALLEATGYSNINDFNIFSYMK-SKNVDVD---
M19531_176..2185             -HKNWRQLTPLGEYTNSRHGKVNKDIAMVLLEATGYSNINDFNIFTYMK-SK--------
AF482758_27147..29153        -HKNWRQLTPLGEYTNSRHGKVNKDIAMVLLEATGYSNINDFNIFTYMK--S--------
A04702_178..2184             -HKNWRQLTPLGEYTNSRHGKVNKDIAMVLLEATGYSNINDFNIFTYMK-----------
AF095689_12001..12231        ------------------------------------------------------------
X94355_26765..28771          -HKNWRQLTPLGEYTNSRHVKVNKDIAMALLEATGFSNINDFNIFTYMK-SK--------
AY243312_11532..11945        ----------------------------YLNSDYRYNKDVDLD-----------------
AY678276_14497..14087        ----------------------------YLNSDYRYNKDVDLD-----------------
M22812_2398..2745            ------------------------------MADYLNSDYRYNKDVDLD------------
AF095689_11084..11431        -------------------------MADYLNSDYRYNKDVDLD-----------------
AY603355_9121..9369          ------------------------------------------------------------
AY603355_8485..8892          ----------------------------VIMADYLNSDYRYNKDVD--------------
DQ377945_17123..17530        ----------------------------VIMADYLNSDYRYNKDVD--------------
DQ377945_186685..187092      ----------------------------VIMADYLNSDYRYNKDVD--------------
AY678276_15234..15022        ------------------------------------------------------------
AY678277_14161..14574        ----------------------------YLNSDYRYNKDVDLD-----------------
AY678275_14161..14574        ----------------------------GIMADYLNSDYRYNKDVDLD------------
M22812_3331..3546            ------------------------------------------------------------
AY678277_15096..15311        ------------------------------------------------------------
AY243312_12467..12682        ------------------------------------------------------------
AY603355_9415..9630          ------------------------------------------------------------
DQ377945_18034..18249        ------------------------------------------------------------
AY313847_15471..15686        ------------------------------------------------------------
AY313847_183388..183603      ------------------------------------------------------------
AY313848_15465..15680        ------------------------------------------------------------
AY678275_15096..15311        ------------------------------------------------------------
AY313847_14560..14967        ----------------------------GIMADYLNSDYRYNKDVD--------------
AY313847_184107..184514      ----------------------------GIMADYLNSDYRYNKDVD--------------
AY313848_14554..14961        ----------------------------GIMADYLNSDYRYNKDVD--------------
S78201_1022..1630            ----------------------------YLFYRYCNPLFYYVEQDDIN------------
AY077835_8394..7762          ----------------------------YLFYRYCNPLFYYVE-KDDIN-----------
AY077836_8455..7823          ----------------------------YLFYRYCNPLFYYVEKDDIN------------
AY077832_8557..7925          ----------------------------YLFYRYCNPLFYYVE-QDDIN-----------
AY077833_8685..8053          ----------------------------YLFYRYCNPLFYYVE-QDDIN-----------
AY077834_8462..7830          ----------------------------YLFYRYCNPLFYYVE-QDDIN-----------
AF325528_8225..8860          ----------------------------YLFYRYCNPLFYYVEQDDIN------------
AF409137_8218..8853          ----------------------------YLFYRYCNPLFYYVEQDDIN------------
AF336128_3281..3919          ----------------------------YLFYRYCNPLFYYVE-QDDIN-----------
AF409138_8107..8742          ----------------------------YLFYRYCNPLFYYVE-QDDIN-----------
AY689436_12013..11387        --------------------------VDYMFSKYSNPLFYYIESDDEE------------
AY689437_14313..13687        ----------------------------YMFSKYSNPLFYYIESGDEEG-----------
AF170722_4513..5967          MDDTPFSLYLTRYDCTLETLRLFLKRGVDVNGVRGTRTSPLCTVLSNKELGKEAET----
AF170722_153891..155345      MDDTPFSLYLTRYDCTLETLRLFLKRGVDVNGVRGTRTSPLCTVLSNKELGKEAET----
U43201_1..1452               RDTPFRLYLTRYDCTPEGLRLFLTRGADVNGVRGSRTSPLCTVLSNKDLGNEAEA-----
AF170726_4932..6383          -DTPFRLYLTRYDCTPEGLRLFLTRGADVNGVRGSRTSPLCTVLSNKDLGNEAEA-----
AF170726_155391..156842      -DTPFRLYLTRYDCTPEGLRLFLTRGADVNGVRGSRTSPLCTVLSNKDLGNEAEA-----
AY318871_327525..329108      -KDSSVNIEDSKGITPLHIICCYPKIKEIIKFIEFEHDCYDDTLIMYKK-IIKNDTYGVL
AY318871_345044..346588      -LNEDRK---------------------KLLRMLTKGMDKEVSLLLAVE-YRCTW-----
AF198100_248089..250332      -ADPNIYSSDHMTPLHSVSVIIPIRKISKLITKYGNLVTLANYRNTFFV-YNENRNLEIA
AY318871_33182..34330        ----------------------------YEDCEYDPYDDYYDRVSAYGS-RSEEDDAFKY
AF198100_242384..243274      ----------------------------KSKNQICIANILYTSIKFYYTD----------
AJ581527_231627..232517      ----------------------------KSKNQICIANILYTSIKFYYT-D---------
AY318871_19710..21296        -TKTLLHRAVELRNIEAVKTLLLYGSDPFVKHSYLYQNALHTACMLLPLSKMETISHIRN
AF198100_23375..25111        VRNKDLTMAKILVSYGASVDVCYKGETPLLTAIKTGYIEIIDYLLSLEPSGPYPGHDMIY
AJ581527_24018..25754        -IISVRNKDLTMAKILVSYGASVDVCYKGETPLLTAIKTGYIEIIDYLLSLEPSGPYPGH
AY318871_50911..52728        -KCKNPPLHKAASLDNTEIAKLLIDSGADIEQIHSGNSPLYISVYRNNK-SLTRYLLKKG
AF198100_26562..28352        -KCKSPPLHKAINLGNVEMVKLLVDHGADIEKVYLGNSPLYLALCKRNTNITKYLLERGA
AJ581527_27205..28995        -KCKSPPLHKAINLGNVEMVKLLVDHGADIEQVYLGNSPLYLALCKRNTNITKYLLERGA
AF198100_260697..262235      -KKY------------------------LEYTVIDKTENYSTSANLIPFIPLHQAIEARN
AJ581527_247000..248538      ----------------------------KKYLEYTVIDKTENYSTSANLIPFIPLHQAIE
AF198100_137148..138776      -H--------------------------RNYSSFRNLPLHYAIYSRRKD-----------
AJ581527_131957..132682      ----------------------------RNYSSFRNLPLHYAIYSRRKD-----------
AY318871_329772..331274      -EYRNVNITSILLSRGADANSKDISDFGTLHALSMFIGIRDLFNRDKIE-----------
AF198100_258169..258939      --------------------------------MFGNTT----------------------
AJ581527_244472..245242      --------------------------------MFGNTT----------------------
AY318871_49570..50862        ----------------------------YLESSFPSPSKFIIKTLLYKA-VE--------
AF198100_25192..26496        ----LRNIEAVRLLLNNDVDPVAIDTHGITSLHTLTMPPNSSFIELDNWCSN--------
AJ581527_25835..27139        -RLKILLHKAIELRNIEAVRLLLNNDVDPVAIDTHGITSLHTLTMPPNSSFIELDNWCSN
AY318871_38125..39147        ----------------------------MSVTMDLPIDHMSIDNINEYN-KNG-------
AF198100_12038..13033        ----------------------------MDTEMDGVNNDGYTSLYKE-------------
AJ581527_12674..13669        ----------------------------MDTEMDGVNNDGYTSLYKE-------------
AY077832_146213..147676      -NEIV-----------------------NEYSLFQKYLQRDSPSVD--------------
AY077833_146189..147640      -NEIV-----------------------NEYSLFQKYLQRDSPSVD--------------
AY077834_146015..147466      NEYSLFQKYLQRDSPSVDIVKLLINLGGNVNGLKNEYSTPLCTILSNIKKYKHMLD----
AY077835_145877..147235      -NEIV-----------------------NEYSLFQKYLQRDSPSFD--------------
AY077836_145940..147298      ----------------------------EIVNEYSLFQKYLQRDSPSFD-----------
AF409138_146622..148091      -NKIV-----------------------NEYSLFQKYLQRDSPSID--------------
AF409137_146780..148249      -NEIV-----------------------NEYSLFQKYLQRDSPSVD--------------
AF325528_146764..148233      -NEIV-----------------------NEYSLFQKYLQRDSPSVD--------------
AY318871_323507..325222      ----------------------------DGLSPLHYAVVFDRKHMLKLL-CKYPVDIDIT
AY318871_47722..49497        -IIATNNNDLQMIQLLIKHGAKINDAYLHDTPLMIALRSNYLDIAEYLL-SLGAEFVKPR
AY318871_24185..25495        ----------------------------NVFNYHGYTPLQYAVELGNPD-----------
AF198100_13909..15222        -NEY------------------------GCSLLHCAVENGNTEIARILL-LEGANPDLYT
AJ581527_14552..15865        -NEY------------------------GCSLLHCAVENGNTEIARILL--L------EG
AY318871_319765..321141      -QKVIDLIRS------------------SNIDVNIIEENLRLSPLHYAV-EC--------
AY318871_261382..262686      ----------------------------LDVFNDYGCSPLHCAVENEKF-E---------
AF198100_246144..247448      ---LSPLHHAVSRGYKEIVISMLEHGADVNLCNDEVCSPLHIAIKNDNVE----------
AJ581527_235387..236340      -NL-------------------------ESINDEDDLSPLHHAVSRGYKE----------
AY318871_331490..332890      -HY-------------------------DKLSAFPCIPFHQAVEARNLG-----------
AF198100_259206..260654      ----------------------------SCIPLIPLHQAVEARNLE--------------
AJ581527_245509..246957      ----------------------------SCIPLIPLHQAVEARNLE--------------
AY318871_317087..318379      -ATVKRLLS-------------------RFDYDINFFDKHHKTLLHYAS-----------
AY318871_25676..26935        -NFLNLSVDETVTPLIDAIRSGDVRVVQLLINSGADINHINTNVPHPLL-TAIKVRANK-
AF198100_244729..246114      ----------------------------EGVHPDSTIKGFYRPLVKSILLRDVD------
AJ581527_233972..235357      ----------------------------EGVHPDSTIKGFYRPLVKSILLRDVD------
AY318871_36414..37502        -TLQSPLEMAVMFKNTEAIKILMRYGAKPVVTEYTTSCLHDAVLRDDYK-----------
AY318871_254322..256865      -YDANLTDSIKNSSYLLHAIFKIPCIYNLMDTLNITNTPVEVTLMKYIE-TAEEMKLRKS
AY318871_318572..319762      -SYIKGIYSPIMKAIKGKNKEIVKLLLVYGAQIDSKYYVNSIPPLIAAITVRSLE-----
AF198100_267416..267736      ----------------------------------MGNSTS--------------------
AY318871_334673..335746      ----------------------------PNFSLNGETPLRLATKLRNTE-----------
AF482758_10785..12761        -QYFENP---------------------ENNTISSTNKNEYDDYLSFYN-TICNEPNVEY
AF012825_10613..12565        ----------------------------ENNTINATNKNEYDDYLSFYN-TICNEPNVEY
X94355_10160..12145          -TQTWEETNVVDDR--------------YTHDSILGYSDEIRKNDLDMN-----------
AF198100_262266..263552      ---------------------------DPNVRVPYQYSHLHNAIEKKNGS----------
AJ581527_248569..249855      ---------------------------DPNVRVPYQYSHLHNAIEKKNGS----------
D00295_10139..10705          ------------------------------------------------------------
AY243312_180482..180643      ------------------------------------------------------------
D00295_10706..11224          ---------------------------DPNISGFFTPPLHKAIKKGCVD-----------
M35027_179300..179683        ------------------------------------------------------------
AF438165_185719..188070      -CYRCGCTALHEYFYNYRSVNGKYKYRYNGYYQYYSSSDYENYNEYYYDDYDRTGINSES
AY009089_183877..186228      -CYRCGCTALHEYFYNYRSVNGKYKYRYNGYYQYYSSSDYENYNEYYYD--DYDRTGINS
X69198_168697..171060        -CYRCGCTALHEYFYNYRSVNGKYKYRYNGYYQYYSFSDYENYNEYYYDDYDRTGMNSES
X67117_8464..10827           -CYRCGCTALHEYFYNYRSVNGKYKYRYNGYYQYYSFSDYENYNEYYYDDYDRTGMNSES
U18341_14440..16803          -CYRCGCTALHEYFYNYRSVNGKYKYRYNGYYQYYSFSDYENYNEYYYDDYDRTGMNSES
L22579_168780..171143        -CYRCGCTALHEYFYNYRSVNGKYKYRYNGYYQYYSFSDYENYNEYYYDDYDRTGMNSES
Y16780_170418..172781        -CYRCGCTALHEYFYNYRSVNGKYKYRYNGYYQYYSFSDYENYNEYYYDDYDRTGMNSES
U18339_14994..17357          -CYRCGCTALHEYFYNYRSVNGKYKYRYNGYYQYYSFSDYENYNEYYYDDYDRTGMNSES
X72086_15005..17368          -CYRCGCTALHEYFYNYRSVNGKYKYRYNGYYQYYSFSDYENYNEYYYD--DYDRTGMNS
AF482758_199107..201509      -CYRCGCTALHEYFYNYRSVNGKYKYRYNGYYQYYSSSDYENYNEYYYD-YDRTGMNSES
D11079_38882..39412          ----------------------------SKHSVFKGFSDKVRKNDLDMN-----------
D11079_39463..39810          ----------------------------MIPVVYCIHSNAEY------------------
AY243312_180898..181827      ----------------------------SKHSVFKGFSDKVRKNDLDMN-----------
M24217_1..243                ------------------------------------------------------------
AY484669_185181..187556      -CYRCGCTALHEYFYNYRSVNGKYKYRYNGYYQYYSSSDYENYNEYYYD-DY-----DRT
AY313848_183124..185499      -CYRCGCTALHEYFYNYRSVNGKYKYRYNGYYQYYSSSDYENYNEYYYDDYDRTGMNSES
X94355_198549..200936        -CYRCGCTALHEYFYNYRSVNGKYKYRYNGYYQYYSSSDYENYNEYYYD--DYDKTGMNS
DQ011157_177050..179413      -CYRCGCTALHEYFYNYRSVNGKYKYRYNGYYQYYSSSDYENYNEYYYDDYDRTGMNSES
AY741551_177488..179851      -CYRCGCTALHEYFYNYRSVNGKYKYRYNGYYQYYSSSDYENYNEYYYDDYDRTGMNSES
DQ011153_177050..179413      -CYRCGCTALHEYFYNYRSVNGKYKYRYNGYYQYYSSSDYENYNEYYYDDYDRTGMNSES
AY753185_177742..180105      -CYRCGCTALHEYFYNYRSVNGKYKYRYNGYYQYYSSSDYENYNEYYYDDYDRTGMNSES
AY603973_177479..179842      -CYRCGCTALHEYFYNYRSVNGKYKYRYNGYYQYYSSSDYENYNEYYYDDYDRTGMNSES
DQ011156_177980..180352      -CYRCGCTALHEYFYNYRSVNGKYKYRYNGYYQYYSSSDYENYNEYYYDDYDDYDRTGMN
AF380138_175330..177711      -CYRCGCTALHEYFYNYRSVNGKYKYRYNGYYQYYSSSDYENYNEYYYDDYDRTGMNSES
DQ011155_175440..177809      -CYRCGCTALHEYFYNYRSVNGKYKYRYNGYYQYYSSSDYENYNEYYYDDYDRTGMNSES
DQ011154_175518..177887      -CYRCGCTALHEYFYNYRSVNGKYKYRYNGYYQYYSSSDYENYNEYYYDDYDRTGMNSES
AY318871_321238..323451      -ADVNEVTNTNLTAMHSITNIMSLYELCNLIKTYGDTILLDNYIKTFFV-YNETRNLEIA
AF198100_254214..255791      TRDILGNTALHLIAMDYYVPHNDIKHGHHNDYVFKMVPIINLFLRKKANINACNNLNQTP
AJ581527_240516..242093      -E--------------------------KKNIPIDYINFHPDNPLLEAV--K--------
AY318871_53481..54923        -IYK------------------------HLDITLCNILIECAADINIID-KNNRTPLFYA
AY318871_21941..23401        -HQI------------------------DINSTSCASSVCYAVNNGDEE-----------
AF198100_273042..274352      ----------------------------KGNCINISVEETTTPLIDAIR-----------
AY689436_17220..15292        -TITDNVNIVKLLLERGANINVIDKYGCTPLYYYMITKRTSIDMIKTLL-DNGADVNIKT
AY689437_19558..17630        -NSLSLLHYSTLTDNVNIVKLLLERGANINVVDKYGCTPLYYYMITKRTSID--------
AY386371_6393..8306          -NSLTPLHYAVLTDNVEIVKLLLLKGVDVNATDRYGCSPLYYYIMTKKENYK--------
AF153912_1822..2108          ----------------------------------------------MKI-----------
AF153912_1401..1850          --------------------------------MYEYPDKFCKS-----------------
AF153912_615..1322           ----------------------------QDYFNYPLHSTIYFLKDEK-------------
AJ293568_9048..10961         -NSLTPLHYAVLTNNVEIVKLLLSKGVNVNATDRYGCSPLYYYIMTKKENYE--------
AY318871_342879..344513      ----------------------------MNYEKLREFDHYEKNELIYLR-KIILSTKEYG
AF012825_14442..16733        -YYGIDNRYREQYTDSKTALINIISNMILILKTDRKNKSLVDQYKNFIKCIKDNKSKTAN
AF482758_16002..18296        -YGIDNRQRQQYTDSKTALIDIIGSMILMLKADRKNKSLVDQYKKFVKYIIKDNKSKTAN
X94355_15374..17668          -REQYTDSKTALINIIGSMTLML-----KADRKNKSLVDQYKKFVKCII--KDNKSKTTN
AF482758_20588..22978        -QTYDNNIKSLLEVTTRFHRHYITSLSRKKKSSIDSIEQMYSQIIKDIT-TELINDENVV
X94355_20088..22589          -EQMYSQIIKDITTELINDENVVINVNDLCLIDYDDNDDNDDKDDKDDN-KDDKDDNKDD
AF482758_183730..185406      -RKYEKVDKTIVDFLSRWPNLFHILEYGENILHIYSIDAANTNIMIFFL-----------
Y16780_156467..158143        -RTYKKVDKTIVDFLSRWPNLFHILEYGENILHIYSMDDANTNIIIFFLDKVLNINKNGS
U18339_1043..2719            -RTYKKVDKTIVDFLSRWPNLFHILEYGENILHIYSMDDANTNIIIFFL-----------
X72086_1054..2730            -RTYKKVDKTIVDFLSRWPNLFHILEYGENILHIYSMDDANTNIIIFFL-----------
X69198_155404..157080        -RTYKKVDKTIVDFLSRWPNLFHILEYGENILHIYSMDDANTNIIIFFLDNVLNINKNGS
L22579_155435..157111        -RTYKKVDKTIVDFLSRWPNLFHILEYGENILHIYSMDDANTNIIIFFL-----------
U18341_1042..2718            -RTYKKVDKTIVDFLSRWPNLFHILEYGENILHIYSMDDANTNIIIFFL-DNVLNINKNG
AF438165_167763..169457      -RTYEKVDKTIVDFLSRWPNLFHILEYGENILHIYSMDDANTNIIIFFLDRVLNINKNGS
AY009089_165906..167579      -RTYEKVDKTIVDFLSRWPNLFHILEYGENILHIYSMDDANTNIIIFFL-DRVLNINKNG
AF012825_174993..176687      -RTYEKVDKKIVDFLSRWPNLFHVSEYGENILHIYSMDDANANIIIFFLDRVLNINKNRG
DQ011157_165270..166955      VRKYEKVDKTIVDFLSRWPNLFHILEYGENILHIYFIDAANTNIMIFFLDRVLNINKNRG
AY741551_165226..166920      -RKYEKVDKTIVDFLSRWPNLFHILEYGENILHIYFIDAANTNIMIFFL-DRVLNINKNR
DQ011153_165270..166955      -RKYEKVDKTIVDFLSRWPNLFHILEYGENILHIYFIDAANTNIMIFFLDRVLNINKNRG
AY753185_165455..167149      -RKYEKVDKTIVDFLSRWPNLFHILEYGENILHIYFIDAANTNIMIFFL-DRVLNINKNR
AY603973_165192..166886      -RKYEKVDKTIVDFLSRWPNLFHILEYGENILHIYFIDAANTNIMIFFL-DRVLNINKNR
DQ011156_165720..167414      -RKYEKVDKTIVDFLSRWPNLFHILEYGENILHIYFIDAANTNIMIFFL-DRVLNINKNR
AF380138_163058..164743      VRKYEKVDKTIVDFLSRWPNLFHILEYGENILHIYFIDAANTNIMIFFLDRVLNINKNRG
DQ011155_163046..164731      -RKYEKVDKTIVDFLSRWPNLFHILEYGENILHIYFIDAANTNIMIFFLDRVLNINKNRG
DQ011154_163104..164789      -RKYEKVDKTIVDFLSRWPNLFHILEYGENILHIYFIDAANTNIMIFFLDRVLNINKNRG
AY603355_148317..149546      ----------------------------IYVFYIDAEDSYGCTLLHRCI-YHYKKSESES
X94355_183211..184887        -RTYEKVDKTIVDFLSRWPNLFHILEYGENILHIYSMDDANANIIIFFL-----------
AF095689_166287..167963      -RTYEKVDKTIVDFLSRLPNLFHILEYGENILHIYSMDDANTNIIIFFLDRVLNINKNGS
M35027_165603..167279        -RTYEKVDKTIVDFLSRLPNLFHILEYGENILHIYSMDDANTNIIIFFL-DRVLNINKNG
AY484669_171473..173149      -RTYEKVDKTIVDFLSRLPNLFHILEYGENILHIYSMDDANTNIIIFFLDRVLNINKNGS
D11079_24578..26254          -RTYEKVDKTIVDFLSRLPNLFHILEYGENILHIYSMDDANTNIIIFFLDRVLNINKNGS
AY243312_166594..168270      -RTYEKVDKTIVDFLSRLPNLFHILEYGENILHIYSMDDANTNIIIFFL-----------
M58055_120..1796             -RTYEKVDKTIVDFLSRLPNLFHILEYGENILHIYSMDDANTNIIIFFL-----------
AY313848_169411..171087      -RTYEKVDKTIVDFLSRLPNLFHILEYGENILHIYSMDDANTNIIIFFLDRVLNINKNGS
AY678277_169225..170901      -RTYEKVDKTIVDFLSRLPNLFHILEYGENILHIYSMDDANTNIIIFFLDRVLNINKNGS
AY678275_169227..170903      -RTYEKVDKTIVDFLSRLPNLFHILEYGENILHIYSMDDANTNIIIFFL-----------
DQ377945_171914..173590      -RTYEKVDKTIVDFLSRLPNLFHILEYGENILHIYSMDDANTNIIIFFLDRVLNINKNGS
AY678276_169136..170809      -RTYEKVDKTIVDFLSRLPNLFHILEYGENILHIYSMDDANTNIIIFFL-----------
AY313847_169385..171061      -RTYEKVDKTIVDFLSRLPNLFHILEYGENILHIYSMDDANTNIIIFFL-DRVLNINKNG
AY689436_157088..158536      ----------------------------YIENDDIKKHIDENDMMQVYL---------RR
AY689437_159251..160699      ----------------------------YIEHDDDKNRIDENDMMQVYL--R--------
AY386371_128524..130017      -LDVSCWKKILIRYLFRQDVEPKVLKMLFKHSCHIHTSTFNESLLYVFL-SN------NM
AJ293568_138461..139936      -LDSLCWKKILSRYLFRPDVEPKIVKLLFKHSCYVYTSMFNESLLYVFL-SN------NM
AF170722_140100..142121      -VKYNAKNVMRVLDVLFAHGARINKSGYNNHPLLCLITNKKLAQLTILEYFVQRRMNLDV
AF170726_141626..143653      -DAMTIYLTNQRVKYNARAVIRVLDVLFEYGAILSNVGGNTHPLLYFIM--N--------
AF409138_137011..138921      -NHVKSIIELITSYGVSFNDEPIKKDSYPILFLVGNEKFNHISLYEYLENNNVNFNIIRS
AY077835_136322..138244      FNHVKSIIELITSYGVSFNDEPIKKDLYPILFLVSNEKFNHISLYEYLENNNINFNIVRS
AY077836_136385..138307      FNHVKSIIELITSYGVSFNDEPIKKDLYPILFLVSNEKFNHISLYEYLENNNINFNIVRS
AF409137_137231..139135      FNHVKSIIELITSYGVSFNDEPIKKDSYPILFLVSNEKFNHISLYEYLENNNINFNIVRS
AF325528_137222..139126      -NHVKSIIELITSYGVSFNDEPIKKDSYPILFLVSNEKFNHISLYEYLENNNINFNIVRS
AY077834_137264..138376      ----------------------------IKFILSCGGNQLVVNPQSNET-----------
AY077832_136663..138576      FNHVKSIIELITSYGVSFNDEPIKKDSYPILFLVGNEKFNHISLYEYLENNNINFNIVRS
AY077833_136666..138579      FNHVKSIIELITSYGVSFNDEPIKKDSYPILFLVGNEKFNHISLYEYLENNNINFNIVRS
AY077834_136463..137212      ---------------------IKLIKNDQLIDFNYKLFTLCEYVSKKHIRID--------
AF410153_135128..137035      -SSILSNEKIKQSHIKNIIQILLKYGARFYKKAYYSHPLFYLITNKHLN-HASIFEYLSN
AY689436_151190..153112      -PVKT-----------------------NNLINFCLSSFFANTKIKFNI--NHVKEIIEI
AY689437_154261..156183      -NHVKEIIEILIKNGATFKRKPYSTH--PLFYLICNKKFNYSSLYEYLTKYNINFNIKNP
AJ293568_6505..7146          ----------------------------ENVKKWSCFANKFNEYYETP------------
AY678276_184660..184806      ------------------------------------------------------------
AY678276_4444..4298          ------------------------------------------------------------
U18337_86..259               --------------------------------MDCGKDCTC-------------------
U18338_85..258               --------------------------------MDCGKDCTC-------------------
L22579_718..993              ------------------------------------------------------------
AY603355_2682..2990          ------------------------------------------------------------
AY603355_163519..163827      ------------------------------------------------------------
M35027_8241..8693            ------------------------------------------------------------
M35027_183045..183497        ------------------------------------------------------------
AY678276_184965..185243      ------------------------------------------------------------
AY678276_4140..3862          ------------------------------------------------------------
AY678277_3860..4141          ------------------------------------------------------------
AY678277_185045..185326      ------------------------------------------------------------
AY678275_3860..4141          ------------------------------------------------------------
AY678275_185046..185327      ------------------------------------------------------------
DQ377945_6879..7475          ------------------------------------------------------------
DQ377945_196743..197339      ------------------------------------------------------------
AY313847_4320..4916          ------------------------------------------------------------
AY313847_194158..194754      ------------------------------------------------------------
AY313848_4265..4861          ------------------------------------------------------------
AY313848_192546..193142      ------------------------------------------------------------
AY603355_3067..3768          ------------------------------------------------------------
AY603355_162741..163442      ------------------------------------------------------------
M35027_8787..9947            -T----------------------------------------------------------
M35027_181791..182951        ----------------------------RIAMDYCGRECT--------------------
AY313848_4955..6103          ---------------------------MIAFIIFREIGIISTRIAMDCTC----------
AY313848_191304..192452      ---------------------------MIAFIIFREIGIISTRIAMDCT-C---------
DQ377945_7569..8717          ---------------------------MIAFIIFREIGIISTRIAMDCTC----------
DQ377945_195501..196649      --------LDEDVTYKKIKLEIETCHNLSKHIDRRGNNALHCYVFNKCDTDIK-------
AY313847_5010..6158          ---------------------------MIAFIIFREIGIISTRIAMDCTC----------
AY313847_192916..194064      --------LDEDVTYKKIKLEIETCHNLSKHIDRRGNNALHCYVFNKCDTDIK-------
AY678277_4475..5725          ----------------------------TILCRLLDEDVTYKKIKLEIETCHNLSKHIDR
AY678277_183461..184711      -CTILCRLLDEDVTYKKIKLEIETCHNLSKHIDRRGNNALHCYVSNKCDTDIK-------
AY678275_4475..5725          -CTILCRLLDEDVTYKKIKLEIETCHNLSKHIDRRGNNALHCYVSNKCDTDIK-------
AY678275_183462..184712      -CTILCRLLDEDVTYKKIKLEIETCHNLSKHIDRRGNNALHCYVSNKCDTDIK-------
AY678276_183353..184627      ECTILCRLLDEDVTYKKIKPEIETCHNLSKHIDRRGNNALHCYVSNKCDTDIK-------
AY678276_5751..4477          -CTILCRLLDEDVTYKKIKPEIETCHNLSKHIDRRGNNALHCYVSNKCDTDIK-------
AF438165_6349..8367          RYVKSQIVYLLISSYSNASNELKSNINDFDLYSYMSSDNIDLRLLKYLIVDKRIRPSKNT
AY009089_4669..6687          -YVKSQIVYLLISSYSNASNELKSNINDFDLYSYMSSDNIDLRLLKYLI--VDKRIRPSK
AF438165_198241..199371      ----------------------------YNHYIIDNILKRFRQQDESIIQAM--------
AY009089_196458..197537      ----------------------------YNHYIIDNILKRFRQQDESII-QA--------
AF482758_6771..8789          -YVKSQIVHLLISSYSNASNELTSNINDFDLYSYMSSDNIDLRLLKYLI-VDKRIRPSKN
AF482758_215711..217729      -YVKSQIVHLLISSYSNASNELTSNINDFDLYSYMSSDNIDLRLLKYLI-VDKRIRPSKN
X94355_5392..7410            ---KYQIVHLLISSYSNSSNELKSNINDFDLYSYMSSDNIDLRLLKYLI-VDKRIRPSKN
X94355_216257..218275        -HVKYQIVHLLISSYSNSSNELKSNINDFDLYSYMSSDNIDLRLLKYLI-VDKRIRPSKN
AY386371_130014..131465      -FII------------------------KNYIRKKSSGESFSKELFSCI-LCYLLKYFKQ
AJ293568_139947..141377      ----------------------------VLCYLLKYFKQRDSEDVKD-------------
AF438165_16119..16367        ------------------------------------------------------------
AY009089_14434..14682        ------------------------------------------------------------
AY386371_127424..128494      ---------------------------------------MYNFNINVLP-----------
AJ293568_137018..138439      ----------------------------NEIYRGMSILQQYLKKKTIKI--N--------
AY077832_139997..141490      ----------------------------TGFDVNEENCDNESILLLYLK-RK--------
AY077833_139973..141466      ----------------------------TGFDVNEENCDNESILLLYLK--R--------
AY077834_139798..141291      ----------------------------EENCDNESILLLYLKRKDVSID----------
AY077835_139663..141156      ----------------------------TGFDVNEENCDNESILLLYLK--R--------
AY077836_139726..141219      ----------------------------EENCDNESILLLYLKRKDVSID----------
AF409137_140572..142068      ----------------------------TGFDVNEENCDNESILLLYLK--R--------
AF325528_140557..142053      ----------------------------EENCDNESILLLYLKRKDVSID----------
AF409138_140418..141914      ----------------------------TGFDVNEENCDNESILLLYLK--R------KD
AF170722_142123..143595      ----------------------------STYKGNSIITLYLKRPDVKIK-----------
AF170726_143655..145127      -Q--------------------------SGFDVNTTYKGNSIISLYLKR--P--------
AF410153_137100..138557      ----------------------------EERRGSIALTKYLKRNFIKTK-----------
AY689436_155544..157046      ----------------------------FKCGYDVNEVYRGNNILLRYL---------KR
AY689437_157707..159209      ----------------------------KCGYDVNEVYRGNNILLRYLK--R--------
                                                                                         

AY318871_6398..8422          DSCSIESSTLENIREISRILLTRNSDKEYLSGYPNVLDKAIQNGDVS-------------
AY318871_351384..353456      YKSCSYVKEL--------------------ESIRDIVKILLDEERISDSLHECLVRYPNV
AF250284_15229..15627        ------------------------------------------------------------
AY318871_34399..36279        K-----------------------------------------------------------
AF410153_140003..141484      ------------------------------------------------------------
AY318871_3520..5064          ------------------------------------------------------------
AY318871_354790..356334      ------------------------------------------------------------
AY318871_269815..271140      ------------------------------------------------------------
AF198100_265785..267017      ------------------------------------------------------------
AJ581527_252088..253320      ------------------------------------------------------------
D00295_6674..7906            ------------------------------------------------------------
AY318871_11828..14032        SFMRILGGNNALPVPDSGNGNNTLPVPDSGNGNNTLPVPELGNFINS-------------
AF482758_18604..19911        ------------------------------------------------------------
X94355_18018..19331          ------------------------------------------------------------
AY741551_4695..6008          ------------------------------------------------------------
AY741551_192749..194062      ------------------------------------------------------------
AY753185_4973..6286          ------------------------------------------------------------
AY753185_193184..194497      ------------------------------------------------------------
AY603973_4871..6184          ------------------------------------------------------------
AY603973_193012..194325      ------------------------------------------------------------
DQ011156_5482..6795          ------------------------------------------------------------
DQ011156_193462..194775      ------------------------------------------------------------
DQ011157_4957..6270          ------------------------------------------------------------
DQ011157_192511..193824      ------------------------------------------------------------
DQ011153_4957..6270          ------------------------------------------------------------
DQ011153_192511..193824      ------------------------------------------------------------
DQ011155_4808..6121          ------------------------------------------------------------
DQ011155_190847..192160      ------------------------------------------------------------
DQ011154_190987..192300      ------------------------------------------------------------
DQ011154_4896..6209          ------------------------------------------------------------
AF380138_4797..6110          ------------------------------------------------------------
AF380138_190749..192062      ------------------------------------------------------------
AY743599_2229..2846          ------------------------------------------------------------
AF438165_16666..17121        ------------------------------------------------------------
AY009089_14981..15436        ------------------------------------------------------------
Y16780_7327..7845            ------------------------------------------------------------
U18338_7327..7845            ------------------------------------------------------------
AY603355_10706..10996        ------------------------------------------------------------
Y16780_7070..7366            ------------------------------------------------------------
U18338_7070..7366            ------------------------------------------------------------
L22579_7738..8013            ------------------------------------------------------------
U18340_7297..7572            ------------------------------------------------------------
U18337_7086..7361            ------------------------------------------------------------
DQ011157_15247..17139        ------------------------------------------------------------
DQ011153_15247..17139        ------------------------------------------------------------
AY741551_14911..16803        ------------------------------------------------------------
AY753185_15320..17212        ------------------------------------------------------------
AY603973_15074..16966        ------------------------------------------------------------
DQ011156_15744..17636        ------------------------------------------------------------
AY743598_7933..9825          ------------------------------------------------------------
DQ011155_13557..15449        ------------------------------------------------------------
DQ011154_13577..15469        ------------------------------------------------------------
AF380138_13433..15325        ------------------------------------------------------------
AF438165_17400..17738        ------------------------------------------------------------
AY009089_15715..16053        ------------------------------------------------------------
AF482758_29659..31557        ------------------------------------------------------------
X94355_29281..31125          ------------------------------------------------------------
AY603355_11076..11969        ------------------------------------------------------------
AY313847_182669..182944      ------------------------------------------------------------
AY603355_10086..10415        ------------------------------------------------------------
AY678276_17594..15693        ------------------------------------------------------------
AY678277_15767..17671        ------------------------------------------------------------
AY678275_15767..17671        ------------------------------------------------------------
AF095689_12710..14614        ------------------------------------------------------------
AY313847_16130..18034        ------------------------------------------------------------
DQ377945_18696..20600        ------------------------------------------------------------
AY313848_16143..18047        ------------------------------------------------------------
M22812_4028..5932            ------------------------------------------------------------
AY484669_17800..19704        ------------------------------------------------------------
M35027_16232..18136          ------------------------------------------------------------
AY243312_13164..15068        IEINSI-----------------------KNGINI------------------VEKYATT
Y16780_8406..8804            ------------------------------------------------------------
U18338_8406..8804            ------------------------------------------------------------
L22579_8188..8646            ------------------------------------------------------------
X69198_7488..7949            ------------------------------------------------------------
U18340_7747..8208            ------------------------------------------------------------
U18337_7536..7997            ------------------------------------------------------------
AY386265_6025..7581          ------------------------------------------------------------
AY386264_5739..7331          EYGRTP-----------------------------------------------LHLCVHF
S78516_9..1559               ------------------------------------------------------------
AX754989_4967..6517          ------------------------------------------------------------
U34774_9..1559               ------------------------------------------------------------
DQ184476_4970..6520          ------------------------------------------------------------
AY386263_4554..6104          ADVNFR----------------------GEHGRTP------------------LHLCVHF
AF056304_1..180              ------------------------------------------------------------
AY386264_127051..128544      A-----------------------------------------------------------
AY186732_230..1723           ------------------------------------------------------------
AX754989_126279..127772      ------------------------------------------------------------
AY386263_125991..127484      T-----------------------------------------------------------
DQ184476_126284..127777      T-----------------------------------------------------------
AY386265_125230..126750      YNVSAI-----------------------------------------------LEFFQQQ
AY186733_1..636              ------------------------------------------------------------
AY386265_121371..122924      GDKSVE------------------------------------------------------
AY386264_123113..124690      CEKRLD------------------------------------------------------
AX754989_122350..123927      CEKRLD------------------------------------------------------
DQ184476_122354..123931      CEKRLD------------------------------------------------------
AY386263_122061..123638      CEKRLD------------------------------------------------------
AY386265_1097..2587          ------------------------------------------------------------
AY386264_130924..132474      ER----------------------------------------------------------
AY186732_4087..5649          ER----------------------------------------------------------
AX754989_130105..131703      ER----------------------------------------------------------
DQ184476_130145..131707      ERLLSSLLREYVVTRAYSDQTEP-------------------------------------
AY236149_1..370              ------------------------------------------------------------
AY386263_129865..131427      ERLLSSLLREYVVTRAYSDQTEP-------------------------------------
AY386265_129107..130654      SER---------------------------------------------------------
AY186733_3027..4574          SER---------------------------------------------------------
AY386265_2656..4215          ------------------------------------------------------------
AY386265_127480..129033      LDVR--------------------------------------------------------
AY186733_1401..2954          EFDRTP-----------------------------------------------LHLYMGK
AY386263_128244..129827      ------------------------------------------------------------
AY186732_2521..4026          ------------------------------------------------------------
AY386264_129357..130862      ------------------------------------------------------------
AY267340_1..1148             ------------------------------------------------------------
AX754989_128520..130079      ------------------------------------------------------------
DQ184476_128582..130084      ------------------------------------------------------------
AF198100_17989..20091        NKPVKPSKRIRRLLTVNNTEKYTK------------------------------------
AJ581527_18632..20734        AVINGGETIKTHPINIAMILAGGRMMLYNDNKPVK--------------PSKRIRRLLTV
AF198100_29444..30754        ------------------------------------------------------------
AJ581527_30087..31397        ------------------------------------------------------------
AY318871_168844..170514      ------------------------------------------------------------
AF410153_138662..139954      ------------------------------------------------------------
AY318871_265724..267250      ------------------------------------------------------------
AY318871_264289..265704      ------------------------------------------------------------
AF198100_193077..194888      FESTPL---------------HYAVQENGLEATKKLLDLGADPNTKYMNGQTPLHCAAMV
AJ581527_182233..184044      FESTPLHYAVQENGLE--------------------------------------------
AY318871_61181..62239        ------------------------------------------------------------
AF198100_36075..37100        ------------------------------------------------------------
AJ581527_36703..37728        ------------------------------------------------------------
AJ006408_3831..4856          ------------------------------------------------------------
AY318871_41599..43578        YCE---------------------------------------------------------
AY313848_25995..26639        ------------------------------------------------------------
DQ011157_22980..24320        ------------------------------------------------------------
DQ011153_22980..24320        ------------------------------------------------------------
AY741551_22648..23988        ------------------------------------------------------------
AY753185_23030..24370        ------------------------------------------------------------
AY603973_22787..24127        ------------------------------------------------------------
DQ011156_23472..24812        ------------------------------------------------------------
AY743598_17610..18938        ------------------------------------------------------------
DQ011155_23233..24561        ------------------------------------------------------------
DQ011154_23253..24581        ------------------------------------------------------------
AF380138_23110..24438        ------------------------------------------------------------
AF438165_25664..27004        ------------------------------------------------------------
AY009089_23976..25316        ------------------------------------------------------------
AF012825_30894..32312        ------------------------------------------------------------
U18340_16042..17319          ------------------------------------------------------------
U18337_15847..17124          ------------------------------------------------------------
Y16780_16533..17882          ------------------------------------------------------------
U18338_16533..17882          ------------------------------------------------------------
X69198_15710..17050          ------------------------------------------------------------
L22579_16376..17716          ------------------------------------------------------------
X94355_38982..40406          ------------------------------------------------------------
DQ377945_28315..29733        ------------------------------------------------------------
AY313847_25765..27174        ------------------------------------------------------------
AY678276_26788..25379        ------------------------------------------------------------
AY313848_26709..27188        ------------------------------------------------------------
AY678277_25458..26876        ------------------------------------------------------------
AY678275_25458..26876        ------------------------------------------------------------
M35027_25928..27346          ------------------------------------------------------------
AY484669_27502..28920        ------------------------------------------------------------
AF095689_22404..23822        ------------------------------------------------------------
AY243312_22878..24296        ------------------------------------------------------------
M20779_308..1570             ------------------------------------------------------------
M22812_13739..14520          ------------------------------------------------------------
M23701_2352..3015            ------------------------------------------------------------
AF482758_39315..40736        ------------------------------------------------------------
AY313848_25787..26005        ------------------------------------------------------------
AY318871_336592..338205      -----------------------------QAREYK-------------------------
AY318871_27071..28678        YN----------------------------------------------------------
AF198100_274734..276512      EIEEFTLVKDLELRACKMNLSKSISIAIIKQVLKGIREFTDNDLRKLDNQIREDELK---
AY318871_14451..16211        AVIDRIVYSMQNTATMIKHINTVNYKNIISEIKHRAKKMYLHKSTFIEIIKEVLRGNTEI
AY318871_346733..348952      LYLAIEARRPKLVEILLNQKICTDGYIDINRNYGPLHVLTLLPETRYIISNLNAQQYVSI
AF198100_253039..254124      ------------------------------------------------------------
AJ581527_239340..240425      ------------------------------------------------------------
AY318871_9404..11470         CIHILKEAISGNDIHYDKINESIEYMKSIKERIQQDELRIAEMLLEGGADVNAKDIYSIT
AF198100_271027..273033      LTVDCDIILDIKYASIILNKHKLGEACIHVLKEGISGNEISYNKINKSIEYMKLIKERIQ
AY318871_314103..315887      STNKAVLKEILKGKKFLSSDYLKVLADEIHEEELL-------------------------
AY318871_56222..57574        ------------------------------------------------------------
AY318871_166803..168818      YTILHIAARKGKTHLVKFFLLHGAKIRPDTCNTLMMSAVYSKNIHTVRYIIDYDRTLLDA
AF198100_269266..270054      ------------------------------------------------------------
AF198100_268121..269197      ------------------------------------------------------------
AY318871_340012..341766      FFPGELNYSAIDIEICNTLLEANIDINDTICGDTL------------------LRYAIRA
AY318871_175219..176274      ------------------------------------------------------------
AY077834_141342..141689      ------------------------------------------------------------
AY077833_141517..142857      ------------------------------------------------------------
AY077832_141541..142881      ------------------------------------------------------------
AY077834_142150..142683      ------------------------------------------------------------
AY077835_141206..142546      ------------------------------------------------------------
AY077836_141269..142609      ------------------------------------------------------------
AF409137_142116..143459      ------------------------------------------------------------
AF325528_142101..143444      ------------------------------------------------------------
AF409138_141962..143305      ------------------------------------------------------------
AY678277_6669..6938          ------------------------------------------------------------
AY313847_7086..7355          ------------------------------------------------------------
AY313847_191719..191988      ------------------------------------------------------------
AY678275_6669..6938          ------------------------------------------------------------
M35027_10878..11153          ------------------------------------------------------------
M35027_180585..180860        ------------------------------------------------------------
AY484669_8599..8874          ------------------------------------------------------------
AY484669_188858..189133      ------------------------------------------------------------
DQ377945_9645..9920          ------------------------------------------------------------
DQ377945_194298..194573      ------------------------------------------------------------
AY313848_7031..7306          ------------------------------------------------------------
AY313848_190101..190376      ------------------------------------------------------------
AY678276_6912..6640          ------------------------------------------------------------
AF482758_211670..213409      ------------------------------------------------------------
X94355_211138..212883        ------------------------------------------------------------
AY243312_5961..6155          ------------------------------------------------------------
AY243312_188557..188751      ------------------------------------------------------------
AY678276_186471..186662      ------------------------------------------------------------
AY678276_2634..2443          ------------------------------------------------------------
M35027_6474..6815            ------------------------------------------------------------
M35027_184923..185264        ------------------------------------------------------------
DQ377945_5278..5619          ------------------------------------------------------------
AY313847_2761..3096          ------------------------------------------------------------
AY313847_195978..196313      ------------------------------------------------------------
AY313848_2665..3000          ------------------------------------------------------------
AY313848_194407..194742      ------------------------------------------------------------
M35027_7077..7856            ------------------------------------------------------------
M35027_183882..184661        ------------------------------------------------------------
AY313848_3574..4023          ------------------------------------------------------------
AY313848_193384..193833      ------------------------------------------------------------
DQ377945_6188..6637          ------------------------------------------------------------
DQ377945_197581..198030      ------------------------------------------------------------
AY313847_3665..4078          ------------------------------------------------------------
AY313847_194996..195409      ------------------------------------------------------------
AY243312_6722..7060          ------------------------------------------------------------
AY243312_187652..187990      ------------------------------------------------------------
AY678277_3204..3533          ------------------------------------------------------------
AY678277_185653..185982      ------------------------------------------------------------
AY678275_3204..3533          ------------------------------------------------------------
AY678275_185654..185983      ------------------------------------------------------------
AY678276_185573..185899      ------------------------------------------------------------
AY678276_3532..3206          ------------------------------------------------------------
AF482758_4798..6657          ------------------------------------------------------------
AF482758_217843..219702      ------------------------------------------------------------
M35027_6821..7132            ------------------------------------------------------------
M35027_184606..184917        ------------------------------------------------------------
AY243312_6088..6417          ------------------------------------------------------------
AY243312_188295..188624      ------------------------------------------------------------
DQ377945_198280..198666      ------------------------------------------------------------
AY313847_3029..3415          ------------------------------------------------------------
AY313847_195659..196045      ------------------------------------------------------------
AY678277_2568..2954          ------------------------------------------------------------
AY678277_186232..186618      ------------------------------------------------------------
AY678275_2568..2954          ------------------------------------------------------------
AY678275_186233..186619      ------------------------------------------------------------
AY678276_186152..186535      ------------------------------------------------------------
AY678276_2953..2570          ------------------------------------------------------------
AY313848_2933..3166          ------------------------------------------------------------
AY313848_194241..194474      ------------------------------------------------------------
X94355_3420..5180            ------------------------------------------------------------
X94355_218487..220247        ------------------------------------------------------------
AF380138_2877..4640          ------------------------------------------------------------
AF380138_192219..193982      ------------------------------------------------------------
DQ011155_2888..4651          ------------------------------------------------------------
DQ011155_192317..194080      ------------------------------------------------------------
DQ011154_2976..4739          ------------------------------------------------------------
DQ011154_192457..194220      ------------------------------------------------------------
DQ011157_2956..4728          ------------------------------------------------------------
DQ011157_194053..195825      ------------------------------------------------------------
DQ011153_2956..4728          ------------------------------------------------------------
DQ011153_194053..195825      ------------------------------------------------------------
AY741551_2776..4548          ------------------------------------------------------------
AY741551_194209..195981      ------------------------------------------------------------
DQ011156_3466..5238          ------------------------------------------------------------
DQ011156_195019..196791      ------------------------------------------------------------
AY753185_2782..4554          ------------------------------------------------------------
AY753185_194916..196688      ------------------------------------------------------------
AY603973_2776..4548          ------------------------------------------------------------
AY603973_194648..196420      ------------------------------------------------------------
AF012825_2652..4415          ------------------------------------------------------------
AF012825_205357..207120      ------------------------------------------------------------
DQ377945_5032..5181          ------------------------------------------------------------
AY678277_2058..2204          ------------------------------------------------------------
AY678277_186982..187128      ------------------------------------------------------------
AY243312_5578..5724          ------------------------------------------------------------
AY243312_188988..189134      ------------------------------------------------------------
AY678275_2058..2204          ------------------------------------------------------------
AY678275_186983..187129      ------------------------------------------------------------
AY678276_186902..187045      ------------------------------------------------------------
AY678276_2203..2060          ------------------------------------------------------------
AF438165_4364..6139          ------------------------------------------------------------
AF438165_199581..201356      ------------------------------------------------------------
AY009089_2684..4441          ------------------------------------------------------------
AY009089_197765..199522      ------------------------------------------------------------
U18341_26459..28216          ------------------------------------------------------------
X69198_180713..182470        ------------------------------------------------------------
L22579_180798..182555        ------------------------------------------------------------
X67117_20479..22236          ------------------------------------------------------------
Y16780_182442..184199        ------------------------------------------------------------
U18339_27018..28775          ------------------------------------------------------------
X70841_6777..8534            ------------------------------------------------------------
AF198100_257639..258205      ------------------------------------------------------------
AJ581527_243942..244508      ------------------------------------------------------------
AY318871_335897..336487      ------------------------------------------------------------
AF482758_196202..197926      GYTA-------------------------------------------------LHCYLYN
AF438165_184119..184415      ------------------------------------------------------------
AY009089_182263..182559      ------------------------------------------------------------
AF012825_186011..187795      GYTA-------------------------------------------------LHCYLYN
X94355_195635..197359        ------------------------------------------------------------
AY484669_182236..183960      ------------------------------------------------------------
M35027_176349..178073        ------------------------------------------------------------
AY678277_179935..181176      ------------------------------------------------------------
AY678275_179936..181177      ------------------------------------------------------------
AY678276_179864..181102      TGYTA------------------------------------------------LHCYLYN
AF095689_176999..178723      ------------------------------------------------------------
DQ377945_182658..184382      ------------------------------------------------------------
AY313848_180173..181897      ------------------------------------------------------------
AY313847_180089..181813      ------------------------------------------------------------
D11079_35290..37014          ------------------------------------------------------------
AY243312_177306..179030      ------------------------------------------------------------
AY603355_158419..160143      ------------------------------------------------------------
U94848_164209..165933        ------------------------------------------------------------
Y16780_167491..169215        ------------------------------------------------------------
U18339_12067..13791          ------------------------------------------------------------
X72086_12078..13802          ------------------------------------------------------------
X69198_165773..167497        ------------------------------------------------------------
L22579_165856..167580        ------------------------------------------------------------
X67117_5540..7264            ------------------------------------------------------------
U18341_11516..13240          ------------------------------------------------------------
AF438165_183200..183937      ------------------------------------------------------------
AY009089_181344..182081      ------------------------------------------------------------
AF170726_145191..146675      ADDEAP-----------------------------------------------LYTLFDN
AY689436_158557..160062      AEMSTP-----------------------------------------------LCTILTN
AY689437_160752..162230      ------------------------------------------------------------
AY318871_176398..177636      ------------------------------------------------------------
Y16780_5261..5548            ------------------------------------------------------------
U18338_5261..5548            ------------------------------------------------------------
AF095689_10567..10995        ------------------------------------------------------------
DQ377945_16605..17033        ------------------------------------------------------------
DQ377945_187182..187610      ------------------------------------------------------------
AY313847_14043..14471        ------------------------------------------------------------
AY313847_184603..185031      ------------------------------------------------------------
AY313848_14037..14465        ------------------------------------------------------------
AY678276_13995..13570        ------------------------------------------------------------
AY678277_13644..14072        ------------------------------------------------------------
AY678275_13644..14072        ------------------------------------------------------------
AY603355_7968..8396          ------------------------------------------------------------
M22812_3076..3309            ------------------------------------------------------------
AY678277_14841..15074        ------------------------------------------------------------
AY243312_12212..12445        ------------------------------------------------------------
DQ377945_17779..18012        ------------------------------------------------------------
DQ377945_186203..186436      ------------------------------------------------------------
AY313847_15216..15449        ------------------------------------------------------------
AY313847_183625..183858      ------------------------------------------------------------
AY313848_15210..15443        ------------------------------------------------------------
AF095689_11762..11995        ------------------------------------------------------------
AY678275_14841..15074        ------------------------------------------------------------
AY678276_14997..14767        ------------------------------------------------------------
M22812_1596..2309            ------------------------------------------------------------
AY243312_10730..11443        ------------------------------------------------------------
AY603355_7683..7955          ------------------------------------------------------------
AY678277_13359..13631        ------------------------------------------------------------
AY313847_13758..14030        ------------------------------------------------------------
AY313847_185044..185316      ------------------------------------------------------------
AY313848_13752..14024        ------------------------------------------------------------
AY678275_13359..13631        ------------------------------------------------------------
AY678276_13554..13285        ------------------------------------------------------------
X69198_5201..6559            ------------------------------------------------------------
L22579_5901..7259            ------------------------------------------------------------
Y16780_5524..6591            ------------------------------------------------------------
U18338_5524..6591            ------------------------------------------------------------
U18340_5460..6818            ------------------------------------------------------------
U18337_5249..6607            ------------------------------------------------------------
AY743598_5457..7439          DVD---------------------------------------------------------
DQ011154_11107..13089        ------------------------------------------------------------
DQ011155_11087..13069        ---NVDVD----------------------------------------------------
AF380138_10963..12945        ------------------------------------------------------------
DQ011157_12788..14770        VD----------------------------------------------------------
DQ011153_12788..14770        ------------------------------------------------------------
AY741551_12452..14434        VDVD--------------------------------------------------------
AY753185_12863..14845        ------------------------------------------------------------
AY603973_12617..14599        ------------------------------------------------------------
DQ011156_13285..15267        ------------------------------------------------------------
M19531_176..2185             ------------------------------NVDIDLIKVLVEHGFDFSVKCEKHHSVIEN
AF482758_27147..29153        -----------------------------KNVDIDLIKVLVEHGFDFSVKCEKHHSVIEN
A04702_178..2184             ----------------------------SKNVDIDLIKVLVEHGFDFSVKCEKHHSVIEN
AF095689_12001..12231        ------------------------------------------------------------
X94355_26765..28771          ------------------------------NVDIDLIKVLVEHGFDLSIKCEKHHSVIEN
AY243312_11532..11945        ------------------------------------------------------------
AY678276_14497..14087        ------------------------------------------------------------
M22812_2398..2745            ------------------------------------------------------------
AF095689_11084..11431        ------------------------------------------------------------
AY603355_9121..9369          ------------------------------------------------------------
AY603355_8485..8892          ------------------------------------------------------------
DQ377945_17123..17530        ------------------------------------------------------------
DQ377945_186685..187092      ------------------------------------------------------------
AY678276_15234..15022        ------------------------------------------------------------
AY678277_14161..14574        ------------------------------------------------------------
AY678275_14161..14574        ------------------------------------------------------------
M22812_3331..3546            ------------------------------------------------------------
AY678277_15096..15311        ------------------------------------------------------------
AY243312_12467..12682        ------------------------------------------------------------
AY603355_9415..9630          ------------------------------------------------------------
DQ377945_18034..18249        ------------------------------------------------------------
AY313847_15471..15686        ------------------------------------------------------------
AY313847_183388..183603      ------------------------------------------------------------
AY313848_15465..15680        ------------------------------------------------------------
AY678275_15096..15311        ------------------------------------------------------------
AY313847_14560..14967        ------------------------------------------------------------
AY313847_184107..184514      ------------------------------------------------------------
AY313848_14554..14961        ------------------------------------------------------------
S78201_1022..1630            ------------------------------------------------------------
AY077835_8394..7762          ------------------------------------------------------------
AY077836_8455..7823          ------------------------------------------------------------
AY077832_8557..7925          ------------------------------------------------------------
AY077833_8685..8053          ------------------------------------------------------------
AY077834_8462..7830          ------------------------------------------------------------
AF325528_8225..8860          ------------------------------------------------------------
AF409137_8218..8853          ------------------------------------------------------------
AF336128_3281..3919          ------------------------------------------------------------
AF409138_8107..8742          ------------------------------------------------------------
AY689436_12013..11387        ------------------------------------------------------------
AY689437_14313..13687        ------------------------------------------------------------
AF170722_4513..5967          ------------------------------------------------------------
AF170722_153891..155345      ------------------------------------------------------------
U43201_1..1452               ------------------------------------------------------------
AF170726_4932..6383          ------------------------------------------------------------
AF170726_155391..156842      ------------------------------------------------------------
AY318871_327525..329108      LRVE--------------------------------------------------------
AY318871_345044..346588      ------------------------------------------------------------
AF198100_248089..250332      KMLIQNGALVNMNNMKNITPLHIASSSGSYKMVELLLLHGANTNALTSYGETSLHYSVSS
AY318871_33182..34330        DMVSLY------------------------------------------------------
AF198100_242384..243274      ------------------------------------------------------------
AJ581527_231627..232517      ------------------------------------------------------------
AY318871_19710..21296        NTIRQPCYYAYAPLEKNAENESIK------------------------------------
AF198100_23375..25111        DKLTLE------------------------------------------------------
AJ581527_24018..25754        DMIYDKLTLE--------------------------------------------------
AY318871_50911..52728        VNCNRF-----------------------------------------------FLNYYDV
AF198100_26562..28352        DPNTLFINYCDAIYNKIPID----------------------------------------
AJ581527_27205..28995        DPNTLFINYCDAIYNKIPID----------------------------------------
AF198100_260697..262235      ID----------------------------------------------------------
AJ581527_247000..248538      ARNID-------------------------------------------------------
AF198100_137148..138776      ------------------------------------------------------------
AJ581527_131957..132682      ------------------------------------------------------------
AY318871_329772..331274      ------------------------------------------------------------
AF198100_258169..258939      ------------------------------------------------------------
AJ581527_244472..245242      ------------------------------------------------------------
AY318871_49570..50862        ------------------------------FRNVN-------------------------
AF198100_25192..26496        ------------------------------------------------------------
AJ581527_25835..27139        ------------------------------------------------------------
AY318871_38125..39147        ------------------------------------------------------------
AF198100_12038..13033        ------------------------------------------------------------
AJ581527_12674..13669        ------------------------------------------------------------
AY077832_146213..147676      ------------------------------------------------------------
AY077833_146189..147640      ------------------------------------------------------------
AY077834_146015..147466      ------------------------------------------------------------
AY077835_145877..147235      ------------------------------------------------------------
AY077836_145940..147298      ------------------------------------------------------------
AF409138_146622..148091      ------------------------------------------------------------
AF409137_146780..148249      ------------------------------------------------------------
AF325528_146764..148233      ------------------------------------------------------------
AY318871_323507..325222      SHKDTY---------------------------------------------TPLHYAVIC
AY318871_47722..49497        HKVIYS--------------------YLSNDAYELLFRFNCDVNIIDENFVTPMYYASKS
AY318871_24185..25495        ------------------------------------------------------------
AF198100_13909..15222        ESTPTA-----------------------------------------------LHRAVIL
AJ581527_14552..15865        ANPDLY------------------------TESTP------------------TALHRAV
AY318871_319765..321141      -------------------------------GNKDIVITILEHGGDVNLHVGDIQTPIDI
AY318871_261382..262686      ------------------------------------------------------------
AF198100_246144..247448      ------------------------------------------------------------
AJ581527_235387..236340      ------------------------------------------------------------
AY318871_331490..332890      ------------------------------------------------------------
AF198100_259206..260654      ------------------------------------------------------------
AJ581527_245509..246957      ------------------------------------------------------------
AY318871_317087..318379      -----------------------------KNSNTQ-------------------------
AY318871_25676..26935        ------------------------------------------------------------
AF198100_244729..246114      ------------------------------------------------------------
AJ581527_233972..235357      ------------------------------------------------------------
AY318871_36414..37502        ------------------------------------------------------------
AY318871_254322..256865      VNIEILYHVLHYNTVLSEDKLIELDKESNEKELR--------------------------
AY318871_318572..319762      ------------------------------------------------------------
AF198100_267416..267736      ------------------------------------------------------------
AY318871_334673..335746      ------------------------------------------------------------
AF482758_10785..12761        KELSTK------------------------DASTQTWEETNVVDDRYKKNNSILGYSDEI
AF012825_10613..12565        KELSTK------------------------DASTQTWEETNVVDDRYKKNSSILGYSDEI
X94355_10160..12145          ------------------------------------------------------------
AF198100_262266..263552      ------------------------------------------------------------
AJ581527_248569..249855      ------------------------------------------------------------
D00295_10139..10705          ------------------------------------------------------------
AY243312_180482..180643      ------------------------------------------------------------
D00295_10706..11224          ------------------------------------------------------------
M35027_179300..179683        ------------------------------------------------------------
AF438165_185719..188070      ESESDSDNISIKTEYENEYEFFDETQDQSTQLVGYDIKLKTNEDDFVDEFYGYDRSVGVH
AY009089_183877..186228      ESESDSDSDNISIKTEYENEYEFFDETQDQSTQLVGYDIKLKTNEDDFVDEFYGYDRSVG
X69198_168697..171060        ESDNISIKTEYENEYEFYDETQDQSTQLVGYDIKLKTNEDDFVDEFYGYDRSVGVHDYID
X67117_8464..10827           ESDNISIKTEYENEYEFYDETQDQSTQLVGYDIKLKTNEDDFVDEFYGYDRSVGVHDYID
U18341_14440..16803          ESDNISIKTEYENEYEFYDETQDQSTQLVGYDIKLKTNEDDFVDEFYGYDRSVGVHDYID
L22579_168780..171143        ESDNISIKTEYENEYEFYDETQDQSTQLVGYDIKLKTNEDDFVDEFYGYDRSVGVHDYID
Y16780_170418..172781        ESDNISIKTEYENEYEFYDETQDQSTQLVGYDIKLKTNEDDFVDEFYGYDRSVGVHDYID
U18339_14994..17357          ESDNISIKTEYENEYEFYDETQDQSTQLVGYDIKLKTNEDDFVDEFYGYDRSVGVHDYID
X72086_15005..17368          ESESDNISIKTEYENEYEFYDETQDQSTQLVGYDIKLKTNEDDFVDEFYGYDRSVGVHDY
AF482758_199107..201509      ENENESESDNISIKTEYENEYEFYDETQDKSTQLVGYDIKLKTNEDDFVDEFYGYDRSVG
D11079_38882..39412          ------------------------------------------------------------
D11079_39463..39810          ------------------------------------------------------------
AY243312_180898..181827      ------------------------------------------------------------
M24217_1..243                ------------------------------------------------------------
AY484669_185181..187556      GMNSESDSESDNISIKTEYENEYEFYDETQDQSTQLVGYDIKLKTNEDDFVDEFYGYDRS
AY313848_183124..185499      DSESDNISIKTEYENEYEFYDETQDQSTQLVGYDIKLKTNEDDFVDEFYGYDRSVGVHDY
X94355_198549..200936        ESDSESESDNISIKTEYENEYEFYDETQDQSTQLVGYDIKLKTNEDDFVDEFYGYDRSVG
DQ011157_177050..179413      DNISIKTEYENEYEFYDETQDQSTQLVDYDIKLKTNEDDFVDEFYGYDRSVGVHDYIDVS
AY741551_177488..179851      DNISIKTEYENEYEFYDETQDQSTQLVDYDIKLKTNEDDFVDEFYGYDRSVGVHDYIDVS
DQ011153_177050..179413      DNISIKTEYENEYEFYDETQDQSTQLVDYDIKLKTNEDDFVDEFYGYDRSVGVHDYIDVS
AY753185_177742..180105      DNISIKTEYENEYEFYDETQDQSTQLVDYDIKLKTNEDDFVDEFYGYDRSVGVHDYIDVS
AY603973_177479..179842      DNISIKTEYENEYEFYDETQDQSTQLVDYDIKLKTNEDDFVDEFYGYDRSVGVHDYIDVS
DQ011156_177980..180352      SESDNISIKTEYENEYEFYDETQDQSTQLVDYDIKLKTNEDDFVDEFYGYDRSVGVHDYI
AF380138_175330..177711      DNISIKTEYENEYEFYDETQDQSTQLVDYDIKLKTNEDDFVDEFYGYDRSVGVHDYIDVS
DQ011155_175440..177809      DNISIKTEYENEYEFYDETQDQSTQLVDYDIKLKTNEDDFVDEFYGYDRSVGVHDYIDVS
DQ011154_175518..177887      DNISIKTEYENEYEFYDETQDQSTQLVDYDIKLKTNEDDFVDEFYGYDRSVGVHDYIDVS
AY318871_321238..323451      WVLLKYGADVNVQTDNGITPLHIAAESGSLKMVTLLLSNGANINSLTKYGESALHYAVSV
AF198100_254214..255791      LHLAAESNNTT-------------------------------------------------
AJ581527_240516..242093      ------------------------------LTNTD-------------------------
AY318871_53481..54923        VKNNDYD-----------------------------------------------------
AY318871_21941..23401        ------------------------------------------------------------
AF198100_273042..274352      ------------------------------TGNAK-------------------------
AY689436_17220..15292        SSNENL-----------------------------------------------LHAFTES
AY689437_19558..17630        ------------------------------------------------------------
AY386371_6393..8306          ------------------------------------------------------------
AF153912_1822..2108          ------------------------------------------------------------
AF153912_1401..1850          ------------------------------------------------------------
AF153912_615..1322           ------------------------------------------------------------
AJ293568_9048..10961         ------------------------------------------------------------
AY318871_342879..344513      INKTNT-----------------------------------------------VYFPYSP
AF012825_14442..16733        HVFDIPNNGDMDILYTYFNSPKIRSIELDLIKYMVDVGIVNLNYVCKKTGYGILHAYLGN
AF482758_16002..18296        HVFDIPNNGDMDILYTYFNSPRTRCIKLDLIKYMVDVGIVNLNYVCKKTGYGILHAYLGN
X94355_15374..17668          HVFNIPNNGDMDILYTYFNSPRTRCIKLDLIKYMVDVGIVNLNYVCKKTGCGILHAYLGN
AF482758_20588..22978        IDVDDLCLIDYDDNKDDNSDSDSDSDDEDEDSRYE---------NSGKYSSNIFSVYFKA
X94355_20088..22589          KDDDDDSDSDDSDDSDDDDDDDSDDSDDDDSDDSDDEDEDSRYENSDKYSSNIFSVYFKA
AF482758_183730..185406      ----------------------------DRVLNINKNGSFIHNLGLSSSINIKEYVYQLV
Y16780_156467..158143        FIHNLGLSSSINIKEYVYQLVNNDHLDN--------------------------------
U18339_1043..2719            ----------------------------DKVLNINKNGSFIHNLGLSSSINIKEYVYQLV
X72086_1054..2730            ----------------------------DKVLNINKNGSFIHNLGLSSSINIKEYVYQLV
X69198_155404..157080        FIHNLGLSSSINIKEYVYQLVNNDHLDN--------------------------------
L22579_155435..157111        ----------------------------DNVLNINKNGSFIHNLGLSSSINIKEYVYQLV
U18341_1042..2718            SFIHNL--------------------------------------GLSSCINIKEYVYQLV
AF438165_167763..169457      FIYNLGLSSSINIKEYYQLVNNDHLDN---------------------------------
AY009089_165906..167579      SFIYNL---------------------------------------GLSSSINIKEYYQLV
AF012825_174993..176687      SFIHNLGLSSINIKEY-------------------------------------IYQYQLV
DQ011157_165270..166955      SFIHNLGLSSINIKEYVYQLVNNDHLDN--------------------------------
AY741551_165226..166920      GSFIHN--------------------------------------LGLSSINIKEYVYQLV
DQ011153_165270..166955      SFIHNL---------------------------------------GLSSINIKEYVYQLV
AY753185_165455..167149      GSFIHN--------------------------------------LGLSSINIKEYVYQLV
AY603973_165192..166886      GSFIHN--------------------------------------LGLSSINIKEYVYQLV
DQ011156_165720..167414      GSFIHN--------------------------------------LGLSSINIKEYVYQLV
AF380138_163058..164743      SFIHNLGLSSINIKEYVYQLVNNDHLDN--------------------------------
DQ011155_163046..164731      SFIHNL---------------------------------------GLSSINIKEYVYQLV
DQ011154_163104..164789      SFIHNL---------------------------------------GLSSINIKEYVYQLV
AY603355_148317..149546      ESYNE-------------------------------------------------------
X94355_183211..184887        ----------------------------DRVLNINKNGSFIHNLGLSSSINIKEYVYQLV
AF095689_166287..167963      FIHNLRLSSSINIKEYVYQLVNNDHPDN--------------------------------
M35027_165603..167279        SFIHNL--------------------------------------RLSSSINIKEYVYQLV
AY484669_171473..173149      FIHNLRLSSSINIKEYVYQLVNNDHPDN--------------------------------
D11079_24578..26254          FIHNLRLSSSINIKEYVYQLVNNDHPDN--------------------------------
AY243312_166594..168270      ----------------------------DRVLNINKNGSFIHNLRLSSSINIKEYVYQLV
M58055_120..1796             ----------------------------DRVLNINKNGSFIHNLRLSSSINIKEYVYQLV
AY313848_169411..171087      FIHNLGLSSSINIKEYVYQLVNNDHPDN--------------------------------
AY678277_169225..170901      FIHNLGLSSSINIKEYVYQLVNNDHPDN--------------------------------
AY678275_169227..170903      ----------------------------DRVLNINKNGSFIHNLGLSSSINIKEYVYQLV
DQ377945_171914..173590      FIHNLGLSSSINIKEYVYQLVNNDHPDN--------------------------------
AY678276_169136..170809      ----------------------------DRVLNINKNGSFIHNLGLSSSINIKEYVYQLV
AY313847_169385..171061      SFIHNL--------------------------------------GLSSSINIKEYVYQLV
AY689436_157088..158536      SDITFK------------------------------------------------------
AY689437_159251..160699      ----------------------------RSDITFK-------------------------
AY386371_128524..130017      IDLSIKEVRK--------------------------------------------------
AJ293568_138461..139936      INLSIREVRK--------------------------------------------------
AF170722_140100..142121      KDVYGHNLLHLYLKSPYPKLS---------------------------------------
AF170726_141626..143653      ------KKLAQMPILEYFLQRRANLTVTSAEGFNL------------------LHLYLKS
AF409138_137011..138921      DGYNLLHLYLESCNNIKLS-----------------------------------------
AY077835_136322..138244      DGYNLLHLYLESCNNIKLS-----------------------------------------
AY077836_136385..138307      DGYNLLHLYLESCNNIKLS-----------------------------------------
AF409137_137231..139135      DGYNLLHLYLESCNNIKLS-----------------------------------------
AF325528_137222..139126      DGYNLLHLYLESCNNIKLS-----------------------------------------
AY077834_137264..138376      ------------------------------------------------------------
AY077832_136663..138576      DGYNLLHLYLESCNNIKLS-----------------------------------------
AY077833_136666..138579      DGYNLLHLYLESCNNIKLS-----------------------------------------
AY077834_136463..137212      ------------------------------------------------------------
AF410153_135128..137035      MHINFN--------------------------------------IKRPDGYNLLHIYLES
AY689436_151190..153112      LIKNGATFKRKPYSTHPLFYLICNKKFNYSSLYEYLTKYNINFNIKNPDGFNLLHMYLDQ
AY689437_154261..156183      DGFNLLHMYLDKIDDVKLD-----------------------------------------
AJ293568_6505..7146          ------------------------------------------------------------
AY678276_184660..184806      ------------------------------------------------------------
AY678276_4444..4298          ------------------------------------------------------------
U18337_86..259               ------------------------------------------------------------
U18338_85..258               ------------------------------------------------------------
L22579_718..993              ------------------------------------------------------------
AY603355_2682..2990          ------------------------------------------------------------
AY603355_163519..163827      ------------------------------------------------------------
M35027_8241..8693            ------------------------------------------------------------
M35027_183045..183497        ------------------------------------------------------------
AY678276_184965..185243      ------------------------------------------------------------
AY678276_4140..3862          ------------------------------------------------------------
AY678277_3860..4141          ------------------------------------------------------------
AY678277_185045..185326      ------------------------------------------------------------
AY678275_3860..4141          ------------------------------------------------------------
AY678275_185046..185327      ------------------------------------------------------------
DQ377945_6879..7475          ------------------------------------------------------------
DQ377945_196743..197339      ------------------------------------------------------------
AY313847_4320..4916          ------------------------------------------------------------
AY313847_194158..194754      ------------------------------------------------------------
AY313848_4265..4861          ------------------------------------------------------------
AY313848_192546..193142      ------------------------------------------------------------
AY603355_3067..3768          ------------------------------------------------------------
AY603355_162741..163442      ------------------------------------------------------------
M35027_8787..9947            ------------------------------------------------------------
M35027_181791..182951        ------------------------------------------------------------
AY313848_4955..6103          ------------------------------------------------------------
AY313848_191304..192452      ------------------------------------------------------------
DQ377945_7569..8717          ------------------------------------------------------------
DQ377945_195501..196649      ------------------------------------------------------------
AY313847_5010..6158          ------------------------------------------------------------
AY313847_192916..194064      ------------------------------------------------------------
AY678277_4475..5725          RGNNA------------------------------------------------LHCYVSN
AY678277_183461..184711      ------------------------------------------------------------
AY678275_4475..5725          ------------------------------------------------------------
AY678275_183462..184712      ------------------------------------------------------------
AY678276_183353..184627      ------------------------------------------------------------
AY678276_5751..4477          ------------------------------------------------------------
AF438165_6349..8367          NHIHCLGLVDIYVTTPNPRPDIVLWLLTSECYNTGYVFRSCMYDSDRCKNSLHYYILSHR
AY009089_4669..6687          NTNHIHCLGLVDIYVTTPNPRPDIVLWLLTSECYNTGYVFRSCMYDSDRCKNSLHYYILS
AF438165_198241..199371      ------------------------------------------------------------
AY009089_196458..197537      ------------------------------------------------------------
AF482758_6771..8789          TNYYIHCLGLVDIYVTTPNPRPEVLLWLLKSECYSTGYVFRSCMYDSDRCKNSLHYYILS
AF482758_215711..217729      TNYYIHCLGLVDIYVTTPNPRPEVLLWLLKSECYSTGYVFRSCMYDSDRCKNSLHYYILS
X94355_5392..7410            TNYAINGLGLVDIYVTTPNPRPEVLLWLLKSECYSTGYVFRTCMYDSDMCKNSLHYYILS
X94355_216257..218275        TNYAINGLGLVDIYVTTPNPRPEVLLWLLKSECYSTGYVFRTCMYDSDMCKNSLHYYILS
AY386371_130014..131465      RDIDDVED----------------------------------------------------
AJ293568_139947..141377      ------------------------------------------------------------
AF438165_16119..16367        ------------------------------------------------------------
AY009089_14434..14682        ------------------------------------------------------------
AY386371_127424..128494      ------------------------------------------------------------
AJ293568_137018..138439      ------------------------------------------------------------
AY077832_139997..141490      ------------------------------DVSID-------------------------
AY077833_139973..141466      -----------------------------KDVSID-------------------------
AY077834_139798..141291      ------------------------------------------------------------
AY077835_139663..141156      -----------------------------KDVSID-------------------------
AY077836_139726..141219      ------------------------------------------------------------
AF409137_140572..142068      -----------------------------KDVSID-------------------------
AF325528_140557..142053      ------------------------------------------------------------
AF409138_140418..141914      VSID--------------------------------------------------------
AF170722_142123..143595      ------------------------------------------------------------
AF170726_143655..145127      ------------------------------DVKTK-------------------------
AF410153_137100..138557      ------------------------------------------------------------
AY689436_155544..157046      HDIKPN------------------------------------------------------
AY689437_157707..159209      -----------------------------HDVEPE-------------------------
                                                                                         

AY318871_6398..8422          ------------------------------------------------------------
AY318871_351384..353456      LGIAIKDGDNW-------------------------------------------------
AF250284_15229..15627        ------------------------------------------------------------
AY318871_34399..36279        ------------------------------------------------------------
AF410153_140003..141484      ------------------------------------------------------------
AY318871_3520..5064          ------------------------------------------------------------
AY318871_354790..356334      ------------------------------------------------------------
AY318871_269815..271140      ------------------------------------------------------------
AF198100_265785..267017      ------------------------------------------------------------
AJ581527_252088..253320      ------------------------------------------------------------
D00295_6674..7906            ------------------------------------------------------------
AY318871_11828..14032        ------------------------------------------------------------
AF482758_18604..19911        ------------------------------------------------------------
X94355_18018..19331          ------------------------------------------------------------
AY741551_4695..6008          ------------------------------------------------------------
AY741551_192749..194062      ------------------------------------------------------------
AY753185_4973..6286          ------------------------------------------------------------
AY753185_193184..194497      ------------------------------------------------------------
AY603973_4871..6184          ------------------------------------------------------------
AY603973_193012..194325      ------------------------------------------------------------
DQ011156_5482..6795          ------------------------------------------------------------
DQ011156_193462..194775      ------------------------------------------------------------
DQ011157_4957..6270          ------------------------------------------------------------
DQ011157_192511..193824      ------------------------------------------------------------
DQ011153_4957..6270          ------------------------------------------------------------
DQ011153_192511..193824      ------------------------------------------------------------
DQ011155_4808..6121          ------------------------------------------------------------
DQ011155_190847..192160      ------------------------------------------------------------
DQ011154_190987..192300      ------------------------------------------------------------
DQ011154_4896..6209          ------------------------------------------------------------
AF380138_4797..6110          ------------------------------------------------------------
AF380138_190749..192062      ------------------------------------------------------------
AY743599_2229..2846          ------------------------------------------------------------
AF438165_16666..17121        ------------------------------------------------------------
AY009089_14981..15436        ------------------------------------------------------------
Y16780_7327..7845            ------------------------------------------------------------
U18338_7327..7845            ------------------------------------------------------------
AY603355_10706..10996        ------------------------------------------------------------
Y16780_7070..7366            ------------------------------------------------------------
U18338_7070..7366            ------------------------------------------------------------
L22579_7738..8013            ------------------------------------------------------------
U18340_7297..7572            ------------------------------------------------------------
U18337_7086..7361            ------------------------------------------------------------
DQ011157_15247..17139        ------------------------------------------------------------
DQ011153_15247..17139        ------------------------------------------------------------
AY741551_14911..16803        ------------------------------------------------------------
AY753185_15320..17212        ------------------------------------------------------------
AY603973_15074..16966        ------------------------------------------------------------
DQ011156_15744..17636        ------------------------------------------------------------
AY743598_7933..9825          ------------------------------------------------------------
DQ011155_13557..15449        ------------------------------------------------------------
DQ011154_13577..15469        ------------------------------------------------------------
AF380138_13433..15325        ------------------------------------------------------------
AF438165_17400..17738        ------------------------------------------------------------
AY009089_15715..16053        ------------------------------------------------------------
AF482758_29659..31557        ------------------------------------------------------------
X94355_29281..31125          ------------------------------------------------------------
AY603355_11076..11969        ------------------------------------------------------------
AY313847_182669..182944      ------------------------------------------------------------
AY603355_10086..10415        ------------------------------------------------------------
AY678276_17594..15693        ------------------------------------------------------------
AY678277_15767..17671        ------------------------------------------------------------
AY678275_15767..17671        ------------------------------------------------------------
AF095689_12710..14614        ------------------------------------------------------------
AY313847_16130..18034        ------------------------------------------------------------
DQ377945_18696..20600        ------------------------------------------------------------
AY313848_16143..18047        ------------------------------------------------------------
M22812_4028..5932            ------------------------------------------------------------
AY484669_17800..19704        ------------------------------------------------------------
M35027_16232..18136          ------------------------------------------------------------
AY243312_13164..15068        SNPNVD------------------------------------------------------
Y16780_8406..8804            ------------------------------------------------------------
U18338_8406..8804            ------------------------------------------------------------
L22579_8188..8646            ------------------------------------------------------------
X69198_7488..7949            ------------------------------------------------------------
U18340_7747..8208            ------------------------------------------------------------
U18337_7536..7997            ------------------------------------------------------------
AY386265_6025..7581          ------------------------------------------------------------
AY386264_5739..7331          ARHEQCAE----------------------------------------------------
S78516_9..1559               ------------------------------------------------------------
AX754989_4967..6517          ------------------------------------------------------------
U34774_9..1559               ------------------------------------------------------------
DQ184476_4970..6520          ------------------------------------------------------------
AY386263_4554..6104          ARHEQCAE----------------------------------------------------
AF056304_1..180              ------------------------------------------------------------
AY386264_127051..128544      ------------------------------------------------------------
AY186732_230..1723           ------------------------------------------------------------
AX754989_126279..127772      ------------------------------------------------------------
AY386263_125991..127484      ------------------------------------------------------------
DQ184476_126284..127777      ------------------------------------------------------------
AY386265_125230..126750      GFLGIEVE----------------------------------------------------
AY186733_1..636              ------------------------------------------------------------
AY386265_121371..122924      ------------------------------------------------------------
AY386264_123113..124690      ------------------------------------------------------------
AX754989_122350..123927      ------------------------------------------------------------
DQ184476_122354..123931      ------------------------------------------------------------
AY386263_122061..123638      ------------------------------------------------------------
AY386265_1097..2587          ------------------------------------------------------------
AY386264_130924..132474      ------------------------------------------------------------
AY186732_4087..5649          ------------------------------------------------------------
AX754989_130105..131703      ------------------------------------------------------------
DQ184476_130145..131707      ------------------------------------------------------------
AY236149_1..370              ------------------------------------------------------------
AY386263_129865..131427      ------------------------------------------------------------
AY386265_129107..130654      ------------------------------------------------------------
AY186733_3027..4574          ------------------------------------------------------------
AY386265_2656..4215          ------------------------------------------------------------
AY386265_127480..129033      ------------------------------------------------------------
AY186733_1401..2954          ARLDLR------------------------------------------------------
AY386263_128244..129827      ------------------------------------------------------------
AY186732_2521..4026          ------------------------------------------------------------
AY386264_129357..130862      ------------------------------------------------------------
AY267340_1..1148             ------------------------------------------------------------
AX754989_128520..130079      ------------------------------------------------------------
DQ184476_128582..130084      ------------------------------------------------------------
AF198100_17989..20091        ------------------------------------------------------------
AJ581527_18632..20734        NNTEKYTK----------------------------------------------------
AF198100_29444..30754        ------------------------------------------------------------
AJ581527_30087..31397        ------------------------------------------------------------
AY318871_168844..170514      ------------------------------------------------------------
AF410153_138662..139954      ------------------------------------------------------------
AY318871_265724..267250      ------------------------------------------------------------
AY318871_264289..265704      ------------------------------------------------------------
AF198100_193077..194888      IPDGPE------------------------------------------------------
AJ581527_182233..184044      ------------------------------------------------------------
AY318871_61181..62239        ------------------------------------------------------------
AF198100_36075..37100        ------------------------------------------------------------
AJ581527_36703..37728        ------------------------------------------------------------
AJ006408_3831..4856          ------------------------------------------------------------
AY318871_41599..43578        ------------------------------------------------------------
AY313848_25995..26639        ------------------------------------------------------------
DQ011157_22980..24320        ------------------------------------------------------------
DQ011153_22980..24320        ------------------------------------------------------------
AY741551_22648..23988        ------------------------------------------------------------
AY753185_23030..24370        ------------------------------------------------------------
AY603973_22787..24127        ------------------------------------------------------------
DQ011156_23472..24812        ------------------------------------------------------------
AY743598_17610..18938        ------------------------------------------------------------
DQ011155_23233..24561        ------------------------------------------------------------
DQ011154_23253..24581        ------------------------------------------------------------
AF380138_23110..24438        ------------------------------------------------------------
AF438165_25664..27004        ------------------------------------------------------------
AY009089_23976..25316        ------------------------------------------------------------
AF012825_30894..32312        ------------------------------------------------------------
U18340_16042..17319          ------------------------------------------------------------
U18337_15847..17124          ------------------------------------------------------------
Y16780_16533..17882          ------------------------------------------------------------
U18338_16533..17882          ------------------------------------------------------------
X69198_15710..17050          ------------------------------------------------------------
L22579_16376..17716          ------------------------------------------------------------
X94355_38982..40406          ------------------------------------------------------------
DQ377945_28315..29733        ------------------------------------------------------------
AY313847_25765..27174        ------------------------------------------------------------
AY678276_26788..25379        ------------------------------------------------------------
AY313848_26709..27188        ------------------------------------------------------------
AY678277_25458..26876        ------------------------------------------------------------
AY678275_25458..26876        ------------------------------------------------------------
M35027_25928..27346          ------------------------------------------------------------
AY484669_27502..28920        ------------------------------------------------------------
AF095689_22404..23822        ------------------------------------------------------------
AY243312_22878..24296        ------------------------------------------------------------
M20779_308..1570             ------------------------------------------------------------
M22812_13739..14520          ------------------------------------------------------------
M23701_2352..3015            ------------------------------------------------------------
AF482758_39315..40736        ------------------------------------------------------------
AY313848_25787..26005        ------------------------------------------------------------
AY318871_336592..338205      ------------------------------------------------------------
AY318871_27071..28678        ------------------------------------------------------------
AF198100_274734..276512      ------------------------------------------------------------
AY318871_14451..16211        SDDDLKRMENTIKQNELK------------------------------------------
AY318871_346733..348952      VSKLISKAKKMKLCNSVSIPIIKEVLRGCTTLTNEELKELEKQVIEDELK----------
AF198100_253039..254124      ------------------------------------------------------------
AJ581527_239340..240425      ------------------------------------------------------------
AY318871_9404..11470         PIHYAAKYGNAR------------------------------------------------
AF198100_271027..273033      QDELL-------------------------------------------------------
AY318871_314103..315887      ------------------------------------------------------------
AY318871_56222..57574        ------------------------------------------------------------
AY318871_166803..168818      NAIIPALSNNDNE-----------------------------------------------
AF198100_269266..270054      ------------------------------------------------------------
AF198100_268121..269197      ------------------------------------------------------------
AY318871_340012..341766      SNLK--------------------------------------------------------
AY318871_175219..176274      ------------------------------------------------------------
AY077834_141342..141689      ------------------------------------------------------------
AY077833_141517..142857      ------------------------------------------------------------
AY077832_141541..142881      ------------------------------------------------------------
AY077834_142150..142683      ------------------------------------------------------------
AY077835_141206..142546      ------------------------------------------------------------
AY077836_141269..142609      ------------------------------------------------------------
AF409137_142116..143459      ------------------------------------------------------------
AF325528_142101..143444      ------------------------------------------------------------
AF409138_141962..143305      ------------------------------------------------------------
AY678277_6669..6938          ------------------------------------------------------------
AY313847_7086..7355          ------------------------------------------------------------
AY313847_191719..191988      ------------------------------------------------------------
AY678275_6669..6938          ------------------------------------------------------------
M35027_10878..11153          ------------------------------------------------------------
M35027_180585..180860        ------------------------------------------------------------
AY484669_8599..8874          ------------------------------------------------------------
AY484669_188858..189133      ------------------------------------------------------------
DQ377945_9645..9920          ------------------------------------------------------------
DQ377945_194298..194573      ------------------------------------------------------------
AY313848_7031..7306          ------------------------------------------------------------
AY313848_190101..190376      ------------------------------------------------------------
AY678276_6912..6640          ------------------------------------------------------------
AF482758_211670..213409      ------------------------------------------------------------
X94355_211138..212883        ------------------------------------------------------------
AY243312_5961..6155          ------------------------------------------------------------
AY243312_188557..188751      ------------------------------------------------------------
AY678276_186471..186662      ------------------------------------------------------------
AY678276_2634..2443          ------------------------------------------------------------
M35027_6474..6815            ------------------------------------------------------------
M35027_184923..185264        ------------------------------------------------------------
DQ377945_5278..5619          ------------------------------------------------------------
AY313847_2761..3096          ------------------------------------------------------------
AY313847_195978..196313      ------------------------------------------------------------
AY313848_2665..3000          ------------------------------------------------------------
AY313848_194407..194742      ------------------------------------------------------------
M35027_7077..7856            ------------------------------------------------------------
M35027_183882..184661        ------------------------------------------------------------
AY313848_3574..4023          ------------------------------------------------------------
AY313848_193384..193833      ------------------------------------------------------------
DQ377945_6188..6637          ------------------------------------------------------------
DQ377945_197581..198030      ------------------------------------------------------------
AY313847_3665..4078          ------------------------------------------------------------
AY313847_194996..195409      ------------------------------------------------------------
AY243312_6722..7060          ------------------------------------------------------------
AY243312_187652..187990      ------------------------------------------------------------
AY678277_3204..3533          ------------------------------------------------------------
AY678277_185653..185982      ------------------------------------------------------------
AY678275_3204..3533          ------------------------------------------------------------
AY678275_185654..185983      ------------------------------------------------------------
AY678276_185573..185899      ------------------------------------------------------------
AY678276_3532..3206          ------------------------------------------------------------
AF482758_4798..6657          ------------------------------------------------------------
AF482758_217843..219702      ------------------------------------------------------------
M35027_6821..7132            ------------------------------------------------------------
M35027_184606..184917        ------------------------------------------------------------
AY243312_6088..6417          ------------------------------------------------------------
AY243312_188295..188624      ------------------------------------------------------------
DQ377945_198280..198666      ------------------------------------------------------------
AY313847_3029..3415          ------------------------------------------------------------
AY313847_195659..196045      ------------------------------------------------------------
AY678277_2568..2954          ------------------------------------------------------------
AY678277_186232..186618      ------------------------------------------------------------
AY678275_2568..2954          ------------------------------------------------------------
AY678275_186233..186619      ------------------------------------------------------------
AY678276_186152..186535      ------------------------------------------------------------
AY678276_2953..2570          ------------------------------------------------------------
AY313848_2933..3166          ------------------------------------------------------------
AY313848_194241..194474      ------------------------------------------------------------
X94355_3420..5180            ------------------------------------------------------------
X94355_218487..220247        ------------------------------------------------------------
AF380138_2877..4640          ------------------------------------------------------------
AF380138_192219..193982      ------------------------------------------------------------
DQ011155_2888..4651          ------------------------------------------------------------
DQ011155_192317..194080      ------------------------------------------------------------
DQ011154_2976..4739          ------------------------------------------------------------
DQ011154_192457..194220      ------------------------------------------------------------
DQ011157_2956..4728          ------------------------------------------------------------
DQ011157_194053..195825      ------------------------------------------------------------
DQ011153_2956..4728          ------------------------------------------------------------
DQ011153_194053..195825      ------------------------------------------------------------
AY741551_2776..4548          ------------------------------------------------------------
AY741551_194209..195981      ------------------------------------------------------------
DQ011156_3466..5238          ------------------------------------------------------------
DQ011156_195019..196791      ------------------------------------------------------------
AY753185_2782..4554          ------------------------------------------------------------
AY753185_194916..196688      ------------------------------------------------------------
AY603973_2776..4548          ------------------------------------------------------------
AY603973_194648..196420      ------------------------------------------------------------
AF012825_2652..4415          ------------------------------------------------------------
AF012825_205357..207120      ------------------------------------------------------------
DQ377945_5032..5181          ------------------------------------------------------------
AY678277_2058..2204          ------------------------------------------------------------
AY678277_186982..187128      ------------------------------------------------------------
AY243312_5578..5724          ------------------------------------------------------------
AY243312_188988..189134      ------------------------------------------------------------
AY678275_2058..2204          ------------------------------------------------------------
AY678275_186983..187129      ------------------------------------------------------------
AY678276_186902..187045      ------------------------------------------------------------
AY678276_2203..2060          ------------------------------------------------------------
AF438165_4364..6139          ------------------------------------------------------------
AF438165_199581..201356      ------------------------------------------------------------
AY009089_2684..4441          ------------------------------------------------------------
AY009089_197765..199522      ------------------------------------------------------------
U18341_26459..28216          ------------------------------------------------------------
X69198_180713..182470        ------------------------------------------------------------
L22579_180798..182555        ------------------------------------------------------------
X67117_20479..22236          ------------------------------------------------------------
Y16780_182442..184199        ------------------------------------------------------------
U18339_27018..28775          ------------------------------------------------------------
X70841_6777..8534            ------------------------------------------------------------
AF198100_257639..258205      ------------------------------------------------------------
AJ581527_243942..244508      ------------------------------------------------------------
AY318871_335897..336487      ------------------------------------------------------------
AF482758_196202..197926      NYFTNN------------------------------------------------------
AF438165_184119..184415      ------------------------------------------------------------
AY009089_182263..182559      ------------------------------------------------------------
AF012825_186011..187795      NYFTND------------------------------------------------------
X94355_195635..197359        ------------------------------------------------------------
AY484669_182236..183960      ------------------------------------------------------------
M35027_176349..178073        ------------------------------------------------------------
AY678277_179935..181176      ------------------------------------------------------------
AY678275_179936..181177      ------------------------------------------------------------
AY678276_179864..181102      NYFTND------------------------------------------------------
AF095689_176999..178723      ------------------------------------------------------------
DQ377945_182658..184382      ------------------------------------------------------------
AY313848_180173..181897      ------------------------------------------------------------
AY313847_180089..181813      ------------------------------------------------------------
D11079_35290..37014          ------------------------------------------------------------
AY243312_177306..179030      ------------------------------------------------------------
AY603355_158419..160143      ------------------------------------------------------------
U94848_164209..165933        ------------------------------------------------------------
Y16780_167491..169215        ------------------------------------------------------------
U18339_12067..13791          ------------------------------------------------------------
X72086_12078..13802          ------------------------------------------------------------
X69198_165773..167497        ------------------------------------------------------------
L22579_165856..167580        ------------------------------------------------------------
X67117_5540..7264            ------------------------------------------------------------
U18341_11516..13240          ------------------------------------------------------------
AF438165_183200..183937      ------------------------------------------------------------
AY009089_181344..182081      ------------------------------------------------------------
AF170726_145191..146675      RRAVYKNIVD--------------------------------------------------
AY689436_158557..160062      IKDYKTKPLN--------------------------------------------------
AY689437_160752..162230      ------------------------------------------------------------
AY318871_176398..177636      ------------------------------------------------------------
Y16780_5261..5548            ------------------------------------------------------------
U18338_5261..5548            ------------------------------------------------------------
AF095689_10567..10995        ------------------------------------------------------------
DQ377945_16605..17033        ------------------------------------------------------------
DQ377945_187182..187610      ------------------------------------------------------------
AY313847_14043..14471        ------------------------------------------------------------
AY313847_184603..185031      ------------------------------------------------------------
AY313848_14037..14465        ------------------------------------------------------------
AY678276_13995..13570        ------------------------------------------------------------
AY678277_13644..14072        ------------------------------------------------------------
AY678275_13644..14072        ------------------------------------------------------------
AY603355_7968..8396          ------------------------------------------------------------
M22812_3076..3309            ------------------------------------------------------------
AY678277_14841..15074        ------------------------------------------------------------
AY243312_12212..12445        ------------------------------------------------------------
DQ377945_17779..18012        ------------------------------------------------------------
DQ377945_186203..186436      ------------------------------------------------------------
AY313847_15216..15449        ------------------------------------------------------------
AY313847_183625..183858      ------------------------------------------------------------
AY313848_15210..15443        ------------------------------------------------------------
AF095689_11762..11995        ------------------------------------------------------------
AY678275_14841..15074        ------------------------------------------------------------
AY678276_14997..14767        ------------------------------------------------------------
M22812_1596..2309            ------------------------------------------------------------
AY243312_10730..11443        ------------------------------------------------------------
AY603355_7683..7955          ------------------------------------------------------------
AY678277_13359..13631        ------------------------------------------------------------
AY313847_13758..14030        ------------------------------------------------------------
AY313847_185044..185316      ------------------------------------------------------------
AY313848_13752..14024        ------------------------------------------------------------
AY678275_13359..13631        ------------------------------------------------------------
AY678276_13554..13285        ------------------------------------------------------------
X69198_5201..6559            ------------------------------------------------------------
L22579_5901..7259            ------------------------------------------------------------
Y16780_5524..6591            ------------------------------------------------------------
U18338_5524..6591            ------------------------------------------------------------
U18340_5460..6818            ------------------------------------------------------------
U18337_5249..6607            ------------------------------------------------------------
AY743598_5457..7439          ------------------------------------------------------------
DQ011154_11107..13089        ------------------------------------------------------------
DQ011155_11087..13069        ------------------------------------------------------------
AF380138_10963..12945        ------------------------------------------------------------
DQ011157_12788..14770        ------------------------------------------------------------
DQ011153_12788..14770        ------------------------------------------------------------
AY741551_12452..14434        ------------------------------------------------------------
AY753185_12863..14845        ------------------------------------------------------------
AY603973_12617..14599        ------------------------------------------------------------
DQ011156_13285..15267        ------------------------------------------------------------
M19531_176..2185             YVMTDDPVPE--------------------------------------------------
AF482758_27147..29153        YVMTDDPVPE--------------------------------------------------
A04702_178..2184             YVMTDDPVPE--------------------------------------------------
AF095689_12001..12231        ------------------------------------------------------------
X94355_26765..28771          YVMTDDPVPE--------------------------------------------------
AY243312_11532..11945        ------------------------------------------------------------
AY678276_14497..14087        ------------------------------------------------------------
M22812_2398..2745            ------------------------------------------------------------
AF095689_11084..11431        ------------------------------------------------------------
AY603355_9121..9369          ------------------------------------------------------------
AY603355_8485..8892          ------------------------------------------------------------
DQ377945_17123..17530        ------------------------------------------------------------
DQ377945_186685..187092      ------------------------------------------------------------
AY678276_15234..15022        ------------------------------------------------------------
AY678277_14161..14574        ------------------------------------------------------------
AY678275_14161..14574        ------------------------------------------------------------
M22812_3331..3546            ------------------------------------------------------------
AY678277_15096..15311        ------------------------------------------------------------
AY243312_12467..12682        ------------------------------------------------------------
AY603355_9415..9630          ------------------------------------------------------------
DQ377945_18034..18249        ------------------------------------------------------------
AY313847_15471..15686        ------------------------------------------------------------
AY313847_183388..183603      ------------------------------------------------------------
AY313848_15465..15680        ------------------------------------------------------------
AY678275_15096..15311        ------------------------------------------------------------
AY313847_14560..14967        ------------------------------------------------------------
AY313847_184107..184514      ------------------------------------------------------------
AY313848_14554..14961        ------------------------------------------------------------
S78201_1022..1630            ------------------------------------------------------------
AY077835_8394..7762          ------------------------------------------------------------
AY077836_8455..7823          ------------------------------------------------------------
AY077832_8557..7925          ------------------------------------------------------------
AY077833_8685..8053          ------------------------------------------------------------
AY077834_8462..7830          ------------------------------------------------------------
AF325528_8225..8860          ------------------------------------------------------------
AF409137_8218..8853          ------------------------------------------------------------
AF336128_3281..3919          ------------------------------------------------------------
AF409138_8107..8742          ------------------------------------------------------------
AY689436_12013..11387        ------------------------------------------------------------
AY689437_14313..13687        ------------------------------------------------------------
AF170722_4513..5967          ------------------------------------------------------------
AF170722_153891..155345      ------------------------------------------------------------
U43201_1..1452               ------------------------------------------------------------
AF170726_4932..6383          ------------------------------------------------------------
AF170726_155391..156842      ------------------------------------------------------------
AY318871_327525..329108      ------------------------------------------------------------
AY318871_345044..346588      ------------------------------------------------------------
AF198100_248089..250332      NDLN--------------------------------------------------------
AY318871_33182..34330        ------------------------------------------------------------
AF198100_242384..243274      ------------------------------------------------------------
AJ581527_231627..232517      ------------------------------------------------------------
AY318871_19710..21296        ------------------------------------------------------------
AF198100_23375..25111        ------------------------------------------------------------
AJ581527_24018..25754        ------------------------------------------------------------
AY318871_50911..52728        LYDKISDD----------------------------------------------------
AF198100_26562..28352        ------------------------------------------------------------
AJ581527_27205..28995        ------------------------------------------------------------
AF198100_260697..262235      ------------------------------------------------------------
AJ581527_247000..248538      ------------------------------------------------------------
AF198100_137148..138776      ------------------------------------------------------------
AJ581527_131957..132682      ------------------------------------------------------------
AY318871_329772..331274      ------------------------------------------------------------
AF198100_258169..258939      ------------------------------------------------------------
AJ581527_244472..245242      ------------------------------------------------------------
AY318871_49570..50862        ------------------------------------------------------------
AF198100_25192..26496        ------------------------------------------------------------
AJ581527_25835..27139        ------------------------------------------------------------
AY318871_38125..39147        ------------------------------------------------------------
AF198100_12038..13033        ------------------------------------------------------------
AJ581527_12674..13669        ------------------------------------------------------------
AY077832_146213..147676      ------------------------------------------------------------
AY077833_146189..147640      ------------------------------------------------------------
AY077834_146015..147466      ------------------------------------------------------------
AY077835_145877..147235      ------------------------------------------------------------
AY077836_145940..147298      ------------------------------------------------------------
AF409138_146622..148091      ------------------------------------------------------------
AF409137_146780..148249      ------------------------------------------------------------
AF325528_146764..148233      ------------------------------------------------------------
AY318871_323507..325222      NNIW--------------------------------------------------------
AY318871_47722..49497        YDLP--------------------------------------------------------
AY318871_24185..25495        ------------------------------------------------------------
AF198100_13909..15222        RHYD--------------------------------------------------------
AJ581527_14552..15865        ILRHYD------------------------------------------------------
AY318871_319765..321141      AVNACNLD----------------------------------------------------
AY318871_261382..262686      ------------------------------------------------------------
AF198100_246144..247448      ------------------------------------------------------------
AJ581527_235387..236340      ------------------------------------------------------------
AY318871_331490..332890      ------------------------------------------------------------
AF198100_259206..260654      ------------------------------------------------------------
AJ581527_245509..246957      ------------------------------------------------------------
AY318871_317087..318379      ------------------------------------------------------------
AY318871_25676..26935        ------------------------------------------------------------
AF198100_244729..246114      ------------------------------------------------------------
AJ581527_233972..235357      ------------------------------------------------------------
AY318871_36414..37502        ------------------------------------------------------------
AY318871_254322..256865      ------------------------------------------------------------
AY318871_318572..319762      ------------------------------------------------------------
AF198100_267416..267736      ------------------------------------------------------------
AY318871_334673..335746      ------------------------------------------------------------
AF482758_10785..12761        RKNDLDMN----------------------------------------------------
AF012825_10613..12565        RKNDLDMN----------------------------------------------------
X94355_10160..12145          ------------------------------------------------------------
AF198100_262266..263552      ------------------------------------------------------------
AJ581527_248569..249855      ------------------------------------------------------------
D00295_10139..10705          ------------------------------------------------------------
AY243312_180482..180643      ------------------------------------------------------------
D00295_10706..11224          ------------------------------------------------------------
M35027_179300..179683        ------------------------------------------------------------
AF438165_185719..188070      DYIDESIN----------------------------------------------KVVYGR
AY009089_183877..186228      VHDYIDES--------------------------------------------INKVVYGR
X69198_168697..171060        KSINKVV--------------------------------------------------YGR
X67117_8464..10827           KSINKVV--------------------------------------------------YGR
U18341_14440..16803          KSINKVV--------------------------------------------------YGR
L22579_168780..171143        KSINKVV--------------------------------------------------YGR
Y16780_170418..172781        KSINKVV--------------------------------------------------YGR
U18339_14994..17357          KSINKVV--------------------------------------------------YGR
X72086_15005..17368          IDKSINKV------------------------------------------------VYGR
AF482758_199107..201509      VHDYIDES--------------------------------------------INKVVYGR
D11079_38882..39412          ------------------------------------------------------------
D11079_39463..39810          ------------------------------------------------------------
AY243312_180898..181827      ------------------------------------------------------------
M24217_1..243                ------------------------------------------------------------
AY484669_185181..187556      VGVHDYID------------------------------------------ESINKVVYGR
AY313848_183124..185499      IDESINKV------------------------------------------------VYGR
X94355_198549..200936        VHDYIDES--------------------------------------------INKVVYGR
DQ011157_177050..179413      INKVV----------------------------------------------------YGR
AY741551_177488..179851      INKVV----------------------------------------------------YGR
DQ011153_177050..179413      INKVV----------------------------------------------------YGR
AY753185_177742..180105      INKVV----------------------------------------------------YGR
AY603973_177479..179842      INKVV----------------------------------------------------YGR
DQ011156_177980..180352      DVSINKVV-------------------------------------------------YGR
AF380138_175330..177711      INKVV----------------------------------------------------YGR
DQ011155_175440..177809      INKVV----------------------------------------------------YGR
DQ011154_175518..177887      INKVV----------------------------------------------------YGR
AY318871_321238..323451      KDLE--------------------------------------------------------
AF198100_254214..255791      ------------------------------------------------------------
AJ581527_240516..242093      ------------------------------------------------------------
AY318871_53481..54923        ------------------------------------------------------------
AY318871_21941..23401        ------------------------------------------------------------
AF198100_273042..274352      ------------------------------------------------------------
AY689436_17220..15292        NLTDVK------------------------------------------------------
AY689437_19558..17630        ------------------------------------------------------------
AY386371_6393..8306          ------------------------------------------------------------
AF153912_1822..2108          ------------------------------------------------------------
AF153912_1401..1850          ------------------------------------------------------------
AF153912_615..1322           ------------------------------------------------------------
AJ293568_9048..10961         ------------------------------------------------------------
AY318871_342879..344513      LNQAVEVRRYN-------------------------------------------------
AF012825_14442..16733        MDVDID------------------------------------------------------
AF482758_16002..18296        MNVDID------------------------------------------------------
X94355_15374..17668          MDVDID------------------------------------------------------
AF482758_20588..22978        HNTIGIDIK---------------------------------------------------
X94355_20088..22589          HNTIGIDIK---------------------------------------------------
AF482758_183730..185406      NNAYLDN-----------------------------------------------------
Y16780_156467..158143        ------------------------------------------------------------
U18339_1043..2719            NNDHLDN-----------------------------------------------------
X72086_1054..2730            NNDHLDN-----------------------------------------------------
X69198_155404..157080        ------------------------------------------------------------
L22579_155435..157111        NNDHLDN-----------------------------------------------------
U18341_1042..2718            NNDHLDN-----------------------------------------------------
AF438165_167763..169457      ------------------------------------------------------------
AY009089_165906..167579      NNDHLDN-----------------------------------------------------
AF012825_174993..176687      NNDHLDN-----------------------------------------------------
DQ011157_165270..166955      ------------------------------------------------------------
AY741551_165226..166920      NNDHLDN-----------------------------------------------------
DQ011153_165270..166955      NNDHLDN-----------------------------------------------------
AY753185_165455..167149      NNDHLDN-----------------------------------------------------
AY603973_165192..166886      NNDHLDN-----------------------------------------------------
DQ011156_165720..167414      NNDHLDN-----------------------------------------------------
AF380138_163058..164743      ------------------------------------------------------------
DQ011155_163046..164731      NNDHLDN-----------------------------------------------------
DQ011154_163104..164789      NNDHLDN-----------------------------------------------------
AY603355_148317..149546      ------------------------------------------------------------
X94355_183211..184887        NNDHPDN-----------------------------------------------------
AF095689_166287..167963      ------------------------------------------------------------
M35027_165603..167279        NNDHPDN-----------------------------------------------------
AY484669_171473..173149      ------------------------------------------------------------
D11079_24578..26254          ------------------------------------------------------------
AY243312_166594..168270      NNDHPDN-----------------------------------------------------
M58055_120..1796             NNDHPDN-----------------------------------------------------
AY313848_169411..171087      ------------------------------------------------------------
AY678277_169225..170901      ------------------------------------------------------------
AY678275_169227..170903      NNDHPDN-----------------------------------------------------
DQ377945_171914..173590      ------------------------------------------------------------
AY678276_169136..170809      NNDHPDN-----------------------------------------------------
AY313847_169385..171061      NNDHPDN-----------------------------------------------------
AY689436_157088..158536      ------------------------------------------------------------
AY689437_159251..160699      ------------------------------------------------------------
AY386371_128524..130017      ------------------------------------------------------------
AJ293568_138461..139936      ------------------------------------------------------------
AF170722_140100..142121      ------------------------------------------------------------
AF170726_141626..143653      PYPKLN------------------------------------------------------
AF409138_137011..138921      ------------------------------------------------------------
AY077835_136322..138244      ------------------------------------------------------------
AY077836_136385..138307      ------------------------------------------------------------
AF409137_137231..139135      ------------------------------------------------------------
AF325528_137222..139126      ------------------------------------------------------------
AY077834_137264..138376      ------------------------------------------------------------
AY077832_136663..138576      ------------------------------------------------------------
AY077833_136666..138579      ------------------------------------------------------------
AY077834_136463..137212      ------------------------------------------------------------
AF410153_135128..137035      CDDIKLN-----------------------------------------------------
AY689436_151190..153112      IEDVKLD-----------------------------------------------------
AY689437_154261..156183      ------------------------------------------------------------
AJ293568_6505..7146          ------------------------------------------------------------
AY678276_184660..184806      ------------------------------------------------------------
AY678276_4444..4298          ------------------------------------------------------------
U18337_86..259               ------------------------------------------------------------
U18338_85..258               ------------------------------------------------------------
L22579_718..993              ------------------------------------------------------------
AY603355_2682..2990          ------------------------------------------------------------
AY603355_163519..163827      ------------------------------------------------------------
M35027_8241..8693            ------------------------------------------------------------
M35027_183045..183497        ------------------------------------------------------------
AY678276_184965..185243      ------------------------------------------------------------
AY678276_4140..3862          ------------------------------------------------------------
AY678277_3860..4141          ------------------------------------------------------------
AY678277_185045..185326      ------------------------------------------------------------
AY678275_3860..4141          ------------------------------------------------------------
AY678275_185046..185327      ------------------------------------------------------------
DQ377945_6879..7475          ------------------------------------------------------------
DQ377945_196743..197339      ------------------------------------------------------------
AY313847_4320..4916          ------------------------------------------------------------
AY313847_194158..194754      ------------------------------------------------------------
AY313848_4265..4861          ------------------------------------------------------------
AY313848_192546..193142      ------------------------------------------------------------
AY603355_3067..3768          ------------------------------------------------------------
AY603355_162741..163442      ------------------------------------------------------------
M35027_8787..9947            ------------------------------------------------------------
M35027_181791..182951        ------------------------------------------------------------
AY313848_4955..6103          ------------------------------------------------------------
AY313848_191304..192452      ------------------------------------------------------------
DQ377945_7569..8717          ------------------------------------------------------------
DQ377945_195501..196649      ------------------------------------------------------------
AY313847_5010..6158          ------------------------------------------------------------
AY313847_192916..194064      ------------------------------------------------------------
AY678277_4475..5725          KCDTDIK-----------------------------------------------------
AY678277_183461..184711      ------------------------------------------------------------
AY678275_4475..5725          ------------------------------------------------------------
AY678275_183462..184712      ------------------------------------------------------------
AY678276_183353..184627      ------------------------------------------------------------
AY678276_5751..4477          ------------------------------------------------------------
AF438165_6349..8367          ESESQSLSKD--------------------------------------------------
AY009089_4669..6687          HRESESQSLSKD------------------------------------------------
AF438165_198241..199371      ------------------------------------------------------------
AY009089_196458..197537      ------------------------------------------------------------
AF482758_6771..8789          HRESESLSKD--------------------------------------------------
AF482758_215711..217729      HRESESLSKD--------------------------------------------------
X94355_5392..7410            HRESQSLSKD--------------------------------------------------
X94355_216257..218275        HRESQSLSKD--------------------------------------------------
AY386371_130014..131465      ------------------------------------------------------------
AJ293568_139947..141377      ------------------------------------------------------------
AF438165_16119..16367        ------------------------------------------------------------
AY009089_14434..14682        ------------------------------------------------------------
AY386371_127424..128494      ------------------------------------------------------------
AJ293568_137018..138439      ------------------------------------------------------------
AY077832_139997..141490      ------------------------------------------------------------
AY077833_139973..141466      ------------------------------------------------------------
AY077834_139798..141291      ------------------------------------------------------------
AY077835_139663..141156      ------------------------------------------------------------
AY077836_139726..141219      ------------------------------------------------------------
AF409137_140572..142068      ------------------------------------------------------------
AF325528_140557..142053      ------------------------------------------------------------
AF409138_140418..141914      ------------------------------------------------------------
AF170722_142123..143595      ------------------------------------------------------------
AF170726_143655..145127      ------------------------------------------------------------
AF410153_137100..138557      ------------------------------------------------------------
AY689436_155544..157046      ------------------------------------------------------------
AY689437_157707..159209      ------------------------------------------------------------
                                                                                         

AY318871_6398..8422          ------------------------------------------------------------
AY318871_351384..353456      ------------------------------------------------------------
AF250284_15229..15627        ------------------------------------------------------------
AY318871_34399..36279        ------------------------------------------------------------
AF410153_140003..141484      ------------------------------------------------------------
AY318871_3520..5064          ------------------------------------------------------------
AY318871_354790..356334      ------------------------------------------------------------
AY318871_269815..271140      ------------------------------------------------------------
AF198100_265785..267017      ------------------------------------------------------------
AJ581527_252088..253320      ------------------------------------------------------------
D00295_6674..7906            ------------------------------------------------------------
AY318871_11828..14032        ------------------------------------------------------------
AF482758_18604..19911        ------------------------------------------------------------
X94355_18018..19331          ------------------------------------------------------------
AY741551_4695..6008          ------------------------------------------------------------
AY741551_192749..194062      ------------------------------------------------------------
AY753185_4973..6286          ------------------------------------------------------------
AY753185_193184..194497      ------------------------------------------------------------
AY603973_4871..6184          ------------------------------------------------------------
AY603973_193012..194325      ------------------------------------------------------------
DQ011156_5482..6795          ------------------------------------------------------------
DQ011156_193462..194775      ------------------------------------------------------------
DQ011157_4957..6270          ------------------------------------------------------------
DQ011157_192511..193824      ------------------------------------------------------------
DQ011153_4957..6270          ------------------------------------------------------------
DQ011153_192511..193824      ------------------------------------------------------------
DQ011155_4808..6121          ------------------------------------------------------------
DQ011155_190847..192160      ------------------------------------------------------------
DQ011154_190987..192300      ------------------------------------------------------------
DQ011154_4896..6209          ------------------------------------------------------------
AF380138_4797..6110          ------------------------------------------------------------
AF380138_190749..192062      ------------------------------------------------------------
AY743599_2229..2846          ------------------------------------------------------------
AF438165_16666..17121        ------------------------------------------------------------
AY009089_14981..15436        ------------------------------------------------------------
Y16780_7327..7845            ------------------------------------------------------------
U18338_7327..7845            ------------------------------------------------------------
AY603355_10706..10996        ------------------------------------------------------------
Y16780_7070..7366            ------------------------------------------------------------
U18338_7070..7366            ------------------------------------------------------------
L22579_7738..8013            ------------------------------------------------------------
U18340_7297..7572            ------------------------------------------------------------
U18337_7086..7361            ------------------------------------------------------------
DQ011157_15247..17139        ------------------------------------------------------------
DQ011153_15247..17139        ------------------------------------------------------------
AY741551_14911..16803        ------------------------------------------------------------
AY753185_15320..17212        ------------------------------------------------------------
AY603973_15074..16966        ------------------------------------------------------------
DQ011156_15744..17636        ------------------------------------------------------------
AY743598_7933..9825          ------------------------------------------------------------
DQ011155_13557..15449        ------------------------------------------------------------
DQ011154_13577..15469        ------------------------------------------------------------
AF380138_13433..15325        ------------------------------------------------------------
AF438165_17400..17738        ------------------------------------------------------------
AY009089_15715..16053        ------------------------------------------------------------
AF482758_29659..31557        ------------------------------------------------------------
X94355_29281..31125          ------------------------------------------------------------
AY603355_11076..11969        ------------------------------------------------------------
AY313847_182669..182944      ------------------------------------------------------------
AY603355_10086..10415        ------------------------------------------------------------
AY678276_17594..15693        ------------------------------------------------------------
AY678277_15767..17671        ------------------------------------------------------------
AY678275_15767..17671        ------------------------------------------------------------
AF095689_12710..14614        ------------------------------------------------------------
AY313847_16130..18034        ------------------------------------------------------------
DQ377945_18696..20600        ------------------------------------------------------------
AY313848_16143..18047        ------------------------------------------------------------
M22812_4028..5932            ------------------------------------------------------------
AY484669_17800..19704        ------------------------------------------------------------
M35027_16232..18136          ------------------------------------------------------------
AY243312_13164..15068        ------------------------------------------------------------
Y16780_8406..8804            ------------------------------------------------------------
U18338_8406..8804            ------------------------------------------------------------
L22579_8188..8646            ------------------------------------------------------------
X69198_7488..7949            ------------------------------------------------------------
U18340_7747..8208            ------------------------------------------------------------
U18337_7536..7997            ------------------------------------------------------------
AY386265_6025..7581          ------------------------------------------------------------
AY386264_5739..7331          ------------------------------------------------------------
S78516_9..1559               ------------------------------------------------------------
AX754989_4967..6517          ------------------------------------------------------------
U34774_9..1559               ------------------------------------------------------------
DQ184476_4970..6520          ------------------------------------------------------------
AY386263_4554..6104          ------------------------------------------------------------
AF056304_1..180              ------------------------------------------------------------
AY386264_127051..128544      ------------------------------------------------------------
AY186732_230..1723           ------------------------------------------------------------
AX754989_126279..127772      ------------------------------------------------------------
AY386263_125991..127484      ------------------------------------------------------------
DQ184476_126284..127777      ------------------------------------------------------------
AY386265_125230..126750      ------------------------------------------------------------
AY186733_1..636              ------------------------------------------------------------
AY386265_121371..122924      ------------------------------------------------------------
AY386264_123113..124690      ------------------------------------------------------------
AX754989_122350..123927      ------------------------------------------------------------
DQ184476_122354..123931      ------------------------------------------------------------
AY386263_122061..123638      ------------------------------------------------------------
AY386265_1097..2587          ------------------------------------------------------------
AY386264_130924..132474      ------------------------------------------------------------
AY186732_4087..5649          ------------------------------------------------------------
AX754989_130105..131703      ------------------------------------------------------------
DQ184476_130145..131707      ------------------------------------------------------------
AY236149_1..370              ------------------------------------------------------------
AY386263_129865..131427      ------------------------------------------------------------
AY386265_129107..130654      ------------------------------------------------------------
AY186733_3027..4574          ------------------------------------------------------------
AY386265_2656..4215          ------------------------------------------------------------
AY386265_127480..129033      ------------------------------------------------------------
AY186733_1401..2954          ------------------------------------------------------------
AY386263_128244..129827      ------------------------------------------------------------
AY186732_2521..4026          ------------------------------------------------------------
AY386264_129357..130862      ------------------------------------------------------------
AY267340_1..1148             ------------------------------------------------------------
AX754989_128520..130079      ------------------------------------------------------------
DQ184476_128582..130084      ------------------------------------------------------------
AF198100_17989..20091        ------------------------------------------------------------
AJ581527_18632..20734        ------------------------------------------------------------
AF198100_29444..30754        ------------------------------------------------------------
AJ581527_30087..31397        ------------------------------------------------------------
AY318871_168844..170514      ------------------------------------------------------------
AF410153_138662..139954      ------------------------------------------------------------
AY318871_265724..267250      ------------------------------------------------------------
AY318871_264289..265704      ------------------------------------------------------------
AF198100_193077..194888      ------------------------------------------------------------
AJ581527_182233..184044      ------------------------------------------------------------
AY318871_61181..62239        ------------------------------------------------------------
AF198100_36075..37100        ------------------------------------------------------------
AJ581527_36703..37728        ------------------------------------------------------------
AJ006408_3831..4856          ------------------------------------------------------------
AY318871_41599..43578        ------------------------------------------------------------
AY313848_25995..26639        ------------------------------------------------------------
DQ011157_22980..24320        ------------------------------------------------------------
DQ011153_22980..24320        ------------------------------------------------------------
AY741551_22648..23988        ------------------------------------------------------------
AY753185_23030..24370        ------------------------------------------------------------
AY603973_22787..24127        ------------------------------------------------------------
DQ011156_23472..24812        ------------------------------------------------------------
AY743598_17610..18938        ------------------------------------------------------------
DQ011155_23233..24561        ------------------------------------------------------------
DQ011154_23253..24581        ------------------------------------------------------------
AF380138_23110..24438        ------------------------------------------------------------
AF438165_25664..27004        ------------------------------------------------------------
AY009089_23976..25316        ------------------------------------------------------------
AF012825_30894..32312        ------------------------------------------------------------
U18340_16042..17319          ------------------------------------------------------------
U18337_15847..17124          ------------------------------------------------------------
Y16780_16533..17882          ------------------------------------------------------------
U18338_16533..17882          ------------------------------------------------------------
X69198_15710..17050          ------------------------------------------------------------
L22579_16376..17716          ------------------------------------------------------------
X94355_38982..40406          ------------------------------------------------------------
DQ377945_28315..29733        ------------------------------------------------------------
AY313847_25765..27174        ------------------------------------------------------------
AY678276_26788..25379        ------------------------------------------------------------
AY313848_26709..27188        ------------------------------------------------------------
AY678277_25458..26876        ------------------------------------------------------------
AY678275_25458..26876        ------------------------------------------------------------
M35027_25928..27346          ------------------------------------------------------------
AY484669_27502..28920        ------------------------------------------------------------
AF095689_22404..23822        ------------------------------------------------------------
AY243312_22878..24296        ------------------------------------------------------------
M20779_308..1570             ------------------------------------------------------------
M22812_13739..14520          ------------------------------------------------------------
M23701_2352..3015            ------------------------------------------------------------
AF482758_39315..40736        ------------------------------------------------------------
AY313848_25787..26005        ------------------------------------------------------------
AY318871_336592..338205      ------------------------------------------------------------
AY318871_27071..28678        ------------------------------------------------------------
AF198100_274734..276512      ------------------------------------------------------------
AY318871_14451..16211        ------------------------------------------------------------
AY318871_346733..348952      ------------------------------------------------------------
AF198100_253039..254124      ------------------------------------------------------------
AJ581527_239340..240425      ------------------------------------------------------------
AY318871_9404..11470         ------------------------------------------------------------
AF198100_271027..273033      ------------------------------------------------------------
AY318871_314103..315887      ------------------------------------------------------------
AY318871_56222..57574        ------------------------------------------------------------
AY318871_166803..168818      ------------------------------------------------------------
AF198100_269266..270054      ------------------------------------------------------------
AF198100_268121..269197      ------------------------------------------------------------
AY318871_340012..341766      ------------------------------------------------------------
AY318871_175219..176274      ------------------------------------------------------------
AY077834_141342..141689      ------------------------------------------------------------
AY077833_141517..142857      ------------------------------------------------------------
AY077832_141541..142881      ------------------------------------------------------------
AY077834_142150..142683      ------------------------------------------------------------
AY077835_141206..142546      ------------------------------------------------------------
AY077836_141269..142609      ------------------------------------------------------------
AF409137_142116..143459      ------------------------------------------------------------
AF325528_142101..143444      ------------------------------------------------------------
AF409138_141962..143305      ------------------------------------------------------------
AY678277_6669..6938          ------------------------------------------------------------
AY313847_7086..7355          ------------------------------------------------------------
AY313847_191719..191988      ------------------------------------------------------------
AY678275_6669..6938          ------------------------------------------------------------
M35027_10878..11153          ------------------------------------------------------------
M35027_180585..180860        ------------------------------------------------------------
AY484669_8599..8874          ------------------------------------------------------------
AY484669_188858..189133      ------------------------------------------------------------
DQ377945_9645..9920          ------------------------------------------------------------
DQ377945_194298..194573      ------------------------------------------------------------
AY313848_7031..7306          ------------------------------------------------------------
AY313848_190101..190376      ------------------------------------------------------------
AY678276_6912..6640          ------------------------------------------------------------
AF482758_211670..213409      ------------------------------------------------------------
X94355_211138..212883        ------------------------------------------------------------
AY243312_5961..6155          ------------------------------------------------------------
AY243312_188557..188751      ------------------------------------------------------------
AY678276_186471..186662      ------------------------------------------------------------
AY678276_2634..2443          ------------------------------------------------------------
M35027_6474..6815            ------------------------------------------------------------
M35027_184923..185264        ------------------------------------------------------------
DQ377945_5278..5619          ------------------------------------------------------------
AY313847_2761..3096          ------------------------------------------------------------
AY313847_195978..196313      ------------------------------------------------------------
AY313848_2665..3000          ------------------------------------------------------------
AY313848_194407..194742      ------------------------------------------------------------
M35027_7077..7856            ------------------------------------------------------------
M35027_183882..184661        ------------------------------------------------------------
AY313848_3574..4023          ------------------------------------------------------------
AY313848_193384..193833      ------------------------------------------------------------
DQ377945_6188..6637          ------------------------------------------------------------
DQ377945_197581..198030      ------------------------------------------------------------
AY313847_3665..4078          ------------------------------------------------------------
AY313847_194996..195409      ------------------------------------------------------------
AY243312_6722..7060          ------------------------------------------------------------
AY243312_187652..187990      ------------------------------------------------------------
AY678277_3204..3533          ------------------------------------------------------------
AY678277_185653..185982      ------------------------------------------------------------
AY678275_3204..3533          ------------------------------------------------------------
AY678275_185654..185983      ------------------------------------------------------------
AY678276_185573..185899      ------------------------------------------------------------
AY678276_3532..3206          ------------------------------------------------------------
AF482758_4798..6657          ------------------------------------------------------------
AF482758_217843..219702      ------------------------------------------------------------
M35027_6821..7132            ------------------------------------------------------------
M35027_184606..184917        ------------------------------------------------------------
AY243312_6088..6417          ------------------------------------------------------------
AY243312_188295..188624      ------------------------------------------------------------
DQ377945_198280..198666      ------------------------------------------------------------
AY313847_3029..3415          ------------------------------------------------------------
AY313847_195659..196045      ------------------------------------------------------------
AY678277_2568..2954          ------------------------------------------------------------
AY678277_186232..186618      ------------------------------------------------------------
AY678275_2568..2954          ------------------------------------------------------------
AY678275_186233..186619      ------------------------------------------------------------
AY678276_186152..186535      ------------------------------------------------------------
AY678276_2953..2570          ------------------------------------------------------------
AY313848_2933..3166          ------------------------------------------------------------
AY313848_194241..194474      ------------------------------------------------------------
X94355_3420..5180            ------------------------------------------------------------
X94355_218487..220247        ------------------------------------------------------------
AF380138_2877..4640          ------------------------------------------------------------
AF380138_192219..193982      ------------------------------------------------------------
DQ011155_2888..4651          ------------------------------------------------------------
DQ011155_192317..194080      ------------------------------------------------------------
DQ011154_2976..4739          ------------------------------------------------------------
DQ011154_192457..194220      ------------------------------------------------------------
DQ011157_2956..4728          ------------------------------------------------------------
DQ011157_194053..195825      ------------------------------------------------------------
DQ011153_2956..4728          ------------------------------------------------------------
DQ011153_194053..195825      ------------------------------------------------------------
AY741551_2776..4548          ------------------------------------------------------------
AY741551_194209..195981      ------------------------------------------------------------
DQ011156_3466..5238          ------------------------------------------------------------
DQ011156_195019..196791      ------------------------------------------------------------
AY753185_2782..4554          ------------------------------------------------------------
AY753185_194916..196688      ------------------------------------------------------------
AY603973_2776..4548          ------------------------------------------------------------
AY603973_194648..196420      ------------------------------------------------------------
AF012825_2652..4415          ------------------------------------------------------------
AF012825_205357..207120      ------------------------------------------------------------
DQ377945_5032..5181          ------------------------------------------------------------
AY678277_2058..2204          ------------------------------------------------------------
AY678277_186982..187128      ------------------------------------------------------------
AY243312_5578..5724          ------------------------------------------------------------
AY243312_188988..189134      ------------------------------------------------------------
AY678275_2058..2204          ------------------------------------------------------------
AY678275_186983..187129      ------------------------------------------------------------
AY678276_186902..187045      ------------------------------------------------------------
AY678276_2203..2060          ------------------------------------------------------------
AF438165_4364..6139          ------------------------------------------------------------
AF438165_199581..201356      ------------------------------------------------------------
AY009089_2684..4441          ------------------------------------------------------------
AY009089_197765..199522      ------------------------------------------------------------
U18341_26459..28216          ------------------------------------------------------------
X69198_180713..182470        ------------------------------------------------------------
L22579_180798..182555        ------------------------------------------------------------
X67117_20479..22236          ------------------------------------------------------------
Y16780_182442..184199        ------------------------------------------------------------
U18339_27018..28775          ------------------------------------------------------------
X70841_6777..8534            ------------------------------------------------------------
AF198100_257639..258205      ------------------------------------------------------------
AJ581527_243942..244508      ------------------------------------------------------------
AY318871_335897..336487      ------------------------------------------------------------
AF482758_196202..197926      ------------------------------------------------------------
AF438165_184119..184415      ------------------------------------------------------------
AY009089_182263..182559      ------------------------------------------------------------
AF012825_186011..187795      ------------------------------------------------------------
X94355_195635..197359        ------------------------------------------------------------
AY484669_182236..183960      ------------------------------------------------------------
M35027_176349..178073        ------------------------------------------------------------
AY678277_179935..181176      ------------------------------------------------------------
AY678275_179936..181177      ------------------------------------------------------------
AY678276_179864..181102      ------------------------------------------------------------
AF095689_176999..178723      ------------------------------------------------------------
DQ377945_182658..184382      ------------------------------------------------------------
AY313848_180173..181897      ------------------------------------------------------------
AY313847_180089..181813      ------------------------------------------------------------
D11079_35290..37014          ------------------------------------------------------------
AY243312_177306..179030      ------------------------------------------------------------
AY603355_158419..160143      ------------------------------------------------------------
U94848_164209..165933        ------------------------------------------------------------
Y16780_167491..169215        ------------------------------------------------------------
U18339_12067..13791          ------------------------------------------------------------
X72086_12078..13802          ------------------------------------------------------------
X69198_165773..167497        ------------------------------------------------------------
L22579_165856..167580        ------------------------------------------------------------
X67117_5540..7264            ------------------------------------------------------------
U18341_11516..13240          ------------------------------------------------------------
AF438165_183200..183937      ------------------------------------------------------------
AY009089_181344..182081      ------------------------------------------------------------
AF170726_145191..146675      ------------------------------------------------------------
AY689436_158557..160062      ------------------------------------------------------------
AY689437_160752..162230      ------------------------------------------------------------
AY318871_176398..177636      ------------------------------------------------------------
Y16780_5261..5548            ------------------------------------------------------------
U18338_5261..5548            ------------------------------------------------------------
AF095689_10567..10995        ------------------------------------------------------------
DQ377945_16605..17033        ------------------------------------------------------------
DQ377945_187182..187610      ------------------------------------------------------------
AY313847_14043..14471        ------------------------------------------------------------
AY313847_184603..185031      ------------------------------------------------------------
AY313848_14037..14465        ------------------------------------------------------------
AY678276_13995..13570        ------------------------------------------------------------
AY678277_13644..14072        ------------------------------------------------------------
AY678275_13644..14072        ------------------------------------------------------------
AY603355_7968..8396          ------------------------------------------------------------
M22812_3076..3309            ------------------------------------------------------------
AY678277_14841..15074        ------------------------------------------------------------
AY243312_12212..12445        ------------------------------------------------------------
DQ377945_17779..18012        ------------------------------------------------------------
DQ377945_186203..186436      ------------------------------------------------------------
AY313847_15216..15449        ------------------------------------------------------------
AY313847_183625..183858      ------------------------------------------------------------
AY313848_15210..15443        ------------------------------------------------------------
AF095689_11762..11995        ------------------------------------------------------------
AY678275_14841..15074        ------------------------------------------------------------
AY678276_14997..14767        ------------------------------------------------------------
M22812_1596..2309            ------------------------------------------------------------
AY243312_10730..11443        ------------------------------------------------------------
AY603355_7683..7955          ------------------------------------------------------------
AY678277_13359..13631        ------------------------------------------------------------
AY313847_13758..14030        ------------------------------------------------------------
AY313847_185044..185316      ------------------------------------------------------------
AY313848_13752..14024        ------------------------------------------------------------
AY678275_13359..13631        ------------------------------------------------------------
AY678276_13554..13285        ------------------------------------------------------------
X69198_5201..6559            ------------------------------------------------------------
L22579_5901..7259            ------------------------------------------------------------
Y16780_5524..6591            ------------------------------------------------------------
U18338_5524..6591            ------------------------------------------------------------
U18340_5460..6818            ------------------------------------------------------------
U18337_5249..6607            ------------------------------------------------------------
AY743598_5457..7439          ------------------------------------------------------------
DQ011154_11107..13089        ------------------------------------------------------------
DQ011155_11087..13069        ------------------------------------------------------------
AF380138_10963..12945        ------------------------------------------------------------
DQ011157_12788..14770        ------------------------------------------------------------
DQ011153_12788..14770        ------------------------------------------------------------
AY741551_12452..14434        ------------------------------------------------------------
AY753185_12863..14845        ------------------------------------------------------------
AY603973_12617..14599        ------------------------------------------------------------
DQ011156_13285..15267        ------------------------------------------------------------
M19531_176..2185             ------------------------------------------------------------
AF482758_27147..29153        ------------------------------------------------------------
A04702_178..2184             ------------------------------------------------------------
AF095689_12001..12231        ------------------------------------------------------------
X94355_26765..28771          ------------------------------------------------------------
AY243312_11532..11945        ------------------------------------------------------------
AY678276_14497..14087        ------------------------------------------------------------
M22812_2398..2745            ------------------------------------------------------------
AF095689_11084..11431        ------------------------------------------------------------
AY603355_9121..9369          ------------------------------------------------------------
AY603355_8485..8892          ------------------------------------------------------------
DQ377945_17123..17530        ------------------------------------------------------------
DQ377945_186685..187092      ------------------------------------------------------------
AY678276_15234..15022        ------------------------------------------------------------
AY678277_14161..14574        ------------------------------------------------------------
AY678275_14161..14574        ------------------------------------------------------------
M22812_3331..3546            ------------------------------------------------------------
AY678277_15096..15311        ------------------------------------------------------------
AY243312_12467..12682        ------------------------------------------------------------
AY603355_9415..9630          ------------------------------------------------------------
DQ377945_18034..18249        ------------------------------------------------------------
AY313847_15471..15686        ------------------------------------------------------------
AY313847_183388..183603      ------------------------------------------------------------
AY313848_15465..15680        ------------------------------------------------------------
AY678275_15096..15311        ------------------------------------------------------------
AY313847_14560..14967        ------------------------------------------------------------
AY313847_184107..184514      ------------------------------------------------------------
AY313848_14554..14961        ------------------------------------------------------------
S78201_1022..1630            ------------------------------------------------------------
AY077835_8394..7762          ------------------------------------------------------------
AY077836_8455..7823          ------------------------------------------------------------
AY077832_8557..7925          ------------------------------------------------------------
AY077833_8685..8053          ------------------------------------------------------------
AY077834_8462..7830          ------------------------------------------------------------
AF325528_8225..8860          ------------------------------------------------------------
AF409137_8218..8853          ------------------------------------------------------------
AF336128_3281..3919          ------------------------------------------------------------
AF409138_8107..8742          ------------------------------------------------------------
AY689436_12013..11387        ------------------------------------------------------------
AY689437_14313..13687        ------------------------------------------------------------
AF170722_4513..5967          ------------------------------------------------------------
AF170722_153891..155345      ------------------------------------------------------------
U43201_1..1452               ------------------------------------------------------------
AF170726_4932..6383          ------------------------------------------------------------
AF170726_155391..156842      ------------------------------------------------------------
AY318871_327525..329108      ------------------------------------------------------------
AY318871_345044..346588      ------------------------------------------------------------
AF198100_248089..250332      ------------------------------------------------------------
AY318871_33182..34330        ------------------------------------------------------------
AF198100_242384..243274      ------------------------------------------------------------
AJ581527_231627..232517      ------------------------------------------------------------
AY318871_19710..21296        ------------------------------------------------------------
AF198100_23375..25111        ------------------------------------------------------------
AJ581527_24018..25754        ------------------------------------------------------------
AY318871_50911..52728        ------------------------------------------------------------
AF198100_26562..28352        ------------------------------------------------------------
AJ581527_27205..28995        ------------------------------------------------------------
AF198100_260697..262235      ------------------------------------------------------------
AJ581527_247000..248538      ------------------------------------------------------------
AF198100_137148..138776      ------------------------------------------------------------
AJ581527_131957..132682      ------------------------------------------------------------
AY318871_329772..331274      ------------------------------------------------------------
AF198100_258169..258939      ------------------------------------------------------------
AJ581527_244472..245242      ------------------------------------------------------------
AY318871_49570..50862        ------------------------------------------------------------
AF198100_25192..26496        ------------------------------------------------------------
AJ581527_25835..27139        ------------------------------------------------------------
AY318871_38125..39147        ------------------------------------------------------------
AF198100_12038..13033        ------------------------------------------------------------
AJ581527_12674..13669        ------------------------------------------------------------
AY077832_146213..147676      ------------------------------------------------------------
AY077833_146189..147640      ------------------------------------------------------------
AY077834_146015..147466      ------------------------------------------------------------
AY077835_145877..147235      ------------------------------------------------------------
AY077836_145940..147298      ------------------------------------------------------------
AF409138_146622..148091      ------------------------------------------------------------
AF409137_146780..148249      ------------------------------------------------------------
AF325528_146764..148233      ------------------------------------------------------------
AY318871_323507..325222      ------------------------------------------------------------
AY318871_47722..49497        ------------------------------------------------------------
AY318871_24185..25495        ------------------------------------------------------------
AF198100_13909..15222        ------------------------------------------------------------
AJ581527_14552..15865        ------------------------------------------------------------
AY318871_319765..321141      ------------------------------------------------------------
AY318871_261382..262686      ------------------------------------------------------------
AF198100_246144..247448      ------------------------------------------------------------
AJ581527_235387..236340      ------------------------------------------------------------
AY318871_331490..332890      ------------------------------------------------------------
AF198100_259206..260654      ------------------------------------------------------------
AJ581527_245509..246957      ------------------------------------------------------------
AY318871_317087..318379      ------------------------------------------------------------
AY318871_25676..26935        ------------------------------------------------------------
AF198100_244729..246114      ------------------------------------------------------------
AJ581527_233972..235357      ------------------------------------------------------------
AY318871_36414..37502        ------------------------------------------------------------
AY318871_254322..256865      ------------------------------------------------------------
AY318871_318572..319762      ------------------------------------------------------------
AF198100_267416..267736      ------------------------------------------------------------
AY318871_334673..335746      ------------------------------------------------------------
AF482758_10785..12761        ------------------------------------------------------------
AF012825_10613..12565        ------------------------------------------------------------
X94355_10160..12145          ------------------------------------------------------------
AF198100_262266..263552      ------------------------------------------------------------
AJ581527_248569..249855      ------------------------------------------------------------
D00295_10139..10705          ------------------------------------------------------------
AY243312_180482..180643      ------------------------------------------------------------
D00295_10706..11224          ------------------------------------------------------------
M35027_179300..179683        ------------------------------------------------------------
AF438165_185719..188070      ESYVRWRDIWQEHNDGVYSIGKECIDNIYEDRHTVDEFYKIDSVSDVDDAEHMSPITNDV
AY009089_183877..186228      ESYVRWRDIWQEHNDGVYSIGKECIDNIYEDRHTVDEFYKIDSVSDVDDAEHMSPITNDV
X69198_168697..171060        ESYVRWRDIWQEHNDGVYSIGKECIDNIYEDRHTVDEFYKIDSVSNVNDAEHISQITNDV
X67117_8464..10827           ESYVRWRDIWQEHNDGVYSIGKECIDNIYEDRHTVDEFYKIDSVSNVNDAEHISQITNDV
U18341_14440..16803          ESYVRWRDIWQEHNDGVYSIGKECIDNIYEDRHTVDEFYKIDSVSNVNDAEHISQITNDV
L22579_168780..171143        ESYVRWRDIWQEHNDGVYSIGKECIDNIYEDRHTVDEFYKIDSVSNVNDAEHISQITNDV
Y16780_170418..172781        ESYVRWRDIWQEHNDGVYSIGKECIDNIYEDRHTVDEFYKIDSVSNVNDAEHISPITNDV
U18339_14994..17357          ESYVRWRDIWQEHNDGVYSIGKECIDNIYEDRHTVDEFYKIDSVSNVNDAEHISPITNDV
X72086_15005..17368          ESYVRWRDIWQEHNDGVYSIGKECIDNIYEDRHTVDEFYKIDSVSNVNDAEHISPITNDV
AF482758_199107..201509      ESHVRWRDIWQEHNDGVYSIGKECIDNIYEDRHTVDEFYRIDSLTEVDDTDHTFPIKKDA
D11079_38882..39412          ------------------------------------------------------------
D11079_39463..39810          ------------------------------------------------------------
AY243312_180898..181827      ------------------------------------------------------------
M24217_1..243                ------------------------------------------------------------
AY484669_185181..187556      ESHVRWRDIWQEHNDGVYSIGKECIDNIYEDNHTVDEFYKIDSVSDVDDAEHISPITNDV
AY313848_183124..185499      ESHVKWRDIWQEHNDGVYSIGKECIDNIYEDNHTVDEFYKIDSVSDVDDAEHISPITNDV
X94355_198549..200936        ESHVRWRDIWQEHNDGVYSIGKEYIDNIYEDRHTIDEFYKIDSVSDVDDAEHISQITNDV
DQ011157_177050..179413      ESHVRWRDIWQEHNDGVYSIGKECIDNIYEDRHTVDEFYKIDSVSDVDDAEHISQITNDV
AY741551_177488..179851      ESHVRWRDIWQEHNDGVYSIGKECIDNIYEDRHTVDEFYKIDSVSDVDDAEHISQITNDV
DQ011153_177050..179413      ESHVRWRDIWQEHNDGVYSIGKECIDNIYEDRHTVDEFYKIDSVSDVDDAEHISQITNDV
AY753185_177742..180105      ESHVRWRDIWQEHNDGVYSIGKECIDNIYEDRHTVDEFYKIDSVSDVDDAEHISQITNDV
AY603973_177479..179842      ESHVRWRDIWQEHNDGVYSIGKECIDNIYEDRHTVDEFYKIDSVSDVDDAEHISQITNDV
DQ011156_177980..180352      ESHVRWRDIWQEHNDGVYSIGKECIDNIYEDRHTVDEFYKIDSVSDVDDAEHISQITNDV
AF380138_175330..177711      ESHVRWRDIWQEHNDGVYSIGKECIDNIYEDRHTVDEFYKIDSVSDVDDAEHISQITNDV
DQ011155_175440..177809      ESHVRWRDIWQEHNDGVYSIGKECIDNIYEDRHTVDEFYKIDSVSDVDDAEHISQITNDV
DQ011154_175518..177887      ESHVRWRDIWQEHNDGVYSIGKECIDNIYEDRHTVDEFYKIDSVSDVDDAEHISQITNDV
AY318871_321238..323451      ------------------------------------------------------------
AF198100_254214..255791      ------------------------------------------------------------
AJ581527_240516..242093      ------------------------------------------------------------
AY318871_53481..54923        ------------------------------------------------------------
AY318871_21941..23401        ------------------------------------------------------------
AF198100_273042..274352      ------------------------------------------------------------
AY689436_17220..15292        ------------------------------------------------------------
AY689437_19558..17630        ------------------------------------------------------------
AY386371_6393..8306          ------------------------------------------------------------
AF153912_1822..2108          ------------------------------------------------------------
AF153912_1401..1850          ------------------------------------------------------------
AF153912_615..1322           ------------------------------------------------------------
AJ293568_9048..10961         ------------------------------------------------------------
AY318871_342879..344513      ------------------------------------------------------------
AF012825_14442..16733        ------------------------------------------------------------
AF482758_16002..18296        ------------------------------------------------------------
X94355_15374..17668          ------------------------------------------------------------
AF482758_20588..22978        ------------------------------------------------------------
X94355_20088..22589          ------------------------------------------------------------
AF482758_183730..185406      ------------------------------------------------------------
Y16780_156467..158143        ------------------------------------------------------------
U18339_1043..2719            ------------------------------------------------------------
X72086_1054..2730            ------------------------------------------------------------
X69198_155404..157080        ------------------------------------------------------------
L22579_155435..157111        ------------------------------------------------------------
U18341_1042..2718            ------------------------------------------------------------
AF438165_167763..169457      ------------------------------------------------------------
AY009089_165906..167579      ------------------------------------------------------------
AF012825_174993..176687      ------------------------------------------------------------
DQ011157_165270..166955      ------------------------------------------------------------
AY741551_165226..166920      ------------------------------------------------------------
DQ011153_165270..166955      ------------------------------------------------------------
AY753185_165455..167149      ------------------------------------------------------------
AY603973_165192..166886      ------------------------------------------------------------
DQ011156_165720..167414      ------------------------------------------------------------
AF380138_163058..164743      ------------------------------------------------------------
DQ011155_163046..164731      ------------------------------------------------------------
DQ011154_163104..164789      ------------------------------------------------------------
AY603355_148317..149546      ------------------------------------------------------------
X94355_183211..184887        ------------------------------------------------------------
AF095689_166287..167963      ------------------------------------------------------------
M35027_165603..167279        ------------------------------------------------------------
AY484669_171473..173149      ------------------------------------------------------------
D11079_24578..26254          ------------------------------------------------------------
AY243312_166594..168270      ------------------------------------------------------------
M58055_120..1796             ------------------------------------------------------------
AY313848_169411..171087      ------------------------------------------------------------
AY678277_169225..170901      ------------------------------------------------------------
AY678275_169227..170903      ------------------------------------------------------------
DQ377945_171914..173590      ------------------------------------------------------------
AY678276_169136..170809      ------------------------------------------------------------
AY313847_169385..171061      ------------------------------------------------------------
AY689436_157088..158536      ------------------------------------------------------------
AY689437_159251..160699      ------------------------------------------------------------
AY386371_128524..130017      ------------------------------------------------------------
AJ293568_138461..139936      ------------------------------------------------------------
AF170722_140100..142121      ------------------------------------------------------------
AF170726_141626..143653      ------------------------------------------------------------
AF409138_137011..138921      ------------------------------------------------------------
AY077835_136322..138244      ------------------------------------------------------------
AY077836_136385..138307      ------------------------------------------------------------
AF409137_137231..139135      ------------------------------------------------------------
AF325528_137222..139126      ------------------------------------------------------------
AY077834_137264..138376      ------------------------------------------------------------
AY077832_136663..138576      ------------------------------------------------------------
AY077833_136666..138579      ------------------------------------------------------------
AY077834_136463..137212      ------------------------------------------------------------
AF410153_135128..137035      ------------------------------------------------------------
AY689436_151190..153112      ------------------------------------------------------------
AY689437_154261..156183      ------------------------------------------------------------
AJ293568_6505..7146          ------------------------------------------------------------
AY678276_184660..184806      ------------------------------------------------------------
AY678276_4444..4298          ------------------------------------------------------------
U18337_86..259               ------------------------------------------------------------
U18338_85..258               ------------------------------------------------------------
L22579_718..993              ------------------------------------------------------------
AY603355_2682..2990          ------------------------------------------------------------
AY603355_163519..163827      ------------------------------------------------------------
M35027_8241..8693            ------------------------------------------------------------
M35027_183045..183497        ------------------------------------------------------------
AY678276_184965..185243      ------------------------------------------------------------
AY678276_4140..3862          ------------------------------------------------------------
AY678277_3860..4141          ------------------------------------------------------------
AY678277_185045..185326      ------------------------------------------------------------
AY678275_3860..4141          ------------------------------------------------------------
AY678275_185046..185327      ------------------------------------------------------------
DQ377945_6879..7475          ------------------------------------------------------------
DQ377945_196743..197339      ------------------------------------------------------------
AY313847_4320..4916          ------------------------------------------------------------
AY313847_194158..194754      ------------------------------------------------------------
AY313848_4265..4861          ------------------------------------------------------------
AY313848_192546..193142      ------------------------------------------------------------
AY603355_3067..3768          ------------------------------------------------------------
AY603355_162741..163442      ------------------------------------------------------------
M35027_8787..9947            ------------------------------------------------------------
M35027_181791..182951        ------------------------------------------------------------
AY313848_4955..6103          ------------------------------------------------------------
AY313848_191304..192452      ------------------------------------------------------------
DQ377945_7569..8717          ------------------------------------------------------------
DQ377945_195501..196649      ------------------------------------------------------------
AY313847_5010..6158          ------------------------------------------------------------
AY313847_192916..194064      ------------------------------------------------------------
AY678277_4475..5725          ------------------------------------------------------------
AY678277_183461..184711      ------------------------------------------------------------
AY678275_4475..5725          ------------------------------------------------------------
AY678275_183462..184712      ------------------------------------------------------------
AY678276_183353..184627      ------------------------------------------------------------
AY678276_5751..4477          ------------------------------------------------------------
AF438165_6349..8367          ------------------------------------------------------------
AY009089_4669..6687          ------------------------------------------------------------
AF438165_198241..199371      ------------------------------------------------------------
AY009089_196458..197537      ------------------------------------------------------------
AF482758_6771..8789          ------------------------------------------------------------
AF482758_215711..217729      ------------------------------------------------------------
X94355_5392..7410            ------------------------------------------------------------
X94355_216257..218275        ------------------------------------------------------------
AY386371_130014..131465      ------------------------------------------------------------
AJ293568_139947..141377      ------------------------------------------------------------
AF438165_16119..16367        ------------------------------------------------------------
AY009089_14434..14682        ------------------------------------------------------------
AY386371_127424..128494      ------------------------------------------------------------
AJ293568_137018..138439      ------------------------------------------------------------
AY077832_139997..141490      ------------------------------------------------------------
AY077833_139973..141466      ------------------------------------------------------------
AY077834_139798..141291      ------------------------------------------------------------
AY077835_139663..141156      ------------------------------------------------------------
AY077836_139726..141219      ------------------------------------------------------------
AF409137_140572..142068      ------------------------------------------------------------
AF325528_140557..142053      ------------------------------------------------------------
AF409138_140418..141914      ------------------------------------------------------------
AF170722_142123..143595      ------------------------------------------------------------
AF170726_143655..145127      ------------------------------------------------------------
AF410153_137100..138557      ------------------------------------------------------------
AY689436_155544..157046      ------------------------------------------------------------
AY689437_157707..159209      ------------------------------------------------------------
                                                                                         

AY318871_6398..8422          --------------------------------------------MIKLLLN--N------
AY318871_351384..353456      --------------------------------------------MIGLLME--K------
AF250284_15229..15627        --------------------------------------------LLKIYIK--N------
AY318871_34399..36279        --------------------------------------------IVKILVD--N------
AF410153_140003..141484      --------------------------------------------IVEEFVN--N------
AY318871_3520..5064          --------------------------------------------FVKRVLRSFD------
AY318871_354790..356334      --------------------------------------------FVKRVLRSFD------
AY318871_269815..271140      --------------------------------------------LVNLLIK--H------
AF198100_265785..267017      --------------------------------------------MIKLLMS--Y------
AJ581527_252088..253320      --------------------------------------------MIKLLMS--Y------
D00295_6674..7906            --------------------------------------------MIKLLMS--Y------
AY318871_11828..14032        --------------------------------------------FMRILGDNNTLPVPDS
AF482758_18604..19911        --------------------------------------------TYQDIIS--A------
X94355_18018..19331          --------------------------------------------TYKDVIS--A------
AY741551_4695..6008          --------------------------------------------TYKDIIS--A------
AY741551_192749..194062      --------------------------------------------TYKDIIS--A------
AY753185_4973..6286          --------------------------------------------TYKDIIS--A------
AY753185_193184..194497      --------------------------------------------TYKDIIS--A------
AY603973_4871..6184          --------------------------------------------TYKDIIS--A------
AY603973_193012..194325      --------------------------------------------TYKDIIS--A------
DQ011156_5482..6795          --------------------------------------------TYKDIIS--A------
DQ011156_193462..194775      --------------------------------------------TYKDIIS--A------
DQ011157_4957..6270          --------------------------------------------TYKDIIS--A------
DQ011157_192511..193824      --------------------------------------------TYKDIIS--A------
DQ011153_4957..6270          --------------------------------------------TYKDIIS--A------
DQ011153_192511..193824      --------------------------------------------TYKDIIS--A------
DQ011155_4808..6121          --------------------------------------------TYKDIIS--A------
DQ011155_190847..192160      --------------------------------------------TYKDIIS--A------
DQ011154_190987..192300      --------------------------------------------TYKDIIS--A------
DQ011154_4896..6209          --------------------------------------------TYKDIIS--A------
AF380138_4797..6110          --------------------------------------------TYKDIIS--A------
AF380138_190749..192062      --------------------------------------------TYKDIIS--A------
AY743599_2229..2846          --------------------------------------------LLEPICD---------
AF438165_16666..17121        --------------------------------------------IIDLLLN---------
AY009089_14981..15436        --------------------------------------------IIDLLLN---------
Y16780_7327..7845            -----------------------------------------------------M------
U18338_7327..7845            -----------------------------------------------------M------
AY603355_10706..10996        ------------------------------------------------MID--E------
Y16780_7070..7366            --------------------------------------------MCQIKIN---------
U18338_7070..7366            --------------------------------------------MCQIKIN---------
L22579_7738..8013            --------------------------------------------MCQIKIN---------
U18340_7297..7572            --------------------------------------------MCQIKIN---------
U18337_7086..7361            --------------------------------------------MCQIKIN---------
DQ011157_15247..17139        --------------------------------------------VFKLLLD--K------
DQ011153_15247..17139        --------------------------------------------VFKLLLD--K------
AY741551_14911..16803        --------------------------------------------VFKLLLD--K------
AY753185_15320..17212        --------------------------------------------VFKLLLD--K------
AY603973_15074..16966        --------------------------------------------VFKLLLD--K------
DQ011156_15744..17636        --------------------------------------------VFKLLLD--K------
AY743598_7933..9825          --------------------------------------------VFKLLLD--K------
DQ011155_13557..15449        --------------------------------------------VFKLLLD--K------
DQ011154_13577..15469        --------------------------------------------VFKLLLD--K------
AF380138_13433..15325        --------------------------------------------VFKLLLD--K------
AF438165_17400..17738        --------------------------------------------MKNSLKA--Y------
AY009089_15715..16053        --------------------------------------------MKNSLKA--Y------
AF482758_29659..31557        --------------------------------------------VFKLLLDKGIPTCSNI
X94355_29281..31125          --------------------------------------------VFKLLLD--Q------
AY603355_11076..11969        --------------------------------------------SAQSLIE--S------
AY313847_182669..182944      --------------------------------------------MRQIKIN---------
AY603355_10086..10415        --------------------------------------------MYPSYIE--F------
AY678276_17594..15693        --------------------------------------------VFKLLLDKGIPTCSNI
AY678277_15767..17671        --------------------------------------------VFKLLLDKGIPTCSNI
AY678275_15767..17671        --------------------------------------------VFKLLLDKGIPTCSNI
AF095689_12710..14614        --------------------------------------------VFKLLLDKGIPTCSNI
AY313847_16130..18034        --------------------------------------------VFKLLLDKGIPTCSNI
DQ377945_18696..20600        --------------------------------------------VFKLLLDKGIPTCSNI
AY313848_16143..18047        --------------------------------------------VFKLLLDKGIPTCSNI
M22812_4028..5932            --------------------------------------------VFKLLLDKGIPTCSNI
AY484669_17800..19704        --------------------------------------------VFKLLLDKGIPTCSNI
M35027_16232..18136          --------------------------------------------VFKLLLDKGIPTCSNI
AY243312_13164..15068        --------------------------------------------VFKLLLD--K------
Y16780_8406..8804            --------------------------------------------SLNVYVT--K------
U18338_8406..8804            --------------------------------------------SLNVYVT-KK------
L22579_8188..8646            --------------------------------------------SLNVYVT--K------
X69198_7488..7949            --------------------------------------------SLNVYVTKKN------
U18340_7747..8208            --------------------------------------------SLNVYVT-KK------
U18337_7536..7997            --------------------------------------------SLNVYVT-KK------
AY386265_6025..7581          --------------------------------------------IVETLLE--A------
AY386264_5739..7331          --------------------------------------------IVRVLLE--A------
S78516_9..1559               --------------------------------------------IVRVLLE--A------
AX754989_4967..6517          --------------------------------------------VVALMLE--A------
U34774_9..1559               --------------------------------------------VVALMLE--A------
DQ184476_4970..6520          --------------------------------------------VVALMLE--A------
AY386263_4554..6104          --------------------------------------------IVRVLLE--A------
AF056304_1..180              --------------------------------------------YGTAFFS---------
AY386264_127051..128544      --------------------------------------------VIALLVE--H------
AY186732_230..1723           --------------------------------------------TLRALMR--H------
AX754989_126279..127772      --------------------------------------------VIALLVE--H------
AY386263_125991..127484      --------------------------------------------VIALLAE--H------
DQ184476_126284..127777      --------------------------------------------VIALLVE--H------
AY386265_125230..126750      --------------------------------------------VVRLLVR--Y------
AY186733_1..636              ------------------------------------------------------------
AY386265_121371..122924      --------------------------------------------VIDLLLD--A------
AY386264_123113..124690      --------------------------------------------VVDALLD--A------
AX754989_122350..123927      --------------------------------------------VVDALLD--A------
DQ184476_122354..123931      --------------------------------------------VVDALLD--A------
AY386263_122061..123638      --------------------------------------------VVDALLD--A------
AY386265_1097..2587          --------------------------------------------FLSKVLY---------
AY386264_130924..132474      --------------------------------------------LLSSLLH--ECAVNRA
AY186732_4087..5649          --------------------------------------------LLSSLLR---------
AX754989_130105..131703      --------------------------------------------VLSSLLR---------
DQ184476_130145..131707      --------------------------------------------IMDLLIG--M------
AY236149_1..370              --------------------------------------------AVRRLHE---------
AY386263_129865..131427      --------------------------------------------IMDLLIG--M------
AY386265_129107..130654      --------------------------------------------FLSSVLREAV------
AY186733_3027..4574          --------------------------------------------FLSSVLREAV------
AY386265_2656..4215          --------------------------------------------TIDILLS--SRFMSSL
AY386265_127480..129033      --------------------------------------------VVRLLLE--A------
AY186733_1401..2954          --------------------------------------------VVRLLLE--A------
AY386263_128244..129827      --------------------------------------------VVRALLD--A------
AY186732_2521..4026          --------------------------------------------VVRALLD--A------
AY386264_129357..130862      --------------------------------------------VVRALLD--A------
AY267340_1..1148             --------------------------------------------VMHVLVA--A------
AX754989_128520..130079      --------------------------------------------VVRALLD--A------
DQ184476_128582..130084      --------------------------------------------VVRALLD--A------
AF198100_17989..20091        --------------------------------------------IVKLLIK--H------
AJ581527_18632..20734        --------------------------------------------IVKLLIK--H------
AF198100_29444..30754        --------------------------------------------LVRRLME--G------
AJ581527_30087..31397        --------------------------------------------IIKILLE--Y------
AY318871_168844..170514      --------------------------------------------IVEYLLK--L------
AF410153_138662..139954      --------------------------------------------IVLLLLN--K------
AY318871_265724..267250      --------------------------------------------IVEHLMK--K------
AY318871_264289..265704      --------------------------------------------IVEVLLK--K------
AF198100_193077..194888      --------------------------------------------LVRILVE--Y------
AJ581527_182233..184044      --------------------------------------------ATKKLLD--L------
AY318871_61181..62239        --------------------------------------------VVKYLIK--N------
AF198100_36075..37100        --------------------------------------------TKRNYI----------
AJ581527_36703..37728        --------------------------------------------VVRYLVK--K------
AJ006408_3831..4856          --------------------------------------------VVRYLVK--K------
AY318871_41599..43578        --------------------------------------------VVKLLIQ--YGAKIER
AY313848_25995..26639        --------------------------------------------IHRHLMS--D------
DQ011157_22980..24320        --------------------------------------------FIEELLH--R------
DQ011153_22980..24320        --------------------------------------------FIEELLH--R------
AY741551_22648..23988        --------------------------------------------FIEELLH--R------
AY753185_23030..24370        --------------------------------------------FIEELLH--R------
AY603973_22787..24127        --------------------------------------------FIEELLH--R------
DQ011156_23472..24812        --------------------------------------------FIEELLH--R------
AY743598_17610..18938        --------------------------------------------FIEELLH--R------
DQ011155_23233..24561        --------------------------------------------FIEELLH--R------
DQ011154_23253..24581        --------------------------------------------FIEELLH--R------
AF380138_23110..24438        --------------------------------------------FIEELLH--R------
AF438165_25664..27004        --------------------------------------------FVEELLH--R------
AY009089_23976..25316        --------------------------------------------FVEELLH--R------
AF012825_30894..32312        --------------------------------------------FVEELLH--R------
U18340_16042..17319          --------------------------------------------FVEELLH--R------
U18337_15847..17124          --------------------------------------------FVEELLH--R------
Y16780_16533..17882          --------------------------------------------FVEELLH--R------
U18338_16533..17882          --------------------------------------------FVEELLH--R------
X69198_15710..17050          --------------------------------------------FVEELLH--R------
L22579_16376..17716          --------------------------------------------FVEELLH--R------
X94355_38982..40406          --------------------------------------------FVEELLH--I------
DQ377945_28315..29733        --------------------------------------------FVEELLH--R------
AY313847_25765..27174        --------------------------------------------FVEELLH--R------
AY678276_26788..25379        --------------------------------------------FVEELLH--R------
AY313848_26709..27188        --------------------------------------------TMDNIMS---------
AY678277_25458..26876        --------------------------------------------FVEELLH--R------
AY678275_25458..26876        --------------------------------------------FVEELLH--R------
M35027_25928..27346          --------------------------------------------FVEELLH--R------
AY484669_27502..28920        --------------------------------------------FVEELLH--R------
AF095689_22404..23822        --------------------------------------------FVEELLH--R------
AY243312_22878..24296        --------------------------------------------FVEELLH--R------
M20779_308..1570             --------------------------------------------FVEELLH--R------
M22812_13739..14520          --------------------------------------------IIDLLLP---------
M23701_2352..3015            --------------------------------------------LLIKTLS-PA------
AF482758_39315..40736        --------------------------------------------FVEELLH--I------
AY313848_25787..26005        --------------------------------------------MLHNPTS---------
AY318871_336592..338205      --------------------------------------------LVKAILE--L------
AY318871_27071..28678        --------------------------------------------VVKYILD--R------
AF198100_274734..276512      --------------------------------------------IAQLLIS--R------
AY318871_14451..16211        --------------------------------------------ISELLFS--K------
AY318871_346733..348952      --------------------------------------------IAKLLLS--R------
AF198100_253039..254124      --------------------------------------------LVMHLLR--N------
AJ581527_239340..240425      --------------------------------------------LVMHLLR--N------
AY318871_9404..11470         --------------------------------------------MVNLLLS--Y------
AF198100_271027..273033      --------------------------------------------IAEMLLK--K------
AY318871_314103..315887      --------------------------------------------ITKYLID--S------
AY318871_56222..57574        --------------------------------------------LIKLLLD--Y------
AY318871_166803..168818      --------------------------------------------MLQFLID--S------
AF198100_269266..270054      --------------------------------------------MFDRTWH---------
AF198100_268121..269197      --------------------------------------------AVKVLLD--K------
AY318871_340012..341766      --------------------------------------------LVRFLIE--N------
AY318871_175219..176274      --------------------------------------------TLKVLIS--K------
AY077834_141342..141689      --------------------------------------------VLKKIIN--D------
AY077833_141517..142857      --------------------------------------------SISLSVQKYK------
AY077832_141541..142881      ------------------------------------------------------------
AY077834_142150..142683      ------------------------------------------------------------
AY077835_141206..142546      --------------------------------------------IISLSVQKYK------
AY077836_141269..142609      --------------------------------------------IISLSVQKYK------
AF409137_142116..143459      --------------------------------------------SISLSVQKYK------
AF325528_142101..143444      --------------------------------------------SISLSVQKYK------
AF409138_141962..143305      --------------------------------------------SISLSVQKYK------
AY678277_6669..6938          -----------------------------------------------MSLE--S------
AY313847_7086..7355          -----------------------------------------------MSLE--S------
AY313847_191719..191988      -----------------------------------------------MSLE--S------
AY678275_6669..6938          -----------------------------------------------MSLE--S------
M35027_10878..11153          -----------------------------------------------MSLE--S------
M35027_180585..180860        -----------------------------------------------MSLE--S------
AY484669_8599..8874          -----------------------------------------------MSLE--S------
AY484669_188858..189133      -----------------------------------------------MSLE--S------
DQ377945_9645..9920          -----------------------------------------------MSLE--S------
DQ377945_194298..194573      -----------------------------------------------MSLE--S------
AY313848_7031..7306          -----------------------------------------------MSLE--S------
AY313848_190101..190376      -----------------------------------------------MSLE--S------
AY678276_6912..6640          -----------------------------------------------MSLE--S------
AF482758_211670..213409      --------------------------------------------VLKNLLK--E------
X94355_211138..212883        --------------------------------------------VLKNLLK--E------
AY243312_5961..6155          --------------------------------------------MLPHTSD---------
AY243312_188557..188751      --------------------------------------------MLPHTSD---------
AY678276_186471..186662      --------------------------------------------MLPHTSD---------
AY678276_2634..2443          --------------------------------------------MLPHTSD---------
M35027_6474..6815            --------------------------------------------MLPHTSD---------
M35027_184923..185264        --------------------------------------------MLPHTSD---------
DQ377945_5278..5619          --------------------------------------------MLPHTSD---------
AY313847_2761..3096          --------------------------------------------MLPHTSD---------
AY313847_195978..196313      --------------------------------------------MLPHTSD---------
AY313848_2665..3000          --------------------------------------------MLPHTSD---------
AY313848_194407..194742      --------------------------------------------MLPHTSD---------
M35027_7077..7856            --------------------------------------------EMDEIVS---------
M35027_183882..184661        --------------------------------------------IVSIVRDSMW------
AY313848_3574..4023          --------------------------------------------EMDEIVS---------
AY313848_193384..193833      --------------------------------------------EMDEIVS---------
DQ377945_6188..6637          --------------------------------------------EMDEIVR---------
DQ377945_197581..198030      --------------------------------------------EMDEIVR---------
AY313847_3665..4078          --------------------------------------------IVRIVRDSMW------
AY313847_194996..195409      --------------------------------------------IVRIVRD--S------
AY243312_6722..7060          --------------------------------------------IVRIVRDSMW------
AY243312_187652..187990      --------------------------------------------IVRIVRD--S------
AY678277_3204..3533          --------------------------------------------IVRIVRDSMW------
AY678277_185653..185982      --------------------------------------------IVRIVRD--S------
AY678275_3204..3533          --------------------------------------------IVRIVRD--S------
AY678275_185654..185983      --------------------------------------------IVRIVRD--S------
AY678276_185573..185899      --------------------------------------------IVRIVRDSMW------
AY678276_3532..3206          --------------------------------------------IVRIVRD--S------
AF482758_4798..6657          --------------------------------------------VLKILLH--H------
AF482758_217843..219702      --------------------------------------------VLKILLH--H------
M35027_6821..7132            --------------------------------------------VIILIVH---------
M35027_184606..184917        --------------------------------------------VIILIVH---------
AY243312_6088..6417          --------------------------------------------VIILIVH---------
AY243312_188295..188624      --------------------------------------------VIILIVH---------
DQ377945_198280..198666      --------------------------------------------VIILIVH---------
AY313847_3029..3415          --------------------------------------------VIILIVH---------
AY313847_195659..196045      --------------------------------------------VIILIVH---------
AY678277_2568..2954          --------------------------------------------VIILIVH---------
AY678277_186232..186618      --------------------------------------------VIILIVH---------
AY678275_2568..2954          --------------------------------------------VIILIVH---------
AY678275_186233..186619      --------------------------------------------VIILIVH---------
AY678276_186152..186535      --------------------------------------------VIILIVH---------
AY678276_2953..2570          --------------------------------------------VIILIVH---------
AY313848_2933..3166          -----------------------------------------------MLLN---------
AY313848_194241..194474      -----------------------------------------------MLLN---------
X94355_3420..5180            --------------------------------------------VLKILLH--H------
X94355_218487..220247        --------------------------------------------VLKILLH--H------
AF380138_2877..4640          --------------------------------------------VLKILLR--H------
AF380138_192219..193982      --------------------------------------------VLKILLR--H------
DQ011155_2888..4651          --------------------------------------------VLKILLR--H------
DQ011155_192317..194080      --------------------------------------------VLKILLR--H------
DQ011154_2976..4739          --------------------------------------------VLKILLR--H------
DQ011154_192457..194220      --------------------------------------------VLKILLR--H------
DQ011157_2956..4728          --------------------------------------------VLKILLR--H------
DQ011157_194053..195825      --------------------------------------------VLKILLR--H------
DQ011153_2956..4728          --------------------------------------------VLKILLR--H------
DQ011153_194053..195825      --------------------------------------------VLKILLR--H------
AY741551_2776..4548          --------------------------------------------VLKILLR--H------
AY741551_194209..195981      --------------------------------------------VLKILLR--H------
DQ011156_3466..5238          --------------------------------------------VLKILLR--H------
DQ011156_195019..196791      --------------------------------------------VLKILLR--H------
AY753185_2782..4554          --------------------------------------------VLKILLR--H------
AY753185_194916..196688      --------------------------------------------VLKILLR--H------
AY603973_2776..4548          --------------------------------------------VLKILLR--H------
AY603973_194648..196420      --------------------------------------------VLKILLR--H------
AF012825_2652..4415          --------------------------------------------VLKILLH--H------
AF012825_205357..207120      --------------------------------------------VLKILLH--H------
DQ377945_5032..5181          --------------------------------------------MYDDLIE---------
AY678277_2058..2204          --------------------------------------------MYDDLIE---------
AY678277_186982..187128      --------------------------------------------MYDDLIE---------
AY243312_5578..5724          --------------------------------------------MYDDLIE---------
AY243312_188988..189134      --------------------------------------------MYDDLIE---------
AY678275_2058..2204          --------------------------------------------MYDDLIE---------
AY678275_186983..187129      --------------------------------------------MYDDLIE---------
AY678276_186902..187045      --------------------------------------------MYDDLIE---------
AY678276_2203..2060          --------------------------------------------MYDDLIE---------
AF438165_4364..6139          --------------------------------------------VLKILLH--N------
AF438165_199581..201356      --------------------------------------------VLKILLH--N------
AY009089_2684..4441          --------------------------------------------VLKILLH--N------
AY009089_197765..199522      --------------------------------------------VLKILLH--N------
U18341_26459..28216          --------------------------------------------VLKILLH--N------
X69198_180713..182470        --------------------------------------------VLKILLH--N------
L22579_180798..182555        --------------------------------------------VLKILLH--N------
X67117_20479..22236          --------------------------------------------VLKILLH--N------
Y16780_182442..184199        --------------------------------------------VLKILLH--N------
U18339_27018..28775          --------------------------------------------VLKILLH--N------
X70841_6777..8534            --------------------------------------------VLKILLH--N------
AF198100_257639..258205      --------------------------------------------VIQLLNK---------
AJ581527_243942..244508      --------------------------------------------VIQLLNK---------
AY318871_335897..336487      --------------------------------------------VNKNTML--N------
AF482758_196202..197926      --------------------------------------------VLKVLLN--H------
AF438165_184119..184415      --------------------------------------------ITKCHEE---------
AY009089_182263..182559      --------------------------------------------ITKCHEE---------
AF012825_186011..187795      --------------------------------------------VLKILLN--H------
X94355_195635..197359        --------------------------------------------VLKILLN--H------
AY484669_182236..183960      --------------------------------------------VLKILLN--H------
M35027_176349..178073        --------------------------------------------VLKILLN--H------
AY678277_179935..181176      --------------------------------------------VLKILLN--H------
AY678275_179936..181177      --------------------------------------------VLKILLN--H------
AY678276_179864..181102      --------------------------------------------VLKILLN--H------
AF095689_176999..178723      --------------------------------------------VLKILLN--H------
DQ377945_182658..184382      --------------------------------------------VLKILLN--H------
AY313848_180173..181897      --------------------------------------------VLKILLN--H------
AY313847_180089..181813      --------------------------------------------VLKILLN--H------
D11079_35290..37014          --------------------------------------------VLKILLN--H------
AY243312_177306..179030      --------------------------------------------VLKILLN--H------
AY603355_158419..160143      --------------------------------------------VLKILLN--H------
U94848_164209..165933        --------------------------------------------VLKILLN--H------
Y16780_167491..169215        --------------------------------------------VLKVLLN--H------
U18339_12067..13791          --------------------------------------------VLKVLLN--H------
X72086_12078..13802          --------------------------------------------VLKVLLN--H------
X69198_165773..167497        --------------------------------------------VLKVLLN--H------
L22579_165856..167580        --------------------------------------------VLKVLLN--H------
X67117_5540..7264            --------------------------------------------VLKVLLN--H------
U18341_11516..13240          --------------------------------------------VLKVLLN--H------
AF438165_183200..183937      -----------------------------------------------MLLK--E------
AY009089_181344..182081      -----------------------------------------------MLLK--E------
AF170726_145191..146675      --------------------------------------------VARCLLS--N------
AY689436_158557..160062      --------------------------------------------IILLFIE--N------
AY689437_160752..162230      --------------------------------------------IIKLFIK--H------
AY318871_176398..177636      --------------------------------------------AIKLLMK--H------
Y16780_5261..5548            --------------------------------------------MHVGIWRVNK------
U18338_5261..5548            --------------------------------------------IHGYFRN---------
AF095689_10567..10995        ------------------------------------------------------------
DQ377945_16605..17033        ------------------------------------------------------------
DQ377945_187182..187610      ------------------------------------------------------------
AY313847_14043..14471        ------------------------------------------------------------
AY313847_184603..185031      ------------------------------------------------------------
AY313848_14037..14465        ------------------------------------------------------------
AY678276_13995..13570        ------------------------------------------------------------
AY678277_13644..14072        ------------------------------------------------------------
AY678275_13644..14072        ------------------------------------------------------------
AY603355_7968..8396          ------------------------------------------------------------
M22812_3076..3309            --------------------------------------------MLKL-----K------
AY678277_14841..15074        --------------------------------------------MLKL-----K------
AY243312_12212..12445        --------------------------------------------MLKL-----K------
DQ377945_17779..18012        --------------------------------------------MLKL-----K------
DQ377945_186203..186436      --------------------------------------------MLKL-----K------
AY313847_15216..15449        --------------------------------------------MLKL-----K------
AY313847_183625..183858      --------------------------------------------MLKL-----K------
AY313848_15210..15443        --------------------------------------------MLKL-----K------
AF095689_11762..11995        --------------------------------------------MLKL-----K------
AY678275_14841..15074        --------------------------------------------MLKL-----K------
AY678276_14997..14767        --------------------------------------------MLKL-----K------
M22812_1596..2309            ------------------------------------------------------------
AY243312_10730..11443        ------------------------------------------------------------
AY603355_7683..7955          --------------------------------------------MKKIMVG---------
AY678277_13359..13631        --------------------------------------------MKKIMVG---------
AY313847_13758..14030        --------------------------------------------MKKIMVG---------
AY313847_185044..185316      --------------------------------------------MKKIMVG---------
AY313848_13752..14024        --------------------------------------------MKKIMVG---------
AY678275_13359..13631        --------------------------------------------MKKIMVG---------
AY678276_13554..13285        --------------------------------------------MKKIMVG---------
X69198_5201..6559            --------------------------------------------VVKLLLD--S------
L22579_5901..7259            --------------------------------------------VVKLLLD--S------
Y16780_5524..6591            --------------------------------------------VVKLLLD--S------
U18338_5524..6591            --------------------------------------------VVKLLLD--S------
U18340_5460..6818            --------------------------------------------VVKLLLD--S------
U18337_5249..6607            --------------------------------------------VVKLLLD--S------
AY743598_5457..7439          --------------------------------------------LIKVLVE--H------
DQ011154_11107..13089        --------------------------------------------LIKVLVE--H------
DQ011155_11087..13069        --------------------------------------------LIKVLVE--H------
AF380138_10963..12945        --------------------------------------------LIKVLVE--H------
DQ011157_12788..14770        --------------------------------------------LIKVLVE--H------
DQ011153_12788..14770        --------------------------------------------LIKVLVE--H------
AY741551_12452..14434        --------------------------------------------LIKVLVE--H------
AY753185_12863..14845        --------------------------------------------LIKVLVE--H------
AY603973_12617..14599        --------------------------------------------LIKVLVE--H------
DQ011156_13285..15267        --------------------------------------------LIKVLVE--H------
M19531_176..2185             --------------------------------------------IIDLFIE--N------
AF482758_27147..29153        --------------------------------------------IIDLFIE--N------
A04702_178..2184             --------------------------------------------IIDLFIE--N------
AF095689_12001..12231        --------------------------------------------MFDYLEN--E------
X94355_26765..28771          --------------------------------------------IIDLFIE--S------
AY243312_11532..11945        --------------------------------------------LVKLFLE--N------
AY678276_14497..14087        --------------------------------------------LVKLFLE--N------
M22812_2398..2745            --------------------------------------------LVKLFFQ--N------
AF095689_11084..11431        --------------------------------------------LVKLFFQ--N------
AY603355_9121..9369          ----------------------------------------------MALLE--A------
AY603355_8485..8892          --------------------------------------------LVKLFLE--N------
DQ377945_17123..17530        --------------------------------------------LVKLFLE--N------
DQ377945_186685..187092      --------------------------------------------LVKLFLE--N------
AY678276_15234..15022        --------------------------------------------MFDYLEN--E------
AY678277_14161..14574        --------------------------------------------LVKLFLE--N------
AY678275_14161..14574        --------------------------------------------LVKLFLE--N------
M22812_3331..3546            --------------------------------------------MFDYLEN--E------
AY678277_15096..15311        --------------------------------------------MFDYLEN--E------
AY243312_12467..12682        --------------------------------------------MFDYLEN--E------
AY603355_9415..9630          --------------------------------------------MFDYLEN--E------
DQ377945_18034..18249        --------------------------------------------MFDYLEN--E------
AY313847_15471..15686        --------------------------------------------MFDYLEN--E------
AY313847_183388..183603      --------------------------------------------MFDYLEN--E------
AY313848_15465..15680        --------------------------------------------MFDYLEN--E------
AY678275_15096..15311        --------------------------------------------MFDYLEN--E------
AY313847_14560..14967        --------------------------------------------LVKLFLE--N------
AY313847_184107..184514      --------------------------------------------LVKLFLE--N------
AY313848_14554..14961        --------------------------------------------LVKLFLE--N------
S78201_1022..1630            --------------------------------------------GVKKWIK--F------
AY077835_8394..7762          --------------------------------------------GVKKWIK--F------
AY077836_8455..7823          --------------------------------------------GVKKWIK--F------
AY077832_8557..7925          --------------------------------------------GVKRWIK--F------
AY077833_8685..8053          --------------------------------------------GVKRWIK--F------
AY077834_8462..7830          --------------------------------------------GVKRWIK--F------
AF325528_8225..8860          --------------------------------------------GVKKWIK--F------
AF409137_8218..8853          --------------------------------------------GVKKWIK--F------
AF336128_3281..3919          --------------------------------------------GVKKWIK--F------
AF409138_8107..8742          --------------------------------------------GVKKWIK--F------
AY689436_12013..11387        --------------------------------------------GVKKWINLSN------
AY689437_14313..13687        --------------------------------------------VKKWIKL--S------
AF170722_4513..5967          --------------------------------------------LAMCLID--A------
AF170722_153891..155345      --------------------------------------------LAMCLID--A------
U43201_1..1452               --------------------------------------------LAKQLID--A------
AF170726_4932..6383          --------------------------------------------LAKQLID--A------
AF170726_155391..156842      --------------------------------------------LAKQLID--A------
AY318871_327525..329108      --------------------------------------------LIKLFLK--Q------
AY318871_345044..346588      --------------------------------------------FVKVLLD--K------
AF198100_248089..250332      --------------------------------------------ISELLIE--N------
AY318871_33182..34330        --------------------------------------------KSTLLLA--A------
AF198100_242384..243274      --------------------------------------------IIDAVLK--R------
AJ581527_231627..232517      --------------------------------------------IIDAVLK--R------
AY318871_19710..21296        --------------------------------------------IAELLLS--K------
AF198100_23375..25111        --------------------------------------------SCSLLIK--N------
AJ581527_24018..25754        --------------------------------------------SCSLLIK--N------
AY318871_50911..52728        --------------------------------------------MYKIFID--F------
AF198100_26562..28352        --------------------------------------------IFKILIK--Y------
AJ581527_27205..28995        --------------------------------------------IFKILIK--Y------
AF198100_260697..262235      --------------------------------------------IIKSIIT-VD------
AJ581527_247000..248538      --------------------------------------------IIKSIITVDN------
AF198100_137148..138776      --------------------------------------------IVETLLK--S------
AJ581527_131957..132682      --------------------------------------------IVETLLK--S------
AY318871_329772..331274      --------------------------------------------DVFTIMN--Y------
AF198100_258169..258939      --------------------------------------------ISKMLLD--Y------
AJ581527_244472..245242      --------------------------------------------ISKMLLD--Y------
AY318871_49570..50862        --------------------------------------------AVKKILQ--N------
AF198100_25192..26496        --------------------------------------------TYTELLEVIN------
AJ581527_25835..27139        --------------------------------------------TYTELLEVIN------
AY318871_38125..39147        --------------------------------------------YTRLYIE--V------
AF198100_12038..13033        --------------------------------------------TAKGNIK---------
AJ581527_12674..13669        --------------------------------------------TAKGNIK---------
AY077832_146213..147676      --------------------------------------------IVKLLIN--L------
AY077833_146189..147640      --------------------------------------------IVKLLIN--L------
AY077834_146015..147466      --------------------------------------------VVKILIE--N------
AY077835_145877..147235      --------------------------------------------IVKLLIN--L------
AY077836_145940..147298      --------------------------------------------IVKLLIN--L------
AF409138_146622..148091      --------------------------------------------IVKLLIN--L------
AF409137_146780..148249      --------------------------------------------IVKLLII--L------
AF325528_146764..148233      --------------------------------------------IVKLLIN--L------
AY318871_323507..325222      --------------------------------------------CVKFLLI--R------
AY318871_47722..49497        --------------------------------------------LIELLLD--N------
AY318871_24185..25495        --------------------------------------------IVEVLLS--R------
AF198100_13909..15222        --------------------------------------------IVNLLME--F------
AJ581527_14552..15865        --------------------------------------------IVNLLME--F------
AY318871_319765..321141      --------------------------------------------MVKLLVE--N------
AY318871_261382..262686      --------------------------------------------IAKALLL--A------
AF198100_246144..247448      --------------------------------------------MVQLLID--N------
AJ581527_235387..236340      --------------------------------------------IVISMLE--H------
AY318871_331490..332890      --------------------------------------------VVKELLS--R------
AF198100_259206..260654      --------------------------------------------VVEALLE--R------
AJ581527_245509..246957      --------------------------------------------VVEALLE--R------
AY318871_317087..318379      --------------------------------------------ICRILLS--Y------
AY318871_25676..26935        --------------------------------------------IIKLLID--N------
AF198100_244729..246114      --------------------------------------------LVSILLQ--N------
AJ581527_233972..235357      --------------------------------------------LVSILLQ--N------
AY318871_36414..37502        --------------------------------------------IVKDLLK--N------
AY318871_254322..256865      --------------------------------------------IAKLLLD--N------
AY318871_318572..319762      --------------------------------------------IINYLLD--Y------
AF198100_267416..267736      --------------------------------------------LFQRLVN---------
AY318871_334673..335746      --------------------------------------------AVKILMR--H------
AF482758_10785..12761        --------------------------------------------IVKDFLA--N------
AF012825_10613..12565        --------------------------------------------IVKDFLA--N------
X94355_10160..12145          --------------------------------------------IVKDFLA--N------
AF198100_262266..263552      --------------------------------------------AVSLLLK--H------
AJ581527_248569..249855      --------------------------------------------AVSLLLK--H------
D00295_10139..10705          --------------------------------------------MMREYT----------
AY243312_180482..180643      ------------------------------------------------------------
D00295_10706..11224          --------------------------------------------IARSLLE--Y------
M35027_179300..179683        ------------------------------------------------------------
AF438165_185719..188070      STQTWEKKSELDRYMEMYPRHRYSKHSVFKGFSDKVRKNDLDMNVVKELLS--N------
AY009089_183877..186228      STQTWEKKSELDRYMEMYPRHRYSKHSVFKGFSDKVRKNDLDMNVVKELLS--N------
X69198_168697..171060        STQTWEKKSELDRYMEMYPRHRYSKHSIFKGFSDKVRKNDLDMNVVKELLS--N------
X67117_8464..10827           STQTWEKKSELDRYMEMYPRHRYSKHSIFKGFSDKVRKNDLDMNVVKELLS--N------
U18341_14440..16803          STQTWEKKSELDRYMEMYPRHRYSKHSIFKGFSDKVRKNDLDMNVVKELLS--N------
L22579_168780..171143        STQTWEKKSELDRYMEMYPRHRYSKHSIFKGFSDKVRKNDLDMNVVKELLS--N------
Y16780_170418..172781        STQTWEKKSELDRYMEMYPCHRYSKHSIFKGFSDKVRKNDLDMNVVKELLS--N------
U18339_14994..17357          STQTWEKKSELDRYMEMYPCHRYSKHSIFKGFSDKVRKNDLDMNVVKELLS--N------
X72086_15005..17368          STQTWEKKSELDRYMEMYPCHRYSKHSIFKGFSDKVRKNDLDMNVVKELLS--N------
AF482758_199107..201509      STQTWEKKSELDRYMESYPRHRYSKHSVFKGFSDKVRKNDLDMNVVKELLS--N------
D11079_38882..39412          --------------------------------------------VVKELLS--N------
D11079_39463..39810          --------------------------------------------GYNNITN--I------
AY243312_180898..181827      --------------------------------------------VVKELLS--N------
M24217_1..243                --------------------------------------------SHNLFRD---------
AY484669_185181..187556      STQTWEKKSELDRYMESYPRHRYSKHSVFKGFSDKVRKNDLDMNVVKELLS--N------
AY313848_183124..185499      STQTWEKKSELDRYMEMYPRHRYSKHSVFKGFSDKVRKNDLDMNVVKELLS--N------
X94355_198549..200936        STQTWEKKSELDRYMESYPRHRYSKHSVFKGFSDKVRKNDLDMNVVKELLS--N------
DQ011157_177050..179413      STQTWEKKSELDRYMEMYPRHRYGKHSVFKGFSDKVRKNDLDMNVVKELLS--N------
AY741551_177488..179851      STQTWEKKSELDRYMEMYPRHRYGKHSVFKGFSDKVRKNDLDMNVVKELLS--N------
DQ011153_177050..179413      STQTWEKKSELDRYMEMYPRHRYGKHSVFKGFSDKVRKNDLDMNVVKELLS--N------
AY753185_177742..180105      STQTWEKKSELDRYMEMYPRHRYGKHSVFKGFSDKVRKNDLDMNVVKELLS--N------
AY603973_177479..179842      STQTWEKKSELDRYMEMYPRHRYGKHSVFKGFSDKVRKNDLDMNVVKELLS--N------
DQ011156_177980..180352      STQTWEKKSELDRYMEMYPRHRYGKHSVFKGFSDKVRKNDLDMNVVKELLS--N------
AF380138_175330..177711      STQTWEKKSELDRYMEMYPRHRYGKHSVFKGFSDKVRKNDLDMNVVKELLS--N------
DQ011155_175440..177809      STQTWEKKSELDRYMEMYPRHRYGKHSVFKGFSDKVRKNDLDMNVVKELLS--N------
DQ011154_175518..177887      STQTWEKKSELDRYMEMYPRHRYGKHSVFKGFSDKVRKNDLDMNVVKELLS--N------
AY318871_321238..323451      --------------------------------------------MCRLLLQ--Y------
AF198100_254214..255791      --------------------------------------------LLKILLY--N------
AJ581527_240516..242093      --------------------------------------------MIKTLLD--Y------
AY318871_53481..54923        --------------------------------------------MVKLLLK--N------
AY318871_21941..23401        --------------------------------------------TVKLFLN--K------
AF198100_273042..274352      --------------------------------------------IVELFIK--H------
AY689436_17220..15292        --------------------------------------------ILNLFIN--K------
AY689437_19558..17630        --------------------------------------------MIKTLLD--NGADVNM
AY386371_6393..8306          --------------------------------------------IIKLLLD--NGTDVNA
AF153912_1822..2108          --------------------------------------------ILKYLLS--L------
AF153912_1401..1850          --------------------------------------------VFVFLLK--K------
AF153912_615..1322           --------------------------------------------KVKYLLD--H------
AJ293568_9048..10961         --------------------------------------------IIKLLLD--NGADVNA
AY318871_342879..344513      --------------------------------------------IVEYLLN--R------
AF012825_14442..16733        --------------------------------------------ILEWLCN--N------
AF482758_16002..18296        --------------------------------------------ILEWLCN--N------
X94355_15374..17668          --------------------------------------------ILEWLCN--N------
AF482758_20588..22978        --------------------------------------------LVKWMIA--K------
X94355_20088..22589          --------------------------------------------LVKWMIT--K------
AF482758_183730..185406      --------------------------------------------RIRLMLE--N------
Y16780_156467..158143        --------------------------------------------GIRLMLE--N------
U18339_1043..2719            --------------------------------------------GIRLMLE--N------
X72086_1054..2730            --------------------------------------------GIRLMLE--N------
X69198_155404..157080        --------------------------------------------GIRLMLE--N------
L22579_155435..157111        --------------------------------------------GIRLMLE--N------
U18341_1042..2718            --------------------------------------------GIRLMLE--N------
AF438165_167763..169457      --------------------------------------------RIRLMLE--N------
AY009089_165906..167579      --------------------------------------------RIRLMLE--N------
AF012825_174993..176687      --------------------------------------------RIRLMLE--N------
DQ011157_165270..166955      --------------------------------------------SIRLMLE--N------
AY741551_165226..166920      --------------------------------------------SIRLMLE--N------
DQ011153_165270..166955      --------------------------------------------SIRLMLE--N------
AY753185_165455..167149      --------------------------------------------SIRLMLE--N------
AY603973_165192..166886      --------------------------------------------SIRLMLE--N------
DQ011156_165720..167414      --------------------------------------------SIRLMLE--N------
AF380138_163058..164743      --------------------------------------------SIRLMLE--N------
DQ011155_163046..164731      --------------------------------------------SIRLMLE--N------
DQ011154_163104..164789      --------------------------------------------SIRLMLE--N------
AY603355_148317..149546      --------------------------------------------LIKILLN--N------
X94355_183211..184887        --------------------------------------------RIRLMLE--N------
AF095689_166287..167963      --------------------------------------------RIRLMLE--N------
M35027_165603..167279        --------------------------------------------RIRLMLE--N------
AY484669_171473..173149      --------------------------------------------RIRLMLE--N------
D11079_24578..26254          --------------------------------------------RIRLMLE--N------
AY243312_166594..168270      --------------------------------------------RIRLMLE--N------
M58055_120..1796             --------------------------------------------RIRLMLE--N------
AY313848_169411..171087      --------------------------------------------RIRLMLE--N------
AY678277_169225..170901      --------------------------------------------RIRLMLE--N------
AY678275_169227..170903      --------------------------------------------RIRLMLE--N------
DQ377945_171914..173590      --------------------------------------------RIRLMLE--N------
AY678276_169136..170809      --------------------------------------------RIRLMLE--N------
AY313847_169385..171061      --------------------------------------------RIRLMLE--N------
AY689436_157088..158536      --------------------------------------------VFKLLVA--Y------
AY689437_159251..160699      --------------------------------------------VFKLLVA--Y------
AY386371_128524..130017      --------------------------------------------IICLIMN--N------
AJ293568_138461..139936      --------------------------------------------IICLIMN--N------
AF170722_140100..142121      --------------------------------------------IIKLLLD--H------
AF170726_141626..143653      --------------------------------------------IIKLLLD--N------
AF409138_137011..138921      --------------------------------------------VLKLLIK--N------
AY077835_136322..138244      --------------------------------------------VLKLLIK--N------
AY077836_136385..138307      --------------------------------------------VLKLLIK--N------
AF409137_137231..139135      --------------------------------------------VLKLLIK--N------
AF325528_137222..139126      --------------------------------------------VLKLLIK--N------
AY077834_137264..138376      --------------------------------------------LLHIYLR--R------
AY077832_136663..138576      --------------------------------------------VLKLLIK--N------
AY077833_136666..138579      --------------------------------------------VLKLLIK--N------
AY077834_136463..137212      --------------------------------------------VLKILFE--I------
AF410153_135128..137035      --------------------------------------------ILKILID--N------
AY689436_151190..153112      --------------------------------------------VIKTLLS--N------
AY689437_154261..156183      --------------------------------------------VIKSLLS--N------
AJ293568_6505..7146          --------------------------------------------IHTCLEN--K------
[truncated: 1,275,197 more chars]
