# Supplementary material for: Identification of multiple independent horizontal gene transfers into poxviruses using a comparative genomics approach
Source: BMC Evol Biol. 2008 Feb 27;8:67. doi: 10.1186/1471-2148-8-67 (PMC2268676; doi:10.1186/1471-2148-8-67)
Supplement: Additional file 8 — Multiple sequence alignments for all poxvirus families. [file 1471-2148-8-67-S8.gz › Network/Servers/gen153069.gen.tcd.ie/Users/kirsten/poxvirus/aln/10.aln]

CLUSTAL W (1.81) multiple sequence alignment

DQ377805_4717..6207          ------------------------------------------------------------
AY386263_104386..105942      ------------------------------------------------------------
AY386265_105333..106895      ------------------------------------------------------------
AX754989_104792..106354      ------------------------------------------------------------
DQ184476_104798..106360      ------------------------------------------------------------
AY386264_105537..107099      ------------------------------------------------------------
AX754989_106397..107947      ------------------------------------------------------------
DQ184476_106403..107953      ------------------------------------------------------------
AY386264_107142..108692      ------------------------------------------------------------
AY386263_105980..107548      ------------------------------------------------------------
AY386265_106921..108480      ------------------------------------------------------------
AY318871_295207..297018      ------------------------------------------------------------
AF198100_222748..224610      ------------------------------------------------------------
AJ581527_212634..213884      ------------------------------------------------------------
DQ377805_10958..12958        ------------------------------------------------------------
U86941_3580..4074            ------------------------------------------------------------
U60315_153004..154545        ------------------------------------------------------------
U86941_2532..3557            ------------------------------------------------------------
DQ356948_171565..170228      ------------------------------------------------------------
AY678276_138268..138110      ------------------------------------------------------------
AY318871_297053..298480      ------------------------------------------------------------
AF198100_224646..226070      ------------------------------------------------------------
AJ581527_213920..215341      ------------------------------------------------------------
U60315_151623..152978        ------------------------------------------------------------
U86941_1643..2506            ------------------------------------------------------------
AF438165_138255..138446      ------------------------------------------------------------
DQ377805_7122..10898         ------------------------------------------------------------
DQ011155_135757..135960      ------------------------------------------------------------
DQ011154_135776..135904      ------------------------------------------------------------
AB004837_73..1713            ------------------MADSEAVDPTPSGDTSSAGNTGDTSSAGNTGDTSSAGNTGET
U60315_155449..157089        ------------------MADSEAVDPTPSGDTSSAGNTGDTSSAGNTGDTSSAGNTGET
U86941_4977..6671            MADSEAVDPTPSGDTSSAGNTGGTSSAGNTGGTSSAGNTGDTSSAGNTGDTSSAGNTGET
Y16780_127074..127379        ------------------------------------------------------------
X76268_14395..14592          ------------------------------------------------------------
X69198_126069..126266        ------------------------------------------------------------
L22579_126698..126895        ------------------------------------------------------------
DQ011156_135629..135922      ------------------------------------------------------------
DQ011157_135181..135483      ------------------------------------------------------------
DQ011153_135181..135483      ------------------------------------------------------------
AF380138_135473..135700      ------------------------------------------------------------
DQ011155_135588..135815      ------------------------------------------------------------
DQ011154_135607..135834      ------------------------------------------------------------
Y16780_127424..128008        ------------------------------------------------------------
X76266_144..728              ------------------------------------------------------------
X67115_143..727              ------------------------------------------------------------
X69198_126418..127002        ------------------------------------------------------------
L22579_127047..127625        ------------------------------------------------------------
DQ011157_135599..135931      ------------------------------------------------------------
DQ011153_135599..135931      ------------------------------------------------------------
DQ011156_136046..136378      ------------------------------------------------------------
DQ377945_140977..141660      ------------------------------------------------------------
AY313847_138427..139110      ------------------------------------------------------------
AY313848_138469..139152      ------------------------------------------------------------
AY243312_135596..136279      ------------------------------------------------------------
M61187_1..603                ------------------------------------------------------------
X57318_1..603                ------------------------------------------------------------
AY678277_138234..138917      ------------------------------------------------------------
AY678275_138235..138918      ------------------------------------------------------------
AF095689_135185..135877      ------------------------------------------------------------
AY678276_138803..138123      ------------------------------------------------------------
M35027_137814..138011        ------------------------------------------------------------
DQ377945_140075..140272      ------------------------------------------------------------
AY313847_137525..137722      ------------------------------------------------------------
AY313848_137567..137764      ------------------------------------------------------------
M37415_3954..4583            ------------------------------------------------------------
AY243312_134694..134891      ------------------------------------------------------------
DQ377945_140241..140705      ------------------------------------------------------------
AY313847_137691..138155      ------------------------------------------------------------
AY313848_137733..138197      ------------------------------------------------------------
AY243312_134860..135324      ------------------------------------------------------------
AY678277_137330..137962      ------------------------------------------------------------
AY678275_137331..137963      ------------------------------------------------------------
AY678276_137848..137219      ------------------------------------------------------------
AF095689_138691..138906      ------------------------------------------------------------
AF482758_156187..156969      ------------------------------------------------------------
AF464894_107..889            ------------------------------------------------------------
M35027_137980..138948        ------------------------------------------------------------
AF438165_140722..142215      ------------------------------------------------------------
AY009089_138842..140338      ------------------------------------------------------------
AY753185_138325..139824      ------------------------------------------------------------
DQ011157_138112..139647      ------------------------------------------------------------
DQ011153_138112..139647      ------------------------------------------------------------
AY741551_138106..139626      ------------------------------------------------------------
AY603973_138082..139581      ------------------------------------------------------------
DQ011156_138559..140070      ------------------------------------------------------------
AF380138_137951..139513      ------------------------------------------------------------
DQ011155_138063..139613      ------------------------------------------------------------
DQ011154_138085..139644      ------------------------------------------------------------
X67115_2948..4444            ------------------------------------------------------------
X69198_129223..130719        ------------------------------------------------------------
Y16780_130229..131725        ------------------------------------------------------------
X76266_2949..4445            ------------------------------------------------------------
L22579_129846..131342        ------------------------------------------------------------
AF095689_138881..139570      ------------------------------------------------------------
M61187_3667..4308            ------------------------------------------------------------
X57318_3667..4308            ------------------------------------------------------------
X94355_154815..156371        ------------------------------------------------------------
X06343_1..647                ------------------------------------------------------------
AF482758_155390..155968      ------------------------------------------------------------
AY603355_124434..125126      ------------------------------------------------------------
U94848_130224..130916        ------------------------------------------------------------
M61187_2809..3648            ------------------------------------------------------------
X57318_2809..3645            ------------------------------------------------------------
AF464893_195..1697           ------------------------------------------------------------
AY243312_138461..139963      ------------------------------------------------------------
AY678277_141098..142606      ------------------------------------------------------------
AY678275_141099..142607      ------------------------------------------------------------
AY678276_142492..140987      ------------------------------------------------------------
AF095689_138059..138565      ------------------------------------------------------------
AY313848_141322..142824      ------------------------------------------------------------
AY313847_141280..142782      ------------------------------------------------------------
DQ377945_143830..145338      ------------------------------------------------------------
AY484669_143271..144773      ------------------------------------------------------------
AF012825_143493..146834      ------------------------------------------------------------
X69325_230..3379             ------------------------------------------------------------
Y18385_1..454                ------------------------------------------------------------
S72087_1..219                ------------------------------------------------------------
Y18386_1..454                ------------------------------------------------------------
AF438165_138497..140677      ------------------------------------------------------------
AY009089_136617..138797      ------------------------------------------------------------
X69774_608..2788             ------------------------------------------------------------
Y16780_128076..130184        ------------------------------------------------------------
X76266_796..2904             ------------------------------------------------------------
X67115_795..2903             ------------------------------------------------------------
X69198_127070..129178        ------------------------------------------------------------
L22579_127693..129801        ------------------------------------------------------------
AF380138_135815..137905      ------------------------------------------------------------
U84504_1..2091               ------------------------------------------------------------
DQ011155_135927..138017      ------------------------------------------------------------
DQ011154_135949..138039      ------------------------------------------------------------
DQ011157_135976..138066      ------------------------------------------------------------
DQ011153_135976..138066      ------------------------------------------------------------
DQ011156_136423..138513      ------------------------------------------------------------
U84503_1..2091               ------------------------------------------------------------
X94355_150930..154769        ------------------------------------------------------------
X06343_693..1021             ------------------------------------------------------------
AF482758_151490..155344      ------------------------------------------------------------
M26173_3847..4510            ------------------------------------------------------------
D00319_580..4434             ------------------------------------------------------------
AF095689_135837..138014      ------------------------------------------------------------
M61187_590..2764             ------------------------------------------------------------
X57318_590..2764             ------------------------------------------------------------
AY243312_136239..138416      ------------------------------------------------------------
M76371_614..2791             ------------------------------------------------------------
DQ377945_141620..143785      ------------------------------------------------------------
AY313847_139070..141235      ------------------------------------------------------------
AY313848_139112..141277      ------------------------------------------------------------
AY678277_138877..141054      ------------------------------------------------------------
AY678275_138878..141055      ------------------------------------------------------------
AY678276_140940..138766      ------------------------------------------------------------
Y16780_126627..127031        ------------------------------------------------------------
X76268_13948..14352          ------------------------------------------------------------
X69198_125736..126026        ------------------------------------------------------------
L22579_126365..126655        ------------------------------------------------------------
AF095689_134212..134913      ------------------------------------------------------------
DQ011155_135284..135448      ------------------------------------------------------------
DQ011154_135303..135467      ------------------------------------------------------------
DQ011157_134875..135123      ------------------------------------------------------------
DQ011153_134875..135123      ------------------------------------------------------------
DQ011156_135322..135570      ------------------------------------------------------------
                                                                                         

DQ377805_4717..6207          ---------------------MESEARKKEALAKAAEAEKKRQQAEEKATAAAAAAAASE
AY386263_104386..105942      -----------------------------MENHSSLVSEFKDIVQRQWHHPLGTVICIPR
AY386265_105333..106895      -----------------------------MESEDSLVARFKSLVQRHWHHPLKSVSCIPR
AX754989_104792..106354      -----------------------------MESDNALVARFKSLVERHWHQSLSSVSCIPR
DQ184476_104798..106360      -----------------------------MESDNALVARFKSLVERHWHQSLSSVSCIPR
AY386264_105537..107099      -----------------------------MESDNALVARFKSLVERHWHQSLSSVSCIPR
AX754989_106397..107947      --------------------------------MEKLVSDFTTFINANWTKPLNNRSCIPR
DQ184476_106403..107953      --------------------------------MEKLVSDFTTFINANWTKPLNNRSCIPR
AY386264_107142..108692      --------------------------------MEKLVSDFTTFINANWTKPLNNRSCIPR
AY386263_105980..107548      --------------------------------MEKLVDEFRTFVSANWYKELNSQTCIPI
AY386265_106921..108480      --------------------------------MEELVERFRTFVSSNWYQTLNNRTCIPV
AY318871_295207..297018      ----------------------MGRDGCGIDKC---IRKFESLVIRTWDQDLNERSFLNR
AF198100_222748..224610      ----------------------MGWDKCGIEKC---IRKFETLIVRTWDHDLNERSFLTR
AJ581527_212634..213884      ----------------------MGWDKCGIEKC---IRKFETLIVRTWDHDLNERSFLTR
DQ377805_10958..12958        --------------------MEERAW-GEDDAATACIRVFTNLVDNKWKTLLSDDQCLTR
U86941_3580..4074            -----------------MDALKIREWEGDKDPRMKSIQAFGLMVENLWRKPLSERSCLSR
U60315_153004..154545        -----------------MDALKIREWEGDKDPRMKSIQAFGLMVENLWRKPLSERSCLSR
U86941_2532..3557            ------------------------------------------------------------
DQ356948_171565..170228      -----------------------------MAGAEPEWSELRELIYDLWQVK-PEDYLFTR
AY678276_138268..138110      ------------------------------------------------------------
AY318871_297053..298480      ------------MDVVPGAGEEEELDPRQPIPTDDPVTLFVSIVKESWNTQLRQDSYINR
AF198100_224646..226070      -----------MDVVPGAGEEEDDVVIPKPVSTNDPVTLFVSIVKESWNTQLRQDTYINY
AJ581527_213920..215341      -----------MDVVPGAGEEEDDVVIPKPVSTNDPVTLFVSIVKESWNTQLRQDTYINY
U60315_151623..152978        ------------------------MDEAQRFDFQRVIGEFHRVVENSWGKELRENSCLSR
U86941_1643..2506            ------------------------MDEAQRFDFQRVIGEFHRVVENSWGKELRENSCLSR
AF438165_138255..138446      ------------------------------------------------------------
DQ377805_7122..10898         ------------------------------MACVYRIEDLVKRLEDLWDEPLTRDSCLDR
DQ011155_135757..135960      ------------------------------------------------------------
DQ011154_135776..135904      ------------------------------------------------------------
AB004837_73..1713            TGSSSAGSTDATTAHAAGTTPTPVPVPEPAVGVPSSIVDFAKLVNNTWNTALTSTICLHR
U60315_155449..157089        TGSSSAGSTDATTAHAAGTTPTPVPVPDPAVGVPSSIVDFAKLVNNTWNTALTSTICLHR
U86941_4977..6671            TGSSSAGSTDATTAHAAGTTPTPVPVPEPAVGVPSSIVDFAKLVNNTWNTALTSTICLHR
Y16780_127074..127379        ------------------------------------------------------------
X76268_14395..14592          ------------------------------------------------------------
X69198_126069..126266        ------------------------------------------------------------
L22579_126698..126895        ------------------------------------------------------------
DQ011156_135629..135922      ------------------------------------------------------------
DQ011157_135181..135483      ------------------------------------------------------------
DQ011153_135181..135483      ------------------------------------------------------------
AF380138_135473..135700      ------------------------------------------------------------
DQ011155_135588..135815      ------------------------------------------------------------
DQ011154_135607..135834      ------------------------------------------------------------
Y16780_127424..128008        ------------------------------------------------------------
X76266_144..728              ------------------------------------------------------------
X67115_143..727              ------------------------------------------------------------
X69198_126418..127002        ------------------------------------------------------------
L22579_127047..127625        ------------------------------------------------------------
DQ011157_135599..135931      ------------------------------------------------------------
DQ011153_135599..135931      ------------------------------------------------------------
DQ011156_136046..136378      ------------------------------------------------------------
DQ377945_140977..141660      ------------------------------------------------------------
AY313847_138427..139110      ------------------------------------------------------------
AY313848_138469..139152      ------------------------------------------------------------
AY243312_135596..136279      ------------------------------------------------------------
M61187_1..603                ------------------------------------------------------------
X57318_1..603                ------------------------------------------------------------
AY678277_138234..138917      ------------------------------------------------------------
AY678275_138235..138918      ------------------------------------------------------------
AF095689_135185..135877      ------------------------------------------------------------
AY678276_138803..138123      ------------------------------------------------------------
M35027_137814..138011        ------------------------------------------------------------
DQ377945_140075..140272      ------------------------------------------------------------
AY313847_137525..137722      ------------------------------------------------------------
AY313848_137567..137764      ------------------------------------------------------------
M37415_3954..4583            ------------------------------------------------------------
AY243312_134694..134891      ------------------------------------------------------------
DQ377945_140241..140705      ------------------------------------------------------------
AY313847_137691..138155      ------------------------------------------------------------
AY313848_137733..138197      ------------------------------------------------------------
AY243312_134860..135324      ------------------------------------------------------------
AY678277_137330..137962      ------------------------------------------------------------
AY678275_137331..137963      ------------------------------------------------------------
AY678276_137848..137219      ------------------------------------------------------------
AF095689_138691..138906      ------------------------------------------------------------
AF482758_156187..156969      --------------MANIINLWNGIVPTVQDVNVASITAFKTMIDETWDKKIEANTCISR
AF464894_107..889            --------------MANIINLWNGIVPTVQDVNVASITAFKTMIDETWDKKIEANTCISR
M35027_137980..138948        --------------MANIINLWNGIVPTVQDVNVASITAFKSMIDETWDKKIEANTCISR
AF438165_140722..142215      --------------MANIINLWNGIVPTVQDVNVASITAFKSMIDETWDKKIEANTCISR
AY009089_138842..140338      --------------MANIINLWNGIVPTVQDVNVASITAFKSMIDETWDKKIEANTCISR
AY753185_138325..139824      --------------MANIINLWNGIVPTVQDVNVASITAFKSMIDETWDKKIEANTCISR
DQ011157_138112..139647      --------------MANIINLWNGIVPTVQDVNVASITAFKSMIDETWDKKIEANTCISR
DQ011153_138112..139647      --------------MANIINLWNGIVPTVQDVNVASITAFKSMIDETWDKKIEANTCISR
AY741551_138106..139626      --------------MANIINLWNGIVPTVQDVNVASITAFKSMIDETWDKKIEANTCISR
AY603973_138082..139581      --------------MANIINLWNGIVPTVQDVNVASITAFKSMIDETWDKKIEANTCISR
DQ011156_138559..140070      --------------MANIINLWNGIVPTVQDVNVASITAFKSMIDETWDKKIEANTCISR
AF380138_137951..139513      --------------MANIINLWNGIVPTVQDVNVASITAFKSMIDETWDKKIEANTCISR
DQ011155_138063..139613      --------------MANIINLWNGIVPTVQDVNVASITAFKSMIDETWDKKIEANTCISR
DQ011154_138085..139644      --------------MANIINLWNGIVPTVQDVNVASITAFKSMIDETWDKKIEANTCISR
X67115_2948..4444            --------------MVNIINLWNGIVPMVQDVNVASITAFKSMIDETWDKKIEANTCISR
X69198_129223..130719        --------------MVNIINLWNGIVPMVQDVNVASITAFKSMIDETWDKKIEANTCISR
Y16780_130229..131725        --------------MANIINLWNGIVPMVQDVNVASITAFKSMIDETWDKKIEANTCISR
X76266_2949..4445            --------------MANIINLWNGIVPMVQDVNVASITAFKSMIDETWDKKIEANTCISR
L22579_129846..131342        --------------MANIINLWNGIVPMVQDVNVASITAFKSMIDETWDKKIEANTCISR
AF095689_138881..139570      --------------MANIINLWNGIVPTVQDVNVASITAFKSMIDETWDKKIEANTCISR
M61187_3667..4308            --------------MANIINLWNGIVPTVQDVNVASITAFKSMIDETWDKKIEANTCISR
X57318_3667..4308            --------------MANIINLWNGIVPTVQDVNVASITAFKSMIDETWDKKIEANTCISR
X94355_154815..156371        --------------MANIINLWNGIVPTVQDVNVASITAFKSMIDETWDKKIEANTCISR
X06343_1..647                ------------------------------------------------------------
AF482758_155390..155968      ------------------------------------------------------------
AY603355_124434..125126      --------------MANIINLWNGIVPTVQDVNVASITAFKSMIDETWDKKIEANTCISR
U94848_130224..130916        --------------MANIINLWNGIVPTVQDVNVASITAFKSMIDETWDKKIEANTCISR
M61187_2809..3648            ------------------------------------------------------------
X57318_2809..3645            ------------------------------------------------------------
AF464893_195..1697           --------------MANIINLWNGIVPTVQDVNVASITAFKSMIDETWDKKIEANTCISR
AY243312_138461..139963      --------------MANIINLWNGIVPTVQDVNVASITAFKSMIDETWDKKIEANTCISR
AY678277_141098..142606      --------------MANIINLWNGIVPTVQDVNVASITAFKSMIDETWDKKIEANTCISR
AY678275_141099..142607      --------------MANIINLWNGIVPTVQDVNVASITAFKSMIDETWDKKIEANTCISR
AY678276_142492..140987      --------------MANIINLWNGIVPTVQDVNVASITAFKSMIDETWDKKIEANTCISR
AF095689_138059..138565      ------------------------------------------------------------
AY313848_141322..142824      --------------MANIINLWNGIVPTVQDVNVASITAFKSMIDETWDKKIEANTCISR
AY313847_141280..142782      --------------MANIINLWNGIVPTVQDVNVASITAFKSMIDETWDKKIEANTCISR
DQ377945_143830..145338      --------------MANIINLWNGIVPTVQDVNVASITAFKSMIDETWDKKIEANTCISR
AY484669_143271..144773      --------------MANIINLWNGIVPTVQDVNVASITAFKSMIDETWDKKIEANTCISR
AF012825_143493..146834      -----------------------MEVTNLIEKCTKHSKDFATEVEKLWNDELSSESGLSR
X69325_230..3379             -----------------------MEVTNLIEKCTKHSKDFATEVEKLWNDELSSESGLSR
Y18385_1..454                ------------------------------------------------------------
S72087_1..219                ------------------------------------------------------------
Y18386_1..454                ------------------------------------------------------------
AF438165_138497..140677      -----------------------MELTNLIEKCTKHSKDFATEVEKLWNDELSSESGLSR
AY009089_136617..138797      -----------------------MELTNLIEKCTKHSKDFATEVEKLWNDELSSESGLSR
X69774_608..2788             -----------------------MELTNLIEKCTKLSKDFATEVEKLWNDELSSESGLSR
Y16780_128076..130184        -----------------------MEVTNLIEKCTKHSKDFATEVEKLWNDELSSESCLSR
X76266_796..2904             -----------------------MEVTNLIEKCTKHSKDFATEVEKLWNDELSSESCLSR
X67115_795..2903             -----------------------MEVTNLIEKCTKHSKDFATEVEKLWNDELSSESCLSR
X69198_127070..129178        -----------------------MEVTNLIEKCTKHSKDFATEVEKLWNDELSSESCLSR
L22579_127693..129801        -----------------------MEVTNLIEKCTKHSKDFATEVEKLWNDELSSESCLSR
AF380138_135815..137905      -----------------------MEVTNLIKKCTKHSKDFATEVEKLWNDELSSESGLTR
U84504_1..2091               -----------------------MEVTNLIKKCTKHSKDFATEVEKLWNDELSSESGLTR
DQ011155_135927..138017      -----------------------MEVTNLIKKCTKHSKDFATEVEKLWNDELSSESGLTR
DQ011154_135949..138039      -----------------------MEVTNLIKKCTKHSKDFATEVEKLWNDELSSESGLTR
DQ011157_135976..138066      -----------------------MEVTNLIKKCTKHSKDFATEVEKLWNDELSSESGLSR
DQ011153_135976..138066      -----------------------MEVTNLIKKCTKHSKDFATEVEKLWNDELSSESGLSR
DQ011156_136423..138513      -----------------------MEVTNLIKKCTKHSKDFATEVEKLWNDELSSESGLSR
U84503_1..2091               -----------------------MEVTNLIKKCTKHSKDFATEVEKLWNDELSSESGLSR
X94355_150930..154769        -----------------------MEVTNLIEKCTKHSKDFATEVEKLWNDELSSESGLSR
X06343_693..1021             -----------------------MEVTNLIEKCTKHSKDFATEVEKLWNDELSSESGLSR
AF482758_151490..155344      -----------------------MEVTNLIEKCTKHSKDFATEVEKLWNDELSSESGLSR
M26173_3847..4510            ------------------------------------------------------------
D00319_580..4434             -----------------------MEVTNLIEKCTKHSKDFATEVEKLWNDELSSESGLSR
AF095689_135837..138014      -----------------------MEVTNLIEKCTKHSKDFATEVEKLWNDELSSESCLSR
M61187_590..2764             -----------------------MEVTNLIEKCTKHSKDFATEVKKLWNDELSSESGLSR
X57318_590..2764             -----------------------MEVTNLIEKCTKHSKDFATEVKKLWNDELSSESGLSR
AY243312_136239..138416      -----------------------MEVTNLIEKCTKHSKDFATEVKKLWNDELSSESGLSR
M76371_614..2791             -----------------------MEVTNLIEKCTKHSKDFATEVKKLWNDELSSESGLSR
DQ377945_141620..143785      -----------------------MEVTNLIEKCTKHSKDFATEVEKLWNDELSSESGLSR
AY313847_139070..141235      -----------------------MEVTNLIEKCTKHSKDFATEVEKLWNDELSSESGLSR
AY313848_139112..141277      -----------------------MEVTNLIEKCTKHSKDFATEVEKLWNDELSSESGLSR
AY678277_138877..141054      -----------------------MEVTNLIEKCTKHSKDFATEVEKLWNDELSSESGLSR
AY678275_138878..141055      -----------------------MEVTNLIEKCTKHSKDFATEVEKLWNDELSSESGLSR
AY678276_140940..138766      -----------------------MEVTNLIEKCTKHSKDFATEVEKLWNDELSSESGLSR
Y16780_126627..127031        ------------------------------------------------------------
X76268_13948..14352          ------------------------------------------------------------
X69198_125736..126026        ------------------------------------------------------------
L22579_126365..126655        ------------------------------------------------------------
AF095689_134212..134913      ------------------------------------------------------------
DQ011155_135284..135448      ------------------------------------------------------------
DQ011154_135303..135467      ------------------------------------------------------------
DQ011157_134875..135123      ------------------------------------------------------------
DQ011153_134875..135123      ------------------------------------------------------------
DQ011156_135322..135570      ------------------------------------------------------------
                                                                                         

DQ377805_4717..6207          EKAKEVESELQSAQQE---------------LEKRKEEVEKAAAD---------------
AY386263_104386..105942      THRKIIRDVLREYIRS---------------APKVDGTK---------------------
AY386265_105333..106895      EDRKLIRDILRKYIQL---------------APPIEG-----------------------
AX754989_104792..106354      EDRKLIRDIIRRYIQL---------------APAIDG-----------------------
DQ184476_104798..106360      EDRKLIRDIIRRYIQL---------------APAIDG-----------------------
AY386264_105537..107099      EDRKLIRDIIRRYIQL---------------APAIDG-----------------------
AX754989_106397..107947      RTRKVVRDLLREYIKQ---------------APPIQG-----------------------
DQ184476_106403..107953      RTRKVVRDLLREYIKQ---------------APPIQG-----------------------
AY386264_107142..108692      RTRKVVRDLLREYIKQ---------------APPIQGDN---------------------
AY386263_105980..107548      EIRKLVRDLLREYIKN---------------APSLSDT----------------------
AY386265_106921..108480      EIRKLVRDLLREYINH---------------APPLDDN----------------------
AY318871_295207..297018      KDRKIIRNIFRNFIHYSCDTDLIHGIQSQVLYPKSLDNHFLCEFMRYNNHGIKKLYNKID
AF198100_222748..224610      RDRKVVRNIFRCFIHYSCDNDRIHGVQAQLLYPKNLENYFLGEFIKYNNNGIKKLYNKID
AJ581527_212634..213884      RDRKVVRNIFRCFIHY---------------SCDNDR--------IHGVQAQL-------
DQ377805_10958..12958        EERKAVRNVFRSYMFA---------------MPKPPQGV---------------------
U86941_3580..4074            AERKCIRNVIRD------------------------------------------------
U60315_153004..154545        AERKCIRNVIRDYMRS---------------VEPL-------------------------
U86941_2532..3557            ------------------------------------------------------------
DQ356948_171565..170228      RDAKIIRNYFIKVMDS---------------VEDPKK-----------------------
AY678276_138268..138110      ------------------------------------------------------------
AY318871_297053..298480      YYACCIRNIIRYHMES---------------FKDH-------------------------
AF198100_224646..226070      YYANCIRNIIRYHMES---------------FKDH-------------------------
AJ581527_213920..215341      YYANCIRNIIRYHMES--------------------------------------------
U60315_151623..152978        KQRNVVRNVFRALVAA--------------------------------------------
U86941_1643..2506            KQRNVVRNVFRALVAA--------------------------------------------
AF438165_138255..138446      ------------------------------------------------------------
DQ377805_7122..10898         ATRKTVRNAVRAMVD-----------------DGRDGAAGTEAVRRAVLRGATLRDTFLD
DQ011155_135757..135960      ------------------------------------------------------------
DQ011154_135776..135904      ------------------------------------------------------------
AB004837_73..1713            QQRDAIRNVLRGYMSK---------------NNTNNNESGVSASVPAAA-----------
U60315_155449..157089        QQRDAIRNVLRGYMSK---------------NNTNNNESGVSASVPAAA-----------
U86941_4977..6671            QQRDAIRNVLRGYMSKNNTNNNESGVSASVPAAATSQDV---------------------
Y16780_127074..127379        ------------------------------------------------------------
X76268_14395..14592          ------------------------------------------------------------
X69198_126069..126266        ------------------------------------------------------------
L22579_126698..126895        ------------------------------------------------------------
DQ011156_135629..135922      ------------------------------------------------------------
DQ011157_135181..135483      ------------------------------------------------------------
DQ011153_135181..135483      ------------------------------------------------------------
AF380138_135473..135700      ------------------------------------------------------------
DQ011155_135588..135815      ------------------------------------------------------------
DQ011154_135607..135834      ------------------------------------------------------------
Y16780_127424..128008        ------------------------------------------------------------
X76266_144..728              ------------------------------------------------------------
X67115_143..727              ------------------------------------------------------------
X69198_126418..127002        ------------------------------------------------------------
L22579_127047..127625        ------------------------------------------------------------
DQ011157_135599..135931      ------------------------------------------------------------
DQ011153_135599..135931      ------------------------------------------------------------
DQ011156_136046..136378      ------------------------------------------------------------
DQ377945_140977..141660      ------------------------------------------------------------
AY313847_138427..139110      ------------------------------------------------------------
AY313848_138469..139152      ------------------------------------------------------------
AY243312_135596..136279      ------------------------------------------------------------
M61187_1..603                ------------------------------------------------------------
X57318_1..603                ------------------------------------------------------------
AY678277_138234..138917      ------------------------------------------------------------
AY678275_138235..138918      ------------------------------------------------------------
AF095689_135185..135877      ------------------------------------------------------------
AY678276_138803..138123      ------------------------------------------------------------
M35027_137814..138011        ------------------------------------------------------------
DQ377945_140075..140272      ------------------------------------------------------------
AY313847_137525..137722      ------------------------------------------------------------
AY313848_137567..137764      ------------------------------------------------------------
M37415_3954..4583            ------METIKALEKF--------------------------------------------
AY243312_134694..134891      ------------------------------------------------------------
DQ377945_140241..140705      ------METIKALEKF--------------------------------------------
AY313847_137691..138155      ------METIKALEKF--------------------------------------------
AY313848_137733..138197      ------METIKALEKF--------------------------------------------
AY243312_134860..135324      ------METIKALEKF--------------------------------------------
AY678277_137330..137962      ------METIKALEKF--------------------------------------------
AY678275_137331..137963      ------METIKALEKF--------------------------------------------
AY678276_137848..137219      ------METIKALEKF--------------------------------------------
AF095689_138691..138906      ------------------------------------------------------------
AF482758_156187..156969      KHRNIIHEVIRDFMKA---------------YPKMDENR---------------------
AF464894_107..889            KHRNIIHEVIRDFMKA---------------YPKMDENR---------------------
M35027_137980..138948        KHRNIIHEVIRDFMKA---------------YPKMDENR---------------------
AF438165_140722..142215      KHRNIIHEVIRDFMKA---------------YPKMDENR---------------------
AY009089_138842..140338      KHRNIIHEVIRDFMKA---------------YPKMDENR---------------------
AY753185_138325..139824      KHRNIIHEVIRDFMKA---------------YPKMDKNR---------------------
DQ011157_138112..139647      KHRNIIHEVIRDFMKA---------------YPKMDENR---------------------
DQ011153_138112..139647      KHRNIIHEVIRDFMKA---------------YPKMDENR---------------------
AY741551_138106..139626      KHRNIIHEVIRDFMKA---------------YPKMDENR---------------------
AY603973_138082..139581      KHRNIIHEVIRDFMKA---------------YPKMDENR---------------------
DQ011156_138559..140070      KHRNIIHEVIRDFMKA---------------YPKMDENR---------------------
AF380138_137951..139513      KHRNIIHEVIRDFMKA---------------YPKMDENR---------------------
DQ011155_138063..139613      KHRNIIHEVIRDFMKA---------------YPKMDENR---------------------
DQ011154_138085..139644      KHRNIIHEVIRDFMKA---------------YPKMDENR---------------------
X67115_2948..4444            KHRNIIHEVIRDFMKA---------------YPKMDENR---------------------
X69198_129223..130719        KHRNIIHEVIRDFMKA---------------YPKMDENR---------------------
Y16780_130229..131725        KHRNIIHEVIRDFMKA---------------YPKMDENR---------------------
X76266_2949..4445            KHRNIIHEVIRDFMKA---------------YPKMDENR---------------------
L22579_129846..131342        KHRNIIHEVIRDFMKA---------------YPKMDENR---------------------
AF095689_138881..139570      KHRNIIHEVIRDFMKA---------------YPKMDENK---------------------
M61187_3667..4308            KHRNIIHEVIRDFMKA---------------YPKMDENR---------------------
X57318_3667..4308            KHRNIIHEVIRDFMKA---------------YPKMDENR---------------------
X94355_154815..156371        KHRNIIHEVIRDFMKA---------------YPKMDENR---------------------
X06343_1..647                ------------------------------------------------------------
AF482758_155390..155968      ------------------------------------------------------------
AY603355_124434..125126      KHRNIIHEVIRDFMKA---------------YPKMDENK---------------------
U94848_130224..130916        KHRNIIHEVIRDFMKA---------------YPKMDENK---------------------
M61187_2809..3648            ------------------------------------------------------------
X57318_2809..3645            ------------------------------------------------------------
AF464893_195..1697           KHRNIIHEVIRDFMKA---------------YPKMDENR---------------------
AY243312_138461..139963      KHRNIIHEVIRDFMKA---------------YPKMDENK---------------------
AY678277_141098..142606      KHRNIIHEVIRDFMKA---------------YPKMDENK---------------------
AY678275_141099..142607      KHRNIIHEVIRDFMKA---------------YPKMDENK---------------------
AY678276_142492..140987      KHRNIIHEVIRDFMKA---------------YPKMDENK---------------------
AF095689_138059..138565      ------------------------------------------------------------
AY313848_141322..142824      KHRNIIHEVIRDFMKA---------------YPKMDENK---------------------
AY313847_141280..142782      KHRNIIHEVIRDFMKA---------------YPKMDENK---------------------
DQ377945_143830..145338      KHRNIIHEVIRDFMKA---------------YPKMDENK---------------------
AY484669_143271..144773      KHRNIIHEVIRDFMKA---------------YPKMDENK---------------------
AF012825_143493..146834      KTRNVIRNILRDITNS-------------LITNKKTTCFKILENSTVNGEPIKDAYNTIF
X69325_230..3379             KTRNVIRNILRDITNS-------------LITNKKTTCFQILENSTIKGEPIKDAYNTIF
Y18385_1..454                ------------------------------------------------------------
S72087_1..219                ------------------------------------------------------------
Y18386_1..454                ------------------------------------------------------------
AF438165_138497..140677      KTRNVIRNILRDITKS-------------LTTDKKSKCFCILERSTINGEQIKDVYKTIF
AY009089_136617..138797      KTRNVIRNILRDITKS-------------LTTDKKSKCFCILERSTINGEQIKDVYKTIF
X69774_608..2788             KTRNVIRNILRDITKS-------------LTTDKKSKCFCILERSTINGEQIKDVYKTIF
Y16780_128076..130184        KTRNVIRNILRDITKS-------------LTTDKKSKCFRILERSTINGEQIKDVYKTIF
X76266_796..2904             KTRNVIRNILRDITKS-------------LTTDKKSKCFRILERSTINGEQIKDVYKTIF
X67115_795..2903             KTRNVIRNILRDITKS-------------LTTDKKSKCFRILERSTINGEQIKDVYKTIF
X69198_127070..129178        KTRNVIRNILRDITKS-------------LTTDKKSKCFRILERSTINGEQIKDVYKTIF
L22579_127693..129801        KTRNVIRNILRDITKS-------------LTTDKKSKCFRILERSTINGEQIKDVYKTIF
AF380138_135815..137905      KTRNVIRNILRDITKS-------------LTTDKKSKCFRILERSTINGEQIKDVYKTIF
U84504_1..2091               KTRNVIRNILRDITKS-------------LTTDKKSKCFRILERSTINGEQIKDVYKTIF
DQ011155_135927..138017      KTRNVIRNILRDITKS-------------LTTDKKSKCFRILERSTINGEQIKDVYKTIF
DQ011154_135949..138039      KTRNVIRNILRDITKS-------------LTTDKKSKCFRILERSTINGEQIKDVYKTIF
DQ011157_135976..138066      KTRNVIRNILRDITKS-------------LTTDKKSKCFRILERSTINGEQIKDVYKTIF
DQ011153_135976..138066      KTRNVIRNILRDITKS-------------LTTDKKSKCFRILERSTINGEQIKDVYKTIF
DQ011156_136423..138513      KTRNVIRNILRDITKS-------------LTTDKKSKCFRILERSTINGEQIKDVYKTIF
U84503_1..2091               KTRNVIRNILRDITKS-------------LTTDKKSKCFRILERSTINGEQIKDVYKTIF
X94355_150930..154769        KTRNVIRNILRDITKS-------------LTTDKKSKCFRILERSTINGEQIKDVYKTIF
X06343_693..1021             KTRNVIRNILRDIT----------------------------------------------
AF482758_151490..155344      KTRNVIRNILRDITKS-------------LTTDKKSKCFRILERSTINGEQIKDVYKTIF
M26173_3847..4510            ------------------------------------------------------------
D00319_580..4434             KTRNVIRNILRDITKS-------------LTTDKKSKCFRILERSTINGEQIKDVYKTIF
AF095689_135837..138014      KTRNVIRNILRDITKS-------------LTTDKKSKCFRILERSTINGEQIKDVYKTIF
M61187_590..2764             KTRNVIRNILRDITKS-------------LTTDKKSKCFRILERSTINGEQIKDVYKTIF
X57318_590..2764             KTRNVIRNILRDITKS-------------LTTDKKSKCFRILERSTINGEQIKDVYKTIF
AY243312_136239..138416      KTRNVIRNILRDITKS-------------LTTDKKSKCFRILERSTINGEQIKDVYKTIF
M76371_614..2791             KTRNVIRNILRDITKS-------------LTTDKKSKCFRILERSTINGEQIKDVYKTIF
DQ377945_141620..143785      KTRNVIRNILRDITKS-------------LTTDKKSKCFRILERSTINGEQIKDVYKTIF
AY313847_139070..141235      KTRNVIRNILRDITKS-------------LTTDKKSKCFRILERSTINGEQIKDVYKTIF
AY313848_139112..141277      KTRNVIRNILRDITKS-------------LTTDKKSKCFRILERSTINGEQIKDVYKTIF
AY678277_138877..141054      KTRNVIRNILRDITKS-------------LTTDKKSKCFRILERSTINGEQIKDVYKTIF
AY678275_138878..141055      KTRNVIRNILRDITKS-------------LTTDKKSKCFRILERSTINGEQIKDVYKTIF
AY678276_140940..138766      KTRNVIRNILRDITKS-------------LTTDKKSKCFRILERSTINGEQIKDVYKTIF
Y16780_126627..127031        ------------------------------------------------------------
X76268_13948..14352          ------------------------------------------------------------
X69198_125736..126026        ------------------------------------------------------------
L22579_126365..126655        ------------------------------------------------------------
AF095689_134212..134913      ------METIKALEKF--------------------------------------------
DQ011155_135284..135448      ------------------------------------------------------------
DQ011154_135303..135467      ------------------------------------------------------------
DQ011157_134875..135123      ------------------------------------------------------------
DQ011153_134875..135123      ------------------------------------------------------------
DQ011156_135322..135570      ------------------------------------------------------------
                                                                                         

DQ377805_4717..6207          ------------------------------------------------------------
AY386263_104386..105942      ------------------------------------------------------------
AY386265_105333..106895      ------------------------------------------------------------
AX754989_104792..106354      ------------------------------------------------------------
DQ184476_104798..106360      ------------------------------------------------------------
AY386264_105537..107099      ------------------------------------------------------------
AX754989_106397..107947      ------------------------------------------------------------
DQ184476_106403..107953      ------------------------------------------------------------
AY386264_107142..108692      ------------------------------------------------------------
AY386263_105980..107548      ------------------------------------------------------------
AY386265_106921..108480      ------------------------------------------------------------
AY318871_295207..297018      MSNDRMPDISTKGRYIVYFVVFLL------------------------------------
AF198100_222748..224610      MSNDRMPDISTKGRYVLYFVMYLL------------------------------------
AJ581527_212634..213884      ------------------------------------------------------------
DQ377805_10958..12958        ------------------------------------------------------------
U86941_3580..4074            ------------------------------------------------------------
U60315_153004..154545        ------------------------------------------------------------
U86941_2532..3557            ------------------------------------------------------------
DQ356948_171565..170228      ------------------------------------------------------------
AY678276_138268..138110      ------------------------------------------------------------
AY318871_297053..298480      ------------------------------------------------------------
AF198100_224646..226070      ------------------------------------------------------------
AJ581527_213920..215341      ------------------------------------------------------------
U60315_151623..152978        ------------------------------------------------------------
U86941_1643..2506            ------------------------------------------------------------
AF438165_138255..138446      ------------------------------------------------------------
DQ377805_7122..10898         VVGDKTNIHLRLNTVGKYVHCALMVIADMVDFSAEFGYVYDDVKEYVRVMCRAHAVRECD
DQ011155_135757..135960      ------------------------------------------------------------
DQ011154_135776..135904      ------------------------------------------------------------
AB004837_73..1713            ------------------------------------------------------------
U60315_155449..157089        ------------------------------------------------------------
U86941_4977..6671            ------------------------------------------------------------
Y16780_127074..127379        ------------------------------------------------------------
X76268_14395..14592          ------------------------------------------------------------
X69198_126069..126266        ------------------------------------------------------------
L22579_126698..126895        ------------------------------------------------------------
DQ011156_135629..135922      ------------------------------------------------------------
DQ011157_135181..135483      ------------------------------------------------------------
DQ011153_135181..135483      ------------------------------------------------------------
AF380138_135473..135700      ------------------------------------------------------------
DQ011155_135588..135815      ------------------------------------------------------------
DQ011154_135607..135834      ------------------------------------------------------------
Y16780_127424..128008        ------------------------------------------------------------
X76266_144..728              ------------------------------------------------------------
X67115_143..727              ------------------------------------------------------------
X69198_126418..127002        ------------------------------------------------------------
L22579_127047..127625        ------------------------------------------------------------
DQ011157_135599..135931      ------------------------------------------------------------
DQ011153_135599..135931      ------------------------------------------------------------
DQ011156_136046..136378      ------------------------------------------------------------
DQ377945_140977..141660      ------------------------------------------------------------
AY313847_138427..139110      ------------------------------------------------------------
AY313848_138469..139152      ------------------------------------------------------------
AY243312_135596..136279      ------------------------------------------------------------
M61187_1..603                ------------------------------------------------------------
X57318_1..603                ------------------------------------------------------------
AY678277_138234..138917      ------------------------------------------------------------
AY678275_138235..138918      ------------------------------------------------------------
AF095689_135185..135877      ------------------------------------------------------------
AY678276_138803..138123      ------------------------------------------------------------
M35027_137814..138011        ------------------------------------------------------------
DQ377945_140075..140272      ------------------------------------------------------------
AY313847_137525..137722      ------------------------------------------------------------
AY313848_137567..137764      ------------------------------------------------------------
M37415_3954..4583            ------------------------------------------------------------
AY243312_134694..134891      ------------------------------------------------------------
DQ377945_140241..140705      ------------------------------------------------------------
AY313847_137691..138155      ------------------------------------------------------------
AY313848_137733..138197      ------------------------------------------------------------
AY243312_134860..135324      ------------------------------------------------------------
AY678277_137330..137962      ------------------------------------------------------------
AY678275_137331..137963      ------------------------------------------------------------
AY678276_137848..137219      ------------------------------------------------------------
AF095689_138691..138906      ------------------------------------------------------------
AF482758_156187..156969      ------------------------------------------------------------
AF464894_107..889            ------------------------------------------------------------
M35027_137980..138948        ------------------------------------------------------------
AF438165_140722..142215      ------------------------------------------------------------
AY009089_138842..140338      ------------------------------------------------------------
AY753185_138325..139824      ------------------------------------------------------------
DQ011157_138112..139647      ------------------------------------------------------------
DQ011153_138112..139647      ------------------------------------------------------------
AY741551_138106..139626      ------------------------------------------------------------
AY603973_138082..139581      ------------------------------------------------------------
DQ011156_138559..140070      ------------------------------------------------------------
AF380138_137951..139513      ------------------------------------------------------------
DQ011155_138063..139613      ------------------------------------------------------------
DQ011154_138085..139644      ------------------------------------------------------------
X67115_2948..4444            ------------------------------------------------------------
X69198_129223..130719        ------------------------------------------------------------
Y16780_130229..131725        ------------------------------------------------------------
X76266_2949..4445            ------------------------------------------------------------
L22579_129846..131342        ------------------------------------------------------------
AF095689_138881..139570      ------------------------------------------------------------
M61187_3667..4308            ------------------------------------------------------------
X57318_3667..4308            ------------------------------------------------------------
X94355_154815..156371        ------------------------------------------------------------
X06343_1..647                ------------------------------------------------------------
AF482758_155390..155968      ------------------------------------------------------------
AY603355_124434..125126      ------------------------------------------------------------
U94848_130224..130916        ------------------------------------------------------------
M61187_2809..3648            ------------------------------------------------------------
X57318_2809..3645            ------------------------------------------------------------
AF464893_195..1697           ------------------------------------------------------------
AY243312_138461..139963      ------------------------------------------------------------
AY678277_141098..142606      ------------------------------------------------------------
AY678275_141099..142607      ------------------------------------------------------------
AY678276_142492..140987      ------------------------------------------------------------
AF095689_138059..138565      ------------------------------------------------------------
AY313848_141322..142824      ------------------------------------------------------------
AY313847_141280..142782      ------------------------------------------------------------
DQ377945_143830..145338      ------------------------------------------------------------
AY484669_143271..144773      ------------------------------------------------------------
AF012825_143493..146834      NNGVDLVSSVNTTGK---------------------------------------------
X69325_230..3379             NNGVDLVSSVNTTGK---------------------------------------------
Y18385_1..454                ------------------------------------------------------------
S72087_1..219                ------------------------------------------------------------
Y18386_1..454                ------------------------------------------------------------
AF438165_138497..140677      NNGVDVESRINTTGK---------------------------------------------
AY009089_136617..138797      NNGVDVESRINTTGK---------------------------------------------
X69774_608..2788             NNGVDVESRINTTGK---------------------------------------------
Y16780_128076..130184        NNGVDAESRINTTGK---------------------------------------------
X76266_796..2904             NNGVDAESRINTTGK---------------------------------------------
X67115_795..2903             NNGVDAESRINTTGK---------------------------------------------
X69198_127070..129178        NNGVDAESRINTTGK---------------------------------------------
L22579_127693..129801        NNGVDAESRINTTGK---------------------------------------------
AF380138_135815..137905      NNGVDVESRINTTGK---------------------------------------------
U84504_1..2091               NNGVDVESRINTTGK---------------------------------------------
DQ011155_135927..138017      NNGVDVESRINTTGK---------------------------------------------
DQ011154_135949..138039      NNGVDVESRINTTGK---------------------------------------------
DQ011157_135976..138066      NNGVDVESRINTTGK---------------------------------------------
DQ011153_135976..138066      NNGVDVESRINTTGK---------------------------------------------
DQ011156_136423..138513      NNGVDVESRINTTGK---------------------------------------------
U84503_1..2091               NNGVDVESRINTTGK---------------------------------------------
X94355_150930..154769        NNGVDVESRINTTGK---------------------------------------------
X06343_693..1021             ------------------------------------------------------------
AF482758_151490..155344      NNGVDVESRINTTGK---------------------------------------------
M26173_3847..4510            ------------------------------------------------------------
D00319_580..4434             NNGVDVESRINTTGK---------------------------------------------
AF095689_135837..138014      NNGVDAESRINTTGK---------------------------------------------
M61187_590..2764             NNGVDVESRINTTGK---------------------------------------------
X57318_590..2764             NNGVDVESRINTTGK---------------------------------------------
AY243312_136239..138416      NNGVDVESRINTTGK---------------------------------------------
M76371_614..2791             NNGVDVESRINTTGK---------------------------------------------
DQ377945_141620..143785      NNGVDVESRINTTGK---------------------------------------------
AY313847_139070..141235      NNGVDVESRINTTGK---------------------------------------------
AY313848_139112..141277      NNGVDVESRINTTGK---------------------------------------------
AY678277_138877..141054      NNGVDVESRINTTGK---------------------------------------------
AY678275_138878..141055      NNGVDVESRINTTGK---------------------------------------------
AY678276_140940..138766      NNGVDVESRINTTGK---------------------------------------------
Y16780_126627..127031        ------------------------------------------------------------
X76268_13948..14352          ------------------------------------------------------------
X69198_125736..126026        ------------------------------------------------------------
L22579_126365..126655        ------------------------------------------------------------
AF095689_134212..134913      ------------------------------------------------------------
DQ011155_135284..135448      ------------------------------------------------------------
DQ011154_135303..135467      ------------------------------------------------------------
DQ011157_134875..135123      ------------------------------------------------------------
DQ011153_134875..135123      ------------------------------------------------------------
DQ011156_135322..135570      ------------------------------------------------------------
                                                                                         

DQ377805_4717..6207          ------------------------EAERKAKLQALEMSIDSLRGKMATKVKENQGLRQNL
AY386263_104386..105942      ------------------------------VSRRPVNLYFSKYVNQNTMYKNMFVDDEWM
AY386265_105333..106895      ------------------------KNVANRPLNLYFRKYIEQNPMYRKIFVDDD----WL
AX754989_104792..106354      ------------------------ANVAGRPVNLYFRRYVERNPMYRKIFVDDE----WL
DQ184476_104798..106360      ------------------------ANVAGRPVNLYFRRYVERNPMYRKIFVDDE----WL
AY386264_105537..107099      ------------------------ANVAGRPVNLYFRRYVERNPMYRKIFVDDE----WL
AX754989_106397..107947      ------------------------DNPSGLPVNLFLKSYVDRNPVYKSIFENNIWLLESA
DQ184476_106403..107953      ------------------------DNPSGLPVNLFLKSYVDRNPVYKSIFENNIWLLESA
AY386264_107142..108692      --------------------------PSGLPVNLFLKSYVDRNPVYKSI---------FE
AY386263_105980..107548      ------------------------HKKTGKPLNLIMKQYVDKNPVYVELFR---------
AY386265_106921..108480      ------------------------NKNVGRPINLFYKPYVDKNPVYKELFKNNVWLYESA
AY318871_295207..297018      ------------------------YMGNNDTKFNYTDSSYNVSKKISEIVTDYLRLISSV
AF198100_222748..224610      ------------------------YMGNNDTKFSYSDSGRTVSKKVSSIVTDYLRLVSSV
AJ581527_212634..213884      ------------------------LYPKNLENYFLGEFIKYNNNGIKKLYNKIDMSNDRM
DQ377805_10958..12958        ------------------------GFKSGFPLHWILKKYRDQNSFYDKLTEYRNA---YL
U86941_3580..4074            ------------------------------------------------------------
U60315_153004..154545        ------------------------SSPSGMPVQWLLEECRDQNPYFQRLIQYDKGIFLSR
U86941_2532..3557            ------------------------------------------------------------
DQ356948_171565..170228      -------------------------------LLMSGENRLNNYINNTIFTTDANS---DL
AY678276_138268..138110      ------------------------------------------------------------
AY318871_297053..298480      ------------------------RTVSEFYGKILNYETLIKGKAYSGLMSYNHGEFAEL
AF198100_224646..226070      ------------------------ISVSEFYGKILNYETLIKGRAYTSLMSYNHGEFAEM
AJ581527_213920..215341      --------------------FKDHISVYEFYGKILNYETLIKGRAYTSLMSYNHGEFAEM
U60315_151623..152978        -------------------------TQARNGKLDVFYPEVLQNRFAKALLAANDG---KL
U86941_1643..2506            -------------------------TQARNGKLDVFYPEVLQNRFAKALLAAND------
AF438165_138255..138446      ------------------------------------------------------------
DQ377805_7122..10898         RMFVGVPAYVTQQLSIDQLIRLADFAADFGHAEAYREYFAFLGKARALAALDPAG---CV
DQ011155_135757..135960      ------------------------------------------------------------
DQ011154_135776..135904      ------------------------------------------------------------
AB004837_73..1713            ------------------------TSQDVAPADILSYPYMLGNSYYRQLMSYDQM-----
U60315_155449..157089        ------------------------TSQDVAPADILSYPYMLGNSYYRQLMSYDQM-----
U86941_4977..6671            -----------------------------APADILSYPYMLGNSYYRQLMSYDQM-----
Y16780_127074..127379        ------------------------------------------------------------
X76268_14395..14592          ------------------------------------------------------------
X69198_126069..126266        ------------------------------------------------------------
L22579_126698..126895        ------------------------------------------------------------
DQ011156_135629..135922      ------------------------------------------------------------
DQ011157_135181..135483      ------------------------------------------------------------
DQ011153_135181..135483      ------------------------------------------------------------
AF380138_135473..135700      ------------------------------------------------------------
DQ011155_135588..135815      ------------------------------------------------------------
DQ011154_135607..135834      ------------------------------------------------------------
Y16780_127424..128008        ------------------------------------------------------------
X76266_144..728              ------------------------------------------------------------
X67115_143..727              ------------------------------------------------------------
X69198_126418..127002        ------------------------------------------------------------
L22579_127047..127625        ------------------------------------------------------------
DQ011157_135599..135931      ------------------------------------------------------------
DQ011153_135599..135931      ------------------------------------------------------------
DQ011156_136046..136378      ------------------------------------------------------------
DQ377945_140977..141660      ------------------------------------------------------------
AY313847_138427..139110      ------------------------------------------------------------
AY313848_138469..139152      ------------------------------------------------------------
AY243312_135596..136279      ------------------------------------------------------------
M61187_1..603                ------------------------------------------------------------
X57318_1..603                ------------------------------------------------------------
AY678277_138234..138917      ------------------------------------------------------------
AY678275_138235..138918      ------------------------------------------------------------
AF095689_135185..135877      ------------------------------------------------------------
AY678276_138803..138123      ------------------------------------------------------------
M35027_137814..138011        ------------------------------------------------------------
DQ377945_140075..140272      ------------------------------------------------------------
AY313847_137525..137722      ------------------------------------------------------------
AY313848_137567..137764      ------------------------------------------------------------
M37415_3954..4583            ------------------------------------------------------------
AY243312_134694..134891      ------------------------------------------------------------
DQ377945_140241..140705      ------------------------------------------------------------
AY313847_137691..138155      ------------------------------------------------------------
AY313848_137733..138197      ------------------------------------------------------------
AY243312_134860..135324      ------------------------------------------------------------
AY678277_137330..137962      ------------------------------------------------------------
AY678275_137331..137963      ------------------------------------------------------------
AY678276_137848..137219      ------------------------------------------------------------
AF095689_138691..138906      ------------------------------------------------------------
AF482758_156187..156969      ------------------------KSPLGAPMQWLTQYYIVKNEYYKTMLAYDNG---SL
AF464894_107..889            ------------------------KSPLGAPMQWLTQYYIVKNEYYKTMLAYDNG---SL
M35027_137980..138948        ------------------------KSPLGAPMQWLTQYYILKNEYHKTMLAYDNG---SL
AF438165_140722..142215      ------------------------KSPLGAPMQWLTQYYILKNEYYKTMLAYDNG---SL
AY009089_138842..140338      ------------------------KSPLGAPMQWLTQYYILKNEYYKTMLAYDNG---SL
AY753185_138325..139824      ------------------------KSPLGAPMQWLTQYYILKNEYHKTMLAYDDG---SL
DQ011157_138112..139647      ------------------------KSPLGAPMQWLTQYYILKNEYHKTMLAYDDG---SL
DQ011153_138112..139647      ------------------------KSPLGAPMQWLTQYYILKNEYHKTMLAYDDG---SL
AY741551_138106..139626      ------------------------KSPLGAPMQWLTQYYILKNEYHKTMLAYDDG---SL
AY603973_138082..139581      ------------------------KSPLGAPMQWLTQYYILKNEYHKTMLAYDDG---SL
DQ011156_138559..140070      ------------------------KSPLGAPMQWLTQYYILKNEYHKTMLAYDDG---SL
AF380138_137951..139513      ------------------------KSPLGAPMQWLTQYYILKNEYHKTMLAYDDG---SL
DQ011155_138063..139613      ------------------------KSPLGAPMQWLTQYYILKNEYHKTMLAYDDG---SL
DQ011154_138085..139644      ------------------------KSPLGAPMQWLTQYYILKNEYHKTMLAYDDG---SL
X67115_2948..4444            ------------------------KSPLGAPMQWLTQYYILKNEYYKTMLAYDNE---SL
X69198_129223..130719        ------------------------KSPLGAPMQWLTQYYILKNEYYKTMLAYDNE---SL
Y16780_130229..131725        ------------------------KSPLGAPMQWLTQYYILKNEYYKTMLAYDNE---SL
X76266_2949..4445            ------------------------KSPLGAPMQWLTQYYILKNEYYKTMLAYDNE---SL
L22579_129846..131342        ------------------------KSPLGAPMQWLTQYYILKNEYYKTMLAYDNE---SL
AF095689_138881..139570      ------------------------RSPLGAPMQWLTQYYILKNEYYKTMLAYDNG---SL
M61187_3667..4308            ------------------------KSPLGAPMQWLTQYYILKNEYYKTMLAYDNG---SL
X57318_3667..4308            ------------------------KSPLGAPMQWLTQYYILKNEYYKTMLAYDNG---SL
X94355_154815..156371        ------------------------KSPLGAPMQWLTQYYILKNEYHKTMLAYDNG---SL
X06343_1..647                ------------------------------------------------------------
AF482758_155390..155968      ------------------------------------------------------------
AY603355_124434..125126      ------------------------KSPLGAPMQWLTQYYILKNEYHKTMLAYDNG---SL
U94848_130224..130916        ------------------------KSPLGAPMQWLTQYYILKNEYHKTMLAYDNG---SL
M61187_2809..3648            ------------------------------------------------------------
X57318_2809..3645            ------------------------------------------------------------
AF464893_195..1697           ------------------------KSPLGAPMQWLTQYYILKNEYYKTMLAYDNG---SL
AY243312_138461..139963      ------------------------KSPLGAPMQWLTQYYILKNEYHKTMLAYDNG---SL
AY678277_141098..142606      ------------------------KSPLGAPMQWLTQYYILKNEYHKTMLAYDNG---SL
AY678275_141099..142607      ------------------------KSPLGAPMQWLTQYYILKNEYHKTMLAYDNG---SL
AY678276_142492..140987      ------------------------KSPLGAPMQWLTQYYILKNEYHKTMLAYDNG---SL
AF095689_138059..138565      ------------------------------------------------------------
AY313848_141322..142824      ------------------------KSPLGAPMQWLTQYYILKNEYHKTMLAYDNG---SL
AY313847_141280..142782      ------------------------KSPLGAPMQWLTQYYILKNEYHKTMLAYDNG---SL
DQ377945_143830..145338      ------------------------KSPLGAPMQWLTQYYILKNEYHKTMLAYDNG---SL
AY484669_143271..144773      ------------------------KSPLGAPMQWLTQYYILKNEYHKTMLAYDNG---SL
AF012825_143493..146834      ------------------------YVLFTVMTYAAAELQLIDPDELTSLLSRLFNTICDI
X69325_230..3379             ------------------------YVLFTVMTYAAAELQLIDPDELTSLLSRLFNTICDI
Y18385_1..454                ------------------------------------------------------------
S72087_1..219                ------------------------------------------------------------
Y18386_1..454                ------------------------------------------------------------
AF438165_138497..140677      ------------------------YVLFTVMTYAAAELRLIKSDEIFALLSRFFNMICDI
AY009089_136617..138797      ------------------------YVLFTVMTYAAAELRLIKSDEIFALLSRFFNMICDI
X69774_608..2788             ------------------------YVLFTVMTYAAAELRLIKSDEIFALLSRFFNMICDI
Y16780_128076..130184        ------------------------YVLFTVMTYAAAELRLIKSDEIFALLSRFFNMICDI
X76266_796..2904             ------------------------YVLFTVMTYAAAELRLIKSDEIFALLSRFFNMICDI
X67115_795..2903             ------------------------YVLFTVMTYAAAELRLIKSDEIFALLSRFFNMICDI
X69198_127070..129178        ------------------------YVLFTVMTYAAAELRLIKSDEIFALLSRFFNMICDI
L22579_127693..129801        ------------------------YVLFTVMTYAAAELRLIKSDEIFALLSRFFNMICDI
AF380138_135815..137905      ------------------------YVLFTVMTY-AAELHLIKSDEIFALLSRFFNMICDI
U84504_1..2091               ------------------------YVLFTVMTY-AAELHLIKSDEIFALLSRFFNMICDI
DQ011155_135927..138017      ------------------------YVLFTVMTY-AAELHLIKSDEIFALLSRFFNMICDI
DQ011154_135949..138039      ------------------------YVLFTVMTY-AAELHLIKSDEIFALLSRFFNMICDI
DQ011157_135976..138066      ------------------------YILFTVMTY-AAELHLIKSDEIFALLSRFFNMICDI
DQ011153_135976..138066      ------------------------YILFTVMTY-AAELHLIKSDEIFALLSRFFNMICDI
DQ011156_136423..138513      ------------------------YVLFTVMTY-AAELHLIKSDEIFALLSRFFNMICDI
U84503_1..2091               ------------------------YVLFTVMTY-AAELHLIKSDEIFALLSRFFNMICDI
X94355_150930..154769        ------------------------YVLFTVMTYAAAELRLIKSDEIFALLSRFFNMICDI
X06343_693..1021             ------------------------------------------------------------
AF482758_151490..155344      ------------------------YVLFTVMTYAAAELRLIKSDEIFALLSRFFNMICDI
M26173_3847..4510            ------------------------------------------------------------
D00319_580..4434             ------------------------YVLFTVMTYAAAELRLIKSDEIFALLSRFFNMICDI
AF095689_135837..138014      ------------------------YVLFTVMTYVAAELRLIKSDEIFALLSRFFNMICDI
M61187_590..2764             ------------------------YVLFTVMTYVAAELRLIKSDEIFALLSRFFNMICDI
X57318_590..2764             ------------------------YVLFTVMTYVAAELRLIKSDEIFALLSRFFNMICDI
AY243312_136239..138416      ------------------------YVLFTVMTYVAAELRLIKSDEIFALLSRFFNMICDI
M76371_614..2791             ------------------------YVLFTVMTYVAAELRLIKSDEIFALLSRFFNMICDI
DQ377945_141620..143785      ------------------------YVLFTVMTYVAAELRLIKSDEIFALLSRFFNMICDI
AY313847_139070..141235      ------------------------YVLFTVMTYVAAELRLIKSDEIFALLSRFFNMICDI
AY313848_139112..141277      ------------------------YVLFTVMTYVAAELRLIKSDEIFALLSRFFNMICDI
AY678277_138877..141054      ------------------------YVLFTVMTYVAAELRLIKSDEIFALLSRFFNMICDI
AY678275_138878..141055      ------------------------YVLFTVMTYVAAELRLIKSDEIFALLSRFFNMICDI
AY678276_140940..138766      ------------------------YVLFTVMTYVAAELRLIKSDEIFALLSRFFNMICDI
Y16780_126627..127031        ------------------------------------------------------------
X76268_13948..14352          ------------------------------------------------------------
X69198_125736..126026        ------------------------------------------------------------
L22579_126365..126655        ------------------------------------------------------------
AF095689_134212..134913      ------------------------------------------------------------
DQ011155_135284..135448      ------------------------------------------------------------
DQ011154_135303..135467      ------------------------------------------------------------
DQ011157_134875..135123      ------------------------------------------------------------
DQ011153_134875..135123      ------------------------------------------------------------
DQ011156_135322..135570      ------------------------------------------------------------
                                                                                         

DQ377805_4717..6207          DAAQKKLDPVKKQATERAAEVRKLKQDLKQTEAERAMMQKILAEKSKEDTELVQKLNAMS
AY386263_104386..105942      KVHVTMLCEHAKINIINVDTLGKFYLMVVYSIMTGHLTLHNERIMDILGVTEDSTRKIID
AY386265_105333..106895      SKHATTLGAHSKINIVNVSTLGKLYLIVVKKLMTGHISHDE-LIMEFPGVGENSSRDVID
AX754989_104792..106354      SKNAITLGEHVKINVIHISTLGKLYLMIVKKIMTGHVTVTNEPIMDMYDVHERSPSQVID
DQ184476_104798..106360      SKNAITLGEHVKINVIHISTLGKLYLMIVKKIMTGHVTVTNEPIMDMYDVHERSPSQVID
AY386264_105537..107099      SKNAITLGEHVKINVIHISTLGKLYLMIVKKIMTGHVTVTNEPIMDMYDVHERSPSQVID
AX754989_106397..107947      QNIRTFDNI---------TTVGRFLLMVVYRIMSGSIGEGNTIMDSYSQQTSKPVLNIQM
DQ184476_106403..107953      QNIRTFDNI---------TTVGRFLLMVVYRIMSGSIGEGNTIMDSYSQQTSKPVLNIQM
AY386264_107142..108692      NNIWLLESAQNIRTFDNITTVGRFLLMVVYRIMSGSIGEGNTIVDN---YSQQTSKQVLN
AY386263_105980..107548      NNVWMYESAVAIKTFTDVSTVGRLLLMVVYRIMTGATDNGFIM-----DNMNLNDPRDVD
AY386265_106921..108480      VAIKDFNDM---------GTVGRFLLMIVYRIMTGSISNGMTIMDG----KDPNDVAAVD
AY318871_295207..297018      HSRFKCRCMFIGLPTYYVYLMSADDIIMAMESVGDKPRNG-PEEYERTSTIHIREMCAYQ
AF198100_222748..224610      HYRFKCKCMFIGLPVYYIHLMSPDDIITAMESV-GRKPRTGPEEYERNTTIHIKEMCAYQ
AJ581527_212634..213884      ---------------PDISTKGRYVLYFVMYLLYMGNNDTKFSYSDSGRTVSKKVSSIVT
DQ377805_10958..12958        LTKRQSLPDHY----LDITTVGQAVLYFTFLALEADVERGTVPRAE--DLREDSDRATVL
U86941_3580..4074            ------------------------------------------------------------
U60315_153004..154545        LSELRAY--------YNVETVGQYVLFMVFCILRVEFLHGSEFVGLDVNSSRQELRHRLT
U86941_2532..3557            ------------------------------------------------------------
DQ356948_171565..170228      YKKQMALQNVK----RDTCTAGQFILKCVYYLVRLNNANNSLTATS--TDDAFTAFCREF
AY678276_138268..138110      ------------------------------------------------------------
AY318871_297053..298480      LQQIHNSTT--------VDTLGKYIAFMVMFFISTAKER---------ISISQDETDKIY
AF198100_224646..226070      LQQIHSFNS--------VDTVGKYIAFIVMFFITTAKER---------ISLTQDETDKIY
AJ581527_213920..215341      LQQIHSFNS--------VDTVGKYIAFIVMFFITTAKER---------ISLTQDETDKIY
U60315_151623..152978        LHAYEHIHAHGEQLGTVLDTRGKYILYYVFSLVLSAQVAARADAPKTFLMKVLRTHFL--
U86941_1643..2506            ------------------------------------------------------------
AF438165_138255..138446      ------------------------------------------------------------
DQ377805_7122..10898         TVSGRRA--SL----ASRLSVPEFVMEGQALCCRDRFELGAAVGFA--YVFVRAADDGRY
DQ011155_135757..135960      ------------------------------------------------------------
DQ011154_135776..135904      ------------------------------------------------------------
AB004837_73..1713            -----QALVEMVPRSNTVDTVGKYVLYMVNYYMTVGQEQVSLRTASDPNYGPSVLTIMMH
U60315_155449..157089        -----QALVEMVPRSNTVDTVGKYVLYMVNYYMTVGQEQVSLRTASDPNYGPSVLTIMMH
U86941_4977..6671            -----QALVEMVPRSNTVDTVGKYVLYMVNYYMTVGQEQVSLRTASDPNYGPSVLTIMMH
Y16780_127074..127379        ------------------------------------------------------------
X76268_14395..14592          ------------------------------------------------------------
X69198_126069..126266        ------------------------------------------------------------
L22579_126698..126895        ------------------------------------------------------------
DQ011156_135629..135922      ------------------------------------------------------------
DQ011157_135181..135483      ------------------------------------------------------------
DQ011153_135181..135483      ------------------------------------------------------------
AF380138_135473..135700      ------------------------------------------------------------
DQ011155_135588..135815      ------------------------------------------------------------
DQ011154_135607..135834      ------------------------------------------------------------
Y16780_127424..128008        ------------------------------------------------------------
X76266_144..728              ------------------------------------------------------------
X67115_143..727              ------------------------------------------------------------
X69198_126418..127002        ------------------------------------------------------------
L22579_127047..127625        ------------------------------------------------------------
DQ011157_135599..135931      ------------------------------------------------------------
DQ011153_135599..135931      ------------------------------------------------------------
DQ011156_136046..136378      ------------------------------------------------------------
DQ377945_140977..141660      ------------------------------------------------------------
AY313847_138427..139110      ------------------------------------------------------------
AY313848_138469..139152      ------------------------------------------------------------
AY243312_135596..136279      ------------------------------------------------------------
M61187_1..603                ------------------------------------------------------------
X57318_1..603                ------------------------------------------------------------
AY678277_138234..138917      ------------------------------------------------------------
AY678275_138235..138918      ------------------------------------------------------------
AF095689_135185..135877      ------------------------------------------------------------
AY678276_138803..138123      ------------------------------------------------------------
M35027_137814..138011        ------------------------------------------------------------
DQ377945_140075..140272      ------------------------------------------------------------
AY313847_137525..137722      ------------------------------------------------------------
AY313848_137567..137764      ------------------------------------------------------------
M37415_3954..4583            ------------------------------------------------------------
AY243312_134694..134891      ------------------------------------------------------------
DQ377945_140241..140705      ------------------------------------------------------------
AY313847_137691..138155      ------------------------------------------------------------
AY313848_137733..138197      ------------------------------------------------------------
AY243312_134860..135324      ------------------------------------------------------------
AY678277_137330..137962      ------------------------------------------------------------
AY678275_137331..137963      ------------------------------------------------------------
AY678276_137848..137219      ------------------------------------------------------------
AF095689_138691..138906      ------------------------------------------------------------
AF482758_156187..156969      NTKFKTLNI------YMITNVGQYILYIVFCIISGKNHDGTPYIYD--SEITSNDKTLIN
AF464894_107..889            NTKFKTLNI------YMITNVGQYILYIVFCIISGKNHDGTPYIYD--SEITSNDKTLIN
M35027_137980..138948        NTKFKTLNI------YMITNVGQYILYIVFCIISGKNHDGTPYIYD--SEITSNDKNLIN
AF438165_140722..142215      NTKFKTLNI------YMITNVGQYILYIVFCIISGKNHDGTPYIYD--SKITSNDKNLIN
AY009089_138842..140338      NTKFKTLNI------YMITNVGQYILYIVFCIISGKNHDGTPYIYD--SKITSNDKNLIN
AY753185_138325..139824      NTKFKTLNI------YMITNVGQYILYIVFCIISGKNHDGTPYIYD--SEITSNDKNLIN
DQ011157_138112..139647      NTKFKTLNI------YMITNVGQYILYIVFCIISGKNHDGTPYIYD--SEITSNDKNLIN
DQ011153_138112..139647      NTKFKTLNI------YMITNVGQYILYIVFCIISGKNHDGTPYIYD--SEITSNDKNLIN
AY741551_138106..139626      NTKFKTLNI------YMITNVGQYILYIVFCIISGKNHDGTPYIYD--SEITSNDKNLIN
AY603973_138082..139581      NTKFKTLNI------YMITNVGQYILYIVFCIISGKNHDGTPYIYD--SEITSNDKNLIN
DQ011156_138559..140070      NTKFKTLNI------YMITNVGQYILYIVFCIISGKNHDGTPYIYD--SEITSNDKNLIN
AF380138_137951..139513      NTKFKTLNI------YMITNVGQYILYIVFCIISGKNHDGTPYIYD--SEITSNDKNLIN
DQ011155_138063..139613      NTKFKTLNI------YMITNVGQYILYIVFCIISGKNHDGTPYIYD--SEITSNDKNLIN
DQ011154_138085..139644      NTKFKTLNI------YMITNVGQYILYIVFCIISGKNHDGTPYIYD--SEITSNDKNLIN
X67115_2948..4444            NTKFKTLNI------YMITNVGQYILYIVFCIISGKNHNGTPYIYD--SEITSNNKNLIN
X69198_129223..130719        NTKFKTLNI------YMITNVGQYILYIVFCIISGKNHNGTPYIYD--SEITSNNKNLIN
Y16780_130229..131725        NTKFKTLNI------YMITNVGQYILYIVFCIISGKNHNGTPYIYD--SEITSNNKNLIN
X76266_2949..4445            NTKFKTLNI------YMITNVGQYILYIVFCIISGKNHNGTPYIYD--SEITSNNKNLIN
L22579_129846..131342        NTKFKTLNI------YMITNVGQYILYIVFCIISGKNHNGTPYIYD--SEITSNNKNLIN
AF095689_138881..139570      NTKFKTLNI------YMITNVGQYILYIVFCIISGKNHDGTPYIYD--SEITSNDKNLIN
M61187_3667..4308            NTKFKTLNI------YMITNVGQYILYIVFCIISGKNHDGTPYIYD--SEITSNDKNFIN
X57318_3667..4308            NTKFKTLNI------YMITNVGQYILYIVFCIISGKNHDGTPYIYD--SEITSNDKNFIN
X94355_154815..156371        NTKFKTLNI------YMITNVGQYILYIVFCIISGKNHDGTPYIYD--SEITSNDKNLIN
X06343_1..647                ------------------------------------------------------------
AF482758_155390..155968      ------------------------------------------------------------
AY603355_124434..125126      NTKFKTLNI------YMITNVGQYILYIVFCIISGKNHDGTPYIYD--SEITSNDKNLIN
U94848_130224..130916        NTKFKTLNI------YMITNVGQYILYIVFCIISGKNHDGTPYIYD--SEITSNDKNLIN
M61187_2809..3648            ------------------------------------------------------------
X57318_2809..3645            ------------------------------------------------------------
AF464893_195..1697           NTKFKTLNI------YMITNVGQYILYIVFCIISGKNHDGTPYIYD--SEITSNDKNFIN
AY243312_138461..139963      NTKFKTLNI------YMITNVGQYILYIVFCIISGKNHDGTPYIYD--SEITSNDKNFIN
AY678277_141098..142606      NTKFKTLNI------YMITNVGQYILYIVFCIISGKNHNGTPYIYD--SEITSNDKNLIN
AY678275_141099..142607      NTKFKTLNI------YMITNVGQYILYIVFCIISGKNHNGTPYIYD--SEITSNDKNLIN
AY678276_142492..140987      NTKFKTLNI------YMITNVGQYILYIVFCIISGKNHDGTPYIYD--SEITSNDKNLIN
AF095689_138059..138565      ------------------------------------------------------------
AY313848_141322..142824      NTKFKTLNI------YMITNVGQYILYIVFCIISGKNHDGTPYIYD--SEITSNDKNLIN
AY313847_141280..142782      NTKFKTLNI------YMITNVGQYILYIVFCIISGKNHDGTPYIYD--SEITSNDKNLIN
DQ377945_143830..145338      NTKFKTLNI------YMITNVGQYILYIVFCIISGKNHDGTPYIYD--SEITSNDKNLIN
AY484669_143271..144773      NTKFKTLNI------YMITNVGQYILYIVFCIISGKNHDGTPYIYD--SEITSNDKNLIN
AF012825_143493..146834      HSKYGCGNMFVGVPATIIILLDIDHINKLFSVFSTRYKANAYLYNEFFLFLNINHNLIIS
X69325_230..3379             HSKYGCGNMFVGVPATIIILLDIDHINKLFSVFSTRYKANAYLYNEFFLFLNINHNLIIS
Y18385_1..454                ------------------------------------------------------------
S72087_1..219                ------------------------------------------------------------
Y18386_1..454                ------------------------------------------------------------
AF438165_138497..140677      HRKYGCGNMFVGIPAALIVLLEIDHINKLFSVFSTRYDAKAYLYTEYFLFLNINHYLL-S
AY009089_136617..138797      HRKYGCGNMFVGIPAALIVLLEIDHINKLFSVFSTRYDAKAYLYTEYFLFLNINHYLL-S
X69774_608..2788             HRKYGCGNMFVGIPAALIVLLEIDHINKLFSVFSTRYDAKAYLYTEYFLFLNINHYLL-S
Y16780_128076..130184        HKKYGCGNMFVGIPAALIVLLEIDHINKLFSVFSTRYDAKAYLYTEYFLFLNINHYLL-S
X76266_796..2904             HKKYGCGNMFVGIPAALIVLLEIDHINKLFSVFSTRYDAKAYLYTEYFLFLNINHYLL-S
X67115_795..2903             HKKYGCGNMFVGIPAALIVLLEIDHINKLFSVFSTRYDAKAYLYTEYFLFLNINHYLL-S
X69198_127070..129178        HKKYGCGNMFVGIPAALIVLLEIDHINKLFSVFSTRYDAKAYLYTEYFLFLNINHYLL-S
L22579_127693..129801        HKKYGCGNMFVGIPAALIVLLEIDHINKLFSVFSTRYDAKAYLYTEYFLFLNINHYLL-S
AF380138_135815..137905      HRKYGCGNMFVGIPAALIVLLEIDHINKLFSVFSTRYDAKAYLYTEYFLFLNINHYLL-S
U84504_1..2091               HRKYGCGNMFVGIPAALIVLLEIDHINKLFSVFSTRYDAKAYLYTEYFLFLNINHYLL-S
DQ011155_135927..138017      HRKYGCGNMFVGIPAALIVLLEIDHINKLFSVFSTRYDAKAYLYTEYFLFLNINHYLL-S
DQ011154_135949..138039      HRKYGCGNMFVGIPAALIVLLEIDHINKLFSVFSTRYDAKAYLYTEYFLFLNINHYLL-S
DQ011157_135976..138066      HRKYGCGNMFVGIPAALIVLLEIDHINKLFSVFSTRYDAKAYLYTEYFLFLNINHYLL-S
DQ011153_135976..138066      HRKYGCGNMFVGIPAALIVLLEIDHINKLFSVFSTRYDAKAYLYTEYFLFLNINHYLL-S
DQ011156_136423..138513      HRKYGCGNMFVGIPAALIVLLEIDHINKLFSVFSTRYDAKAYLYTEYFLFLNINHYLL-S
U84503_1..2091               HRKYGCGNMFVGIPAALIVLLEIDHINKLFSVFSTRYDAKAYLYTEYFLFLNINHYLL-S
X94355_150930..154769        HRKYGCGNMFVGIPAALIVLLEIDHINKLFSVFSTRYDAKAYLYTEYFLFLNINHYLL-S
X06343_693..1021             ------------------------------------------------------------
AF482758_151490..155344      HRKYGCGNMFVGIPAALINLLEIDQINKLFSVFSTRYDAKTFIYTEYFLFLNINHYLLVS
M26173_3847..4510            ------------------------------------------------------------
D00319_580..4434             HRKYGCGNMFVGIPAALINLLEIDQINKLFSVFSTRYDAKTFIYTEYFLFLNINHYLLVS
AF095689_135837..138014      HRKYGCGNMFVGIPAALINLLEIDHINKLFSVFSTRYDAKTYLYTEYFLFLNINHYLL-S
M61187_590..2764             HRKYGCGNMFVGIPAALIILLEIDHINKLFSVFSTRYDAKAYLYTEYFLFLNINHYLL-S
X57318_590..2764             HRKYGCGNMFVGIPAALIILLEIDHINKLFSVFSTRYDAKAYLYTEYFLFLNINHYLL-S
AY243312_136239..138416      HRKYGCGNMFVGIPAALIILLEIDHINKLFSVFSTRYDAKAYLYTEYFLFLNINHYLL-S
M76371_614..2791             HRKYGCGNMFVGIPAALIILLEIDHINKLFSVFSTRYDAKAYLYTEYFLFLNINHYLL-S
DQ377945_141620..143785      HRKYGCGNMFVGIPAALIILLEIDHINKLFSVFSTRYDAKTYLYTEYFLFLNINHYLL-S
AY313847_139070..141235      HRKYGCGNMFVGIPAALIILLEIDHINKLFSVFSTRYDAKTYLYTEYFLFLNINHYLL-S
AY313848_139112..141277      HRKYGCGNMFVGIPAALIILLEIDHINKLFSVFSTRYDAKTYLYTEYFLFLNINHYLL-S
AY678277_138877..141054      HRKYGCGNMFVGIPAALINLLEIDHINKLFSVFSTRYDAKTYLYTEYFLFLNINHYLL-S
AY678275_138878..141055      HRKYGCGNMFVGIPAALINLLEIDHINKLFSVFSTRYDAKTYLYTEYFLFLNINHYLL-S
AY678276_140940..138766      HRKYGCGNMFVGIPAALINLLEIDHINKLFSVFSTRYDAKTYLYTEYFLFLNINHYLL-S
Y16780_126627..127031        ------------------------------------------------------------
X76268_13948..14352          ------------------------------------------------------------
X69198_125736..126026        ------------------------------------------------------------
L22579_126365..126655        ------------------------------------------------------------
AF095689_134212..134913      ------------------------------------------------------------
DQ011155_135284..135448      ------------------------------------------------------------
DQ011154_135303..135467      ------------------------------------------------------------
DQ011157_134875..135123      ------------------------------------------------------------
DQ011153_134875..135123      ------------------------------------------------------------
DQ011156_135322..135570      ------------------------------------------------------------
                                                                                         

DQ377805_4717..6207          KDLE--------------------------------------------------------
AY386263_104386..105942      SKTGFFCV----------------------------------------------------
AY386265_105333..106895      RQTTFFCL----------------------------------------------------
AX754989_104792..106354      RKTAFFCQ----------------------------------------------------
DQ184476_104798..106360      RKTAFFCQ----------------------------------------------------
AY386264_105537..107099      RKTAFFCQ----------------------------------------------------
AX754989_106397..107947      DYFCY-------------------------------------------------------
DQ184476_106403..107953      DYFCY-------------------------------------------------------
AY386264_107142..108692      TQMDYFCY----------------------------------------------------
AY386263_105980..107548      TQMDYFCY----------------------------------------------------
AY386265_106921..108480      TQMDYFCY----------------------------------------------------
AY318871_295207..297018      DFLNFIVASKKAKNKGL-------------------------------------------
AF198100_222748..224610      DFLNFIMASKKAKTKGL-------------------------------------------
AJ581527_212634..213884      ------------------------------------------------------------
DQ377805_10958..12958        GSMNAVCW----------------------------------------------------
U86941_3580..4074            ------------------------------------------------------------
U60315_153004..154545        HAFV--------------------------------------------------------
U86941_2532..3557            ------------------------------------------------------------
DQ356948_171565..170228      ------------------------------------------------------------
AY678276_138268..138110      ------------------------------------------------------------
AY318871_297053..298480      ETIRRIRH----------------------------------------------------
AF198100_224646..226070      ETIRRIRH----------------------------------------------------
AJ581527_213920..215341      ETIRRIRH----------------------------------------------------
U60315_151623..152978        ------------------------------------------------------------
U86941_1643..2506            ------------------------------------------------------------
AF438165_138255..138446      ------------------------------------------------------------
DQ377805_7122..10898         DYVHLDRR--------AYPDGVYDGCADDVSALVVLDADPAEDEYRNRAVSVTSGPCRER
DQ011155_135757..135960      ------------------------------------------------------------
DQ011154_135776..135904      ------------------------------------------------------------
AB004837_73..1713            ------------------------------------------------------------
U60315_155449..157089        ------------------------------------------------------------
U86941_4977..6671            ------------------------------------------------------------
Y16780_127074..127379        ------------------------------------------------------------
X76268_14395..14592          ------------------------------------------------------------
X69198_126069..126266        ------------------------------------------------------------
L22579_126698..126895        ------------------------------------------------------------
DQ011156_135629..135922      ------------------------------------------------------------
DQ011157_135181..135483      ------------------------------------------------------------
DQ011153_135181..135483      ------------------------------------------------------------
AF380138_135473..135700      ------------------------------------------------------------
DQ011155_135588..135815      ------------------------------------------------------------
DQ011154_135607..135834      ------------------------------------------------------------
Y16780_127424..128008        ------------------------------------------------------------
X76266_144..728              ------------------------------------------------------------
X67115_143..727              ------------------------------------------------------------
X69198_126418..127002        ------------------------------------------------------------
L22579_127047..127625        ------------------------------------------------------------
DQ011157_135599..135931      ------------------------------------------------------------
DQ011153_135599..135931      ------------------------------------------------------------
DQ011156_136046..136378      ------------------------------------------------------------
DQ377945_140977..141660      ------------------------------------------------------------
AY313847_138427..139110      ------------------------------------------------------------
AY313848_138469..139152      ------------------------------------------------------------
AY243312_135596..136279      ------------------------------------------------------------
M61187_1..603                ------------------------------------------------------------
X57318_1..603                ------------------------------------------------------------
AY678277_138234..138917      ------------------------------------------------------------
AY678275_138235..138918      ------------------------------------------------------------
AF095689_135185..135877      ------------------------------------------------------------
AY678276_138803..138123      ------------------------------------------------------------
M35027_137814..138011        ------------------------------------------------------------
DQ377945_140075..140272      ------------------------------------------------------------
AY313847_137525..137722      ------------------------------------------------------------
AY313848_137567..137764      ------------------------------------------------------------
M37415_3954..4583            ------------------------------------------------------------
AY243312_134694..134891      ------------------------------------------------------------
DQ377945_140241..140705      ------------------------------------------------------------
AY313847_137691..138155      ------------------------------------------------------------
AY313848_137733..138197      ------------------------------------------------------------
AY243312_134860..135324      ------------------------------------------------------------
AY678277_137330..137962      ------------------------------------------------------------
AY678275_137331..137963      ------------------------------------------------------------
AY678276_137848..137219      ------------------------------------------------------------
AF095689_138691..138906      ------------------------------------------------------------
AF482758_156187..156969      DRIKYACK----------------------------------------------------
AF464894_107..889            DRIKYACK----------------------------------------------------
M35027_137980..138948        ERIKYACK----------------------------------------------------
AF438165_140722..142215      DRIKYACK----------------------------------------------------
AY009089_138842..140338      DRIKYACK----------------------------------------------------
AY753185_138325..139824      DRIKYACK----------------------------------------------------
DQ011157_138112..139647      DRIKYACK----------------------------------------------------
DQ011153_138112..139647      DRIKYACK----------------------------------------------------
AY741551_138106..139626      DRIKYACK----------------------------------------------------
AY603973_138082..139581      DRIKYACK----------------------------------------------------
DQ011156_138559..140070      DRIKYACK----------------------------------------------------
AF380138_137951..139513      DRIKYACK----------------------------------------------------
DQ011155_138063..139613      DRIKYACK----------------------------------------------------
DQ011154_138085..139644      DRIKYACK----------------------------------------------------
X67115_2948..4444            DRIKYACK----------------------------------------------------
X69198_129223..130719        DRIKYACK----------------------------------------------------
Y16780_130229..131725        DRIKYACK----------------------------------------------------
X76266_2949..4445            DRIKYACK----------------------------------------------------
L22579_129846..131342        DRIKYACK----------------------------------------------------
AF095689_138881..139570      ERIKYACK----------------------------------------------------
M61187_3667..4308            ERIKYACK----------------------------------------------------
X57318_3667..4308            ERIKYACK----------------------------------------------------
X94355_154815..156371        DRIKYACK----------------------------------------------------
X06343_1..647                ------------------------------------------------------------
AF482758_155390..155968      ------------------------------------------------------------
AY603355_124434..125126      DRIKYACK----------------------------------------------------
U94848_130224..130916        DRIKYACK----------------------------------------------------
M61187_2809..3648            ------------------------------------------------------------
X57318_2809..3645            ------------------------------------------------------------
AF464893_195..1697           ERIKYACK----------------------------------------------------
AY243312_138461..139963      ERIKYACK----------------------------------------------------
AY678277_141098..142606      KRIKYACK----------------------------------------------------
AY678275_141099..142607      KRIKYACK----------------------------------------------------
AY678276_142492..140987      KRIKYACK----------------------------------------------------
AF095689_138059..138565      ------------------------------------------------------------
AY313848_141322..142824      DRIKYACK----------------------------------------------------
AY313847_141280..142782      ERIKYACK----------------------------------------------------
DQ377945_143830..145338      ERIKYACK----------------------------------------------------
AY484669_143271..144773      ERIKYACK----------------------------------------------------
AF012825_143493..146834      DSEPFI------------------------------------------------------
X69325_230..3379             DSEPFI------------------------------------------------------
Y18385_1..454                ------------------------------------------------------------
S72087_1..219                ------------------------------------------------------------
Y18386_1..454                ------------------------------------------------------------
AF438165_138497..140677      GSDLFI------------------------------------------------------
AY009089_136617..138797      GSDLFI------------------------------------------------------
X69774_608..2788             GSDLFI------------------------------------------------------
Y16780_128076..130184        GSDLFI------------------------------------------------------
X76266_796..2904             GSDLFI------------------------------------------------------
X67115_795..2903             GSDLFI------------------------------------------------------
X69198_127070..129178        GSDLFI------------------------------------------------------
L22579_127693..129801        GSDLFI------------------------------------------------------
AF380138_135815..137905      GSDLFI------------------------------------------------------
U84504_1..2091               GSDLFI------------------------------------------------------
DQ011155_135927..138017      GSDLFI------------------------------------------------------
DQ011154_135949..138039      GSDLFI------------------------------------------------------
DQ011157_135976..138066      GSDLFI------------------------------------------------------
DQ011153_135976..138066      GSDLFI------------------------------------------------------
DQ011156_136423..138513      GSDLFI------------------------------------------------------
U84503_1..2091               GSDLFI------------------------------------------------------
X94355_150930..154769        GSDLFI------------------------------------------------------
X06343_693..1021             ------------------------------------------------------------
AF482758_151490..155344      GSELFI------------------------------------------------------
M26173_3847..4510            ------------------------------------------------------------
D00319_580..4434             GSELFI------------------------------------------------------
AF095689_135837..138014      GSELFI------------------------------------------------------
M61187_590..2764             GSDLFI------------------------------------------------------
X57318_590..2764             GSDLFI------------------------------------------------------
AY243312_136239..138416      GSDLFI------------------------------------------------------
M76371_614..2791             GSDLFI------------------------------------------------------
DQ377945_141620..143785      GSDLFI------------------------------------------------------
AY313847_139070..141235      GSDLFI------------------------------------------------------
AY313848_139112..141277      GSDLFI------------------------------------------------------
AY678277_138877..141054      GSDLFI------------------------------------------------------
AY678275_138878..141055      GSDLFI------------------------------------------------------
AY678276_140940..138766      GSDLFI------------------------------------------------------
Y16780_126627..127031        ------------------------------------------------------------
X76268_13948..14352          ------------------------------------------------------------
X69198_125736..126026        ------------------------------------------------------------
L22579_126365..126655        ------------------------------------------------------------
AF095689_134212..134913      ------------------------------------------------------------
DQ011155_135284..135448      ------------------------------------------------------------
DQ011154_135303..135467      ------------------------------------------------------------
DQ011157_134875..135123      ------------------------------------------------------------
DQ011153_134875..135123      ------------------------------------------------------------
DQ011156_135322..135570      ------------------------------------------------------------
                                                                                         

DQ377805_4717..6207          ------------------------------------------------------------
AY386263_104386..105942      ------------------------------------------------------------
AY386265_105333..106895      ------------------------------------------------------------
AX754989_104792..106354      ------------------------------------------------------------
DQ184476_104798..106360      ------------------------------------------------------------
AY386264_105537..107099      ------------------------------------------------------------
AX754989_106397..107947      ------------------------------------------------------------
DQ184476_106403..107953      ------------------------------------------------------------
AY386264_107142..108692      ------------------------------------------------------------
AY386263_105980..107548      ------------------------------------------------------------
AY386265_106921..108480      ------------------------------------------------------------
AY318871_295207..297018      ------------------------------------------------------------
AF198100_222748..224610      ------------------------------------------------------------
AJ581527_212634..213884      ------------------------------------------------------------
DQ377805_10958..12958        ------------------------------------------------------------
U86941_3580..4074            ------------------------------------------------------------
U60315_153004..154545        ------------------------------------------------------------
U86941_2532..3557            ------------------------------------------------------------
DQ356948_171565..170228      ------------------------------------------------------------
AY678276_138268..138110      ------------------------------------------------------------
AY318871_297053..298480      ------------------------------------------------------------
AF198100_224646..226070      ------------------------------------------------------------
AJ581527_213920..215341      ------------------------------------------------------------
U60315_151623..152978        ------------------------------------------------------------
U86941_1643..2506            ------------------------------------------------------------
AF438165_138255..138446      ------------------------------------------------------------
DQ377805_7122..10898         HVGDPRAAAPDYRYISDRLVWPGTGESVVDELTSQARVIDELERKLQECVLRLEERRWCE
DQ011155_135757..135960      ------------------------------------------------------------
DQ011154_135776..135904      ------------------------------------------------------------
AB004837_73..1713            ------------------------------------------------------------
U60315_155449..157089        ------------------------------------------------------------
U86941_4977..6671            ------------------------------------------------------------
Y16780_127074..127379        ------------------------------------------------------------
X76268_14395..14592          ------------------------------------------------------------
X69198_126069..126266        ------------------------------------------------------------
L22579_126698..126895        ------------------------------------------------------------
DQ011156_135629..135922      ------------------------------------------------------------
DQ011157_135181..135483      ------------------------------------------------------------
DQ011153_135181..135483      ------------------------------------------------------------
AF380138_135473..135700      ------------------------------------------------------------
DQ011155_135588..135815      ------------------------------------------------------------
DQ011154_135607..135834      ------------------------------------------------------------
Y16780_127424..128008        ------------------------------------------------------------
X76266_144..728              ------------------------------------------------------------
X67115_143..727              ------------------------------------------------------------
X69198_126418..127002        ------------------------------------------------------------
L22579_127047..127625        ------------------------------------------------------------
DQ011157_135599..135931      ------------------------------------------------------------
DQ011153_135599..135931      ------------------------------------------------------------
DQ011156_136046..136378      ------------------------------------------------------------
DQ377945_140977..141660      ------------------------------------------------------------
AY313847_138427..139110      ------------------------------------------------------------
AY313848_138469..139152      ------------------------------------------------------------
AY243312_135596..136279      ------------------------------------------------------------
M61187_1..603                ------------------------------------------------------------
X57318_1..603                ------------------------------------------------------------
AY678277_138234..138917      ------------------------------------------------------------
AY678275_138235..138918      ------------------------------------------------------------
AF095689_135185..135877      ------------------------------------------------------------
AY678276_138803..138123      ------------------------------------------------------------
M35027_137814..138011        ------------------------------------------------------------
DQ377945_140075..140272      ------------------------------------------------------------
AY313847_137525..137722      ------------------------------------------------------------
AY313848_137567..137764      ------------------------------------------------------------
M37415_3954..4583            ------------------------------------------------------------
AY243312_134694..134891      ------------------------------------------------------------
DQ377945_140241..140705      ------------------------------------------------------------
AY313847_137691..138155      ------------------------------------------------------------
AY313848_137733..138197      ------------------------------------------------------------
AY243312_134860..135324      ------------------------------------------------------------
AY678277_137330..137962      ------------------------------------------------------------
AY678275_137331..137963      ------------------------------------------------------------
AY678276_137848..137219      ------------------------------------------------------------
AF095689_138691..138906      ------------------------------------------------------------
AF482758_156187..156969      ------------------------------------------------------------
AF464894_107..889            ------------------------------------------------------------
M35027_137980..138948        ------------------------------------------------------------
AF438165_140722..142215      ------------------------------------------------------------
AY009089_138842..140338      ------------------------------------------------------------
AY753185_138325..139824      ------------------------------------------------------------
DQ011157_138112..139647      ------------------------------------------------------------
DQ011153_138112..139647      ------------------------------------------------------------
AY741551_138106..139626      ------------------------------------------------------------
AY603973_138082..139581      ------------------------------------------------------------
DQ011156_138559..140070      ------------------------------------------------------------
AF380138_137951..139513      ------------------------------------------------------------
DQ011155_138063..139613      ------------------------------------------------------------
DQ011154_138085..139644      ------------------------------------------------------------
X67115_2948..4444            ------------------------------------------------------------
X69198_129223..130719        ------------------------------------------------------------
Y16780_130229..131725        ------------------------------------------------------------
X76266_2949..4445            ------------------------------------------------------------
L22579_129846..131342        ------------------------------------------------------------
AF095689_138881..139570      ------------------------------------------------------------
M61187_3667..4308            ------------------------------------------------------------
X57318_3667..4308            ------------------------------------------------------------
X94355_154815..156371        ------------------------------------------------------------
X06343_1..647                ------------------------------------------------------------
AF482758_155390..155968      ------------------------------------------------------------
AY603355_124434..125126      ------------------------------------------------------------
U94848_130224..130916        ------------------------------------------------------------
M61187_2809..3648            ------------------------------------------------------------
X57318_2809..3645            ------------------------------------------------------------
AF464893_195..1697           ------------------------------------------------------------
AY243312_138461..139963      ------------------------------------------------------------
AY678277_141098..142606      ------------------------------------------------------------
AY678275_141099..142607      ------------------------------------------------------------
AY678276_142492..140987      ------------------------------------------------------------
AF095689_138059..138565      ------------------------------------------------------------
AY313848_141322..142824      ------------------------------------------------------------
AY313847_141280..142782      ------------------------------------------------------------
DQ377945_143830..145338      ------------------------------------------------------------
AY484669_143271..144773      ------------------------------------------------------------
AF012825_143493..146834      ------------------------------------------------------------
X69325_230..3379             ------------------------------------------------------------
Y18385_1..454                ------------------------------------------------------------
S72087_1..219                ------------------------------------------------------------
Y18386_1..454                ------------------------------------------------------------
AF438165_138497..140677      ------------------------------------------------------------
AY009089_136617..138797      ------------------------------------------------------------
X69774_608..2788             ------------------------------------------------------------
Y16780_128076..130184        ------------------------------------------------------------
X76266_796..2904             ------------------------------------------------------------
X67115_795..2903             ------------------------------------------------------------
X69198_127070..129178        ------------------------------------------------------------
L22579_127693..129801        ------------------------------------------------------------
AF380138_135815..137905      ------------------------------------------------------------
U84504_1..2091               ------------------------------------------------------------
DQ011155_135927..138017      ------------------------------------------------------------
DQ011154_135949..138039      ------------------------------------------------------------
DQ011157_135976..138066      ------------------------------------------------------------
DQ011153_135976..138066      ------------------------------------------------------------
DQ011156_136423..138513      ------------------------------------------------------------
U84503_1..2091               ------------------------------------------------------------
X94355_150930..154769        ------------------------------------------------------------
X06343_693..1021             ------------------------------------------------------------
AF482758_151490..155344      ------------------------------------------------------------
M26173_3847..4510            ------------------------------------------------------------
D00319_580..4434             ------------------------------------------------------------
AF095689_135837..138014      ------------------------------------------------------------
M61187_590..2764             ------------------------------------------------------------
X57318_590..2764             ------------------------------------------------------------
AY243312_136239..138416      ------------------------------------------------------------
M76371_614..2791             ------------------------------------------------------------
DQ377945_141620..143785      ------------------------------------------------------------
AY313847_139070..141235      ------------------------------------------------------------
AY313848_139112..141277      ------------------------------------------------------------
AY678277_138877..141054      ------------------------------------------------------------
AY678275_138878..141055      ------------------------------------------------------------
AY678276_140940..138766      ------------------------------------------------------------
Y16780_126627..127031        ------------------------------------------------------------
X76268_13948..14352          ------------------------------------------------------------
X69198_125736..126026        ------------------------------------------------------------
L22579_126365..126655        ------------------------------------------------------------
AF095689_134212..134913      ------------------------------------------------------------
DQ011155_135284..135448      ------------------------------------------------------------
DQ011154_135303..135467      ------------------------------------------------------------
DQ011157_134875..135123      ------------------------------------------------------------
DQ011153_134875..135123      ------------------------------------------------------------
DQ011156_135322..135570      ------------------------------------------------------------
                                                                                         

DQ377805_4717..6207          ------------------------------------------------------------
AY386263_104386..105942      ------------------------------------------------------------
AY386265_105333..106895      ------------------------------------------------------------
AX754989_104792..106354      ------------------------------------------------------------
DQ184476_104798..106360      ------------------------------------------------------------
AY386264_105537..107099      ------------------------------------------------------------
AX754989_106397..107947      ------------------------------------------------------------
DQ184476_106403..107953      ------------------------------------------------------------
AY386264_107142..108692      ------------------------------------------------------------
AY386263_105980..107548      ------------------------------------------------------------
AY386265_106921..108480      ------------------------------------------------------------
AY318871_295207..297018      ------------------------------------------------------------
AF198100_222748..224610      ------------------------------------------------------------
AJ581527_212634..213884      ------------------------------------------------------------
DQ377805_10958..12958        ------------------------------------------------------------
U86941_3580..4074            ------------------------------------------------------------
U60315_153004..154545        ------------------------------------------------------------
U86941_2532..3557            ------------------------------------------------------------
DQ356948_171565..170228      ------------------------------------------------------------
AY678276_138268..138110      ------------------------------------------------------------
AY318871_297053..298480      ------------------------------------------------------------
AF198100_224646..226070      ------------------------------------------------------------
AJ581527_213920..215341      ------------------------------------------------------------
U60315_151623..152978        ------------------------------------------------------------
U86941_1643..2506            ------------------------------------------------------------
AF438165_138255..138446      ------------------------------------------------------------
DQ377805_7122..10898         EDLSAERDRVRELESTLRSDRELIDSLASGLAAERIRIRSGDAALEELREELSRAKEAAT
DQ011155_135757..135960      ------------------------------------------------------------
DQ011154_135776..135904      ------------------------------------------------------------
AB004837_73..1713            ------------------------------------------------------------
U60315_155449..157089        ------------------------------------------------------------
U86941_4977..6671            ------------------------------------------------------------
Y16780_127074..127379        ------------------------------------------------------------
X76268_14395..14592          ------------------------------------------------------------
X69198_126069..126266        ------------------------------------------------------------
L22579_126698..126895        ------------------------------------------------------------
DQ011156_135629..135922      ------------------------------------------------------------
DQ011157_135181..135483      ------------------------------------------------------------
DQ011153_135181..135483      ------------------------------------------------------------
AF380138_135473..135700      ------------------------------------------------------------
DQ011155_135588..135815      ------------------------------------------------------------
DQ011154_135607..135834      ------------------------------------------------------------
Y16780_127424..128008        ------------------------------------------------------------
X76266_144..728              ------------------------------------------------------------
X67115_143..727              ------------------------------------------------------------
X69198_126418..127002        ------------------------------------------------------------
L22579_127047..127625        ------------------------------------------------------------
DQ011157_135599..135931      ------------------------------------------------------------
DQ011153_135599..135931      ------------------------------------------------------------
DQ011156_136046..136378      ------------------------------------------------------------
DQ377945_140977..141660      ------------------------------------------------------------
AY313847_138427..139110      ------------------------------------------------------------
AY313848_138469..139152      ------------------------------------------------------------
AY243312_135596..136279      ------------------------------------------------------------
M61187_1..603                ------------------------------------------------------------
X57318_1..603                ------------------------------------------------------------
AY678277_138234..138917      ------------------------------------------------------------
AY678275_138235..138918      ------------------------------------------------------------
AF095689_135185..135877      ------------------------------------------------------------
AY678276_138803..138123      ------------------------------------------------------------
M35027_137814..138011        ------------------------------------------------------------
DQ377945_140075..140272      ------------------------------------------------------------
AY313847_137525..137722      ------------------------------------------------------------
AY313848_137567..137764      ------------------------------------------------------------
M37415_3954..4583            ------------------------------------------------------------
AY243312_134694..134891      ------------------------------------------------------------
DQ377945_140241..140705      ------------------------------------------------------------
AY313847_137691..138155      ------------------------------------------------------------
AY313848_137733..138197      ------------------------------------------------------------
AY243312_134860..135324      ------------------------------------------------------------
AY678277_137330..137962      ------------------------------------------------------------
AY678275_137331..137963      ------------------------------------------------------------
AY678276_137848..137219      ------------------------------------------------------------
AF095689_138691..138906      ------------------------------------------------------------
AF482758_156187..156969      ------------------------------------------------------------
AF464894_107..889            ------------------------------------------------------------
M35027_137980..138948        ------------------------------------------------------------
AF438165_140722..142215      ------------------------------------------------------------
AY009089_138842..140338      ------------------------------------------------------------
AY753185_138325..139824      ------------------------------------------------------------
DQ011157_138112..139647      ------------------------------------------------------------
DQ011153_138112..139647      ------------------------------------------------------------
AY741551_138106..139626      ------------------------------------------------------------
AY603973_138082..139581      ------------------------------------------------------------
DQ011156_138559..140070      ------------------------------------------------------------
AF380138_137951..139513      ------------------------------------------------------------
DQ011155_138063..139613      ------------------------------------------------------------
DQ011154_138085..139644      ------------------------------------------------------------
X67115_2948..4444            ------------------------------------------------------------
X69198_129223..130719        ------------------------------------------------------------
Y16780_130229..131725        ------------------------------------------------------------
X76266_2949..4445            ------------------------------------------------------------
L22579_129846..131342        ------------------------------------------------------------
AF095689_138881..139570      ------------------------------------------------------------
M61187_3667..4308            ------------------------------------------------------------
X57318_3667..4308            ------------------------------------------------------------
X94355_154815..156371        ------------------------------------------------------------
X06343_1..647                ------------------------------------------------------------
AF482758_155390..155968      ------------------------------------------------------------
AY603355_124434..125126      ------------------------------------------------------------
U94848_130224..130916        ------------------------------------------------------------
M61187_2809..3648            ------------------------------------------------------------
X57318_2809..3645            ------------------------------------------------------------
AF464893_195..1697           ------------------------------------------------------------
AY243312_138461..139963      ------------------------------------------------------------
AY678277_141098..142606      ------------------------------------------------------------
AY678275_141099..142607      ------------------------------------------------------------
AY678276_142492..140987      ------------------------------------------------------------
AF095689_138059..138565      ------------------------------------------------------------
AY313848_141322..142824      ------------------------------------------------------------
AY313847_141280..142782      ------------------------------------------------------------
DQ377945_143830..145338      ------------------------------------------------------------
AY484669_143271..144773      ------------------------------------------------------------
AF012825_143493..146834      ------------------------------------------------------------
X69325_230..3379             ------------------------------------------------------------
Y18385_1..454                ------------------------------------------------------------
S72087_1..219                ------------------------------------------------------------
Y18386_1..454                ------------------------------------------------------------
AF438165_138497..140677      ------------------------------------------------------------
AY009089_136617..138797      ------------------------------------------------------------
X69774_608..2788             ------------------------------------------------------------
Y16780_128076..130184        ------------------------------------------------------------
X76266_796..2904             ------------------------------------------------------------
X67115_795..2903             ------------------------------------------------------------
X69198_127070..129178        ------------------------------------------------------------
L22579_127693..129801        ------------------------------------------------------------
AF380138_135815..137905      ------------------------------------------------------------
U84504_1..2091               ------------------------------------------------------------
DQ011155_135927..138017      ------------------------------------------------------------
DQ011154_135949..138039      ------------------------------------------------------------
DQ011157_135976..138066      ------------------------------------------------------------
DQ011153_135976..138066      ------------------------------------------------------------
DQ011156_136423..138513      ------------------------------------------------------------
U84503_1..2091               ------------------------------------------------------------
X94355_150930..154769        ------------------------------------------------------------
X06343_693..1021             ------------------------------------------------------------
AF482758_151490..155344      ------------------------------------------------------------
M26173_3847..4510            ------------------------------------------------------------
D00319_580..4434             ------------------------------------------------------------
AF095689_135837..138014      ------------------------------------------------------------
M61187_590..2764             ------------------------------------------------------------
X57318_590..2764             ------------------------------------------------------------
AY243312_136239..138416      ------------------------------------------------------------
M76371_614..2791             ------------------------------------------------------------
DQ377945_141620..143785      ------------------------------------------------------------
AY313847_139070..141235      ------------------------------------------------------------
AY313848_139112..141277      ------------------------------------------------------------
AY678277_138877..141054      ------------------------------------------------------------
AY678275_138878..141055      ------------------------------------------------------------
AY678276_140940..138766      ------------------------------------------------------------
Y16780_126627..127031        ------------------------------------------------------------
X76268_13948..14352          ------------------------------------------------------------
X69198_125736..126026        ------------------------------------------------------------
L22579_126365..126655        ------------------------------------------------------------
AF095689_134212..134913      ------------------------------------------------------------
DQ011155_135284..135448      ------------------------------------------------------------
DQ011154_135303..135467      ------------------------------------------------------------
DQ011157_134875..135123      ------------------------------------------------------------
DQ011153_134875..135123      ------------------------------------------------------------
DQ011156_135322..135570      ------------------------------------------------------------
                                                                                         

DQ377805_4717..6207          -ESRKVVESAE------------------------KARQAAEQSTTLAKETVEAIRKLAA
AY386263_104386..105942      -AFFRDISTLA------------------------SHFRNTAIYIGLPIYWWYGVDVNDV
AY386265_105333..106895      -DFLNNMGALA------------------------SYYTNSAIYFGVPMFWWYGVDAKSI
AX754989_104792..106354      -DFLNAMGTLA------------------------HWYSNPAIYFGVPMYWWYGVDAKSI
DQ184476_104798..106360      -DFLNAMGTLA------------------------HWYSNPAIYFGVPMYWWYGVDAKSI
AY386264_105537..107099      -DFLNAMGTLA------------------------HWYSNPAIYFGVPMYWWYGVDAKSI
AX754989_106397..107947      -NFMWHIASVA------------------------NYYKNKSLVIGLPMYWWRDDQNQQF
DQ184476_106403..107953      -NFMWHIASVA------------------------NYYKNKSLVIGLPMYWWRDDQNQQF
AY386264_107142..108692      -NFMWHIASVA------------------------NYYKNKSLVIGLPMYWWRDEQEQR-
AY386263_105980..107548      -LFLWYMGSVA------------------------FYYNNKSLVFGIPMYWWRGDGLSTN
AY386265_106921..108480      -NFMWYMGSIS------------------------TYYKNKSLVFGVPMYWWRGSGLE--
AY318871_295207..297018      -CVKLCGIPFETDYSMSELIMDGL-----------CYCFTDEVTIKKGYYEFVQLYTKCH
AF198100_222748..224610      -KISLCGIPFETDYSISEQVMDGLCYCFTD------EVTIKKNHYDFVQLYTKCHIGDSY
AJ581527_212634..213884      --------------DYLRLVSSVH-----------YRFKCKCMFIGLPVYYIHLMSPDDI
DQ377805_10958..12958        -QFMLKVATLC------------------------GEKMATHFFFGLPMYYYKCLTPEVI
U86941_3580..4074            ------------------------------------------------------------
U60315_153004..154545        -SLLTYGTYIN------------------------HYENSAYMFIGAPMYWAQYVDYYW-
U86941_2532..3557            ------------------------------------------MFIGAPMYWAQYVDYYW-
DQ356948_171565..170228      -IVDYYNIVND------------------------FKSAKNNIVINVPCYFWYKDVQPNH
AY678276_138268..138110      ------------------------------------------------------------
AY318871_297053..298480      -RYYNRITSIH------------------------MRFRCKYMFIGIPCYLFPDDSAFGE
AF198100_224646..226070      -RYFNRIASIH------------------------MRFRCKSMFIGIPCYLFPDDSAFGE
AJ581527_213920..215341      -RYFNRIASIH------------------------MRFRCKSMFIGIPCYLFPDDSAFGE
U60315_151623..152978        -------------------------------------RRCKYMFVGLPAYLVQGMSSKD-
U86941_1643..2506            -----------------------------------GKLLHAYEHIHAHGEQLGTVLDTRG
AF438165_138255..138446      ------------------------------------------------------------
DQ377805_7122..10898         CEKERARIAAL------------------------ERAIHTAGNCIHLQGELTTVRRWLR
DQ011155_135757..135960      ------------------------------------------------------------
DQ011154_135776..135904      ------------------------------------------------------------
AB004837_73..1713            -KILNRVYEIH------------------------TRTQCKYMFVGIPSYYWHGVSVSA-
U60315_155449..157089        -KILNRVYEIH------------------------TRTQCKYMFVGIPSYYWHGVSVSA-
U86941_4977..6671            -KILNRVYEIH------------------------TRTQCKYMFVGIPSYYWHGVSVSAL
Y16780_127074..127379        ------------------------------------------------------------
X76268_14395..14592          ------------------------------------------------------------
X69198_126069..126266        ------------------------------------------------------------
L22579_126698..126895        ------------------------------------------------------------
DQ011156_135629..135922      ------------------------------------------------------------
DQ011157_135181..135483      ------------------------------------------------------------
DQ011153_135181..135483      ------------------------------------------------------------
AF380138_135473..135700      ------------------------------------------------------------
DQ011155_135588..135815      ------------------------------------------------------------
DQ011154_135607..135834      ------------------------------------------------------------
Y16780_127424..128008        ------------------------------------------------------------
X76266_144..728              ------------------------------------------------------------
X67115_143..727              ------------------------------------------------------------
X69198_126418..127002        ------------------------------------------------------------
L22579_127047..127625        ------------------------------------------------------------
DQ011157_135599..135931      ---------------------------------------------MKSMLIW--------
DQ011153_135599..135931      ---------------------------------------------MKSMLIW--------
DQ011156_136046..136378      ---------------------------------------------MKSMLIW--------
DQ377945_140977..141660      -MKPMPKQREM------------------------RRLRDRISDIERQLSDCRRNNESNA
AY313847_138427..139110      -MKPMPKQREM------------------------RRLRDRISDIERQLSDCRRNNESNA
AY313848_138469..139152      -MKPMPKQREM------------------------RRLRDRISDIERQLSDCRRNNESNA
AY243312_135596..136279      -MKPMPKQREM------------------------RRLRDRISDIERQLSDCRRNNESNA
M61187_1..603                ----------M------------------------RRLRDRISDIERQLSDCRRNNESNA
X57318_1..603                ----------M------------------------RRLRDRISDIERQLSDCRRNNESNA
AY678277_138234..138917      -MKPMPKQREM------------------------RRLRDRISDIERQLSDCRRNNESNA
AY678275_138235..138918      -MKPMPKQREM------------------------RRLRDRISDIERQLSDCRRNNESNA
AF095689_135185..135877      -MKPMPKQREM------------------------RRLRDRISDIERQLSDCRRNNESNA
AY678276_138803..138123      -MKPMPKQREM------------------------RRLRDRISDIERQLSDCRRNNESNA
M35027_137814..138011        ------------------------------------------------------------
DQ377945_140075..140272      ------------------------------------------------------------
AY313847_137525..137722      ------------------------------------------------------------
AY313848_137567..137764      ------------------------------------------------------------
M37415_3954..4583            ------------------------------------------------------------
AY243312_134694..134891      ------------------------------------------------------------
DQ377945_140241..140705      ------------------------------------------------------------
AY313847_137691..138155      ------------------------------------------------------------
AY313848_137733..138197      ------------------------------------------------------------
AY243312_134860..135324      ------------------------------------------------------------
AY678277_137330..137962      ------------------------------------------------------------
AY678275_137331..137963      ------------------------------------------------------------
AY678276_137848..137219      ------------------------------------------------------------
AF095689_138691..138906      ------------------------------------------------------------
AF482758_156187..156969      -QILHGQLTMA------------------------LRIRNKFMFIGSPMYLWFNVNGAH-
AF464894_107..889            -QILHGQLTMA------------------------LRIRNKFMFIGSPMYLWFNVNGAH-
M35027_137980..138948        -QILHGQLTIA------------------------LRIRNKFMFIGSPMYLWFNVNGSQ-
AF438165_140722..142215      -QILHGQLTMA------------------------LRIRNKFMFIGSPMYLWFNVNGSH-
AY009089_138842..140338      -QILHGQLTMA------------------------LRIRNKFMFIGSPMYLWFNVNGSH-
AY753185_138325..139824      -QILHGQLTMA------------------------LRIRNKFMFIGSPMYLWFNVNGSH-
DQ011157_138112..139647      -QILHGQLTMA------------------------LRIRNKFMFIGSPMYLWFNVNGSH-
DQ011153_138112..139647      -QILHGQLTMA------------------------LRIRNKFMFIGSPMYLWFNVNGSH-
AY741551_138106..139626      -QILHGQLTMA------------------------LRIRNKFMFIGSPMYLWFNVNGSH-
AY603973_138082..139581      -QILHGQLTMA------------------------LRIRNKFMFIGSPMYLWFNVNGSH-
DQ011156_138559..140070      -QILHGQLTMA------------------------LRIRNKFMFIGSPMYLWFNVNGSH-
AF380138_137951..139513      -QILHGQLTMA------------------------LRIRNKFMFIGSPMYLWFNVNGSH-
DQ011155_138063..139613      -QILHGQLTMA------------------------LRIRNKFMFIGSPMYLWFNVNGSH-
DQ011154_138085..139644      -QILHGQLTMA------------------------LRIRNKFMFIGSPMYLWFNVNGSH-
X67115_2948..4444            -QILHGQLTMA------------------------LRIRNKFMFIGSPMYLWFNVNGSH-
X69198_129223..130719        -QILHGQLTMA------------------------LRIRNKFMFIGSPMYLWFNVNGSH-
Y16780_130229..131725        -QILHGQLTMA------------------------LRIRNKFMFIGSPMYLWFNVNGSH-
X76266_2949..4445            -QILHGQLTMA------------------------LRIRNKFMFIGSPMYLWFNVNGSH-
L22579_129846..131342        -QILHGQLTMA------------------------LRIRNKFMFIGSPMYLWFNVNGSH-
AF095689_138881..139570      -QILHGQLTIA------------------------LRIRNKFMFIGSPMYLWFNVNGSQ-
M61187_3667..4308            -QILHGQLTIA------------------------LRIRNKFMFIGSPMYLWFNVNGSQ-
X57318_3667..4308            -QILHGQLTIA------------------------LRIRNKFMFIGSPMYLWFNVNGSQ-
X94355_154815..156371        -QILHGQLTMA------------------------LRIRNKFMFIGSPMYLWFNVNGSH-
X06343_1..647                ------------------------------------------------------------
AF482758_155390..155968      ------------------------------------------------------------
AY603355_124434..125126      -QILHGQLTIA------------------------LRIRNKFMFIGSPMYLWFNVNGSQ-
U94848_130224..130916        -QILHGQLTIA------------------------LRIRNKFMFIGSPMYLWFNVNGSQ-
M61187_2809..3648            ------------------------------------------------------------
X57318_2809..3645            ------------------------------------------------------------
AF464893_195..1697           -QILHGQLTIA------------------------LRIRNKFMFIGSPMYLWFNVNGSQ-
AY243312_138461..139963      -QILHGQLTIA------------------------LRIRNKFMFIGSPMYLWFNVNGSQ-
AY678277_141098..142606      -QILHGQLTIA------------------------LRIRNKFMFIGSPMYLWFNVNGSQ-
AY678275_141099..142607      -QILHGQLTIA------------------------LRIRNKFMFIGSPMYLWFNVNGSQ-
AY678276_142492..140987      -QILHGQLTIA------------------------LRIRNKFMFIGSPMYLWFNVNGSQ-
AF095689_138059..138565      ------------------------------------------------------------
AY313848_141322..142824      -QILHDQLTIA------------------------LRIRNKFMFIGSPMYLWFNVNGSQ-
AY313847_141280..142782      -QILHGQLTIA------------------------LRIRNKFMFIGSPMYLWFNVNGSQ-
DQ377945_143830..145338      -QILHGQLTIA------------------------LRIRNKFMFIGSPMYLWFNVNGSQ-
AY484669_143271..144773      -QILHGQLTIA------------------------LRIRNKFMFIGSPMYLWFNVNGSQ-
AF012825_143493..146834      -NIAYGPASFSTPISVPDYIMEALTFKACDHIIKSGDLKYTYVFTKKYKDLFNTKSDSIY
X69325_230..3379             -NIAYGPASFRPPISVPDYIMEALTFKACDHIIKSGDLKYTYVFTKKYKDLFNTKSDSIY
Y18385_1..454                ------------------------------------------------------------
S72087_1..219                ------------------------------------------------------------
Y18386_1..454                ------------------------------------------------------------
AF438165_138497..140677      -NVAYGAVSFSSPISVPDYIMEALTFKACDHIMKSGDLIYIYAFTKKVKDLFNTKSDSIY
AY009089_136617..138797      -NVAYGAVSFSSPISVPDYIMEALTFKACDHIMKSGDLIYIYAFTKKVKDLFNTKSDSIY
X69774_608..2788             -NVAYCAVSFSSPIRVPDYIMEALTFKACDHIMKSGDLKYTYAFTKKVKDLFNTKSDSIY
Y16780_128076..130184        -NVAYGAVSFSSPISVPDYIMEALTFKACDHIMKSGDLIYIYAFTKKVKDLFNTKSNSIY
X76266_796..2904             -NVAYGAVSFSSPISVPDYIMEALTFKACDHIMKSGDLIYIYAFTKKVKDLFNTKSNSIY
X67115_795..2903             -NVAYGAVSFSSPISVPDYIMEALTFKACDHIMKSGDLIYIYAFTKKVKDLFNTKSDSIY
X69198_127070..129178        -NVAYGAVSFSSPISVPDYIMEALTFKACDHIMKSGDLIYIYAFTKKVKDLFNTKSDSIY
L22579_127693..129801        -NVAYGAVSFSSPISVPDYIMEALTFKACDHIMKSGDLIYIYAFTKKVKDLFNTKSDSIY
AF380138_135815..137905      -NVAYGAVSFSSPISVPDYIMEALTFKACDHIMKSGDLKYTYAFTKKVKDLFNTKSDSVY
U84504_1..2091               -NVAYGAVSFSSPISVPDYIMEALTFKACDHIMKSGDLKYTYAFTKKVKDLFNTKSDSVY
DQ011155_135927..138017      -NVAYGAVSFSSPISVPDYIMEALTFKACDHIMKSGDLKYTYAFTKKVKDLFNTKSDSVY
DQ011154_135949..138039      -NVAYGAVSFSSPISVPDYIMEALTFKACDHIMKSGDLKYTYAFTKKVKDLFNTKSDSVY
DQ011157_135976..138066      -NVAYGAVSFSSPISVPDYIMEALTFKACDHIMKSGDLKYTYAFTKKVKDLFNTKSDSVY
DQ011153_135976..138066      -NVAYGAVSFSSPISVPDYIMEALTFKACDHIMKSGDLKYTYAFTKKVKDLFNTKSDSVY
DQ011156_136423..138513      -NVAYGAVSFSSPISVPDYIMEALTFKACDHIMKSGDLKYTYVFTKKVKDLFNTKSDSVY
U84503_1..2091               -NVAYGAVSFSSPISVPDYIMEALTFKACDHIMKSGDLKYTYAFTKKVKDLFNTKSDSVY
X94355_150930..154769        -NVAYGAVSFSSPISVPDYIMEALTFKACDHIMKSGDLKYTYAFTKKVKDLFNTKSDSIY
X06343_693..1021             ------------------------------------------------------------
AF482758_151490..155344      -NVAYGPASFSSPISVPDYIMEALTFKACDHIMKSGDLKYTYAFTKKVKDLFNTKSDSVY
M26173_3847..4510            ------------------------------------------------------------
D00319_580..4434             -NVAYGPASFSSPISVPDYIMEALTFKACDHIMKSGDLKYTYAFTKKVKDLFNTKSDSVY
AF095689_135837..138014      -NVAYGPVSFSSPISVPDYIMEALTFKACDHIMKSGDLKYTYAFTKKVKDLFNTKSDSIY
M61187_590..2764             -NVAYGAVSFSSPISVPDYIMEALTFKACDHIMKSGDLKYTYAFTKKVKDLFNTKSDSIY
X57318_590..2764             -NVAYGAVSFSSPISVPDYIMEALTFKACDHIMKSGDLKYTYAFTKKVKDLFNTKSDSIY
AY243312_136239..138416      -NVAYGAVSFSSPISVPDYIMEALTFKACDHIMKSGDLKYTYAFTKKVKDLFNTKSDSIY
M76371_614..2791             -NVAYGAVSFSSPISVPDYIMEALTFKACDHIMKSGDLKYTYAFTKKVKDLFNTKSDSIY
DQ377945_141620..143785      -NVAYGAVSFSSPISVPDYIMEALTFKACDHIMKSGDLKYTYAFTKKVKDLFNTKSDSVY
AY313847_139070..141235      -NVAYGAVSFSSPISVPDYIMEALTFKACDHIMKSGDLKYTYAFTKKVKDLFNTKSDSVY
AY313848_139112..141277      -NVAYGAVSFSSPISVPDYIMEALTFKACDHIMKSGDLKYTYAFTKKVKDLFNTKSDSVY
AY678277_138877..141054      -NVAYGAVSFSSPISVPDYIMEALTFKACDHIMKSGDLKYTYAFTKKVKDLFNTKSDSIY
AY678275_138878..141055      -NVAYGAVSFSSPISVPDYIMEALTFKACDHIMKSGDLKYTYAFTKKVKDLFNTKSDSIY
AY678276_140940..138766      -NVAYGAVSFSSPISVPDYIMEALTFKACDHIMKSGDLKYTYAFTKKVKDLFNTKSDSIY
Y16780_126627..127031        ------------------------------------------------------------
X76268_13948..14352          ------------------------------------------------------------
X69198_125736..126026        ------------------------------------------------------------
L22579_126365..126655        ------------------------------------------------------------
AF095689_134212..134913      ------------------------------------------------------------
DQ011155_135284..135448      ------------------------------------------------------------
DQ011154_135303..135467      ------------------------------------------------------------
DQ011157_134875..135123      ------------------------------------------------------------
DQ011153_134875..135123      ------------------------------------------------------------
DQ011156_135322..135570      ------------------------------------------------------------
                                                                                         

DQ377805_4717..6207          KERKDLED-LNKQY--------------AALSDKRATL--------YKANLARNKQLEAT
AY386263_104386..105942      YIKTEKLVSDTRTI-----EYARGVLAIIQFMKEVNGTDVKDKDHVKISF----------
AY386265_105333..106895      YKKLETNW-KNPAT--------------MEYTRHSLAFIQFM------------------
AX754989_104792..106354      YRILETGWTYNGKI--------------HEETRNSLAFLQFM------------------
DQ184476_104798..106360      YRILETGWTYNGKI--------------HEETRNSLAFLQFM------------------
AY386264_105537..107099      YRILETGWTYNGKI--------------HEETRNSLAFIQFM------------------
AX754989_106397..107947      VLEQLKNDFPDVSM--------------PDARGAIDFV----------------------
DQ184476_106403..107953      VLEQLKNDFPDVSM--------------PDARGAIDFV----------------------
AY386264_107142..108692      ---FVLEQ-LKNDF--------------PDISMPDARG-----AIDFVQYMT--------
AY386263_105980..107548      VHTLLDDY--------------------FNKEDPKKNSNGAVTFARYMYIT---------
AY386265_106921..108480      ----------------------------ENVNKKINEY----------------------
AY318871_295207..297018      IGDTYEYLRLTDEYPSTKMSFSPNCDYDCSSIRIFKDKDNDFYQNRHTLFFPDD------
AF198100_222748..224610      EYIRLTDEFPTTKMSFSPNCIHDCSAIRIFKDKDNDFY-----QNRHMLFFPDD------
AJ581527_212634..213884      ITAMESVG-RKPRT--------------GPEEYERNTTIHIKEMCAYQDF----------
DQ377805_10958..12958        VAIYDGLK-DM---------------------IDKSSV--IANARAQMALLRYVKENCGE
U86941_3580..4074            ------------------------------------------------------------
U60315_153004..154545        ---AYKHL-YENAF--------------VELLPSTKMY------RAYFEY----------
U86941_2532..3557            ---AYKHL-YENAF--------------VELLPSTKMY------RAYFEY----------
DQ356948_171565..170228      IINSVTMY-LQYLT--------------EELRFLYGLA-----DHFPLHD----------
AY678276_138268..138110      ------------------------------------------------------------
AY318871_297053..298480      ILEWGANI-FNKPY--------------MMMHKNYLEY----------------------
AF198100_224646..226070      ILEWGSNM-FSRPY--------------MIMHKKYIEY----------------------
AJ581527_213920..215341      ILEWGSNM-FSRPY--------------MIMHKKYIEY----------------------
U60315_151623..152978        ----FVELLTSMRDVQVYDEHTKRMIRVNAVDAYLDKY-----IDFVVFL----------
U86941_1643..2506            KYILYYVFSLALSVQ---------------------------------------------
AF438165_138255..138446      ------------------------------------------------------------
DQ377805_7122..10898         EAEKRAAD-AEETI--------------KELLEKLAKT-----KSECMQT----------
DQ011155_135757..135960      ------------------------------------------------------------
DQ011154_135776..135904      ------------------------------------------------------------
AB004837_73..1713            -LQVWGAGLLRESS--------------MKLYAAYLRF----------------------
U60315_155449..157089        -LQVWGAGLLRESS--------------MKLYAAYLRF----------------------
U86941_4977..6671            QVWGA-----------------------GLLRESSMKL----------------------
Y16780_127074..127379        -MIVATKESLKDNV----------------------------------------------
X76268_14395..14592          ------------------------------------------------------------
X69198_126069..126266        ------------------------------------------------------------
L22579_126698..126895        ------------------------------------------------------------
DQ011156_135629..135922      ------------------------------------------------------------
DQ011157_135181..135483      ------------------------------------------------------------
DQ011153_135181..135483      ------------------------------------------------------------
AF380138_135473..135700      ------------------------------------------------------------
DQ011155_135588..135815      ------------------------------------------------------------
DQ011154_135607..135834      ------------------------------------------------------------
Y16780_127424..128008        -MEKEIQR-LRDRI--------------MDLDRQ-------------LNE----------
X76266_144..728              -MEKEIQR-LRDRI--------------MDLDRQ-------------LNE----------
X67115_143..727              -MEKEIQR-LRDRI--------------MDLDRQ-------------LNE----------
X69198_126418..127002        -MEKEIQR-LRDRI--------------MDLDRQ-------------LNE----------
L22579_127047..127625        -MEKEIQR-LRDRI--------------MDLDRQL-------------------------
DQ011157_135599..135931      ---------KRDRI--------------MDLDRHLNDC----------------------
DQ011153_135599..135931      ---------KRDRI--------------MDLDRHLNDC----------------------
DQ011156_136046..136378      ---------KRDRI--------------MDLDRHLNDC----------------------
DQ377945_140977..141660      DMEREMQR-LRDRI--------------MDLDRQ-------------LNE----------
AY313847_138427..139110      DMEREMQR-LRDRI--------------MDLDRQ-------------LNE----------
AY313848_138469..139152      DMEREMQR-LRDRI--------------MDLDRQ-------------LNE----------
AY243312_135596..136279      DMEREMQR-LRDRI--------------MDLDRQ-------------LNE----------
M61187_1..603                DMEREMQR-LRDRI--------------MDLDRQ-------------LNE----------
X57318_1..603                DMEREMQR-LRDRI--------------MDLDRQ-------------LNE----------
AY678277_138234..138917      DMEREMQR-FRDRI--------------MDLDRQ-------------LNE----------
AY678275_138235..138918      DMEREMQR-FRDRI--------------MDLDRQ-------------LNE----------
AF095689_135185..135877      DMEREMQR-LRDRI--------------MDLDRQ-------------LNE----------
AY678276_138803..138123      DMEREMQR-LRDRI--------------MDLDRQ-------------LNE----------
M35027_137814..138011        ------------------------------------------------------------
DQ377945_140075..140272      ------------------------------------------------------------
AY313847_137525..137722      ------------------------------------------------------------
AY313848_137567..137764      ------------------------------------------------------------
M37415_3954..4583            ----------------------------MEFDR---------------------------
AY243312_134694..134891      ------------------------------------------------------------
DQ377945_140241..140705      ----------------------------MEFDR---------------------------
AY313847_137691..138155      ----------------------------MEFDR---------------------------
AY313848_137733..138197      ----------------------------MEFDR---------------------------
AY243312_134860..135324      ----------------------------MEFDR---------------------------
AY678277_137330..137962      ----------------------------MEFDR---------------------------
AY678275_137331..137963      ----------------------------MEFDR---------------------------
AY678276_137848..137219      ----------------------------MEFDR---------------------------
AF095689_138691..138906      -----------------------------------------------MYY----------
AF482758_156187..156969      ---VYREI-YDGNV--------------GFHNREISRL-----LYAFMYY----------
AF464894_107..889            ---VYREI-YDGNV--------------GFHNREISRL-----LYAFMYY----------
M35027_137980..138948        ------------------------------------------------------------
AF438165_140722..142215      ---VYHEI-YDGNV--------------GFHNKEIGRL-----LYAFMYY----------
AY009089_138842..140338      ---VYHEI-YDGNV--------------GFHNKEIGRL-----LYAFMYY----------
AY753185_138325..139824      ---VYHEI-YDRNV--------------GFHNKEIGRL-----LYAFMYY----------
DQ011157_138112..139647      ---VYHEI-YDRNV--------------GFHNKEIGRL-----LYAFMYY----------
DQ011153_138112..139647      ---VYHEI-YDRNV--------------GFHNKEIGRL-----LYAFMYY----------
AY741551_138106..139626      ---VYHEI-YDRNV--------------GFHNKEIGRL-----LYAFMYY----------
AY603973_138082..139581      ---VYHEI-YDRNV--------------GFHNKEIGRL-----LYAFMYY----------
DQ011156_138559..140070      ---VYHEI-YDRNV--------------GFHNKEIGRL-----LYAFMYY----------
AF380138_137951..139513      ---VYHEI-YDRNV--------------GFHNKEIGRL-----LYAFMYY----------
DQ011155_138063..139613      ---VYHEI-YDRNV--------------GFHNKEIGRL-----LYAFMYY----------
DQ011154_138085..139644      ---VYHEI-YDHNV--------------GFHNKEIGRL-----LYAFMYY----------
X67115_2948..4444            ---VYHEI-YDGNV--------------GFHNKEIGRL-----LYAFMYY----------
X69198_129223..130719        ---VYHEI-YDGNV--------------GFHNKEIGRL-----LYAFMYY----------
Y16780_130229..131725        ---VYHEI-YDGNV--------------GFHNKEIGRL-----LYAFMYY----------
X76266_2949..4445            ---VYHEI-YDGNV--------------GFHNKEIGRL-----LYAFMYY----------
L22579_129846..131342        ---VYHEI-YDGNV--------------GFHNKEIGRL-----LYAFMYY----------
AF095689_138881..139570      ---VYHDI-YDRNA--------------GFHNKEIGRL-----LYA-IYV----------
M61187_3667..4308            ------------------------------------------------------------
X57318_3667..4308            ------------------------------------------------------------
X94355_154815..156371        ---VYHEI-YDRNV--------------GFHNKEIGRL-----LYAFMYY----------
X06343_1..647                ------------------------------------------------------------
AF482758_155390..155968      ------------------------------------------------------------
AY603355_124434..125126      ---VYHDI-YDRNA--------------GFHNKEIGRL-----LYAFMYY----------
U94848_130224..130916        ------------------------------------------------------------
M61187_2809..3648            ----------------------------------------------FMYY----------
X57318_2809..3645            -----------------------------------------------MYY----------
AF464893_195..1697           ---VYHDI-YDRNA--------------GFHNKEIGRL-----LYAFMYY----------
AY243312_138461..139963      ---VYHDI-YDRNA--------------GFHNKEIGRL-----LYAFMYY----------
AY678277_141098..142606      ---VYHDI-YDRNA--------------GFHNKEIGRL-----LYAFMYY----------
AY678275_141099..142607      ---VYHDI-YDRNA--------------GFHNKEIGRL-----LYAFMYY----------
AY678276_142492..140987      ---VYHDI-YDRNA--------------GFHNKEIGRL-----LYAFMYY----------
AF095689_138059..138565      ------------------------------------------------------------
AY313848_141322..142824      ---VYHDI-YDRNA--------------GFHNKEIGRL-----LYAFMYY----------
AY313847_141280..142782      ---VYHDI-YDRNA--------------GFHNKEIGRL-----LYAFMYY----------
DQ377945_143830..145338      ---VYHDI-YDRNA--------------GFHNKEIGRL-----LYAFMYY----------
AY484669_143271..144773      ---VYHDI-YDRNA--------------GFHNKEIGRL-----LYAFMYY----------
AF012825_143493..146834      QYVRLHEMSYDGVTEDTDDEDDVFAILNLSIDSSIDRY-----RNRVLLLTPEVVSLRKE
X69325_230..3379             QYVRLHEMSYDGVTEDTDDEDDVFAILNLSIDSSIDRY-----RNRVLLLTPEVVSLRKE
Y18385_1..454                ------------------------------------------------------------
S72087_1..219                ------------------------------------------------------------
Y18386_1..454                ------------------------------------------------------------
AF438165_138497..140677      QYVRLHEMSYDGVSEDTDDDDEVFAILNLSIDSSVDRY-----RNRVLLLTPEVASLRKE
AY009089_136617..138797      QYVRLHEMSYDGVSEDTDDDDEVFAILNLSIDSSVDRY-----RNRVLLLTPEVASLRKE
X69774_608..2788             QYVRLHEMSYDGVSEDTDDDDEVFAILNLSIDSSVDRY-----RNRVLLLTPEVASLRKE
Y16780_128076..130184        QYVRLHEMSYDGVSEDTDDDDEVFAILNLSIDSSVDRY-----RNRVLLLTPEVASLRKE
X76266_796..2904             QYVRLHEMSYDGVSEDTDDDDEVFAILNLSIDSSVDRY-----RNRVLLLTPEVASLRKE
X67115_795..2903             QYVRLHEMSYDGVSEDTDDDDEVFAILNLSIDSSVDRY-----RNRVLLLTPEVASLRKE
X69198_127070..129178        QYVRLHEMSYDGVSEDTDDDDEVFAILNLSIDSSVDRY-----RNRVLLLTPEVASLRKE
L22579_127693..129801        QYVRLHEMSYDGVSEDTDDDDEVFAILNLSIDSSVDRY-----RNRVLLLTPEVASLRKE
AF380138_135815..137905      QYVRLHEMSYDGVSEDTDDDDEVFAILNLSIDSSVDRY-----RNRVLLLTPEVASLRKE
U84504_1..2091               QYVRLHEMSYDGVSEDTDDDDEVFAILNLSIDSSVDRY-----RNRVLLLTPEVASLRKE
DQ011155_135927..138017      QYVRLHEMSYDGVSEDTDDDDEVFAILNLSIDSSVDRY-----RNRVLLLTPEVASLRKE
DQ011154_135949..138039      QYVRLHEMSYDGVSEDTDDDDEVFAILNLSIDSSVDRY-----RNRVLLLTPEVASLRKE
DQ011157_135976..138066      QYVRLHEMSYDGVSEDTDDDDEVFAILNLSIDSSVDRY-----RNRVLLLTPEVASLRKE
DQ011153_135976..138066      QYVRLHEMSYDGVSEDTDDDDEVFAILNLSIDSSVDRY-----RNRVLLLTPEVASLRKE
DQ011156_136423..138513      QYVRLHEMSYDGVSEDTDDDDEVFAILNLSIDSSVDRY-----RNRVLLLTPEVASLRKE
U84503_1..2091               QYVRLHEMSYDGVSEDTDDDDEVFAILNLSIDSSVDRY-----RNRVLLLTPEVASLRKE
X94355_150930..154769        QYVRLHEMSYDGVSEDTDDDDEVFAILNLSIDSSVDRY-----RNRVLLLTPEVASLRKE
X06343_693..1021             ------------------------------------------------------------
AF482758_151490..155344      QYVRLHEMSYDGVSEDTDDDDEVFAILNLSIDSSVDRY-----RNRVLLLTPEVASLRKE
M26173_3847..4510            ------------------------------------------------------------
D00319_580..4434             QYVRLHEMSYDGVSEDTDDDDEVFAILNLSIDSSVDRY-----RNRVLLLTPEVASLRKE
AF095689_135837..138014      QYVRLHEMSYDGVSEDTDDDDEVFAILNLSIDSSVDRY-----RNRVLLLTPEVASLRKE
M61187_590..2764             QYVRLHEMSYDGVSEDTDDDDEVFAILNLSIDSSVDRY-----RNRVLLLTPEVASLRKE
X57318_590..2764             QYVRLHEMSYDGVSEDTDDDDEVFAILNLSIDSSVDRY-----RNRVLLLTPEVASLRKE
AY243312_136239..138416      QYVRLHEMSYDGVSEDTDDDDEVFAILNLSIDSSVDRY-----RNRVLLLTPEVASLRKE
M76371_614..2791             QYVRLHEMSYDGVSEDTDDDDEVFAILNLSIDSSVDRY-----RNRVLLLTPEVASLRKE
DQ377945_141620..143785      QYVRLHEMSYDGVSEDTDDDDEVFAILNLSIDSSVDRY-----RNRVLLLTPEVASLRKE
AY313847_139070..141235      QYVRLHEMSYDGVSEDTDDDDEVFAILNLSIDSSVDRY-----RNRVLLLTPEVASLRKE
AY313848_139112..141277      QYVRLHEMSYDGVSEDTDDDDEVFAILNLSIDSSVDRY-----RNRVLLLTPEVASLRKE
AY678277_138877..141054      QYVRLHEMSYDGVSEDTDDDDEVFAILNLSIDSSVDRY-----RNRVLLLTPEVASLRKE
AY678275_138878..141055      QYVRLHEMSYDGVSEDTDDDDEVFAILNLSIDSSVDRY-----RNRVLLLTPEVASLRKE
AY678276_140940..138766      QYVRLHEMSYDGVSEDTDDDDEVFAILNLSIDSSVDRY-----RNRVLLLTPEVASLRKE
Y16780_126627..127031        ------------------------------------------------------------
X76268_13948..14352          ------------------------------------------------------------
X69198_125736..126026        ------------------------------------------------------------
L22579_126365..126655        ------------------------------------------------------------
AF095689_134212..134913      ----------------------------MEFDR---------------------------
DQ011155_135284..135448      ------------------------------------------------------------
DQ011154_135303..135467      ------------------------------------------------------------
DQ011157_134875..135123      ------------------------------------------------------------
DQ011153_134875..135123      ------------------------------------------------------------
DQ011156_135322..135570      ------------------------------------------------------------
                                                                                         

DQ377805_4717..6207          REKVGRLTKDIRDKERELTKL-----EQ-QAASG--A-KEVA------------------
AY386263_104386..105942      ---DDHKCRFVMSVPEFMMDG-----LCFTAWDK--------------------------
AY386265_105333..106895      ---SEVNGTRVSDKDHVKIVF-----EKLHIFQF--V-MSVP------------------
AX754989_104792..106354      ---SEVNGNDVRDKDHVKVVF-----EKLHRFRF--V-MSVP------------------
DQ184476_104798..106360      ---SEVNGNDVRDKDHVKVVF-----EKLHRFRF--V-MSVP------------------
AY386264_105537..107099      ---SEVNGNDVRDKDHVKVVF-----EKLHKFQF--V-MSVP------------------
AX754989_106397..107947      --------QYMTDVYDKKYEAQPRVNISFDKFDTNFV-VSVP------------------
DQ184476_106403..107953      --------QYMTDVYDKKYEAQPRVNISFDKFDTNFV-VSVP------------------
AY386264_107142..108692      ---DVYDKNYEAQPRVNISFD-----K--FNTNF--V-VSVP------------------
AY386263_105980..107548      ---YDKVGDYSTRTPHINISF-----GGFSTNFI----SSVP------------------
AY386265_106921..108480      ---FNTSDQQKYASGAISFVK-----YMTEIYDK--ADTNMPRINVSFNNFNTNFIATVP
AY318871_295207..297018      ---CRRWKWYLDEDKHPSYDYSNDRERRPRDYKEYYIDNTEC------------------
AF198100_222748..224610      ---CRRWKWYLDDDKYPSYDYSNDRERRPKDYQE--YYIDNF------------------
AJ581527_212634..213884      ---LNFIMASKKAKTKGLKIS-----LCGIPFET--D-YSIS------------------
DQ377805_10958..12958        RTVGDMS----GARNKVKVTY-----MG-MSWEF--T-RSVP------------------
U86941_3580..4074            ---------YMRSVEPLSSPS-----GMPVQWLL--------------------------
U60315_153004..154545        ---VRATIRHTGSEVRSVMLR-----FCGETWAF--S-LSAP------------------
U86941_2532..3557            ---VRATIRHTGSEVRSVMLR-----FCGETWAF--S-LSAP------------------
DQ356948_171565..170228      ---------GEDNNAPLTIRH-----NG-YAMKF--K-TNVS------------------
AY678276_138268..138110      --------------MVVAMET----------WTN--T-----------------------
AY318871_297053..298480      ---LKNNPRNPGDKRTVMLAT-----TA-STWYF--N-NSIP------------------
AF198100_224646..226070      ---LKNNVRNPGNRKVVMLAT-----TA-STWYF--N-NSVP------------------
AJ581527_213920..215341      ---LKNNVINPGNRKVVMLAT------TASTWYF--N-NSVP------------------
U60315_151623..152978        ---------GSIKEELKSSGPSTPRVILQQRWLRLETTLSVP------------------
U86941_1643..2506            ---VAVRADAPKTFLMKVLRT-----HFLRRCKY--MFVGLP------------------
AF438165_138255..138446      ------------------------------------M-----------------------
DQ377805_7122..10898         ---LEEQKDRFEEQAQGLDAE-----KK-ALEAQ--V-ETLE------------------
DQ011155_135757..135960      -----------------------------MPWKC--------------------------
DQ011154_135776..135904      ------------------------------------------------------------
AB004837_73..1713            ---IAQNPRDIPSARL-KVEY-----MG-ESWNF--R-RSVP------------------
U60315_155449..157089        ---IAQNPRDIPSARL-KVEY-----MG-ESWNF--R-RSVP------------------
U86941_4977..6671            ---YAAYLRFIAQNPRDIPSARLKVEYMGESWNF---RRSVP------------------
Y16780_127074..127379        -------------LELLRSKK-----ELERYFDD--------------------------
X76268_14395..14592          ------------------------------------------------------------
X69198_126069..126266        ------------------------------------------------------------
L22579_126698..126895        ------------------------------------------------------------
DQ011156_135629..135922      ---------------MDRYK------LEIESLKR--------------------------
DQ011157_135181..135483      ----------------------------METWTD--T-----------------------
DQ011153_135181..135483      ----------------------------METWTD--T-----------------------
AF380138_135473..135700      ------------------------------------------------------------
DQ011155_135588..135815      ------------------------------------------------------------
DQ011154_135607..135834      ------------------------------------------------------------
Y16780_127424..128008        ---CKRNGNGTSSEEVNRLKT-----RI-RDLKQ--S-LEIC------------------
X76266_144..728              ---CKRNGNGTSSEEVNRLKT-----RI-RDLKQ--S-LEIC------------------
X67115_143..727              ---CKRNGNGTSSEEVNRLKT-----RI-SDLKQ--S-LEIC------------------
X69198_126418..127002        ---CKRNGNGTSSEEVNRLKT-----RI-SDLKQ--S-LEIC------------------
L22579_127047..127625        ---NERKRNGTSSEEVNRLKT-----RI-SDLKQ--S-LEIC------------------
DQ011157_135599..135931      -----KNGNGASSEEVNRLKT-----RI-RDLER--S-LEIF------------------
DQ011153_135599..135931      -----KNGNGASSEEVNRLKT-----RI-RDLER--S-LEIF------------------
DQ011156_136046..136378      -----KNGNGASSEEVNRLKT-----RI-RDLER--S-LEIF------------------
DQ377945_140977..141660      ---CKRNGNGASSEEVNRLKT-----RI-RDLER--S-LEIC------------------
AY313847_138427..139110      ---CKRNGNGASSEEVNRLKT-----RI-RDLER--S-LEIC------------------
AY313848_138469..139152      ---CKRNGNGASSEEVNRLKT-----RI-RDLER--S-LEIC------------------
AY243312_135596..136279      ---CKRNGNGTSSEEVNRLKT-----RI-RNLKR--S-LEIC------------------
M61187_1..603                ---CKRNGNGTSSEEVNRLKT-----RI-RNLKR--S-LEIC------------------
X57318_1..603                ---CKRNGNGTSSEEVNRLKT-----RI-RNLKR--S-LEIC------------------
AY678277_138234..138917      ---CKRNGNGTSSEEVNRLKT-----RI-RNLKR--S-LEIC------------------
AY678275_138235..138918      ---CKRNGNGTSSEEVNRLKT-----RI-RNLKR--S-LEIC------------------
AF095689_135185..135877      ---CKRNGNGTSSEEVNRLKT-----RI-RNLKR--S-LEIC------------------
AY678276_138803..138123      ---CKRNGNGTSSEEVNRLKT-----RI-RNLKR--S-LEIC------------------
M35027_137814..138011        --------------------------MSNQNIPQ--------------------------
DQ377945_140075..140272      --------------------------MSNQNIPQ--------------------------
AY313847_137525..137722      --------------------------MSNQNIPQ--------------------------
AY313848_137567..137764      --------------------------MSNQNIPQ--------------------------
M37415_3954..4583            ---LQKDCSDKLDREKERRMK------AEREIAR--------------------------
AY243312_134694..134891      --------------------------MSNQNIPQ--------------------------
DQ377945_140241..140705      ---LQKDCSDKLDRERERRMK------AEREIAR--------------------------
AY313847_137691..138155      ---LQKDCSDKLDRERERRMK------AEREIAR--------------------------
AY313848_137733..138197      ---LQKDCSDKLDRERERRMK------AEREIAR--------------------------
AY243312_134860..135324      ---LQKDCSDKLDREKERRMK------AEREIAR--------------------------
AY678277_137330..137962      ---LQKDCSDKLDRERERRMK------AEREIAR--------------------------
AY678275_137331..137963      ---LQKDCSDKLDRERERRMK------AEREIAR--------------------------
AY678276_137848..137219      ---LQKDCSDKLDRERERRMK------AEREIAR--------------------------
AF095689_138691..138906      ---LSISGRFLNDFALLKFTY------LGESWTF--S-LSVP------------------
AF482758_156187..156969      ---LSISGRFLNDFALLKFTY-----LG-ESWTF--S-LSVP------------------
AF464894_107..889            ---LSISGRFLNDFALLKFTY------LGESWTF--------------------------
M35027_137980..138948        ------------------RRM-----KAEREIAR--------------------------
AF438165_140722..142215      ---LSISGRFLNDFALLKFTY------LGESWTF--S-LSVP------------------
AY009089_138842..140338      ---LSISGRFLNDFSLLKFTY------LGESWTF--S-LSVP------------------
AY753185_138325..139824      ---LSISGRFLNDLALLKFTY------LGESWTF--S-LSVP------------------
DQ011157_138112..139647      ---LSISGRFLNDLALLKFTY------LGESWTF--S-LSVP------------------
DQ011153_138112..139647      ---LSISGRFLNDLALLKFTY------LGESWTF--S-LSVP------------------
AY741551_138106..139626      ---LSISGRFLNDLALLKFTY------LGESWTF--S-LSVP------------------
AY603973_138082..139581      ---LSISGRFLNDLALLKFTY------LGESWTF--S-LSVP------------------
DQ011156_138559..140070      ---LSISGRFLNDLALLKFTY------LGESWTF--S-LSVP------------------
AF380138_137951..139513      ---LSISGRFLNDLALLKFTY------LGESWTF--S-LSVP------------------
DQ011155_138063..139613      ---LSISGRFLNDLALLKFTY------LGESWTF--S-LSVP------------------
DQ011154_138085..139644      ---LSISGRFLNDLALLKFTY------LGESWTF--S-LSVP------------------
X67115_2948..4444            ---LSISDRFLNDFALLKFTY------LGESWTF--S-LSVP------------------
X69198_129223..130719        ---LSISDRFLNDFALLKFTY------LGESWTF--S-LSVP------------------
Y16780_130229..131725        ---LSISDRFLNDFALLKFTY------LGESWTF--S-LSVP------------------
X76266_2949..4445            ---LSISDRFLNDFALLKFTY------LGESWTF--S-LSVP------------------
L22579_129846..131342        ---LSISDRFLNDFALLKFTY------LGESWTF--S-LSVP------------------
AF095689_138881..139570      ---LSI------------------------------------------------------
M61187_3667..4308            ------------------------------------------------------------
X57318_3667..4308            ------------------------------------------------------------
X94355_154815..156371        ---LSISGRFLNDFALLKFTY------LGESWTF--S-LSVP------------------
X06343_1..647                ----IHAIRLINDSTDAQHIH-----FGFRNMVI--I-----------------------
AF482758_155390..155968      --------MVIIDNECANIQS-----SA--------------------------------
AY603355_124434..125126      --------------------------------------LSIY------------------
U94848_130224..130916        ------------------------------------------------------------
M61187_2809..3648            ---LSISGRFLNDFALLKFTY------LGESWTF--S-LSVP------------------
X57318_2809..3645            ---LSISGRFLNDFALLKFTY------LGESWTF--S-LSVP------------------
AF464893_195..1697           ---LSISGRFLNDFALLKFTY------LGESWTF--S-LSVP------------------
AY243312_138461..139963      ---LSISGRFLNDFALLKFTY------LGESWTF--S-LSVP------------------
AY678277_141098..142606      ---LSISGRFLNDFALLKFTY------LGESWTF--S-LSVP------------------
AY678275_141099..142607      ---LSISGRFLNDFALLKFTY------LGESWTF--S-LSVP------------------
AY678276_142492..140987      ---LSISGRFLNDFALLKFTY------LGESWTF--S-LSVP------------------
AF095689_138059..138565      ------------------------------------------------------------
AY313848_141322..142824      ---LSISGRFLNDFALLKFTY------LGESWTF--S-LSVP------------------
AY313847_141280..142782      ---LSISGRFLNDFALLKFTY------LGESWTF--S-LSVP------------------
DQ377945_143830..145338      ---LSISGRFLNDFALLKFTY------LGESWTF--S-LSVP------------------
AY484669_143271..144773      ---LSISGRFLNDFALLKFTY------LGESWTF--S-LSVP------------------
AF012825_143493..146834      YSEVEPDYRYLMDKEVDIYDK---YSHTSGGMDIGTKGVESI--------DSGESPSNGG
X69325_230..3379             YSEVEPDYRYLMDKEVYYIDKYSHTSGGMDIGTKGVESIDSGESPSNGGDSTRHNPDNAK
Y18385_1..454                ------------------------------------------------------------
S72087_1..219                --------------------------SRIRELEN--------------------------
Y18386_1..454                ------------------------------------------------------------
AF438165_138497..140677      YSEAEPDYKYLMDEEVSAYDK-----HLPKPITN--TGIEEPHATGGDKEDQPIKVVY-P
AY009089_136617..138797      YSEAEPDYKYLMDEEVSAYDK-----HLPKPITN--TGIEEPHATGGDKEDQPIKVVY-P
X69774_608..2788             YSEAEPDYKYLMDEEVSAYDK-----HLPKPITN--TGIEEPHATGGDKEDQPIKVVY-P
Y16780_128076..130184        YSEAEPDYKYLMDEEVPAYDK-----HLPKPITN--TGIEEPHATGGDKEDQPIKVVH-P
X76266_796..2904             YSEAEPDYKYLMDEEVPAYDK-----HLPKPITN--TGIEEPHATGGDKEDQPIKVVH-P
X67115_795..2903             YSEAEPDYKYLMDEEVPAYDK-----HLPKPITN--TGIEEPHATGGDKEDQPIKVVH-P
X69198_127070..129178        YSEAEPDYKYLMDEEVPAYDK-----HLPKPITN--TGIEEPHATGGDKEDQPIKVVH-P
L22579_127693..129801        YSEAEPDYKYLMDEEVPAYDK-----HLPKPITN--TGIEEPHATGGDKEDQPIKVVH-P
AF380138_135815..137905      YSETEPDYKYLMDEEVPAYDK-----HLSKPITN--TGIEEPHATGGDKEDQPIKVVHPP
U84504_1..2091               YSETEPDYKYLMDEEVPAYDK-----HLSKPITN--TGIEEPHATGGDKEDQPIKVVHPP
DQ011155_135927..138017      YSETEPDYKYLMDEEVPAYDK-----HLSKPITN--TGIEEPHATGGDKEDQPIKVVHPP
DQ011154_135949..138039      YSETEPDYKYLMDEEVPAYDK-----HLSKPITN--TGIEEPHATGGDKEDQPIKVVHPP
DQ011157_135976..138066      YSETEPDYKYLMDEEVPAYDK-----HLSKPITN--TGIEEPHATGGDKEDQPIKVVHPP
DQ011153_135976..138066      YSETEPDYKYLMDEEVPAYDK-----HLSKPITN--TGIEEPHATGGDKEDQPIKVVHPP
DQ011156_136423..138513      YSETEPDYKYLMDEEVPAYDK-----HLSKPITN--TGIEEPHATGGDKEDQPIKVVHPP
U84503_1..2091               YSETEPDYKYLMDEEVPAYDK-----HLSKPITN--TGIEEPHATGGDKEDQPIKVVHPP
X94355_150930..154769        YSEVEPDYKYLMDEEVPAHDK-----HLPKPITN--TGIEEPHATGGDKEDQPIKVVH-P
X06343_693..1021             -----------------------------KSLTT--------------------------
AF482758_151490..155344      YSDVEPDYKYLMDEEVPAYDK-----HLPKPITN--TGIEEPHATGGDKEEQEQQPVK-V
M26173_3847..4510            -DRLQKDCADKLDREKERRMK------AERDLER--E-----------------------
D00319_580..4434             YSDVEPDYKYLMDEEVPAYDK-----HLPKPITN--TGIEEPHATGGDKEEQEQQPVK-V
AF095689_135837..138014      YSEVEPDYKYLMDEEVPAYDK-----HLPKPITN--TGIEEPHATGGD-EDQPIKVVH-P
M61187_590..2764             YSDVEPDYKYLMDEEVPAYDK-----HLPKPITN--TGIEEPHATGGD-EDQPIKVVH-P
X57318_590..2764             YSDVEPDYKYLMDEEVPAYDK-----HLPKPITN--TGIEEPHATGGD-EDQPIKVVH-P
AY243312_136239..138416      YSDVEPDYKYLMDEEVPAYDK-----HLPKPITN--TGIEEPHATGGD-EDQPIKVVH-P
M76371_614..2791             YSDVEPDYKYLMDEEVPAYDK-----HLPKPITN--TGIEEPHATGGD-EDQPIKVVH-P
DQ377945_141620..143785      YSEVEPDYKYLMDEEVPAYDK-----HLPKPITN--TGIEEPHATGGD-EDQPIKVVH-P
AY313847_139070..141235      YSEVEPDYKYLMDEEVPAYDK-----HLPKPITN--TGIEEPHATGGD-EDQPIKVVH-P
AY313848_139112..141277      YSEVEPDYKYLMDEEVPAYDK-----HLPKPITN--TGIEEPHATGGD-EDQPIKVVH-P
AY678277_138877..141054      YSEVEPDYKYLMDEEVPAYDK-----HLPKPITN--TGIEEPHATGGD-EDQPIKVVH-P
AY678275_138878..141055      YSEVEPDYKYLMDEEVPAYDK-----HLPKPITN--TGIEEPHATGGD-EDQPIKVVH-P
AY678276_140940..138766      YSEVEPDYKYLMDEEVPAYDK-----HLPKPITN--TGIEEPHATGGD-EDQPIKVVH-P
Y16780_126627..127031        ----------------MKAKR-----NLEREIAR--------------------------
X76268_13948..14352          ----------------MKAKR-----NLEREIAR--------------------------
X69198_125736..126026        ----------------MKAKR-----NLEREIAR--------------------------
L22579_126365..126655        ----------------MKAKR-----NLEREIAR--------------------------
AF095689_134212..134913      ---LQKDCSDKLDRERERRMK------AEREIAR--------------------------
DQ011155_135284..135448      ------------------------------------M-----------------------
DQ011154_135303..135467      ------------------------------------M-----------------------
DQ011157_134875..135123      ---------------MVVMET-----VVPREFER--------------------------
DQ011153_134875..135123      ---------------MVVMET-----VVPREFER--K-----------------------
DQ011156_135322..135570      ---------------MVVMET-----VVPREFER--K-----------------------
                                                                                         

DQ377805_4717..6207          ------------------------------------------ELDAKVL-----------
AY386263_104386..105942      -------------------------------------------FSKRGTSFTMDIFITPS
AY386265_105333..106895      ------------------------------------------EFVMDGLCF---------
AX754989_104792..106354      ------------------------------------------EFIMDGLCF---------
DQ184476_104798..106360      ------------------------------------------EFIMDGLCF---------
AY386264_105537..107099      ------------------------------------------EFIMDGLCF---------
AX754989_106397..107947      ------------------------------------------EFIMDGLCY---------
DQ184476_106403..107953      ------------------------------------------EFIMDGLCY---------
AY386264_107142..108692      ------------------------------------------EFIMDGLCY-T-------
AY386263_105980..107548      ------------------------------------------EFILDGLCY---------
AY386265_106921..108480      ------------------------------------------EFVMDGLCY---------
AY318871_295207..297018      ------------------------------------------DKMKNCPRD---KDKDKI
AF198100_222748..224610      ------------------------------------------ECDRRKNCPSTNGTLNRN
AJ581527_212634..213884      ------------------------------------------EQVMDGLCY---------
DQ377805_10958..12958        ------------------------------------------EMVMDALCY---------
U86941_3580..4074            ---------------------------------------------EECRDQ---------
U60315_153004..154545        ------------------------------------------EFILEALCY---------
U86941_2532..3557            ------------------------------------------EFILEALCY---------
DQ356948_171565..170228      ------------------------------------------ELLMNGLGF---------
AY678276_138268..138110      ------------------------------------------NGKLNLLN----------
AY318871_297053..298480      ------------------------------------------EYVLKGLCY---------
AF198100_224646..226070      ------------------------------------------EYVLKGLCY---------
AJ581527_213920..215341      ------------------------------------------EYVLKGLCY---------
U60315_151623..152978        ------------------------------------------EFVMEGLGF---------
U86941_1643..2506            ------------------------------------------AYLVQGMSS---------
AF438165_138255..138446      ------------------------------------------------------------
DQ377805_7122..10898         ------------------------------------------AAKRGLEDSVAASE-KKA
DQ011155_135757..135960      -------------------------------------------YRDYNLE----------
DQ011154_135776..135904      ------------------------------------------------------------
AB004837_73..1713            ------------------------------------------EFAMEALCF---------
U60315_155449..157089        ------------------------------------------EFAMEALCF---------
U86941_4977..6671            ------------------------------------------EFAMEALCF---------
Y16780_127074..127379        ------------------------------------------------------------
X76268_14395..14592          ------------------------------------------------------------
X69198_126069..126266        ------------------------------------------------------------
L22579_126698..126895        ------------------------------------------------------------
DQ011156_135629..135922      ------------------------------------------ELVEYRRGN---------
DQ011157_135181..135483      ------------------------------------------NWKLNLLN----------
DQ011153_135181..135483      ------------------------------------------NWKLNLLN----------
AF380138_135473..135700      ------------------------------------------------------------
DQ011155_135588..135815      ------------------------------------------------------------
DQ011154_135607..135834      ------------------------------------------------------------
Y16780_127424..128008        ------------------------------------------SKDKSELYS---------
X76266_144..728              ------------------------------------------SKDKSELYS---------
X67115_143..727              ------------------------------------------LKDKSELYS---------
X69198_126418..127002        ------------------------------------------LKDKSELYS---------
L22579_127047..127625        ------------------------------------------LKDKSELYS---------
DQ011157_135599..135931      ------------------------------------------SKDESELYS---------
DQ011153_135599..135931      ------------------------------------------SKDESELYS---------
DQ011156_136046..136378      ------------------------------------------SKDESELYS---------
DQ377945_140977..141660      ------------------------------------------SKDESELYS---------
AY313847_138427..139110      ------------------------------------------SKDESELYS---------
AY313848_138469..139152      ------------------------------------------SKDESELYS---------
AY243312_135596..136279      ------------------------------------------SKDESELYS---------
M61187_1..603                ------------------------------------------SKDESELYS---------
X57318_1..603                ------------------------------------------SKDESELYS---------
AY678277_138234..138917      ------------------------------------------SKDESELYS---------
AY678275_138235..138918      ------------------------------------------SKDESELYS---------
AF095689_135185..135877      ------------------------------------------SKDESELYS---------
AY678276_138803..138123      ------------------------------------------SKDESELYS---------
M35027_137814..138011        ------------------------------------------------------------
DQ377945_140075..140272      ------------------------------------------------------------
AY313847_137525..137722      ------------------------------------------------------------
AY313848_137567..137764      ------------------------------------------------------------
M37415_3954..4583            ---------------------------------------------KNCGGN---------
AY243312_134694..134891      ------------------------------------------------------------
DQ377945_140241..140705      ---------------------------------------------KNCGGN---------
AY313847_137691..138155      ---------------------------------------------KNCGGN---------
AY313848_137733..138197      ---------------------------------------------KNCGGN---------
AY243312_134860..135324      ---------------------------------------------KNCGGN---------
AY678277_137330..137962      ---------------------------------------------KNCGGN---------
AY678275_137331..137963      ---------------------------------------------KNCGGN---------
AY678276_137848..137219      ---------------------------------------------KNCGGN---------
AF095689_138691..138906      ------------------------------------------EYILYGLGI---------
AF482758_156187..156969      ------------------------------------------------------------
AF464894_107..889            ------------------------------------------------------------
M35027_137980..138948        ---------------------------------------------KNCGGN---------
AF438165_140722..142215      ------------------------------------------EYILYGLGY---------
AY009089_138842..140338      ------------------------------------------EYILYGLGY---------
AY753185_138325..139824      ------------------------------------------EYILYGLGY---------
DQ011157_138112..139647      ------------------------------------------EYILYGLGY---------
DQ011153_138112..139647      ------------------------------------------EYILYGLGY---------
AY741551_138106..139626      ------------------------------------------EYILYGLGY---------
AY603973_138082..139581      ------------------------------------------EYILYGLGY---------
DQ011156_138559..140070      ------------------------------------------EYILYGLGY---------
AF380138_137951..139513      ------------------------------------------EYILYGLGY---------
DQ011155_138063..139613      ------------------------------------------EYILYGLGY---------
DQ011154_138085..139644      ------------------------------------------EYILYGLGY---------
X67115_2948..4444            ------------------------------------------EYILYGLGY---------
X69198_129223..130719        ------------------------------------------EYILYGLGY---------
Y16780_130229..131725        ------------------------------------------EYILYGLGY---------
X76266_2949..4445            ------------------------------------------EYILYGLGY---------
L22579_129846..131342        ------------------------------------------EYILYGLGY---------
AF095689_138881..139570      ------------------------------------------------------------
M61187_3667..4308            ------------------------------------------------------------
X57318_3667..4308            ------------------------------------------------------------
X94355_154815..156371        ------------------------------------------EYILYGLGY---------
X06343_1..647                --------------------------------------------DNECANI---------
AF482758_155390..155968      ------------------------------------------------------------
AY603355_124434..125126      ------------------------------------------KW----------------
U94848_130224..130916        ------------------------------------------------------------
M61187_2809..3648            ------------------------------------------EYILYGLGI---------
X57318_2809..3645            ------------------------------------------EYILYGLGI---------
AF464893_195..1697           ------------------------------------------EYILYGLGY---------
AY243312_138461..139963      ------------------------------------------EYILYGLGY---------
AY678277_141098..142606      ------------------------------------------EYILYGLGY---------
AY678275_141099..142607      ------------------------------------------EYILYGLGY---------
AY678276_142492..140987      ------------------------------------------EYILYGLGY---------
AF095689_138059..138565      ------------------------------------------MVIINNECA---------
AY313848_141322..142824      ------------------------------------------EYILYGLGY---------
AY313847_141280..142782      ------------------------------------------EYILYGLGY---------
DQ377945_143830..145338      ------------------------------------------EYILYGLGY---------
AY484669_143271..144773      ------------------------------------------EYILYGLGY---------
AF012825_143493..146834      DSTRHNPDNAKPMPYNTADNDITIVRSALAIADYQLVINKLTEWLDKCEEECGNGGEEFT
X69325_230..3379             PM-----------PYNTADNDITIVRSALAIADYQLVINKLTEWLDKCEEECGNGGEEFT
Y18385_1..454                ------------------------------------------------------------
S72087_1..219                ------------------------------------------------------------
Y18386_1..454                ------------------------------------------------------------
AF438165_138497..140677      PNNDKDDAIKPHNPLEDPNYVPTITRTDIGIADYQLVINKLIEWLDKCEEECGNGG-EFK
AY009089_136617..138797      PNNDKDDAIKPHNPLEDPNYVPTITRTDIGIADYQLVINKLIEWLDKCEEECGNGG-EFK
X69774_608..2788             PNNDKDDAIKPHNPLEDPNYVPTITRTDIGIADYQLVINKLIEWLDKCEEECGNGG-EFK
Y16780_128076..130184        PNNDKDDAIKSYNPLEDPNYVPTITRTAIGIADYQLVINKLIEWLDKCEEECGNGG-EFK
X76266_796..2904             PNNDKDDAIKSYNPLEDPNYVPTITRTAIGIADYQLVINKLIEWLDKCEEECGNGG-EFK
X67115_795..2903             PNNDKDDAIKSYNPLEDPNYVPTITRTAIGIADYQLVINKLIEWLDKCEEECGNGG-EFK
X69198_127070..129178        PNNDKDDAIKSYNPLEDPNYVPTITRTAIGIADYQLVINKLIEWLDKCEEECGNGG-EFK
L22579_127693..129801        PNNDKDDAIKSYNPLEDPNYVPTITRTAIGIADYQLVINKLIEWLDKCEEECGNGG-EFK
AF380138_135815..137905      PNNDKDDAIKPYNPLEDPNYVPTNTRTVIGIADYQLVINKLIEWLDKCEEECGNDG-EFK
U84504_1..2091               PNNDKDDAIKPYNPLEDPNYVPTNTRTAIGIADYQLVINKLIEWLDKCEEECGNDG-EFK
DQ011155_135927..138017      PNNDKDDAIKPYNPLEDPNYVPTNTRTAIGIADYQLVINKLIEWLDKCEEECGNDG-EFK
DQ011154_135949..138039      PNNDKDDAIKPYNPLEDPNYVPTNTRTAIGIADYQLVINKLIEWLDKCEEECGNDG-EFK
DQ011157_135976..138066      PNNDKDDAIKPYNPLEDPNYVPTNTRTAIGIADYQLVINKLIEWLDKCEEECGNDG-EFK
DQ011153_135976..138066      PNNDKDDAIKPYNPLEDPNYVPTNTRTAIGIADYQLVINKLIEWLDKCEEECGNDG-EFK
DQ011156_136423..138513      PNNDKDDAIKPYNPLEDPNYVPTNTRTAIGIADYQLVINKLIEWLDKCEEECGNDG-EFK
U84503_1..2091               PNNDKDDAIKPYNPLEDPNYVPTNTRTAIGIADYQLVINKLIEWLDKCEEECGNDG-EFK
X94355_150930..154769        PNNDKDDAIKPYNPLEDPNYVPTITRTAIGIADYQLVINKLIEWLDKCEEECGNGG-EFK
X06343_693..1021             ------------------------------------------DKKSKCFRI---------
AF482758_151490..155344      VQSKPDDGITPYNPFEDPDYVPTITKTVLGIADYQLVINKLIEWLDKCEEECGNGG-EYK
M26173_3847..4510            ------------------------------------------IARKNCGGN---------
D00319_580..4434             VQSKPDDGITPYNPFEDPDYVPTITKTVLGIADYQLVINKLIEWLDKCEEECGNGG-EYK
AF095689_135837..138014      PNNDKDDAIKPYNPLEDPNYVPTITRTAIGIADYQLVINKLIEWLDKCEEECGNSG-EFK
M61187_590..2764             PNNDKDDAIKPYNPLEDPNYVPTITRTAIGIADYQLVINKLIEWLDKCEEECGNSG-EFK
X57318_590..2764             PNNDKDDAIKPYNPLEDPNYVPTITRTAIGIADYQLVINKLIEWLDKCEEECGNSG-EFK
AY243312_136239..138416      PNNDKDDAIKPYNPLEDPNYVPTITRTAIGIADYQLVINKLIEWLDKCEEECGNSG-EFK
M76371_614..2791             PNNDKDDAIKPYNPLEDPNYVPTITRTAIGIADYQLVINKLIEWLDKCEEECGNSG-EFK
DQ377945_141620..143785      PNNDKDDAIKPYNPLEDPNYVPTITRTAIGIADYQLVINKLIEWLDKCEEECGNSG-EFK
AY313847_139070..141235      PNNDKDDAIKPYNPLEDPNYVPTITRTAIGIADYQLVINKLIEWLDKCEEECGNSG-EFK
AY313848_139112..141277      PNNDKDDAIKPYNPLEDPNYVPTITRTAIGIADYQLVINKLIEWLDKCEEECGNSG-EFK
AY678277_138877..141054      PNNDKDDAIKPYNPLEDPNYVPTITRTAIGIADYQLVINKLIEWLDKCEEECENSG-EFK
AY678275_138878..141055      PNNDKDDAIKPYNPLEDPNYVPTITRTAIGIADYQLVINKLIEWLDKCEEECENSG-EFK
AY678276_140940..138766      PNNDKDDAIKPYNPLEDPNYVPTITRTAIGIADYQLVINKLIEWLDKCEEECGNSG-EFK
Y16780_126627..127031        ---------------------------------------------KNCGGN---------
X76268_13948..14352          ---------------------------------------------KNCGGN---------
X69198_125736..126026        ---------------------------------------------KNCEGN---------
L22579_126365..126655        ---------------------------------------------KNCEGN---------
AF095689_134212..134913      ---------------------------------------------KNCGGN---------
DQ011155_135284..135448      ------------------------------------------------------------
DQ011154_135303..135467      ------------------------------------------------------------
DQ011157_134875..135123      ------------------------------------------------------------
DQ011153_134875..135123      ------------------------------------------------------------
DQ011156_135322..135570      ------------------------------------------------------------
                                                                                         

DQ377805_4717..6207          ----ASSNEVSRLSDSIETKKAEAEALSES-------LDAACGE-NAARLRAELKVLREQ
AY386263_104386..105942      EHDGAVYKSVDHDQQGELEKL-PKPSTVDC-----------SAV-RISYYPDGIHRRNDE
AY386265_105333..106895      ----TAWDTFSKTGTSFTMDIFIHPSEHDG----------AVYK-SVDHDVQGVLEQL--
AX754989_104792..106354      ----TAWDTFSKVGTSFTMDI--FIRPSEH-------DGAVYKS-VDHDEQGDLEQLTRP
DQ184476_104798..106360      ----TAWDTFSKVGTSFTMDI--FIRPSEH-------DGAVYKS-VDHDEQGDLEQLTRP
AY386264_105537..107099      ----TAWDTFSKVGTSFTMDI--FIRPSEH-------DGAVYKS-VDHDEQGDLEQLTR-
AX754989_106397..107947      ----TSWDKITKYGTAFNVDI-FLTLNIYR---------GVNFK-TVEHHKEGVVDGITR
DQ184476_106403..107953      ----TSWDKITKYGTAFNVDI-FLTLNIYR---------GVNFK-TVEHHKEGVVDGITR
AY386264_107142..108692      ----SWDKITKYGTAFNVDIFLTLNRYRGV-------NFKTVEH-HKEGVVDGITKDSDN
AY386263_105980..107548      ----TVYDKITKYGTTFYLDVFMNPTRYNG----------FTYK-TLDHSKQGVVDGITK
AY386265_106921..108480      ----TVWDKITKYGTTFYLDVFITPNRYNG-------AMFKSIDHNKQGVLDGITKPDTI
AY318871_295207..297018      NETNPEYDDEDNLIKDEAPMLNRRHGQRDK--KYDRRDNRYKNR-RYDRYEDESPRYKYK
AF198100_222748..224610      EDEFPREEDYDDYNNNNEDDLIKDEAPILR-----------RHNSMEDVYNKRHHRRNKY
AJ581527_212634..213884      ----CFTDEVTIK-KNHYDFVQLYTKCHIG-------D---SYE-YIRLTDEFPTTKMSF
DQ377805_10958..12958        ----SVTD--SVSKEGDNVVRLYLGPNKAG-------RDALSYM-DIKSNEEGRVSRLPT
U86941_3580..4074            ---NPYFQRLIQYDKGI-----FLSRLSEL-------RAYYNVE-TVGQYVLFMV-----
U60315_153004..154545        ----TVADTLEKTDDSRVLLYVEELHSYDS-------EPTYLYH-ELGSTFREVLNSGVP
U86941_2532..3557            ----TVADTLEKTDDSRVLLYVEELHSYDS-------EPTYLYH-ELGSTFREVLNSGVP
DQ356948_171565..170228      ----TCKDKFSLKPQYEINVFVQHRLFLGD-------E---TYY-AIVSGSEELKDVAID
AY678276_138268..138110      ----ASSPSVDVVTMDPIVIVSTMTKKQER------------------KLRADSIA----
AY318871_297053..298480      ----RHDDIIATETDERVRFYLRYLPDSNKYAYHEVISKTYPVK-FPSPITVKFDTFAVS
AF198100_224646..226070      -------RHDDLIATETNDKVRFYLRFLPD-------SKKYVYH-EVNTRTPQVKFPS--
AJ581527_213920..215341      -------RHDDLIATETNDKVRFYLRFLPDSKKYVYHEVNTRTP-QVKFPSPVSVKFDTF
U60315_151623..152978        -----SARDAIYVFNSPRARMYLFSHGNGA------------YQ-YFELDRDYPAGVPLT
U86941_1643..2506            -------KDFVELLTSMRDVQ-VYDEHTKR------MIRVNAVDAYLDKYIDFVVFLGSI
AF438165_138255..138446      ---------------------------------------------KAMLIRKEMQRL---
DQ377805_7122..10898         KDLEAQDRELEERNRELEEKV-LGLEQQAA-------K---TDK-RLRDLEQRATEAETQ
DQ011155_135757..135960      ----------------------SQILKYRT---------------TADVIMKSMYKLE--
DQ011154_135776..135904      --------------MKSMYKL------------------------EIESLKRELAE----
AB004837_73..1713            ----RADDDLTRYDLSTVRVYVDKV----------------ATD-SYSYYEYPVLDSSAG
U60315_155449..157089        ----RADDELTRYDLSTVRVYVDKV----------------ATD-SYSYYEYPVLDSSAG
U86941_4977..6671            -------RADDELTRYDLSTVRVYVDKVAT-------------D-SYSYYEYPVLDSSAG
Y16780_127074..127379        -------GRLEECKMYGDEML--------R---------------KIADLGKKLRDGNGN
X76268_14395..14592          ----------------------MYGDEMLR---------------KIADLGKKLRDGNGN
X69198_126069..126266        ----------------------MYGDEMLR---------------KIADLGKKLRDGNGN
L22579_126698..126895        ----------------------MYGDEMLR---------------KIANLGKKLRDGNGN
DQ011156_135629..135922      --------------NGSIVIVSTMTKKQER-------------K-LVKRLRQELTQ----
DQ011157_135181..135483      ----VSSSSTDAVTMDPIVIVSTMTKKQER-------------K-LVKRLRQELTQ----
DQ011153_135181..135483      ----VSSSSTDAVTMDPIVIVSTMTKKQER-------------K-LVKRLRQELTQ----
AF380138_135473..135700      --------------MDPIVIVSTMTKKQER-------------K-LVKRLCQELTQ----
DQ011155_135588..135815      --------------MDPIVIVSTMTKKQER-------------K-LVKRLCQELTQ----
DQ011154_135607..135834      --------------MDPIVIVSTMTKKQER-------------K-LVKRLCQELTQ----
Y16780_127424..128008        ----AYKTELGRV-REQISNL-QESLRRER-------E---SDK-TDSYYRRELTR----
X76266_144..728              ----AYKTELGRV-REQISNL-QESLRRER-------E---SDK-TDSYYRRELTR----
X67115_143..727              ----AYKTELGRV-REQISNL-QESLRRER-------E---SDK-TDSYYRRELTR----
X69198_126418..127002        ----AYKTELGRV-REQISNL-QESLRRER-------E---SDK-TDSYYRRELTR----
L22579_127047..127625        ----AYKTELGRV-REQISNL-QESLRRER-------E---SDK-TDSYYRRELTR----
DQ011157_135599..135931      ----AYKTELGNA-REQISNL-QESLRRER-------E---SDK-TDSYYRRELTR----
DQ011153_135599..135931      ----AYKTELGNA-REQISNL-QESLRRER-----------ESDKTDSYYRRELTR----
DQ011156_136046..136378      ----AYKTELGNA-REQISNL-QESLRRER-----------ESDKTDSYYRRELTR----
DQ377945_140977..141660      ----AYKTKLGRA-REQISNL-QESLRRER-------E---SDK-TDSYYRRELTR----
AY313847_138427..139110      ----AYKTKLGRA-REQISNL-QESLRRER-------E---SDK-TDSYYRRELTR----
AY313848_138469..139152      ----AYKTKLGRA-REQISNL-QESLRRER-------E---SDK-TDSYYRRELTR----
AY243312_135596..136279      ----AYKTKLGRA-REQISNL-QESLRRER-------E---SDK-TDSYYRRELTR----
M61187_1..603                ----AYKTKLGRA-REQISNL-QESLRRER-------E---SDK-TDSYYRRELTR----
X57318_1..603                ----AYKTKLGRA-REQISNL-QESLRRER-------E---SDK-TDSYYRRELTR----
AY678277_138234..138917      ----AYKTKLGRA-REQISNL-QESLRRER-------E---SDK-TDSYYRRELTR----
AY678275_138235..138918      ----AYKTKLGRA-REQISNL-QESLRRER-------E---SDK-TDSYYRRELTR----
AF095689_135185..135877      ----AYKTKLGRA-REQISNL-QESLRRER-------E---SDK-TDSYYRRELTR----
AY678276_138803..138123      ----AYKTKLGRA-REQISNL-QESLRRER-------E---SDK-TDSYYRRELTR----
M35027_137814..138011        --LSEYQTSVSQVAVTPPPKP-ETPQIFEY------------------------------
DQ377945_140075..140272      --LSEYQTSVSQVAVTPPPKP-ETPQIFEY------------------------------
AY313847_137525..137722      --LSEYQTSVSQVAVTPPPKP-ETPQIFEY------------------------------
AY313848_137567..137764      --LSEYQTSVSQVAVTPPPKP-ETPQIFEY------------------------------
M37415_3954..4583            ----PCERELESE-RSNVKRL-EYQLDAEK-------------E-KVKFYKRELER----
AY243312_134694..134891      --LSEYQTSVSQVAVTPPPKP--------------------KTPQIFEYQTSDSIV----
DQ377945_140241..140705      ----PCERELKSE-RSNVKRL-EYQLDAEK-------------E-KVKFYKRELER----
AY313847_137691..138155      ----PCERELKSE-RSNVKRL-EYQLDAEK-------------E-KVKFYKRELER----
AY313848_137733..138197      ----PCERELKSE-RSNVKRL-EYQLDAEK-------------E-KVKFYKRELER----
AY243312_134860..135324      ----PCERELESE-RSNVKRL-EYQLDAEK-------------E-KVKFYKRELER----
AY678277_137330..137962      ----PCERELESE-RSNVKRL-EYQLDAEK-------------E-KVKFYKRELER----
AY678275_137331..137963      ----PCERELESE-RSNVKRL-EYQLDAEK-------------E-KVKFYKRELER----
AY678276_137848..137219      ----PCERELESE-RSNVKRL-EYQLDAEK-------------E-KVKFYKRELER----
AF095689_138691..138906      ----FCFRIL----LKNLAMM-LYSFILEQ------------------------------
AF482758_156187..156969      ------------------------------------------------------------
AF464894_107..889            ------------------------------------------------------------
M35027_137980..138948        ----PCERELKSE-RSNVKRL-EYQLDAEK-------E-------KVKFYKRELER----
AF438165_140722..142215      ----SVFDTIEK--FSNDAIL-VYIRTNNR----------NGYD-YVEFNKKGIAKVTEA
AY009089_138842..140338      ----SVFDTIEK--FSNDAIL-VYIRTNNR----------NGYD-YVEFNKKGIAKVTEA
AY753185_138325..139824      ----SVFDTIEK--FSNDAIL-VYIRTNNR----------NGYD-YAEFNKKGIVKVTED
DQ011157_138112..139647      ----SVFDTIEK--FSNDAIL-VYIRTNNR----------NGYD-YTEFNKKGIVKVTED
DQ011153_138112..139647      ----SVFDTIEK--FSNDAIL-VYIRTNNR----------NGYD-YTEFNKKGIVKVTED
AY741551_138106..139626      ----SVFDTIEK--FSNDAIL-VYIRTNNR----------NGYD-YAEFNKKGIVKVTED
AY603973_138082..139581      ----SVFDTIEK--FSNDAIL-VYIRTNNR----------NGYD-YAEFNKKGIVKVTED
DQ011156_138559..140070      ----SVFDTIEK--FSNDAIL-VYIRTNNR----------NGYD-YAEFNKKGIVKVTED
AF380138_137951..139513      ----SVFDTIEK--FSNDAIL-VYIRTNNR----------NGYD-YAEFNKKGIVKVTED
DQ011155_138063..139613      ----SVFDTIEK--FSNDAIL-VYIRTNNR----------NGYD-YAEFNKKGIVKVTED
DQ011154_138085..139644      ----SVFDTIEK--FSNDAIL-VYIRTNNR----------NGYD-YAEFNKKGIVKVTED
X67115_2948..4444            ----SVFDTIEK--FSNDAIL-VYIKTNNR----------NGYD-YVEFNKKGIVKVTET
X69198_129223..130719        ----SVFDTIEK--FSNDAIL-VYIKTNNR----------NGYD-YVEFNKKGIVKVTET
Y16780_130229..131725        ----SVFDTIEK--FSNDAIL-VYIKTNNR----------NGYD-YVEFNKKGIVKVTET
X76266_2949..4445            ----SVFDTIEK--FSNDAIL-VYIKTNNR----------NGYD-YVEFNKKGIVKVTET
L22579_129846..131342        ----SVFDTIEK--FSNDAIL-VYIKTNNR----------NGYD-YVEFNKKGIVKVTET
AF095689_138881..139570      ------------------------------------------------------------
M61187_3667..4308            --------------VYHDIYIVMPVFIIKR------------------------------
X57318_3667..4308            --------------VYHDIYIVMPVFIIKR------------------------------
X94355_154815..156371        ----SVFDTIEK--FSNDAIL-VYIRTNNR----------NGYD-YVEFNKKGIAKVTEA
X06343_1..647                ---QSSAENATDTGHHQDSKINIEVEDDDD-------DDDDDDD-DDDDDDDDDDD----
AF482758_155390..155968      -------ENATDTGHHQDSKINIEVEDDDD---------------DDDDDDDDDDDDDDD
AY603355_124434..125126      ------------------------------------------------------------
U94848_130224..130916        ----------------------VYHDIYDR---------------NAGFHNKEIGR----
M61187_2809..3648            ----FCFRILLKK-FSNDAIL-VYIRTNNR----------NGYD-YVEFNKKGIAKVTED
X57318_2809..3645            ----FCFRILLKK-FSNDAIL-VYIRTNNR----------NGYD-YVEFNKKGIAKVTED
AF464893_195..1697           ----SVFDTIEK--FSNDAIL-VYIRTNNR----------NGYD-YVEFNKKGIAKVTED
AY243312_138461..139963      ----SVFDTIEK--FSNDAIL-VYIRTNNR----------NGYD-YVEFNKKGIAKVTED
AY678277_141098..142606      ----SVFDTIEK--FSNDAIL-VYIRTNNR----------NGYD-YVEFNKKGIAKVTED
AY678275_141099..142607      ----SVFDTIEK--FSNDAIL-VYIRTNNR----------NGYD-YVEFNKKGIAKVTED
AY678276_142492..140987      ----SVFDTIEK--FSNDAIL-VYIRTNNR----------NGYD-YVEFNKKGIAKVTED
AF095689_138059..138565      ----------------------NIQSSAEN-------ATDTGHH-QDSKINIEVED----
AY313848_141322..142824      ----SVFDTIEK--FSNDAIL-VYIRTNNR----------NGYD-YVEFNKKGIAKVTEA
AY313847_141280..142782      ----SVFDTIEK--FSNDAIL-VYIRTNNR----------NGYD-YVEFNKKGIAKVTEA
DQ377945_143830..145338      ----SVFDTIEK--FSNDAIL-VYIRTNNR----------NGYD-YVEFNKKGIAKVTEA
AY484669_143271..144773      ----SVFDTIEK--FSNDAIL-VYIRTNNR----------NGYD-YVEFNKKGIAKVTEA
AF012825_143493..146834      RELEEAKKKLNDMNKELSDKL-GKIRTLER-------DSVYKNE-RIEQLTNEIKELRDM
X69325_230..3379             RELEEAKKKLNDMNKGLSDKL-GKIRTLER-------DSVYKNE-RIEQLTNEIKELRDM
Y18385_1..454                ----KYKEDLDKAKTTISNYV-SRISTLES---------------EIAKYQQD-------
S72087_1..219                --------KLADCIESGGGNL-TEISRLQS---------------RISDLERQLSDCRRN
Y18386_1..454                ----KYKEDLDKAKTTISNYV-SRISTLES------------------------------
AF438165_138497..140677      TELEEAKRKLTELNAELSDKL-SKIMSLER-------DSVNKTE-RIDRLTKEIKELRDI
AY009089_136617..138797      TELEEAKRKLTELNAELSDKL-SKIMSLER-------DSVNKTE-RIDRLTKEIKELRDI
X69774_608..2788             TELEEAKRKLTELNAELSDKL-SKIMSLER-------DSVHKTE-RIDRLTKEIKELRDI
Y16780_128076..130184        TELEEAKRKLTELNAELSDKL-SKIRTLER-------DSVYKTE-RIDRLTKEIKELRDI
X76266_796..2904             TELEEAKRKLTELNAELSDKL-SKIRTLER-------DSVYKTE-RIDRLTKEIKELRDI
X67115_795..2903             TELEEAKRKLTELNAELSDKL-SKIRTLER-------DSVYKTE-RIDRLTKEIKELRDI
X69198_127070..129178        TELEEAKRKLTELNAELSDKL-SKIRTLER-------DSVYKTE-RIDRLTKEIKELRDI
L22579_127693..129801        TELEEAKRKLTELNAELSDKL-SKIRTLER-------DSVYKTE-RIDRLTKEIKELRDI
AF380138_135815..137905      TDLEEAKRKLTELNEELSDKL-SKIRTLER-------DSVYKTE-RIDRLTTEIKELRDM
U84504_1..2091               TDLEEAKRKLTELNEELSDKL-SKIRTLER-------DSVYKTE-RIDRLTTEIKELRDM
DQ011155_135927..138017      TDLEEAKRKLTELNEELSDKL-SKIRTLER-------DSVYKTE-RIDRLTTEIKELRDM
DQ011154_135949..138039      TDLEEAKRKLTELNEELSDKL-SKIRTLER-------DSVYKTE-RIDRLTTEIKELRDM
DQ011157_135976..138066      TDLEEAKRKLTELNEELNDKL-SKIRTLER-------DSVYKTE-RIDRLTTEIKELRDM
DQ011153_135976..138066      TDLEEAKRKLTELNEELNDKL-SKIRTLER-------DSVYKTE-RIDRLTTEIKELRDM
DQ011156_136423..138513      TDLEEAKRKLTELNEELNDKL-SKIRTLER-------DSVYKTE-RIDRLTTEIKELRDM
U84503_1..2091               TDLEEAKRKLTELNEELNDKL-SKIRTLER-------DSVYKTE-RIDRLTTEIKELRDM
X94355_150930..154769        TELEEAKRKLTELNAELSDKL-SKIRTLER-------DSVYKTE-RIDRLTKEIKELRDI
X06343_693..1021             -------LERSTINGEQIKDV------------------------YKTIFNNGV------
AF482758_151490..155344      TELEEAKRKLTELNLELSDKL-SKIRTLER-------DSVYKTE-RIDRLTKEIKELRDI
M26173_3847..4510            ----PCERELESE-RSNVKRL-EYQLDAEK-------------E-KVKFYKRELER----
D00319_580..4434             TELEEAKRKLTELNLELSDKL-SKIRTLER-------DSVYKTE-RIDRLTKEIKELRDI
AF095689_135837..138014      TELEEAKRKLTELNAELSDKL-SKIRTLER-------DSVYKTE-RIDRLTKEIKEHRDI
M61187_590..2764             TELEEAKRKLTELNAELSDKL-SKIRTLER-------DSVYKTE-RIDRLTKEIKEHRDI
X57318_590..2764             TELEEAKRKLTELNAELSDKL-SKIRTLER-------DSVYKTE-RIDRLTKEIKEHRDI
AY243312_136239..138416      TELEEAKRKLTELNAELSDKL-SKIRTLER-------DSVYKTE-RIDRLTKEIKEHRDI
M76371_614..2791             TELEEAKRKLTELNAELSDKL-SKIRTLER-------DSVYKTE-RIDRLTKEIKEHRDI
DQ377945_141620..143785      TELEEAKRKLTELNAELSDKL-SKIRTLER-------DSVYKTE-RIDRLTKEIKEHRDI
AY313847_139070..141235      TELEEAKRKLTELNAELSDKL-SKIRTLER-------DSVYKTE-RIDRLTKEIKEHRDI
AY313848_139112..141277      TELEEAKRKLTELNAELSDKL-SKIRTLER-------DSVYKTE-RIDRLTKEIKEHRDI
AY678277_138877..141054      TELEEAKRKLTELNAELSDKL-SKIRTLER-------DSVYKTE-RIDRLTKEIKEHRDI
AY678275_138878..141055      TELEEAKRKLTELNAELSDKL-SKIRTLER-------DSVYKTE-RIDRLTKEIKEHRDI
AY678276_140940..138766      TELEEAKRKLTELNAELSDKL-SKIRTLER-------DSVYKTE-RIDRLTKEIKEHRDI
Y16780_126627..127031        ----PCERELEYE-RSNVKRL-EYQLDAEK-------------E-KVKFYKRELER----
X76268_13948..14352          ----PCERELEYE-RSNVKRL-EYQLDAEK-------------E-KVKFYKRELER----
X69198_125736..126026        ----PCERELEYE-RSNVKRL-EYQLDAEK-------------E-KVKFYKRELER----
L22579_126365..126655        ----PCERELEYE-RSNVKRL-EYQLDAEK-------------E-KVKFYKRELER----
AF095689_134212..134913      ----PCERELESE-RSNVKRL-EYQLDAEK-------------E-KVKFYKRELER----
DQ011155_135284..135448      ----------------------ETIKALEK------------FM-EFDRLQKDCSD----
DQ011154_135303..135467      ----------------------ETIKALEK------------FM-EFDRLQKDCSD----
DQ011157_134875..135123      ------KKRIAVLEAKLRKSM-ETIKALEK------------FM-EFDRLQKDCSD----
DQ011153_134875..135123      -------KRIAVLEAKLRKSM-ETIKALEK------------FM-EFDRLQKDCSD----
DQ011156_135322..135570      -------KRIAVLEAKLRKSM-ETIKALEK-----------FME--FDRLQKDCSD----
                                                                                         

DQ377805_4717..6207          LAAANERAAECRTASGRQRQQIEDLRRVTNERTAEISSLKTELARDMEALGRYTK-----
AY386263_104386..105942      NNIASPGP-----------------------------GDIYYFEYGDAYNISRNYYERRD
AY386265_105333..106895      -------------------------------------SRPETIDCSAVRVSYYPSVHTSK
AX754989_104792..106354      NTIDCSAV-------------------------------RISYYPDVIHVSNDENDLKKP
DQ184476_104798..106360      NTIDCSAV-------------------------------RISYYPDVIHVSNDENDLKKP
AY386264_105537..107099      -PNTIDCS-----------------------------AVRISYYPDVIHVSNDENDLKKP
AX754989_106397..107947      DSDDVDCS-------------------------------ALRLVYHPGFGRRISSPQFSR
DQ184476_106403..107953      DSDDVDCS-------------------------------ALRLVYHPGFGRRISSPQFSR
AY386264_107142..108692      VDCSALRL----------------VYLPGFGRRVFSPQLSRQVPRSMED-----------
AY386263_105980..107548      DDVGNRGA--------------------------IRFKFHPSFSRRISYVPKDGVTARHP
AY386265_106921..108480      DCSALRFS------------------------YHPSFSRRVLHIPVGARARRQPREMEDT
AY318871_295207..297018      DDDNDNDD-----------------------------NNDDRIIPRKINNLEDAREFEDE
AF198100_222748..224610      DIYDDYNY------------------------------KHKKYDDRGNSDDEHIVPKRAN
AJ581527_212634..213884      SPNCIHDC-----------------------------SA-IRIFKDKDN-----------
DQ377805_10958..12958        WVSLNNDCSAIMFMTSSGTRNEQDEYCARDRLILPEICGDMRLPPEGGKEL-----NSGG
U86941_3580..4074            ------------------------------------------------------------
U60315_153004..154545        GTR----------------------------------HVQLATHRDISAISIEHADGRLD
U86941_2532..3557            GTR----------------------------------HVQLATHRDISAISIEHADGRLD
DQ356948_171565..170228      NTDSVSMT-------------------------SDISAIVLKKSDAKEKSTSFRLYVERR
AY678276_138268..138110      ------------------------------------------------------------
AY318871_297053..298480      IGNPDAEG-----------------------------NKYSDLISTTYNNPFNAIDELKP
AF198100_224646..226070      -------------------------------------PVSVKFDTFAISIGNPEEEGNRP
AJ581527_213920..215341      AISIGNPE-----------------------------EEGNRPDDLITTYEHPFYTIGEV
U60315_151623..152978        YDAQKDIS-----------------------------ALAILSAREPEELYRNRLVTPDT
U86941_1643..2506            KEELKSSG----------------------------------------------------
AF438165_138255..138446      ------------------------------------------------------------
DQ377805_7122..10898         AARAEARAEAAEAKSAELETQASDAEDRADELQQKTEELEKRATEAEKDAARARERVKVA
DQ011155_135757..135960      ------------------------------------------------------------
DQ011154_135776..135904      ------------------------------------------------------------
AB004837_73..1713            AAGVPSKG-----------------------------GVPIKNMNYGSDISALLVIPPTS
U60315_155449..157089        AAGVTSKG-----------------------------GVPIKNMNYGSDISALLVIPPTS
U86941_4977..6671            AAGVTSKG-----------------------------GVPIKNMNYGSDISALLVIPPTS
Y16780_127074..127379        GGNGCTSS----------------------------------------------------
X76268_14395..14592          GGNGCTSS----------------------------------------------------
X69198_126069..126266        GGNGCTSS----------------------------------------------------
L22579_126698..126895        GGNGCTSS----------------------------------------------------
DQ011156_135629..135922      ------------------------------------------------------------
DQ011157_135181..135483      ------------------------------------------------------------
DQ011153_135181..135483      ------------------------------------------------------------
AF380138_135473..135700      ------------------------------------------------------------
DQ011155_135588..135815      ------------------------------------------------------------
DQ011154_135607..135834      ------------------------------------------------------------
Y16780_127424..128008        -----ERN-----------------------------KI-VELEKELNK-----------
X76266_144..728              -----ERN-----------------------------KI-VELEKELNK-----------
X67115_143..727              -----ERN-----------------------------KI-VELEKELNK-----------
X69198_126418..127002        -----ERN-----------------------------KI-VELEKELNK-----------
L22579_127047..127625        -----ERN-----------------------------KI-VELEKELNK-----------
DQ011157_135599..135931      ------------------------------------------------------------
DQ011153_135599..135931      ------------------------------------------------------------
DQ011156_136046..136378      ------------------------------------------------------------
DQ377945_140977..141660      -----ERN-----------------------------KI-VELEKELNK-----------
AY313847_138427..139110      -----ERN-----------------------------KI-VELEKELNK-----------
AY313848_138469..139152      -----ERN-----------------------------KI-VELEKELNK-----------
AY243312_135596..136279      -----ERN-----------------------------KI-VELEKELNK-----------
M61187_1..603                -----ERN-----------------------------KI-VELEKELNK-----------
X57318_1..603                -----ERN-----------------------------KI-VELEKELNK-----------
AY678277_138234..138917      -----ERN-----------------------------KI-VELEKELNK-----------
AY678275_138235..138918      -----ERN-----------------------------KI-VELEKELNK-----------
AF095689_135185..135877      -----ERN-----------------------------KI-VELEKELNK-----------
AY678276_138803..138123      -----ERN-----------------------------KI-VELEKELNK-----------
M35027_137814..138011        ------------------------------------------------------------
DQ377945_140075..140272      ------------------------------------------------------------
AY313847_137525..137722      ------------------------------------------------------------
AY313848_137567..137764      ------------------------------------------------------------
M37415_3954..4583            -----DRY------------------------------LSSRYLTSSSD-----------
AY243312_134694..134891      ------------------------------------------------------------
DQ377945_140241..140705      -----DRY------------------------------LSSRYLTSSSD-----------
AY313847_137691..138155      -----DRY------------------------------LSSRYLTSSSD-----------
AY313848_137733..138197      -----DRY------------------------------LSSRYLTSSSD-----------
AY243312_134860..135324      -----DRY------------------------------LSSRYLTSSSD-----------
AY678277_137330..137962      -----DRY------------------------------LSSRYLTSSSD-----------
AY678275_137331..137963      -----DRY------------------------------LSSRYLTSSSD-----------
AY678276_137848..137219      -----DRY------------------------------LSSRYLTSSSD-----------
AF095689_138691..138906      ------------------------------------------------------------
AF482758_156187..156969      ------------------------------------------------------------
AF464894_107..889            ------------------------------------------------------------
M35027_137980..138948        -----DRY------------------------------LSSRYLTSSSD-----------
AF438165_140722..142215      KPDNDKRI------------------------------HAIRLINDGTYVQHIHFGFRNM
AY009089_138842..140338      KPDNDKRI------------------------------HAIRLINDGTYVQHIHFGFRNM
AY753185_138325..139824      KPDNDKRI------------------------------HAIRLINYSSDVQHIHFGFRNT
DQ011157_138112..139647      KPDNDKRI------------------------------HAIRLINYSSDVQHIHFGFRNT
DQ011153_138112..139647      KPDNDKRI------------------------------HAIRLINYSSDVQHIHFGFRNT
AY741551_138106..139626      KPDNDKRI------------------------------HAIRLINYSSDVQHIHFGFRNT
AY603973_138082..139581      KPDNDKRI------------------------------HAIRLINYSSDVQHIHFGFRNT
DQ011156_138559..140070      KPDNDKRI------------------------------HAIRLINYSSDVQHIHFGFRNT
AF380138_137951..139513      KPDNDKRI------------------------------HAIRLINYSSDVQHIHFGFRNT
DQ011155_138063..139613      KPDNDKRI------------------------------HAIRLINYSSDVQHIHFGFRNT
DQ011154_138085..139644      KPDNDKRI------------------------------HAIRLINYSSDVQHIHFGFRNT
X67115_2948..4444            KPDNDKRI------------------------------HAIRLINNSTDVQHIHFGFRNM
X69198_129223..130719        KPDNDKRI------------------------------HAIRLINNSTDVQHIHFGFRNM
Y16780_130229..131725        KPDNDKRI------------------------------HAIRLINDSTDVQHIHFGFRNM
X76266_2949..4445            KPDNDKRI------------------------------HAIRLINDSTDVQHIHFGFRNM
L22579_129846..131342        KPDNDKRI------------------------------HAIRLINNSTDVQHIHFGFRNM
AF095689_138881..139570      ------------------------------------------------------------
M61187_3667..4308            ------------------------------------------------------------
X57318_3667..4308            ------------------------------------------------------------
X94355_154815..156371        KPDNDKRI------------------------------HAIRLINDSSDVQHIHFGFRNM
X06343_1..647                -DDDDDDV----------------------------------------------------
AF482758_155390..155968      DDDDDDDD----------------------------------------------------
AY603355_124434..125126      ------------------------------------------------------------
U94848_130224..130916        ------------------------------------------------------------
M61187_2809..3648            KPDNDKRI------------------------------HAIRLINDSTDVQHIHFGFRNM
X57318_2809..3645            KPDNDKRI------------------------------HAIRLINDSTDVQHIHFGFRNM
AF464893_195..1697           KPDNDKRI------------------------------HAIRLINDSTDVQHIHFGFRNM
AY243312_138461..139963      KPDNDKRI------------------------------HAIRLINDSTDVQHIHFGFRNM
AY678277_141098..142606      KPDNDKRI------------------------------HAIRLINDSTDVQHIHFGFRNM
AY678275_141099..142607      KPDNDKRI------------------------------HAIRLINDSTDVQHIHFGFRNM
AY678276_142492..140987      KPDNDKRI------------------------------HAIRLINDSTDVQHIHFGFRNM
AF095689_138059..138565      ----DDDV----------------------------------------------------
AY313848_141322..142824      KPDNDKRI------------------------------HAIRLINDSTDVQHIHFGFRNM
AY313847_141280..142782      KPDNDKRI------------------------------HAIRLINDSSDVQHIHFGFRNM
DQ377945_143830..145338      KPDNDKRI------------------------------HAIRLINDSSDVQHIHFGFRNM
AY484669_143271..144773      KPDNDKRI------------------------------HAIRLINDSSDVQHIHFGFRNM
AF012825_143493..146834      GGGSNNCS------------------------------ALAEIDKKTIKELRESLDRERE
X69325_230..3379             GGGSNNCS------------------------------GLAEIDKKTIKELRESLDRERE
Y18385_1..454                ------------------------------------------------------------
S72087_1..219                NENNADTE----------------------------------------------------
Y18386_1..454                ------------------------------------------------------------
AF438165_138497..140677      -QNGTDDG-----------------------------SDSSEIDKKIIRELRESLDRERE
AY009089_136617..138797      -QNGTDDG-----------------------------SDSSEIDKKIIRELRESLDRERE
X69774_608..2788             -QNGTDDG-----------------------------SDSSEIDKKIIRELRESLDRERE
Y16780_128076..130184        -QNGTDDG-----------------------------SDSSEIDKKTIRELKESLDRERE
X76266_796..2904             -QNGTDDG-----------------------------SDSSEIDKKTIRELKESLDRERE
X67115_795..2903             -QNGTDDG-----------------------------SDSSEIDKKTIRELKESLDRERE
X69198_127070..129178        -QNGTDDG-----------------------------SDSSEIDKKTIRELKESLDRERE
L22579_127693..129801        -QNGTDDG-----------------------------SDSSEIDKKTIRELKESLDRERE
AF380138_135815..137905      QQNGTDDG-----------------------------SDSSEIDKKTIRELRESLDMERE
U84504_1..2091               QQNGTDDG-----------------------------SDSSEIDKKTIRELRESLDMERE
DQ011155_135927..138017      QQNGTDDG-----------------------------SDSSEIDKKTIRELRESLDMERE
DQ011154_135949..138039      QQNGTDDG-----------------------------SDSSEIDKKTIRELRESLDMERE
DQ011157_135976..138066      QQNGTDDG-----------------------------SDSSEIDKKTIRELRESLDMERE
DQ011153_135976..138066      QQNGTDDG-----------------------------SDSSEIDKKTIRELRESLDMERE
DQ011156_136423..138513      QQNGTDDG-----------------------------SDSSEIDKKTIRELRESLDMERE
U84503_1..2091               QQNGTDDG-----------------------------SDSSEIDKKTIRELRESLDMERE
X94355_150930..154769        -QNGTDDG-----------------------------SDSSEIDKKTIRELRESLDRERE
X06343_693..1021             ------------------------------------------------------------
AF482758_151490..155344      -QNGTDDG-----------------------------SDSSEIDKKTIRELRESLDRERE
M26173_3847..4510            -----DRY------------------------------LSSRYLTSSSD-----------
D00319_580..4434             -QNGTDDG-----------------------------SDSSEIDKKTIRELRESLDRERE
AF095689_135837..138014      -QNGTDDG-----------------------------SDLLEIDKKTIRELRESLDRERE
M61187_590..2764             -QNGTDDG-----------------------------SDLLEIDKKTIRELRESLDRERE
X57318_590..2764             -QNGTDDG-----------------------------SDLLEIDKKTIRELRESLDRERE
AY243312_136239..138416      -QNGTDDG-----------------------------SDLLEIDKKTIRELRESLDRERE
M76371_614..2791             -QNGTDDG-----------------------------SDLLEIDKKTIRELRESLDRERE
DQ377945_141620..143785      -QNGTDDG-----------------------------SDLLEIDKKTIRELRESLDRERE
AY313847_139070..141235      -QNGTDDG-----------------------------SDLLEIDKKTIRELRESLDRERE
AY313848_139112..141277      -QNGTDDG-----------------------------SDLLEIDKKTIRELRESLDRERE
AY678277_138877..141054      -QNGTDDG-----------------------------SDLLEIDKKTIRELRESLDREQE
AY678275_138878..141055      -QNGTDDG-----------------------------SDLLEIDKKTIRELRESLDREQE
AY678276_140940..138766      -QNGTDDG-----------------------------SDLLEIDKKTIRELRESLDRERE
Y16780_126627..127031        -----DRY------------------------------LSSRYLTSSSD-----------
X76268_13948..14352          -----DRY------------------------------LSSRYLTSSSD-----------
X69198_125736..126026        ------------------------------------------------------------
L22579_126365..126655        -----DRY----------------------------------------------------
AF095689_134212..134913      -----DRY------------------------------LSSRYLTSSSDPHEKPLPNYTF
DQ011155_135284..135448      ------------------------------------------------------------
DQ011154_135303..135467      ------------------------------------------------------------
DQ011157_134875..135123      ------------------------------------------------------------
DQ011153_134875..135123      ------------------------------------------------------------
DQ011156_135322..135570      ------------------------------------------------------------
                                                                                         

DQ377805_4717..6207          ------------------------------------------------------------
AY386263_104386..105942      --RLTYDGRCHEHRRVWTHADDDGTTYLRMLW----------------------------
AY386265_105333..106895      ---------------DENDITPPGSYDLYYYEYGDPNNISRNYYERRDRLTYDGRCDQRH
AX754989_104792..106354      GAYDLYYYEHGDPNNISRNYYERRDR----------------------------------
DQ184476_104798..106360      GAYDLYYYEHGDPNNISRNYYERRDR----------------------------------
AY386264_105537..107099      GAYDLYYYEHGDPNNISRNYYERRDRLTYDGRCGEHRRVWTHPDLDGTTYLRMLWDRYDG
AX754989_106397..107947      QVPRSMEDTYSRQHDVNNKTPIIFTRNHENSGYYLDYQHYSTIEEVGNNERERRDRLTYN
DQ184476_106403..107953      QVPRSMEDTYSRQHDVNNKTPIIFTRNHENSGYYLDYQHYSTIEEVGNNERERRDRLTYN
AY386264_107142..108692      ------------------------------------------------------------
AY386263_105980..107548      NYKEDTYVKQHDVDNNQTPTIFTRNYENNGYYLDYHYYSHTEDSANNEFERRDKLTYDNV
AY386265_106921..108480      FDKQHDVNKSEAIMFTRNSENNGYYLDFQHYSSVEPITDNEFERRDRLTYDRKSCRKLRF
AY318871_295207..297018      MMEAIADDDYTP------------------------------------------------
AF198100_222748..224610      NLESAKDFEDEMMDAIHNDDYTPKSLRNRRNGYL--------------------------
AJ581527_212634..213884      ------------------------------------------------------------
DQ377805_10958..12958        ---K----RDTESTGYEITPFPGASPPMVPGEDGSTGPTGPGGKPPKPAGPAGPVGPAGP
U86941_3580..4074            ------------------------------------------------------------
U60315_153004..154545        ------NRDWYFPVYKLVTPSLCGQQLVLQQYVQPEPARRAVQIDLKVTASTEKEEGESG
U86941_2532..3557            ------NRDWYFPVYKLVTPSLCGQQLVLQQYVQPEPARRAVQIDLKVTASTEKEEGESG
DQ356948_171565..170228      ---SLFF-----------------------------------------------------
AY678276_138268..138110      ------------------------------------------------------------
AY318871_297053..298480      AGTVKLNSE-DPVPPDYNKASDGLPVDEDPINADDDDD----------------------
AF198100_224646..226070      ----------DDLITTYEHPFYTIGEVKSAGGVKLDSDDLVPPEDGKASDGLLIDEDPID
AJ581527_213920..215341      KSAGGVKLDSDDLVPPEDGKASDGLL--------------------------------ID
U60315_151623..152978        CTEFIFNEDMYAARPHAFDED---------------------------------------
U86941_1643..2506            ------------------------------------------------------------
AF438165_138255..138446      ------------------------------------------------------------
DQ377805_7122..10898         ---EAKSAELEEKATEAEDRADELEAQVDGLKRKADESEQRALEAEKDAARARALTEVAE
DQ011155_135757..135960      ------------------------------------------------------------
DQ011154_135776..135904      ------------------------------------------------------------
AB004837_73..1713            EAATGTPDPYLSLAKLITPEECGTQLTDEDLTPAARDES---------------------
U60315_155449..157089        EAATGTPDPYLSLAKLITPEECGTQLTDEDLTPAARDES---------------------
U86941_4977..6671            EAATGTPDPYLSLAKLITPEECGTQLTDEDLTPAARDES---------------------
Y16780_127074..127379        ------------------------------------------------------------
X76268_14395..14592          ------------------------------------------------------------
X69198_126069..126266        ------------------------------------------------------------
L22579_126698..126895        ------------------------------------------------------------
DQ011156_135629..135922      ------------------------------------------------------------
DQ011157_135181..135483      ------------------------------------------------------------
DQ011153_135181..135483      ------------------------------------------------------------
AF380138_135473..135700      ------------------------------------------------------------
DQ011155_135588..135815      ------------------------------------------------------------
DQ011154_135607..135834      ------------------------------------------------------------
Y16780_127424..128008        ------------------------------------------------------------
X76266_144..728              ------------------------------------------------------------
X67115_143..727              ------------------------------------------------------------
X69198_126418..127002        ------------------------------------------------------------
L22579_127047..127625        ------------------------------------------------------------
DQ011157_135599..135931      ------------------------------------------------------------
DQ011153_135599..135931      ------------------------------------------------------------
DQ011156_136046..136378      ------------------------------------------------------------
DQ377945_140977..141660      ------------------------------------------------------------
AY313847_138427..139110      ------------------------------------------------------------
AY313848_138469..139152      ------------------------------------------------------------
AY243312_135596..136279      ------------------------------------------------------------
M61187_1..603                ------------------------------------------------------------
X57318_1..603                ------------------------------------------------------------
AY678277_138234..138917      ------------------------------------------------------------
AY678275_138235..138918      ------------------------------------------------------------
AF095689_135185..135877      ------------------------------------------------------------
AY678276_138803..138123      ------------------------------------------------------------
M35027_137814..138011        ------------------------------------------------------------
DQ377945_140075..140272      ------------------------------------------------------------
AY313847_137525..137722      ------------------------------------------------------------
AY313848_137567..137764      ------------------------------------------------------------
M37415_3954..4583            ------------------------------------------------------------
AY243312_134694..134891      ------------------------------------------------------------
DQ377945_140241..140705      ------------------------------------------------------------
AY313847_137691..138155      ------------------------------------------------------------
AY313848_137733..138197      ------------------------------------------------------------
AY243312_134860..135324      ------------------------------------------------------------
AY678277_137330..137962      ------------------------------------------------------------
AY678275_137331..137963      ------------------------------------------------------------
AY678276_137848..137219      ------------------------------------------------------------
AF095689_138691..138906      ------------------------------------------------------------
AF482758_156187..156969      ------------------------------------------------------------
AF464894_107..889            ------------------------------------------------------------
M35027_137980..138948        ------------------------------------------------------------
AF438165_140722..142215      ---VIIDNECANIQSSAENATDTGHHQDSKINI---------------------------
AY009089_138842..140338      ---VIIDNECANIQSSAENATDTGHHQDSKINIE--------------------------
AY753185_138325..139824      ---LIIDNECANIQSSAENATDTGHYQDSKINIDD-------------------------
DQ011157_138112..139647      ---LIIDNECANIQSSAENATDTGHYQDSKINIEDDDDD---------------DDDDDD
DQ011153_138112..139647      ---LIIDNECANIQSSAENATDTGHYQDSKINIEDDDDD---------------DDDDDD
AY741551_138106..139626      ---LIIDNECANIQSSAENATDTGHYQDSKINIEDDDDD--------------------D
AY603973_138082..139581      ---LIIDNECANIQSSAENATDTGHYQDSKINIDD-------------------------
DQ011156_138559..140070      ---LIIDNECANIQSSAENATDTGHYQDSKINIDDDDDD---------------------
AF380138_137951..139513      ---LIIDNECTSIQSSAENATDTGHHQDSKINIEDDDDDIIDDDDD------DDDDDDDD
DQ011155_138063..139613      ---LIIDNECTNIQSSAENATDTGHHQDSKINIEDDDDDDIIDDD----------DDDDD
DQ011154_138085..139644      ---LIIDNECTNIQSSAENATDTGHHQDSKINIEDDDDDDIIDDD-------DDDDDDDD
X67115_2948..4444            ---VIIDNECANIQSSVENATDTGHHQDSKINIK--------------------------
X69198_129223..130719        ---VIIDNECANIQSSVENATDTGHHQDSKINIK--------------------------
Y16780_130229..131725        ---VIIDNECANIQSSVENATDTGHHQDSKINIK--------------------------
X76266_2949..4445            ---VIIDNECANIQSSVENATDTGHHQDSKINIK--------------------------
L22579_129846..131342        ---VIIDNECANIQSSVENATDTGHHQDSKINIK--------------------------
AF095689_138881..139570      ------------------------------------------------------------
M61187_3667..4308            ------------------------------------------------------------
X57318_3667..4308            ------------------------------------------------------------
X94355_154815..156371        ---VIIDNECANIQSSAENATDTGHHQDSKINIEVEDDDDDDDDDD--------DDDDDD
X06343_1..647                ------------------------------------------------------------
AF482758_155390..155968      ------------------------------------------------------------
AY603355_124434..125126      ------------------------------------------------------------
U94848_130224..130916        ------------------------------------------------------------
M61187_2809..3648            ---VIIDNECANIQSSAENATDTGHHQDSKINIE--------------------------
X57318_2809..3645            ---VIIDNECANIQSSAENATDTGHHQDSKINIE--------------------------
AF464893_195..1697           ---VIIDNECANIQSSAENATDTGHHQDSKINIE--------------------------
AY243312_138461..139963      ---VIIDNECANIQSSAENATDTGHHQDSKINIE--------------------------
AY678277_141098..142606      ---VIIDNECANIQSSAENATDTGHHQDSKINIEVEDD----------------------
AY678275_141099..142607      ---VIIDNECANIQSSAENATDTGHHQDSKINIEVEDD----------------------
AY678276_142492..140987      ---VIIDNECANIQSSAENATDTGHHQDSKINIEVEDD----------------------
AF095689_138059..138565      ------------------------------------------------------------
AY313848_141322..142824      ---VIIDNECANIQSSAENATDTGHHQDSKINIE--------------------------
AY313847_141280..142782      ---VIIDNECANIQSSAENATDTGHHQDSKINIE--------------------------
DQ377945_143830..145338      ---VIINNECANIQSSAENATDTGHHQDSKINIEVEDD----------------------
AY484669_143271..144773      ---VIINNECANIQSSAENATDTGHHQDSKINIE--------------------------
AF012825_143493..146834      -MRAELEKELDTIRNGKVDGSCQRELELSRMWLKQRDEDLRVEIDKRRDAERELSRLRRD
X69325_230..3379             -MRAELEKELDTIRNGKVDGSSQRELELSRMWLKQRDEDLRVEIDKRRDAERELSRLRRD
Y18385_1..454                ------------------------------------------------------------
S72087_1..219                ------------------------------------------------------------
Y18386_1..454                ------------------------------------------------------------
AF438165_138497..140677      -MRSKLEKELDTIRDGKVDGSCQRELELRRMWLKQRDDDLRAEIDKRRNVEWELSRLRRD
AY009089_136617..138797      -MRSKLEKELDTIRDGKVDGSCQRELELRRMWLKQRDDDLRAEIDKRRNVEWELSRLRRD
X69774_608..2788             -MRSKLEKELDTIRDGKVEGSCQRELELRRMWLKQRDDDLRAEIDKRRNVEWELSRLRRD
Y16780_128076..130184        -MRSELEKELDTIRDGKVDGSCQGELELSRMWLKQRDDDLRAEIDKRRNVEWELSKLRRD
X76266_796..2904             -MRSELEKELDTIRDGKVDGSCQGELELSRMWLKQRDDDLRAEIDKRRNVEWELSKLRRD
X67115_795..2903             -MRSELEKELDTIRDGKVDGSCQGRLELSRMWLKQRDDDLRAEIDKRRNVEWELSKLRRD
X69198_127070..129178        -MRSELEKELDTIRDGKVDGSCQGRLELSRMWLKQRDDDLRAEIDKRRNVEWELSKLRRD
L22579_127693..129801        -MRSELEKELDTIRDGKVDGSCQGELELSRMWLKQRDDDLRAEIDKRRNVEWELSKLRRD
AF380138_135815..137905      -MRSELEKELDTIRDGKVDGSCQRELELSRMWLKQRDDDLRAEIDKRRNVEWELSRLRMD
U84504_1..2091               -MRSELEKELDTIRDGKVDGSCQRELELSRMWLKQRDDDLRAEIDKRRNVEWELSRLRMD
DQ011155_135927..138017      -MRSELEKELDTIRDGKVDGSCQRELELSRMWLKQRDDDLRAEIDKRRNVEWELSRLRMD
DQ011154_135949..138039      -MRSELEKELDTIRDGKVDGSCQRELELSRMWLKQRDDDLRAEIDKRRNVEWELSRLRMD
DQ011157_135976..138066      -MRSELEKELDTIRDGKVDGSCQRELELNRMWLKQRDDDLRAEIDKRRNVEWELSRLRMD
DQ011153_135976..138066      -MRSELEKELDTIRDGKVDGSCQRELELNRMWLKQRDDDLRAEIDKRRNVEWELSRLRMD
DQ011156_136423..138513      -MRSELEKELDTIRDGKVDGSCQRELELSRMWLKQRDDDLRAEIDKRRNVEWELSRLRMD
U84503_1..2091               -MRSELEKELDTIRDGKVDGSCQRELELSRMWLKQRDDDLRAEIDKRRNVEWELSRLRMD
X94355_150930..154769        -MRSELEKELDTIRNGKVDGSCQRELELSRMWLKQRDDDLRAEIDKRRNVEWELSRLRRD
X06343_693..1021             ------------------------------------------------------------
AF482758_151490..155344      -MRTELERELDTIRDGKVEGSCQRELELSRMWLKQRDDDLRAEIDKRRNVEWELSRLRRD
M26173_3847..4510            ------------------------------------------------------------
D00319_580..4434             -MRTELERELDTIRDGKVEGSCQRELELSRMWLKQRDDDLRAEIDKRRNVEWELSRLRRD
AF095689_135837..138014      -MRSELEKELDTIRNGKVDGSCQRELELSRMWLKQRDDDLRAEIDKRRNVEWELSRLRRD
M61187_590..2764             -MRSELEKELDTIRNGKVDGSCQRELELSRMWLKQRDDDLRAEIDKRRNVEWELSRLRRD
X57318_590..2764             -MRSELEKELDTIRNGKVDGSCQRELELSRMWLKQRDDDLRAEIDKRRNVEWELSRLRRD
AY243312_136239..138416      -MRSELEKELDTIRNGKVDGSCQRELELSRMWLKQRDDDLRAEIDKRRNVEWELSRLRRD
M76371_614..2791             -MRSELEKELDTIRNGKVDGSCQRELELSRMWLKQRDDDLRAEIDKRRNVEWELSRLRRD
DQ377945_141620..143785      -MRSELEKELDTIRNGKVDGSCQRELELSRMWLKQRDDDLRAEIDKRRNVEWELSRLRRD
AY313847_139070..141235      -MRSELEKELDTIRNGKVDGSCQRELELSRMWLKQRDDDLRAEIDKRRNVEWELSRLRRD
AY313848_139112..141277      -MRSELEKELDTIRNGKVDGSCQRELELSRMWLKQRDDDLRAEIDKRRNVEWELSRLRRD
AY678277_138877..141054      -MRSELEKELDTIRNGKVDGSCQRELELSRMWLKQRDDDLRAEIDKRRNVEWELSRLRRD
AY678275_138878..141055      -MRSELEKELDTIRNGKVDGSCQRELELSRMWLKQRDDDLRAEIDKRRNVEWELSRLRRD
AY678276_140940..138766      -MRSELEKELDTIRNGKVDGSCQRELELSRMWLKQRDDDLRAEIDKRRNVEWELSRLRRD
Y16780_126627..127031        ------------------------------------------------------------
X76268_13948..14352          ------------------------------------------------------------
X69198_125736..126026        ------------------------------------------------------------
L22579_126365..126655        ------------------------------------------------------------
AF095689_134212..134913      ----------------------------------------------------------PR
DQ011155_135284..135448      ------------------------------------------------------------
DQ011154_135303..135467      ------------------------------------------------------------
DQ011157_134875..135123      ------------------------------------------------------------
DQ011153_134875..135123      ------------------------------------------------------------
DQ011156_135322..135570      ------------------------------------------------------------
                                                                                         

DQ377805_4717..6207          -------------------------------------------------------LSEDK
AY386263_104386..105942      -----------DRYDGNIPVTPFRV-----------------------------------
AY386265_105333..106895      RVWTHEDSDGTTYLRMLWDRYDGNI-----------------------------------
AX754989_104792..106354      LTYDGRCSEKLRVWTDPDPDGTTYL------------------------------RMLWD
DQ184476_104798..106360      LTYDGRCSEKLRVWTDPDPDGTTYL------------------------------RMLWD
AY386264_105537..107099      NIKVTPFRVGFDGSACVLPERVDKL-----------------------------------
AX754989_106397..107947      GCVNHRFLGDIDNDKSTYRRMLRDR-----------------------------FMGYLD
DQ184476_106403..107953      GCVNHRFLGDIDNDKSTYRRMLRDR-----------------------------FMGYLD
AY386264_107142..108692      ----------------TYSKQHDVN------------------------------NKTPI
AY386263_105980..107548      VCLKHRFDGDIDDDKTSYHRILRDR--------------------------FIGLLSVKP
AY386265_106921..108480      LGDLDNDKTTYRRMLRDRFIGYLEI-----------------------------------
AY318871_295207..297018      -----------NSIRRRRNRYLPRD----------------------------------E
AF198100_222748..224610      LKDEDRYYYDRGHRNLGVEKDVYRP-----------------------------------
AJ581527_212634..213884      -----------------------------------------------------------D
DQ377805_10958..12958        TGPKPPAGGPSGPKPPAGPGKPPKPPGTGDRPKPGGPGGGGGGAGGPGSDPARPGGSDKP
U86941_3580..4074            ------------------------------------------------------------
U60315_153004..154545        LPDDEFPEETFPGSPELPEDEPPSR-----------------------------------
U86941_2532..3557            LPDDEFPEETFPGSPELPEDEPPSR-----------------------------------
DQ356948_171565..170228      ----------------PMTVRGNIL------------------------------ELTDH
AY678276_138268..138110      ------------------------------------------------------------
AY318871_297053..298480      --DDDDDDDKMDKNRPVAGDDMNRR-----------------------------------
AF198100_224646..226070      DDDDDDDDDDDDRIDKNIPENGKVD-----------------------------------
AJ581527_213920..215341      EDPIDDDDDDDDDDDDRIDKNIPEN-----------------------------------
U60315_151623..152978        --TSVAADPNFDPRADAYGEQNLLP-----------------------------------
U86941_1643..2506            ------------------------------------------------------------
AF438165_138255..138446      ------------------------------------------------------------
DQ377805_7122..10898         AKAEEFEEKAAAAEDRAEELESKSA------------------------------VLEAQ
DQ011155_135757..135960      ------------------------------------------------------------
DQ011154_135776..135904      ------------------------------------------------------------
AB004837_73..1713            --KDTKLSEGQDEPGAVADQTENTI------------------------------PVGLQ
U60315_155449..157089        --KDTKLSEGQDEPGAVADQTENTI------------------------------PVGLQ
U86941_4977..6671            --KDTKLSEGQDEPGAVADQTENTI------------------------------PVGLQ
Y16780_127074..127379        ------------------------------------------------------------
X76268_14395..14592          ------------------------------------------------------------
X69198_126069..126266        ------------------------------------------------------------
L22579_126698..126895        ------------------------------------------------------------
DQ011156_135629..135922      ------------------------------------------------------------
DQ011157_135181..135483      ------------------------------------------------------------
DQ011153_135181..135483      ------------------------------------------------------------
AF380138_135473..135700      ------------------------------------------------------------
DQ011155_135588..135815      ------------------------------------------------------------
DQ011154_135607..135834      ------------------------------------------------------------
Y16780_127424..128008        ----------------CFDVNHVKY-----------------------------------
X76266_144..728              ----------------CFDVNHVKY-----------------------------------
X67115_143..727              ----------------CFDVNHVKY-----------------------------------
X69198_126418..127002        ----------------CFDVNHVKY-----------------------------------
L22579_127047..127625        ----------------CFDVNHVKY-----------------------------------
DQ011157_135599..135931      ------------------------------------------------------------
DQ011153_135599..135931      ------------------------------------------------------------
DQ011156_136046..136378      ------------------------------------------------------------
DQ377945_140977..141660      ----------------CFD---AKY-----------------------------------
AY313847_138427..139110      ----------------CFD---AKY-----------------------------------
AY313848_138469..139152      ----------------CFD---AKY-----------------------------------
AY243312_135596..136279      ----------------CFD---AKY-----------------------------------
M61187_1..603                ----------------CFD---AKY-----------------------------------
X57318_1..603                ----------------CFD---AKY-----------------------------------
AY678277_138234..138917      ----------------CFD---AKY-----------------------------------
AY678275_138235..138918      ----------------CFD---AKY-----------------------------------
AF095689_135185..135877      ----------------CFDANHAKY-----------------------------------
AY678276_138803..138123      ----------------CFD---AKY-----------------------------------
M35027_137814..138011        ------------------------------------------------------------
DQ377945_140075..140272      ------------------------------------------------------------
AY313847_137525..137722      ------------------------------------------------------------
AY313848_137567..137764      ------------------------------------------------------------
M37415_3954..4583            ------------PHEKPLPNYTFPR---------------------------------IK
AY243312_134694..134891      ------------------------------------------------------------
DQ377945_140241..140705      ----------------PHEKPLPNY-----------------------------------
AY313847_137691..138155      ----------------PHEKPLPNY-----------------------------------
AY313848_137733..138197      ----------------PHEKPLPNY-----------------------------------
AY243312_134860..135324      ----------------PHEKPLPNY-----------------------------------
AY678277_137330..137962      ----------------PHEKPLPNY------------------------------TFPRI
AY678275_137331..137963      ----------------PHEKPLPNY------------------------------TFPRI
AY678276_137848..137219      ----------------PHEKPLPNY----------------------------TFPRIKN
AF095689_138691..138906      ------------------------------------------------------------
AF482758_156187..156969      ------------------------------------------------------------
AF464894_107..889            ------------------------------------------------------------
M35027_137980..138948        ----------------PHEKPLPNY-----------------------------------
AF438165_140722..142215      --EVEDDYDDYNPKPTPIPEPHPRP------------------------------PFPRQ
AY009089_138842..140338      --VEDDYDDDYNPKPTPIPEPHPRP------------------------------PFPRQ
AY753185_138325..139824      --DDDDDDDDYNPKPTPIPDPHPRP------------------------------PFPRH
DQ011157_138112..139647      DDDDDDDDDDYNPKPTPIPDPHPRP------------------------------PFPRH
DQ011153_138112..139647      DDDDDDDDDDYNPKPTPIPDPHPRP------------------------------PFPRH
AY741551_138106..139626      DDDDDDDDDDYNPKPTPIPDPHPRP------------------------------PFPRH
AY603973_138082..139581      --DDDDDDDDYNPKPTPIPDPHPRP------------------------------PFPRH
DQ011156_138559..140070      --DDDDDDDDYNPKPTPIPDPHPRP------------------------------PFPRH
AF380138_137951..139513      DDDDDDDDDDYNPKPTPIPDPHPRP------------------------------PFPRH
DQ011155_138063..139613      DDDDDDDDDDYNPKPTPIPDPHPRP------------------------------PFPRH
DQ011154_138085..139644      VDDDDDDDDDYNPKPTPIPDPHPRP------------------------------PFPRH
X67115_2948..4444            --DDDVDDDDYNPKPTPIPEPYPRP------------------------------PFPRH
X69198_129223..130719        --DDDVDDDDYNPKPTPIPEPYPRP------------------------------PFPRH
Y16780_130229..131725        --DDDVDDDDYNPKPTPIPEPYPRP------------------------------PFPRH
X76266_2949..4445            --DDDVDDDDYNPKPTPIPEPYPRP------------------------------PFPRH
L22579_129846..131342        --DDDVDDDDYNPKPTPIPEPYPRP------------------------------PFPRH
AF095689_138881..139570      ------------------------------------------------------------
M61187_3667..4308            ------------------------------------------------------------
X57318_3667..4308            ------------------------------------------------------------
X94355_154815..156371        DDDDVIDDDDYNPKPTPIPEPYPRP------------------------------PFPRH
X06343_1..647                -----IDDDDYNPKPTPIPEPHPRP------------------------------PFPRH
AF482758_155390..155968      ---DVIDDDDYNPKPTPIPEPHPRP------------------------------PFPRH
AY603355_124434..125126      ------------------------------------------------------------
U94848_130224..130916        ------------------------------------------------------------
M61187_2809..3648            --DDVIDDDDYNPKPTPIPEPHPRP------------------------------PFPRH
X57318_2809..3645            --DDVIDDDDYNPKPTPIPEPHPRP------------------------------PFPRH
AF464893_195..1697           VEDDVIDDDDYNPKPTPIPDPHPRP------------------------------PFPRH
AY243312_138461..139963      VEDDVIDDDDYNPKPTPIPEPHPRP------------------------------PFPRH
AY678277_141098..142606      --DDVIDDDDYNPKPTPIPEPHPRP------------------------------PFPRH
AY678275_141099..142607      --DDVIDDDDYNPKPTPIPEPHPRP------------------------------PFPRH
AY678276_142492..140987      --DDVIDDDDYNPKPTPIPEPHPRP------------------------------PFPRH
AF095689_138059..138565      -----IDDDDYNPKPTPIPEPHPRP------------------------------PFPRH
AY313848_141322..142824      VEDDVIDDDDYNPKPTPIPEPHPRP------------------------------PFPRH
AY313847_141280..142782      VEDDVIDDDDYNPKPTPIPEPHPRP------------------------------PFPRH
DQ377945_143830..145338      --DDVIDDDDYNPKPTPIPEPHPRP------------------------------PFPRH
AY484669_143271..144773      VEDDVIDDDDYNPKPTPIPEPHPRP------------------------------PFPRH
AF012825_143493..146834      ITECNQYKEDLDKANITIMTYTNRV-----------------------------------
X69325_230..3379             ITECNQYKEDLDKANITIMTYTNRV-----------------------------------
Y18385_1..454                ------------------------------------------------------------
S72087_1..219                ------------------------------------------------------------
Y18386_1..454                ------------------------------------------------------------
AF438165_138497..140677      IKECDKYKEDLDKAKATISNYVSRI-----------------------------------
AY009089_136617..138797      IKECDKYKEDLDKAKATISNYVSRI-----------------------------------
X69774_608..2788             IKECDKYKEDLDKAKATISNYVSRI-----------------------------------
Y16780_128076..130184        IKECDKYKEELDKAKTTISNYVSRI-----------------------------------
X76266_796..2904             IKECDKYKEELDKAKTTISNYVSRI-----------------------------------
X67115_795..2903             IKECDKYKEELDKAKTTISNYVSRI-----------------------------------
X69198_127070..129178        IKECDKYKEELDKAKTTISNYVSRI-----------------------------------
L22579_127693..129801        IKECDKYKEELDKAKTTISNYVSRI-----------------------------------
AF380138_135815..137905      IKECDKYKEDLDKDKTTISTYVSRI-----------------------------------
U84504_1..2091               IKECDKYKEDLDKDKTTISTYVSRI-----------------------------------
DQ011155_135927..138017      IKECDKYKEDLDKDKTTISTYVSRI-----------------------------------
DQ011154_135949..138039      IKECDKYKEDLDKDKTTISTYVSRI-----------------------------------
DQ011157_135976..138066      IKECDKYKEDLDKAKTTISTYVSRI-----------------------------------
DQ011153_135976..138066      IKECDKYKEDLDKAKTTISTYVSRI-----------------------------------
DQ011156_136423..138513      IKECDKYKEDLDKAKTTISTYVSRI-----------------------------------
U84503_1..2091               IKECDKYKEDLDKAKTTISTYVSRI-----------------------------------
X94355_150930..154769        IKECDKYKEDLDKAKTTISTYVSRI-----------------------------------
X06343_693..1021             ------------------------------------------------------------
AF482758_151490..155344      IKECDKYKEDLDKAKTTISNYVSRI-----------------------------------
M26173_3847..4510            ------------PDEKPLPNYTFPR-------------------------------IEVE
D00319_580..4434             IKECDKYKEDLDKAKTTISNYVSRI-----------------------------------
AF095689_135837..138014      IKECDKYKEDLDKAKTNISNYVSKI-----------------------------------
M61187_590..2764             IKECDKYKEDLDKAKTTISNYVKQI-----------------------------------
X57318_590..2764             IKECDKYKEDLDKAKTTISNYVKQI-----------------------------------
AY243312_136239..138416      IKECDKYKEDLDKAKTTISNYVSKI-----------------------------------
M76371_614..2791             IKECDKYKEDLDKAKTTISNYVSKI-----------------------------------
DQ377945_141620..143785      IKECDKYKEDLDKAKTNISNYVSKI-----------------------------------
AY313847_139070..141235      IKECDKYKEDLDKAKTNISNYVSKI-----------------------------------
AY313848_139112..141277      IKECDKYKEDLDKAKTNISNYVSKI-----------------------------------
AY678277_138877..141054      IKECDKYKEDLDKAKTTISNYVSKI-----------------------------------
AY678275_138878..141055      IKECDKYKEDLDKAKTTISNYVSKI-----------------------------------
AY678276_140940..138766      IKECDKYKEDLDKAKTTISNYVSKI-----------------------------------
Y16780_126627..127031        ----------------PHEKPLPNY-----------------------------------
X76268_13948..14352          ----------------PHEKPLPNY-----------------------------------
X69198_125736..126026        ------------------------------------------------------------
L22579_126365..126655        ------------------------------------------------------------
AF095689_134212..134913      IEVAPLMTEDKEPEPVEVVPPSSTD-----------------------------------
DQ011155_135284..135448      ------------------------------------------------------------
DQ011154_135303..135467      ------------------------------------------------------------
DQ011157_134875..135123      ------------------------------------------------------------
DQ011153_134875..135123      ------------------------------------------------------------
DQ011156_135322..135570      ------------------------------------------------------------
                                                                                         

DQ377805_4717..6207          EEELTALKRDLASKSAEADALRRDVAGGMERLTRTKRDL--ADKTREADSLRQEM-GSLA
AY386263_104386..105942      ---------------GLDGSACVLPERVDKLLAPLEKTL--AEAKTCCESNRKAGKHLEH
AY386265_105333..106895      -----PVSPFPQKPVGSSGSVCVLPQRVDALLKPLEETI--ATAKTCCEENREAGKHLEH
AX754989_104792..106354      RYDGNIKVTPFKVGFDGSACVLPERVD--KLLSPLEKTL--AEAKTCCESNRMAGKHLEH
DQ184476_104798..106360      RYDGNIKVTPFKVGFDGSACVLPERVD--KLLSPLEKTL--AEAKTCCESNRMAGKHLEH
AY386264_105537..107099      -------------------------------LAPLEKTL--AEAKTCCESNRKAGKHLEH
AX754989_106397..107947      TKQEVPPKVGETGNDTPQCMDIDRLNDLIKPLEDLAKTN--TCCASKITGNGETTVVGST
DQ184476_106403..107953      TKQEVPPKVGETGNDTPQCMDIDRLNDLIKPLEDLAKTN--TCCASKITGNGETTVVGST
AY386264_107142..108692      IFTRNHENSGYYLDYQHYSTIENVGNNERERRDRLTYNG--CINHRFLGDIDNDK-STYR
AY386263_105980..107548      PLSEVEVIDDEDNNDNPLCMDIDKLDKLISPLENYVKDK--PCCSKIPVGLGSSNTTSSN
AY386265_106921..108480      -KPDVPKKDDAIGDEEPVCMDINKLDSLIKPLEDAIRSIPKPCCSSKPSGVTSLASVNGS
AY318871_295207..297018      EYYYDRGYRYLMAERNPEKRYPGKKEREDRQKSDDERMNDADKAVRRLESNGFKD-RYRR
AF198100_222748..224610      ------------HPDKDREYPREKDKSDEDRLNDVDRAMRKLEADSFGDSYRKIKSKMER
AJ581527_212634..213884      FYQNRHMLFFPDDCRRWKWYLDDDKYPSYDYSNDRERRP--KDYQEYYIDNFECD-RRKN
DQ377805_10958..12958        PVKPPKMPEVGNGAPVVPGEEEDKNPGGGGPGAG----G--PGAGGPGAGGRPGG-DRPV
U86941_3580..4074            -----------------FCILPRGIPPRVRVRRSRREQF--SAGAKASAHTRVRV-----
U60315_153004..154545        ---------RVPDDFYIPDSEQQRVQIIQRQIRWLEHYL--RNASKCCHENSRIESRLRH
U86941_2532..3557            ---------RVPDDFYIPDSEQQRVQIIQRQIRWLEHYL--RNASKCCHENSRIESRLRH
DQ356948_171565..170228      ARSSLIGYNGATIIASNKISYPDVLPEPEKIPTIDKGLS--MVVAENEGITETEL-AMLY
AY678276_138268..138110      ------------------------------------------------------------
AY318871_297053..298480      ---------EDKARGDLGQLKQKALKRLERRLARVEQDH--VEVAKSCSIVAETLDRLER
AF198100_224646..226070      ------IYDENKKRGDLGSLKQKALRRLERRLGRIEQDH--VEVAKSCSIVAEAIDRLER
AJ581527_213920..215341      --GKVDIYDENKKRGDLGSLKQKALRRLERRLGRIEQDH--VEVAKSCSILAEAIDRLER
U60315_151623..152978        -LLPLLEGLSENELEVELQVLQRELQMFLGYVSGLSDDL--YQARQCLQLVRTLLERVEE
U86941_1643..2506            -------------------PSTPRVILQQRWLR-LETTLSVPEFVMEGLGFSARDAIY--
AF438165_138255..138446      ----------------------------RDRIMDLDRQL--NECKRNGNGTSSEE-----
DQ377805_7122..10898         VEKLEARTDELDAQVTELETEKRDLTQKAEELTRKADQL--SEQTRDLEEKAAAA-DERK
DQ011155_135757..135960      ------------------------------------------------------------
DQ011154_135776..135904      ------------------------------------------------------------
AB004837_73..1713            DEDPGADIARRRGDLGSLANSVRLIRELEDRVTTLAKDH--TDVVNCCSTVSEGLSRLER
U60315_155449..157089        DEDPGADIARRRGDLGSLANSVRLIRELEDRVTTLAKDH--TDVVNCCSTVSEGLSRLER
U86941_4977..6671            DEDPGADIARRRGDLGSLANSVRLIRELEDRVTTLAKDH--TDVVNCCSTVSEGLSRLER
Y16780_127074..127379        ------------------------CEFERKRIAVLEAEL------RKSMET---------
X76268_14395..14592          ------------------------CEFERKRIAVLEAEL------RKSMET---------
X69198_126069..126266        ------------------------CEFERKRIAVLEAEL------RKSMET---------
L22579_126698..126895        ------------------------CEFERKRIAVLEAEL------RKSMET---------
DQ011156_135629..135922      ------------------------LHEDLKRVRESDKN---DSTTRESLMKQRAK-----
DQ011157_135181..135483      ------------------------LHEDLKRVRESDKN---DSTTRESLMKQRAK-----
DQ011153_135181..135483      ------------------------LHEDLKRVRESDKN---DSTTRESLMKQRAK-----
AF380138_135473..135700      ------------------------LHEDLKRARESDKN---DSTTRESLMRQRAK-----
DQ011155_135588..135815      ------------------------LHEDLKRARESDKN---DSTTRESLMRQRAK-----
DQ011154_135607..135834      ------------------------LHEDLKRARESDKN---DSTTRESLMRQRAK-----
Y16780_127424..128008        ---------------------IDEINFKKNRISDLERQL--TACKSNGCGNGDMD-QYKR
X76266_144..728              ---------------------IDEINFKKNRISDLERQL--TACKSNGCGNGDMD-QYKR
X67115_143..727              ---------------------IDEINSKKNRISDLERQL--TACKSNGCGNGDMD-QYKR
X69198_126418..127002        ---------------------IDEINSKKNRISDLERQL--TACKSNGCGNGDMD-QYKR
L22579_127047..127625        ---------------------IDEINSKKNRISDLERQL--TACKSNGCGNGDMD-QYKR
DQ011157_135599..135931      ---------------------------ERNKIVELKKRT---------------------
DQ011153_135599..135931      ---------------------------ERNKIVELKKRT---------------------
DQ011156_136046..136378      ---------------------------ERNKIVELKKRT---------------------
DQ377945_140977..141660      ---------------------IDEINSKKTRISDLERQL--AACKSNGGSNGNMD-QYKR
AY313847_138427..139110      ---------------------IDEINSKKTRISDLERQL--AACKSNGGSNGNMD-QYKR
AY313848_138469..139152      ---------------------IDEINSKKTRISDLERQL--AACKSNGGSNGNMD-QYKR
AY243312_135596..136279      ---------------------IDEINSKKTRISDLERQL--AACKSNGGSNGNMD-QYKR
M61187_1..603                ---------------------IDEINSKKTRISDLERQL--AACKSNGGSNGNMD-QYKR
X57318_1..603                ---------------------IDEINSKKTRISDLERQL--AACKSNGGSNGNMD-QYKR
AY678277_138234..138917      ---------------------IDEINSKKTRISDLERQL--AACKSNGGSNGNMD-QYKR
AY678275_138235..138918      ---------------------IDEINSKKTRISDLERQL--AACKSNGGSNGNMD-QYKR
AF095689_135185..135877      ---------------------IDEINSKKTRISDLERQL--AACKSNGGSNGNMD-QYKR
AY678276_138803..138123      ---------------------IDEINSKKTRISDLERQL--AACKSNGGSNGNMD-QYKR
M35027_137814..138011        --------------------------------QTSDSIV--NNPRPFYNSDLEFD-----
DQ377945_140075..140272      --------------------------------QTSDSIV--NNPRPFYNSDLEFD-----
AY313847_137525..137722      --------------------------------QTSDSIV--NNPRPFYNSDLEFD-----
AY313848_137567..137764      --------------------------------QTSDSIV--NNPRPFYNSDLEFD-----
M37415_3954..4583            NVSPLTTEATGSVEVAPPSTDVTEPISDVTPSWMSNQNI--PQLSEYQTSVSQVA-----
AY243312_134694..134891      -----------------------------------------NNPRPFYNSDLEFD-----
DQ377945_140241..140705      ---------------------------TFPRIKNVSPLT-TEATGSVEVAPPSTD-----
AY313847_137691..138155      ---------------------------TFPRIKNVSPLT--------TEATGSVE-----
AY313848_137733..138197      ---------------------------TFPRIKNVSPLT--------TEATGSVE-----
AY243312_134860..135324      ---------------------------TFPRIKNVSPLT--------TEATGSVE-----
AY678277_137330..137962      EVAPLMTEATGSVEVVPPSSTDVTEPISSGVTPSVDAEPEHPQLSEYQTSVSQVA-----
AY678275_137331..137963      EVAPLMTEATGSVEVVPPSSTDVTEPISSGVTPSVDAEPEHPQLSEYQTSVSQVA-----
AY678276_137848..137219      VSPLTTEATGSVEVAPPSTDVTEPISSGVTPSVDAEPEH--PQLSEYQTSVSQVA-----
AF095689_138691..138906      -------------------------------TIEMDMIM---------------------
AF482758_156187..156969      ---------------------------------DIYYMV---------------------
AF464894_107..889            ----------------------------SLSVPDIYYMV---------------------
M35027_137980..138948        ---------------------------TFPRIKNVSPLT--------TEATGSVE-----
AF438165_140722..142215      EYHKRPKLL-PVEEPYPVKKDVDRIRLDNHILNTLDHNL--NSIGHYCCDTAAVD-RLEH
AY009089_138842..140338      EYHKRPKLL-PVEEPYPVKKDVDRIRLDNHILNTLDHNL--NSIGHYCCDTAAVD-RLEH
AY753185_138325..139824      DYYKRPKLL-PVEEPDPVKKDADRIRLDNHILNTLDHNL--NSIGHYCCDTVAVD-RLEH
DQ011157_138112..139647      DYYKRPKLL-PVEEPDPVKKDADRIRLDNHILNTLDHNL--NSIGHYCCDTVAVD-RLEH
DQ011153_138112..139647      DYYKRPKLL-PVEEPDPVKKDADRIRLDNHILNTLDHNL--NSIGHYCCDTVAVD-RLEH
AY741551_138106..139626      DYYKRPKLL-PVEEPDPVKKDADRIRLDNHILNTLDHNL--NSIGHYCCDTVAVD-RLEH
AY603973_138082..139581      DYYKRPKLL-PVEEPDPVKKDADRIRLDNHILNTLDHNL--NSIGHYCCDTVAVD-RLEH
DQ011156_138559..140070      DYYKRPKLL-PVEEPDPVKKDADRIRLDNHILNTLDHNL--NSIGHYCCDTVAVD-RLEH
AF380138_137951..139513      DYHKRPKLL-PVEEPDPVKKDADRIRLDNHILNTLDHNL--NSIGHYCCDTVAVD-RLEH
DQ011155_138063..139613      DYHKRPKLL-PVEEPDPVKKDADRIRLDNHILNTLDHNL--NSIGHYCCDTVAVD-RLEH
DQ011154_138085..139644      DYHKRPKLL-PVEEPDPVKKDADRIRLDNHILNTLDHNL--NSIGHYCCDTVAVD-RLEH
X67115_2948..4444            EYYKRPKLL-HVEEPDPVKKDADRIRLDNHILNTLDHNL--NSIGHYCCDTAAVD-RLEH
X69198_129223..130719        EYYKRPKLL-HVEEPDPVKKDADRIRLDNHILNTLDHNL--NSIGHYCCDTAAVD-RLEH
Y16780_130229..131725        EYYKRPKLL-HVEEPDPVKKDADRIRLDNHILNTLDHNL--NSIGHYCCDTAAVD-RLEH
X76266_2949..4445            EYYKRPKLL-HVEEPDPVKKDADRIRLDNHILNTLDHNL--NSIGHYCCDTAAVD-RLEH
L22579_129846..131342        EYYKRPKLL-HVEEPDPVKKDADRIRLDNHILNTLDHNL--NSIGHYCCDTAAVD-RLEH
AF095689_138881..139570      ------------------------------------------------------------
M61187_3667..4308            ------------------------------------------------------------
X57318_3667..4308            ------------------------------------------------------------
X94355_154815..156371        EYHKRPKLL-PVEEPDPVKKDADRIRLDNHILNTLDHNL--NSIGHYCCDTAAVD-RLEH
X06343_1..647                EYHKRPKVL-PVEEPDPVKKDADRIRLDNHILNTLDHNL--NSIGHYCCDTAAVD-RLEH
AF482758_155390..155968      EYHKRPKVL-PVEEPDPVKKDADRIRLDNHILNTLDHNL--NSIGHYCCDTAAVD-RLEH
AY603355_124434..125126      ------------------------------------------------------------
U94848_130224..130916        ------------------------------LLYAFMYYL---------------------
M61187_2809..3648            EYHKRPKLL-PVEEPDPVKKDADRIRLDNHILNTLDHNL--NFIGHYCCDTAAVD-RLEH
X57318_2809..3645            EYHKRPKLL-PVEEPDPVKKDADRIRLDNHILNTLDHNL--NFIGHYCCDTAAVD-RLEH
AF464893_195..1697           EYHKRPKLL-PVEEPDPVKKDADRIRLDNHILNTLDHNL--NFIGHYCCDTAAVD-RLEH
AY243312_138461..139963      EYHKRPKLL-PVEEPDPVKKDADRIRLDNHILNTLDHNL--NFIGHYCCDTAAVD-RLEH
AY678277_141098..142606      EYHKRPKLL-PVEEPDPVKKDADRIRLDNHILNTLDHNL--NFIGHYCCDTAAVD-RLEH
AY678275_141099..142607      EYHKRPKLL-PVEEPDPVKKDADRIRLDNHILNTLDHNL--NFIGHYCCDTAAVD-RLEH
AY678276_142492..140987      EYHKRPKLL-PVEEPDPVKKDADRIRLDNHILNTLDHNL--NFIGHYCCDTAAVD-RLEH
AF095689_138059..138565      EYHKRPKLL-PVEEPDPVKKDADRIRLDNHILNTLDHNL--NFIGHYCCDTAAVD-RLEH
AY313848_141322..142824      EYHKRPKLL-PVEEPDPVKKDADRIRLDNHILNTLDHNL--NFIGHYCCDTAAVD-RLEH
AY313847_141280..142782      EYHKRPKLL-PVEEPDPVKKDADRIRLDNHILNTLDHNL--NFIGHYCCDTAAVD-RLEH
DQ377945_143830..145338      EYHKRPKLL-PVEEPDPVKKDADRIRLDNHILNTLDHNL--NSIGHYCCDTAAVD-RLEH
AY484669_143271..144773      EYHKRPKLL-PVEEPDPVKKDADRIRLDNHILNTLDHNL--NFIGHYCCDTAAVD-RLEH
AF012825_143493..146834      -TSLESEIARYQQN---LSVAHRELEDERRNTRDLENKL--NECMRNQENTQEVE-ALRS
X69325_230..3379             -TSLESEIARYQQN---LSVAHRELEDERRNTRDLENKL--NECMRNQENTQEVE-ALRS
Y18385_1..454                --------------RDTLSVVRRELEEERRRVRDLESSL--DECTRNQEDTQEVD-ALRS
S72087_1..219                ----------------------REMQRLRNRITDLERQL--SDC----------------
Y18386_1..454                ------EIAKYQQDRDTLSVVRRELEEERRRVRDLESRL--DECTRNQEDTQEVD-ALRS
AF438165_138497..140677      -STLESEIAKYQQDRDTLSVVRRELEEERRRVKDLESRL--DECTRNQEDTQEVD-ALRS
AY009089_136617..138797      -STLESEIAKYQQDRDTLSVVRRELEEERRRVKDLESRL--DECTRNQEDTQEVD-ALRS
X69774_608..2788             -STLESEIAKYQQDRDTLSVVRRELEEERRRVKDLESRL--DECTRNQEDTQEVD-ALRS
Y16780_128076..130184        -STLESEIAKYQQDRDTLSAVRGELEEERRRVRDLESRL--DECTHNQKDTQEVD-ALRS
X76266_796..2904             -STLESEIAKYQQDRDTLSAVRGELEEERRRVRDLESRL--DECTHNQKDTQEVD-ALRS
X67115_795..2903             -STLESEIAKYQQDRDTLSAVRGELEEERRRVRDLESRL--DECTHNQKDTQEVD-ALRS
X69198_127070..129178        -STLESEIAKYQQDRDTLSAVRGELEEERRRVRDLESRL--DECTHNQKDTQEVD-ALRS
L22579_127693..129801        -STLESEIAKYQQDRDTLSAVRGELEEERRRVRDLESRL--DECTHNQKDTQEVD-ALRS
AF380138_135815..137905      -STLESEIAKYQQDRDTLSVVHRELEEERRHVRDLESRL--DECTRNQEDTQEVD-ALRS
U84504_1..2091               -STLESEIAKYQQDRDTLSVVHRELEEERRHVRDLESRL--DECTRNQEDTQEVD-ALRS
DQ011155_135927..138017      -STLESEIAKYQQDRDTLSVVHRELEEERRHVRDLESRL--DECTRNQEDTQEVD-ALRS
DQ011154_135949..138039      -STLESEIAKYQQDRDTLSVVHRELEEERRHVRDLESRL--DECTRNQEDTQEVD-ALRS
DQ011157_135976..138066      -STLESEIAKYQQDRDTLSVVHRELEEERRHVRDLESRL--DECTRNQEDTQEVD-ALRS
DQ011153_135976..138066      -STLESEIAKYQQDRDTLSVVHRELEEERRHVRDLESRL--DECTRNQEDTQEVD-ALRS
DQ011156_136423..138513      -STLESEIAKYQQDRDTLSVVHRELEEERRHVRDLESRL--DECTRNQEDTQEVD-ALRS
U84503_1..2091               -STLESEIAKYQQDRDTLSVVHRELEEERRHVRDLESRL--DECTRNQEDTQEVD-ALRS
X94355_150930..154769        -STLESEIAKYQQDRDTLSVVRRELEEERRRVRDLESRL--DECTRNQEDTQEVD-ALRS
X06343_693..1021             ---------------------------------DVESRI--NTTGKYV------------
AF482758_151490..155344      -STLESEIAKYQQDRDTLSVVRRELEEERRRVRDLESRL--DECTRNQEDTQEVD-ALRS
M26173_3847..4510            PLTTEDTEPKPVEVVPPSSDVTEPISSGVTPSVDAEPEH--PQLSEYQTSVSQVAVTPPP
D00319_580..4434             -STLESEIAKYQQDRDTLSVVRRELEEERRRVRDLESRL--DECTRNQEDTQEVD-ALRS
AF095689_135837..138014      -STLESEIAKYQQDRDTLSVVRRELEEERRRVRDLESRL--DECTRNQEDTQEVD-ALRS
M61187_590..2764             -STLESEIAKYQQDRDTLSVVRRELEEE-RRVRDLESRL--DECTRNQEDTQEVD-ALRS
X57318_590..2764             -STLESEIAKYQQDRDTLSVVRRELEEE-RRVRDLESRL--DECTRNQEDTQEVD-ALRS
AY243312_136239..138416      -STLESEIAKYQQDRDTLSVVRRELEEERRRVRDLESRL--DECTRNQEDTQEVD-ALRS
M76371_614..2791             -STLESEIAKYQQDRDTLSVVHRELEEERRRVRDLESRL--DECTRNQEDTQEVD-ALRS
DQ377945_141620..143785      -STLESEIAKYQQDRDTLSVVRRELEEERRRVRD----L--DECTRNQEDTQEVD-ALRS
AY313847_139070..141235      -STLESEIAKYQQDRDTLSVVRRELEEERRRVRD----L--DECTRNQEDTQEVD-ALRS
AY313848_139112..141277      -STLESEIAKYQQDRDTLSVVRRELEEERRRVRD----L--DECTRNQEDTQEVD-ALRS
AY678277_138877..141054      -STLESEIAKYQQDKDTLSVVRRELEEERRRVRDLESRL--DECTRNQEDTQEVD-ALRS
AY678275_138878..141055      -STLESEIAKYQQDKDTLSVVRRELEEERRRVRDLESRL--DECTRNQEDTQEVD-ALRS
AY678276_140940..138766      -STLESEIAKYQQDRDTLSVVRRELEEERRRVRDLESRL--DECTRNQEDTQEVD-ALRS
Y16780_126627..127031        ---------------------------TFPRIEDVSPST-TKDTGSVKVAPPSTD-----
X76268_13948..14352          ---------------------------TFPRIEDVSPST-TKDTGSVKVAPPSTD-----
X69198_125736..126026        -------------------------------DRYLSSRYLTSSSDPHKKHYQIIH-----
L22579_126365..126655        ----------------------------------LSSRYLTSSSDPHKKHYQIIH-----
AF095689_134212..134913      ----------VTEPISSGVNPSVDAEPEHPQLSEYQTSVSQVAVTHPPKPETPQISEYQD
DQ011155_135284..135448      -------------------KLDRERERRMKAERDLEREIACKNCGGNPCET---------
DQ011154_135303..135467      -------------------KLDRERERRMKAERDLEREIACKNCGGNPCET---------
DQ011157_134875..135123      -------------------KLDRERERRMKAERDLEREIACKNCGGNPCET---------
DQ011153_134875..135123      -------------------KLDRERERRMKAERDLEREIACKNCGGNPCET---------
DQ011156_135322..135570      -------------------KLDRERERRMKAERDLEREIACKNCGGNPCET---------
                                                                                         

DQ377805_4717..6207          S-------------------------------------------KSNKYQQDLET-CKER
AY386263_104386..105942      H--------------------------------------------IETMRQYAVLVSNKT
AY386265_105333..106895      H--------------------------------------------IETMRQYAVLVSNKT
AX754989_104792..106354      H--------------------------------------------IETMRQYAVLVSNKT
DQ184476_104798..106360      H--------------------------------------------IETMRQYAVLVSNKT
AY386264_105537..107099      H--------------------------------------------IETMRQYAVLVSNKT
AX754989_106397..107947      TSSTPV---------------------------------------VREVDRWWGRHHNTS
DQ184476_106403..107953      TSSTPV---------------------------------------VREVDRWWGRHHNTS
AY386264_107142..108692      R--------------------------------------MLRDRFMGYLDTKQEVPPKVG
AY386263_105980..107548      Y--------------------------------------------PIVRETYRPTWTRTP
AY386265_106921..108480      LSS------------------------------------------VREVERPLSV-ARRS
AY318871_295207..297018      ---------------------------------------------IKEKMDNLEDNYEDL
AF198100_222748..224610      LEED-----------------------------------------YDHLRKHAIELPKKL
AJ581527_212634..213884      C---PS---------------------------------------TNGTLNRNEDEFPRE
DQ377805_10958..12958        VGEAPNQPGGQDPNNPQGGGAGRPGRDDDDYPKVNTPKE--VREEIEKLEKSLAK-YRAE
U86941_3580..4074            ------------------------------------------------------------
U60315_153004..154545        H--------------------------------------------LETMRQYSVLLSRKT
U86941_2532..3557            H--------------------------------------------LETMRQYSVLLSRKT
DQ356948_171565..170228      Q---------------------------------------SFDEDINEVLDKVVQ-VADT
AY678276_138268..138110      ------------------------------------------------------------
AY318871_297053..298480      H--------------------------------------------ADTLRQSMVNLAKKI
AF198100_224646..226070      H--------------------------------------------ADTLRHSMVNLAKKI
AJ581527_213920..215341      H--------------------------------------------ADTLRHSMVNLAKKI
U60315_151623..152978        K--------------------------------------------FDALRRDALRLARTV
U86941_1643..2506            ---------------------------------------------VFNSPRARMYLFSHG
AF438165_138255..138446      ---------------------------------------------VNRLKGNNQR-----
DQ377805_7122..10898         R---------------------------------------YLEKLNEALEKKAVE-CEDR
DQ011155_135757..135960      ---------------------------------------------IESLKRELAE-YRRG
DQ011154_135776..135904      --------------------------------------------------------YRRG
AB004837_73..1713            H--------------------------------------------AETLRKTMLALVRKI
U60315_155449..157089        H--------------------------------------------AETLRKTMLALVRKI
U86941_4977..6671            H--------------------------------------------AETLRKTMLALVRKI
Y16780_127074..127379        ---------------------------------------------IKSLEK---------
X76268_14395..14592          ---------------------------------------------IKSLEK---------
X69198_126069..126266        ---------------------------------------------IKSLEK---------
L22579_126698..126895        ---------------------------------------------IKSLEK---------
DQ011156_135629..135922      ---------------------------------------------VIEVEKELER-----
DQ011157_135181..135483      ---------------------------------------------VIEVEKELER-----
DQ011153_135181..135483      ---------------------------------------------VIEVEKELER-----
AF380138_135473..135700      ---------------------------------------------VIEVEKELER-----
DQ011155_135588..135815      ---------------------------------------------VIEVEKELER-----
DQ011154_135607..135834      ---------------------------------------------VIEVEKELER-----
Y16780_127424..128008        E--------------------------------------------IESLKRKLTK-CRRG
X76266_144..728              E--------------------------------------------IESLKRKLTK-CRRG
X67115_143..727              E--------------------------------------------IESLKRELTK-CRRG
X69198_126418..127002        E--------------------------------------------IESLKRELTK-CRRG
L22579_127047..127625        E--------------------------------------------IESLKRELTK-CRRG
DQ011157_135599..135931      ------------------------------------------------------------
DQ011153_135599..135931      ------------------------------------------------------------
DQ011156_136046..136378      ------------------------------------------------------------
DQ377945_140977..141660      E--------------------------------------------IESLKRELAE-CRRG
AY313847_138427..139110      E--------------------------------------------IESLKRELAE-CRRG
AY313848_138469..139152      E--------------------------------------------IESLKRELAE-CRRG
AY243312_135596..136279      E--------------------------------------------IESLKRELAE-CRRG
M61187_1..603                E--------------------------------------------IESLKRELAE-CRRG
X57318_1..603                E--------------------------------------------IESLKRELAE-CRRG
AY678277_138234..138917      E--------------------------------------------IESLKRELAE-CRRG
AY678275_138235..138918      E--------------------------------------------IESLKRELAE-CRRG
AF095689_135185..135877      E--------------------------------------------IESLKRELAE-CRRG
AY678276_138803..138123      E--------------------------------------------IESLKRELAE-CRRG
M35027_137814..138011        ------------------------------------------------------------
DQ377945_140075..140272      ------------------------------------------------------------
AY313847_137525..137722      ------------------------------------------------------------
AY313848_137567..137764      ------------------------------------------------------------
M37415_3954..4583            ---------------------------------------------VTPPPKPKTPQIFEY
AY243312_134694..134891      ------------------------------------------------------------
DQ377945_140241..140705      ---------------------------------------------VTEPISDVTP-----
AY313847_137691..138155      ---------------------------------------------VAPPSTDVTE-----
AY313848_137733..138197      ---------------------------------------------VAPPSTDVTE-----
AY243312_134860..135324      ---------------------------------------------VAPPSTDVTE-----
AY678277_137330..137962      ---------------------------------------------VTPPPKPETPQIFEY
AY678275_137331..137963      ---------------------------------------------VTPPPKPETPQIFEY
AY678276_137848..137219      ---------------------------------------------VTPPPKPETPQIFEY
AF095689_138691..138906      ------------------------------------------------------------
AF482758_156187..156969      ------------------------------------------------------------
AF464894_107..889            ------------------------------------------------------------
M35027_137980..138948        ---------------------------------------------VAPPSTDVTE-----
AF438165_140722..142215      H--------------------------------------------IETLGQYAVILARKI
AY009089_138842..140338      H--------------------------------------------IETLGQYAVILARKI
AY753185_138325..139824      H--------------------------------------------IETLGQYTVILARKI
DQ011157_138112..139647      H--------------------------------------------IETLGQYTVILARKI
DQ011153_138112..139647      H--------------------------------------------IETLGQYTVILARKI
AY741551_138106..139626      H--------------------------------------------IETLGQYTVILARKI
AY603973_138082..139581      H--------------------------------------------IETLGQYTVILARKI
DQ011156_138559..140070      H--------------------------------------------IETLGQYTVILARKI
AF380138_137951..139513      H--------------------------------------------IETLGQYTVILARKI
DQ011155_138063..139613      H--------------------------------------------IETLGQYTVILARKI
DQ011154_138085..139644      H--------------------------------------------IETLGQYTVILARKI
X67115_2948..4444            H--------------------------------------------IETLGQYAVILARKI
X69198_129223..130719        H--------------------------------------------IETLGQYAVILARKI
Y16780_130229..131725        H--------------------------------------------IETLGQYAVILARKI
X76266_2949..4445            H--------------------------------------------IETLGQYAVILARKI
L22579_129846..131342        H--------------------------------------------IETLGQYAVILARKI
AF095689_138881..139570      ------------------------------------------------------------
M61187_3667..4308            ------------------------------------------------------------
X57318_3667..4308            ------------------------------------------------------------
X94355_154815..156371        H--------------------------------------------IETLGQYAVILARKI
X06343_1..647                H--------------------------------------------IETLGQYAVILARKI
AF482758_155390..155968      H--------------------------------------------IETLGQYAVILARKI
AY603355_124434..125126      ------------------------------------------------------------
U94848_130224..130916        ------------------------------------------------------------
M61187_2809..3648            H--------------------------------------------IETLGQYAVILARKI
X57318_2809..3645            H--------------------------------------------IETLGQYAVILARKI
AF464893_195..1697           H--------------------------------------------IETLGQYAVILARKI
AY243312_138461..139963      H--------------------------------------------IETLGQYAVILARKI
AY678277_141098..142606      H--------------------------------------------IETLGQYAVILARKI
AY678275_141099..142607      H--------------------------------------------IETLGQYAVILARKI
AY678276_142492..140987      H--------------------------------------------IETLGQYAVILARKI
AF095689_138059..138565      H--------------------------------------------IETLGQYAVILARKI
AY313848_141322..142824      H--------------------------------------------IETLGQYAVILARKI
AY313847_141280..142782      H--------------------------------------------IETLGQYAVILARKI
DQ377945_143830..145338      H--------------------------------------------IETLGQYAVILARKI
AY484669_143271..144773      H--------------------------------------------IETLGQYAVILARKI
AF012825_143493..146834      R--------------------------------------------IKDLENKLSD-CMDN
X69325_230..3379             R--------------------------------------------IKDLENKLSD-CMDN
Y18385_1..454                R--------------------------------------------IRELENKLAD-CIES
S72087_1..219                ------------------------------------------------------------
Y18386_1..454                R--------------------------------------------IRELENKLAD-CIES
AF438165_138497..140677      R--------------------------------------------IRELENKLTD-CIES
AY009089_136617..138797      R--------------------------------------------IRELENKLTD-CIES
X69774_608..2788             R--------------------------------------------IRELENKLTD-CIES
Y16780_128076..130184        R--------------------------------------------ISELENKLTD-CIES
X76266_796..2904             R--------------------------------------------ISELENKLTD-CIES
X67115_795..2903             R--------------------------------------------ISELENKLTD-CIES
X69198_127070..129178        R--------------------------------------------ISELENKLTD-CIES
L22579_127693..129801        R--------------------------------------------ISELENKLTD-CIES
AF380138_135815..137905      R--------------------------------------------IRELENKLTD-CIES
U84504_1..2091               R--------------------------------------------IRELENKLTD-CIES
DQ011155_135927..138017      R--------------------------------------------IRELENKLTD-CIES
DQ011154_135949..138039      R--------------------------------------------IRELENKLTD-CIES
DQ011157_135976..138066      R--------------------------------------------IRELENKLTD-CIES
DQ011153_135976..138066      R--------------------------------------------IRELENKLTD-CIES
DQ011156_136423..138513      R--------------------------------------------IRELENKLTD-CIES
U84503_1..2091               R--------------------------------------------IRELENKLTD-CIES
X94355_150930..154769        R--------------------------------------------IRELENKLAD-CIES
X06343_693..1021             ---------------------------------------------LFTVMTYAA------
AF482758_151490..155344      R--------------------------------------------IRELENKLAD-CMES
M26173_3847..4510            KPETPQ---------------------------------------ISEYQDYSELYSASN
D00319_580..4434             R--------------------------------------------IRELENKLAD-CMES
AF095689_135837..138014      R--------------------------------------------IRELENKLTD-CIES
M61187_590..2764             R--------------------------------------------IRELENKLTD-CIES
X57318_590..2764             R--------------------------------------------IRELENKLTD-CIES
AY243312_136239..138416      R--------------------------------------------IRELENKLTD-CIES
M76371_614..2791             R--------------------------------------------IRELENKLTD-CIES
DQ377945_141620..143785      R--------------------------------------------IRELENKLTD-CIES
AY313847_139070..141235      R--------------------------------------------IRELENKLTD-CIES
AY313848_139112..141277      R--------------------------------------------IRELENKLTD-CIES
AY678277_138877..141054      R--------------------------------------------IRELENKLTD-CIES
AY678275_138878..141055      R--------------------------------------------IRELENKLTD-CIES
AY678276_140940..138766      R--------------------------------------------IRELENKLTD-CIES
Y16780_126627..127031        ---------------------------------------------VTEPIGVTPSVDVDP
X76268_13948..14352          ---------------------------------------------VTEPIGVTPSVDVDP
X69198_125736..126026        ---------------------------------------------FLALKMYLRR-----
L22579_126365..126655        ---------------------------------------------FLALKMYLRR-----
AF095689_134212..134913      H---------------------------------------------NELYSASNDTEIDN
DQ011155_135284..135448      ------------------------------------------------------------
DQ011154_135303..135467      ------------------------------------------------------------
DQ011157_134875..135123      ------------------------------------------------------------
DQ011153_134875..135123      ------------------------------------------------------------
DQ011156_135322..135570      ------------------------------------------------------------
                                                                                         

DQ377805_4717..6207          AIAL---KKKVTKLKKRLKDA--EDDDDDDYD-------YSDCVTS--------------
AY386263_104386..105942      DV-----HTCRRPGAEVTRHA--LDGSLPPAHVRGDWGARSYCGARRSQPRVSHGEKPWW
AY386265_105333..106895      DVQT------CNRPGAEVTKH-AIDGSLPPPHVLGNWGVRSDCGQRRPPRVSHGGPKPWW
AX754989_104792..106354      DVHT------CRRPGAEVTRH-ALDGSLPPAH-------VRGDWGARSYCSARRSQPRVS
DQ184476_104798..106360      DVHT------CRRPGAEVTRH-ALDGSLPPAH-------VRGDWGARSYCSARRSQPRVS
AY386264_105537..107099      DVHT------CRRPGAEVTRH-ALDGSLPPAH-------ARGDWGARSYCGARRSQPRVS
AX754989_106397..107947      WLTRPLSRHYPYRYPLDSTWWRGRSGAIW-------------------------------
DQ184476_106403..107953      WLTRPLSRHYPYRYPLDSTWWRGRSGAIW-------------------------------
AY386264_107142..108692      ETGN---DTPQCMDIDKLNDL--IKPLEDLAK-------SNTCCVSKITGNGETTVVGST
AY386263_105980..107548      RTSI---FNRHNPYNTYNLDAWWRRQRHGAIW----------------------------
AY386265_106921..108480      LLTRPFLRHHPYRFPLDSTWWRGRDGNIW-------------------------------
AY318871_295207..297018      RKHA---IELPRKLDSQSGNG--DYREPKSWF----------------------------
AF198100_222748..224610      DNQSDRDYDRSWFFNIVGERSICFIGL---------------------------------
AJ581527_212634..213884      EDYD---DYNNNNEDDLSRMK-LLY-----------------------------------
DQ377805_10958..12958        CAKR---QARLARLEHHIETM--RQLTVILSH-------KADIQTNRMPYAKVHPHSIDG
U86941_3580..4074            -------FAHVRHVH---------------------------------------------
U60315_153004..154545        DIQS-GLVTEVWPSPHAVDGS-WPRGLERPPK-------ALLSTDLLAS-----------
U86941_2532..3557            DIQS-GLVTEVWPSPHAVDGS-WPRGLERPPK-------ALLSTDLLAS-----------
DQ356948_171565..170228      HENS---TNANVRQDGHLETI--RKILVALNN-------KIDRVAASRFVTIM-------
AY678276_138268..138110      ------------------------------------------------------------
AY318871_297053..298480      DYQTGYGHMYLE------------------------------------------------
AF198100_224646..226070      DYQTGYGHLYME------------------------------------------------
AJ581527_213920..215341      DYQTGYGHLYME------------------------------------------------
U60315_151623..152978        -------DSFTSGSEPVCPLS---------------------------------------
U86941_1643..2506            NGAYQYFELDRDYLRAYL------------------------------------------
AF438165_138255..138446      -------VGEIYGVRSPSKRLL--------------------------------------
DQ377805_7122..10898         TREL---SQKTQGLEEKAAAA--ETRAEDLAK-------KLSASEEKARDLERGASRSAE
DQ011155_135757..135960      NNGS---HSDCKYYDEEAREEVS-------------------------------------
DQ011154_135776..135904      NNGS---HSDCKYYDEEAREEVS-------------------------------------
AB004837_73..1713            NVQT-------GRVPAGYRDD-MVYE----------------------------------
U60315_155449..157089        NVQT-------GRVPAGYRDD-MVYE----------------------------------
U86941_4977..6671            NVQT---GRVPAGYRDDMVYE---------------------------------------
Y16780_127074..127379        -------FMEFDRL----------------------------------------------
X76268_14395..14592          -------FMEFDRL----------------------------------------------
X69198_126069..126266        -------FMEFDRL----------------------------------------------
L22579_126698..126895        -------FMEFDRL----------------------------------------------
DQ011156_135629..135922      -------YFDDNRLEE--------------------------------------------
DQ011157_135181..135483      -------YFDDNRLEE--------------------------------------------
DQ011153_135181..135483      -------YFDDNRLEE--------------------------------------------
AF380138_135473..135700      -------YFDDDRLEE--------------------------------------------
DQ011155_135588..135815      -------YFDDDRLEE--------------------------------------------
DQ011154_135607..135834      -------YFDDDRLEE--------------------------------------------
Y16780_127424..128008        SNGS---HSDCVYYDEEARDC--VKS----------------------------------
X76266_144..728              SNGS---HSDCVYYDEEARDC--VKS----------------------------------
X67115_143..727              SNGS---HSDCEYYDEEARDC--VKS----------------------------------
X69198_126418..127002        SNGS---HSDCEYYDEEARDC--VKS----------------------------------
L22579_127047..127625        SNGS---HSDCEYYDEEARDC--VKS----------------------------------
DQ011157_135599..135931      ------------------------------------------------------------
DQ011153_135599..135931      ------------------------------------------------------------
DQ011156_136046..136378      ------------------------------------------------------------
DQ377945_140977..141660      NNGS---HSDCKYYDEEARDC--VKS----------------------------------
AY313847_138427..139110      NNGS---HSDCKYYDEEARDC--VKS----------------------------------
AY313848_138469..139152      NNGS---HSDCKYYDEEARDC--VKS----------------------------------
AY243312_135596..136279      NNGS---HSDCKYYDEEARDC--VKS----------------------------------
M61187_1..603                NNGS--------------------------------------------------------
X57318_1..603                NNGS--------------------------------------------------------
AY678277_138234..138917      NNGS---HSDCKYYDEEAREE--VKS----------------------------------
AY678275_138235..138918      NNGS---HSDCKYYDEEAREE--VKS----------------------------------
AF095689_135185..135877      NNGS---HSDCKYYDEEAREE--VKS----------------------------------
AY678276_138803..138123      NNGS---HSDCKYYDEEAREE--VKS----------------------------------
M35027_137814..138011        -------DIDMYLLPN--------------------------------------------
DQ377945_140075..140272      -------DIDMYLLPN--------------------------------------------
AY313847_137525..137722      -------DIDMYLLPN--------------------------------------------
AY313848_137567..137764      -------DIDMYLLPN--------------------------------------------
M37415_3954..4583            QTSDSI-VNNPRPFYNSDLEFDDIDMYLLPN-----------------------------
AY243312_134694..134891      -------DIDMYLLPN--------------------------------------------
DQ377945_140241..140705      -------SVDVEPEHPPAF-----------------------------------------
AY313847_137691..138155      ------------PISDVTPSV-DVEPEHPPAF----------------------------
AY313848_137733..138197      ------------PISDVTPSV-DVEPEHPPAF----------------------------
AY243312_134860..135324      ------------PISDVTPSV-DVEPEHPPAF----------------------------
AY678277_137330..137962      QTSDSI-VNNPRPFYNSDLEFDDIDMYLLPN-----------------------------
AY678275_137331..137963      QTSDSI-VNNPRPFYNSDLEFDDIDMYLLPN-----------------------------
AY678276_137848..137219      QTSDSI-VNNPRPFYNSDLEFDDIDMYLLPN-----------------------------
AF095689_138691..138906      ------------------------------------------------------------
AF482758_156187..156969      ------------------------------------------------------------
AF464894_107..889            ------------------------------------------------------------
M35027_137980..138948        ------------PISDVTPSV-DVEPEHPPAF----------------------------
AF438165_140722..142215      NMQS---LMFQWPLPTVHPHA--IDGSIPPHW-------RSTIL----------------
AY009089_138842..140338      NMQS---LMFQWPLPTVHPHA--IDGSIPPHW-------RSTIL----------------
AY753185_138325..139824      NMQT---LLFPWPLPTVHQHA--IDGSIPPHG-------RSTIL----------------
DQ011157_138112..139647      NMQT---LLFPWPLPTVHQHA--IDGSIPPHG-------RSTIL----------------
DQ011153_138112..139647      NMQT---LLFPWPLPTVHQHA--IDGSIPPHG-------RSTIL----------------
AY741551_138106..139626      NMQT---LLFPWPLPTVHQHA--IDGSIPPHG-------RSTIL----------------
AY603973_138082..139581      NMQT---LLFPWPLPTVHQHA--IDGSIPPHG-------RSTIL----------------
DQ011156_138559..140070      NMQT---LLFPWPLPTVHQHA--IDGSIPPHG-------RSTIL----------------
AF380138_137951..139513      NMQT---LLFPWPLPTVHPHA--IDGSIPPHG-------RSTIL----------------
DQ011155_138063..139613      NMQT---LLFPWPLPTVHPHA--IDGSIPPHG-------RSTIL----------------
DQ011154_138085..139644      NMQT---LLFPWPLPTVHPHA--IDGSIPPHG-------RSTIL----------------
X67115_2948..4444            NMQS---LLFPWLLPTVHPHA--IDGSIPPHG-------RSTIL----------------
X69198_129223..130719        NMQS---LLFPWLLPTVHPHA--IDGSIPPHG-------RSTIL----------------
Y16780_130229..131725        NMQS---LLFPWPLPTVHPHA--IDGSIPPHG-------RSTIL----------------
X76266_2949..4445            NMQS---LLFPWPLPTVHPHA--IDGSIPPHG-------RSTIL----------------
L22579_129846..131342        NMQS---LLFPWPLPTVHPHA--IDGSIPPHG-------RSTIL----------------
AF095689_138881..139570      ---------YKW------------------------------------------------
M61187_3667..4308            ------------------------------------------------------------
X57318_3667..4308            ------------------------------------------------------------
X94355_154815..156371        NMQS---LLFPWPLPTVHPHA--IDGSIPPHG-------RSTIL----------------
X06343_1..647                NMQT---LLFPWPLPTVHPHA--IDGSIPPHG-------RSTIL----------------
AF482758_155390..155968      NMQT---LLFPWPLPTVHPHA--IDGSIPPHG-------RSTIL----------------
AY603355_124434..125126      ------------------------------------------------------------
U94848_130224..130916        -------SIYKW------------------------------------------------
M61187_2809..3648            NMQT---LLFPWPLPTVHPHA--IDGSIPPHG-------RSTIL----------------
X57318_2809..3645            NMQT---LLFPWPLPTVHPHA--IDGSIPPHG-------RSTIL----------------
AF464893_195..1697           NMQT---LLFPWPLPTVHPHA--IDGSIPPHG-------RSTIL----------------
AY243312_138461..139963      NMQT---LLFPWPLPTVHPHA--IDGSIPPHG-------RSTIL----------------
AY678277_141098..142606      NMQS---LLFPWPLPTVHPHA--IDGSIPPHG-------RSTIL----------------
AY678275_141099..142607      NMQS---LLFPWPLPTVHPHA--IDGSIPPHG-------RSTIL----------------
AY678276_142492..140987      NMQT---LLFPWPLPTVHPHA--IDGSIPPHG-------RSTIL----------------
AF095689_138059..138565      NMQT---LLFPWPLPTVHPHA--IDGSIPPHG-------RSTIL----------------
AY313848_141322..142824      NMQT---LLFPWPLPTVHPHA--IDGSIPPHG-------RSTIL----------------
AY313847_141280..142782      NMQT---LLFPWPLPTVHPHA--IDGSIPPHG-------RSTIL----------------
DQ377945_143830..145338      NMQT---LLFPWPLPTVHPHA--IDGSIPPHG-------RSTIL----------------
AY484669_143271..144773      NMQT---LLFPWPLPTVHPHA--IDGSIPPHG-------RSTIL----------------
AF012825_143493..146834      GGNN---ITEINRLKSRITDL-ERQLTDCRRNNDHNADTKKEMERLRNRIMDLDKQLNEC
X69325_230..3379             GGNN---ITEINRLKSRITDL-ERQLTDCRRNNDHNADTKKEMERLRNRIMDLDKQLNEC
Y18385_1..454                GGGN---LTEISRLQYRITDL-ERQLNDCRRNNENNADTEREMQRLRNRITDLERQLSDC
S72087_1..219                ------------------------------------------------------------
Y18386_1..454                GGGN---LTEISRLQSRISDL-ERQLNDCRRNNENNADTEREMQRLRNRITDLERQLSDC
AF438165_138497..140677      GGGN---LTEISRLQSRISDL-ERQLNECRGN-------VTEISRLESRISDLERQLNDC
AY009089_136617..138797      GGGN---LTEISRLQSRISDL-ERQLNECRGN-------VTEISRLESRISDLERQLNDC
X69774_608..2788             GGGN---LTEISRLQSRISDL-ERQLNECRGN-------VTEISRLESRISDLERQLNDC
Y16780_128076..130184        GGGN---LTEISRLQSRILDL-ERQLNDCRHN----------------------------
X76266_796..2904             GGGN---LTEISRLQSRILDL-ERQLNDCRHN----------------------------
X67115_795..2903             GGGN---LTEISRLQSRILDL-ERQLNDCRHN----------------------------
X69198_127070..129178        GGGN---LTEISRLQSRILDL-ERQLNDCRHN----------------------------
L22579_127693..129801        GGGN---LTEISRLQSRILDL-ERQLNDCRHN----------------------------
AF380138_135815..137905      GGGN---LTEISRLQSRISDL-ERQLSECRGN-------ATEITI---------------
U84504_1..2091               GGGN---LTEISRLQSRISDL-ERQLSECRGN-------ATEITI---------------
DQ011155_135927..138017      GGGN---LTEISRLQSRISDL-ERQLSECRGN-------ATEITI---------------
DQ011154_135949..138039      GGGN---LTEISRLQSRISDL-ERQLSECRGN-------ATEITI---------------
DQ011157_135976..138066      GGGN---LTEISRLQSRISDL-ERQLSECRGN-------ATEITI---------------
DQ011153_135976..138066      GGGN---LTEISRLQSRISDL-ERQLSECRGN-------ATEITI---------------
DQ011156_136423..138513      GGGN---LTEISRLQSRISDL-ERQLSECRGN-------ATEITI---------------
U84503_1..2091               GGGN---LTEISRLQSRISDL-ERQLSECRGN-------ATEITI---------------
X94355_150930..154769        GGGN---LTEISRLRSRISDL-ERQLSECRGN-------VTEINRLQSRISDLERQLNDC
X06343_693..1021             ------------------------------------------------------------
AF482758_151490..155344      GGGN---LTEISRLQSKISDL-ERQLRECRGN-------ATEISRLQYRITDLERQLNDC
M26173_3847..4510            NTESKNVFSELAYLDDLDKLD-DIDEYLLNNI----------------------------
D00319_580..4434             GGGN---LTEISRLQSKISDL-ERQLRECRGN-------ATEISRLQYRITDLERQLNDC
AF095689_135837..138014      GGGN---LTEISRLQSKISDL-ERQLSECREN-------ATEISRLQSRISDLERQLNDC
M61187_590..2764             GGGN---LTEISRLQSKISDL-ERQLSECREN-------ATEISRLQSRISDLERQLNDC
X57318_590..2764             GGGN---LTEISRLQSKISDL-ERQLSECREN-------ATEISRLQSRISDLERQLNDC
AY243312_136239..138416      GGGN---LTEISRLQSKISDL-ERQLSECREN-------ATEISRLQSRISDLERQLNDC
M76371_614..2791             GGGN---LTEISRLQSKISDL-ERQLRECREN-------ATEISRLQSRISDLERQLNDC
DQ377945_141620..143785      GGGN---LTEISRLQSKISDL-ERQLSECREN-------ATEISRLQSRISDLERQLNDC
AY313847_139070..141235      GGGN---LTEISRLQSKISDL-ERQLSECREN-------ATEISRLQSRISDLERQLNDC
AY313848_139112..141277      GGGN---LTEISRLQSKISDL-ERQLSECREN-------ATEISRLQSRISDLERQLNDC
AY678277_138877..141054      GGGN---LTEISRLQSKISDL-ERQLSECREN-------ATEISRLQSRISDLERQLNDC
AY678275_138878..141055      GGGN---LTEISRLQSKISDL-ERQLSECREN-------ATEISRLQSRISDLERQLNDC
AY678276_140940..138766      GGGN---LTEISRLQSKISDL-ERQLSECREN-------ATEISRLQSRISDLERQLNDC
Y16780_126627..127031        NIHSFL-NIRLWYLK---------------------------------------------
X76268_13948..14352          NIHSFL-NIRLWYLK---------------------------------------------
X69198_125736..126026        -------QLRLQVL----------------------------------------------
L22579_126365..126655        -------QLRLQVL----------------------------------------------
AF095689_134212..134913      VFSELAYLDNLDNLDNLDDVDKYLLNNIRPEKTV--------------------------
DQ011155_135284..135448      ------------------------------------------------------------
DQ011154_135303..135467      ------------------------------------------------------------
DQ011157_134875..135123      ------------------------------------------------------------
DQ011153_134875..135123      ------------------------------------------------------------
DQ011156_135322..135570      ------------------------------------------------------------
                                                                                         

DQ377805_4717..6207          ------------------------------------------------------------
AY386263_104386..105942      WGQHAAIW----------------------------------------------------
AY386265_105333..106895      WGRHAAIW----------------------------------------------------
AX754989_104792..106354      HGEKPWWWGQHAAIW---------------------------------------------
DQ184476_104798..106360      HGEKPWWWGQHAAIW---------------------------------------------
AY386264_105537..107099      HGEKPWWWGQHAAIW---------------------------------------------
AX754989_106397..107947      ------------------------------------------------------------
DQ184476_106403..107953      ------------------------------------------------------------
AY386264_107142..108692      TSSTPVVREVDRWWGRHHNTSWLTRPLSRHHPYRYPLDGTWWRGRSGAIW----------
AY386263_105980..107548      ------------------------------------------------------------
AY386265_106921..108480      ------------------------------------------------------------
AY318871_295207..297018      ------------------------------------------------------------
AF198100_222748..224610      ------------------------------------------------------------
AJ581527_212634..213884      ------------------------------------------------------------
DQ377805_10958..12958        SFPFP----DWKPWLYG----------WTREQQWLRSTASA-------------------
U86941_3580..4074            ------------------------------------------------------------
U60315_153004..154545        ------------------------------------------------------------
U86941_2532..3557            ------------------------------------------------------------
DQ356948_171565..170228      ------------------------------------------------------------
AY678276_138268..138110      ------------------------------------------------------------
AY318871_297053..298480      ------------------------------------------------------------
AF198100_224646..226070      ------------------------------------------------------------
AJ581527_213920..215341      ------------------------------------------------------------
U60315_151623..152978        ------------------------------------------------------------
U86941_1643..2506            ------------------------------------------------------------
AF438165_138255..138446      ------------------------------------------------------------
DQ377805_7122..10898         KISNLETQNSDLKEKANNLE------------------------------TQAAALEKKT
DQ011155_135757..135960      ------------------------------------------------------------
DQ011154_135776..135904      ------------------------------------------------------------
AB004837_73..1713            ------------------------------------------------------------
U60315_155449..157089        ------------------------------------------------------------
U86941_4977..6671            ------------------------------------------------------------
Y16780_127074..127379        ------------------------------------------------------------
X76268_14395..14592          ------------------------------------------------------------
X69198_126069..126266        ------------------------------------------------------------
L22579_126698..126895        ------------------------------------------------------------
DQ011156_135629..135922      ------------------------------------------------------------
DQ011157_135181..135483      ------------------------------------------------------------
DQ011153_135181..135483      ------------------------------------------------------------
AF380138_135473..135700      ------------------------------------------------------------
DQ011155_135588..135815      ------------------------------------------------------------
DQ011154_135607..135834      ------------------------------------------------------------
Y16780_127424..128008        ------------------------------------------------------------
X76266_144..728              ------------------------------------------------------------
X67115_143..727              ------------------------------------------------------------
X69198_126418..127002        ------------------------------------------------------------
L22579_127047..127625        ------------------------------------------------------------
DQ011157_135599..135931      ------------------------------------------------------------
DQ011153_135599..135931      ------------------------------------------------------------
DQ011156_136046..136378      ------------------------------------------------------------
DQ377945_140977..141660      ------------------------------------------------------------
AY313847_138427..139110      ------------------------------------------------------------
AY313848_138469..139152      ------------------------------------------------------------
AY243312_135596..136279      ------------------------------------------------------------
M61187_1..603                ------------------------------------------------------------
X57318_1..603                ------------------------------------------------------------
AY678277_138234..138917      ------------------------------------------------------------
AY678275_138235..138918      ------------------------------------------------------------
AF095689_135185..135877      ------------------------------------------------------------
AY678276_138803..138123      ------------------------------------------------------------
M35027_137814..138011        ------------------------------------------------------------
DQ377945_140075..140272      ------------------------------------------------------------
AY313847_137525..137722      ------------------------------------------------------------
AY313848_137567..137764      ------------------------------------------------------------
M37415_3954..4583            ------------------------------------------------------------
AY243312_134694..134891      ------------------------------------------------------------
DQ377945_140241..140705      ------------------------------------------------------------
AY313847_137691..138155      ------------------------------------------------------------
AY313848_137733..138197      ------------------------------------------------------------
AY243312_134860..135324      ------------------------------------------------------------
AY678277_137330..137962      ------------------------------------------------------------
AY678275_137331..137963      ------------------------------------------------------------
AY678276_137848..137219      ------------------------------------------------------------
AF095689_138691..138906      ------------------------------------------------------------
AF482758_156187..156969      ------------------------------------------------------------
AF464894_107..889            ------------------------------------------------------------
M35027_137980..138948        ------------------------------------------------------------
AF438165_140722..142215      ------------------------------------------------------------
AY009089_138842..140338      ------------------------------------------------------------
AY753185_138325..139824      ------------------------------------------------------------
DQ011157_138112..139647      ------------------------------------------------------------
DQ011153_138112..139647      ------------------------------------------------------------
AY741551_138106..139626      ------------------------------------------------------------
AY603973_138082..139581      ------------------------------------------------------------
DQ011156_138559..140070      ------------------------------------------------------------
AF380138_137951..139513      ------------------------------------------------------------
DQ011155_138063..139613      ------------------------------------------------------------
DQ011154_138085..139644      ------------------------------------------------------------
X67115_2948..4444            ------------------------------------------------------------
X69198_129223..130719        ------------------------------------------------------------
Y16780_130229..131725        ------------------------------------------------------------
X76266_2949..4445            ------------------------------------------------------------
L22579_129846..131342        ------------------------------------------------------------
AF095689_138881..139570      ------------------------------------------------------------
M61187_3667..4308            ------------------------------------------------------------
X57318_3667..4308            ------------------------------------------------------------
X94355_154815..156371        ------------------------------------------------------------
X06343_1..647                ------------------------------------------------------------
AF482758_155390..155968      ------------------------------------------------------------
AY603355_124434..125126      ------------------------------------------------------------
U94848_130224..130916        ------------------------------------------------------------
M61187_2809..3648            ------------------------------------------------------------
X57318_2809..3645            ------------------------------------------------------------
AF464893_195..1697           ------------------------------------------------------------
AY243312_138461..139963      ------------------------------------------------------------
AY678277_141098..142606      ------------------------------------------------------------
AY678275_141099..142607      ------------------------------------------------------------
AY678276_142492..140987      ------------------------------------------------------------
AF095689_138059..138565      ------------------------------------------------------------
AY313848_141322..142824      ------------------------------------------------------------
AY313847_141280..142782      ------------------------------------------------------------
DQ377945_143830..145338      ------------------------------------------------------------
AY484669_143271..144773      ------------------------------------------------------------
AF012825_143493..146834      RRNGNGSSSEEI------------------------------------------------
X69325_230..3379             RRNGNGSSSEEI------------------------------------------------
Y18385_1..454                RRNN--------------------------------------------------------
S72087_1..219                ------------------------------------------------------------
Y18386_1..454                RRNN--------------------------------------------------------
AF438165_138497..140677      RRNNETNAETER------------------------------------------------
AY009089_136617..138797      RRNNETNAETER------------------------------------------------
X69774_608..2788             RRNNETNAETER------------------------------------------------
Y16780_128076..130184        ---NKTNTETDR------------------------------------------------
X76266_796..2904             ---NKTNTETDR------------------------------------------------
X67115_795..2903             ---NKTNTETDR------------------------------------------------
X69198_127070..129178        ---NKTNTETDR------------------------------------------------
L22579_127693..129801        ---NKTNTETDR------------------------------------------------
AF380138_135815..137905      ------------------------------------------------------------
U84504_1..2091               ------------------------------------------------------------
DQ011155_135927..138017      ------------------------------------------------------------
DQ011154_135949..138039      ------------------------------------------------------------
DQ011157_135976..138066      ------------------------------------------------------------
DQ011153_135976..138066      ------------------------------------------------------------
DQ011156_136423..138513      ------------------------------------------------------------
U84503_1..2091               ------------------------------------------------------------
X94355_150930..154769        RRNNETNAETEREMRRLRDRITNLERQLSDCRRNNESNADMEREMQRLRDRIMDLDRQLN
X06343_693..1021             ------------------------------------------------------------
AF482758_151490..155344      RRNNENNADTEREMQRLRDRITDLERQLSDCRRNNESNADMEREMQRLRDRIMDLDRQLN
M26173_3847..4510            ------------------------------------------------------------
D00319_580..4434             RRNNENNADTEREMQRLRDRITDLERQLSDCRRNNESNADMEREMQRLRDRIMDLDRQLN
AF095689_135837..138014      RRNNETNAETER------------------------------------------------
M61187_590..2764             RRNNETNAETER------------------------------------------------
X57318_590..2764             RRNNETNAETER------------------------------------------------
AY243312_136239..138416      RRNNETNAETER------------------------------------------------
M76371_614..2791             RRNNETNAETER------------------------------------------------
DQ377945_141620..143785      RRNNETNAETER------------------------------------------------
AY313847_139070..141235      RRNNETNAETER------------------------------------------------
AY313848_139112..141277      RRNNETNAETER------------------------------------------------
AY678277_138877..141054      RRNNETNAETER------------------------------------------------
AY678275_138878..141055      RRNNETNAETER------------------------------------------------
AY678276_140940..138766      RRNNETNAETER------------------------------------------------
Y16780_126627..127031        ------------------------------------------------------------
X76268_13948..14352          ------------------------------------------------------------
X69198_125736..126026        ------------------------------------------------------------
L22579_126365..126655        ------------------------------------------------------------
AF095689_134212..134913      ------------------------------------------------------------
DQ011155_135284..135448      ------------------------------------------------------------
DQ011154_135303..135467      ------------------------------------------------------------
DQ011157_134875..135123      ------------------------------------------------------------
DQ011153_134875..135123      ------------------------------------------------------------
DQ011156_135322..135570      ------------------------------------------------------------
                                                                                         

DQ377805_4717..6207          ------------------------------------------------------------
AY386263_104386..105942      ------------------------------------------------------------
AY386265_105333..106895      ------------------------------------------------------------
AX754989_104792..106354      ------------------------------------------------------------
DQ184476_104798..106360      ------------------------------------------------------------
AY386264_105537..107099      ------------------------------------------------------------
AX754989_106397..107947      ------------------------------------------------------------
DQ184476_106403..107953      ------------------------------------------------------------
AY386264_107142..108692      ------------------------------------------------------------
AY386263_105980..107548      ------------------------------------------------------------
AY386265_106921..108480      ------------------------------------------------------------
AY318871_295207..297018      ------------------------------------------------------------
AF198100_222748..224610      ------------------------------------------------------------
AJ581527_212634..213884      ------------------------------------------------------------
DQ377805_10958..12958        ------------------------------------------------------------
U86941_3580..4074            ------------------------------------------------------------
U60315_153004..154545        ------------------------------------------------------------
U86941_2532..3557            ------------------------------------------------------------
DQ356948_171565..170228      ------------------------------------------------------------
AY678276_138268..138110      ------------------------------------------------------------
AY318871_297053..298480      ------------------------------------------------------------
AF198100_224646..226070      ------------------------------------------------------------
AJ581527_213920..215341      ------------------------------------------------------------
U60315_151623..152978        ------------------------------------------------------------
U86941_1643..2506            ------------------------------------------------------------
AF438165_138255..138446      ------------------------------------------------------------
DQ377805_7122..10898         QDLEQKNQDLEKKADDLEQKTQELEKKAEDLKQKNQDLEKKADDLEQKTQELEKKAEALE
DQ011155_135757..135960      ------------------------------------------------------------
DQ011154_135776..135904      ------------------------------------------------------------
AB004837_73..1713            ------------------------------------------------------------
U60315_155449..157089        ------------------------------------------------------------
U86941_4977..6671            ------------------------------------------------------------
Y16780_127074..127379        ------------------------------------------------------------
X76268_14395..14592          ------------------------------------------------------------
X69198_126069..126266        ------------------------------------------------------------
L22579_126698..126895        ------------------------------------------------------------
DQ011156_135629..135922      ------------------------------------------------------------
DQ011157_135181..135483      ------------------------------------------------------------
DQ011153_135181..135483      ------------------------------------------------------------
AF380138_135473..135700      ------------------------------------------------------------
DQ011155_135588..135815      ------------------------------------------------------------
DQ011154_135607..135834      ------------------------------------------------------------
Y16780_127424..128008        ------------------------------------------------------------
X76266_144..728              ------------------------------------------------------------
X67115_143..727              ------------------------------------------------------------
X69198_126418..127002        ------------------------------------------------------------
L22579_127047..127625        ------------------------------------------------------------
DQ011157_135599..135931      ------------------------------------------------------------
DQ011153_135599..135931      ------------------------------------------------------------
DQ011156_136046..136378      ------------------------------------------------------------
DQ377945_140977..141660      ------------------------------------------------------------
AY313847_138427..139110      ------------------------------------------------------------
AY313848_138469..139152      ------------------------------------------------------------
AY243312_135596..136279      ------------------------------------------------------------
M61187_1..603                ------------------------------------------------------------
X57318_1..603                ------------------------------------------------------------
AY678277_138234..138917      ------------------------------------------------------------
AY678275_138235..138918      ------------------------------------------------------------
AF095689_135185..135877      ------------------------------------------------------------
AY678276_138803..138123      ------------------------------------------------------------
M35027_137814..138011        ------------------------------------------------------------
DQ377945_140075..140272      ------------------------------------------------------------
AY313847_137525..137722      ------------------------------------------------------------
AY313848_137567..137764      ------------------------------------------------------------
M37415_3954..4583            ------------------------------------------------------------
AY243312_134694..134891      ------------------------------------------------------------
DQ377945_140241..140705      ------------------------------------------------------------
AY313847_137691..138155      ------------------------------------------------------------
AY313848_137733..138197      ------------------------------------------------------------
AY243312_134860..135324      ------------------------------------------------------------
AY678277_137330..137962      ------------------------------------------------------------
AY678275_137331..137963      ------------------------------------------------------------
AY678276_137848..137219      ------------------------------------------------------------
AF095689_138691..138906      ------------------------------------------------------------
AF482758_156187..156969      ------------------------------------------------------------
AF464894_107..889            ------------------------------------------------------------
M35027_137980..138948        ------------------------------------------------------------
AF438165_140722..142215      ------------------------------------------------------------
AY009089_138842..140338      ------------------------------------------------------------
AY753185_138325..139824      ------------------------------------------------------------
DQ011157_138112..139647      ------------------------------------------------------------
DQ011153_138112..139647      ------------------------------------------------------------
AY741551_138106..139626      ------------------------------------------------------------
AY603973_138082..139581      ------------------------------------------------------------
DQ011156_138559..140070      ------------------------------------------------------------
AF380138_137951..139513      ------------------------------------------------------------
DQ011155_138063..139613      ------------------------------------------------------------
DQ011154_138085..139644      ------------------------------------------------------------
X67115_2948..4444            ------------------------------------------------------------
X69198_129223..130719        ------------------------------------------------------------
Y16780_130229..131725        ------------------------------------------------------------
X76266_2949..4445            ------------------------------------------------------------
L22579_129846..131342        ------------------------------------------------------------
AF095689_138881..139570      ------------------------------------------------------------
M61187_3667..4308            ------------------------------------------------------------
X57318_3667..4308            ------------------------------------------------------------
X94355_154815..156371        ------------------------------------------------------------
X06343_1..647                ------------------------------------------------------------
AF482758_155390..155968      ------------------------------------------------------------
AY603355_124434..125126      ------------------------------------------------------------
U94848_130224..130916        ------------------------------------------------------------
M61187_2809..3648            ------------------------------------------------------------
X57318_2809..3645            ------------------------------------------------------------
AF464893_195..1697           ------------------------------------------------------------
AY243312_138461..139963      ------------------------------------------------------------
AY678277_141098..142606      ------------------------------------------------------------
AY678275_141099..142607      ------------------------------------------------------------
AY678276_142492..140987      ------------------------------------------------------------
AF095689_138059..138565      ------------------------------------------------------------
AY313848_141322..142824      ------------------------------------------------------------
AY313847_141280..142782      ------------------------------------------------------------
DQ377945_143830..145338      ------------------------------------------------------------
AY484669_143271..144773      ------------------------------------------------------------
AF012825_143493..146834      ------------------------------------------------------------
X69325_230..3379             ------------------------------------------------------------
Y18385_1..454                ------------------------------------------------------------
S72087_1..219                ------------------------------------------------------------
Y18386_1..454                ------------------------------------------------------------
AF438165_138497..140677      ------------------------------------------------------------
AY009089_136617..138797      ------------------------------------------------------------
X69774_608..2788             ------------------------------------------------------------
Y16780_128076..130184        ------------------------------------------------------------
X76266_796..2904             ------------------------------------------------------------
X67115_795..2903             ------------------------------------------------------------
X69198_127070..129178        ------------------------------------------------------------
L22579_127693..129801        ------------------------------------------------------------
AF380138_135815..137905      ------------------------------------------------------------
U84504_1..2091               ------------------------------------------------------------
DQ011155_135927..138017      ------------------------------------------------------------
DQ011154_135949..138039      ------------------------------------------------------------
DQ011157_135976..138066      ------------------------------------------------------------
DQ011153_135976..138066      ------------------------------------------------------------
DQ011156_136423..138513      ------------------------------------------------------------
U84503_1..2091               ------------------------------------------------------------
X94355_150930..154769        ECKRNGNGTSSEEVNRLKTRIRDLERSLEICSKDESELYSAYKTELGRAREQISNLQESL
X06343_693..1021             ------------------------------------------------------------
AF482758_151490..155344      ECKRDGNGTSSEEVNRLKTRIRDLERSLEICSKDESELYSAYKSELGRAREQISNLQESL
M26173_3847..4510            ------------------------------------------------------------
D00319_580..4434             ECKRDGNGTSSEEVNRLKTRIRDLERSLEICSKDESELYSAYKSELGRAREQISNLQESL
AF095689_135837..138014      ------------------------------------------------------------
M61187_590..2764             ------------------------------------------------------------
X57318_590..2764             ------------------------------------------------------------
AY243312_136239..138416      ------------------------------------------------------------
M76371_614..2791             ------------------------------------------------------------
DQ377945_141620..143785      ------------------------------------------------------------
AY313847_139070..141235      ------------------------------------------------------------
AY313848_139112..141277      ------------------------------------------------------------
AY678277_138877..141054      ------------------------------------------------------------
AY678275_138878..141055      ------------------------------------------------------------
AY678276_140940..138766      ------------------------------------------------------------
Y16780_126627..127031        ------------------------------------------------------------
X76268_13948..14352          ------------------------------------------------------------
X69198_125736..126026        ------------------------------------------------------------
L22579_126365..126655        ------------------------------------------------------------
AF095689_134212..134913      ------------------------------------------------------------
DQ011155_135284..135448      ------------------------------------------------------------
DQ011154_135303..135467      ------------------------------------------------------------
DQ011157_134875..135123      ------------------------------------------------------------
DQ011153_134875..135123      ------------------------------------------------------------
DQ011156_135322..135570      ------------------------------------------------------------
                                                                                         

DQ377805_4717..6207          ------------------------------------------------------------
AY386263_104386..105942      ------------------------------------------------------------
AY386265_105333..106895      ------------------------------------------------------------
AX754989_104792..106354      ------------------------------------------------------------
DQ184476_104798..106360      ------------------------------------------------------------
AY386264_105537..107099      ------------------------------------------------------------
AX754989_106397..107947      ------------------------------------------------------------
DQ184476_106403..107953      ------------------------------------------------------------
AY386264_107142..108692      ------------------------------------------------------------
AY386263_105980..107548      ------------------------------------------------------------
AY386265_106921..108480      ------------------------------------------------------------
AY318871_295207..297018      ------------------------------------------------------------
AF198100_222748..224610      ------------------------------------------------------------
AJ581527_212634..213884      ------------------------------------------------------------
DQ377805_10958..12958        ------------------------------------------------------------
U86941_3580..4074            ------------------------------------------------------------
U60315_153004..154545        ------------------------------------------------------------
U86941_2532..3557            ------------------------------------------------------------
DQ356948_171565..170228      ------------------------------------------------------------
AY678276_138268..138110      ------------------------------------------------------------
AY318871_297053..298480      ------------------------------------------------------------
AF198100_224646..226070      ------------------------------------------------------------
AJ581527_213920..215341      ------------------------------------------------------------
U60315_151623..152978        ------------------------------------------------------------
U86941_1643..2506            ------------------------------------------------------------
AF438165_138255..138446      ------------------------------------------------------------
DQ377805_7122..10898         TDNQAAQQKTEALEERNRELEKTAKELEDKGALLQNQLATMGELTRDLEQRNKSLEDRAL
DQ011155_135757..135960      ------------------------------------------------------------
DQ011154_135776..135904      ------------------------------------------------------------
AB004837_73..1713            ------------------------------------------------------------
U60315_155449..157089        ------------------------------------------------------------
U86941_4977..6671            ------------------------------------------------------------
Y16780_127074..127379        ------------------------------------------------------------
X76268_14395..14592          ------------------------------------------------------------
X69198_126069..126266        ------------------------------------------------------------
L22579_126698..126895        ------------------------------------------------------------
DQ011156_135629..135922      ------------------------------------------------------------
DQ011157_135181..135483      ------------------------------------------------------------
DQ011153_135181..135483      ------------------------------------------------------------
AF380138_135473..135700      ------------------------------------------------------------
DQ011155_135588..135815      ------------------------------------------------------------
DQ011154_135607..135834      ------------------------------------------------------------
Y16780_127424..128008        ------------------------------------------------------------
X76266_144..728              ------------------------------------------------------------
X67115_143..727              ------------------------------------------------------------
X69198_126418..127002        ------------------------------------------------------------
L22579_127047..127625        ------------------------------------------------------------
DQ011157_135599..135931      ------------------------------------------------------------
DQ011153_135599..135931      ------------------------------------------------------------
DQ011156_136046..136378      ------------------------------------------------------------
DQ377945_140977..141660      ------------------------------------------------------------
AY313847_138427..139110      ------------------------------------------------------------
AY313848_138469..139152      ------------------------------------------------------------
AY243312_135596..136279      ------------------------------------------------------------
M61187_1..603                ------------------------------------------------------------
X57318_1..603                ------------------------------------------------------------
AY678277_138234..138917      ------------------------------------------------------------
AY678275_138235..138918      ------------------------------------------------------------
AF095689_135185..135877      ------------------------------------------------------------
AY678276_138803..138123      ------------------------------------------------------------
M35027_137814..138011        ------------------------------------------------------------
DQ377945_140075..140272      ------------------------------------------------------------
AY313847_137525..137722      ------------------------------------------------------------
AY313848_137567..137764      ------------------------------------------------------------
M37415_3954..4583            ------------------------------------------------------------
AY243312_134694..134891      ------------------------------------------------------------
DQ377945_140241..140705      ------------------------------------------------------------
AY313847_137691..138155      ------------------------------------------------------------
AY313848_137733..138197      ------------------------------------------------------------
AY243312_134860..135324      ------------------------------------------------------------
AY678277_137330..137962      ------------------------------------------------------------
AY678275_137331..137963      ------------------------------------------------------------
AY678276_137848..137219      ------------------------------------------------------------
AF095689_138691..138906      ------------------------------------------------------------
AF482758_156187..156969      ------------------------------------------------------------
AF464894_107..889            ------------------------------------------------------------
M35027_137980..138948        ------------------------------------------------------------
AF438165_140722..142215      ------------------------------------------------------------
AY009089_138842..140338      ------------------------------------------------------------
AY753185_138325..139824      ------------------------------------------------------------
DQ011157_138112..139647      ------------------------------------------------------------
DQ011153_138112..139647      ------------------------------------------------------------
AY741551_138106..139626      ------------------------------------------------------------
AY603973_138082..139581      ------------------------------------------------------------
DQ011156_138559..140070      ------------------------------------------------------------
AF380138_137951..139513      ------------------------------------------------------------
DQ011155_138063..139613      ------------------------------------------------------------
DQ011154_138085..139644      ------------------------------------------------------------
X67115_2948..4444            ------------------------------------------------------------
X69198_129223..130719        ------------------------------------------------------------
Y16780_130229..131725        ------------------------------------------------------------
X76266_2949..4445            ------------------------------------------------------------
L22579_129846..131342        ------------------------------------------------------------
AF095689_138881..139570      ------------------------------------------------------------
M61187_3667..4308            ------------------------------------------------------------
X57318_3667..4308            ------------------------------------------------------------
X94355_154815..156371        ------------------------------------------------------------
X06343_1..647                ------------------------------------------------------------
AF482758_155390..155968      ------------------------------------------------------------
AY603355_124434..125126      ------------------------------------------------------------
U94848_130224..130916        ------------------------------------------------------------
M61187_2809..3648            ------------------------------------------------------------
X57318_2809..3645            ------------------------------------------------------------
AF464893_195..1697           ------------------------------------------------------------
AY243312_138461..139963      ------------------------------------------------------------
AY678277_141098..142606      ------------------------------------------------------------
AY678275_141099..142607      ------------------------------------------------------------
AY678276_142492..140987      ------------------------------------------------------------
AF095689_138059..138565      ------------------------------------------------------------
AY313848_141322..142824      ------------------------------------------------------------
AY313847_141280..142782      ------------------------------------------------------------
DQ377945_143830..145338      ------------------------------------------------------------
AY484669_143271..144773      ------------------------------------------------------------
AF012825_143493..146834      ----------------------------------------------DRLKNRIKDLKQQL
X69325_230..3379             ----------------------------------------------DRLKNRIKDLKQQL
Y18385_1..454                ------------------------------------------------------------
S72087_1..219                ------------------------------------------------------------
Y18386_1..454                ------------------------------------------------------------
AF438165_138497..140677      ------------------------------------------------------------
AY009089_136617..138797      ------------------------------------------------------------
X69774_608..2788             ------------------------------------------------------------
Y16780_128076..130184        ------------------------------------------------------------
X76266_796..2904             ------------------------------------------------------------
X67115_795..2903             ------------------------------------------------------------
X69198_127070..129178        ------------------------------------------------------------
L22579_127693..129801        ------------------------------------------------------------
AF380138_135815..137905      ------------------------------------------------------------
U84504_1..2091               ------------------------------------------------------------
DQ011155_135927..138017      ------------------------------------------------------------
DQ011154_135949..138039      ------------------------------------------------------------
DQ011157_135976..138066      ------------------------------------------------------------
DQ011153_135976..138066      ------------------------------------------------------------
DQ011156_136423..138513      ------------------------------------------------------------
U84503_1..2091               ------------------------------------------------------------
X94355_150930..154769        RRERESDKTDSYYRRELTRERNKIVELEKELNKCFDANHAKYIDEINSKKTRISDLERQL
X06343_693..1021             ------------------------------------------------------------
AF482758_151490..155344      RRERESDKTDSYYRRELTRERNKIVELEKELNKCFDTNHAKYIDEINSKKTRISDLERQL
M26173_3847..4510            ------------------------------------------------------------
D00319_580..4434             RRERESDKTDSYYRRELTRERNKIVELEKELNKCFDTNHAKYIDEINSKKTRISDLERQL
AF095689_135837..138014      ------------------------------------------------------------
M61187_590..2764             ------------------------------------------------------------
X57318_590..2764             ------------------------------------------------------------
AY243312_136239..138416      ------------------------------------------------------------
M76371_614..2791             ------------------------------------------------------------
DQ377945_141620..143785      ------------------------------------------------------------
AY313847_139070..141235      ------------------------------------------------------------
AY313848_139112..141277      ------------------------------------------------------------
AY678277_138877..141054      ------------------------------------------------------------
AY678275_138878..141055      ------------------------------------------------------------
AY678276_140940..138766      ------------------------------------------------------------
Y16780_126627..127031        ------------------------------------------------------------
X76268_13948..14352          ------------------------------------------------------------
X69198_125736..126026        ------------------------------------------------------------
L22579_126365..126655        ------------------------------------------------------------
AF095689_134212..134913      ------------------------------------------------------------
DQ011155_135284..135448      ------------------------------------------------------------
DQ011154_135303..135467      ------------------------------------------------------------
DQ011157_134875..135123      ------------------------------------------------------------
DQ011153_134875..135123      ------------------------------------------------------------
DQ011156_135322..135570      ------------------------------------------------------------
                                                                                         

DQ377805_4717..6207          ------------------------------------------------------------
AY386263_104386..105942      ------------------------------------------------------------
AY386265_105333..106895      ------------------------------------------------------------
AX754989_104792..106354      ------------------------------------------------------------
DQ184476_104798..106360      ------------------------------------------------------------
AY386264_105537..107099      ------------------------------------------------------------
AX754989_106397..107947      ------------------------------------------------------------
DQ184476_106403..107953      ------------------------------------------------------------
AY386264_107142..108692      ------------------------------------------------------------
AY386263_105980..107548      ------------------------------------------------------------
AY386265_106921..108480      ------------------------------------------------------------
AY318871_295207..297018      ------------------------------------------------------------
AF198100_222748..224610      ------------------------------------------------------------
AJ581527_212634..213884      ------------------------------------------------------------
DQ377805_10958..12958        ------------------------------------------------------------
U86941_3580..4074            ------------------------------------------------------------
U60315_153004..154545        ------------------------------------------------------------
U86941_2532..3557            ------------------------------------------------------------
DQ356948_171565..170228      ------------------------------------------------------------
AY678276_138268..138110      ------------------------------------------------------------
AY318871_297053..298480      ------------------------------------------------------------
AF198100_224646..226070      ------------------------------------------------------------
AJ581527_213920..215341      ------------------------------------------------------------
U60315_151623..152978        ------------------------------------------------------------
U86941_1643..2506            ------------------------------------------------------------
AF438165_138255..138446      ------------------------------------------------------------
DQ377805_7122..10898         TAESKSAEAEKRNVDLEKKNQTLHERAEKAEQDGQALREKAKKAEQDRQTFKDRATKAEQ
DQ011155_135757..135960      ------------------------------------------------------------
DQ011154_135776..135904      ------------------------------------------------------------
AB004837_73..1713            ------------------------------------------------------------
U60315_155449..157089        ------------------------------------------------------------
U86941_4977..6671            ------------------------------------------------------------
Y16780_127074..127379        ------------------------------------------------------------
X76268_14395..14592          ------------------------------------------------------------
X69198_126069..126266        ------------------------------------------------------------
L22579_126698..126895        ------------------------------------------------------------
DQ011156_135629..135922      ------------------------------------------------------------
DQ011157_135181..135483      ------------------------------------------------------------
DQ011153_135181..135483      ------------------------------------------------------------
AF380138_135473..135700      ------------------------------------------------------------
DQ011155_135588..135815      ------------------------------------------------------------
DQ011154_135607..135834      ------------------------------------------------------------
Y16780_127424..128008        ------------------------------------------------------------
X76266_144..728              ------------------------------------------------------------
X67115_143..727              ------------------------------------------------------------
X69198_126418..127002        ------------------------------------------------------------
L22579_127047..127625        ------------------------------------------------------------
DQ011157_135599..135931      ------------------------------------------------------------
DQ011153_135599..135931      ------------------------------------------------------------
DQ011156_136046..136378      ------------------------------------------------------------
DQ377945_140977..141660      ------------------------------------------------------------
AY313847_138427..139110      ------------------------------------------------------------
AY313848_138469..139152      ------------------------------------------------------------
AY243312_135596..136279      ------------------------------------------------------------
M61187_1..603                ------------------------------------------------------------
X57318_1..603                ------------------------------------------------------------
AY678277_138234..138917      ------------------------------------------------------------
AY678275_138235..138918      ------------------------------------------------------------
AF095689_135185..135877      ------------------------------------------------------------
AY678276_138803..138123      ------------------------------------------------------------
M35027_137814..138011        ------------------------------------------------------------
DQ377945_140075..140272      ------------------------------------------------------------
AY313847_137525..137722      ------------------------------------------------------------
AY313848_137567..137764      ------------------------------------------------------------
M37415_3954..4583            ------------------------------------------------------------
AY243312_134694..134891      ------------------------------------------------------------
DQ377945_140241..140705      ------------------------------------------------------------
AY313847_137691..138155      ------------------------------------------------------------
AY313848_137733..138197      ------------------------------------------------------------
AY243312_134860..135324      ------------------------------------------------------------
AY678277_137330..137962      ------------------------------------------------------------
AY678275_137331..137963      ------------------------------------------------------------
AY678276_137848..137219      ------------------------------------------------------------
AF095689_138691..138906      ------------------------------------------------------------
AF482758_156187..156969      ------------------------------------------------------------
AF464894_107..889            ------------------------------------------------------------
M35027_137980..138948        ------------------------------------------------------------
AF438165_140722..142215      ------------------------------------------------------------
AY009089_138842..140338      ------------------------------------------------------------
AY753185_138325..139824      ------------------------------------------------------------
DQ011157_138112..139647      ------------------------------------------------------------
DQ011153_138112..139647      ------------------------------------------------------------
AY741551_138106..139626      ------------------------------------------------------------
AY603973_138082..139581      ------------------------------------------------------------
DQ011156_138559..140070      ------------------------------------------------------------
AF380138_137951..139513      ------------------------------------------------------------
DQ011155_138063..139613      ------------------------------------------------------------
DQ011154_138085..139644      ------------------------------------------------------------
X67115_2948..4444            ------------------------------------------------------------
X69198_129223..130719        ------------------------------------------------------------
Y16780_130229..131725        ------------------------------------------------------------
X76266_2949..4445            ------------------------------------------------------------
L22579_129846..131342        ------------------------------------------------------------
AF095689_138881..139570      ------------------------------------------------------------
M61187_3667..4308            ------------------------------------------------------------
X57318_3667..4308            ------------------------------------------------------------
X94355_154815..156371        ------------------------------------------------------------
X06343_1..647                ------------------------------------------------------------
AF482758_155390..155968      ------------------------------------------------------------
AY603355_124434..125126      ------------------------------------------------------------
U94848_130224..130916        ------------------------------------------------------------
M61187_2809..3648            ------------------------------------------------------------
X57318_2809..3645            ------------------------------------------------------------
AF464893_195..1697           ------------------------------------------------------------
AY243312_138461..139963      ------------------------------------------------------------
AY678277_141098..142606      ------------------------------------------------------------
AY678275_141099..142607      ------------------------------------------------------------
AY678276_142492..140987      ------------------------------------------------------------
AF095689_138059..138565      ------------------------------------------------------------
AY313848_141322..142824      ------------------------------------------------------------
AY313847_141280..142782      ------------------------------------------------------------
DQ377945_143830..145338      ------------------------------------------------------------
AY484669_143271..144773      ------------------------------------------------------------
AF012825_143493..146834      EYCESHNGTNEDIIKYKKEIESLKRDLADCRRHNNGSHGYCTYFDEEARSEVKRLRRELT
X69325_230..3379             EYCESHNGTNEDIIKYKKEIESLKRDLADCRRHNNGSHGYCTYFDEEARSEVKCLRLEST
Y18385_1..454                ------------------------------------------------------------
S72087_1..219                ------------------------------------------------------------
Y18386_1..454                ------------------------------------------------------------
AF438165_138497..140677      ------------------------------------------------------------
AY009089_136617..138797      ------------------------------------------------------------
X69774_608..2788             ------------------------------------------------------------
Y16780_128076..130184        ------------------------------------------------------------
X76266_796..2904             ------------------------------------------------------------
X67115_795..2903             ------------------------------------------------------------
X69198_127070..129178        ------------------------------------------------------------
L22579_127693..129801        ------------------------------------------------------------
AF380138_135815..137905      ------------------------------------------------------------
U84504_1..2091               ------------------------------------------------------------
DQ011155_135927..138017      ------------------------------------------------------------
DQ011154_135949..138039      ------------------------------------------------------------
DQ011157_135976..138066      ------------------------------------------------------------
DQ011153_135976..138066      ------------------------------------------------------------
DQ011156_136423..138513      ------------------------------------------------------------
U84503_1..2091               ------------------------------------------------------------
X94355_150930..154769        AACKSNGGSNGDMDQYKREIESLKRELAECRRGNNGSHSDCKYYDEEAREEVKRLRQELT
X06343_693..1021             ------------------------------------------------------------
AF482758_151490..155344      AACKSNGGSNGDMDQYKREIESLKRELAECRRGNNGSHSDCKYYDEEAREEVKRLRQELT
M26173_3847..4510            ------------------------------------------------------------
D00319_580..4434             AACKSNGGSNGDMDQYKREIESLKRELAECRRGNNGSHSDCKYYDEEAREEVKRLRQELT
AF095689_135837..138014      ------------------------------------------------------------
M61187_590..2764             ------------------------------------------------------------
X57318_590..2764             ------------------------------------------------------------
AY243312_136239..138416      ------------------------------------------------------------
M76371_614..2791             ------------------------------------------------------------
DQ377945_141620..143785      ------------------------------------------------------------
AY313847_139070..141235      ------------------------------------------------------------
AY313848_139112..141277      ------------------------------------------------------------
AY678277_138877..141054      ------------------------------------------------------------
AY678275_138878..141055      ------------------------------------------------------------
AY678276_140940..138766      ------------------------------------------------------------
Y16780_126627..127031        ------------------------------------------------------------
X76268_13948..14352          ------------------------------------------------------------
X69198_125736..126026        ------------------------------------------------------------
L22579_126365..126655        ------------------------------------------------------------
AF095689_134212..134913      ------------------------------------------------------------
DQ011155_135284..135448      ------------------------------------------------------------
DQ011154_135303..135467      ------------------------------------------------------------
DQ011157_134875..135123      ------------------------------------------------------------
DQ011153_134875..135123      ------------------------------------------------------------
DQ011156_135322..135570      ------------------------------------------------------------
                                                                                         

DQ377805_4717..6207          ------------------------------------------------------------
AY386263_104386..105942      ------------------------------------------------------------
AY386265_105333..106895      ------------------------------------------------------------
AX754989_104792..106354      ------------------------------------------------------------
DQ184476_104798..106360      ------------------------------------------------------------
AY386264_105537..107099      ------------------------------------------------------------
AX754989_106397..107947      ------------------------------------------------------------
DQ184476_106403..107953      ------------------------------------------------------------
AY386264_107142..108692      ------------------------------------------------------------
AY386263_105980..107548      ------------------------------------------------------------
AY386265_106921..108480      ------------------------------------------------------------
AY318871_295207..297018      ------------------------------------------------------------
AF198100_222748..224610      ------------------------------------------------------------
AJ581527_212634..213884      ------------------------------------------------------------
DQ377805_10958..12958        ------------------------------------------------------------
U86941_3580..4074            ------------------------------------------------------------
U60315_153004..154545        ------------------------------------------------------------
U86941_2532..3557            ------------------------------------------------------------
DQ356948_171565..170228      ------------------------------------------------------------
AY678276_138268..138110      ------------------------------------------------------------
AY318871_297053..298480      ------------------------------------------------------------
AF198100_224646..226070      ------------------------------------------------------------
AJ581527_213920..215341      ------------------------------------------------------------
U60315_151623..152978        ------------------------------------------------------------
U86941_1643..2506            ------------------------------------------------------------
AF438165_138255..138446      ------------------------------------------------------------
DQ377805_7122..10898         ENQTLRNQTAALEKEKRECQEAVEKEKQECREKSEAADAKVEAAESKVQSLEKEKAEAEE
DQ011155_135757..135960      ------------------------------------------------------------
DQ011154_135776..135904      ------------------------------------------------------------
AB004837_73..1713            ------------------------------------------------------------
U60315_155449..157089        ------------------------------------------------------------
U86941_4977..6671            ------------------------------------------------------------
Y16780_127074..127379        ------------------------------------------------------------
X76268_14395..14592          ------------------------------------------------------------
X69198_126069..126266        ------------------------------------------------------------
L22579_126698..126895        ------------------------------------------------------------
DQ011156_135629..135922      ------------------------------------------------------------
DQ011157_135181..135483      ------------------------------------------------------------
DQ011153_135181..135483      ------------------------------------------------------------
AF380138_135473..135700      ------------------------------------------------------------
DQ011155_135588..135815      ------------------------------------------------------------
DQ011154_135607..135834      ------------------------------------------------------------
Y16780_127424..128008        ------------------------------------------------------------
X76266_144..728              ------------------------------------------------------------
X67115_143..727              ------------------------------------------------------------
X69198_126418..127002        ------------------------------------------------------------
L22579_127047..127625        ------------------------------------------------------------
DQ011157_135599..135931      ------------------------------------------------------------
DQ011153_135599..135931      ------------------------------------------------------------
DQ011156_136046..136378      ------------------------------------------------------------
DQ377945_140977..141660      ------------------------------------------------------------
AY313847_138427..139110      ------------------------------------------------------------
AY313848_138469..139152      ------------------------------------------------------------
AY243312_135596..136279      ------------------------------------------------------------
M61187_1..603                ------------------------------------------------------------
X57318_1..603                ------------------------------------------------------------
AY678277_138234..138917      ------------------------------------------------------------
AY678275_138235..138918      ------------------------------------------------------------
AF095689_135185..135877      ------------------------------------------------------------
AY678276_138803..138123      ------------------------------------------------------------
M35027_137814..138011        ------------------------------------------------------------
DQ377945_140075..140272      ------------------------------------------------------------
AY313847_137525..137722      ------------------------------------------------------------
AY313848_137567..137764      ------------------------------------------------------------
M37415_3954..4583            ------------------------------------------------------------
AY243312_134694..134891      ------------------------------------------------------------
DQ377945_140241..140705      ------------------------------------------------------------
AY313847_137691..138155      ------------------------------------------------------------
AY313848_137733..138197      ------------------------------------------------------------
AY243312_134860..135324      ------------------------------------------------------------
AY678277_137330..137962      ------------------------------------------------------------
AY678275_137331..137963      ------------------------------------------------------------
AY678276_137848..137219      ------------------------------------------------------------
AF095689_138691..138906      ------------------------------------------------------------
AF482758_156187..156969      ------------------------------------------------------------
AF464894_107..889            ------------------------------------------------------------
M35027_137980..138948        ------------------------------------------------------------
AF438165_140722..142215      ------------------------------------------------------------
AY009089_138842..140338      ------------------------------------------------------------
AY753185_138325..139824      ------------------------------------------------------------
DQ011157_138112..139647      ------------------------------------------------------------
DQ011153_138112..139647      ------------------------------------------------------------
AY741551_138106..139626      ------------------------------------------------------------
AY603973_138082..139581      ------------------------------------------------------------
DQ011156_138559..140070      ------------------------------------------------------------
AF380138_137951..139513      ------------------------------------------------------------
DQ011155_138063..139613      ------------------------------------------------------------
DQ011154_138085..139644      ------------------------------------------------------------
X67115_2948..4444            ------------------------------------------------------------
X69198_129223..130719        ------------------------------------------------------------
Y16780_130229..131725        ------------------------------------------------------------
X76266_2949..4445            ------------------------------------------------------------
L22579_129846..131342        ------------------------------------------------------------
AF095689_138881..139570      ------------------------------------------------------------
M61187_3667..4308            ------------------------------------------------------------
X57318_3667..4308            ------------------------------------------------------------
X94355_154815..156371        ------------------------------------------------------------
X06343_1..647                ------------------------------------------------------------
AF482758_155390..155968      ------------------------------------------------------------
AY603355_124434..125126      ------------------------------------------------------------
U94848_130224..130916        ------------------------------------------------------------
M61187_2809..3648            ------------------------------------------------------------
X57318_2809..3645            ------------------------------------------------------------
AF464893_195..1697           ------------------------------------------------------------
AY243312_138461..139963      ------------------------------------------------------------
AY678277_141098..142606      ------------------------------------------------------------
AY678275_141099..142607      ------------------------------------------------------------
AY678276_142492..140987      ------------------------------------------------------------
AF095689_138059..138565      ------------------------------------------------------------
AY313848_141322..142824      ------------------------------------------------------------
AY313847_141280..142782      ------------------------------------------------------------
DQ377945_143830..145338      ------------------------------------------------------------
AY484669_143271..144773      ------------------------------------------------------------
AF012825_143493..146834      QLHEDLRRARESDKNDSYYKRELERQRVKVVEVEKELEKYFNDRRLEDCKRHGEEMLIKI
X69325_230..3379             QLHEDLRRARESDKNDSYYKRELERQRVKVVEVEKELEKYFNDRRLEDCKRHGEEMLIKI
Y18385_1..454                ------------------------------------------------------------
S72087_1..219                ------------------------------------------------------------
Y18386_1..454                ------------------------------------------------------------
AF438165_138497..140677      ------------------------------------------------------------
AY009089_136617..138797      ------------------------------------------------------------
X69774_608..2788             ------------------------------------------------------------
Y16780_128076..130184        ------------------------------------------------------------
X76266_796..2904             ------------------------------------------------------------
X67115_795..2903             ------------------------------------------------------------
X69198_127070..129178        ------------------------------------------------------------
L22579_127693..129801        ------------------------------------------------------------
AF380138_135815..137905      ------------------------------------------------------------
U84504_1..2091               ------------------------------------------------------------
DQ011155_135927..138017      ------------------------------------------------------------
DQ011154_135949..138039      ------------------------------------------------------------
DQ011157_135976..138066      ------------------------------------------------------------
DQ011153_135976..138066      ------------------------------------------------------------
DQ011156_136423..138513      ------------------------------------------------------------
U84503_1..2091               ------------------------------------------------------------
X94355_150930..154769        QLHEDLKRARESDKNDSYYKRELERQRAKVIEVEKELERYFDDSRLEECKRHGDEMLRKI
X06343_693..1021             ------------------------------------------------------------
AF482758_151490..155344      QLHEDLKRARESDKNDSYYKRELERQRAKVIEVEKELERYFDDSRLAECKRHGDEMLRKI
M26173_3847..4510            ------------------------------------------------------------
D00319_580..4434             QLHEDLKRARESDKNDSYYKRELERQRAKVIEVEKELERYFDDSRLAECKRHGDEMLRKI
AF095689_135837..138014      ------------------------------------------------------------
M61187_590..2764             ------------------------------------------------------------
X57318_590..2764             ------------------------------------------------------------
AY243312_136239..138416      ------------------------------------------------------------
M76371_614..2791             ------------------------------------------------------------
DQ377945_141620..143785      ------------------------------------------------------------
AY313847_139070..141235      ------------------------------------------------------------
AY313848_139112..141277      ------------------------------------------------------------
AY678277_138877..141054      ------------------------------------------------------------
AY678275_138878..141055      ------------------------------------------------------------
AY678276_140940..138766      ------------------------------------------------------------
Y16780_126627..127031        ------------------------------------------------------------
X76268_13948..14352          ------------------------------------------------------------
X69198_125736..126026        ------------------------------------------------------------
L22579_126365..126655        ------------------------------------------------------------
AF095689_134212..134913      ------------------------------------------------------------
DQ011155_135284..135448      ------------------------------------------------------------
DQ011154_135303..135467      ------------------------------------------------------------
DQ011157_134875..135123      ------------------------------------------------------------
DQ011153_134875..135123      ------------------------------------------------------------
DQ011156_135322..135570      ------------------------------------------------------------
                                                                                         

DQ377805_4717..6207          ------------------------------------------------------------
AY386263_104386..105942      ------------------------------------------------------------
AY386265_105333..106895      ------------------------------------------------------------
AX754989_104792..106354      ------------------------------------------------------------
DQ184476_104798..106360      ------------------------------------------------------------
AY386264_105537..107099      ------------------------------------------------------------
AX754989_106397..107947      ------------------------------------------------------------
DQ184476_106403..107953      ------------------------------------------------------------
AY386264_107142..108692      ------------------------------------------------------------
AY386263_105980..107548      ------------------------------------------------------------
AY386265_106921..108480      ------------------------------------------------------------
AY318871_295207..297018      ------------------------------------------------------------
AF198100_222748..224610      ------------------------------------------------------------
AJ581527_212634..213884      ------------------------------------------------------------
DQ377805_10958..12958        ------------------------------------------------------------
U86941_3580..4074            ------------------------------------------------------------
U60315_153004..154545        ------------------------------------------------------------
U86941_2532..3557            ------------------------------------------------------------
DQ356948_171565..170228      ------------------------------------------------------------
AY678276_138268..138110      ------------------------------------------------------------
AY318871_297053..298480      ------------------------------------------------------------
AF198100_224646..226070      ------------------------------------------------------------
AJ581527_213920..215341      ------------------------------------------------------------
U60315_151623..152978        ------------------------------------------------------------
U86941_1643..2506            ------------------------------------------------------------
AF438165_138255..138446      ------------------------------------------------------------
DQ377805_7122..10898         KARDAESKVQSLEKEKGELETKNQALAAANQDLEKAAAGSESECRQTLAEQAKKVTDLEG
DQ011155_135757..135960      ------------------------------------------------------------
DQ011154_135776..135904      ------------------------------------------------------------
AB004837_73..1713            ------------------------------------------------------------
U60315_155449..157089        ------------------------------------------------------------
U86941_4977..6671            ------------------------------------------------------------
Y16780_127074..127379        ------------------------------------------------------------
X76268_14395..14592          ------------------------------------------------------------
X69198_126069..126266        ------------------------------------------------------------
L22579_126698..126895        ------------------------------------------------------------
DQ011156_135629..135922      ------------------------------------------------------------
DQ011157_135181..135483      ------------------------------------------------------------
DQ011153_135181..135483      ------------------------------------------------------------
AF380138_135473..135700      ------------------------------------------------------------
DQ011155_135588..135815      ------------------------------------------------------------
DQ011154_135607..135834      ------------------------------------------------------------
Y16780_127424..128008        ------------------------------------------------------------
X76266_144..728              ------------------------------------------------------------
X67115_143..727              ------------------------------------------------------------
X69198_126418..127002        ------------------------------------------------------------
L22579_127047..127625        ------------------------------------------------------------
DQ011157_135599..135931      ------------------------------------------------------------
DQ011153_135599..135931      ------------------------------------------------------------
DQ011156_136046..136378      ------------------------------------------------------------
DQ377945_140977..141660      ------------------------------------------------------------
AY313847_138427..139110      ------------------------------------------------------------
AY313848_138469..139152      ------------------------------------------------------------
AY243312_135596..136279      ------------------------------------------------------------
M61187_1..603                ------------------------------------------------------------
X57318_1..603                ------------------------------------------------------------
AY678277_138234..138917      ------------------------------------------------------------
AY678275_138235..138918      ------------------------------------------------------------
AF095689_135185..135877      ------------------------------------------------------------
AY678276_138803..138123      ------------------------------------------------------------
M35027_137814..138011        ------------------------------------------------------------
DQ377945_140075..140272      ------------------------------------------------------------
AY313847_137525..137722      ------------------------------------------------------------
AY313848_137567..137764      ------------------------------------------------------------
M37415_3954..4583            ------------------------------------------------------------
AY243312_134694..134891      ------------------------------------------------------------
DQ377945_140241..140705      ------------------------------------------------------------
AY313847_137691..138155      ------------------------------------------------------------
AY313848_137733..138197      ------------------------------------------------------------
AY243312_134860..135324      ------------------------------------------------------------
AY678277_137330..137962      ------------------------------------------------------------
AY678275_137331..137963      ------------------------------------------------------------
AY678276_137848..137219      ------------------------------------------------------------
AF095689_138691..138906      ------------------------------------------------------------
AF482758_156187..156969      ------------------------------------------------------------
AF464894_107..889            ------------------------------------------------------------
M35027_137980..138948        ------------------------------------------------------------
AF438165_140722..142215      ------------------------------------------------------------
AY009089_138842..140338      ------------------------------------------------------------
AY753185_138325..139824      ------------------------------------------------------------
DQ011157_138112..139647      ------------------------------------------------------------
DQ011153_138112..139647      ------------------------------------------------------------
AY741551_138106..139626      ------------------------------------------------------------
AY603973_138082..139581      ------------------------------------------------------------
DQ011156_138559..140070      ------------------------------------------------------------
AF380138_137951..139513      ------------------------------------------------------------
DQ011155_138063..139613      ------------------------------------------------------------
DQ011154_138085..139644      ------------------------------------------------------------
X67115_2948..4444            ------------------------------------------------------------
X69198_129223..130719        ------------------------------------------------------------
Y16780_130229..131725        ------------------------------------------------------------
X76266_2949..4445            ------------------------------------------------------------
L22579_129846..131342        ------------------------------------------------------------
AF095689_138881..139570      ------------------------------------------------------------
M61187_3667..4308            ------------------------------------------------------------
X57318_3667..4308            ------------------------------------------------------------
X94355_154815..156371        ------------------------------------------------------------
X06343_1..647                ------------------------------------------------------------
AF482758_155390..155968      ------------------------------------------------------------
AY603355_124434..125126      ------------------------------------------------------------
U94848_130224..130916        ------------------------------------------------------------
M61187_2809..3648            ------------------------------------------------------------
X57318_2809..3645            ------------------------------------------------------------
AF464893_195..1697           ------------------------------------------------------------
AY243312_138461..139963      ------------------------------------------------------------
AY678277_141098..142606      ------------------------------------------------------------
AY678275_141099..142607      ------------------------------------------------------------
AY678276_142492..140987      ------------------------------------------------------------
AF095689_138059..138565      ------------------------------------------------------------
AY313848_141322..142824      ------------------------------------------------------------
AY313847_141280..142782      ------------------------------------------------------------
DQ377945_143830..145338      ------------------------------------------------------------
AY484669_143271..144773      ------------------------------------------------------------
AF012825_143493..146834      ADLERKLRDCGNGGSGN-CHSVCDFERKRIAVLEAELRRCMETIKVLEKFVEFDRLQKDY
X69325_230..3379             ADLERKLRDCGNGGSGN-CHSVCDFERKRIAVLEAELRRCMETIKVLEKFVEFDRLQKDY
Y18385_1..454                ------------------------------------------------------------
S72087_1..219                ------------------------------------------------------------
Y18386_1..454                ------------------------------------------------------------
AF438165_138497..140677      ------------------------------------------------------------
AY009089_136617..138797      ------------------------------------------------------------
X69774_608..2788             ------------------------------------------------------------
Y16780_128076..130184        ------------------------------------------------------------
X76266_796..2904             ------------------------------------------------------------
X67115_795..2903             ------------------------------------------------------------
X69198_127070..129178        ------------------------------------------------------------
L22579_127693..129801        ------------------------------------------------------------
AF380138_135815..137905      ------------------------------------------------------------
U84504_1..2091               ------------------------------------------------------------
DQ011155_135927..138017      ------------------------------------------------------------
DQ011154_135949..138039      ------------------------------------------------------------
DQ011157_135976..138066      ------------------------------------------------------------
DQ011153_135976..138066      ------------------------------------------------------------
DQ011156_136423..138513      ------------------------------------------------------------
U84503_1..2091               ------------------------------------------------------------
X94355_150930..154769        ADLERKLRDGGNGNGGNGCTSSCEFERKRIAVLEAELRKSMETIKALEKFMEFDRLQKDC
X06343_693..1021             ------------------------------------------------------------
AF482758_151490..155344      ADLEKKLRDGGNGNGGNGCTSSCEFERKRIAVLEAEVRKSMETIKSLEKFMEFDRLQKDC
M26173_3847..4510            ------------------------------------------------------------
D00319_580..4434             ADLEKKLRDGGNGNGGNGCTSSCEFERKRIAVLEVEVRKSMETIKSLEKFMEFDRLQKDC
AF095689_135837..138014      ------------------------------------------------------------
M61187_590..2764             ------------------------------------------------------------
X57318_590..2764             ------------------------------------------------------------
AY243312_136239..138416      ------------------------------------------------------------
M76371_614..2791             ------------------------------------------------------------
DQ377945_141620..143785      ------------------------------------------------------------
AY313847_139070..141235      ------------------------------------------------------------
AY313848_139112..141277      ------------------------------------------------------------
AY678277_138877..141054      ------------------------------------------------------------
AY678275_138878..141055      ------------------------------------------------------------
AY678276_140940..138766      ------------------------------------------------------------
Y16780_126627..127031        ------------------------------------------------------------
X76268_13948..14352          ------------------------------------------------------------
X69198_125736..126026        ------------------------------------------------------------
L22579_126365..126655        ------------------------------------------------------------
AF095689_134212..134913      ------------------------------------------------------------
DQ011155_135284..135448      ------------------------------------------------------------
DQ011154_135303..135467      ------------------------------------------------------------
DQ011157_134875..135123      ------------------------------------------------------------
DQ011153_134875..135123      ------------------------------------------------------------
DQ011156_135322..135570      ------------------------------------------------------------
                                                                                         

DQ377805_4717..6207          ------------------------------------------------------------
AY386263_104386..105942      ------------------------------------------------------------
AY386265_105333..106895      ------------------------------------------------------------
AX754989_104792..106354      ------------------------------------------------------------
DQ184476_104798..106360      ------------------------------------------------------------
AY386264_105537..107099      ------------------------------------------------------------
AX754989_106397..107947      ------------------------------------------------------------
DQ184476_106403..107953      ------------------------------------------------------------
AY386264_107142..108692      ------------------------------------------------------------
AY386263_105980..107548      ------------------------------------------------------------
AY386265_106921..108480      ------------------------------------------------------------
AY318871_295207..297018      ------------------------------------------------------------
AF198100_222748..224610      ------------------------------------------------------------
AJ581527_212634..213884      ------------------------------------------------------------
DQ377805_10958..12958        ------------------------------------------------------------
U86941_3580..4074            ------------------------------------------------------------
U60315_153004..154545        ------------------------------------------------------------
U86941_2532..3557            ------------------------------------------------------------
DQ356948_171565..170228      ------------------------------------------------------------
AY678276_138268..138110      ------------------------------------------------------------
AY318871_297053..298480      ------------------------------------------------------------
AF198100_224646..226070      ------------------------------------------------------------
AJ581527_213920..215341      ------------------------------------------------------------
U60315_151623..152978        ------------------------------------------------------------
U86941_1643..2506            ------------------------------------------------------------
AF438165_138255..138446      ------------------------------------------------------------
DQ377805_7122..10898         KVSDATRESPRPRPPRPSPTISSRPCRTRRPRPTRRSRTSRSPRQRPRRRPSRQTSRLRR
DQ011155_135757..135960      ------------------------------------------------------------
DQ011154_135776..135904      ------------------------------------------------------------
AB004837_73..1713            ------------------------------------------------------------
U60315_155449..157089        ------------------------------------------------------------
U86941_4977..6671            ------------------------------------------------------------
Y16780_127074..127379        ------------------------------------------------------------
X76268_14395..14592          ------------------------------------------------------------
X69198_126069..126266        ------------------------------------------------------------
L22579_126698..126895        ------------------------------------------------------------
DQ011156_135629..135922      ------------------------------------------------------------
DQ011157_135181..135483      ------------------------------------------------------------
DQ011153_135181..135483      ------------------------------------------------------------
AF380138_135473..135700      ------------------------------------------------------------
DQ011155_135588..135815      ------------------------------------------------------------
DQ011154_135607..135834      ------------------------------------------------------------
Y16780_127424..128008        ------------------------------------------------------------
X76266_144..728              ------------------------------------------------------------
X67115_143..727              ------------------------------------------------------------
X69198_126418..127002        ------------------------------------------------------------
L22579_127047..127625        ------------------------------------------------------------
DQ011157_135599..135931      ------------------------------------------------------------
DQ011153_135599..135931      ------------------------------------------------------------
DQ011156_136046..136378      ------------------------------------------------------------
DQ377945_140977..141660      ------------------------------------------------------------
AY313847_138427..139110      ------------------------------------------------------------
AY313848_138469..139152      ------------------------------------------------------------
AY243312_135596..136279      ------------------------------------------------------------
M61187_1..603                ------------------------------------------------------------
X57318_1..603                ------------------------------------------------------------
AY678277_138234..138917      ------------------------------------------------------------
AY678275_138235..138918      ------------------------------------------------------------
AF095689_135185..135877      ------------------------------------------------------------
AY678276_138803..138123      ------------------------------------------------------------
M35027_137814..138011        ------------------------------------------------------------
DQ377945_140075..140272      ------------------------------------------------------------
AY313847_137525..137722      ------------------------------------------------------------
AY313848_137567..137764      ------------------------------------------------------------
M37415_3954..4583            ------------------------------------------------------------
AY243312_134694..134891      ------------------------------------------------------------
DQ377945_140241..140705      ------------------------------------------------------------
AY313847_137691..138155      ------------------------------------------------------------
AY313848_137733..138197      ------------------------------------------------------------
AY243312_134860..135324      ------------------------------------------------------------
AY678277_137330..137962      ------------------------------------------------------------
AY678275_137331..137963      ------------------------------------------------------------
AY678276_137848..137219      ------------------------------------------------------------
AF095689_138691..138906      ------------------------------------------------------------
AF482758_156187..156969      ------------------------------------------------------------
AF464894_107..889            ------------------------------------------------------------
M35027_137980..138948        ------------------------------------------------------------
AF438165_140722..142215      ------------------------------------------------------------
AY009089_138842..140338      ------------------------------------------------------------
AY753185_138325..139824      ------------------------------------------------------------
DQ011157_138112..139647      ------------------------------------------------------------
DQ011153_138112..139647      ------------------------------------------------------------
AY741551_138106..139626      ------------------------------------------------------------
AY603973_138082..139581      ------------------------------------------------------------
DQ011156_138559..140070      ------------------------------------------------------------
AF380138_137951..139513      ------------------------------------------------------------
DQ011155_138063..139613      ------------------------------------------------------------
DQ011154_138085..139644      ------------------------------------------------------------
X67115_2948..4444            ------------------------------------------------------------
X69198_129223..130719        ------------------------------------------------------------
Y16780_130229..131725        ------------------------------------------------------------
X76266_2949..4445            ------------------------------------------------------------
L22579_129846..131342        ------------------------------------------------------------
AF095689_138881..139570      ------------------------------------------------------------
M61187_3667..4308            ------------------------------------------------------------
X57318_3667..4308            ------------------------------------------------------------
X94355_154815..156371        ------------------------------------------------------------
X06343_1..647                ------------------------------------------------------------
AF482758_155390..155968      ------------------------------------------------------------
AY603355_124434..125126      ------------------------------------------------------------
U94848_130224..130916        ------------------------------------------------------------
M61187_2809..3648            ------------------------------------------------------------
X57318_2809..3645            ------------------------------------------------------------
AF464893_195..1697           ------------------------------------------------------------
AY243312_138461..139963      ------------------------------------------------------------
AY678277_141098..142606      ------------------------------------------------------------
AY678275_141099..142607      ------------------------------------------------------------
AY678276_142492..140987      ------------------------------------------------------------
AF095689_138059..138565      ------------------------------------------------------------
AY313848_141322..142824      ------------------------------------------------------------
AY313847_141280..142782      ------------------------------------------------------------
DQ377945_143830..145338      ------------------------------------------------------------
AY484669_143271..144773      ------------------------------------------------------------
AF012825_143493..146834      SDKFDRERERRMKAEHDLEREIARKDCGGVQCERELQLERSNVKKLEYQLDAEKEKVKFY
X69325_230..3379             SDKFDRERERRMKAEHDLEREIARKDCGGVQCERELQLERSNVKKLEYQLDAEKEKVKFY
Y18385_1..454                ------------------------------------------------------------
S72087_1..219                ------------------------------------------------------------
Y18386_1..454                ------------------------------------------------------------
AF438165_138497..140677      ------------------------------------------------------------
AY009089_136617..138797      ------------------------------------------------------------
X69774_608..2788             ------------------------------------------------------------
Y16780_128076..130184        ------------------------------------------------------------
X76266_796..2904             ------------------------------------------------------------
X67115_795..2903             ------------------------------------------------------------
X69198_127070..129178        ------------------------------------------------------------
L22579_127693..129801        ------------------------------------------------------------
AF380138_135815..137905      ------------------------------------------------------------
U84504_1..2091               ------------------------------------------------------------
DQ011155_135927..138017      ------------------------------------------------------------
DQ011154_135949..138039      ------------------------------------------------------------
DQ011157_135976..138066      ------------------------------------------------------------
DQ011153_135976..138066      ------------------------------------------------------------
DQ011156_136423..138513      ------------------------------------------------------------
U84503_1..2091               ------------------------------------------------------------
X94355_150930..154769        SDKLDRERERRMKAERDLEREIARKNCGGNPCERELESERSNVKRLEYQLDAEKEKVKFY
X06343_693..1021             ------------------------------------------------------------
AF482758_151490..155344      ADKLDREKERRMKAERDLEREIARKNCGGNPCERELESERSNVKRLEYQLDAEKEKVKFY
M26173_3847..4510            ------------------------------------------------------------
D00319_580..4434             ADKLDREKERRMKAERDLEREIARKNCGGNPCERELESERSNVKRLEYQLDAEKEKVKFY
AF095689_135837..138014      ------------------------------------------------------------
M61187_590..2764             ------------------------------------------------------------
X57318_590..2764             ------------------------------------------------------------
AY243312_136239..138416      ------------------------------------------------------------
M76371_614..2791             ------------------------------------------------------------
DQ377945_141620..143785      ------------------------------------------------------------
AY313847_139070..141235      ------------------------------------------------------------
AY313848_139112..141277      ------------------------------------------------------------
AY678277_138877..141054      ------------------------------------------------------------
AY678275_138878..141055      ------------------------------------------------------------
AY678276_140940..138766      ------------------------------------------------------------
Y16780_126627..127031        ------------------------------------------------------------
X76268_13948..14352          ------------------------------------------------------------
X69198_125736..126026        ------------------------------------------------------------
L22579_126365..126655        ------------------------------------------------------------
AF095689_134212..134913      ------------------------------------------------------------
DQ011155_135284..135448      ------------------------------------------------------------
DQ011154_135303..135467      ------------------------------------------------------------
DQ011157_134875..135123      ------------------------------------------------------------
DQ011153_134875..135123      ------------------------------------------------------------
DQ011156_135322..135570      ------------------------------------------------------------
                                                                                         

DQ377805_4717..6207          ------------------------------------------------------------
AY386263_104386..105942      ------------------------------------------------------------
AY386265_105333..106895      ------------------------------------------------------------
AX754989_104792..106354      ------------------------------------------------------------
DQ184476_104798..106360      ------------------------------------------------------------
AY386264_105537..107099      ------------------------------------------------------------
AX754989_106397..107947      ------------------------------------------------------------
DQ184476_106403..107953      ------------------------------------------------------------
AY386264_107142..108692      ------------------------------------------------------------
AY386263_105980..107548      ------------------------------------------------------------
AY386265_106921..108480      ------------------------------------------------------------
AY318871_295207..297018      ------------------------------------------------------------
AF198100_222748..224610      ------------------------------------------------------------
AJ581527_212634..213884      ------------------------------------------------------------
DQ377805_10958..12958        ------------------------------------------------------------
U86941_3580..4074            ------------------------------------------------------------
U60315_153004..154545        ------------------------------------------------------------
U86941_2532..3557            ------------------------------------------------------------
DQ356948_171565..170228      ------------------------------------------------------------
AY678276_138268..138110      ------------------------------------------------------------
AY318871_297053..298480      ------------------------------------------------------------
AF198100_224646..226070      ------------------------------------------------------------
AJ581527_213920..215341      ------------------------------------------------------------
U60315_151623..152978        ------------------------------------------------------------
U86941_1643..2506            ------------------------------------------------------------
AF438165_138255..138446      ------------------------------------------------------------
DQ377805_7122..10898         LTRRPGRRRWPSPSPRTRLRP---------------------------------------
DQ011155_135757..135960      ------------------------------------------------------------
DQ011154_135776..135904      ------------------------------------------------------------
AB004837_73..1713            ------------------------------------------------------------
U60315_155449..157089        ------------------------------------------------------------
U86941_4977..6671            ------------------------------------------------------------
Y16780_127074..127379        ------------------------------------------------------------
X76268_14395..14592          ------------------------------------------------------------
X69198_126069..126266        ------------------------------------------------------------
L22579_126698..126895        ------------------------------------------------------------
DQ011156_135629..135922      ------------------------------------------------------------
DQ011157_135181..135483      ------------------------------------------------------------
DQ011153_135181..135483      ------------------------------------------------------------
AF380138_135473..135700      ------------------------------------------------------------
DQ011155_135588..135815      ------------------------------------------------------------
DQ011154_135607..135834      ------------------------------------------------------------
Y16780_127424..128008        ------------------------------------------------------------
X76266_144..728              ------------------------------------------------------------
X67115_143..727              ------------------------------------------------------------
X69198_126418..127002        ------------------------------------------------------------
L22579_127047..127625        ------------------------------------------------------------
DQ011157_135599..135931      ------------------------------------------------------------
DQ011153_135599..135931      ------------------------------------------------------------
DQ011156_136046..136378      ------------------------------------------------------------
DQ377945_140977..141660      ------------------------------------------------------------
AY313847_138427..139110      ------------------------------------------------------------
AY313848_138469..139152      ------------------------------------------------------------
AY243312_135596..136279      ------------------------------------------------------------
M61187_1..603                ------------------------------------------------------------
X57318_1..603                ------------------------------------------------------------
AY678277_138234..138917      ------------------------------------------------------------
AY678275_138235..138918      ------------------------------------------------------------
AF095689_135185..135877      ------------------------------------------------------------
AY678276_138803..138123      ------------------------------------------------------------
M35027_137814..138011        ------------------------------------------------------------
DQ377945_140075..140272      ------------------------------------------------------------
AY313847_137525..137722      ------------------------------------------------------------
AY313848_137567..137764      ------------------------------------------------------------
M37415_3954..4583            ------------------------------------------------------------
AY243312_134694..134891      ------------------------------------------------------------
DQ377945_140241..140705      ------------------------------------------------------------
AY313847_137691..138155      ------------------------------------------------------------
AY313848_137733..138197      ------------------------------------------------------------
AY243312_134860..135324      ------------------------------------------------------------
AY678277_137330..137962      ------------------------------------------------------------
AY678275_137331..137963      ------------------------------------------------------------
AY678276_137848..137219      ------------------------------------------------------------
AF095689_138691..138906      ------------------------------------------------------------
AF482758_156187..156969      ------------------------------------------------------------
AF464894_107..889            ------------------------------------------------------------
M35027_137980..138948        ------------------------------------------------------------
AF438165_140722..142215      ------------------------------------------------------------
AY009089_138842..140338      ------------------------------------------------------------
AY753185_138325..139824      ------------------------------------------------------------
DQ011157_138112..139647      ------------------------------------------------------------
DQ011153_138112..139647      ------------------------------------------------------------
AY741551_138106..139626      ------------------------------------------------------------
AY603973_138082..139581      ------------------------------------------------------------
DQ011156_138559..140070      ------------------------------------------------------------
AF380138_137951..139513      ------------------------------------------------------------
DQ011155_138063..139613      ------------------------------------------------------------
DQ011154_138085..139644      ------------------------------------------------------------
X67115_2948..4444            ------------------------------------------------------------
X69198_129223..130719        ------------------------------------------------------------
Y16780_130229..131725        ------------------------------------------------------------
X76266_2949..4445            ------------------------------------------------------------
L22579_129846..131342        ------------------------------------------------------------
AF095689_138881..139570      ------------------------------------------------------------
M61187_3667..4308            ------------------------------------------------------------
X57318_3667..4308            ------------------------------------------------------------
[truncated: 30,647 more chars]
