# Supplementary material for: Identification of multiple independent horizontal gene transfers into poxviruses using a comparative genomics approach
Source: BMC Evol Biol. 2008 Feb 27;8:67. doi: 10.1186/1471-2148-8-67 (PMC2268676; doi:10.1186/1471-2148-8-67)
Supplement: Additional file 8 — Multiple sequence alignments for all poxvirus families. [file 1471-2148-8-67-S8.gz › Network/Servers/gen153069.gen.tcd.ie/Users/kirsten/poxvirus/aln/100.aln]

CLUSTAL W (1.81) multiple sequence alignment

AY386265_114805..115800      MPLFKKLMVSRALIKECLTLDFRQGSRIPSRCFIPTPTGMM--------------YQRLC
AY386264_115070..116104      MPLFRKLMVSRALVKECLTLDFRQGERLPTRCFLPVPAGTT--------------FHRVC
AX754989_114199..115239      MPLFRKLMVSRSLVKECLTLDFRQGERLPTRCFLPVPAGTT--------------FHRVC
DQ184476_114205..115245      MPLFRKLMVSRSLVKECLTLDFRQGERLPTRCFLPVPAGTT--------------FHRVC
AY386263_113924..114964      MPLFRKLMVSRSLVKECLTLDFRQGERLPTRCFLPVPAGTT--------------FHRVC
U60315_167355..168281        --MASLRPPFVHTMQPFRVLAAFSLESVSRVFTQDLAGAQPIPAADHDGLIPGHEVTRYC
U86945_1961..2887            --MASLRPPFVHTMQPFRVLAAFSLESVSRVFTQDLAGAQPIPAADHDGLIPGHEVTRYC
DQ377805_19929..20924        -----------MRSLLFRVLPYFNQDRIGRLTLSRRSAVRVSNDDGGVHDPRCAEFLQRV
AY340995_1..438              -------------------IAFA-------------------------------------
Y16780_137718..137924        ------------------------------------------------------------
X76266_10438..10644          ------------------------------------------------------------
X67115_10419..10625          ------------------------------------------------------------
X69198_136694..136900        ------------------------------------------------------------
L22579_137317..137523        ------------------------------------------------------------
X94355_162254..163060        -----------MHCTNMEIFPVFGISKISNFIANNDCR----------------YYIDAE
AF482758_162863..163654      ----------------MEIFPVFGISKISNFIANNDCR----------------YYIDAE
DQ011157_145487..146293      -----------MHYTNMEIFPVFGISKISNFIANNDCR----------------YYIDVE
AY741551_145466..146272      -----------MHYTNMEIFPVFGISKISNFIANNDCR----------------YYIDVE
DQ011153_145487..146293      -----------MHYTNMEIFPVFGISKISNFIANNDCR----------------YYIDVE
AY753185_145664..146470      -----------MHYTNMEIFPVFGISKISNFIANNDCR----------------YYIDVE
AY603973_145421..146227      -----------MHYTNMEIFPVFGISKISNFIANNDCR----------------YYIDVE
DQ011156_145910..146716      -----------MHYTNMEIFPVFGISKISNFIANNDCR----------------YYIDVE
AF380138_145363..146169      -----------MHYTNMEIFPVFGISKISNFIANNDCR----------------YYIDVE
DQ011155_145460..146266      -----------MHYTNMEIFPVFGISKISNFIANNDCR----------------YYIDVE
DQ011154_145491..146297      -----------MHYTNMEIFPVFGISKISNFIANNDCR----------------YYIDVE
AF438165_148113..148904      ----------------MEIFPVFGISKISNFIANNDCR----------------YYIDTE
AY009089_146230..147021      ----------------MEIFPVFGISKISNFIANNDCR----------------YYIDTE
AY484669_150601..151392      ----------------MEIFPVFGISKISNFIANNDCR----------------YYIDTE
AF095689_145465..146256      ----------------MEIFPVFGISKISNFITNNDCR----------------YYIDTE
DQ377945_151163..151954      ----------------MEIFPVFGISKISNFIANNDCR----------------YYIDTE
AY603355_130915..131706      ----------------MEIFPVFGISKISNFIANNDCR----------------YYIDTE
U94848_136705..137496        ----------------MEIFPVFGISKISNFIANNDCR----------------YYIDTE
M35027_144773..145564        ----------------MEIFPVFGISKISNFIANNDCR----------------YYIDTE
AY313847_148607..149398      ----------------MEIFPVFGISKISNFIANNDCR----------------YYIDTE
AY313848_148649..149440      ----------------MEIFPVFGISKISNFIANNDCR----------------YYIDTE
AY678277_148440..149231      ----------------MEIFPVFGISKISNFIANNDCR----------------YYIDTE
AY678275_148441..149232      ----------------MEIFPVFGISKISNFIANNDCR----------------YYIDTE
AY678276_148317..149105      ----------------MEIFPVFGISKISNFIANNDCR----------------YYIDTE
D11079_3751..4542            ----------------MEIFPVFGISKISNFIANNDCR----------------YYIDTE
M61187_10133..10924          ----------------MEIFPVFGISKISNFIANNDCR----------------YYIDTE
AY243312_145788..146579      ----------------MEIFPVFGISKISNFIANNDCR----------------YYIDTE
X57318_10133..10924          ----------------MEIFPVFGISKISNFIANNDCR----------------YYIDTE
AY386371_111457..112257      -------------MSFTKIIPFFNFSDIKTYVHYLANNGKK-------------DYYGPL
AJ293568_117265..118077      ------------MNSTFRVIPFFNFSDIKTYVHYLANNGKK-------------NYYGPC
AF170722_118067..118882      -----------MKNNIYKIIPFFNPLDIKNQVTNLYDAGSL-------------SYRHPE
AF170726_118914..119729      -----------MKNNVYKIIPFFNPLDIKRQVTNLYDAGTL-------------SYRHPE
AY689436_125741..126562      -----------MKTKLFKTVPFFSTSKIKNRIFELIDMNIL-------------KYYNDN
AY689437_128796..129617      -----------MKTKLFKTVPFFSTSKIKNQIFELIDMNIL-------------KYYNDN
AF410153_114913..115755      --------MNIEKTKVFKMIPFFNGMKIKNRVLELANMNVT-------------NYYDSN
AY077835_116022..116840      -----------MKNKIFMSIPFFDIIKIKTQVLDLLSMNIT-------------KYYNEE
AY077836_116085..116903      -----------MKNKIFMSIPFFDIIKIKTQVLDLLSMNIT-------------KYYNEE
AY077832_116285..117103      -----------MKNKIFMSIPFFDIIKIKTQVLDLLCMNIT-------------KYYNEE
AY077833_116261..117079      -----------MKNKIFMSIPFFDIIKIKTQVLDLLCMNIT-------------KYYNEE
AY077834_116064..116882      -----------MKNKIFMSIPFFDIIKIKTQVLDLLCMNIT-------------KYYNEE
AF409138_116506..117327      -----------MKNKIFRSIPFFDIIKIKTQVLDLLCMNIT-------------KYYNEE
AF409137_116703..117524      -----------MKNKIFRSIPFFDIIKIKTQVLDLLCMNIT-------------KYYNEE
AF325528_116697..117518      -----------MKNKIFRSIPFFDIIKIKTQVLDLLCMNIT-------------KYYNEE
                                                                                         

AY386265_114805..115800      DTSSLVQEITKSLN--QPVL-CAGHVNYYYFEQ----GQCMIGE--NSCQ-TRILVCTRS
AY386264_115070..116104      DTSPLTNEVSRHVQ--EPVM-GTGRVQYYYFES----GQGMIGD--NAGT-PRMLVCTRS
AX754989_114199..115239      DTSPLTDEVSRHVQ--EPVM-GTGRVQYYYFES----GQGMIGD--NAGM-ARMLVCTRS
DQ184476_114205..115245      DTSPLTDEVSRHVQ--EPVM-GTGRVQYYYFES----GQGMIGD--NAGM-ARMLVCTRS
AY386263_113924..114964      DTSPLTDEVSRHVQ--EPVM-GTGRVQYYYFES----GQGMIGD--NAGM-SRMLVCTRS
U60315_167355..168281        NVAPLLEQVRKHFHCTERVYPVSNTAKYQVFGV----GQSLYSRRDDTRVCARLLVCLKA
U86945_1961..2887            NVAPLLEQVRKHFHCTERVYPVSNTAKYQVFGV----GQSLYSRRDDTRVCARLLVCLKA
DQ377805_19929..20924        PVREIVEELRHHFS--EAVVPACEDALFQVFSTGQCFRSDRSRW--YSGV--RLLICLRA
AY340995_1..438              ----------------MRLL--------------------------TDKI-TGRVVCEQS
Y16780_137718..137924        ------------MD--EMVL-LTNILSVEVVN-----NNEMYHLI-PHKL-SMIILCISS
X76266_10438..10644          ------------MD--EMVL-LTNILSVEVVN-----NNEMYHLI-PHKL-SMIILCISS
X67115_10419..10625          ------------MD--EMVL-LTNILSVEVVN-----NNEMYHLI-PHRL-SMIILCISS
X69198_136694..136900        ------------MD--EMVL-LTNILSVEVVN-----NNEMYHLI-PHRL-SMIILCISS
L22579_137317..137523        ------------MD--EMVL-LTNILSVEVVN-----NNEMYHLI-PHRL-SMIILCISS
X94355_162254..163060        HQKIISDEINRQMD--ETVL-LTNILSVEVVN-----DNEMYHLI-PHRL-STIILCISS
AF482758_162863..163654      HQKIISDEINRQMD--ETVL-LTNILTVEVVN-----DNEMYHLI-PHRL-STIILCISS
DQ011157_145487..146293      HQKIISDEINRQMD--ETVL-LTNILSVEVVN-----DNEMYHLI-PHRL-STIILCISS
AY741551_145466..146272      HQKIISDEINRQMD--ETVL-LTNILSVEVVN-----DNEMYHLI-PHRL-STIILCISS
DQ011153_145487..146293      HQKIISDEINRQMD--ETVL-LTNILSVEVVN-----DNEMYHLI-PHRL-STIILCISS
AY753185_145664..146470      HQKIISDEINRQMD--ETVL-LTNILSVEVVN-----DNEMYHLI-PHRL-STIILCISS
AY603973_145421..146227      HQKIISDEINRQMD--ETVL-LTNILSVEVVN-----DNEMYHLI-PHRL-STIILCISS
DQ011156_145910..146716      HQKIISDEINRQMD--ETVL-LTNILSVEVVN-----DNEMYHLI-PHRL-STIILCISS
AF380138_145363..146169      HQKIISDEINRQMD--ETVL-LTNILSVEVVN-----GNEMYHLI-PHRL-STIILCISS
DQ011155_145460..146266      HQKIISDEINRQMD--ETVL-LTNILSVEVVN-----DNEMYHLI-PHRL-STIILCISS
DQ011154_145491..146297      HQKIISDEINRQMD--ETVL-LTNILSVEVVN-----DNEMYHLI-PHRL-STIILCISS
AF438165_148113..148904      HQKIISDEINRQMD--ETVL-LTNILSVEIVN-----DNEMYHLI-PHRL-STIILCISS
AY009089_146230..147021      HQKIISDEINRQMD--ETVL-LTNILSVEIVN-----DNEMYHLI-PHRL-STIILCISS
AY484669_150601..151392      HQKIISDEINRQMD--ETVL-LTNILSVEVVN-----DNEMYHLI-PHRL-STIILCISS
AF095689_145465..146256      HQKIISDEINRQMD--ETVL-LTNILSVEVVN-----DNEMYHLI-PHRL-STIILCISS
DQ377945_151163..151954      HQKIISDEINRQMD--ETVL-LTNILSVEVVN-----DNEMYHLI-PHRL-STIILCISS
AY603355_130915..131706      HQKIISDEINRQMD--ETVL-LTNILSVEVVN-----DNEMYHLI-PHRL-STIILCISS
U94848_136705..137496        HQKIISDEINRQMD--ETVL-LTNILSVEVVN-----DNEMYHLI-PHRL-STIILCISS
M35027_144773..145564        HQKIISDEINRQMD--ETVL-LTNILSVEVVN-----DNEMYHLI-PHRL-STIILCISS
AY313847_148607..149398      HQKIISDEINRQMD--ETVL-LTNILSVEVVN-----DNEMYHLI-PHRL-STIILCISS
AY313848_148649..149440      HQKIISDEINRQMD--ETVL-LTNILSVEVVN-----DNEMYHLI-PHRL-STIILCISS
AY678277_148440..149231      HQKIISDEINRQMD--ETVL-LTNILSVEVVN-----DNEMYHLI-PHRL-STIILCISS
AY678275_148441..149232      HQKIISDEINRQMD--ETVL-LTNILSVEVVN-----DNEMYHLI-PHRL-STIILCISS
AY678276_148317..149105      HQKIISDEINRQMD--ETVL-LTNILSVEVVN-----DNEMYHLI-PHRL-STIILCISS
D11079_3751..4542            HQKIISDEINRQMD--ETVL-LTNILSVEVVN-----DNEMYHLI-PHRL-STIILCISS
M61187_10133..10924          HQKIISDEINRQMD--ETVL-LTNILSVEVVN-----DNEMYHLI-PHRL-STIILCISS
AY243312_145788..146579      HQKIISDEINRQMD--ETVL-LTNILSVEVVN-----DNEMYHLI-PHRL-STIILCISS
X57318_10133..10924          HQKIISDEINRQMD--ETVL-LTNILSVEVVN-----DNEMYHLI-PHRL-STIILCISS
AY386371_111457..112257      HAKKITLEIKKYID--DEIT-VNNLISIHVYKLKTKKNDCINN---NFII-SKAIVCVQQ
AJ293568_117265..118077      HARKITLEIKKHID--DEIT-VNNLINIHVYKLKT--NKKKYYFINDFII-SKVIICIQQ
AF170722_118067..118882      HIAFILTEVEHRLN--ERVY-TKEPIQIMRFD-----KHSVYKQEAPSPL-SKVIICLQR
AF170726_118914..119729      HIAFILTEVEHRLN--ERVY-TKEPIQIVRFD-----KHSVYKQETPSPL-SKVIICLQC
AY689436_125741..126562      HTKIILSEIKQYID-DENIC-IDGLINIKYCDK----DYSLSEYR-NSDY-SKILICIQS
AY689437_128796..129617      HTKIILSEIKQHID-DENIC-IDGLINIKYCDK----DYSLSEYR-NSDY-SKILICIQS
AF410153_114913..115755      HSDIILSEIEHCIN--EKIY-TSNMITIKHYDQHTIRKKTIESV--SCNS-VKAFVCIQS
AY077835_116022..116840      HVNIIVKEIEQYIN--EKVF-VKNLISIRCFNKKGC-DKNEQNF--NTSF-SKALICIKS
AY077836_116085..116903      HVNIIVKEIEQYIN--EKVF-VKNLISIRCFNKKGC-DKNEQNF--NTSF-SKALICIKS
AY077832_116285..117103      HVNIIVKEIEQYIN--EKVF-VKNLISIRCFNKEGC-DKNVQNF--NTSF-SKALICIKS
AY077833_116261..117079      HVNIIVKEIEQYIN--EKVF-VKNLISIRCFNKEGC-DKNVQNF--NTSF-SKALICIKS
AY077834_116064..116882      HVNIIVKEIEQYIN--EKVF-VKNLISIRCFNKEGC-DKNVQNF--NTSF-SKALICIKS
AF409138_116506..117327      HVNIIVKEIEQYIN--EKVF-VKNLISIRCFNKEGC-NKNRQNF--NTSF-SKALICIKS
AF409137_116703..117524      HVNIIVKEIEQYIN--EKVF-VKNLISIRCFNKEGC-DKNRQNF--NTSF-SKALICIKS
AF325528_116697..117518      HVNIIVKEIEQYIN--EKVF-VKNLISIRCFNKEGC-DKNRQNF--NTSF-SKALICIKS
                                               :                                   .:*   

AY386265_114805..115800      AYVGGDIVLRSTRSRADKSILCPCQGMAVVLSPFCAFDITPVESGSMIVAEISVSIPGFD
AY386264_115070..116104      AYNGGDVVVRSTRSRADKTVVAPCQGMVLLLSPFCAFDITPVESGSAIFAEVTVGAPSMD
AX754989_114199..115239      AYNGGDVVVRSTRSRADKTVVAPCQGMALLLSPFCAFDITPVESGSAIFAEVIVTAPSMD
DQ184476_114205..115245      AYNGGDVVVRSTRSRADKTVVAPCQGMALLLSPFCAFDITPVESGSAIFAEVIVTAPSMD
AY386263_113924..114964      AYNGGDVVVRSTRSRADKTVVAPCQGMALLLSPFCAFDITPVESGSAIFAEVIVTSPSMD
U60315_167355..168281        PSRGGGLVL-KPDCH-TRTTLTPRVGMAVLVSNLADYDVTAVTGGQMLLAVVELDIPRMR
U86945_1961..2887            PSRGGGLVL-KPDCH-TRTTLTPRVGMAVLVSNLADYDVTAVTGGQMLLAVVELDIPRMR
DQ377805_19929..20924        PSSGGGLIVRNNFSS-DRAAMRMSRGMAVVLSAAASYDVTRVLDGSMMLVSLAVRLASME
AY340995_1..438              DGRRGLV---------HRRGLR---------QALRRLAIPAVCVGSTSM-----------
Y16780_137718..137924        I--GGCVISIDNDVN-NKNILTFPIDHAVIISH---------------------------
X76266_10438..10644          I--GGCVISIDNDVN-NKNILTFPIDHAVIISH---------------------------
X67115_10419..10625          I--GRCVISIDNDVN-NKNILTFPIDHAVIISH---------------------------
X69198_136694..136900        I--GRCVISIDNDVN-NKNILTFPIDHAVIISH---------------------------
L22579_137317..137523        I--GRCVISIDNDVN-NKNILTFPIDHAVIISH---------------------------
X94355_162254..163060        V--GGCVISIDNDVN-ERNILTFPIDHAVIISPLGKCVV--VSKGPTTILVVKADIPSKR
AF482758_162863..163654      V--GGCVISIDNDIN-DKNILTFPIDHAVIISPLSKCVV--VSKGPTTILVVKADIPSKR
DQ011157_145487..146293      V--GGCVISIDNDVN-DKNILTFPIDHAVIISPLSKCVV--VSKGPTTILVVKADIPSKR
AY741551_145466..146272      V--GGCVISIDNDVN-DKNILTFPIDHAVIISPLSKCVV--VSKGPTTILVVKADIPSKR
DQ011153_145487..146293      V--GGCVISIDNDVN-DKNILTFPIDHAVIISPLSKCVV--VSKGPTTILVVKADIPSKR
AY753185_145664..146470      V--GGCVISIDNDVN-DKNILTFPIDHAVIISPLSKCVV--VSKGPTTILVVKADIPSKR
AY603973_145421..146227      V--GGCVISIDNDVN-DKNILTFPIDHAVIISPLSKCVV--VSKGPTTILVVKADIPSKR
DQ011156_145910..146716      V--GGCVISIDNDVN-DKNILTFPIDHAVIISPLSKCVV--VSKGPTTILVVKADIPSKR
AF380138_145363..146169      V--GGCVISIDNDVN-DKNILTFPINHAVIISPLSKCVV--VSKGPTTTLVVKADIPSKR
DQ011155_145460..146266      V--GGCVISIDNDVN-DKNILTFPINHAVIISPLSKCVV--VSKGPTTILVVKADIPSKR
DQ011154_145491..146297      V--GGCVISIDNDVN-DKNILTFPINHAVIISPLSKCVV--VSKGPTTILVVKADIPSKR
AF438165_148113..148904      I--GGCVISIDNDVN-DKNILTFPIDHAVIISPLSKCVV--VSKGPTTILVVKADIPSKR
AY009089_146230..147021      I--GGCVISIDNDVN-DKNILTFPIDHAVIISPLSKCVV--VSKGPTTILVVKADIPSKR
AY484669_150601..151392      V--GGCVISIDNDVN-GKNILTFPIDHAVIISPLSKCVV--VSKGPTTILVAKADIPSKR
AF095689_145465..146256      V--GGCVISIDNDIN-DKNILTFPIDHAVIISPLSKCVV--VSKGPTTILVAKADIPSKR
DQ377945_151163..151954      V--GGCVISIDNDIN-DKNILTFPIDHAVIISPLSKCVV--VSKGPTTILVAKADIPSKR
AY603355_130915..131706      V--GGCVISIDNDVN-GKNILTFPIDHAVIISPLSKCVV--VSKGPTTILVVKADIPSKR
U94848_136705..137496        V--GGCVISIDNDVN-GKNILTFPIDHAVIISPLSKCVV--VSKGPTTILVVKADIPSKR
M35027_144773..145564        V--GGCVISIDNDVN-GKNILTFPIDHAVIISPLSKCVV--VSKGPTTILVVKADIPSKR
AY313847_148607..149398      V--GGCVISIDNDVN-GKNILTFPIDHAVIISPLSKCVV--VSKGPTTILVVKADIPSKR
AY313848_148649..149440      V--GGCVISIDNDVN-GKNILTFPIDHAVIISPLSKCVV--VSKGPTTILVAKADIPSKR
AY678277_148440..149231      V--GGCVISIDNDIN-DKNILTFPIDHAVIISPLSKCVV--VSKGPTTILVVKADIPSKR
AY678275_148441..149232      V--GGCVISIDNDIN-DKNILTFPIDHAVIISPLSKCVV--VSKGPTTILVVKADIPSKR
AY678276_148317..149105      V--GGCVISIDNDIN-DKNILTFPIDHAVIISPLSKCVV--VSKGPTTILVVKADIPSKR
D11079_3751..4542            V--GGCVISIDNDIN-DKNILTFPIDHAVIISPLSKCVV--VSKGPTTILVVKADIPSKR
M61187_10133..10924          V--GGCVISIDNDIN-DKNILTFPIDHAVIISPLSKCVV--VSKGPTTILVVKADIPSKR
AY243312_145788..146579      V--GGCVISIDNDIN-DKNILTFPIDHAVIISPLSKCVV--VSKGPTTILVVKADIPSKR
X57318_10133..10924          V--GGCVISIDNDIN-DKNILTFPIDHAVIISPLSKCVV--VSKGPTTILVVKADIPSKR
AY386371_111457..112257      AKRGGYIII--NELN-TSKRFKLKDDKIIILSPLSRYHVSKVFRGRLVIIVLEMFIPSMQ
AJ293568_117265..118077      AKKGGCIII--NELN-NCKQFKLKDDKIIILSPLSQYYVSKVLKGKLIIIILEMYIPSMQ
AF170722_118067..118882      AKKGGNIVVYDTVMS-QKKVITLNVNSMVLLSPLIEYTVSNVTKGQLIAIALDIDIPSIR
AF170726_118914..119729      AKKGGNIVISGTIMS-QKKVITLNVNSMILLSPLTEYTVSNVTKGQLIAITLDVDIPSIR
AY689436_125741..126562      AKKGGMLLITNRITN-HKRIIHPNPNCIIILNPLADYTVTQIVKGSLIFIAINIYIPSMK
AY689437_128796..129617      AKKGGMLLITNRITN-HKRIIHPNPNCIIILNPLADYTVTQIVKGSLIFIAINIYIPSMK
AF410153_114913..115755      AKKGGMLIVFNKITK-YKRIIHPNTNCIVLLNSLAEYSISNVNRGTVTIITLDIDIPSMR
AY077835_116022..116840      AKKGGVMVIFNKATK-NKKVVYTSSNHIILLNPLSYYTISQVNRGSVIMMVLDIDIPSMR
AY077836_116085..116903      AKKGGVMVIFNKATK-NKKVVYTSSNHIILLNPLSYYTISQVNRGSVIMMVLDIDIPSMR
AY077832_116285..117103      AKKGGVMVIFNKATK-NKKVVYPSSNHIILLNPLSYYTISKVNRGSVIMMVLDIDIPSMR
AY077833_116261..117079      AKKGGVMVIFNKATK-NKKVVYPSSNHIILLNPLSYYTISKVNRGSVIMMVLDIDIPSMR
AY077834_116064..116882      AKKGGVMVIFNKATK-NKKVVYPSSNHIILLNPLSYYTISKVNRGSVIMMVLDIDIPSMR
AF409138_116506..117327      AKKGGVMVIFNKATK-NKKVVYPSSNHIILLNPLSYYTISQVNRGSVIMMVLDIDIPSMR
AF409137_116703..117524      AKKGGVMVIFNKATK-NKKVVYPSSNHIILLNPLSYYTISQVNRGSVIMMVLDIDIPSMR
AF325528_116697..117518      AKKGGVMVIFNKATK-NKKVVYPSSNHIILLNPLSYYTISQVNRGSVIMMVLDIDIPSMR
                                   :             .          .                            

AY386265_114805..115800      HLE-MPAPADAGVRLFNSPHLLWPRHSSNVCFAFRLLRDARSGERVVEQLFIDGRWYTVL
AY386264_115070..116104      HVEAVAGDGDAAVRIFNSHHPLWPRHGSNVCFALRLLRDARTGERVVEQMFIDGRWHTVL
AX754989_114199..115239      YVEAVTGTGEAAVRIFNSHHPLWPRHGSNVCFALRLLRDVRTGERVVEQMFMDGRWHTVL
DQ184476_114205..115245      YVEAVTGTGEAAVRIFNSHHPLWPRHGSNVCFALRLLRDVRTGERVVEQMFMDGRWHTVL
AY386263_113924..114964      HVEAVTGTGEAAVRIFNSHHPLWPRHGSNVCFALRLLRDVRTGERVVEQMFMDGRWHTVL
U60315_167355..168281        ----MHVSAQGDLLFAGSSVIFEQPSVRDVCFAFRLVVDEQTKDAVCEQLLHNGELYTVL
U86945_1961..2887            ----MHVSAQGDLLFAGSSVIFEQPSVRDVCFAFRLVVDEQTKDAVCEQLLHNGELYTVL
DQ377805_19929..20924        ----FRIVTTGGFCFTNTPHAGI-YHSDYIAFAMRLLTDKITGRVVCEQLMVGGDWFTVV
AY340995_1..438              -------------------------------------------DRICSSSASDEERNMIV
Y16780_137718..137924        ------------------------------------------------------------
X76266_10438..10644          ------------------------------------------------------------
X67115_10419..10625          ------------------------------------------------------------
X69198_136694..136900        ------------------------------------------------------------
L22579_137317..137523        ------------------------------------------------------------
X94355_162254..163060        ----LVTSFANDILYVNNLSLIN--YLPLSVFIIRRVTDYLD-RHICDQIFANNKWYSII
AF482758_162863..163654      ----LVTSFTNDILYVNNLSLIT--YLPLSVFIIRRVTDYLD-RHICDQIFANNKWYSII
DQ011157_145487..146293      ----LVTSFTNDILYVNNLSLIN--YLPSSVFIIRRVTDYLD-RHICDQIFANNKWYSII
AY741551_145466..146272      ----LVTSFTNDILYVNNLSLIN--YLPSSVFIIRRVTDYLD-RHICDQIFANNKWYSII
DQ011153_145487..146293      ----LVTSFTNDILYVNNLSLIN--YLPSSVFIIRRVTDYLD-RHICDQIFANNKWYSII
AY753185_145664..146470      ----LVTSFTNDILYVNNLSLIN--YLPSSVFIIRRVTDYLD-RHICDQIFANNKWYSII
AY603973_145421..146227      ----LVTSFTNDILYVNNLSLIN--YLPSSVFIIRRVTDYLD-RHICDQIFANNKWYSII
DQ011156_145910..146716      ----LVTSFTNDILYVNNLSLIN--YLPSSVFIIRRVTDYLD-RHICDQIFANNKWYSII
AF380138_145363..146169      ----LVTSFTNDILYVNNLSLIN--YLPLSVFIIRRVTDYLD-RHICDQIFANNKWYSII
DQ011155_145460..146266      ----LVTSFTNDILYVNNLSLIN--YLPLSVFIIRRVTDYLD-RHICDQIFANNKWYSII
DQ011154_145491..146297      ----LVTSFTNDILYVNNLSLIN--YLPLSVFIIRRVTDYLD-RHICDQIFANNKWYSII
AF438165_148113..148904      ----LVTSFTNDILYVNNLSLIN--YLPLSVFIIRRVTDYLD-RHICDQIFANNKWYSII
AY009089_146230..147021      ----LVTSFTNDILYVNNLSLIN--YLPLSVFIIRRVTDYLD-RHICDQIFANNKWYSII
AY484669_150601..151392      ----LVTSFTNDILYVNNLSLIN--YLPLSVFIIRRVTDYLD-RHICDQIFANNKWYSLI
AF095689_145465..146256      ----LVTSFTNDILYVNNLSLIN--YLPLSVFIIRRVTDYLD-RHICDQIFANNKWYSII
DQ377945_151163..151954      ----LVTSFTNDILYVNNLSLIN--YLPLSVFIIRRVTDYLD-RHICDQIFANNKWYSII
AY603355_130915..131706      ----LVTSFTNDILYVNNLSLIN--YSPLSVFIIRRVTDYLD-RHICDQIFANNKWYSII
U94848_136705..137496        ----LVTSFTNDILYVNNLSLIN--YSPLSVFIIRRVTDYLD-RHICDQIFANNKWYSII
M35027_144773..145564        ----LVTSFTNDILYVNNLSLIN--YLPLSVFIIRRVTDYLD-RHICDQIFANNKWYSII
AY313847_148607..149398      ----LVTSFTNDILYVNNLSLIN--YLPLSVFIIRRVTDYLD-RHICDQIFANNKWYSII
AY313848_148649..149440      ----LVTSFTNDILYVNNLSLIN--YLPLSVFIIRRVTDYLD-RHICDQIFANNKWYSII
AY678277_148440..149231      ----LVTSFTNDILYVNNLSLIN--YLPLSVFIIRRVTDYLD-RRICDQIFANNKWYSII
AY678275_148441..149232      ----LVTSFTNDILYVNNLSLIN--YLPLSVFIIRRVTDYLD-RRICDQIFANNKWYSII
AY678276_148317..149105      ----LVTSFTNDILYVNNLSLIN--YLPLSVFIIRRVTDYLD-RHICDQIFANNKWYSLI
D11079_3751..4542            ----LVTSFTNDILYVNNLSLIN--YLPLSVFIIRRVTDYLD-RHICDQIFANNKWYSII
M61187_10133..10924          ----LVTSFTNDILYVNNLSLIN--YLPLSVFIIRRVTDYLD-RHICDQIFANNKWYSII
AY243312_145788..146579      ----LVTSFTNDILYVNNLSLIN--YLPLSVFIIRRVTDYLD-RHICDQIFANNKWYSII
X57318_10133..10924          ----LVTSFTNDILYVNNLSLIN--YLPLSVFIIRRVTDYLD-RHICDQIFANNKWYSII
AY386371_111457..112257      ----ILLINNKNVKFTNNIKLFYP-VKGDQIFIIKQITNVLN-KVVCTQVLINQNWYSVV
AJ293568_117265..118077      ----NLLIKNKNVNFANNLKVLYP-INGDIIFLIKQISYLN--KIICTQILINQQWYCIV
AF170722_118067..118882      ----IIYTSIERIRYGSTLIVLSPFGKQDIVFFVKQLLDEHF-KVVCEQILINKEWYTII
AF170726_118914..119729      ----IIYTSVERIHYGSTLLVLSPFAKQDVVFFVKQLLD-EDYKVVCEQILINKEWYTII
AY689436_125741..126562      ----LVKMTVENIKYSNDISLLVPISNNEYMFVIKQIINANNKKIMCEQILINKEWFTLI
AY689437_128796..129617      ----LIKMTVENIKYSNDISLLVPISNNEYMFVIKQIINANNKKIMCEQILINKEWFTLI
AF410153_114913..115755      ----IIDKKIKNIHYSNSLTLLNPIKCNEIVFVIKQLLDIHSLSVICEQILINNEWYMII
AY077835_116022..116840      ----IMYKSINNVKYSNVLALLCPFFKNEFVFALKQLIDINNNQVLCEQIVINREYYTVI
AY077836_116085..116903      ----IMYKSINNVKYSNVLALLCPFFKNEFVFALKQLIDINNNQVLCEQIVINREYYTVI
AY077832_116285..117103      ----IMYKSINNVKYSNVLSLLFPFFKNEFVFALKQLIDINNNQVLCEQIVINREYYTVI
AY077833_116261..117079      ----IMYKSINNVKYSNVLSLLFPFFKNEFVFALKQLIDINNNQVLCEQIVINREYYTVI
AY077834_116064..116882      ----IMYKSINNVKYSNVLSLLFPFFKNEFVFALKQLIDINNNQVLCEQIVINREYYTVI
AF409138_116506..117327      ----IMYKSINNVKYSNVLALLCPFFKNEFVFALKQLIDINNNQVLCEQIVINREYYTVV
AF409137_116703..117524      ----IMYKSINNVKYSNVLALLCPFFKNEFVFALKQLIDINNNQVLCEQIVINREYYTVI
AF325528_116697..117518      ----IMYKSINNVKYSNVLALLCPFFKNEFVFALKQLIDINNNQVLCEQIVINREYYTVI
                                                                                         

AY386265_114805..115800      A-TPGGGRICVPA-DVVGS---THLEEVPFCDVTPDIMRR-VLAIEPAYDALAYSHRCTH
AY386264_115070..116104      R-TSCGNKVCVPA-DLVGQ---TNLEEVPFCDVTPDIMRR-ALAIDPPYEAVAHPRRCVY
AX754989_114199..115239      R-TSCGNKVCVPA-DLVGQ---TNLEEVPFCDVTPEIMRR-ALAIDPPYEAVAHPHRCVY
DQ184476_114205..115245      R-TSCGNKVCVPA-DLVGQTN-LE--EVPFCDVTPEIMRR-ALAIDPPYEAVAHPHRCVY
AY386263_113924..114964      R-TSCGNKVCVPA-DLVGQTN-LE--EVPFCDVTPEIMRR-ALAIDPPYEAVAHPRRCVY
U60315_167355..168281        QIVSSGERVPVRAQDPLALHHDIDFVPHARVSNKDEMLQR-LATMMPPYA-QAAKQVCVY
U86945_1961..2887            QIVSSGERVPVRAQDPLALHHDIDFVPHARVSNKDEMLQR-LATMMPPYA-QAAKQVCVY
DQ377805_19929..20924        VYGKPLRRLAIPA-VCVGSTS-MD--RICSSSASDEERNM-IVSVNPPYE-ISTPAPCIY
AY340995_1..438              S-VNPPYEISTPA-PCIYESVCVGEERVVYGRVLRSAEGEMDVDLTPP---AAEPGAAAA
Y16780_137718..137924        ------------------------------------------------------------
X76266_10438..10644          ------------------------------------------------------------
X67115_10419..10625          ------------------------------------------------------------
X69198_136694..136900        ------------------------------------------------------------
L22579_137317..137523        ------------------------------------------------------------
X94355_162254..163060        T-IDD-KQYPIPS-NCIG----MSSAKYINSSIEQDTLIY-VCNLEHPFD-SVYKKMQSY
AF482758_162863..163654      T-IDD-KQYPIPS-NCIG----MSSAKYINSIIEQDTLIH-VCNLEHPFD-AVYKKMQSY
DQ011157_145487..146293      T-IDD-KQYPIPS-NCIG----MSSAKYINSSIEQDILIH-VCNLEHPFD-SVYKKMQSY
AY741551_145466..146272      T-IDD-KQYPIPS-NCIG----MSSAKYINSSIEQDILIH-VCNLEHPFD-SVYKKMQSY
DQ011153_145487..146293      T-IDD-KQYPIPS-NCIG----MSSAKYINSSIEQDILIH-VCNLEHPFD-SVYKKMQSY
AY753185_145664..146470      T-IDD-KQYPIPS-NCIG----MSSAKYINSSIEQDILIH-VCNLEHPFD-SVYKKMQSY
AY603973_145421..146227      T-IDD-KQYPIPS-NCIG----MSSAKYINSSIEQDILIH-VCNLEHPFD-SVYKKMQSY
DQ011156_145910..146716      T-IDD-KQYPIPS-NCIG----MSSAKYINSSIEQDILIH-VCNLEHPFD-SVYKKMQSY
AF380138_145363..146169      T-IDD-KQYPIPS-NCIG----MSSAKYINSSIEQDILIH-VCNLEHPFD-SVYKKMQSY
DQ011155_145460..146266      T-IDD-KQYPIPS-NCIG----MSSAKYINSSIEQDILIH-VCNLEHPFD-SVYKKMQSY
DQ011154_145491..146297      T-IDD-KQYPIPS-NCIG----MSSAKYINSSIEQDILIH-VCNLEHPFD-SVYKKMQSY
AF438165_148113..148904      T-IDD-KQFPIPS-NCIG----MSSAKYINSSIEQDTLIH-VCNLEHPFD-SVYKKMQSY
AY009089_146230..147021      T-IDD-KQFPIPS-NCIG----MSSAKYINSSIEQDTLIH-VCNLEHPFD-SVYKKMQSY
AY484669_150601..151392      T-IDD-KQYPIPS-NCIG----MSSTKYINSSIEQDTLIH-VCNLEHPFD-LVYKKMQSY
AF095689_145465..146256      T-IDN-KQFPIPS-NCIG----MSSAKYINSSIEQDTLIH-VCNLEHPFD-LVYKKMQSY
DQ377945_151163..151954      T-IDN-KQFPIPS-NCIG----MSSAKYINSSIEQDTLIH-VCNLEHPFD-LVYKKMQSY
AY603355_130915..131706      T-IDN-KQFPIPS-NCIG----MSSAKYINSSIEQDTLIH-VCNLEHPFD-LVYKKMQSY
U94848_136705..137496        T-IDN-KQFPIPS-NCIG----MSSAKYINSSIEQDTLIH-VCNLEHPFD-LVYKKMQSY
M35027_144773..145564        T-IDN-KQFPIPS-NCIG----MSSAKYINSSIEQDTLIH-VCNLEHPFD-LVYKKMQSY
AY313847_148607..149398      T-IDN-KQFPIPS-NCIG----MSSAKYINSSIEQDTLIH-VCNLEHPFD-LVYKKMQSY
AY313848_148649..149440      T-IDN-KQFPIPS-NCIG----MSSAKYINSSIEQDTLIH-VCNLEHPFD-LVYKKMQSY
AY678277_148440..149231      T-IDD-KQYPIPS-NCIG----MSSAKYINSSIEQDTLIH-VCNLEHPFD-SVYKKMQSY
AY678275_148441..149232      T-IDD-KQYPIPS-NCIG----MSSAKYINSSIEQDTLIH-VCNLEHPFD-SVYKKMQSY
AY678276_148317..149105      T-IDD-KQYPIPS-NCIG----MSSAKYINSSIEQDTLIH-VCNLEHPFD-SVYKKMQSY
D11079_3751..4542            T-IDD-KQYPIPS-NCIG----MSSAKYINSSIEQDTLIH-VCNLEHPFD-LVYKKMQSY
M61187_10133..10924          T-IDD-KQYPIPS-NCIG----MSSAKYINSSIEQDTLIH-VCNLEHPFD-LVYKKMQSY
AY243312_145788..146579      T-IDD-KQYPIPS-NCIG----MSSAKYINSSIEQDTLIH-VCNLEHPFD-LVYKKMQSY
X57318_10133..10924          T-IDD-KQYPIPS-NCIG----MSSAKYINSSIEQDTLIH-VCNLEHPFD-LVYKKMQSY
AY386371_111457..112257      N-AGC-SKLLLPS-ICFGRSISV---NCDNVDVKSVINNIGIIFNSVPFN-YILPQKIIY
AJ293568_117265..118077      N-AGS-NKLLLPS-VCIGKSISLDY-NEVYTNVDFVIKNI-TIFDNIPFN-YIFPQKVIY
AF170722_118067..118882      K-TDQ-KNLYITS-RCFGKAL-LHF-NFVYDQFDKSTIEY-IINTHIPFN-LVSPQKKIY
AF170726_118914..119729      K-TEQ-KNLYIQS-RCFGKAL-LHF-NFVYDHFDTSTIEY-IINTPIPFS-MVSPQKKIY
AY689436_125741..126562      T-DESNNKFYIPS-ICFGNSL-LHF-NYSYICFKKDIISD-IINKHIPFE-KVYPKKGIY
AY689437_128796..129617      T-DESNNKFYIPS-ICFGNSL-LHF-NYSYICFKKDIISD-IINKHIPFE-KVYPKKGIY
AF410153_114913..115755      R-CGT-NKFYLPS-VCLGKIL-LNF-NYVYDNFDKEKIAA-IINNNTPFD-LIYPQKSIY
AY077835_116022..116840      S-TNL-KKFYIPS-ICFGKKI-IDF-NYGYDDFNEDIINK-IINSDTPFD-FISPEKSII
AY077836_116085..116903      S-TNL-KKFYIPS-ICFGKKI-IDF-NYGYDDFNEDIINK-IINSDTPFD-FISPEKSII
AY077832_116285..117103      S-TNL-KKFYIPS-ICFGKKI-IDF-NYGYDDFNEDIINK-IINSDTPFD-FISPQKSII
AY077833_116261..117079      S-TNL-KKFYIPS-ICFGKKI-IDF-NYGYDDFNEDIINK-IINSDTPFD-FISPQKSII
AY077834_116064..116882      S-TNL-KKFYIPS-ICFGKKI-IDF-NYGYDDFNEDIINK-IINSDTPFD-FISPQKSII
AF409138_116506..117327      S-TNL-KKFYIPS-ICFGKKI-IDF-NYGYDDFNEDIINK-IINSDTPFD-FISPQKSII
AF409137_116703..117524      S-TNL-KKFYIPS-ICFGKKI-IDF-NYGYDDFNEDIINK-IINSDTPFD-FISPQKSII
AF325528_116697..117518      S-TNL-KKFYIPS-ICFGKKI-IDF-NYGYDDFNEDIINK-IINSDTPFD-FISPQKSII
                                                                                         

AY386265_114805..115800      GA--VDVRCALESIVYGMFRSEAPARRSSSPGPELLSPTDRPSDPPAGGGAAAIAEECAK
AY386264_115070..116104      GA--MDVRCANEYLVYCTFKTEPARRSTSSPGPDGPLSPATPSASQPAAARAPTTPQEVT
AX754989_114199..115239      GA--MDVRCANEYLVYCTFKTEPTRRSTSSPGPDSPLSPATPSTSRAAAARVPTTPQEVA
DQ184476_114205..115245      GA--MDVRCANEYLVYCTFKTEPTRRSTSSPGPDSPLSPATPSTSRAAAARVPTTPQEVA
AY386263_113924..114964      GA--MDVRCANEYLVYCTFKTEPARRSTSSPGPDGPLSPATPSTSRAAAARAPTTPQEVA
U60315_167355..168281        GS--PSYKVCTVYTIYGRLLGANV------------------------------------
U86945_1961..2887            GS--PSYKVCTVYTIYGRLLGANV------------------------------------
DQ377805_19929..20924        ES----VCVGEERVVYGRVLRSAEGEMDVDLTPPAAEPGAAAAPTEGAEAAAPSVRLQHS
AY340995_1..438              PTEGAEAAAPSVRLQHSATLV---------------------------------------
Y16780_137718..137924        ------------------------------------------------------------
X76266_10438..10644          ------------------------------------------------------------
X67115_10419..10625          ------------------------------------------------------------
X69198_136694..136900        ------------------------------------------------------------
L22579_137317..137523        ------------------------------------------------------------
X94355_162254..163060        NS--LPIK---EQILYGRIDNINMSISISVD-----------------------------
AF482758_162863..163654      NS--LPIK---EQILYGRIDNINMSISISVN-----------------------------
DQ011157_145487..146293      NS--LPIK---EQILYGRIDNINMSISISVD-----------------------------
AY741551_145466..146272      NS--LPIK---EQILYGRIDNINMSISISVD-----------------------------
DQ011153_145487..146293      NS--LPIK---EQILYGRIDNINMSISISVD-----------------------------
AY753185_145664..146470      NS--LPIK---EQILYGRIDNINMSISISVD-----------------------------
AY603973_145421..146227      NS--LPIK---EQILYGRIDNINMSISISVD-----------------------------
DQ011156_145910..146716      NS--LPIK---EQILYGRIDNINMSISISVD-----------------------------
AF380138_145363..146169      NS--LPIK---EQILYGRIDNINMSISISVD-----------------------------
DQ011155_145460..146266      NS--LPIK---EQILYGRIDNINMSISISVD-----------------------------
DQ011154_145491..146297      NS--LPIK---EQILYGRIDNINMSISISVD-----------------------------
AF438165_148113..148904      NS--VPIK---EQILYGRIDNINMSISISVD-----------------------------
AY009089_146230..147021      NS--VPIK---EQILYGRIDNINMSISISVD-----------------------------
AY484669_150601..151392      NS--VPIK---EQILYGRIDNINMSISISVD-----------------------------
AF095689_145465..146256      NS--LPIK---EQILYGRIDNINMSISISVD-----------------------------
DQ377945_151163..151954      NS--VPIK---EQILYGRIDNINMSISISVY-----------------------------
AY603355_130915..131706      NS--VPIK---EQILYGRIDNINMSISISVD-----------------------------
U94848_136705..137496        NS--VPIK---EQILYGRIDNINMSISISVD-----------------------------
M35027_144773..145564        NS--VPIK---EQILYGRIDNINMSISISVY-----------------------------
AY313847_148607..149398      NS--VPIK---EQILYGRIDNINMSISISVY-----------------------------
AY313848_148649..149440      NS--VPIK---EQILYGRIDNINMSISISVY-----------------------------
AY678277_148440..149231      NS--LPIK---EQILYGRIDNINMSISISVD-----------------------------
AY678275_148441..149232      NS--LPIK---EQILYGRIDNINMSISISVD-----------------------------
AY678276_148317..149105      NS--LPIK---EQILYGRIDNINMSISISVD-----------------------------
D11079_3751..4542            NS--VPIK---EQILYGRIDNINMSISISVD-----------------------------
M61187_10133..10924          NS--VPIK---EQILYGRIDNINMSISISVD-----------------------------
AY243312_145788..146579      NS--VPIK---EQILYGRIDNINMSISISVD-----------------------------
X57318_10133..10924          NS--VPIK---EQILYGRIDNINMSISISVD-----------------------------
AY386371_111457..112257      NN--FEFS---EKVLYCKLC----------------------------------------
AJ293568_117265..118077      NN--IELN---EKVIYCKINHS--------------------------------------
AF170722_118067..118882      TS--RVMY---EKALYGKLTVE--------------------------------------
AF170726_118914..119729      TS--RVMY---EKALYGKLTVV--------------------------------------
AY689436_125741..126562      KS--IIIY---EKIIYGKYIDN--------------------------------------
AY689437_128796..129617      KS--IIIY---EKIIYGKYIDN--------------------------------------
AF410153_114913..115755      RT--SIVY---EKILYGKICINSI------------------------------------
AY077835_116022..116840      DA--SLVY---EKVIYGKINV---------------------------------------
AY077836_116085..116903      DA--SLVY---EKVIYGKINV---------------------------------------
AY077832_116285..117103      DA--SLVY---EKVIYGKINV---------------------------------------
AY077833_116261..117079      DA--SLVY---EKVIYGKINV---------------------------------------
AY077834_116064..116882      DA--SLVY---EKVIYGKINV---------------------------------------
AF409138_116506..117327      DA--SLVY---EKVIYGKINV---------------------------------------
AF409137_116703..117524      DA--LLVY---EKVIYGKINV---------------------------------------
AF325528_116697..117518      DA--SLVY---EKVIYGKINV---------------------------------------
                                                                                         

AY386265_114805..115800      KALG--------------
AY386264_115070..116104      SPTTKLVETCLRDALD--
AX754989_114199..115239      SPTTRLLETCLRDALDGL
DQ184476_114205..115245      SPTTRLLETCLRDALDGL
AY386263_113924..114964      SPTTRLVETCLRDALDGL
U60315_167355..168281        ------------------
U86945_1961..2887            ------------------
DQ377805_19929..20924        ATLV--------------
AY340995_1..438              ------------------
Y16780_137718..137924        ------------------
X76266_10438..10644          ------------------
X67115_10419..10625          ------------------
X69198_136694..136900        ------------------
L22579_137317..137523        ------------------
X94355_162254..163060        ------------------
AF482758_162863..163654      ------------------
DQ011157_145487..146293      ------------------
AY741551_145466..146272      ------------------
DQ011153_145487..146293      ------------------
AY753185_145664..146470      ------------------
AY603973_145421..146227      ------------------
DQ011156_145910..146716      ------------------
AF380138_145363..146169      ------------------
DQ011155_145460..146266      ------------------
DQ011154_145491..146297      ------------------
AF438165_148113..148904      ------------------
AY009089_146230..147021      ------------------
AY484669_150601..151392      ------------------
AF095689_145465..146256      ------------------
DQ377945_151163..151954      ------------------
AY603355_130915..131706      ------------------
U94848_136705..137496        ------------------
M35027_144773..145564        ------------------
AY313847_148607..149398      ------------------
AY313848_148649..149440      ------------------
AY678277_148440..149231      ------------------
AY678275_148441..149232      ------------------
AY678276_148317..149105      ------------------
D11079_3751..4542            ------------------
M61187_10133..10924          ------------------
AY243312_145788..146579      ------------------
X57318_10133..10924          ------------------
AY386371_111457..112257      ------------------
AJ293568_117265..118077      ------------------
AF170722_118067..118882      ------------------
AF170726_118914..119729      ------------------
AY689436_125741..126562      ------------------
AY689437_128796..129617      ------------------
AF410153_114913..115755      ------------------
AY077835_116022..116840      ------------------
AY077836_116085..116903      ------------------
AY077832_116285..117103      ------------------
AY077833_116261..117079      ------------------
AY077834_116064..116882      ------------------
AF409138_116506..117327      ------------------
AF409137_116703..117524      ------------------
AF325528_116697..117518      ------------------
                                               
