# Supplementary material for: Identification of multiple independent horizontal gene transfers into poxviruses using a comparative genomics approach
Source: BMC Evol Biol. 2008 Feb 27;8:67. doi: 10.1186/1471-2148-8-67 (PMC2268676; doi:10.1186/1471-2148-8-67)
Supplement: Additional file 8 — Multiple sequence alignments for all poxvirus families. [file 1471-2148-8-67-S8.gz › Network/Servers/gen153069.gen.tcd.ie/Users/kirsten/poxvirus/aln/101.aln]

CLUSTAL W (1.81) multiple sequence alignment

DQ356948_73770..76151        MPERSRRVFRVTAPSGRGSGAAKRAAAPHELEKRPRSSRRSSLDPATGRDDRSLDPIDPG
AF198100_96418..97236        ------------------------------------------------------------
AJ581527_97050..97868        ------------------------------------------------------------
AY318871_125867..126691      ------------------------------------------------------------
AF438165_55677..56498        ------------------------------------------------------------
AY009089_53887..54708        ------------------------------------------------------------
AF012825_61620..62441        ------------------------------------------------------------
X69198_43626..44447          ------------------------------------------------------------
L22579_44258..45079          ------------------------------------------------------------
Y16780_44621..45442          ------------------------------------------------------------
AF482758_69539..70360        ------------------------------------------------------------
AY753185_52778..53599        ------------------------------------------------------------
AF380138_52862..53683        ------------------------------------------------------------
DQ011155_52973..53794        ------------------------------------------------------------
DQ011154_52995..53816        ------------------------------------------------------------
DQ011157_52546..53367        ------------------------------------------------------------
AY741551_52539..53360        ------------------------------------------------------------
DQ011153_52546..53367        ------------------------------------------------------------
AY603973_52535..53356        ------------------------------------------------------------
DQ011156_53011..53832        ------------------------------------------------------------
M13213_3451..4170            ------------------------------------------------------------
AY484669_57542..58363        ------------------------------------------------------------
X94355_69041..69862          ------------------------------------------------------------
M36339_8986..9807            ------------------------------------------------------------
AY243312_52808..53629        ------------------------------------------------------------
AY678277_55430..56251        ------------------------------------------------------------
AY603355_41905..42726        ------------------------------------------------------------
AF095689_52378..53199        ------------------------------------------------------------
AY678275_55430..56251        ------------------------------------------------------------
U94848_47695..48516          ------------------------------------------------------------
AY678276_55309..56127        ------------------------------------------------------------
M35027_55939..56760          ------------------------------------------------------------
DQ377945_58226..59047        ------------------------------------------------------------
AY313847_55652..56473        ------------------------------------------------------------
AY313848_55715..56536        ------------------------------------------------------------
AY386371_29219..30025        ------------------------------------------------------------
AJ293568_32720..33526        ------------------------------------------------------------
AF170722_32203..33027        ------------------------------------------------------------
AF170726_33029..33847        ------------------------------------------------------------
AF410153_28370..29158        ------------------------------------------------------------
AY077832_31025..31819        ------------------------------------------------------------
AY077833_31133..31927        ------------------------------------------------------------
AY077834_30937..31731        ------------------------------------------------------------
AF409137_31516..32316        ------------------------------------------------------------
AF409138_31391..32191        ------------------------------------------------------------
AF325528_31514..32314        ------------------------------------------------------------
AY077835_30918..31712        ------------------------------------------------------------
AY077836_30981..31775        ------------------------------------------------------------
AY689436_39559..40359        ------------------------------------------------------------
AY689437_42466..43266        ------------------------------------------------------------
U60315_53670..54500          ------------------------------------------------------------
U86904_1..180                ------------------------------------------------------------
AX754989_22125..22943        ------------------------------------------------------------
AY386264_22880..23698        ------------------------------------------------------------
AY386263_21727..22545        ------------------------------------------------------------
DQ184476_22131..22949        ------------------------------------------------------------
AY386265_23315..24133        ------------------------------------------------------------
                                                                                         

DQ356948_73770..76151        PISAAGQPVPAPRTGNRPIPSLKKNPPRPAPLPQSRQARPVGRRARTPPPIPAPRRD-NL
AF198100_96418..97236        ------------------------------------------------MTNANRGIR-DI
AJ581527_97050..97868        ------------------------------------------------MTNANRGIR-DI
AY318871_125867..126691      ------------------------------------------------MAAVRPIT--DI
AF438165_55677..56498        ------------------------------------------------MAAAVPRFD-DV
AY009089_53887..54708        ------------------------------------------------MAAAVPRFD-DV
AF012825_61620..62441        ------------------------------------------------MATVVPRVD-DV
X69198_43626..44447          ------------------------------------------------MAAVVPRFD-DV
L22579_44258..45079          ------------------------------------------------MAAVVPRFD-DV
Y16780_44621..45442          ------------------------------------------------MAAVVPRFD-DV
AF482758_69539..70360        ------------------------------------------------MAAAVPRFD-DV
AY753185_52778..53599        ------------------------------------------------MAATVPRFN-DV
AF380138_52862..53683        ------------------------------------------------MAATVPRFD-DV
DQ011155_52973..53794        ------------------------------------------------MAATVPRFD-DV
DQ011154_52995..53816        ------------------------------------------------MAATVPRFD-DV
DQ011157_52546..53367        ------------------------------------------------MAATVPRFD-DV
AY741551_52539..53360        ------------------------------------------------MAATVPRFD-DV
DQ011153_52546..53367        ------------------------------------------------MAATVPRFD-DV
AY603973_52535..53356        ------------------------------------------------MAATVPRFD-DV
DQ011156_53011..53832        ------------------------------------------------MAATVPRFD-DV
M13213_3451..4170            ------------------------------------------------------------
AY484669_57542..58363        ------------------------------------------------MAATVPRFD-DV
X94355_69041..69862          ------------------------------------------------MAATVPRFD-DV
M36339_8986..9807            ------------------------------------------------MAATVPRFD-DV
AY243312_52808..53629        ------------------------------------------------MAATVPRFD-DV
AY678277_55430..56251        ------------------------------------------------MAATVPRFD-DV
AY603355_41905..42726        ------------------------------------------------MAATVPRFD-DV
AF095689_52378..53199        ------------------------------------------------MAATVPRFD-DV
AY678275_55430..56251        ------------------------------------------------MAATVPRFD-DV
U94848_47695..48516          ------------------------------------------------MAATVPRFD-DV
AY678276_55309..56127        ------------------------------------------------MAATVPRFD-DV
M35027_55939..56760          ------------------------------------------------MAATVPRFD-DV
DQ377945_58226..59047        ------------------------------------------------MAATVPRFD-DV
AY313847_55652..56473        ------------------------------------------------MAATVPRFD-DV
AY313848_55715..56536        ------------------------------------------------MAATVPRFD-DV
AY386371_29219..30025        ------------------------------------------------MGSNF-----DI
AJ293568_32720..33526        ------------------------------------------------MTSNF-----DI
AF170722_32203..33027        ------------------------------------------------MAGPPPPLPLDI
AF170726_33029..33847        ------------------------------------------------MAGPPAPL--DI
AF410153_28370..29158        ------------------------------------------------MGD-------DI
AY077832_31025..31819        ------------------------------------------------MG--------DI
AY077833_31133..31927        ------------------------------------------------MG--------DI
AY077834_30937..31731        ------------------------------------------------MG--------DI
AF409137_31516..32316        ------------------------------------------------MMG-------DI
AF409138_31391..32191        ------------------------------------------------MMG-------DI
AF325528_31514..32314        ------------------------------------------------MMG-------DI
AY077835_30918..31712        ------------------------------------------------MG--------DI
AY077836_30981..31775        ------------------------------------------------MG--------DI
AY689436_39559..40359        ------------------------------------------------MNVE------DI
AY689437_42466..43266        ------------------------------------------------MSIE------DI
U60315_53670..54500          ------------------------------------------------MAALSVH---DV
U86904_1..180                ------------------------------------------------------------
AX754989_22125..22943        ------------------------------------------------MVDSGTH---DV
AY386264_22880..23698        ------------------------------------------------MVDSGTH---DV
AY386263_21727..22545        ------------------------------------------------MVDSGTH---DV
DQ184476_22131..22949        ------------------------------------------------MVDSGTH---DV
AY386265_23315..24133        ------------------------------------------------MVDVNTH---DV
                                                                                         

DQ356948_73770..76151        PVAAPRRARTPSPVPAPRAKTPPVPAPRARDQPPVPAPRANPPNQPPVPAPRANPPNQPP
AF198100_96418..97236        ------------------------------------------------------------
AJ581527_97050..97868        ------------------------------------------------------------
AY318871_125867..126691      ------------------------------------------------------------
AF438165_55677..56498        ------------------------------------------------------------
AY009089_53887..54708        ------------------------------------------------------------
AF012825_61620..62441        ------------------------------------------------------------
X69198_43626..44447          ------------------------------------------------------------
L22579_44258..45079          ------------------------------------------------------------
Y16780_44621..45442          ------------------------------------------------------------
AF482758_69539..70360        ------------------------------------------------------------
AY753185_52778..53599        ------------------------------------------------------------
AF380138_52862..53683        ------------------------------------------------------------
DQ011155_52973..53794        ------------------------------------------------------------
DQ011154_52995..53816        ------------------------------------------------------------
DQ011157_52546..53367        ------------------------------------------------------------
AY741551_52539..53360        ------------------------------------------------------------
DQ011153_52546..53367        ------------------------------------------------------------
AY603973_52535..53356        ------------------------------------------------------------
DQ011156_53011..53832        ------------------------------------------------------------
M13213_3451..4170            ------------------------------------------------------------
AY484669_57542..58363        ------------------------------------------------------------
X94355_69041..69862          ------------------------------------------------------------
M36339_8986..9807            ------------------------------------------------------------
AY243312_52808..53629        ------------------------------------------------------------
AY678277_55430..56251        ------------------------------------------------------------
AY603355_41905..42726        ------------------------------------------------------------
AF095689_52378..53199        ------------------------------------------------------------
AY678275_55430..56251        ------------------------------------------------------------
U94848_47695..48516          ------------------------------------------------------------
AY678276_55309..56127        ------------------------------------------------------------
M35027_55939..56760          ------------------------------------------------------------
DQ377945_58226..59047        ------------------------------------------------------------
AY313847_55652..56473        ------------------------------------------------------------
AY313848_55715..56536        ------------------------------------------------------------
AY386371_29219..30025        ------------------------------------------------------------
AJ293568_32720..33526        ------------------------------------------------------------
AF170722_32203..33027        ------------------------------------------------------------
AF170726_33029..33847        ------------------------------------------------------------
AF410153_28370..29158        ------------------------------------------------------------
AY077832_31025..31819        ------------------------------------------------------------
AY077833_31133..31927        ------------------------------------------------------------
AY077834_30937..31731        ------------------------------------------------------------
AF409137_31516..32316        ------------------------------------------------------------
AF409138_31391..32191        ------------------------------------------------------------
AF325528_31514..32314        ------------------------------------------------------------
AY077835_30918..31712        ------------------------------------------------------------
AY077836_30981..31775        ------------------------------------------------------------
AY689436_39559..40359        ------------------------------------------------------------
AY689437_42466..43266        ------------------------------------------------------------
U60315_53670..54500          ------------------------------------------------------------
U86904_1..180                ------------------------------------------------------------
AX754989_22125..22943        ------------------------------------------------------------
AY386264_22880..23698        ------------------------------------------------------------
AY386263_21727..22545        ------------------------------------------------------------
DQ184476_22131..22949        ------------------------------------------------------------
AY386265_23315..24133        ------------------------------------------------------------
                                                                                         

DQ356948_73770..76151        VPAPRANPPNQPPVPAPRANPPNQPPVPAPRANPPNQPPVPAPRARDQPPVPTPRRIPPQ
AF198100_96418..97236        ------------------------------------------------------------
AJ581527_97050..97868        ------------------------------------------------------------
AY318871_125867..126691      ------------------------------------------------------------
AF438165_55677..56498        ------------------------------------------------------------
AY009089_53887..54708        ------------------------------------------------------------
AF012825_61620..62441        ------------------------------------------------------------
X69198_43626..44447          ------------------------------------------------------------
L22579_44258..45079          ------------------------------------------------------------
Y16780_44621..45442          ------------------------------------------------------------
AF482758_69539..70360        ------------------------------------------------------------
AY753185_52778..53599        ------------------------------------------------------------
AF380138_52862..53683        ------------------------------------------------------------
DQ011155_52973..53794        ------------------------------------------------------------
DQ011154_52995..53816        ------------------------------------------------------------
DQ011157_52546..53367        ------------------------------------------------------------
AY741551_52539..53360        ------------------------------------------------------------
DQ011153_52546..53367        ------------------------------------------------------------
AY603973_52535..53356        ------------------------------------------------------------
DQ011156_53011..53832        ------------------------------------------------------------
M13213_3451..4170            ------------------------------------------------------------
AY484669_57542..58363        ------------------------------------------------------------
X94355_69041..69862          ------------------------------------------------------------
M36339_8986..9807            ------------------------------------------------------------
AY243312_52808..53629        ------------------------------------------------------------
AY678277_55430..56251        ------------------------------------------------------------
AY603355_41905..42726        ------------------------------------------------------------
AF095689_52378..53199        ------------------------------------------------------------
AY678275_55430..56251        ------------------------------------------------------------
U94848_47695..48516          ------------------------------------------------------------
AY678276_55309..56127        ------------------------------------------------------------
M35027_55939..56760          ------------------------------------------------------------
DQ377945_58226..59047        ------------------------------------------------------------
AY313847_55652..56473        ------------------------------------------------------------
AY313848_55715..56536        ------------------------------------------------------------
AY386371_29219..30025        ------------------------------------------------------------
AJ293568_32720..33526        ------------------------------------------------------------
AF170722_32203..33027        ------------------------------------------------------------
AF170726_33029..33847        ------------------------------------------------------------
AF410153_28370..29158        ------------------------------------------------------------
AY077832_31025..31819        ------------------------------------------------------------
AY077833_31133..31927        ------------------------------------------------------------
AY077834_30937..31731        ------------------------------------------------------------
AF409137_31516..32316        ------------------------------------------------------------
AF409138_31391..32191        ------------------------------------------------------------
AF325528_31514..32314        ------------------------------------------------------------
AY077835_30918..31712        ------------------------------------------------------------
AY077836_30981..31775        ------------------------------------------------------------
AY689436_39559..40359        ------------------------------------------------------------
AY689437_42466..43266        ------------------------------------------------------------
U60315_53670..54500          ------------------------------------------------------------
U86904_1..180                ------------------------------------------------------------
AX754989_22125..22943        ------------------------------------------------------------
AY386264_22880..23698        ------------------------------------------------------------
AY386263_21727..22545        ------------------------------------------------------------
DQ184476_22131..22949        ------------------------------------------------------------
AY386265_23315..24133        ------------------------------------------------------------
                                                                                         

DQ356948_73770..76151        PPVPAPRARDQPPVPAPRARTPPVPAPRARTPPVPAPRANPPNQPVPAPRANPPNQPVPA
AF198100_96418..97236        ------------------------------------------------------------
AJ581527_97050..97868        ------------------------------------------------------------
AY318871_125867..126691      ------------------------------------------------------------
AF438165_55677..56498        ------------------------------------------------------------
AY009089_53887..54708        ------------------------------------------------------------
AF012825_61620..62441        ------------------------------------------------------------
X69198_43626..44447          ------------------------------------------------------------
L22579_44258..45079          ------------------------------------------------------------
Y16780_44621..45442          ------------------------------------------------------------
AF482758_69539..70360        ------------------------------------------------------------
AY753185_52778..53599        ------------------------------------------------------------
AF380138_52862..53683        ------------------------------------------------------------
DQ011155_52973..53794        ------------------------------------------------------------
DQ011154_52995..53816        ------------------------------------------------------------
DQ011157_52546..53367        ------------------------------------------------------------
AY741551_52539..53360        ------------------------------------------------------------
DQ011153_52546..53367        ------------------------------------------------------------
AY603973_52535..53356        ------------------------------------------------------------
DQ011156_53011..53832        ------------------------------------------------------------
M13213_3451..4170            ------------------------------------------------------------
AY484669_57542..58363        ------------------------------------------------------------
X94355_69041..69862          ------------------------------------------------------------
M36339_8986..9807            ------------------------------------------------------------
AY243312_52808..53629        ------------------------------------------------------------
AY678277_55430..56251        ------------------------------------------------------------
AY603355_41905..42726        ------------------------------------------------------------
AF095689_52378..53199        ------------------------------------------------------------
AY678275_55430..56251        ------------------------------------------------------------
U94848_47695..48516          ------------------------------------------------------------
AY678276_55309..56127        ------------------------------------------------------------
M35027_55939..56760          ------------------------------------------------------------
DQ377945_58226..59047        ------------------------------------------------------------
AY313847_55652..56473        ------------------------------------------------------------
AY313848_55715..56536        ------------------------------------------------------------
AY386371_29219..30025        ------------------------------------------------------------
AJ293568_32720..33526        ------------------------------------------------------------
AF170722_32203..33027        ------------------------------------------------------------
AF170726_33029..33847        ------------------------------------------------------------
AF410153_28370..29158        ------------------------------------------------------------
AY077832_31025..31819        ------------------------------------------------------------
AY077833_31133..31927        ------------------------------------------------------------
AY077834_30937..31731        ------------------------------------------------------------
AF409137_31516..32316        ------------------------------------------------------------
AF409138_31391..32191        ------------------------------------------------------------
AF325528_31514..32314        ------------------------------------------------------------
AY077835_30918..31712        ------------------------------------------------------------
AY077836_30981..31775        ------------------------------------------------------------
AY689436_39559..40359        ------------------------------------------------------------
AY689437_42466..43266        ------------------------------------------------------------
U60315_53670..54500          ------------------------------------------------------------
U86904_1..180                ------------------------------------------------------------
AX754989_22125..22943        ------------------------------------------------------------
AY386264_22880..23698        ------------------------------------------------------------
AY386263_21727..22545        ------------------------------------------------------------
DQ184476_22131..22949        ------------------------------------------------------------
AY386265_23315..24133        ------------------------------------------------------------
                                                                                         

DQ356948_73770..76151        PRANPPNQPVPAPRANPPNQPVPAPRANPPNQPVPAPRANPPNQPVPAPRANPPNQPVPA
AF198100_96418..97236        ------------------------------------------------------------
AJ581527_97050..97868        ------------------------------------------------------------
AY318871_125867..126691      ------------------------------------------------------------
AF438165_55677..56498        ------------------------------------------------------------
AY009089_53887..54708        ------------------------------------------------------------
AF012825_61620..62441        ------------------------------------------------------------
X69198_43626..44447          ------------------------------------------------------------
L22579_44258..45079          ------------------------------------------------------------
Y16780_44621..45442          ------------------------------------------------------------
AF482758_69539..70360        ------------------------------------------------------------
AY753185_52778..53599        ------------------------------------------------------------
AF380138_52862..53683        ------------------------------------------------------------
DQ011155_52973..53794        ------------------------------------------------------------
DQ011154_52995..53816        ------------------------------------------------------------
DQ011157_52546..53367        ------------------------------------------------------------
AY741551_52539..53360        ------------------------------------------------------------
DQ011153_52546..53367        ------------------------------------------------------------
AY603973_52535..53356        ------------------------------------------------------------
DQ011156_53011..53832        ------------------------------------------------------------
M13213_3451..4170            ------------------------------------------------------------
AY484669_57542..58363        ------------------------------------------------------------
X94355_69041..69862          ------------------------------------------------------------
M36339_8986..9807            ------------------------------------------------------------
AY243312_52808..53629        ------------------------------------------------------------
AY678277_55430..56251        ------------------------------------------------------------
AY603355_41905..42726        ------------------------------------------------------------
AF095689_52378..53199        ------------------------------------------------------------
AY678275_55430..56251        ------------------------------------------------------------
U94848_47695..48516          ------------------------------------------------------------
AY678276_55309..56127        ------------------------------------------------------------
M35027_55939..56760          ------------------------------------------------------------
DQ377945_58226..59047        ------------------------------------------------------------
AY313847_55652..56473        ------------------------------------------------------------
AY313848_55715..56536        ------------------------------------------------------------
AY386371_29219..30025        ------------------------------------------------------------
AJ293568_32720..33526        ------------------------------------------------------------
AF170722_32203..33027        ------------------------------------------------------------
AF170726_33029..33847        ------------------------------------------------------------
AF410153_28370..29158        ------------------------------------------------------------
AY077832_31025..31819        ------------------------------------------------------------
AY077833_31133..31927        ------------------------------------------------------------
AY077834_30937..31731        ------------------------------------------------------------
AF409137_31516..32316        ------------------------------------------------------------
AF409138_31391..32191        ------------------------------------------------------------
AF325528_31514..32314        ------------------------------------------------------------
AY077835_30918..31712        ------------------------------------------------------------
AY077836_30981..31775        ------------------------------------------------------------
AY689436_39559..40359        ------------------------------------------------------------
AY689437_42466..43266        ------------------------------------------------------------
U60315_53670..54500          ------------------------------------------------------------
U86904_1..180                ------------------------------------------------------------
AX754989_22125..22943        ------------------------------------------------------------
AY386264_22880..23698        ------------------------------------------------------------
AY386263_21727..22545        ------------------------------------------------------------
DQ184476_22131..22949        ------------------------------------------------------------
AY386265_23315..24133        ------------------------------------------------------------
                                                                                         

DQ356948_73770..76151        PRARDQPNQPVPAPRARDQPNQPVPAPRANSPPQPRLPKIEAAQPSRRSAILALYPPRSA
AF198100_96418..97236        ------------------------------------------------------------
AJ581527_97050..97868        ------------------------------------------------------------
AY318871_125867..126691      ------------------------------------------------------------
AF438165_55677..56498        ------------------------------------------------------------
AY009089_53887..54708        ------------------------------------------------------------
AF012825_61620..62441        ------------------------------------------------------------
X69198_43626..44447          ------------------------------------------------------------
L22579_44258..45079          ------------------------------------------------------------
Y16780_44621..45442          ------------------------------------------------------------
AF482758_69539..70360        ------------------------------------------------------------
AY753185_52778..53599        ------------------------------------------------------------
AF380138_52862..53683        ------------------------------------------------------------
DQ011155_52973..53794        ------------------------------------------------------------
DQ011154_52995..53816        ------------------------------------------------------------
DQ011157_52546..53367        ------------------------------------------------------------
AY741551_52539..53360        ------------------------------------------------------------
DQ011153_52546..53367        ------------------------------------------------------------
AY603973_52535..53356        ------------------------------------------------------------
DQ011156_53011..53832        ------------------------------------------------------------
M13213_3451..4170            ------------------------------------------------------------
AY484669_57542..58363        ------------------------------------------------------------
X94355_69041..69862          ------------------------------------------------------------
M36339_8986..9807            ------------------------------------------------------------
AY243312_52808..53629        ------------------------------------------------------------
AY678277_55430..56251        ------------------------------------------------------------
AY603355_41905..42726        ------------------------------------------------------------
AF095689_52378..53199        ------------------------------------------------------------
AY678275_55430..56251        ------------------------------------------------------------
U94848_47695..48516          ------------------------------------------------------------
AY678276_55309..56127        ------------------------------------------------------------
M35027_55939..56760          ------------------------------------------------------------
DQ377945_58226..59047        ------------------------------------------------------------
AY313847_55652..56473        ------------------------------------------------------------
AY313848_55715..56536        ------------------------------------------------------------
AY386371_29219..30025        ------------------------------------------------------------
AJ293568_32720..33526        ------------------------------------------------------------
AF170722_32203..33027        ------------------------------------------------------------
AF170726_33029..33847        ------------------------------------------------------------
AF410153_28370..29158        ------------------------------------------------------------
AY077832_31025..31819        ------------------------------------------------------------
AY077833_31133..31927        ------------------------------------------------------------
AY077834_30937..31731        ------------------------------------------------------------
AF409137_31516..32316        ------------------------------------------------------------
AF409138_31391..32191        ------------------------------------------------------------
AF325528_31514..32314        ------------------------------------------------------------
AY077835_30918..31712        ------------------------------------------------------------
AY077836_30981..31775        ------------------------------------------------------------
AY689436_39559..40359        ------------------------------------------------------------
AY689437_42466..43266        ------------------------------------------------------------
U60315_53670..54500          ------------------------------------------------------------
U86904_1..180                ------------------------------------------------------------
AX754989_22125..22943        ------------------------------------------------------------
AY386264_22880..23698        ------------------------------------------------------------
AY386263_21727..22545        ------------------------------------------------------------
DQ184476_22131..22949        ------------------------------------------------------------
AY386265_23315..24133        ------------------------------------------------------------
                                                                                         

DQ356948_73770..76151        AESNLIRPLPRLLTNDKKPAASSSDTAPPPPARFPGPSAEDASNRRPAQKICYDADPRQS
AF198100_96418..97236        ------------------------------------------------------------
AJ581527_97050..97868        ------------------------------------------------------------
AY318871_125867..126691      ------------------------------------------------------------
AF438165_55677..56498        ------------------------------------------------------------
AY009089_53887..54708        ------------------------------------------------------------
AF012825_61620..62441        ------------------------------------------------------------
X69198_43626..44447          ------------------------------------------------------------
L22579_44258..45079          ------------------------------------------------------------
Y16780_44621..45442          ------------------------------------------------------------
AF482758_69539..70360        ------------------------------------------------------------
AY753185_52778..53599        ------------------------------------------------------------
AF380138_52862..53683        ------------------------------------------------------------
DQ011155_52973..53794        ------------------------------------------------------------
DQ011154_52995..53816        ------------------------------------------------------------
DQ011157_52546..53367        ------------------------------------------------------------
AY741551_52539..53360        ------------------------------------------------------------
DQ011153_52546..53367        ------------------------------------------------------------
AY603973_52535..53356        ------------------------------------------------------------
DQ011156_53011..53832        ------------------------------------------------------------
M13213_3451..4170            ------------------------------------------------------------
AY484669_57542..58363        ------------------------------------------------------------
X94355_69041..69862          ------------------------------------------------------------
M36339_8986..9807            ------------------------------------------------------------
AY243312_52808..53629        ------------------------------------------------------------
AY678277_55430..56251        ------------------------------------------------------------
AY603355_41905..42726        ------------------------------------------------------------
AF095689_52378..53199        ------------------------------------------------------------
AY678275_55430..56251        ------------------------------------------------------------
U94848_47695..48516          ------------------------------------------------------------
AY678276_55309..56127        ------------------------------------------------------------
M35027_55939..56760          ------------------------------------------------------------
DQ377945_58226..59047        ------------------------------------------------------------
AY313847_55652..56473        ------------------------------------------------------------
AY313848_55715..56536        ------------------------------------------------------------
AY386371_29219..30025        ------------------------------------------------------------
AJ293568_32720..33526        ------------------------------------------------------------
AF170722_32203..33027        ------------------------------------------------------------
AF170726_33029..33847        ------------------------------------------------------------
AF410153_28370..29158        ------------------------------------------------------------
AY077832_31025..31819        ------------------------------------------------------------
AY077833_31133..31927        ------------------------------------------------------------
AY077834_30937..31731        ------------------------------------------------------------
AF409137_31516..32316        ------------------------------------------------------------
AF409138_31391..32191        ------------------------------------------------------------
AF325528_31514..32314        ------------------------------------------------------------
AY077835_30918..31712        ------------------------------------------------------------
AY077836_30981..31775        ------------------------------------------------------------
AY689436_39559..40359        ------------------------------------------------------------
AY689437_42466..43266        ------------------------------------------------------------
U60315_53670..54500          ------------------------------------------------------------
U86904_1..180                ------------------------------------------------------------
AX754989_22125..22943        ------------------------------------------------------------
AY386264_22880..23698        ------------------------------------------------------------
AY386263_21727..22545        ------------------------------------------------------------
DQ184476_22131..22949        ------------------------------------------------------------
AY386265_23315..24133        ------------------------------------------------------------
                                                                                         

DQ356948_73770..76151        QDPEHPVRKPPLPPRPRRPPPQLPPQPPQDPQNPPAGPAAPGPVENMQRRVRDQETFHTK
AF198100_96418..97236        -------------------------------------------IGNAHERTDDQKTFNRM
AJ581527_97050..97868        -------------------------------------------IGNAHERTDDQKTFNRM
AY318871_125867..126691      -------------------------------------------YGISQDRDDKQLTINRR
AF438165_55677..56498        -------------------------------------------YKNAQRRILDQETFFSR
AY009089_53887..54708        -------------------------------------------YKNAQRRILDQETFFSR
AF012825_61620..62441        -------------------------------------------YKNAQRRILDQETFFSR
X69198_43626..44447          -------------------------------------------YKNAQRRILDQETFFSR
L22579_44258..45079          -------------------------------------------YKNAQRRILDQETFFSR
Y16780_44621..45442          -------------------------------------------YKNAQRRILDQETFFSR
AF482758_69539..70360        -------------------------------------------YKNAQRRILDQETFFSR
AY753185_52778..53599        -------------------------------------------YKNAQRRILDQETFFSR
AF380138_52862..53683        -------------------------------------------YKNAQRRILDQETFFSR
DQ011155_52973..53794        -------------------------------------------YKNAQRRILDQETFFSR
DQ011154_52995..53816        -------------------------------------------YKNAQRRILDQETFFSR
DQ011157_52546..53367        -------------------------------------------YKNAQRRILDQETFFSR
AY741551_52539..53360        -------------------------------------------YKNAQRRILDQETFFSR
DQ011153_52546..53367        -------------------------------------------YKNAQRRILDQETFFSR
AY603973_52535..53356        -------------------------------------------YKNAQRRILDQETFFSR
DQ011156_53011..53832        -------------------------------------------YKNAQRRILDQETFFSR
M13213_3451..4170            ------------------------------------------------------------
AY484669_57542..58363        -------------------------------------------YKNAQRRILDQETFFSR
X94355_69041..69862          -------------------------------------------YKNAQRRILDQETFFSR
M36339_8986..9807            -------------------------------------------YKNAQRRILDQETFFSR
AY243312_52808..53629        -------------------------------------------YKNAQRRILDQETFFSR
AY678277_55430..56251        -------------------------------------------YKNAQRRILDQETFFSR
AY603355_41905..42726        -------------------------------------------YKNAQRRILDQETFFSR
AF095689_52378..53199        -------------------------------------------YKNAQRRILDQETFFSR
AY678275_55430..56251        -------------------------------------------YKNAQRRILDQETFFSR
U94848_47695..48516          -------------------------------------------YKNAQRRILDQETFFSR
AY678276_55309..56127        -------------------------------------------YKNAQRRILDQETFFSR
M35027_55939..56760          -------------------------------------------YKNAQRRILDQETFFSR
DQ377945_58226..59047        -------------------------------------------YKNAQRRILDQETFFSR
AY313847_55652..56473        -------------------------------------------YKNAQRRILDQETFFSR
AY313848_55715..56536        -------------------------------------------YKNAQRRILDQETFFSR
AY386371_29219..30025        -------------------------------------------FKESQKRNEDQETFFTR
AJ293568_32720..33526        -------------------------------------------FRESQKRNEDQETFFTR
AF170722_32203..33027        -------------------------------------------YEESQRRNDDQKTFFTR
AF170726_33029..33847        -------------------------------------------YEESQRRNDDQKTFFTR
AF410153_28370..29158        -------------------------------------------YTESQKRNDDQKTFFTR
AY077832_31025..31819        -------------------------------------------YSESQKRNNDQKTYFTR
AY077833_31133..31927        -------------------------------------------YSESQKRNNDQKTYFTR
AY077834_30937..31731        -------------------------------------------YSESQKRNNDQKTYFTR
AF409137_31516..32316        -------------------------------------------YSESQKRNDDQKTYFTR
AF409138_31391..32191        -------------------------------------------YSESQKRNDDQKTYFTR
AF325528_31514..32314        -------------------------------------------YSESQKRNDDQKTYFTR
AY077835_30918..31712        -------------------------------------------YSESQKRNNDQKTYFTR
AY077836_30981..31775        -------------------------------------------YSESQKRNDDQKTYFTR
AY689436_39559..40359        -------------------------------------------YAESQKRNNDQQTFFTR
AY689437_42466..43266        -------------------------------------------YTESQKRNNDQQTFFTR
U60315_53670..54500          -------------------------------------------HSAAQRRAPSQQTLFTR
U86904_1..180                ------------------------------------------------------------
AX754989_22125..22943        -------------------------------------------DSAAQERTPNQQTFFTK
AY386264_22880..23698        -------------------------------------------DSAAQERTPNQQTFFTK
AY386263_21727..22545        -------------------------------------------DSAAQERTPNQQTFFTK
DQ184476_22131..22949        -------------------------------------------DSAAQERTPNQQTFFTK
AY386265_23315..24133        -------------------------------------------DAAAQLRTPNQQTFFTK
                                                                                         

DQ356948_73770..76151        DYQ-PLLKYTALFHPYSRGWIPETMMWYSSYATLNLTNYHPITLQLLKKLGFMLSLDKTP
AF198100_96418..97236        NLP-PILNNTFLYHDYAYGWIPETALWNTQYEKLDIRSYYPITLGLLNKFEFMLGLHQGP
AJ581527_97050..97868        NLP-PILNNTFLYHDYAYGWIPETALWNTQYEKLDIRSYYPITLGLLNKFEFMLGLHQGP
AY318871_125867..126691      GDP-PFLSNTFIYHDYAYGWIPETALWNSQYERLDLRDYYPITEGLLNKFEFMLDLDKRP
AF438165_55677..56498        GLGRPLMKNTYLFDNYAYGWIPETAIWSSRYANLDASDYYPISLGLLKKFEFLMSLYKGP
AY009089_53887..54708        GLGRPLMKNTYLFDNYAYGWIPETAIWSSRYANLDASDYYPISLGLLKKFEFLMSLYKGP
AF012825_61620..62441        GLSRPLMKNTYLFDNYAYGWIPETAIWSSRYANLDASDYYPISLGLLKKFEFLMSLYKGP
X69198_43626..44447          GLGRPLMKNTYLFDNYAYGWIPETAIWSSRYANLDASDYYPISLGLLKKFKFLMSLYKGP
L22579_44258..45079          GLGRPLMKNTYLFDNYAYGWIPETAIWSSRYANLDASDYYPISLGLLKKFKFLMSLYKGP
Y16780_44621..45442          GLGRPLMKNTYLFDNYAYGWIPETAIWSSRYANLDASDYYPISLGLLKKFKFLMSLYKGP
AF482758_69539..70360        GLSRPLMKNTYLFDNYAYGWIPETAIWSSRYANLDASDYYPISLGLLKKFEFLMSLYKGP
AY753185_52778..53599        GLSRPLMKNTYLFDNYAYGWIPETAIWSSRYANLDASDYYPISLGLLKKFEFLMSLYKGP
AF380138_52862..53683        GLSRPLMKNTYLFDNYAYGWIPETAIWSSRYANLDASDYYPISLGLLKKFEFLMSLYKGP
DQ011155_52973..53794        GLSRPLMKNTYLFDNYAYGWIPETAIWSSRYANLDASDYYPISLGLLKKFEFLMSLYKGP
DQ011154_52995..53816        GLSRPLMKNTYLFDNYAYGWIPETAIWSSRYANLDASDYYPISLGLLKKFEFLMSLYKGP
DQ011157_52546..53367        GLSRPLMKNTYLFDNYAYGWIPETAIWSSRYANLDASDYYPISLGLLKKFEFLMSLYKGP
AY741551_52539..53360        GLSRPLMKNTYLFDNYAYGWIPETAIWSSRYANLDASDYYPISLGLLKKFEFLMSLYKGP
DQ011153_52546..53367        GLSRPLMKNTYLFDNYAYGWIPETAIWSSRYANLDASDYYPISLGLLKKFEFLMSLYKGP
AY603973_52535..53356        GLSRPLMKNTYLFDNYAYGWIPETAIWSSRYANLDASDYYPISLGLLKKFEFLMSLYKGP
DQ011156_53011..53832        GLSRPLMKNTYLFDNYAYGWIPETAIWSSRYANLDASDYYPISLGLLKKFEFLMSLYKGP
M13213_3451..4170            ------MKNTYLFDNYAYGWIPETAIWSSRYANLDASDYYPISLGLLKKFEFLMSLYKGP
AY484669_57542..58363        GLSRPLMKNTYLFDNYAYGWIPETAIWSSRYANLDASDYYPISLGLLKKFEFLMSLYKGP
X94355_69041..69862          GLSRPLMKNTYLFDNYAYGWIPETAIWSSRYANLDASDYYPISLGLLKKFEFLMSLYKGP
M36339_8986..9807            GLSRPLMKNTYLFDNYAYGWIPETAIWSSRYANLDASDYYPISLGLLKKFEFLMSLYKGP
AY243312_52808..53629        GLSRPLMKNTYLFDNYAYGWIPETAIWSSRYANLDASDYYPISLGLLKKFEFLMSLYKGP
AY678277_55430..56251        GLSRPLMKNTYLFDNYAYGWIPETAIWSSRYANLDASDYYPISLGLLKKFEFLMSLYKGP
AY603355_41905..42726        GLSRPLMKNTYLFDNYAYGWIPETAIWSSRYANLDASDYYPISLGLLKKFEFLMSLYKGP
AF095689_52378..53199        GLSRPLMKNTYLFDNYAYGWIPETAIWSSRYANLDASDYYPISLGLLKKFEFLMSLYKGP
AY678275_55430..56251        GLSRPLMKNTYLFDNYAYGWIPETAIWSSRYANLDASDYYPISLGLLKKFEFLMSLYKGP
U94848_47695..48516          GLSRPLMKNTYLFDNYAYGWIPETAIWSSRYANLDASDYYPISLGLLKKFEFLMSLYKGP
AY678276_55309..56127        GLSRPLMKNTYLFDNYAYGWIPETAIWSSRYANLDASDYYPISLGLLKKFEFLMSLYKGP
M35027_55939..56760          GLSRPLMKNTYLFDNYAYGWIPETAIWSSRYANLDASDYYPISLGLLKKFEFLMSLYKGP
DQ377945_58226..59047        GLSRPLMKNTYLFDNYAYGWIPETAIWSSRYANLDASDYYPISLGLLKKFEFLMSLYKGP
AY313847_55652..56473        GLSRPLMKNTYLFDNYAYGWIPETAIWSSRYANLDASDYYPISLGLLKKFEFLMSLYKGP
AY313848_55715..56536        GLSRPLMKNTYLFDNYAYGWIPETAIWSSRYANLDASDYYPISLGLLKKFEFLMSLYKGP
AY386371_29219..30025        NLS-PLMKNTYLYHNYAYGWIPETAIWSSRFSNLDVTDYYPITLSLLKKFEFMLSLYRGP
AJ293568_32720..33526        NLS-PLMKNTYLYHNYAYGWIPETAIWSSRFANLDVTDYYPITLSLLKKFEFMLSLYNGP
AF170722_32203..33027        TLS-PLLKNTYLYHNYAYGWIPETVIWSSRFANLDVTDYHPITLNLLKKFEFMLSLYTGP
AF170726_33029..33847        ALS-PLLKNTYLYHNYAYGWIPETVIWSSRFANLDVTDYHPITLNLLKKFEFMLSLYTGP
AF410153_28370..29158        NLS-PLLKNTYIYHNYAYGWIPETVIWSSSYANLDIRDYYPITINLLKKFEFMLSLYNGP
AY077832_31025..31819        NLS-PLMKNTYLYHNYSYGWIPETAIWSSRFANLDVTEFYPITINLIKKFEFMLSLYDGP
AY077833_31133..31927        NLS-PLMKNTYLYHNYSYGWIPETAIWSSRFANLDVTEFYPITINLIKKFEFMLSLYDGP
AY077834_30937..31731        NLS-PLMKNTYLYHNYSYGWIPETAIWSSRFANLDVTEFYPITINLIKKFEFMLSLYDGP
AF409137_31516..32316        NLS-PLMKNTYLYHNYSYGWIPETAIWSSRFANLDVTEFYPITINLIKKFEFMLSLYDGP
AF409138_31391..32191        NLS-PLMKNTYLYHNYSYGWIPETAIWSSRFANLDVTEFYPITINLIKKFEFMLSLYDGP
AF325528_31514..32314        NLS-PLMKNTYLYHNYSYGWIPETAIWSSRFANLDVTEFYPITINLIKKFEFMLSLYDGP
AY077835_30918..31712        NLS-PLMKNTYLYHNYSYGWIPETAIWSSRFANLDVTEFYPITINLIKKFEFMLSLYDGP
AY077836_30981..31775        NLS-PLMKNTYLYHNYSYGWIPETAIWSSRFANLDVTEFYPITINLIKKFEFMLSLYDGP
AY689436_39559..40359        NLS-PLMKNTYLYHNYSYGWIPETSIWSSRFANLDVTDYYPITINLLKKFEFMMALYKGP
AY689437_42466..43266        NLS-PLMKNTYLYHNYSYGWIPETSIWSSRFANLDVTDYYPITINLLKKFEFMMALYKGP
U60315_53670..54500          GLR-PLMRNTYLFHNYAYGWIPATAAWSSRFADLDVTDYYPVSLGLLRKLEFMFSLYRGP
U86904_1..180                ---------------------------------------------------------RGP
AX754989_22125..22943        GLS-PLMRHTYIYNNYAYGWIPETALWSSRLGDYRVTDFYPISLGMLKKFEFMFSLLADP
AY386264_22880..23698        GLS-PLMRHTYIYNNYAYGWIPETALWSSRLGDYRVTDFYPISLGMLKKFEFMFSLLADP
AY386263_21727..22545        GLS-PLMRHTYIYNNYAYGWIPETALWSSRLGDYRVTDFYPISLGMLKKFEFMFSLLADP
DQ184476_22131..22949        GLS-PLMRHTYIYNNYAYGWIPETALWSSRLGDYRVTDFYPISLGMLKKFEFMFSLLADP
AY386265_23315..24133        GLS-PRMRHTYIYNNYAYGWIPETAVWSSRLGDYSVTDFYPISLGMLKKFEFMFSLLADP
                                                                                        *

DQ356948_73770..76151        ---RSPYVDRINTDAVALGNFRGHFVEFYKRFQQLPTSEFISFLLLAAIPVYNILFYYTD
AF198100_96418..97236        ---PPQYTPKINIQYLNQIS-TVNLNDYFKKFSILPVDQLISFLLLTSIPIYNILFFFKN
AJ581527_97050..97868        ---PPQYTPKINIQYLNQIS-TVNLNDYFKKFSILPVDQLISFLLLTSIPIYNILFFFKN
AY318871_125867..126691      ---NLQYTPKINSPRLDNVS-AIRISTYFKKFTILPTDQYISFLLLTSIPIYNILYFFKN
AF438165_55677..56498        ---IPVYEEKVNTEFIANGSFSGRYVSYLRNFSALPTNEFISFLLLTSIPIYNILFWFKN
AY009089_53887..54708        ---IPVYEEKVNTEFIANGSFSGRYVSYLRNFSALPTNEFISFLLLTSIPIYNILFWFKN
AF012825_61620..62441        ---IPVYEEKVNTEFIANGSFSGRYVSYLRKFSALPTNEFISFLLLTSIPIYNILFWFKN
X69198_43626..44447          ---IPVYEEKVNTEFIANGSFSGRYVSYLRKFSALPTNEFISFLLLTSIPIYNILFWFKN
L22579_44258..45079          ---IPVYEEKVNTEFIANGSFSGRYVSYLRKFSALPTNEFISFLLLTSIPIYNILFWFKN
Y16780_44621..45442          ---IPVYEEKVNTEFIANGSFSGRYVSYLRKFSALPTNEFISFLLLTSIPIYNILFWFKN
AF482758_69539..70360        ---IPVYEEKINTEFIANGSFSGRYVSYLRKFSALPTNEFISFLLLTSIPIYNILFWFKN
AY753185_52778..53599        ---IPVYEEKVNTEFIANGSFSGRYVSYLRKFSALPTNEFISFLLLTSIPIYNILFWFKN
AF380138_52862..53683        ---IPVYEEKVNTEFIANGSFSGRYVSYLRKFSALPTNEFISFLLLTSIPIYNILFWFKN
DQ011155_52973..53794        ---IPVYEEKVNTEFIANGSFSGRYVSYLRKFSALPTNEFISFLLLTSIPIYNILFWFKN
DQ011154_52995..53816        ---IPVYEEKVNTEFIANGSFSGRYVSYLRKFSALPTNEFISFLLLTSIPIYNILFWFKN
DQ011157_52546..53367        ---IPVYEEKVNTEFIANGSFSGRYVSYLRKFSALPTNEFISFLLLTSIPIYNILFWFKN
AY741551_52539..53360        ---IPVYEEKVNTEFIANGSFSGRYVSYLRKFSALPTNEFISFLLLTSIPIYNILFWFKN
DQ011153_52546..53367        ---IPVYEEKVNTEFIANGSFSGRYVSYLRKFSALPTNEFISFLLLTSIPIYNILFWFKN
AY603973_52535..53356        ---IPVYEEKVNTEFIANGSFSGRYVSYLRKFSALPTNEFISFLLLTSIPIYNILFWFKN
DQ011156_53011..53832        ---IPVYEEKVNTEFIANGSFSGRYVSYLRKFSALPTNEFISFLLLTSIPIYNILFWFKN
M13213_3451..4170            ---IPVYEEKVNTEFIANGSFSGRYVSYLRKFSALPTNEFISFLLLTSIPIYNILFWFKN
AY484669_57542..58363        ---IPVYEEKVNTEFIANGSFSGRYVSYLRKFSALPTNEFISFLLLTSIPIYNILFWFKN
X94355_69041..69862          ---IPVYEEKVNTEFIANGSFSGRYVSYLRKFSALPTNEFISFLLLTSIPIYNILFWFKN
M36339_8986..9807            ---IPVYEEKVNTEFIANGSFSGRYVSYLRKFSALPTNEFISFLLLTSIPIYNILFWFKN
AY243312_52808..53629        ---IPVYEEKVNTEFIANGSFSGRYVSYLRKFSALPTNEFISFLLLTSIPIYNILFWFKN
AY678277_55430..56251        ---IPVYEEKVNTEFIANGSFSGRYVSYLRKFSALPTNEFISFLLLTSIPIYNILFWFKN
AY603355_41905..42726        ---IPVYEEKVNTEFIANGSFSGRYVSYLRKFSALPTNEFISFLLLTSIPIYNILFWFKN
AF095689_52378..53199        ---IPVYEEKVNTEFIANGSFSGRYVSYLRKFSALPTNEFISFLLLTSIPIYNILFWFKN
AY678275_55430..56251        ---IPVYEEKVNTEFIANGSFSGRYVSYLRKFSALPTNEFISFLLLTSIPIYNILFWFKN
U94848_47695..48516          ---IPVYEEKVNTEFIANGSFSGRYVSYLRKFSALPTNEFISFLLLTSIPIYNILFWFKN
AY678276_55309..56127        ---IPVYEEKVNTEFIANGSFSGRYVSYLRKFSALPTNEFISFLLLTSIPIYNILFWFKN
M35027_55939..56760          ---IPVYEEKVNTEFIANGSFSGRYVSYLRKFSALPTNEFISFLLLTSIPIYNILFWFKN
DQ377945_58226..59047        ---IPVYEEKVNTEFIANGSFSGRYVSYLRKFSALPTNEFISFLLLTSIPIYNILFWFKN
AY313847_55652..56473        ---IPVYEEKVNTEFIANGSFSGRYVSYLRKFSALPTNEFISFLLLTSIPIYNILFWFKN
AY313848_55715..56536        ---IPVYEEKVNTEFIANGSFSGRYVSYLRKFSALPTNEFISFLLLTSIPIYNILFWFKN
AY386371_29219..30025        ---ILQYEEKVNTEFISRGSFYGRYISYLRNFSLLPTSEFISFLLLTSMPIYNIMFWFKN
AJ293568_32720..33526        ---VLQYEEKVNTEFISKGSFYGRYINYLRNFSLLPTNEFISFLLLTSMPIYNIIFWFKN
AF170722_32203..33027        ---VLPYEEKINTEFISRGSFSGRYINFLRNFSILPTDEFISFLLLTSMPIYNILFWFTN
AF170726_33029..33847        ---VLPYEEKINTEFISRGSFSGRYINFLRNFSILPTDEFISFLLLTSMPIYNILFWFTN
AF410153_28370..29158        ---ILPYEEKINTEFISRGSFSGRYINFLRNFSQLPTSEFISFLLLTSMPIYNILFWFKN
AY077832_31025..31819        ---ILQYEEKINTEFISRGSFSGRYINFLRNFSLLPTSEFISFLLLTSIPIYNILFWFKN
AY077833_31133..31927        ---ILQYEEKINTEFISRGSFSGRYINFLRNFSLLPTSEFISFLLLTSIPIYNILFWFKN
AY077834_30937..31731        ---ILQYEEKINTEFISRGSFSGRYINFLRNFSLLPTSEFISFLLLTSIPIYNILFWFKN
AF409137_31516..32316        ---ILPYEEKINTEFISRGSFSGRYINFLRNFSLLPTSEFISFLLLTSIPIYNILFWFKN
AF409138_31391..32191        ---ILPYEEKINTEFISRGSFSGRYINFLRNFSLLPTSEFISFLLLTSIPIYNILFWFKN
AF325528_31514..32314        ---ILPYEEKINTEFISRGSFSGRYINFLRNFSLLPTSEFISFLLLTSIPIYNILFWFKN
AY077835_30918..31712        ---ILPYEEKINTEFISRGSFSGRYINFLRNFSLLPTSEFISFLLLTSIPIYNILFWFKN
AY077836_30981..31775        ---ILPYEEKINTEFISRGSFSGRYINFLRNFSLLPTSEFISFLLLTSIPIYNILFWFKN
AY689436_39559..40359        ---ILPYEEKINTEFISKGSFYGRYINFLRNFSILPTNEFISFLLLTSIPIYNILFWFKS
AY689437_42466..43266        ---ILPYEEKINTEFISKGSFYGRYINFLRNFSILPTNEFISFLLLTSIPIYNILFWFKS
U60315_53670..54500          ---PLQYLPRVNTEFVSTGAFLGRFDDFFKRFAILPTREFISFLLLTSLPAYNLLFVFRG
U86904_1..180                ---PLQYLPRVNTEFVSTGAFLGRFDDFFKRFAILPTREFISFLLLTSLPAYNLLFVFRG
AX754989_22125..22943        GGACPAYEPKLNTEFLNRGSFSGRYVNPFHRFAALPEREYISFLLLSSVPIFNILFWFKG
AY386264_22880..23698        GGACPAYEPKLNTEFLNRGSFSGRYVNPFHRFAALPEREYISFLLLSSVPIFNILFWFKG
AY386263_21727..22545        GGACPAYEPKLNTEFLNRGSFSGRYVNPFHRFAALPEREYISFLLLSSVPIFNILFWFKG
DQ184476_22131..22949        GGACPAYEPKLNTEFLNRGSFSGRYVNPFHRFAALPEREYISFLLLSSVPIFNILFWFKG
AY386265_23315..24133        GGACPAYTPKLNTEFVNQGSFSGRFVNPFHRFAVLPEREYISFLLLTSVPIFNILFWFKG
                                   *  .:*   :       .     ..*  **  : ******:::* :*::: : .

DQ356948_73770..76151        EIFDSDKHGLMSSFYANRDTHVAVAKYLLYGGDYKPIFWKTEE--RNFL---DPDYDHGG
AF198100_96418..97236        TTFNPRIHSLTGSFYIDDAKHIELAKYLIRGGDYKPIFGKLDR--QGLY--DGTLFP---
AJ581527_97050..97868        TTFNPRIHSLTGSFYIDDAKHIELAKYLIRGGDYKPIFGKLDR--QGLY--DGTLFP---
AY318871_125867..126691      TAFNPAIHSLFNAFYIDNQTHIELAKYLIRGGDYKPIFNMLNE--RSLYDENLP-LP---
AF438165_55677..56498        TQFDITKHTLFRYVYTDNAKHLVLARYMHQTGDYKPLFSRLKE--NYIF--TGP-VP---
AY009089_53887..54708        TQFDITKHTLFRYVYTDNTKHLVLARYMHQTGDYKPLFSRLKE--NYIF--TGP-VP---
AF012825_61620..62441        TQFDITKHTLFRYVYTDNAKHLALARYMHQTGDYKPLFSRLTE--NYIF--TGP-VP---
X69198_43626..44447          TQFDITKHTLFRYVYTDNAKHLALARYMHQTGDYKPLFSRLKE--NYIF--TGP-VP---
L22579_44258..45079          TQFDITKHTLFRYVYTDNAKHLALARYMHQTGDYKPLFSRLKE--NYIF--TGP-VP---
Y16780_44621..45442          TQFDITKHTLFRYVYTDNTKHLALARYMHQTGDYKPLFSRLKE--NYIF--TGP-VP---
AF482758_69539..70360        TQFDITKHTLFRYVYTDNAKHLALARYMYQTGDYKPLFSRLKE--NYIF--TGP-VP---
AY753185_52778..53599        TQFDITKHTLFRYVYTDNTKHLALARYIHQTGDYKPLFSRLKE--NYIF--TGP-VP---
AF380138_52862..53683        TQFDITKHTLFRYVYTDNTKHLALARYIHQTGDYKPLFSRLKE--NYIF--TGP-VP---
DQ011155_52973..53794        TQFDITKHTLFRYVYTDNTKHLALARYIHQTGDYKPLFSRLKE--NYIF--TGP-VP---
DQ011154_52995..53816        TQFDITKHTLFRYVYTDNTKHLALARYIHQTGDYKPLFSRLKE--NYIF--TGP-VP---
DQ011157_52546..53367        TQFDITKHTLFRYVYTDNTKHLALARYIHQTGDYKPLFSRLKE--NYIF--TGP-VP---
AY741551_52539..53360        TQFDITKHTLFRYVYTDNTKHLALARYIHQTGDYKPLFSRLKE--NYIF--TGP-VP---
DQ011153_52546..53367        TQFDITKHTLFRYVYTDNTKHLALARYIHQTGDYKPLFSRLKE--NYIF--TGP-VP---
AY603973_52535..53356        TQFDITKHTLFRYVYTDNTKHLALARYIHQTGDYKPLFSRLKE--NYIF--TGP-VP---
DQ011156_53011..53832        TQFDITKHTLFRYVYTDNTKHLALARYIHQTGDYKPLFSRLKE--NYIF--TGP-VP---
M13213_3451..4170            TQFDITKHTLFRYVYTDNAKHLALARYMHQTGDYKPLFSRLKE--NYIF--TGP-VP---
AY484669_57542..58363        TQFDITKHTLFRYVYTDNAKHLALARYMHQTGDYKPLFSRLKE--NYIF--TGP-VP---
X94355_69041..69862          TQFDITKHTLFRYVYTDNAKHLALARYMHQTGDYKPLFSRLKE--NYIF--TGP-VP---
M36339_8986..9807            TQFDITKHTLFRYVYTDNAKHLALARYMHQTGDYKPLFSRLKE--NYIF--TGP-VP---
AY243312_52808..53629        TQFDITKHTLFRYVYTDNAKHLALARYMHQTGDYKPLFSRLKE--NYIF--TGP-VP---
AY678277_55430..56251        TQFDITKHTLFRYVYTDNAKHLALARYMHQTGDYKPLFSRLKE--NYIF--TGP-VP---
AY603355_41905..42726        TQFDITKHTLFRYVYTDNAKHLALARYMHQTGDYKPLFSRLKE--NYIF--TGP-VP---
AF095689_52378..53199        TQFDITKHTLFRYVYTDNAKHLALARYMHQTGDYKPLFSRLKE--NYIF--TGP-VP---
AY678275_55430..56251        TQFDITKHTLFRYVYTDNAKHLALARYMHQTGDYKPLFSRLKE--NYIF--TGP-VP---
U94848_47695..48516          TQFDITKHTLFRYVYTDNAKHLALARYMHQTGDYKPLFSRLKE--NYIF--TGP-VP---
AY678276_55309..56127        TQFDITKHTLFRYVYTDNAKHLALARYMHQTGDYKPLFSRLKE--NYIF--TGP-VP---
M35027_55939..56760          TQFDITKHTLFRYVYTDNAKHLALARYMHQTGDYKPLFSRLKE--NYIF--TGP-VP---
DQ377945_58226..59047        TQFDITKHTLFRYVYTDNAKHLALARYMHQTGDYKPLFSRLKE--NYIF--TGP-VP---
AY313847_55652..56473        TQFDITKHTLFRYVYTDNAKHLALARYMHQTGDYKPLFSRLKE--NYIF--TGP-VP---
AY313848_55715..56536        TQFDITKHTLFRYVYTDNAKHLALARYMHQTGDYKPLFSRLKE--NYIF--TGP-VP---
AY386371_29219..30025        TQFDIKKHTLFSEVFTTNDRHKELAKYFKQSGDYKPLFSRLKE--NNIY--TTQ-FP---
AJ293568_32720..33526        TQFDIKKHTLFSEVFTSNDRHKELAKYFRQSGDYKPLFSRLKE--NNIY--TTQ-FP---
AF170722_32203..33027        TRFDITKHTLFSKVYTNVANHVTLARYFRHSGDYKPLFSRVDD--NAIY--AAP-FP---
AF170726_33029..33847        TQFDITKHTLFSKVYTNNANHVALARYFRHSGDYKPLFSRVDD--NAIY--TAP-FP---
AF410153_28370..29158        TPFDITKHTLFNNVFTTNEKHIELGKYFRQRGDYKPLFSRLKD--DNIY--LLP-FP---
AY077832_31025..31819        TQFDIKKHTLFSEVYTNNDKHIELGKYFRQTGDYKPLFSRLKD--NNIY--TLP-FP---
AY077833_31133..31927        TQFDIKKHTLFSEVYTNNDKHIELGKYFRQTGDYKPLFSRLKD--NNIY--TLP-FP---
AY077834_30937..31731        TQFDIKKHTLFSEVYTNNDKHIELGKYFRQTGDYKPLFSRLKD--NNIY--TLP-FP---
AF409137_31516..32316        TQFDIKKHTLFSEVYTNNDKHIELGKYFRQTGDYKPLFSRLKD--NNIY--TLP-FP---
AF409138_31391..32191        TQFDIKKHTLFSEVYTNNDKHIELGKYFRQTGDYKPLFSRLKD--NNIY--TLP-FP---
AF325528_31514..32314        TQFDIKKHTLFSEVYTNNDKHIELGKYFRQTGDYKPLFSRLKD--NNIY--TLP-FP---
AY077835_30918..31712        TQFDIKKHTLFSEVYTNNDKHIELGKYFRQTGDYKPLFSRLKD--NNIY--TFP-FP---
AY077836_30981..31775        TQFDIKKHTLFSEVYTNNDKHIELGKYFRQTGDYKPLFSRLKD--NNIY--TFP-FP---
AY689436_39559..40359        TQFDIKKHTLFSEVYSNNDRHIELAKYFRQSGDYKPLFSRLKE--DNIY--TQP-FP---
AY689437_42466..43266        TQFDIKKHTLFSEVYSNNDRHIELAKYFRQSGDYKPLFSRLKE--DNIY--TQP-FP---
U60315_53670..54500          TRFELDKHTLFSAFYTTRERHVELARYFRHGGDYKPLFGHPDATGDGSVTGDGRSLP---
U86904_1..180                ------------------------------------------------------------
AX754989_22125..22943        ETFDTAKHSLLGAVYTTPERHIELARYLRRTGDYKPLFSRLGN--DDTY--SKP-FS---
AY386264_22880..23698        ETFDTAKHSLLGAVYTTPERHIELARYLRRTGDYKPLFSRLGN--DDTY--SKP-FS---
AY386263_21727..22545        ETFDTAKHSLLGAVYTTPERHIELARYLRRTGDYKPLFSRLGN--DDTY--SKP-FS---
DQ184476_22131..22949        ETFDTAKHSLLGAVYTTPERHIELARYLRRTGDYKPLFSRLGN--DDTY--SKP-FS---
AY386265_23315..24133        ETFDTAKHSLVGAVFTTRERHVELARYLRRTGDYKPLFSRLGN--DETF--DRA-FS---
                                                                                         

DQ356948_73770..76151        VRYCRISLYEFNRNLPPSSHNFTPLIDYETLANMSAILQYTNRDPVLALLMFYLPGVSVT
AF198100_96418..97236        -----VNMATL--QIPATSPNLYLL-NIETLENLSVIISNTKQDPVLIFLIFYLPGLSVT
AJ581527_97050..97868        -----VNMATL--QIPATSPNLYLL-NIETLENLSVIISNTKQDPVLIFLIFYLPGLSVT
AY318871_125867..126691      -----PNILGLIRNRPGVGLQQQYT-DLESLASIAAIITYTKRDPVIAFLMFYLPGLSVT
AF438165_55677..56498        -----IGIKDI--DHPNLSRARSPS-DYETLANISTILYFTKYDPVLMFLLFYVPGYSIT
AY009089_53887..54708        -----IGIKDI--DHPNLSRARSPS-DYETLANISTILYFTKYDPVLMFLLFYVPGYSIT
AF012825_61620..62441        -----IGIRDI--DHPNLSRARSPS-DYETLANISTILYFTKYDPVLMFLLFYVPGYSIT
X69198_43626..44447          -----IGIKDI--DHPNLSRARSPS-DYETLANISTILYFTKYDPVLMFLLFYVPGYSIT
L22579_44258..45079          -----IGIKDI--DHPNLSRARSPS-DYETLANISTILYFTKYDPVLMFLLFYVPGYSIT
Y16780_44621..45442          -----IGIKDI--DHPNLSRARSPS-DYETLANISTILYFTKYDPVLMFLLFYVPGYSIT
AF482758_69539..70360        -----IGIKDI--DHPNLSRARSPS-DYETLANISTILYFTKYDPVLMFLLFYVPGYSIT
AY753185_52778..53599        -----IGIKDI--DHPNLSRARSPS-DYETLANISTILYFTKYDPVLMFLLFYVPGYSIT
AF380138_52862..53683        -----IGIKDI--DYPNLSRARSPS-DYETLANISTILYFTKYDPVLMFLLFYVPGYSIT
DQ011155_52973..53794        -----IGIKDI--DYPNLSRARSPS-DYETLANISTILYFTKYDPVLMFLLFYVPGYSIT
DQ011154_52995..53816        -----IGIKDI--DYPNLSRARSPS-DYETLANISTILYFTKYDPVLMFLLFYVPGYSIT
DQ011157_52546..53367        -----IGIKDI--DHPNLSRARSPS-DYETLANISTILYFTKYDPVLMFLLFYVPGYSIT
AY741551_52539..53360        -----IGIKDI--DHPNLSRARSPS-DYETLANISTILYFTKYDPVLMFLLFYVPGYSIT
DQ011153_52546..53367        -----IGIKDI--DHPNLSRARSPS-DYETLANISTILYFTKYDPVLMFLLFYVPGYSIT
AY603973_52535..53356        -----IGIKDI--DHPNLSRARSPS-DYETLANISTILYFTKYDPVLMFLLFYVPGYSIT
DQ011156_53011..53832        -----IGIKDI--DHPNLSRARSPS-DYETLANISTILYFTKYDPVLMFLLFYVPGYSIT
M13213_3451..4170            -----IGIKDI--NHPNLSRARSPS-DYETLANISTILYFTKYDPVLMFLLFYVPGYSIT
AY484669_57542..58363        -----IGIKDI--DHPNLSRARSPS-DYETLANISTILYFTKYDPVLMFLLFYVPGYSIT
X94355_69041..69862          -----IGIKDI--DHPNLSRARSPS-DYETLANISTILYFTKYDPVLMFLLFYVPGYSIT
M36339_8986..9807            -----IGIKDI--NHPNLSRARSPS-DYETLANISTILYFTKYDPVLMFLLFYVPGYSIT
AY243312_52808..53629        -----IGIKDI--NHPNLSRARSPS-DYETLANISTILYFTKYDPVLMFLLFYVPGYSIT
AY678277_55430..56251        -----ISIKDI--DHPNLSRARSPS-DYETLANISTILYFTKYDPVLMFLLFYVPGYSIT
AY603355_41905..42726        -----ISIKDI--DHPNLSRARSPS-DYETLANISTILYFTKYDPVLMFLLFYVPGYSIT
AF095689_52378..53199        -----ISIKDI--DHPNLSRARSPS-DYETLANISTILYFTKYDPVLMFLLFYVPGYSIT
AY678275_55430..56251        -----ISIKDI--DHPNLSRARSPS-DYETLANISTILYFTKYDPVLMFLLFYVPGYSIT
U94848_47695..48516          -----ISIKDI--DHPNLSRARSPS-DYETLANISTILYFTKYDPVLMFLLFYVPGYSIT
AY678276_55309..56127        -----ISIKDI--DHPNLSRARSPS-DYETLANISTILYFTKYDPVLMFLLFYVPGYSIT
M35027_55939..56760          -----ICIKDI--DHPNLSRARSPS-DYETLANISTILYFTKYDPVLMFLLFYVPGYSIT
DQ377945_58226..59047        -----IGIKDI--DHPNLSRARSPS-DYETLANISTILYFTKYDPVLMFLLFYVPGYSIT
AY313847_55652..56473        -----IGIKDI--DHPNLSRARSPS-DYETLANISTILYFTKYDPVLMFLLFYVPGYSIT
AY313848_55715..56536        -----IGIKDI--DHPNLSRARSPS-DYETLANISTILYFTKYDPVLMFLLFYVPGYSIT
AY386371_29219..30025        -----IGANRI--AHQNLPNGVPVS-DFETLSNLSAIMYLTNYDPVIMFLAFYVPGMSAT
AJ293568_32720..33526        -----IGANKI--AHPNLPNGVPVS-DFETLSNLSAIMYLTNYDPVLMFLAFYVPGMSAT
AF170722_32203..33027        -----INQSRI--IHQRTPPGTAIS-DYETLSNLSAILYLTNYDPVLMFLAFYVPNISVT
AF170726_33029..33847        -----INQSRI--IHRRTPPGTAVS-DYETLSNLSAILYLTNYDPVLMFLAFYVPNISVT
AF410153_28370..29158        -----INQSRI--QQNTGNVSY-----YETLSNLSAILYLTNYDPVLMFLAFYVPNISVT
AY077832_31025..31819        -----INQSNI--NNPTLPIGFSKS-DYETLSNLSAILYLTNYDPVLMFLVFYVPKISIT
AY077833_31133..31927        -----INQSNI--NNPTLPIGFSKS-DYETLSNLSAILYLTNYDPVLMFLVFYVPKISIT
AY077834_30937..31731        -----INQSNI--NNPTLPIGFSKS-DYETLSNLSAILYLTNYDPVLMFLVFYVPKISIT
AF409137_31516..32316        -----INQSNI--NNPTLPIGFSKS-DYETLSNLSAILYLTNYDPVLMFLVFYVPKISIT
AF409138_31391..32191        -----INQSNI--NNPTLPIGFSKS-DYETLSNLSAILYLTNYDPVLMFLVFYVPKISIT
AF325528_31514..32314        -----INQSNI--NNPTLPIGFSKS-DYETLSNLSAILYLTNYDPVLMFLVFYVPKISIT
AY077835_30918..31712        -----INQSNI--NNPTLPIGFSKS-DYETLSNLSAILYLTNYDPVLMFLVFYVPKISIT
AY077836_30981..31775        -----INQSNI--NNPTLPIGFSKS-DYETLSNLSAILYLTNYDPVLMFLVFYVPKISIT
AY689436_39559..40359        -----LNTSRI--LHQNLPNSSTIS-DYETLSNLSAILYLTNYDPVLMFLAFYVPNISVT
AY689437_42466..43266        -----LNTNRI--LHQNLPNSSTIS-DYETLSNLSAILYLTNYDPVLMFLAFYVPNISIT
U60315_53670..54500          -----RGSASA--LMSNGPRGRLVPSDYETLANLSAILYFTDYDPVLMFLAFYIPSFSVT
U86904_1..180                ------------------------------------------------------------
AX754989_22125..22943        ------GFTRI--SNPTPIGRLPPS-DFETLANLSTILYYTRYDPVLCFLVFYVPGLSAT
AY386264_22880..23698        ------GFTRI--SNPTPIGRLPPS-DFETLANLSTILYYTRYDPVLCFLVFYVPGLSAT
AY386263_21727..22545        ------GFTRI--SNPTPIGRLPPS-DFETLANLSTILYYTRYDPVLCFLVFYVPGLSAT
DQ184476_22131..22949        ------GFTRI--SNPTPIGRLPPS-DFETLANLSTILYYTRYDPVLCFLVFYVPGLSAT
AY386265_23315..24133        ------GFTRI--SNPTPVGRLPPS-DFETLANLSTILYFTRYDPVLMFLVFYVPGMSVT
                                                                                         

DQ356948_73770..76151        TAFTPAVEFLMRKLGLEKKDVVLA-
AF198100_96418..97236        TKITPAVEYLMNKLGLKKENVILV-
AJ581527_97050..97868        TKITPAVEYLMNKLGLKKENVILV-
AY318871_125867..126691      TKITPAVEMLMKKLGLTKENIILV-
AF438165_55677..56498        TKITPAVEYLMDKLKLTKSDIQLL-
AY009089_53887..54708        TKITPAVEYLMDKLKLTKSDIQLL-
AF012825_61620..62441        TKITPAVEYLMDKLNLTKSDVQLL-
X69198_43626..44447          TKITPAVEYLMDKLKLTKNDVQLL-
L22579_44258..45079          TKITPAVEYLMDKLKLTKNDVQLL-
Y16780_44621..45442          TKITPAVEYLMDKLKLTKNDVQLL-
AF482758_69539..70360        TKITPAVEYLMDKLNLTKSDVKLL-
AY753185_52778..53599        TKITPAVEYLMDKLNLTKSDVQLL-
AF380138_52862..53683        TKITPAVEYLMDKLNLTKSDVQLL-
DQ011155_52973..53794        TKITPAVEYLMDKLNLTKSDVQLL-
DQ011154_52995..53816        TKITPAVEYLMDKLNLTKSDVQLL-
DQ011157_52546..53367        TKITPAVEYLMDKLNLTKSDVQLL-
AY741551_52539..53360        TKITPAVEYLMDKLNLTKSDVQLL-
DQ011153_52546..53367        TKITPAVEYLMDKLNLTKSDVQLL-
AY603973_52535..53356        TKITPAVEYLMDKLNLTKSDVQLL-
DQ011156_53011..53832        TKITPAVEYLMDKLNLTKSDVQLL-
M13213_3451..4170            TKITPAVEYLMDKLNLTKSDVQLL-
AY484669_57542..58363        TKITPAVEYLMDKLKLTKSDVQLL-
X94355_69041..69862          TKITPAVEYLMDKLNLTKNDVQLL-
M36339_8986..9807            TKITPAVEYLMDKLNLTKSDVQLL-
AY243312_52808..53629        TKITPAVEYLMDKLNLTKSDVQLL-
AY678277_55430..56251        TKITPAVEYLMDKLNLTKSDVQLL-
AY603355_41905..42726        TKITPAVEYLMDKLNLTKSDVQLL-
AF095689_52378..53199        TKITPAVEYLMDKLNLTKSDVQLL-
AY678275_55430..56251        TKITPAVEYLMDKLNLTKSDVQLL-
U94848_47695..48516          TKITPAVEYLMDKLNLTKSDVQLL-
AY678276_55309..56127        TKITPAVEYLMDKLNLTKSDVQLL-
M35027_55939..56760          TKITPAVEYLMDKLNLTKSDVQLL-
DQ377945_58226..59047        TKITPAVEYLMDKLNLTKSDVQLL-
AY313847_55652..56473        TKITPAVEYLMDKLNLTKSDVQLL-
AY313848_55715..56536        TKITPAVEYLMDKLNLTKSDVQLL-
AY386371_29219..30025        TKITPAVEYLMNKLNLRKDDIFLV-
AJ293568_32720..33526        TKITPAVQYLMNKLNLHNDDILLV-
AF170722_32203..33027        TKITPGVEYLLQKLNMTPADVTLLS
AF170726_33029..33847        TKITPGVEYLLQKLNMTPTDVTLLG
AF410153_28370..29158        SKITPGVEYLLSKLNMKKTDVVLV-
AY077832_31025..31819        TKITPAVKYLMDKLNMNETDITLV-
AY077833_31133..31927        TKITPAVKYLMDKLNMNETDITLV-
AY077834_30937..31731        TKITPAVKYLMDKLNMNETDITLV-
AF409137_31516..32316        TKITPAVKYLMDKLNMNETDITLV-
AF409138_31391..32191        TKITPAVKYLMDKLNMNETDITLV-
AF325528_31514..32314        TKITPAVKYLMDKLNMNETDITLV-
AY077835_30918..31712        TKITPAVKYLMDKLNMNETDITLV-
AY077836_30981..31775        TKITPAVKYLMDKLNMNETDITLV-
AY689436_39559..40359        TKITPGVEYLMKKLNMDKKDITLI-
AY689437_42466..43266        TKITPGVEYLMKKLNMDKKDITLI-
U60315_53670..54500          TKITPGVEYLMERLQVRLEDVTLV-
U86904_1..180                -------------------------
AX754989_22125..22943        TKITPGVEFLMEKLSLAPENVVLL-
AY386264_22880..23698        TKITPGVEFLMEKLSLAPENVVLL-
AY386263_21727..22545        TKITPGVEFLMEKLSLAPENVVLL-
DQ184476_22131..22949        TKITPGVEFLMEKLSLAPENVVLL-
AY386265_23315..24133        TKITPGVEFLMEKLSLTAEDVVLV-
                                                      
