# Supplementary material for: Identification of multiple independent horizontal gene transfers into poxviruses using a comparative genomics approach
Source: BMC Evol Biol. 2008 Feb 27;8:67. doi: 10.1186/1471-2148-8-67 (PMC2268676; doi:10.1186/1471-2148-8-67)
Supplement: Additional file 8 — Multiple sequence alignments for all poxvirus families. [file 1471-2148-8-67-S8.gz › Network/Servers/gen153069.gen.tcd.ie/Users/kirsten/poxvirus/aln/102.aln]

CLUSTAL W (1.81) multiple sequence alignment

AY318871_160880..162277      ------------------------------------------------------------
AF198100_131387..132742      ------------------------------------------------------------
AJ581527_126195..127550      ------------------------------------------------------------
M88588_2726..3178            ------------------------------------------------------------
AF250284_191586..192158      ------------------------------------------------------------
AY386265_7713..9110          ------------------------------------------------------------
AY386264_7471..8829          ------------------------------------------------------------
AY386263_6265..7626          ------------------------------------------------------------
U34774_1723..3051            ------------------------------------------------------------
S82833_115..1443             ------------------------------------------------------------
DQ184476_6684..8012          ------------------------------------------------------------
AX754989_6681..8042          ------------------------------------------------------------
U60315_21907..23949          MDDTETNAAARILLKISQQESFCRFAGGDSGLRTADAPTAREASCGSNEPCELCATCCES
U86894_5744..7666            MDDTETNAAARILLKISQQESFCRFAGGDSGLRTADAPTAREASCGSNEPCELCATCCES
DQ377804_10198..11676        ------------------------------------------------------------
AY077834_18364..18230        ------------------------------------------------------------
AY077835_18311..18165        ------------------------------------------------------------
AY077836_18374..18228        ------------------------------------------------------------
AY077835_17692..17567        ------------------------------------------------------------
AY077836_17755..17630        ------------------------------------------------------------
AF409138_17909..18817        ------------------------------------------------------------
AF409137_18034..18495        ------------------------------------------------------------
AF325528_18033..18941        ------------------------------------------------------------
AF409137_18619..18942        ------------------------------------------------------------
Y16780_29624..30688          ------------------------------------------------------------
X69198_28639..29703          ------------------------------------------------------------
L22579_29263..30327          ------------------------------------------------------------
DQ011157_37977..39041        ------------------------------------------------------------
AY741551_37968..39032        ------------------------------------------------------------
DQ011153_37977..39041        ------------------------------------------------------------
AY753185_38207..39271        ------------------------------------------------------------
AY603973_37964..39028        ------------------------------------------------------------
DQ011156_38440..39504        ------------------------------------------------------------
AF380138_38046..39110        ------------------------------------------------------------
DQ011155_38165..39229        ------------------------------------------------------------
DQ011154_38184..39248        ------------------------------------------------------------
AF438165_40661..41725        ------------------------------------------------------------
AY009089_38871..39935        ------------------------------------------------------------
AF012825_46553..47617        ------------------------------------------------------------
M57977_4989..6002            ------------------------------------------------------------
AY603355_27679..27981        ------------------------------------------------------------
AF482758_54459..55523        ------------------------------------------------------------
AY603355_26968..27222        ------------------------------------------------------------
AY243312_37801..38847        ------------------------------------------------------------
AY678277_40414..41478        ------------------------------------------------------------
AY678275_40414..41478        ------------------------------------------------------------
AY678276_41356..40295        ------------------------------------------------------------
AY484669_42506..43570        ------------------------------------------------------------
AF095689_37345..38409        ------------------------------------------------------------
M35027_40905..41969          ------------------------------------------------------------
X94355_54038..55102          ------------------------------------------------------------
DQ377945_43233..44279        ------------------------------------------------------------
AY313847_40685..41731        ------------------------------------------------------------
AY313848_40740..41786        ------------------------------------------------------------
AF410153_15483..16562        ------------------------------------------------------------
AY689436_26136..24997        ------------------------------------------------------------
AY689437_29047..27905        ------------------------------------------------------------
                                                                                         

AY318871_160880..162277      --------------------------------------------MKRNI----------S
AF198100_131387..132742      --------------------------------------------MD-------------T
AJ581527_126195..127550      --------------------------------------------MD-------------T
M88588_2726..3178            --------------------------------------------MD-------------T
AF250284_191586..192158      --------------------------------------------MDKYI-----------
AY386265_7713..9110          --------------------------------------------MTWCG----------L
AY386264_7471..8829          -----------------------------------------MFFWLWCG----------R
AY386263_6265..7626          -----------------------------------------MFFWFWCG----------R
U34774_1723..3051            --------------------------------------------MSALA----------R
S82833_115..1443             --------------------------------------------MSALA----------R
DQ184476_6684..8012          --------------------------------------------MSALA----------R
AX754989_6681..8042          -----------------------------------------MFFWFWCG----------R
U60315_21907..23949          MPIPERGADSSRASTSSASACEQPAGRAPSPGLRSQSISSEELEALFCLDDMLCGTPAGP
U86894_5744..7666            MPIPERGADSSRASTSSASACEQPAGRAPSPGLRSQSISSEELEALFCLDDMLCGTPAGP
DQ377804_10198..11676        --------------------------------------------MFRSL--------FRR
AY077834_18364..18230        --------------------------------------------M--CL-----------
AY077835_18311..18165        ------------------------------------------------------------
AY077836_18374..18228        ------------------------------------------------------------
AY077835_17692..17567        ------------------------------------------------------------
AY077836_17755..17630        ------------------------------------------------------------
AF409138_17909..18817        -------------------------------------------MSIMCL-----------
AF409137_18034..18495        ------------------------------------------------------------
AF325528_18033..18941        -------------------------------------------MSIMCL-----------
AF409137_18619..18942        -------------------------------------------MSIMCL-----------
Y16780_29624..30688          --------------------------------------------MGFCI----------P
X69198_28639..29703          --------------------------------------------MGFCI----------P
L22579_29263..30327          --------------------------------------------MGFCI----------P
DQ011157_37977..39041        --------------------------------------------MGFCI----------P
AY741551_37968..39032        --------------------------------------------MGFCI----------P
DQ011153_37977..39041        --------------------------------------------MGFCI----------P
AY753185_38207..39271        --------------------------------------------MGFCI----------P
AY603973_37964..39028        --------------------------------------------MGFCI----------P
DQ011156_38440..39504        --------------------------------------------MGFCI----------P
AF380138_38046..39110        --------------------------------------------MGFCI----------P
DQ011155_38165..39229        --------------------------------------------MGFCI----------P
DQ011154_38184..39248        --------------------------------------------MGFCI----------P
AF438165_40661..41725        --------------------------------------------MGFCI----------P
AY009089_38871..39935        --------------------------------------------MGFCI----------P
AF012825_46553..47617        --------------------------------------------MGFCI----------P
M57977_4989..6002            --------------------------------------------MGFCI----------P
AY603355_27679..27981        --------------------------------------------MGFCI----------P
AF482758_54459..55523        --------------------------------------------MGFCI----------P
AY603355_26968..27222        ------------------------------------------------------------
AY243312_37801..38847        --------------------------------------------MGFCI----------P
AY678277_40414..41478        --------------------------------------------MGFCI----------P
AY678275_40414..41478        --------------------------------------------MGFCI----------P
AY678276_41356..40295        --------------------------------------------MGFCI----------P
AY484669_42506..43570        --------------------------------------------MGFCI----------P
AF095689_37345..38409        --------------------------------------------MGFCI----------P
M35027_40905..41969          --------------------------------------------MGFCI----------P
X94355_54038..55102          --------------------------------------------MGFCI----------P
DQ377945_43233..44279        --------------------------------------------MGFCI----------P
AY313847_40685..41731        --------------------------------------------MGFCI----------P
AY313848_40740..41786        --------------------------------------------MGFCI----------P
AF410153_15483..16562        -------------------------------------------MFSKLI----------S
AY689436_26136..24997        ------------------------------------------------------------
AY689437_29047..27905        ------------------------------------------------------------
                                                                                         

AY318871_160880..162277      NRQELADSSSNEV-------------------------------------------STAK
AF198100_131387..132742      NRKRSLDEHDTGE-----------------------------------------------
AJ581527_126195..127550      NRKRSLDEHDTGE-----------------------------------------------
M88588_2726..3178            NRKRSLDEHDTGE-----------------------------------------------
AF250284_191586..192158      ------------------------------------------------------------
AY386265_7713..9110          ARMSSFTSLFRRL------------------------------------SYGRSSCVPRT
AY386264_7471..8829          PRMSALARLFGRFGRG------------------------------------RNQCVPTA
AY386263_6265..7626          PRMSALARLFGRFGRG------------------------------------RNQCVPTA
U34774_1723..3051            LFGR-FGRGRNQC-------------------------------------------VPTA
S82833_115..1443             LFGR-FGRGRNQC-------------------------------------------VPTA
DQ184476_6684..8012          LFGR-FGRGRNQ-------------------------------------------CVPTA
AX754989_6681..8042          PRMSALARLFGRFGRG------------------------------------RNQCVPTA
U60315_21907..23949          AFASLLGGGSSRDTEPSACAHDGERAQAGTGACVQDGARVRAGTGACVQDGVRVQACALA
U86894_5744..7666            AFASLLGGGSSRDTEPSACAHDGERAQAGTGACVQDGARVRAGTGACVQDGVRVQACALA
DQ377804_10198..11676        FRGRSAESTPRR---------------------------------------------PAN
AY077834_18364..18230        ------------------------------------------------------------
AY077835_18311..18165        -------MKKRK------------------------------------------------
AY077836_18374..18228        --------MKKR------------------------------------------------
AY077835_17692..17567        ------------------------------------------------------------
AY077836_17755..17630        ------------------------------------------------------------
AF409138_17909..18817        -------SNKKKE-----------------------------------------------
AF409137_18034..18495        ------------------------------------------------------------
AF325528_18033..18941        -------SNKKKE-----------------------------------------------
AF409137_18619..18942        -------SNKKKE-----------------------------------------------
Y16780_29624..30688          LRLKMLKRGSRKF-----------------------------------------------
X69198_28639..29703          LRLKMLKRGSRKF-----------------------------------------------
L22579_29263..30327          LRLKMLKRGSRKF-----------------------------------------------
DQ011157_37977..39041        LRSKMLKRVSRKS-----------------------------------------------
AY741551_37968..39032        LRSKMLKRVSRKS-----------------------------------------------
DQ011153_37977..39041        LRSKMLKRVSRKS-----------------------------------------------
AY753185_38207..39271        LRSKMLKRVSRKS-----------------------------------------------
AY603973_37964..39028        LRSKMLKRVSRKS-----------------------------------------------
DQ011156_38440..39504        LRSKMLKRVSRKS-----------------------------------------------
AF380138_38046..39110        LRSKMLKRVSRKS-----------------------------------------------
DQ011155_38165..39229        LRSKMLKRVSRKS-----------------------------------------------
DQ011154_38184..39248        LRSKMLKRVSRKS-----------------------------------------------
AF438165_40661..41725        LRSNMLKRGSRKS-----------------------------------------------
AY009089_38871..39935        LRSNMLKRGSRKS-----------------------------------------------
AF012825_46553..47617        LRSKMLKRGSRKS-----------------------------------------------
M57977_4989..6002            SRSKMLKRGSRKS-----------------------------------------------
AY603355_27679..27981        LRSKMLKRGSRKS-----------------------------------------------
AF482758_54459..55523        LRSKMLKRGSRKS-----------------------------------------------
AY603355_26968..27222        ------------------------------------------------------------
AY243312_37801..38847        SRSKMLKRGSRKS-----------------------------------------------
AY678277_40414..41478        SRSKMLKRGSRKS-----------------------------------------------
AY678275_40414..41478        SRSKMLKRGSRKS-----------------------------------------------
AY678276_41356..40295        SRSKMLKRGSRKS-----------------------------------------------
AY484669_42506..43570        LRSKMLKRGSRKS-----------------------------------------------
AF095689_37345..38409        LRSKMLKRGSRKS-----------------------------------------------
M35027_40905..41969          LRSKMLKRGSRKS-----------------------------------------------
X94355_54038..55102          LRSKMLKRGSRKS-----------------------------------------------
DQ377945_43233..44279        LRSKMLKRGSRKS-----------------------------------------------
AY313847_40685..41731        LRSKMLKRGSRKS-----------------------------------------------
AY313848_40740..41786        LRSKMLKRGSRKS-----------------------------------------------
AF410153_15483..16562        LFSKYRKNDSHR------------------------------------------------
AY689436_26136..24997        MFSRMIYRYNKK------------------------------------------------
AY689437_29047..27905        MFSRMRYRYNNKK-----------------------------------------------
                                                                                         

AY318871_160880..162277      SPKLDKNDTT---------------NTANTTNTASF------------------------
AF198100_131387..132742      -------ESP---------------GKLQIVEIN--------------------------
AJ581527_126195..127550      -------ESP---------------GKLQIVEIN--------------------------
M88588_2726..3178            -------ESP---------------GKLQIVEIN--------------------------
AF250284_191586..192158      -------------------------KFKELI-----------------------------
AY386265_7713..9110          GCMPMRRPRI---------------RS---------------------------------
AY386264_7471..8829          GCMPLRRPRD--GADGGDSDDDYEYGDTDSV-----------------------------
AY386263_6265..7626          GCMPLRRPRD-GADGGGDSDDDYGYGDTDSV-----------------------------
U34774_1723..3051            GCMPLRRPRD-GADGGGDSDDDYGYGDTDSV-----------------------------
S82833_115..1443             GCMPLRRPRD-GADGGGDSDDDYGYGDTDSV-----------------------------
DQ184476_6684..8012          GCMPLRRPRD-GADGGGDSDDDYGYGDTDSV-----------------------------
AX754989_6681..8042          GCMPLRRPRD-GADGGGDSDDDYGYGDTDSV-----------------------------
U60315_21907..23949          ADLLPRAPAP---------------ACVPVPACTSAPSCVPAPACMSAPVPACAPASAPA
U86894_5744..7666            ADLLPRAPAP---------------ACVPVPACTSAPSCVPAPACMSAPVPAC-------
DQ377804_10198..11676        TSPPTRRRTSSFTRPAGTPPASPTSKAVALAQTQPVQTPPGSPRKVPDSPPAR-------
AY077834_18364..18230        ------------------------------------------------------------
AY077835_18311..18165        ------------------------------------------------------------
AY077836_18374..18228        ------------------------------------------------------------
AY077835_17692..17567        ------------------------------------------------------------
AY077836_17755..17630        ------------------------------------------------------------
AF409138_17909..18817        EYILK-------------------------------------------------------
AF409137_18034..18495        ------------------------------------------------------------
AF325528_18033..18941        EYILK-------------------------------------------------------
AF409137_18619..18942        EYILK-------------------------------------------------------
Y16780_29624..30688          SSMLARRHTP---------------KKMNIV-----------------------------
X69198_28639..29703          SSMLARRHTP---------------KKMNIV-----------------------------
L22579_29263..30327          SSMLARRHTP---------------KKMNIV-----------------------------
DQ011157_37977..39041        SSILARRPTP---------------KKMNIV-----------------------------
AY741551_37968..39032        SSILARRPTP---------------KKMNIV-----------------------------
DQ011153_37977..39041        SSILARRPTP---------------KKMNIV-----------------------------
AY753185_38207..39271        SSILARRPTP---------------KKMNIV-----------------------------
AY603973_37964..39028        SSILARRPTP---------------KKMNIV-----------------------------
DQ011156_38440..39504        SSILARRPTP---------------KKMNIV-----------------------------
AF380138_38046..39110        SSILARRPTP---------------KKMNIV-----------------------------
DQ011155_38165..39229        SSILARRPTP---------------KKMNIV-----------------------------
DQ011154_38184..39248        SSILARRPTP---------------KKMNIV-----------------------------
AF438165_40661..41725        SSILARRPTP---------------KKMNIV-----------------------------
AY009089_38871..39935        SSILARRPTP---------------KKMNIV-----------------------------
AF012825_46553..47617        SSILTRRPTP---------------KKMNIV-----------------------------
M57977_4989..6002            SSILARRPTP---------------KKMNIV-----------------------------
AY603355_27679..27981        SSILARRPTP---------------KKMNIV-----------------------------
AF482758_54459..55523        SSILARRPTP---------------KKMNIV-----------------------------
AY603355_26968..27222        ------------------------------------------------------------
AY243312_37801..38847        SSILARRPTP---------------KKMNIV-----------------------------
AY678277_40414..41478        SSILARRPTP---------------KKMNIV-----------------------------
AY678275_40414..41478        SSILARRPTP---------------KKMNIV-----------------------------
AY678276_41356..40295        SSILARRPTP---------------KKMNIV-----------------------------
AY484669_42506..43570        SSILARRPTP---------------KKMNIV-----------------------------
AF095689_37345..38409        SSILARRPTP---------------KKMNIV-----------------------------
M35027_40905..41969          SSILARRPTP---------------KKMNIV-----------------------------
X94355_54038..55102          SSILARRPTP---------------KKMNIV-----------------------------
DQ377945_43233..44279        SSILARRPTP---------------KKMNIV-----------------------------
AY313847_40685..41731        SSILARRPTP---------------KKMNIV-----------------------------
AY313848_40740..41786        SSILARRPTP---------------KKMNIV-----------------------------
AF410153_15483..16562        ------------------------------------------------------------
AY689436_26136..24997        SYR---------------------------------------------------------
AY689437_29047..27905        SYI---------------------------------------------------------
                                                                                         

AY318871_160880..162277      -------------------------------------------NELPFNFSDT-------
AF198100_131387..132742      -------------------------------------------DEEDITFTDN-------
AJ581527_126195..127550      -------------------------------------------DEEDITFTDN-------
M88588_2726..3178            -------------------------------------------DEEDITFTDN-------
AF250284_191586..192158      ----------------------------------------------------N-------
AY386265_7713..9110          -------------------------------------------NDEDSEYDDN-------
AY386264_7471..8829          -------------------------------------------ASSVAPVEAR-------
AY386263_6265..7626          -------------------------------------------ASSVAPVEAR-------
U34774_1723..3051            -------------------------------------------ASSVAPVEAR-------
S82833_115..1443             -------------------------------------------ASSVAPVEAR-------
DQ184476_6684..8012          -------------------------------------------ASSVAPVEAR-------
AX754989_6681..8042          -------------------------------------------ASSVAPVEAR-------
U60315_21907..23949          RAPASAPARAPASAPASAPASAPASAPASAPASAPARTHKRKGTPLPLRPRSKRVRARAV
U86894_5744..7666            -----------------------------APARTH----KRKGTPLPLRPRSKRVRARAV
DQ377804_10198..11676        -----------------------------PAKAAVLRRKPSGGYDETGRFPMM-------
AY077834_18364..18230        -------------------------------------------SN-----KKK-------
AY077835_18311..18165        ------------------------------------------------------------
AY077836_18374..18228        ------------------------------------------------------------
AY077835_17692..17567        -------------------------------------------MEKEN------------
AY077836_17755..17630        -------------------------------------------MEKENNC----------
AF409138_17909..18817        -------------------------------------------YFLNNRCYDD-------
AF409137_18034..18495        ------------------------------------------------------------
AF325528_18033..18941        -------------------------------------------YFLNNRCYDD-------
AF409137_18619..18942        -------------------------------------------YFLNNRCYDD-------
Y16780_29624..30688          -------------------------------------------TDLENRLKKN-------
X69198_28639..29703          -------------------------------------------TDLENRLKKN-------
L22579_29263..30327          -------------------------------------------TDLENRLKKN-------
DQ011157_37977..39041        -------------------------------------------TDSENRLKKN-------
AY741551_37968..39032        -------------------------------------------TDSENRLKKN-------
DQ011153_37977..39041        -------------------------------------------TDSENRLKKN-------
AY753185_38207..39271        -------------------------------------------TDSENRLKKN-------
AY603973_37964..39028        -------------------------------------------TDSENRLKKN-------
DQ011156_38440..39504        -------------------------------------------TDSENRLKKN-------
AF380138_38046..39110        -------------------------------------------TDSENRLKKN-------
DQ011155_38165..39229        -------------------------------------------TDSENRLKKN-------
DQ011154_38184..39248        -------------------------------------------TDSENRLKKN-------
AF438165_40661..41725        -------------------------------------------TDLENRLKKN-------
AY009089_38871..39935        -------------------------------------------TDLENRLKKN-------
AF012825_46553..47617        -------------------------------------------TDLENRVKKN-------
M57977_4989..6002            -------------------------------------------TDLENRLKKN-------
AY603355_27679..27981        -------------------------------------------TDLENRLKKN-------
AF482758_54459..55523        -------------------------------------------TDLENRLKKN-------
AY603355_26968..27222        ------------------------------------------------------------
AY243312_37801..38847        -------------------------------------------TDLENRLKKN-------
AY678277_40414..41478        -------------------------------------------TDLENRLKKN-------
AY678275_40414..41478        -------------------------------------------TDLENRLKKN-------
AY678276_41356..40295        -------------------------------------------TDLENRLKKN-------
AY484669_42506..43570        -------------------------------------------TDLENRLKKN-------
AF095689_37345..38409        -------------------------------------------TDLENRLKKN-------
M35027_40905..41969          -------------------------------------------TDLENRLKKN-------
X94355_54038..55102          -------------------------------------------TDLENRLKKN-------
DQ377945_43233..44279        -------------------------------------------TDLENRLKKN-------
AY313847_40685..41731        -------------------------------------------TDLENRLKKN-------
AY313848_40740..41786        -------------------------------------------TDLENRLKKN-------
AF410153_15483..16562        ------------------------------------------------------------
AY689436_26136..24997        -------------------------------------------AKNKNHHDSS-------
AY689437_29047..27905        -------------------------------------------TKNKNRHASS-------
                                                                                         

AY318871_160880..162277      ----PYYKLTKSDDE-----------------KVNINLTYGYNIIKIHDINN--LLNDVN
AF198100_131387..132742      ----PYYKLVKSRDNS----------------INLVPLVGCVMI-KINDIKG--VTDKVN
AJ581527_126195..127550      ----PYYKLVKSRDNS----------------INLVPLVGCVMI-KINDIKG--VTDKVN
M88588_2726..3178            ----PYYKLVKSRDNS----------------INLVPLVGCVMI-KINDIKG--VTDKVN
AF250284_191586..192158      ----DYI---KN--------------------DSYMSDVRITDL----EFRKSILNDDSE
AY386265_7713..9110          ---VPYGGDPDSVDAAAPVARPLVLTVPGASRPVLVDSVFERIIPDVSA-----LVTHLG
AY386264_7471..8829          ----PLVLTVPGTN-C----------------PVLVDSVFETRIENTSS-----VVTHVG
AY386263_6265..7626          ----PLVLTVPGTN-C----------------PVLVDSVFETRIENTSS-----VVTHVG
U34774_1723..3051            ----PLVLTVPGTN-C----------------PVLVDSVFETRIENTSS-----VVTHVG
S82833_115..1443             ----PLVLTVPGTN-C----------------PVLVDSVFETRIENTSS-----VVTHVG
DQ184476_6684..8012          ----PLVLTVPGTN-C----------------PVLVDSVFETRIENTSS-----VVTHVG
AX754989_6681..8042          ----PLVLTVPGTN-C----------------PVLVDSVFETRIENTSS-----VVTHVG
U60315_21907..23949          RQLPEYLLRDGNGNFC------------------LSSSVFVSSTSVCDALFPMQVCTGEG
U86894_5744..7666            RQLPEYLLRDGNGNFC------------------LSSSVFVSSTSVCDALFPMQVCTGEG
DQ377804_10198..11676        ----QRLKYIRSSTTG----------------GELVDTVQCRRLTPTDQALLDLVEKEDR
AY077834_18364..18230        ----KYI-----------------------------------------------------
AY077835_18311..18165        ---------------------------------IYFEVLFLN------------------
AY077836_18374..18228        --------------------------------KIYFEVLFLN------------------
AY077835_17692..17567        ------------------------------------------------------------
AY077836_17755..17630        ------------------------------------------------------------
AF409138_17909..18817        ----LYS-----VNGG----------------NVAVGNFLKSKSEELYFSFNLFL----N
AF409137_18034..18495        ------------------------------------------------------------
AF325528_18033..18941        ----LYS-----VNGG----------------NVAVGNFLKSKSEELYFSFNLFL----N
AF409137_18619..18942        ----LYS-----VNGG----------------NVAVGNFLKSKSEELYFSFNLFL----N
Y16780_29624..30688          ----SYI---ENTNQG----------------NILMDSIFVSTM-SVETLFGSYITDDSD
X69198_28639..29703          ----SYI---ENTNQG----------------NILMDSIFVSTM-SVETLFGSYITDDSD
L22579_29263..30327          ----SYI---ENTNQG----------------NILMDSIFVSTM-SVETLFGSYITDDSD
DQ011157_37977..39041        ----SYI---ENTNQG----------------NILMDSIFVSTM-PVETLFGSYITDDND
AY741551_37968..39032        ----SYI---ENTNQG----------------NILMDSIFVSTM-PVETLFGSYITDDND
DQ011153_37977..39041        ----SYI---ENTNQG----------------NILMDSIFVSTM-PVETLFGSYITDDND
AY753185_38207..39271        ----SYI---ENTNQG----------------NILMDSIFVSTM-PVETLFGSYITDDND
AY603973_37964..39028        ----SYI---ENTNQG----------------NILMDSIFVSTM-PVETLFGSYITDDND
DQ011156_38440..39504        ----SYI---ENTNQG----------------NILMDSIFVSTM-PVETLFGSYITDDND
AF380138_38046..39110        ----SYI---ENTNQG----------------NILMDSIFVSTM-PVETLFGSYITDDND
DQ011155_38165..39229        ----SYI---ENTNQG----------------NILMDSIFVSTM-PVETLFGSYITDDND
DQ011154_38184..39248        ----SYI---ENTNQG----------------NILMDSIFVSTM-PVETLFGSYITDDND
AF438165_40661..41725        ----SYI---ENTNQG----------------NILMDSIFVSTM-PVETLFGSYITDDSD
AY009089_38871..39935        ----SYI---ENTNQG----------------NILMDSIFVSTM-PVETLFGSYITDDSD
AF012825_46553..47617        ----SYI---ENTNQG----------------NILMDSIFVSTM-SVETLFGSYITDNSD
M57977_4989..6002            ----SYI---ENTNQG----------------NILMDSIFVSTM-PVETLFGSYITDD--
AY603355_27679..27981        ----SYI---ENTNQG----------------NILMDSIFVSTM-PVETLFGSYITDDSD
AF482758_54459..55523        ----SYI---ENTNQG----------------NILMDSIFVSTM-PVETLFGSYITDDSD
AY603355_26968..27222        ------------------------------------------------------------
AY243312_37801..38847        ----SYI---ENTNQG----------------NILMDSIFVSTM-PVETLFGSYITDDSD
AY678277_40414..41478        ----SYI---ENTNQG----------------NILMDSIFVSTM-PVETLFGSYITDDSD
AY678275_40414..41478        ----SYI---ENTNQG----------------NILMDSIFVSTM-PVETLFGSYITDDSD
AY678276_41356..40295        ----SYI---ENTNQG----------------NILMDSIFVSTM-PVETLFGSYITDDSD
AY484669_42506..43570        ----SYI---ENTNQG----------------NILMDSIFVSTM-PVETLFGSYITDDSD
AF095689_37345..38409        ----SYI---ENTNQR----------------NILMDSIFVSTM-PVETLFGSYITDDSD
M35027_40905..41969          ----SYI---ENTNQG----------------NILMDSIFVSTM-PVETLFGSYITDDSD
X94355_54038..55102          ----SYI---ENTNQG----------------NILMDSIFVSTM-PVETLFGSYITDDSD
DQ377945_43233..44279        ----SYI---ENTNQG----------------NILMDSIFVSTM-PVETLFGSYITDDSD
AY313847_40685..41731        ----SYI---ENTNQG----------------NILMDSIFVSTM-PVETLFGSYITDDSD
AY313848_40740..41786        ----SYI---ENTNQG----------------NILMDSIFVSTM-PVETLFGSYITDDSD
AF410153_15483..16562        -----YI---SKENNK----------------YSLKDDIYIDKM-DIDNIRNEVSSLLDS
AY689436_26136..24997        ----EYCFIRKDIKKD----------------NVLSDEISIFKS-PIDV--SDIVKHESY
AY689437_29047..27905        ----EYCFIRKDIKKD----------------NVLSDDISIFKS-PIDV--SDIVKHESF
                                                                                         

AY318871_160880..162277      RLIPSTPSNLSGYYK---IPV-NDMK-IDCLRDVNNYLEVKDIKLVYLAHGNELPNINNY
AF198100_131387..132742      KLLPKTSSKTNSTSCIN-IPI-DSIP-LNFLDDGNKYFNVSEVSILQVSHGNDMMNIDKY
AJ581527_126195..127550      KLLPKTSSKTNSTSCIN-IPI-DSIP-LNFLDDGNKYFNVSEVSILQVSHGNDMMNIDKY
M88588_2726..3178            KLLPKTSSKTNSTSCIN-IPI-DSIP-LNFLDDGNKYFNVSEVSILQVSHGNDMMNIDKY
AF250284_191586..192158      EYISLYLSVKNKTFSWEKIPY-PDVQNIQFIMDKFNKYTLDNY-----------------
AY386265_7713..9110          EWTE--IRLFESPFHRAPVRVCRSVL-ARYIYDAEAMFEVKDCQALKLRHGEWYMRQKV-
AY386264_7471..8829          DWSS--ISLFESTFHRAPARICRSEF-SRYVRDANMHFEVGESYGLKLKHDEWYMRHHM-
AY386263_6265..7626          EWTD--ISLFESTFHRAPARICRSEF-SRYVRDANMHFEVGESHGLKLKHDEWYMRHHM-
U34774_1723..3051            EWTA--ISLFESTFHRAPARICRSEF-SRYVRDANMHFEVGESHGLKLKHDEWYMRHHM-
S82833_115..1443             EWTA--ISLFESTFHRAPARICRSEF-SRYVRDANMHFEVGESHGLKLKHDEWYMRHHM-
DQ184476_6684..8012          EWTA--ISLFESTFHRAPARICRSEF-SRYVRDANMHFEVGESHGLKLKHDEWYMRHHM-
AX754989_6681..8042          EWTA--ISLFESTFHRAPARICRSEF-SRYVRDANMHFEVGESHGLKLKHDEWYMRHHM-
U60315_21907..23949          MRVC---KSTQYNYQWRKVSI-DCTY-LRFLQDEEGFFRTSDTYLVRMEHGNFFAGNCLF
U86894_5744..7666            MRVC---KSTQYNYQWRKVSI-DCTY-LRFLQDEEGFFRTSDTYLVRMEHGNFFAGNCLF
DQ377804_10198..11676        DLTR--ASGDNHSYNWKRVTL-PADK-L-SLFESEGLFEAAECFVVRLDHGDGFVEGALM
AY077834_18364..18230        ---------------------------LKY-----------------------FLNNRFY
AY077835_18311..18165        ------------------------------------------------------------
AY077836_18374..18228        ------------------------------------------------------------
AY077835_17692..17567        -----------------------------------------NCYI---------------
AY077836_17755..17630        ------------------------------------------------------------
AF409138_17909..18817        DLDM--SKKKVGFYSLKEINV--NIF-YKLLLNEE-FFTVIGSYLVKLKHGNAFFLNEST
AF409137_18034..18495        --------------------------------------------------MSGFLN----
AF325528_18033..18941        DLDI--SKKKVGFYSLKEINV--NIF-YKLLLNEE-FFTVIGSYLVKLKHGNAFFLNEST
AF409137_18619..18942        DLDI--SKKKVGFYSLKEINV--NIF-YKLLLNEE-FFTVIGSYLVKLKHGNAFF-----
Y16780_29624..30688          DYEL--KDLLNVTYNIKPVIV-PDIK-LDAVLDRDGNFRPADCFLVKLKHRDGFTKGALY
X69198_28639..29703          DYEL--KDLLNVTYNIKPVIV-PDIK-LDAVLDRDGNFRPADCFLVKLKHRDGFTKGALY
L22579_29263..30327          DYEL--KDLLNVTYNIKPVIV-PDIK-LDAVLDRDGNFRPADCFLVKLKHRDGFTKGALY
DQ011157_37977..39041        DYEL--KDLLNVTYNIKPVIV-PDIK-LDSVLDRDGNFRPTDCFLVKLKHSDGFTKGALY
AY741551_37968..39032        DYEL--KDLLNVTYNIKPVIV-PDIK-LDSVLDRDGNFRPTDCFLVKLKHSDGFTKGALY
DQ011153_37977..39041        DYEL--KDLLNVTYNIKPVIV-PDIK-LDSVLDRDGNFRPTDCFLVKLKHSDGFTKGALY
AY753185_38207..39271        DYEL--KDLLNVTYNIKPVIV-PDIK-LDSVLDRDGNFRPTDCFLVKLKHSDGFTKGALY
AY603973_37964..39028        DYEL--KDLLNVTYNIKPVIV-PDIK-LDSVLDRDGNFRPTDCFLVKLKHSDGFTKGALY
DQ011156_38440..39504        DYEL--KDLLNVTYNIKPVIV-PDIK-LDSVLDRDGNFRPTDCFLVKLKHSDGFTKGALY
AF380138_38046..39110        DYEL--KDLLNVTYNIKPVIV-PDIK-LDSVLDRDGNFRPADCFLVKLKHSDGFTKGALY
DQ011155_38165..39229        DYEL--KDLLNVTYNIKPVIV-PDIK-LDSVLDRDGNFRPADCFLVKLKHSDGFTKGALY
DQ011154_38184..39248        DYEL--KDLLNVTYNIKPVIV-PDIK-LDSVLDRDGNFRPADCFLVKLKHSDGFTKGALY
AF438165_40661..41725        DYEL--KDLLNVTYNIKPVIV-PDIK-LDAVLDRDGNFRPADCFLVKLKHRDGFTKGALY
AY009089_38871..39935        DYEL--KDLLNVTYNIKPVIV-PDIK-LDAVLDRDGNFRPADCFLVKLKHRDGFTKGALY
AF012825_46553..47617        DYEL--KDLLNVTYNIKPVIV-PDIK-LDAVLDRDGNFRPADCFLVKLKHRDGFTKGALY
M57977_4989..6002            -YEL--KDLLNVTYNIKPDIV-PDIK-LDAVLDRDGNFRPADCFLVKLKHRDGFTKGALY
AY603355_27679..27981        DYEL--KDLLNVTYNIT-------------------------------------------
AF482758_54459..55523        DYEL--KDLLNVTYNIKPVMV-PDIK-LDAVLDRDGNFRPADCFLVKLKHRDGFTKGALY
AY603355_26968..27222        ------------------------------------------------------------
AY243312_37801..38847        DYEL--KDLLNVTYNIKPVIV-PDIK-LDAVLDRDGNFRPADCFLVKLKHRDGFTKGALY
AY678277_40414..41478        DYEL--KDLLNVTYNIKPVIV-PDIK-LDAVLDRDGNFRPADCFLVKLKHRDGFTKGALY
AY678275_40414..41478        DYEL--KDLLNVTYNIKPVIV-PDIK-LDAVLDRDGNFRPADCFLVKLKHRDGFTKGALY
AY678276_41356..40295        DYEL--KDLLNVTYNIKPVIV-PDIK-LDAVLDRDGNFRPADCFLVKLKHRDGFTKGALY
AY484669_42506..43570        DYEL--KDLLNVTYNIKPVII-PDIK-LDAVLDRDGNFRPADCFLVKLKHRDGFTKGALY
AF095689_37345..38409        DYEL--KDLLNVTYNIKPVIV-PDIK-LDAVLDRDGNFRPADCFLVKLKHRDGFTKGALY
M35027_40905..41969          DYEL--KDLLNVTYNIKPVIV-PDIK-LDAVLDRDGNFRPADCFLVKLKHRDGFTKGALY
X94355_54038..55102          DYEL--KDLLNVTYNIKPVIV-PDIK-LDAVLDRDGNFRPADCFLVKLKHRDGFTKGALY
DQ377945_43233..44279        DYEL--KDLLNVTYNIKPVIV-PDIK-LDAVLDRDGNFRPADCFLVKLKHRDGFTKGALY
AY313847_40685..41731        DYEL--KDLLNVTYNIKPVIV-PDIK-LDAVLDRDGNFRPADCFLVKLKHRDGFTKGALY
AY313848_40740..41786        DYEL--KDLLNVTYNIKPVIV-PDIK-LDAVLDRDGNFRPADCFLVKLKHRDGFTKGALY
AF410153_15483..16562        DFIK--EITDDVEYSWKKVYV-NPVL-FNSILDKEGYFTIDESFLIKLEHGNGFSKGAIH
AY689436_26136..24997        TYGFFTEEINNVSYSWKKINI-DNKM-IDFVLDKDGLVSISDTYLVRLRHGNGFSKGTIF
AY689437_29047..27905        TCGFFTEEINNVSYSWKKINI-DNQM-IDFLLDKDGLVSISDTYLVRLRHGNGFSKGTIF
                                                                                         

AY318871_160880..162277      DRNFLGFTAVICINNTGRSMVMVKHCN---GKQHSMVTGLCLIARSFYSINILPQIIGSS
AF198100_131387..132742      VDGSFDYIAVLCLKNSGRSVIMLNHCNKQHVMQDNFC----LIFRSFYGINILTQIIGES
AJ581527_126195..127550      VDGSFDYIAVLCLKNSGRSVIMLNHCNKQHVMQDNFC----LIFRSFYGINILTQIIGES
M88588_2726..3178            VDGSFDYIAVLCLKNSGRS-----------------------------------------
AF250284_191586..192158      ------------------------------------------------------------
AY386265_7713..9110          SPDMASFVALICIRNEGVAALAVNNTK---YLNTNITVGSAIVFPAVRGMFLLPHIGGEA
AY386264_7471..8829          APTVAAYVAILCVKNEGMAGISVNNTK---FLKTNMQEGDVLVVPAARSMFFLPQVGGDA
AY386263_6265..7626          APTVAAYVTIICVKNEGMAGISVNNTK---FLKTNMQEGDVLVVPAARSVFFLPQVGGDA
U34774_1723..3051            APTVAAYVTIICVKNEGMAGISVNNTK---FLKTNMQEGDVLVVPAARSVFFLPQVGGDA
S82833_115..1443             APTVAAYVTIICVKNEGMAGISVNNTK---FLKTNMQEGDVLVVPAARSVFFLPQVGGDA
DQ184476_6684..8012          APTVAAYVTIICVKNEGMAGISVNNTK---FLKTNMQEGDVLVVPAARSVFFLPQVGGDA
AX754989_6681..8042          APTVAAYVTIICVKNEGMAGISVNNTK---FLKTNMQEGDVLVVPAARSVFFLPQVGGDA
U60315_21907..23949          TDNASGFQAVICIFSSGASAVGVRHSP---VVEHSMRRGDYIVMRSSQALQFLPQVAGCA
U86894_5744..7666            TDNASGFQAVICIFSSGASAVGVRHSP---VVEHSMRRGDYIVMRSSQALQFLPQVAGCA
DQ377804_10198..11676        MGSSCGFLCTVCVRNEGIAGLAVPGTH---HVSQQLERGDMLVSRAARGVQMFPQVGGSA
AY077834_18364..18230        L--------------------------------------------------YLYSVNGGN
AY077835_18311..18165        ------------------------------------------------------------
AY077836_18374..18228        ------------------------------------------------------------
AY077835_17692..17567        ------------------------------------------------------------
AY077836_17755..17630        ---------------------YIPNN----------------------------------
AF409138_17909..18817        FSNSVVITA--CVKNKGISGLFIPDTT---FLKINIEEGDFIMSGFLNGVNFLPQIGGES
AF409137_18034..18495        ------------------------------------------------GVNFLPQIGGES
AF325528_18033..18941        FSNSVVITA--CVKNKGISGLFIPDTT---FLKINIDEGDFIMSGFLNGVNFLPQIGGES
AF409137_18619..18942        ------------------------------------------------------------
Y16780_29624..30688          LGHSAGFTATICLKNEGVSGLYIPGTS---VIRTNICQGDTIVSRSSRGVQFLLQIGGEA
X69198_28639..29703          LGHSAGFTATICLKNEGVSGLYIPGTS---VIRTNICQGDTIVSRSSRGVQFLLQIGGEA
L22579_29263..30327          LGHSAGFTATICLKNEGVSGLYIPGTS---VIRTNICQGDTIVSRSSRGVQFLLQIGGEA
DQ011157_37977..39041        LGHSAGFTATICLKNEGVSGLYIPGTS---VVRSNICQGDTIVSRSSRGVQFLPQIGGEA
AY741551_37968..39032        LGHSAGFTATICLKNEGVSGLYIPGTS---VVRSNICQGDTIVSRSSRGVQFLPQIGGEA
DQ011153_37977..39041        LGHSAGFTATICLKNEGVSGLYIPGTS---VVRSNICQGDTIVSRSSRGVQFLPQIGGEA
AY753185_38207..39271        LGHSAGFTATICLKNEGVSGLYIPGTS---VVRSNICQGDTIVSRSSRGVQFLPQIGGEA
AY603973_37964..39028        LGHSAGFTATICLKNEGVSGLYIPGTS---VVRSNICQGDTIVSRSSRGVQFLPQIGGEA
DQ011156_38440..39504        LGHSAGFTATICLKNEGVSGLYIPGTS---VVRSNICQGDTIVSRSSRGVQFLPQIGGEA
AF380138_38046..39110        LGHSAGFTATICLKNEGVSGLYIPGTS---VVRSNICQGDTIVSRSSRGVQFLPQIGGEA
DQ011155_38165..39229        LGHSAGFTATICLKNEGVSGLYIPGTS---VVRSNICQGDTIVSRSSRGVQFLPQIGGEA
DQ011154_38184..39248        LGHSAGFTATICLKNEGVSGLYIPGTS---VVRSNICQGDTIVSRSSRGVQFLPQIGGEA
AF438165_40661..41725        LGHSAGFTATICLKNEGVSGLYIPGTS---VIRSNICQGDTIVSRSSRGVQFLPQIGGEA
AY009089_38871..39935        LGHSAGFTATICLKNEGVSGLYIPGTS---VIRSNICQGDTIVSRSSRGVQFLPQIGGEA
AF012825_46553..47617        LGHGAGFTATICLKNEGVSGLYIPGTS---VIRSNICQGDTIVSRSSRGVQFLPQIGGEA
M57977_4989..6002            LGHSAGFTATICLKNEGVSGLYIPGAS---VIRSNICQGDT-VSRSSRGVQFLPQIGGEA
AY603355_27679..27981        -GHSS-------------------------------------------------------
AF482758_54459..55523        LGHSAGFTATICLKNEGVSGIYIPGTS---VIRSNICQGDTIVSRSSRGVQFLPQIGGEA
AY603355_26968..27222        ------------------------------------------------------------
AY243312_37801..38847        LGHSAGFTATICLKNEGVSGLYIPGTS---VIRSNICQGDTIVSRSSRGVQFLPQIGGEA
AY678277_40414..41478        LGHSAGFTATICLKNEGVSGLYIPGTS---VIRSNICQGDTIVSRSSRGVQFLPQIGGEA
AY678275_40414..41478        LGHSAGFTATICLKNEGVSGLYIPGTS---VIRSNICQGDTIVSRSSRGVQFLPQIGGEA
AY678276_41356..40295        LGHSAGFTATICLKNEGVSGLYIPGTS---VIRSNICQGDTIVSRSSRGVQFLPQIGGEA
AY484669_42506..43570        LGHSAGFTATICLKNEGVSGLYIPGTS---VIRSNICQGDTIVSRSSRGVQFLPQIGGEA
AF095689_37345..38409        LGHSAGFTATICLKNEGVSGLYIPGTS---VIRSNICQGDTIVSRSSRGVQFLPQIGGEA
M35027_40905..41969          LGHSAGFTATICLKNEGVSGLYIPGTS---VIRSNICQGDTIVSRSSRGVQFLPQIGGEA
X94355_54038..55102          LGHSAGFTATICLKNEGVSGLYIPGTS---VIRSNICQGDTIVSRSSRGVQFLPQIGGEA
DQ377945_43233..44279        LGHSAGFTATICLKNEGVSGLYIPGTS---VIRSNICQGDTIVSRSSRGVQFLPQIGGEA
AY313847_40685..41731        LGHSAGFTATICLKNEGVSGLYIPGTS---VIRSNICQGDTIVSRSSRGVQFLPQIGGEA
AY313848_40740..41786        LGHSAGFTATICLKNEGVSGLYIPGTS---VIRSNICQGDTIVSRSSRGVQFLPQIGGEA
AF410153_15483..16562        VGSSYGFTATICIKNDGISGICVPNSV---YLKTHVEEGDYIISRSSRGIKFLPHIGHHI
AY689436_26136..24997        IGSSYGFIATICIKNDGISGLYIPKSV---HLKINVEVGDYIISRASRGIKFLPQIGGDA
AY689437_29047..27905        IGSSYGFIATICIKNDGISGLYIPKSV---HLKINVEVGDYIISRASRGIKFLPQIGGDA
                                                                                         

AY318871_160880..162277      RYLILYLTTTKKFNDVWPEIFSTNKDKDSLSYLQDMKEDNHLVVATNMERNVYKNVEAFI
AF198100_131387..132742      VYLLVKLSPSDLFKIRWSSVIDSNRFMGKKFYIRNLQEDACIEKMKNMEKDIYKNIEFII
AJ581527_126195..127550      VYLLVKLSPSDLFKIRWSSVIDSNRFMGKKFYIRNLQEDACIEKMKNMEKDIYKNIEFII
M88588_2726..3178            ------------------------------------------------------------
AF250284_191586..192158      ------------------------KLIDC-------------------------------
AY386265_7713..9110          EYIILTMTPTQ-------------DLLDQGYDVFSPSVDQDAQIRTASAAETRK------
AY386264_7471..8829          EYIIVTLVPTA-------------ELRDLGFEVFPPSIDQEAQVLVANVAETRR------
AY386263_6265..7626          EYIIVTLVPTA-------------ELCDLGFEVFPPSIDQEAQVRVANVAETRR------
U34774_1723..3051            EYIIVTLVPTA-------------ELCDLGFEVFPPSIDQEAQVRVANVAETRR------
S82833_115..1443             EYIIVTLVPTA-------------ELCDLGFEVFPPSIDQEAQVRVANVAETRR------
DQ184476_6684..8012          EYIIVTLVPTA-------------ELCDLGFEVFPPSIDQEAQVRVANVAETRR------
AX754989_6681..8042          EYIIVTLVPTA-------------ELCDLGFEVFPPSIDQEAQVRVANVAETRR------
U60315_21907..23949          LYLIVRIEPTD-------------AFFAT--YVRDLAEVPEVQDAAFEAAARKWR-----
U86894_5744..7666            LYLIVRIEPTD-------------AFFAT--YVRDLAEVPEVQDAAFEAAARKWR-----
DQ377804_10198..11676        LFLIVSVVPSS-------------DLLASGITIGSPTLPSGSMTASKTVATRRQ------
AY077834_18364..18230        FLMTHDMSKKA-------------------------------------------------
AY077835_18311..18165        ------------------------------------------------------------
AY077836_18374..18228        ------------------------------------------------------------
AY077835_17692..17567        --------PNN-------------------FVIYDT------------------------
AY077836_17755..17630        ------------------------------FVIYDT------------------------
AF409138_17909..18817        IYLVTILSPKEL------------SITEKAFFY-EKNNEETLNITSNIISIRRL------
AF409137_18034..18495        IYLVTILSPKEL------------SITEKAFFYKK-NNEETLNITSNIISIRRL------
AF325528_18033..18941        IYLVTILSPKEL------------SITEKAFFYKK-NNEETLNITSNIISIRRL------
AF409137_18619..18942        ------------------------------------------------------------
Y16780_29624..30688          IFLIVSLCPTK-------------KLVETGFVIPNISSNDNAKIAARILSEKRK------
X69198_28639..29703          IFLIVSLCPTK-------------KLVETGFVIPNISSNDNAKIAARILSEKRK------
L22579_29263..30327          IFLIVSLCPTK-------------KLVETGFVIPNISSNDNAKIAARILSEKRK------
DQ011157_37977..39041        IFLIVSLCPTK-------------KLVETGFVIPEISSNDNAKIAARILSEKRK------
AY741551_37968..39032        IFLIVSLCPTK-------------KLVETGFVIPEISSNDNAKIAARILSEKRK------
DQ011153_37977..39041        IFLIVSLCPTK-------------KLVETGFVIPEISSNDNAKIAARILSEKRK------
AY753185_38207..39271        IFLIVSLCPTK-------------KLVETGFVIPEISSNDNAKIAARILSEKRK------
AY603973_37964..39028        IFLIVSLCPTK-------------KLVETGFVIPEISSNDNAKIAARILSEKRK------
DQ011156_38440..39504        IFLIVSLCPTK-------------KLVETGFVIPEISSNDNAKIAARILSEKRK------
AF380138_38046..39110        IFLIVSLCPTK-------------KLVETGFVIPEISSNDNAKIAARILSEKRK------
DQ011155_38165..39229        IFLIVSLCPTK-------------KLVETGFVIPEISSNDNAKIAARILSEKRK------
DQ011154_38184..39248        IFLIVSLCPTK-------------KLVETGFVIPEISSNDNAKIAARILSEKRK------
AF438165_40661..41725        IFLIVSLCPTK-------------KLVETGFVIPDISSNDNAKIAARILSEKHK------
AY009089_38871..39935        IFLIVSLCPTK-------------KLVETGFVIPDISSNDNAKIAARILSEKHK------
AF012825_46553..47617        IFLIVSLCPTK-------------KLVETGFIIPEISSNDNAKIAARILSEKRN------
M57977_4989..6002            IFLIVSLCPTK-------------KLVETGFVIPEISSNDNAKIAARILSEKRK------
AY603355_27679..27981        ------------------------------------------------------------
AF482758_54459..55523        IFLIVSLCPTK-------------KLVETGFIIPEISSNDNAKIAARILSEKRK------
AY603355_26968..27222        ------------------------------------------------------------
AY243312_37801..38847        IFLIVSLCPTK-------------KLVETGFVIPEISSNDNAKIAARILSEKRK------
AY678277_40414..41478        IFLIVSLCPTK-------------KLVETGFVIPEISSNDNAKIAARILSEKRK------
AY678275_40414..41478        IFLIVSLCPTK-------------KLVETGFVIPEISSNDNAKIAARILSEKRK------
AY678276_41356..40295        IFLIVSLCPTK-------------KLVETGFVIPEISSNDNAKIAARILSEKRK------
AY484669_42506..43570        IFLIVSLCPTK-------------KLVETGFVIPEISSNDNAKIAARILSEKRK------
AF095689_37345..38409        IFLIVSLCPTK-------------KLVETGFVIPEISSNDNAKIAARILSEKRK------
M35027_40905..41969          IFLIVSLCPTK-------------KLVETGFVIPEISSNDNAKIAARILSEKRK------
X94355_54038..55102          IFLIVSLCPTK-------------KLVETGFVIPEISSNDNAKIAARILSEKRK------
DQ377945_43233..44279        IFLIVSLCPTK-------------KLVETGFVIPEISSNDNAKIAARILSEKRK------
AY313847_40685..41731        IFLIVSLCPTK-------------KLVETGFVIPEISSNDNAKIAARILSEKRK------
AY313848_40740..41786        IFLIVSLCPTK-------------KLVETGFVIPEISSNDNAKIAARILSEKRK------
AF410153_15483..16562        IYLVLSIVPTK-------------KLSKKGFVVPVIASTQTSSSTSYIVSNRYL------
AY689436_26136..24997        IYLVVSIIPSK-------------KLANMGFIVPTVIITQSSEKATSIICSRRL------
AY689437_29047..27905        VYLVVSIVPSK-------------KLANLGFIVPTVITTQSSEKATSIICNRRL------
                                                                                         

AY318871_160880..162277      LNSILLEDLKSRLSITKQLNANIDSIFHHNSST-----LISDILKRSTDSTMQGISNMPI
AF198100_131387..132742      INSVLLEDLKSRLDITRELNHTIDKMFNHNNNT-----LFSDIIKLSEEIIDKDFKNMEK
AJ581527_126195..127550      INSVLLEDLKSRLDITRELNHTIDKMFNHNNNT-----LFSDIIKLSEEIIDKDFKNMEK
M88588_2726..3178            ------------------------------------------------------------
AF250284_191586..192158      -------EVINKLN------------YDEIDSY-----WVVRYIYN--------------
AY386265_7713..9110          -------RACVLVSDLITLRIELEECYH--RIC-KLMIVISEFGDLYSNVGAKMITESVD
AY386264_7471..8829          -------KACKIVNRIVKLRVDLEKCYY--EIC-KLVIMITEFNERYNDVGAQMITASVD
AY386263_6265..7626          -------KACKIVNQIVKLRVDLEKCYY--EIC-NLVIMITEFNARYNDVGAQMITASVD
U34774_1723..3051            -------KACKIVNQIVKLRVDLEKCYY--EIC-NLVIMITEFNARYNDVGAQMITASVD
S82833_115..1443             -------KACKIVNQIVKLRVDLEKCYY--EIC-NLVIMITEFNARYNDVGAQMITASVD
DQ184476_6684..8012          -------KACKIVNQIVKLRVDLEKCYY--EIC-NLVIMITEFNARYNDVGAQMITASVD
AX754989_6681..8042          -------KACKIVNQIVKLRVDLEKCYY--EICN-LVIMITEFNARYNDVGAQMITASVD
U60315_21907..23949          -------RATELVDDILRARLELEKMNFRRTLLRELQTMYEDIYASCSGKPDLQACDDMV
U86894_5744..7666            -------RATELVDDILRARLELEKMNFRRTLLRELQTMYEDIYASCSGKPDLQACDDMV
DQ377804_10198..11676        -------AAVRCVDEILKLRQKVETRYT--DAC-----LLSEL---CVVYTERYAGRVDE
AY077834_18364..18230        -------------------------GFY--------------------------------
AY077835_18311..18165        ------------------------------NRC------------YDDLYSV--------
AY077836_18374..18228        ------------------------------NRC------------YDDLYSV--------
AY077835_17692..17567        --------------------------------------ILNKIITFCIV-----------
AY077836_17755..17630        --------------------------------------ILNKIITFC-------------
AF409138_17909..18817        -------KIIELVNKIIKLKKVMEKE----NNCY----IPNNFVIY--------------
AF409137_18034..18495        -------KIIELVNKIIKLKKVMKKE----NNCY----IPNNFVIY--------------
AF325528_18033..18941        -------KIIELVNKIIKLKKVMKKE----NNCY----IPNNFVIY--------------
AF409137_18619..18942        ------------------------------------------------------------
Y16780_29624..30688          -------DTIAHIDTLIQYGQQLELAYY--NSC-----MLTEFLHYCNLYA---------
X69198_28639..29703          -------DTITHIDTLIQYGQQLELAYY--NSC-----MLTEFLHYCNLYA---------
L22579_29263..30327          -------DTITHIDTLIQYGQQLELAYY--NSC-----MLTEFLHYCNLYA---------
DQ011157_37977..39041        -------DIIAHINTLIQYRQQLELAYY--NSC-----MLTEFLHYCNSYA---------
AY741551_37968..39032        -------DIIAHINTLIQYRQQLELAYY--NSC-----MLTEFLHYCNSYA---------
DQ011153_37977..39041        -------DIIAHINTLIQYRQQLELAYY--NSC-----MLTEFLHYCNSYA---------
AY753185_38207..39271        -------DIIAHINTLIQYRQQLELAYY--NSC-----MLTEFLHYCNSYA---------
AY603973_37964..39028        -------DIIAHINTLIQYRQQLELAYY--NSC-----MLTEFLHYCNSYA---------
DQ011156_38440..39504        -------DIIAHINTLIQYRQQLELAYY--NSC-----MLTEFLHYCNSYA---------
AF380138_38046..39110        -------DIIAHINTLIQYRQQLELAYY--NSC-----MLTEFLHYCNSYA---------
DQ011155_38165..39229        -------DIIAHINTLIQYRQQLELAYY--NSC-----MLTEFLHYCNSYA---------
DQ011154_38184..39248        -------DIIAHINTLIQYRQQLELAYY--NSC-----MLTEFLHYCNSYA---------
AF438165_40661..41725        -------DTIAHIDTLIQYRQQLDLAYY--NSC-----ILTEFLHYCNSYT---------
AY009089_38871..39935        -------DTIAHIDTLIQYRQQLDLAYY--NSC-----ILTEFLHYCNSYT---------
AF012825_46553..47617        -------DTIAHIDTLIQYRQQLEFAYY--NSC-----MLTEFLHYCNSYA---------
M57977_4989..6002            -------DTIAHIDTLIQHRQQLELAYY--NSC-----MLTEFLHYCNSYA---------
AY603355_27679..27981        ------------------------------------------------------------
AF482758_54459..55523        -------DTIAHIDTLIQYRQQLELAYY--NSC-----MLTEFLHYCNSYA---------
AY603355_26968..27222        --------------------------------------MLTEFLHYCNSYA---------
AY243312_37801..38847        -------DTIAHINTLIQYRQQLELAYY--NSC-----MLTEFLHYCNSYA---------
AY678277_40414..41478        -------DTIAHIDTLIQHRQQLELAYY--NSC-----MLTEFLHYCNSYA---------
AY678275_40414..41478        -------DTIAHIDTLIQHRQQLELAYY--NSC-----MLTEFLHYCNSYA---------
AY678276_41356..40295        -------DTIAHIDTLIQHRQQLELAYY--NSC-----MLTEFLHYCNSYA---------
AY484669_42506..43570        -------DTIAHIDTLIQHRQQLELAYY--NSC-----MLTEFLHYCNSYA---------
AF095689_37345..38409        -------DTIAHIDTLIQHRQQLELAYY--NSC-----MLTEFLHYCNSYA---------
M35027_40905..41969          -------DTIAHIDTLIQHRQQLELAYY--NSC-----MLTEFLHYCNSYA---------
X94355_54038..55102          -------DTIAHIDTLIQHRQQLELAYY--NSC-----MLTEFLHYCNSYA---------
DQ377945_43233..44279        -------DTIAHIDTLIQHRQQLELAYY--NSC-----MLTEFLHYCNSYA---------
AY313847_40685..41731        -------DTIAHIDTLIQHRQQLELAYY--NSC-----MLTEFLHYCNSYA---------
AY313848_40740..41786        -------DTIAHIDTLIQHRQQLELAYY--NSC-----MLTEFLHYCNSYA---------
AF410153_15483..16562        -------KIIDLINTVIHKRDLLEKYYI--AAY-----MTNELLSVYDSHILKHNNISVV
AY689436_26136..24997        -------KIIGIVDKIIKIRETIEKNYI--ASY-----LVSEFLSIYDSYYKKTNKHLKE
AY689437_29047..27905        -------KIISIVDKIIKIRETIEKNYV--ASY-----LVSEFLSIYDSYYKKSNSKHIK
                                                                                         

AY318871_160880..162277      MSNILTLELKRSTNTK--------------------------------NRIRDR------
AF198100_131387..132742      MSDSVLADVKQISKTK--------------------------------NKLRER------
AJ581527_126195..127550      MSDSVLADVKQISKTK--------------------------------NKLRER------
M88588_2726..3178            ------------------------------------------------------------
AF250284_191586..192158      ------------------------------------------------ETENNN------
AY386265_7713..9110          AIAKGMGSVDVGGENCEVDGVASAVALCRRASSRSRRRPVSVSMNRS-HSLLNIGLNNLF
AY386264_7471..8829          AIARGMGGAAQTALCRQSLRGRRPLSAALTRN----------------HSILEHGITGLF
AY386263_6265..7626          AIARGMGGAAQTALCRQSLRGRRPLSAALTRN----------------HSILEHGITSLF
U34774_1723..3051            AIARGMGGAAQTALCRQSLRGRRPLSAALTRN----------------HSILEHGITSLF
S82833_115..1443             AIARGMGGAAQTALCRQSLRGRRPLSAALTRN----------------HSILEHGITSLF
DQ184476_6684..8012          AIARGMGGAAQTALCRQSLRGRRPLSAALTRN----------------HSILEHGITSLF
AX754989_6681..8042          AIARGMGGAAQTALCRQSLRGRRPLSAALTRN----------------HSILEHGITSLF
U60315_21907..23949          ALESCIQDLVSMARMAIDVAASSRREESVLEIMQRLETAQTRAMAAV-QAVRRA--HSQD
U86894_5744..7666            ALESCIQDLVSMARMAIDVAASSRREESVLEIMQRLETAQTRAMAAV-QAVRRA--HSQD
DQ377804_10198..11676        SMRADIEMVKRYMDALIALASARDYTYAERRERNIHFARKRSLALAHLEGMRDN------
AY077834_18364..18230        ------------------------------------------------------------
AY077835_18311..18165        ------------------------------------------------------------
AY077836_18374..18228        ------------------------------------------------------------
AY077835_17692..17567        ------------------------------------------------------------
AY077836_17755..17630        ------------------------------------------------------------
AF409138_17909..18817        ------------------------------------------------DTILNK------
AF409137_18034..18495        ------------------------------------------------DTILNK------
AF325528_18033..18941        ------------------------------------------------DTILNK------
AF409137_18619..18942        ------------------------------------------------------------
Y16780_29624..30688          ------------------------------------------------NTIKES------
X69198_28639..29703          ------------------------------------------------NTIKES------
L22579_29263..30327          ------------------------------------------------NTIKES------
DQ011157_37977..39041        ------------------------------------------------DTIKES------
AY741551_37968..39032        ------------------------------------------------DTIKES------
DQ011153_37977..39041        ------------------------------------------------DTIKES------
AY753185_38207..39271        ------------------------------------------------DTIKES------
AY603973_37964..39028        ------------------------------------------------DTIKES------
DQ011156_38440..39504        ------------------------------------------------DTIKES------
AF380138_38046..39110        ------------------------------------------------DTIKES------
DQ011155_38165..39229        ------------------------------------------------DTIKES------
DQ011154_38184..39248        ------------------------------------------------DTIKES------
AF438165_40661..41725        ------------------------------------------------NTIKES------
AY009089_38871..39935        ------------------------------------------------NTIKES------
AF012825_46553..47617        ------------------------------------------------DTIKES------
M57977_4989..6002            ------------------------------------------------GTIKES------
AY603355_27679..27981        ------------------------------------------------------------
AF482758_54459..55523        ------------------------------------------------DTIKES------
AY603355_26968..27222        ------------------------------------------------GTIKES------
AY243312_37801..38847        ------------------------------------------------GTIKES------
AY678277_40414..41478        ------------------------------------------------GTIKES------
AY678275_40414..41478        ------------------------------------------------GTIKES------
AY678276_41356..40295        ------------------------------------------------GTIKES------
AY484669_42506..43570        ------------------------------------------------GTIKES------
AF095689_37345..38409        ------------------------------------------------GTIKES------
M35027_40905..41969          ------------------------------------------------DTIKES------
X94355_54038..55102          ------------------------------------------------DTIKES------
DQ377945_43233..44279        ------------------------------------------------DTIKES------
AY313847_40685..41731        ------------------------------------------------GTIKES------
AY313848_40740..41786        ------------------------------------------------GTIKES------
AF410153_15483..16562        KNVTFSDD----------------------------------------DIYKKS------
AY689436_26136..24997        EKHVTFSDDII-------------------------------------DTHRKNALEYQI
AY689437_29047..27905        EEKRVTFSDDV-------------------------------------DTHRKNALEYQI
                                                                                         

AY318871_160880..162277      --------------LLKAAINSKDVEEILCSIPS-EERTLEQLKFNQTCIYEHYKKIMED
AF198100_131387..132742      --------------LLKAAISSKEVEEILSDIPVIEEGTIKQFSLNQRAVYDHYKKVIYK
AJ581527_126195..127550      --------------LLKAAISSKEVEEILSDIPVIEEGTIKQFSLNQRAVYDHYKKVIYK
M88588_2726..3178            ------------------------------------------------------------
AF250284_191586..192158      ----------------------EDIDIEIENNESFIKEEIEEVNTTEDFTLD--------
AY386265_7713..9110          AMFAQCANGTPHPDSLMARME-KDLQDMYARFTELWDTVLEKAADLDSTL----------
AY386264_7471..8829          AVFAQTPEGTPHPDSLMARME-RDLRELYSRFSELWDDILQLASDLDSTL----------
AY386263_6265..7626          AVFAQTPEGTPHPDSLMARME-RDLRELYSKFSELWDDILQLASDLDSTL----------
U34774_1723..3051            AVFAQTPEGTPHPDSLTARME-RDLRELYSKFSELWDDILQLASDLDSTL----------
S82833_115..1443             AVFAQTPEGTPHPDSLTARME-RDLRELYSKFSELWDDILQLASDLDSTL----------
DQ184476_6684..8012          AVFAQTPEGTPHPDSLTARME-RDLRELYSKFSELWDDILQLASDLDSTL----------
AX754989_6681..8042          AVFAQTPEGTPHPDSLTARME-RDLRELYSKFSELWDDILQLASDLDSTL----------
U60315_21907..23949          SGAASAASAAKSRAAIVEMIR-RDVSLLERSILQTTSSLQHLAREVSMLV----------
U86894_5744..7666            SGAASAASAAKSRAAIVEMIR-RDVSLLERSILQTTSSLQHLAREVSMLV----------
DQ377804_10198..11676        YSVTTETAKPALPNSVQGYME-EDIAETRDGMLDLWEEIRRLVSNLESLL----------
AY077834_18364..18230        ------------------------------------------------------------
AY077835_18311..18165        ----------------------NGVNVV--------------------------------
AY077836_18374..18228        ----------------------NGVNVV--------------------------------
AY077835_17692..17567        --------------LRKYKIN---------------------------------------
AY077836_17755..17630        ------------------------------------------IVLRKYKI----------
AF409138_17909..18817        ------------NNNFLYSFK-KKYKIDDDE--TLWEKITNLFLKIDKLL----------
AF409137_18034..18495        ------------NNNFLYSFK-KKYKIDDDE--TLWEKITNLFLEIDKLL----------
AF325528_18033..18941        ------------NNNFLYSFK-KKYKIDDDE--TLWEKITNLFLEIDKLL----------
AF409137_18619..18942        ------------------------------------------------------------
Y16780_29624..30688          --------------LLKETIQ-KDINITHTNITTLLNETAKVIKLVKSLV----------
X69198_28639..29703          --------------LLKETIQ-KDINITHTNITTLLNETAKVIKLVKSLV----------
L22579_29263..30327          --------------LLKETIQ-KDINITHTNITTLLNETAKVIKLVKSLV----------
DQ011157_37977..39041        --------------LLKETIQ-KDINIIHTNITTLLNETAKVIKLVKSLV----------
AY741551_37968..39032        --------------LLKETIQ-KDINIIHTNITTLLNETAKVIKLVKSLV----------
DQ011153_37977..39041        --------------LLKETIQ-KDINIIHTNITTLLNETAKVIKLVKSLV----------
AY753185_38207..39271        --------------LLKETIQ-KDINIIHTNITTLLNETAKVIKLVKSLV----------
AY603973_37964..39028        --------------LLKETIQ-KDINIIHTNITTLLNETAKVIKLVKSLV----------
DQ011156_38440..39504        --------------LLKETIQ-KDINIIHTNITTLLNETAKVIKLVKSLV----------
AF380138_38046..39110        --------------LLKETIQ-KDINIIHTNITTLLNETAKVIKLVKSLV----------
DQ011155_38165..39229        --------------LLKETIQ-KDINIIHTNITTLLNETAKVIKLVKSLV----------
DQ011154_38184..39248        --------------LLKETIQ-KDINIIHTNITTLLNETAKVIKLVKSLV----------
AF438165_40661..41725        --------------LLKETIQ-KDINITHTNITTLLNETAKVIKLVKSLV----------
AY009089_38871..39935        --------------LLKETIQ-KDINITHTNITTLLNETAKVIKLVKSLV----------
AF012825_46553..47617        --------------LLKETIQ-KDINITHTNITTLLNETAKVIKLVKSLV----------
M57977_4989..6002            --------------LLKETIQ-KDINITHTNITTLLNETAKVIKLVKSLV----------
AY603355_27679..27981        ------------------------------------------------------------
AF482758_54459..55523        --------------LLKETIQ-KDINITHTNITTLLNETAKVIKLVKSLV----------
AY603355_26968..27222        --------------LL------KDINITHTNITTLLNETAKVIKLVKSLV----------
AY243312_37801..38847        --------------LLKETIQ-KDINITHTNITTLLNETAKVIKLVKSLV----------
AY678277_40414..41478        --------------LLKETIQ-KDINITHTNITTLLNETAKVIKLVKSLV----------
AY678275_40414..41478        --------------LLKETIQ-KDINITHTNITTLLNETAKVIKLVKSLV----------
AY678276_41356..40295        --------------LLKETIQ-KDINITHTNITTLLNETAKVIKLVKSLV----------
AY484669_42506..43570        --------------LLKETIQ-KDINITHTNITTLLNETAKVIKLVKSLV----------
AF095689_37345..38409        --------------LLKETIQ-KDINITHTNITTLLNETAKVIKLVKSLV----------
M35027_40905..41969          --------------LLKETIQ-KDINITHTNITTLLNETAKVIKLVKSLV----------
X94355_54038..55102          --------------LLKETIQ-KDINITHTNITTLLNETAKVIKLVKSLV----------
DQ377945_43233..44279        --------------LLKETIQ-KDINITHTNITTLLNETAKVIKLVKSLV----------
AY313847_40685..41731        --------------LLKETIQ-KDINITHTNITTLLNETAKVIKLVKSLV----------
AY313848_40740..41786        --------------LLKETIQ-KDINITHTNITTLLNETAKVIKLVKSLV----------
AF410153_15483..16562        ---INNDSRYDAEKSIRKRII-NKVNDKNLLIKNLWNEISNLYSRIEVLL----------
AY689436_26136..24997        EKINNKIKDNNFIDNIKLSMV-NDIKGKNKIMNELWEELTLLSQEINNLL----------
AY689437_29047..27905        EKINNKIKDNDFIDNMKLSMV-NDIKGKNKIMNELWEELTLLSQEINNLL----------
                                                                                         

AY318871_160880..162277      TSKRMDVGCRSLEHNYTANLYKVYGQNEYMITYILALISRINNIMETLK--YNLVGLDEF
AF198100_131387..132742      NNSSLDLGCMNIEKSYMFNLYKVYGQNEYMITYILNLINRVKKGMDAIK--SNLGDIYKY
AJ581527_126195..127550      NNSSLDLGCMNIEKSYMFNLYKVYGQNEYMITYILNLINRVKKGMDAIK--SNLGDIYKY
M88588_2726..3178            ------------------------------------------------------------
AF250284_191586..192158      ------------------------DNKNSEN--LYNYIDNKIIEKKNKKKYKKYKLDNDI
AY386265_7713..9110          ------------------------PRTEV----LEKFIHLQVCNSPAGI--ERNQLVQRL
AY386264_7471..8829          ------------------------PRCEC----IERYIHHMVCVSEAGV--KRNELVQRL
AY386263_6265..7626          ------------------------PRCEC----IERYIHHMVCVSEAGV--KRNELVQRL
U34774_1723..3051            ------------------------PRCEC----IERYIHHMVCVSEAGV--KRNELVQRL
S82833_115..1443             ------------------------PRCEC----IERYIHHMVCVSEAGV--KRNELVQRL
DQ184476_6684..8012          ------------------------PRCEC----IERYIHHMVCVSEAGV--KRNELVQRL
AX754989_6681..8042          ------------------------PRCEC----IERYIHHMVCVSEAGV--KRNELVQRL
U60315_21907..23949          ---------------------------PGVMVWIDMFVVGAVSRCHTAR--YCGKLMENM
U86894_5744..7666            ---------------------------PGVMVWIDMFVVGAVSRCHTAR--YCGKLMENM
DQ377804_10198..11676        ------------------------PGCSES---VDRFVLERARRCESAR--SRLALADRL
AY077834_18364..18230        ------------------------------------------------------------
AY077835_18311..18165        ---------------------------------VTNFLKSKVKS----------------
AY077836_18374..18228        ---------------------------------VTNFLKSKVKS----------------
AY077835_17692..17567        ------------------------DDETIW------------------------------
AY077836_17755..17630        ------------------------NDDETIW-----------------------------
AF409138_17909..18817        ---------------------------DYNI--------------------KHYQLINDY
AF409137_18034..18495        ------------------------DYNIKHYQLINEYIINKVK-----------------
AF325528_18033..18941        ---------------------------DYNI--------------------KHYQLINEY
AF409137_18619..18942        ------------------------------------------------------------
Y16780_29624..30688          ------------------------DKEDTDI--VNNFITKEIKNCGGVK--NRDTIVNSL
X69198_28639..29703          ------------------------DKEDTDI--VNNFITKEIKNCGGVK--NRDTIVNSL
L22579_29263..30327          ------------------------DKEDTDI--VNNFITKEIKNCGGVK--NRDTIVNSL
DQ011157_37977..39041        ------------------------DKEDTDI--VNNFITKEIKNCGGVK--NRDKIVNSL
AY741551_37968..39032        ------------------------DKEDTDI--VNNFITKEIKNCGGVK--NRDKIVNSL
DQ011153_37977..39041        ------------------------DKEDTDI--VNNFITKEIKNCGGVK--NRDKIVNSL
AY753185_38207..39271        ------------------------DKEDTDI--VNNFITKEIKNCGGVK--NRDKIVNSL
AY603973_37964..39028        ------------------------DKEDTDI--VNNFITKEIKNCGGVK--NRDKIVNSL
DQ011156_38440..39504        ------------------------DKEDTDI--VNNFITKEIKNCGGVK--NRDKIVNSL
AF380138_38046..39110        ------------------------DKEDTDI--VNNFITKEIKNCGGVK--NRDKIVNSL
DQ011155_38165..39229        ------------------------DKEDTDI--VNNFITKEIKNCGGVK--NRDKIVNSL
DQ011154_38184..39248        ------------------------DKEDTDI--VNNFITKEIKNCGGVK--NRDKIVNSL
AF438165_40661..41725        ------------------------DKEDTDI--VNNFITKEIKNCGGVK--NRDKIVNSL
AY009089_38871..39935        ------------------------DKEDTDI--VNNFITKEIKNCGGVK--NRDKIVNSL
AF012825_46553..47617        ------------------------DKEDTDI--VNNFITKEIKNCGGVK--NRDKIVNSL
M57977_4989..6002            ------------------------DKEDTDI--VNNFITKEIKTVEVLK--QRQNS----
AY603355_27679..27981        ------------------------------------------------------------
AF482758_54459..55523        ------------------------DKEDTDI--VNNFITKEIKNCGGVK--NRDKIVNCL
AY603355_26968..27222        ------------------------DKEDTDI--VNNFITKEI------K--NRDKIVNSL
AY243312_37801..38847        ------------------------DKEDTDI--VNNFITKEI------K--NRDKIVNCL
AY678277_40414..41478        ------------------------DKEDTDI--VNNFITKEIKNCGGVK--NRDKIVNCL
AY678275_40414..41478        ------------------------DKEDTDI--VNNFITKEIKNCGGVK--NRDKIVNCL
AY678276_41356..40295        ------------------------DKEDTDI--VNNFITKEIKNCGGVK--NRDKIVNSL
AY484669_42506..43570        ------------------------DKEDTDI--VNNFITKEIKNCGGVK--NRDKIVNSL
AF095689_37345..38409        ------------------------DKEDTDI--VNNFITKEIKNCGGVK--NRDKIVNSL
M35027_40905..41969          ------------------------DKEDTDI--VNNFITKEIKNCGGVK--NRDKIVNSL
X94355_54038..55102          ------------------------DKEDTDI--VNNFITKEIKNCGGVK--NRDKIVNSL
DQ377945_43233..44279        ------------------------DKEDTDI--VNNFITKEI------K--NRDKIVNSL
AY313847_40685..41731        ------------------------DKEDTDI--VNNFITKEI------K--NRDKIVNSL
AY313848_40740..41786        ------------------------DKEDTDI--VNNFITKEI------K--NRDKIVNSL
AF410153_15483..16562        ------------------------DDDDESLKLIDSYVIYKLSMGESYS--LKEEIVNNL
AY689436_26136..24997        ------------------------DHNHEQYSKINSYIIKIINENECSK--VKSEIIANL
AY689437_29047..27905        ------------------------DHNHEQYSKINSYIIKIINENECSK--VKSEIIANL
                                                                                         

AY318871_160880..162277      -TIRNINYIISQRTKKNQVSNTL
AF198100_131387..132742      -NIDNINLVVSERINKVISGESL
AJ581527_126195..127550      -NIDNINLVVSERINKVISGESL
M88588_2726..3178            -----------------------
AF250284_191586..192158      VEHKKNIFSV-------------
AY386265_7713..9110          TMLAGSGYRLTGSGEGVPV----
AY386264_7471..8829          TMIAGAGYRLTGSGEGVPV----
AY386263_6265..7626          TMIAGAGYRLTGSGEGVPV----
U34774_1723..3051            TMIAGAGYRLTGSGEGVPV----
S82833_115..1443             TMIAGAGYRLTGSGEGVPV----
DQ184476_6684..8012          TMIAGAGYRLTGSGEGVPV----
AX754989_6681..8042          TMIAGAGYRLTGSGEGVPV----
U60315_21907..23949          LALRSIGIPRK------------
U86894_5744..7666            LALRSIGIPRK------------
DQ377804_10198..11676        RFLSGVGIHAESPLPPTNLDNK-
AY077834_18364..18230        -----------------------
AY077835_18311..18165        -YIFSFNLF--------------
AY077836_18374..18228        -YIFSFNLF--------------
AY077835_17692..17567        -----------------------
AY077836_17755..17630        -----------------------
AF409138_17909..18817        -IINKVKYYY-------------
AF409137_18034..18495        -------YYY-------------
AF325528_18033..18941        -IINKVKYYY-------------
AF409137_18619..18942        -----------------------
Y16780_29624..30688          -SLSNLDFYL-------------
X69198_28639..29703          -SLSNLDFYL-------------
L22579_29263..30327          -SLSNLDFYL-------------
DQ011157_37977..39041        -SLSNLDFRL-------------
AY741551_37968..39032        -SLSNLDFRL-------------
DQ011153_37977..39041        -SLSNLDFRL-------------
AY753185_38207..39271        -SLSNLDFRL-------------
AY603973_37964..39028        -SLSNLDFRL-------------
DQ011156_38440..39504        -SLSNLDFRL-------------
AF380138_38046..39110        -SLSNLDFRL-------------
DQ011155_38165..39229        -SLSNLDFRL-------------
DQ011154_38184..39248        -SLSNLDFRL-------------
AF438165_40661..41725        -SLSNLNFHL-------------
AY009089_38871..39935        -SLSNLNFHL-------------
AF012825_46553..47617        -SLSNLDFRL-------------
M57977_4989..6002            -----------------------
AY603355_27679..27981        -----------------------
AF482758_54459..55523        -SLSNLDFRL-------------
AY603355_26968..27222        -SLSNLDFRL-------------
AY243312_37801..38847        -SLSNLDFRL-------------
AY678277_40414..41478        -SLSNLDFRL-------------
AY678275_40414..41478        -SLSNLDFRL-------------
AY678276_41356..40295        -SLSNLDFRL-------------
AY484669_42506..43570        -SLSNLDFRL-------------
AF095689_37345..38409        -SLSNLDFRL-------------
M35027_40905..41969          -SLSNLDFRL-------------
X94355_54038..55102          -SLSNLDFRL-------------
DQ377945_43233..44279        -SLSNLDFRL-------------
AY313847_40685..41731        -SLSNLDFRL-------------
AY313848_40740..41786        -SLSNLDFRL-------------
AF410153_15483..16562        FALSNIGFRIQ------------
AY689436_26136..24997        HALSNVGLYI-------------
AY689437_29047..27905        HALSNVGLYT-------------
                                                    
