# Supplementary material for: Identification of multiple independent horizontal gene transfers into poxviruses using a comparative genomics approach
Source: BMC Evol Biol. 2008 Feb 27;8:67. doi: 10.1186/1471-2148-8-67 (PMC2268676; doi:10.1186/1471-2148-8-67)
Supplement: Additional file 8 — Multiple sequence alignments for all poxvirus families. [file 1471-2148-8-67-S8.gz › Network/Servers/gen153069.gen.tcd.ie/Users/kirsten/poxvirus/aln/103.aln]

CLUSTAL W (1.81) multiple sequence alignment

DQ356948_96686..96339        ----------MVKLILVGKSYCAMCRFAHALLNQPAITDKYELLCVNSFSLFSKENCLDL
AY603355_60756..61130        ---------MKNVLIIFGKPYCSICENVSDAVE--ELKSEYDILHVDILSFFLKDGDSSM
AF095689_71280..71654        ---------MKNVLIIFGKPYCSICENVSDAVE--ELKSEYDILHVDILSFFLKDGDSSM
U94848_66546..66920          ---------MKNVLIIFGKPYCSICENVSDAVE--ELKSEYDILHVDILSFFLKDGDSSM
Y16780_63538..63912          ---------MKNVLIIFGKPYCSICENVSEAVE--ELKSEYDILHVDILSFFLKDGDSSM
AF438165_74554..74928        ---------MKNVLIIFGKPYCSICENVSEAVE--ELKSEYDILHVDILSFFLKDGDSSM
X67119_12409..12783          ---------MKNVLIIFGKPYCSICENVSEAVE--ELKSEYDILHVDILSFFLKDGDSSM
X69198_62524..62898          ---------MKNVLIIFGKPYCSICENVSEAVE--ELKSEYDILHVDILSFFLKDGDSSM
L22579_63157..63531          ---------MKNVLIIFGKPYCSICENVSEAVE--ELKSEYDILHVDILSFFLKDGDSSM
AY009089_72764..73138        ---------MKNVLIIFGKPYCSICENVSEAVE--ELKSEYDILHVDILSFFLKDGDSSM
X76267_4493..4867            ---------MKNVLIIFGKPYCSICENVSEAVE--ELKSEYDILHVDILSFFLKDGDSSM
X94355_87943..88317          ---------MKNVLIIFGKPYCSICENVSEAVE--ELKSEYDILHVDILSFFLKDGDSSM
M35027_74841..75215          ---------MKNVLIIFGKPYCSICENVSDAVE--ELKSEYDILHVDILSFFLKDGDSSM
AY484669_76443..76817        ---------MKNVLIIFGKPYCSICENVSDAVE--ELKSEYDILHVDILSFFLKDGDSSM
AY243312_71710..72084        ---------MKNVLIIFGKPYCSICENVSDAVE--ELKSEYDILHVDILSFFLKDGDSSM
J03399_10967..11341          ---------MKNVLIIFGKPYCSICENVSDAVE--ELKSEYDILHVDILSFFLKDGDSSM
AY678277_74332..74706        ---------MKNVLIIFGKPYCSICENVSESVE--ELKSEYDILHVDILSFFLKDGDSSM
DQ377945_77117..77491        ---------MKNVLIIFGKPYCSICENVSESVE--ELKSEYDILHVDILSFFLKDGDSSM
AY313847_74543..74917        ---------MKNVLIIFGKPYCSICENVSESVE--ELKSEYDILHVDILSFFLKDGDSSM
AY313848_74606..74980        ---------MKNVLIIFGKPYCSICENVSESVE--ELKSEYDILHVDILSFFLKDGDSSM
AY678275_74332..74706        ---------MKNVLIIFGKPYCSICENVSESVE--ELKSEYDILHVDILSFFLKDGDSSM
AY678276_74585..74214        ---------MKNVLIIFGKPYCSICENVSESVE--ELKSEYDILHVDILSFFLKDGDSSM
AF482758_88434..88808        ---------MKNVLIIFGKPYCSICENVSEAVE--ELKSEYDILHVDILSFFLKDGASSM
DQ011157_71446..71820        ---------MKNVLIIFGKPYCSICENVSEAVE--ELKSEYDILHVDILSFFLKDGDSSM
AY741551_71439..71813        ---------MKNVLIIFGKPYCSICENVSEAVE--ELKSEYDILHVDILSFFLKDGDSSM
DQ011153_71446..71820        ---------MKNVLIIFGKPYCSICENVSEAVE--ELKSEYDILHVDILSFFLKDGDSSM
AF380138_71763..72137        ---------MKNVLIIFGKPYCSICENVSEAVE--ELKSEYDILHVDILSFFLKDGDSSM
AY753185_71678..72052        ---------MKNVLIIFGKPYCSICENVSEAVE--ELKSEYDILHVDILSFFLKDGDSSM
AF012825_80515..80889        ---------MKNVLIIFGKPYCSICENVSEAVE--ELKSEYDILHVDILSFFLKDGDSSM
DQ011155_71874..72248        ---------MKNVLIIFGKPYCSICENVSEAVE--ELKSEYDILHVDILSFFLKDGDSSM
AY603973_71435..71809        ---------MKNVLIIFGKPYCSICENVSEAVE--ELKSEYDILHVDILSFFLKDGDSSM
DQ011154_71896..72270        ---------MKNVLIIFGKPYCSICENVSEAVE--ELKSEYDILHVDILSFFLKDGDSSM
DQ011156_71911..72285        ---------MKNVLIIFGKPYCSICENVSEAVE--ELKSEYDILHVDILSFFLKDGDSSM
AF410153_46581..46958        ---------MKKTIILFGKPLCGVCETISDVIK--KLEDDYNVLRINILSFFSKNGQIKE
AY386371_43457..43834        ---------MKKTLILFGKPFCGMCESISEVMK--ELEDEYDVLRINILSFFSKTGQIKE
AJ293568_48943..49320        ---------MKKTLILFGKPFCGMCESISEVMK--ELEDEYDVLRINILSFFSKTGQIKE
AF170722_48094..48480        ---------MKKTLILFGKPLCGVCEAISEVLQ--MLESDYDILRINIISFFSKNGQIKE
AF170726_48923..49309        ---------MKKTLILFGKPLCGVCEAISEALQ--MLENDYDILRINIISFFSKNGQIKE
AY077835_47532..47155        ---------MKKTLILFGKPLCGVCESISDAIK--ILEDEYDILRINILSFFSKNGQIKE
AY077836_47595..47218        ---------MKKTLILFGKPLCGVCESISDAIK--ILEDEYDILRINILSFFSKNGQIKE
AF409137_47757..48137        ---------MKKTLILFGKPLCGVCESISDAIK--ILEDEYDILRINILSFFSKNGQIKE
AF409138_47630..48010        ---------MKKTLILFGKPLCGVCESISDAIK--ILEDEYDILRINILSFFSKNGQIKE
AF325528_47756..48136        ---------MKKTLILFGKPLCGVCESISDAIK--ILEDEYDILRINILSFFSKNGQIKE
AY077832_47652..47275        ---------MKKTLILFGKPLCGVCESISDAIK--ILEDEYDILRINILSFFSKNGQIKE
AY077833_47760..47383        ---------MKKTLILFGKPLCGVCESISDAIK--ILEDEYDILRINILSFFSKNGQIKE
AY077834_47565..47188        ---------MKKTLILFGKPLCGVCESISDAIK--ILEDEYDILRINILSFFSKNGQIKE
AY689436_56656..56282        ---------MKKTLILFGKPLCGICESISDAMK--ALEDEYTILRINILQFFSKTGQIKE
AY689437_59702..59328        ---------MKKTLILFGKPLCGICESISDAMK--ALEDEYTILRINILQFFSKTGQIKE
AY318871_108510..108887      ---------MKETIILFGKPACSLCKISSDILTNKKISDKYTVVRVNILSFFKDPKVVEV
AF198100_78569..78946        ---------MKGTIILFGKPNCPLCKFSNEILSNKKIASKYEIVRINIATFFDKSKVVEI
AJ581527_79201..79578        ---------MKGTIILFGKPNCPLCKFSNEILSNKKIASKYEIVRINIATFFDKSKVVEI
U60315_77982..78362          ---------MKDVLLLLGKPLCPVCALANTILS--HLEDKYPILRVNILSLFTKKNVVDV
AX754989_41994..42407        MASDASPTAAKLTLILLGKPLCSVCEVTRRMLA--RLEGEMELKCVNILSLFAKDGAVNV
AY386263_41610..42023        MASDASPTAAKLTLILLGKPLCSVCEVTRRMLA--RLEGEMELKCVNILSLFAKDGAVNV
DQ184476_42000..42413        MASDASPTAAKLTLILLGKPLCSVCEVTRRMLA--RLEGEMELKCVNILSLFAKDGAVNV
AY386264_42745..43158        MASDASPTAAKLTLILLGKPLCSVCEVTRRMLA--RLEGEMELKCVNILSLFSKDGAVNV
AY386265_42996..43412        MATDAA-VGAKPTLILLGKPLCSVCEVTSRMLA--ALESEFDLKRVNILSLFAKDGAVTV
                                          :::.**. * :*      :    : ..  :  ::   :* .      

DQ356948_96686..96339        IGADRAYGVLTNLNNDPRYKSGVMLFKEEGDGSVKLVDLTKQLTLAATYGTDSVSIPELV
AY603355_60756..61130        LGDVKRGTLIGNFAAHLSNYIVSIFKYNPQTKQMAFVDINKSLDFTKT-DKSLVNLEILK
AF095689_71280..71654        LGDVKRGTLIGNFAAHLSNYIVSIFKYNPQTKQMAFVDINKSLDFTKT-DKSLVNLEILK
U94848_66546..66920          LGDVKRGTLIGNFAAHLSNYIVSIFKYNPQTKQMAFVDINKSLDFTKT-DKSLVNLEILK
Y16780_63538..63912          LGDVKRGTLIGNFAAHLSNYIVSIFKYNPQTKQMAFVDINKSLDFTKT-DKSLVNLEILK
AF438165_74554..74928        LGDVKRGTLIGNFAAHLSNYIVSIFKYNPQTKQMAFVDINKSLDFTKT-DKSLVNLEILK
X67119_12409..12783          LGDVKRGTLIGNFAAHLSNYIVSIFKYNPQTKQMAFVDINKSLDFTKT-DKSLVNLEILK
X69198_62524..62898          LGDVKRGTLIGNFAAHLSNYIVSIFKYNPQTKQMAFVDINKSLDFTKT-DKSLVNLEILK
L22579_63157..63531          LGDVKRGTLIGNFAAHLSNYIVSIFKYNPQTKQMAFVDINKSLDFTKT-DKSLVNLEILK
AY009089_72764..73138        LGDVKRGTLIGNFAAHLSNYIVSIFKYNPQTKQMAFVDINKSLDFTKT-DKSLVNLEILK
X76267_4493..4867            LGDVKRGTLIGNFAAHLSNYIVSIFKYNPQTKQMAFVDINKSLDFTKT-DKSLVNLEILK
X94355_87943..88317          LGDVKRGTLIGNFAAHLSNYIVSIFKYNPQTKQMAFVDINKSLDFTKT-DKSLVNLEILK
M35027_74841..75215          LGDVKRGTLIGNFAAHLSNYIVSIFKYNPQTKQMAFVDINKSLDFTKT-DKSLVNLEILK
AY484669_76443..76817        LGDVKRGTLIGNFAAHLSNYIVSIFKYNPQTKQMAFVDINKSLDFTKT-DKSLVNLEILK
AY243312_71710..72084        LGDVKRGTLIGNFAAHLSNYIVSIFKYNPQTKQMAFVDINKSLDFTKT-DKSLVNLEILK
J03399_10967..11341          LGDVKRGTLIGNFAAHLSNYIVSIFKYNPQTKQMAFVDINKSLDFTKT-DKSLVNLEILK
AY678277_74332..74706        LGDVKRGTLIGNFAAHLSNYIVSIFKYNPQTKQMAFVDINKSLDFTKT-DKSLVNLEILK
DQ377945_77117..77491        LGDVKRGTLIGNFAAHLSNYIVSIFKYNPQTKQMAFVDINKSLDFTKT-DKSLVNLEILK
AY313847_74543..74917        LGDVKRGTLIGNFAAHLSNYIVSIFKYNPQTKQMAFVDINKSLDFTKT-DKSLVNLEILK
AY313848_74606..74980        LGDVKRGTLIGNFAAHLSNYIVSIFKYNPQTKQMAFVDINKSLDFTKT-DKSLVNLEILK
AY678275_74332..74706        LGDVKRGTLIGNFAAHLSNYIVSIFKYNPQTKQMAFVDINKSLDFTKT-DKSLVNLEILK
AY678276_74585..74214        LGDVKRGTLIGNFAAHLSNYIVSIFKYNPQTKQMAFVDINKSLDFTKT-DKSLVNLEILK
AF482758_88434..88808        LGDVKRGTLIGNFAAHLSNYIVSIFKYNPQTKQMAFVDINKSLDFTKT-DKSLVNLEILK
DQ011157_71446..71820        LGDVKRGTLIGNFAAHLSNYIVSIFKYNPQTKQMAFVDINKSLDFTKT-DKSLVNLEILK
AY741551_71439..71813        LGDVKRGTLIGNFAAHLSNYIVSIFKYNPQTKQMAFVDINKSLDFTKT-DKSLVNLEILK
DQ011153_71446..71820        LGDVKRGTLIGNFAAHLSNYIVSIFKYNPQTKQMAFVDINKSLDFTKT-DKSLVNLEILK
AF380138_71763..72137        LGDVKRGTLIGNFAAHLSNYIVSIFKYNPQTKQMAFVDINKSLDFTKT-DKSLVNLEILK
AY753185_71678..72052        LGDVKRGTLIGNFAAHLSNYIVSIFKYNPQTKQMAFVDINKSLDFTKT-DKSLVNLEILK
AF012825_80515..80889        LGDVKRGTLIGNFAAHLSNYIVSIFKYNPQTKQMAFVDINKSLDFTKT-DKSLVNLEILK
DQ011155_71874..72248        LGDVKRGTLIGNFAAHLSNYIVSIFKYNPQTKQMAFVDINKSLDFTKT-DKSLVNLEILK
AY603973_71435..71809        LGDVKRGTLIGNFAAHLSNYIVSIFKYNPQTKQMAFVDINKSLDFTKT-DKSLVNLEILK
DQ011154_71896..72270        LGDVKRGTLIGNFAAHLSNYIVSIFKYNPQTKQMAFVDINKSLDFTKT-DKSLVNLEILK
DQ011156_71911..72285        LGDVKRGTLIGNFAAHLSNYIVSIFKYNPQTKQMAFVDINKSLDFTKT-DKSLVNLEILK
AF410153_46581..46958        LGINEGIVFINNFFKYLGNEVACMFKYNPETEELAFVDISSFFNLAII-DKSFIQVDHIR
AY386371_43457..43834        FEVDQSVVFINNFFKYLNINFASLFKYDPESGKIGFVNISKFFNLAMI-DKSFVKNESLK
AJ293568_48943..49320        FEVDQSVVFINNFFKYLNINFASLFKYDPESGKIGFVNISKFFNLAMI-DKSFVKNDSLK
AF170722_48094..48480        FETDHGVTFINNFFKYLATDAASLFKYDPESKQMAYVNISKFFNLAII-DKSFVKKELME
AF170726_48923..49309        FDTDHGVAFINNFFKYLATDAASLFKYDPESKQMAYVNISQFFNLAII-DKSFVKKELIE
AY077835_47532..47155        FEIDEGVTFINNFFKYLSSEAASLFKYNPETGQMAYVNISKFFNLAVI-DKSFIKKDKLK
AY077836_47595..47218        FEIDEGVTFINNFFKYLSSEAASLFKYNPETGQMAYVNISKFFNLAVI-DKSFIKKDKLK
AF409137_47757..48137        FEIDEGVAFINNFFKYLSSEAASLFKYNPETGQMAYVNISKFFNLAVI-DKSFIKKDKLK
AF409138_47630..48010        FEIDEGVAFINNFFKYLSSEAASLFKYNPETGQMAYVNISKFFNLAVI-DKSFIKKDKLK
AF325528_47756..48136        FEIDEGVAFINNFFKYLSSEAASLFKYNPETGQMAYVNISKFFNLAVI-DKSFIKKDKLK
AY077832_47652..47275        FEVDEGVAFINNFFKYLSSEAASLFKYNPETGQMAYVNISKFFNLAVI-DKSFIKKDKLK
AY077833_47760..47383        FEVDEGVAFINNFFKYLSSEAASLFKYNPETGQMAYVNISKFFNLAVI-DKSFIKKDKLK
AY077834_47565..47188        FEVDEGVAFINNFFKYLSSEAASLFKYNPETGQMAYVNISKFFNLAVI-DKSFIKKDKLK
AY689436_56656..56282        YELEQGIVFINNFFNHLSSEASSLFKYDPETGQMAFVNISKFLNLALV-DKSFIKLESLR
AY689437_59702..59328        YELEQGIVFINNFFNHLSSEASSLFKYDPETGQMAFVNISKFLNLALV-DKSFIKLESLR
AY318871_108510..108887      LGMNKFYELINTIGKKLGNEYVLLFKYDEDSGQMAHVPFRKYVVIANM-SYDAIDYDQLL
AF198100_78569..78946        LGMDKSYDLLNSIGEKLGNEYVLVFRYDDTSKQMAYIPFKKYIVIGQI-SQDSIDFDKLL
AJ581527_79201..79578        LGMDKSYDLLNSIGEKLGNEYVLVFRYDDTSKQMAYIPFKKYIVIGQI-SQDSIDFDKLL
U60315_77982..78362          LG-MRTYELVSALMEFFGGEYVMVLKMQPDTGEVAFVPFKEYLVVGQI-SMDALDYDQLE
AX754989_41994..42407        LG-MGVYRLITEVTEHFGNEYVLLLKYDPVAKTMAAVDIRSFVVVAQI-DEKKVDIDQLR
AY386263_41610..42023        LG-MGVYRLITEVTEHFGNEYVLLLKYDPVAKTMAAVDIRSFVVVAQI-DEKKVDIDQLR
DQ184476_42000..42413        LG-MGVYRLITEVTEHFGNEYVLLLKYDPVAKTMAAVDIRSFVVVAQI-DEKKVDIDQLR
AY386264_42745..43158        LG-MGVYRLITEVTEHFGNEYVLLLKYDPVAKAMAAVDIRSFVVVAQI-DEKKVDIDQLR
AY386265_42996..43412        LG-MGVYRLITEITEYFGNEYVLLLKYDAALKAMAAVDIRQFVVVAQI-DEKKVDLDQLR
                                     .:  .          ::  :     :  : : . . .    . . :.   : 

DQ356948_96686..96339        AAIDSA---------------------
AY603355_60756..61130        SEIEKANYGVWP---PV----TE----
AF095689_71280..71654        SEIEKANYGVWP---PV----TE----
U94848_66546..66920          SEIEKANYGVWP---PV----TE----
Y16780_63538..63912          SEIEKANYGVWP---PV----TE----
AF438165_74554..74928        SEIEKANYGVWP---PV----TE----
X67119_12409..12783          SEIEKANYGVWP---PV----TE----
X69198_62524..62898          SEIEKANYGVWP---PV----TE----
L22579_63157..63531          SEIEKANYGVWP---PV----TE----
AY009089_72764..73138        SEIEKANYGVWP---PV----TE----
X76267_4493..4867            SEIEKANYGVWP---PV----TE----
X94355_87943..88317          SEIEKANYGVWP---PV----TE----
M35027_74841..75215          SEIEKATYGVWP---PV----TE----
AY484669_76443..76817        SEIEKATYGVWP---PV----TE----
AY243312_71710..72084        SEIEKATYGVWP---PV----TE----
J03399_10967..11341          SEIEKATYGVWP---PV----TE----
AY678277_74332..74706        SEIEKATYGVWP---PV----TE----
DQ377945_77117..77491        SEIEKATYGVWP---PV----TE----
AY313847_74543..74917        SEIEKATYGVWP---PV----TE----
AY313848_74606..74980        SEIEKATYGVWP---PV----TE----
AY678275_74332..74706        SEIEKATYGVWP---PV----TE----
AY678276_74585..74214        SEIEKATYGVWP---PV----TE----
AF482758_88434..88808        SEIEKATYGVWP---PV----TE----
DQ011157_71446..71820        SEIEKATYGVWP---PV----TE----
AY741551_71439..71813        SEIEKATYGVWP---PV----TE----
DQ011153_71446..71820        SEIEKATYGVWP---PV----TE----
AF380138_71763..72137        SEIEKATYGVWP---PV----TE----
AY753185_71678..72052        SEIEKATYGVWP---PV----TE----
AF012825_80515..80889        SEIEKATYGVWP---PV----TE----
DQ011155_71874..72248        SEIEKATYGVWP---PV----TE----
AY603973_71435..71809        SEIEKATYGVWP---PV----TE----
DQ011154_71896..72270        SEIEKATYGVWP---PV----TE----
DQ011156_71911..72285        SEIEKATYGVWP---PV----TE----
AF410153_46581..46958        DVIEKAPFGVWP---PSK---IE----
AY386371_43457..43834        EEIEKAPYCVWP---PPK---TE----
AJ293568_48943..49320        EEIEKAPYCVWP---PPK---TE----
AF170722_48094..48480        EEIEKAVYGLWP---PPSSQKTE----
AF170726_48923..49309        EEIEKAVYGLWP---PPSSQKTE----
AY077835_47532..47155        EEIENSPYGVWP---PPSI--TE----
AY077836_47595..47218        EEIENSPYGVWP---PPSI--TE----
AF409137_47757..48137        EEIENSPYGVWP---PPSI--TE----
AF409138_47630..48010        EEIENSPYGVWP---PPSI--TE----
AF325528_47756..48136        EEIENSPYGVWP---PPSI--TE----
AY077832_47652..47275        EEIENSPYGVWP---PPSI--TE----
AY077833_47760..47383        EEIENSPYGVWP---PPSI--TE----
AY077834_47565..47188        EEIENSPYGVWP---PPSI--TE----
AY689436_56656..56282        EEIENAPYGVWP---PPK---TE----
AY689437_59702..59328        EEIENAPYGVWP---PPK---TE----
AY318871_108510..108887      KDIESSRYNELI----T----AE----
AF198100_78569..78946        NELETTPYNILL---------KDK---
AJ581527_79201..79578        NELETTPYNILL---------KDK---
U60315_77982..78362          RSVEDAPYGVWP---PR----KKSVV-
AX754989_41994..42407        DAILSAKPGVWPVGQPS----SSRR--
AY386263_41610..42023        DAILSAKPGVWPVGQPS----SSRR--
DQ184476_42000..42413        DAILSAKPGVWPVGQPS----SSRR--
AY386264_42745..43158        DAILSAKPGVWPVGQPS----SSRR--
AY386265_42996..43412        EAILSAKFNVWPVAAPS----SSSLRR
                               :  :                     
