# Supplementary material for: Identification of multiple independent horizontal gene transfers into poxviruses using a comparative genomics approach
Source: BMC Evol Biol. 2008 Feb 27;8:67. doi: 10.1186/1471-2148-8-67 (PMC2268676; doi:10.1186/1471-2148-8-67)
Supplement: Additional file 8 — Multiple sequence alignments for all poxvirus families. [file 1471-2148-8-67-S8.gz › Network/Servers/gen153069.gen.tcd.ie/Users/kirsten/poxvirus/aln/104.aln]

CLUSTAL W (1.81) multiple sequence alignment

AX754989_43770..43961        MVFPIVCSTCGRDLSHERFLLIVRQRPLKVVLRTVRNVCCRIKLSTQIEPHRNLTVLPML
AY386264_44521..44712        MVFPIVCSTCGRDLSHERFLLIVRQRPLKVVLRTVRNVCCRIKLSTQIEPHRNLTVLPML
AY386263_43386..43577        MVFPIVCSTCGRDLSHERFLLIVRQRPLKVVLRTVRNVCCRIKLSTQIEPHRNLTVLPML
DQ184476_43776..43967        MVFPIVCSTCGRDLSHERFLLIVRQRPLKVVLRTVRNVCCRIKLSTQIEPHRNLTVLPML
AY386265_44740..44931        MVFPVVCSTCGRDLSNERFRLIIRQERLKVVLRDVRNICCRIKLATQIEPHRNLTVTPML
DQ356948_98034..98222        MVFPMVCSTCGFDLTEARYRLIVQKATLSDVLATFSRPCCRIKLSTQIEPPRNLTILPML
U60315_79781..79972          MVFALVCASCGRDLSEVRYRLLIERQKLSDVLRNLTHMCCRLKLATQIEPYRNLTVQPLL
U86912_369..560              MVFALVCASCGRDLSEVRYRLLIERQKLSDVLRNLTHMCCRLKLATQIEPYRNLTVQPLL
DQ011157_73136..73327        MVFQLVCSTCGKDISHERYKLIIRKKSLKDVLVSVKNECCRLKLSTQIEPQRNLTVQPLL
AF482758_90123..90314        MVFQLVCSTCGKDISHERYKLIIRKKSLKDVLVSVKNECCRLKLSTQIEPQRNLTVQPLL
AY741551_73129..73320        MVFQLVCSTCGKDISHERYKLIIRKKSLKDVLVSVKNECCRLKLSTQIEPQRNLTVQPLL
AF438165_76243..76434        MVFQLVCSTCGKDISHERYKLIIRKKSLKDVLVSVKNECCRLKLSTQIEPQRNLTVQPLL
DQ011153_73136..73327        MVFQLVCSTCGKDISHERYKLIIRKKSLKDVLVSVKNECCRLKLSTQIEPQRNLTVQPLL
M85279_138..329              MVFQLVCSTCGKDISHERYKLIIRKKSLKDVLVSVKNECCRLKLSTQIEPQRNLTVQPLL
AF380138_73452..73643        MVFQLVCSTCGKDISHERYKLIIRKKSLKDVLVSVKNECCRLKLSTQIEPQRNLTVQPLL
AY678277_76021..76212        MVFQLVCSTCGKDISHERYKLIIRKKSLKDVLVSVKNECCRLKLSTQIEPQRNLTVQPLL
AY484669_78132..78323        MVFQLVCSTCGKDISHERYKLIIRKKSLKDVLVSVKNECCRLKLSTQIEPQRNLTVQPLL
AY243312_73399..73590        MVFQLVCSTCGKDISHERYKLIIRKKSLKDVLVSVKNECCRLKLSTQIEPQRNLTVQPLL
J03399_12656..12847          MVFQLVCSTCGKDISHERYKLIIRKKSLKDVLVSVKNECCRLKLSTQIEPQRNLTVQPLL
AY753185_73368..73559        MVFQLVCSTCGKDISHERYKLIIRKKSLKDVLVSVKNECCRLKLSTQIEPQRNLTVQPLL
AY603355_62445..62636        MVFQLVCSTCGKDISHERYKLIIRKKSLKDVLVSVKNECCRLKLSTQIEPQRNLTVQPLL
AY009089_74453..74644        MVFQLVCSTCGKDISHERYKLIIRKKSLKDVLVSVKNECCRLKLSTQIEPQRNLTVQPLL
AF012825_82204..82395        MVFQLVCSTCGKDISHERYKLIIRKKSLKDVLVSVKNECCRLKLSTQIEPQRNLTVQPLL
DQ377945_78806..78997        MVFQLVCSTCGKDISHERYKLIIRKKSLKDVLVSVKNECCRLKLSTQIEPQRNLTVQPLL
DQ011155_73564..73755        MVFQLVCSTCGKDISHERYKLIIRKKSLKDVLVSVKNECCRLKLSTQIEPQRNLTVQPLL
AY313847_76232..76423        MVFQLVCSTCGKDISHERYKLIIRKKSLKDVLVSVKNECCRLKLSTQIEPQRNLTVQPLL
X94355_89632..89823          MVFQLVCSTCGKDISHERYKLIIRKKSLKDVLVSVKNECCRLKLSTQIEPQRNLTVQPLL
AY603973_73125..73316        MVFQLVCSTCGKDISHERYKLIIRKKSLKDVLVSVKNECCRLKLSTQIEPQRNLTVQPLL
DQ011154_73586..73777        MVFQLVCSTCGKDISHERYKLIIRKKSLKDVLVSVKNECCRLKLSTQIEPQRNLTVQPLL
AY313848_76295..76486        MVFQLVCSTCGKDISHERYKLIIRKKSLKDVLVSVKNECCRLKLSTQIEPQRNLTVQPLL
AF095689_72969..73160        MVFQLVCSTCGKDISHERYKLIIRKKSLKDVLVSVKNECCRLKLSTQIEPQRNLTVQPLL
DQ011156_73601..73792        MVFQLVCSTCGKDISHERYKLIIRKKSLKDVLVSVKNECCRLKLSTQIEPQRNLTVQPLL
AY678275_76021..76212        MVFQLVCSTCGKDISHERYKLIIRKKSLKDVLVSVKNECCRLKLSTQIEPQRNLTVQPLL
U94848_68235..68426          MVFQLVCSTCGKDISHERYKLIIRKKSLKDVLVSVKNECCRLKLSTQIEPQRNLTVQPLL
AY678276_75900..76088        MVFQLVCSTCGKDISHERYKLIIRKKSLKDVLVSVKNECCRLKLSTQIEPQRNLTVQPLL
Y16780_65227..65418          MVFQVVCSTCGKDISHERYKLIIRKKSLKDVLVSVKNKCCRLKLSTQIEPQRNLTVQPLL
X69198_64213..64404          MVFQVVCSTCGKDISHERYKLIIRKKSLKDVLVSVKNKCCRLKLSTQIEPQRNLTVQPLL
L22579_64846..65037          MVFQVVCSTCGKDISHERYKLIIRKKSLKDVLVSVKNKCCRLKLSTQIEPQRNLTVQPLL
X76267_6182..6373            MVFQVVCSTCGKDISHERYKLIIRKKSLKDVLVSVKNKCCRLKLSTQIEPQRNLTVQPLL
AF170722_49785..49976        MVFQLICSTCGRDISEERFALLIKKIALKTVLKGVKNSCCRLKLSTQIEPQRNLTVEPLL
AF170726_50611..50802        MVFQLVCSTCGRDISEERYALLIKKIDLKTVLRGVKNNCCRLKLSTQIEPQRNLTVEPLL
AY386371_45159..45350        MVFQLICSTCGRDISEERYHLLIKELSLKKVLHGVKNNCCRLKLSTQIEPQRNLTVQPLI
AJ293568_50645..50836        MVFQLICSTCGRDISEERYYLLIKELSLKKVLEGVKNNCCRLKLSTQIEPQRNLTVQPLI
AY689436_57964..58152        MVFQLVCSTCGRDLSEERYLLLIKEETLKKVLDNVKNSCCRLKLSTQIESQRNLTVQPLL
AY689437_61010..61198        MVFQLVCSTCGRDLSEERYLLLIKEETLKKVLDNVKNNCCRLKLSTQIESQRNLTVQPLL
AF410153_48285..48476        MVFQLVCSTCGRDISEERYSLLIKEISLEKVLKRVTNSCCRLKLSTQIEAQRNLTVQPLL
AF409137_49454..49645        MVFQLVCSTCGRDISEERYALLIKEVNIKKVLSRVKNSCCRLKLSTQIEPQRNLTVQPLL
AF409138_49327..49518        MVFQLVCSTCGRDISEERYALLIKEVNIKKVLSRVKNSCCRLKLSTQIEPQRNLTVQPLL
AF325528_49453..49644        MVFQLVCSTCGRDISEERYALLIKEVNIKKVLSRVKNSCCRLKLSTQIEPQRNLTVQPLL
AY077832_48980..49168        MVFQLVCSTCGRDISEERYALLIKEVNIKKVLSRVKNSCCRLKLSTQIEPQRNLTVQPLL
AY077833_49088..49276        MVFQLVCSTCGRDISEERYALLIKEVNIKKVLSRVKNSCCRLKLSTQIEPQRNLTVQPLL
AY077834_48893..49081        MVFQLVCSTCGRDISEERYALLIKEVNIKKVLSRVKNSCCRLKLSTQIEPQRNLTVQPLL
AY077835_48849..49037        MVFQLVCSTCGRDISEERYALLIKEVNIKKVLSRVKNSCCRLKLSTQIEPQRNLTVQPLL
AY077836_48912..49100        MVFQLVCSTCGRDISEERYALLIKEVNIKKVLSRVKNSCCRLKLSTQIEPQRNLTVQPLL
AY318871_172065..172253      MVLQLVCSTCGRDLSEARYRLLVDRMKLEKIIRTFSLKCCRLKLATQIEPYRNLTVKASE
AF198100_141030..141221      MVFPLVCSTCGRDLSEARYRLLVEQMELKKVVITYSRKCCRLKLSTQIEPYRNLTVQPSL
AJ581527_135822..136013      MVFPLVCSTCGRDLSEARYRLLVEQMELKKVVITYSRKCCRLKLSTQIEPYRNLTVQPSL
                             **: ::*::** *::  *: *::    :. ::      ***:**:****. ****: .  

AX754989_43770..43961        DIS
AY386264_44521..44712        DIS
AY386263_43386..43577        DIS
DQ184476_43776..43967        DIS
AY386265_44740..44931        DIS
DQ356948_98034..98222        DVN
U60315_79781..79972          DIN
U86912_369..560              DIN
DQ011157_73136..73327        DIN
AF482758_90123..90314        DIN
AY741551_73129..73320        DIN
AF438165_76243..76434        DIN
DQ011153_73136..73327        DIN
M85279_138..329              DIN
AF380138_73452..73643        DIN
AY678277_76021..76212        DIN
AY484669_78132..78323        DIN
AY243312_73399..73590        DIN
J03399_12656..12847          DIN
AY753185_73368..73559        DIN
AY603355_62445..62636        DIN
AY009089_74453..74644        DIN
AF012825_82204..82395        DIN
DQ377945_78806..78997        DIN
DQ011155_73564..73755        DIN
AY313847_76232..76423        DIN
X94355_89632..89823          DIN
AY603973_73125..73316        DIN
DQ011154_73586..73777        DIN
AY313848_76295..76486        DIN
AF095689_72969..73160        DIN
DQ011156_73601..73792        DIN
AY678275_76021..76212        DIN
U94848_68235..68426          DIN
AY678276_75900..76088        DIN
Y16780_65227..65418          DIN
X69198_64213..64404          DIN
L22579_64846..65037          DIN
X76267_6182..6373            DIN
AF170722_49785..49976        DIN
AF170726_50611..50802        DIN
AY386371_45159..45350        DIN
AJ293568_50645..50836        DIN
AY689436_57964..58152        DIN
AY689437_61010..61198        DIN
AF410153_48285..48476        DIN
AF409137_49454..49645        DIN
AF409138_49327..49518        DIN
AF325528_49453..49644        DIN
AY077832_48980..49168        DIN
AY077833_49088..49276        DIN
AY077834_48893..49081        DIN
AY077835_48849..49037        DIN
AY077836_48912..49100        DIN
AY318871_172065..172253      DG-
AF198100_141030..141221      DIN
AJ581527_135822..136013      DIN
                             *  
