# Supplementary material for: Identification of multiple independent horizontal gene transfers into poxviruses using a comparative genomics approach
Source: BMC Evol Biol. 2008 Feb 27;8:67. doi: 10.1186/1471-2148-8-67 (PMC2268676; doi:10.1186/1471-2148-8-67)
Supplement: Additional file 8 — Multiple sequence alignments for all poxvirus families. [file 1471-2148-8-67-S8.gz › Network/Servers/gen153069.gen.tcd.ie/Users/kirsten/poxvirus/aln/105.aln]

CLUSTAL W (1.81) multiple sequence alignment

DQ356948_95681..95364        -M-LLLNLAGLALLLALLYFLTTQPLSKMDTVI--KDRSSSLTYATESELALTRERRLRG
U60315_76713..77039          -MTSL-ELAFLAVFICCCYFLNCCPTNK-HALVLRDAQARAAVQARADEAP----RARRG
AY318871_109528..109836      -MTLLIFFLVLFLLLC--YFLNFKRTNKMDIGINPIKKTP---WSGNDHL-------FVS
AF198100_79590..79901        -M-TLFLVIFFILFLLLCYFFSFKRTNKMEIGINPIKK---IPWSDNEHI-------FVS
AJ581527_80222..80533        -M-TLFLVIFFILFLLLCYFFSFKRTNKMEIGINPIKK---IPWSDNEHI-------FVS
AY386265_42047..42382        MTWAVLEVALFVGFLALMYALNVLPTNKMQLAVRELA-DDRLYRQRLDAQL---DAVSES
AY386264_41799..42131        -MSWAVEFVLFAAFLAAAYVFTFLPTNKMQLAVRELADARA-WRQRTDAQL---DGISET
DQ184476_41054..41386        -MSWAVEFVLFAAFLAAAYVFTFLPTNKMQLAVRELADAHA-WRQRTDAQL---DGISET
AY386263_40664..40996        -MSWAVEFVLFAVFLAAAYVFTFLPTNKMQLAVRELADAHA-WRQRTDAQL---DGISES
AF482758_87473..87808        -MASLLYLILFLLFVCISYYFTYYPTNKLQAAVLETDRENAIIRQRNDEIP---TRTLNT
AF012825_79554..79889        -MASLLYLILFLLFVCISYYFTYYPTNKLQAAVLETDRENAIIRQRNEEIP---TRTLDT
Y16780_62577..62912          -MASLLYFILFLLFVCISYYFTYYPTNKLQAAVMETDRENAIIIQRNDEIP---TRTLDT
X67119_11448..11783          -MASLLYFILFLLFVCISYYFTYYPTNKLQAAVMETDRENAIIIQRNDEIP---TRTLDT
X69198_61563..61898          -MASLLYFILFLLFVCISYYFTYYPTNKLQAAVMETDRENAIIIQRNDEIP---TRTLDT
L22579_62196..62531          -MASLLYFILFLLFVCISYYFTYYPTNKLQAAVMETDRENAIIIQRNDEIP---TRTLDT
X76267_3532..3867            -MASLLYFILFLLFVCISYYFTYYPTNKLQAAVMETDRENAIIIQRNDEIP---TRTLDT
DQ011157_70485..70820        -MASLLYLILFLLFVCISYYFTYYPTNKLQAAVMETDRENAIIRQRNEEIP---TRTLDT
AY741551_70478..70813        -MASLLYLILFLLFVCISYYFTYYPTNKLQAAVMETDRENAIIRQRNEEIP---TRTLDT
DQ011153_70485..70820        -MASLLYLILFLLFVCISYYFTYYPTNKLQAAVMETDRENAIIRQRNEEIP---TRTLDT
AF380138_70802..71137        -MASLLYLILFLLFVCISYYFTYYPTNKLQAAVMETDRENAIIRQRNEEIP---TRTLDT
AY753185_70717..71052        -MASLLYLILFLLFVCISYYFTYYPTNKLQAAVMETDRENAIIRQRNEEIP---TRTLDT
DQ011155_70913..71248        -MASLLYLILFLLFVCISYYFTYYPTNKLQAAVMETDRENAIIRQRNEEIP---TRTLDT
AY603973_70474..70809        -MASLLYLILFLLFVCISYYFTYYPTNKLQAAVMETDRENAIIRQRNEEIP---TRTLDT
DQ011156_70950..71285        -MASLLYLILFLLFVCISYYFTYYPTNKLQAAVMETDRENAIIRQRNEEIP---TRTLDT
DQ011154_70935..71174        ---------------------------------METDRENAIIRQRNEEIP---TRTLDT
AF438165_73593..73928        -MASLLYLILFLLFVCISYYFTYYPTNKLQAAVMETDRENAIIRQRNDEIP---TRTLDT
AY678277_73371..73706        -MASLLYLILFLLFVCISYYFTYYPTNKLQAAVMETDRENAIIRQRNDEIP---TRTLDT
M35027_73880..74215          -MASLLYLILFLLFVCISYYFTYYPTNKLQAAVMETDRENAIIRQRNDEIP---TRTLDT
AY484669_75482..75817        -MASLLYLILFLLFVCISYYFTYYPTNKLQAAVMETDRENAIIRQRNDEIP---TRTLDT
AY243312_70749..71084        -MASLLYLILFLLFVCISYYFTYYPTNKLQAAVMETDRENAIIRQRNDEIP---TRTLDT
J03399_10006..10341          -MASLLYLILFLLFVCISYYFTYYPTNKLQAAVMETDRENAIIRQRNDEIP---TRTLDT
AY009089_71803..72138        -MASLLYLILFLLFVCISYYFTYYPTNKLQAAVMETDRENAIIRQRNDEIP---TRTLDT
DQ377945_76156..76491        -MASLLYLILFLLFVCISYYFTYYPTNKLQAAVMETDRENAIIRQRNDEIP---TRTLDT
AY313847_73582..73917        -MASLLYLILFLLFVCISYYFTYYPTNKLQAAVMETDRENAIIRQRNDEIP---TRTLDT
X94355_86982..87317          -MASLLYLILFLLFVCISYYFTYYPTNKLQAAVMETDRENAIIRQRNDEIP---TRTLDT
AY313848_73645..73980        -MASLLYLILFLLFVCISYYFTYYPTNKLQAAVMETDRENAIIRQRNDEIP---TRTLDT
AF095689_70319..70654        -MASLLYLILFLLFVCISYYFTYYPTNKLQAAVMETDRENAIIRQRNDEIP---TRTLDT
AY678275_73371..73706        -MASLLYLILFLLFVCISYYFTYYPTNKLQAAVMETDRENAIIRQRNDEIP---TRTLDT
U94848_65585..65920          -MASLLYLILFLLFVCISYYFTYYPTNKLQAAVMETDRENAIIRQRNDEIP---TRTLDT
AY678276_73585..73253        -MASLLYLILFLLFVCISYYFTYYPTNKLQAAVMETDRENAIIRQRNDEIP---TRTLDT
AY603355_59795..60034        ---------------------------------METDRENAIIRQRNDEIP---TRTLDT
AY386371_42493..42828        MASLLTNLLFFIVFIIIAYCINYYPTNKLQMAVKNLNYEYEVRKQQDTNFP---QK-LNT
AJ293568_47979..48314        MASFLVYLLFFIIFIVIAYYINYYPTNKLQIAVKNLNYEYQIYKQQDNEFP---QK-LST
AY077832_46646..46317        -MAYFFYLISFIFFLLLLYYFSYYPTNKLLMSVKQKNEENNVIKNINNTFP---TS-LNS
AY077833_46754..46425        -MAYFFYLISFIFFLLLLYYFSYYPTNKLLMSVKQKNEENNVIKNINNTFP---TS-LNS
AY077834_46559..46230        -MAYFFYLISFIFFLLLLYYFSYYPTNKLLMSVKQKNEENNVIKNINNTFP---TS-LNS
AY077835_46526..46197        -MAYFFYLLSFIFFLLLLYYFSYYPTNKLLMSVKQKNEENNVIKNINNTFP---TS-LNS
AY077836_46589..46260        -MAYFFYLLSFIFFLLLLYYFSYYPTNKLLMSVKQKNEENNVIKNINNTFP---TS-LNS
AF409137_46799..47131        -MAYFFYLLSFIFFLLLLYYFSYYPTNKLLMSVKQKNEENNVIKNINNTFP---TS-LNS
AF325528_46798..47130        -MAYFFYLLSFIFFLLLLYYFSYYPTNKLLMSVKQKNEENNVIKNINNTFP---TS-LNS
AF409138_46672..47004        -MAYFFYLLSFIFFLLLLYYFSYYPTNKLLMSVNQKNEENNVIKNINNTFP---TS-LNS
AF410153_45617..45952        MASSLLHLFFFIIFLIILYFINYYPTNKLQMSLKNLNTENIIIKQQNNNIP---TF-LDT
AY689436_55653..55321        MASPLIYIFFFIIFLLVTYYFMYYPTNKLQLSVTRLNLENKLLKKRDDVFP---AS-LNT
AY689437_58699..58367        MASPLIYIFFFIIFLLVTYYFMYYPTNKLQLSVTRLNLENQLLKKRDDVFP---SS-LNT
AF170722_47130..47465        MASPLIYLLFFIIFLILTYYFNKHPTNKLELSVDKLNRENKIIKQRDDAFP---AV-LNT
AF170726_47959..48294        MASPLIYLLFFIIFLVLTYYFNKHPTNKLELSVDKLNRENKIIKQRDDAFP---VV-LNT
                                                                                         

DQ356948_95681..95364        PLFLSDQVFIVDDYSLSLRDDTA--VVTYKSGRYVYRLD---EVEKLAPILLLSK
U60315_76713..77039          TLLLARGDYVSDTLWLRYDARARAVRVARRESRWTLRADDERERRMLLPILLLSK
AY318871_109528..109836      TLFHNNNKYVTGPMKLNYDPEKKGVVIEFKNTKYTYDLTDFADARKLIPTLLLSK
AF198100_79590..79901        SLFTNKDKYLTGPMRLTYRPDSKTAVLDFKGTNYTYYLDNFDDVRKLVPTLLLSK
AJ581527_80222..80533        SLFTNKDKYLTGPMRLTYRPDSKTAVLDFKGTNYTYYLDNFDDVRKLVPTLLLSK
AY386265_42047..42382        VLFQTPDAPRASAVLVSMDSRNERVTVAHGRDKSVFDLKRRGDVQTLIPILLLSK
AY386264_41799..42131        VLFPRPDAPQGSAVIASIDARRARVTVAHGREKSTFDLKRRGDVQTLLPILLLSK
DQ184476_41054..41386        VLFPRPDAPQSSAVIAGMDSRRARVTVAHGREKSTFDLKRRGDVQTLLPILLLGK
AY386263_40664..40996        VLFPRPDAPQSSAVIAGMDSRRARVTVAHGREKSTFDLKRRGDVQTLLPILLLGK
AF482758_87473..87808        AIFTDASTVSSAQIHLYYNSNIGKIIMSLNGKKHTFNLYDDNDIRTLLPILLLSK
AF012825_79554..79889        AIFTDASTVASAQIHLYYNSNIGKIIMSLNGKNHTFNLYDDNDIRTLLPILLLSK
Y16780_62577..62912          AIFTDASTVASAQIYLYYNSNIGKIIMSLNGKKHTFNLYDDNDIRTLLPILLLSK
X67119_11448..11783          AIFTDASTVASAQIYLYYNSNIGKIIMSLNGKKHTFNLYDDNDIRTLLPILLLSK
X69198_61563..61898          AIFTDASTVASAQIYLYYNSNIGKIIMSLNGKKHTFNLYDDNDIRTLLPILLLSK
L22579_62196..62531          AIFTDASTVASAQIYLYYNSNIGKIIMSLNGKKHTFNLYDDNDIRTLLPILLLSK
X76267_3532..3867            AIFTDASTVASAQIYLYYNSNIGKIIMSLNGKKHTFNLYDDNDIRTLLPILLLSK
DQ011157_70485..70820        AIFTDASTVSSAQIHLYYNSNIGKIIMSLNGKKHTFNLYDDNDIRTLLPILLLSK
AY741551_70478..70813        AIFTDASTVSSAQIHLYYNSNIGKIIMSLNGKKHTFNLYDDNDIRTLLPILLLSK
DQ011153_70485..70820        AIFTDASTVSSAQIHLYYNSNIGKIIMSLNGKKHTFNLYDDNDIRTLLPILLLSK
AF380138_70802..71137        AIFTDASTVSSAQIHLYYNSNIGKIIMSLNGKKHTFNLYDDNDIRTLLPILLLSK
AY753185_70717..71052        AIFTDASTVSSAQIHLYYNSNIGKIIMSLNGKKHTFNLYDDNDIRTLLPILLLSK
DQ011155_70913..71248        AIFTDASTVSSAQIHLYYNSNIGKIIMSLNGKKHTFNLYDDNDIRTLLPILLLSK
AY603973_70474..70809        AIFTDASTVSSAQIHLYYNSNIGKIIMSLNGKKHTFNLYDDNDIRTLLPILLLSK
DQ011156_70950..71285        AIFTDASTVSSAQIHLYYNSNIGKIIMSLNGKKHTFNLYDDNDIRTLLPILLLSK
DQ011154_70935..71174        AIFTDASTVSSAQIHLYYNSNIGKIIMSLNGKKHTFNLYDDNDIRTLLPILLLSK
AF438165_73593..73928        AIFTDASTVASAQIHLYYNSNIGKIIMSLNGKKHTFNLYDDNDIRTLLPILLLSK
AY678277_73371..73706        AIFTDASTVASAQIHLYYNSNIGKIIMSLNGKKHTFNLYDDNDIRTLLPILLLSK
M35027_73880..74215          AIFTDASTVASAQIHLYYNSNIGKIIMSLNGKKHTFNLYDDNDIRTLLPILLLSK
AY484669_75482..75817        AIFTDASTVASAQIHLYYNSNIGKIIMSLNGKKHTFNLYDDNDIRTLLPILLLSK
AY243312_70749..71084        AIFTDASTVASAQIHLYYNSNIGKIIMSLNGKKHTFNLYDDNDIRTLLPILLLSK
J03399_10006..10341          AIFTDASTVASAQIHLYYNSNIGKIIMSLNGKKHTFNLYDDNDIRTLLPILLLSK
AY009089_71803..72138        AIFTDASTVASAQIHLYYNSNIGKIIMSLNGKKHTFNLYDDNDIRTLLPILLLSK
DQ377945_76156..76491        AIFTDASTVASAQIHLYYNSNIGKIIMSLNGKKHTFNLYDDNDIRTLLPILLLSK
AY313847_73582..73917        AIFTDASTVASAQIHLYYNSNIGKIIMSLNGKKHTFNLYDDNDIRTLLPILLLSK
X94355_86982..87317          AIFTDASTVASAQIHLYYNSNIGKIIMSLNGKKHTFNLYDDNDIRTLLPILLLSK
AY313848_73645..73980        AIFTDASTVASAQIHLYYNSNIGKIIMSLNGKKHTFNLYDDNDIRTLLPILLLSK
AF095689_70319..70654        AIFTDASTVASAQIHLYYNSNIGKIIMSLNGKKHTFNLYDDNDIRTLLPILLLSK
AY678275_73371..73706        AIFTDASTVASAQIHLYYNSNIGKIIMSLNGKKHTFNLYDDNDIRTLLPILLLSK
U94848_65585..65920          AIFTDASTVASAQIHLYYNSNIGKIIMSLNGKKHTFNLYDDNDIRTLLPILLLSK
AY678276_73585..73253        AIFTDASTVASAQIHLYYNSNIGKIIMSLNGKKHTFNLYDDNDIRTLLPILLLSK
AY603355_59795..60034        AIFTDASTVASAQIHLYYNSNIGKIIMSLNGKKHTFNLYDDNDIRTLLPILLLSK
AY386371_42493..42828        IIFSDKEEFISDNVRAYYNASTGTVAVLTSSKKLLFNVNFDDDVSALLPILLLSK
AJ293568_47979..48314        LFFLDKQKFVGEEVNAYYNSSIGIVTLLTKSKKILFNINFSDDVSALLPILLLSK
AY077832_46646..46317        IIFSKPESLSLTKIDTYYDSLSGTVTAISNNKKYVFNLYFDEDIRTLLPILLLSK
AY077833_46754..46425        IIFSKPESLSLTKIDTYYDSLSGTVTAISNNKKYVFNLYFDEDIRTLLPILLLSK
AY077834_46559..46230        IIFSKPESLSLTKIDTYYDSLSGTVTAISNNKKYVFNLYFDEDIRTLLPILLLSK
AY077835_46526..46197        IIFSKPESLSLTKIDTYYDSLSGTVTAISNNKKYVFNLYFDEDIRTLLPILLLSK
AY077836_46589..46260        IIFSKPESLSLTKIDTYYDSLSGTVTAISNNKKYVFNLYFDEDIRTLLPILLLSK
AF409137_46799..47131        MIFSKPESVALTKIDTYYDSLSGTVTVISNNKKYVFNLYFDEDIRTLLPILLLSK
AF325528_46798..47130        MIFSKPESVALTKIDTYYDSLSGTVTVISNNKKYVFNLYFDEDIRTLLPILLLSK
AF409138_46672..47004        MIFSKPESVALTKIDTYYDSLSGTVTVISNNKKYVFNLYFDEDIRTLLPILLLSK
AF410153_45617..45952        IIFTKPESAIPTRVNVYYDSALGIVTILENNKKRIFRLDFEEDVRTLLPILLLSK
AY689436_55653..55321        LIFLNNEKFIPSTVNTYYNSSSGTVTVVSDNKKRVFRLDFDEDVRTLLPILLLSK
AY689437_58699..58367        LIFLNNEKFIPSTVNTYYNSSSGTVTVVSDNKKRVFRLDFDEDVRTLLPILLLSK
AF170722_47130..47465        IVFTRPGAPVPTKVNTYYDSVTGVVTVVSNNKKRIFRLDFDEDVRTLLPILLLSK
AF170726_47959..48294        TVFTRPETPVPTKVHTYYDSATGVVTMLSNNKKRIFRLDFDDDVRTLLPILLLSK
                              .:                             .         :   * * ***.*
