# Supplementary material for: Identification of multiple independent horizontal gene transfers into poxviruses using a comparative genomics approach
Source: BMC Evol Biol. 2008 Feb 27;8:67. doi: 10.1186/1471-2148-8-67 (PMC2268676; doi:10.1186/1471-2148-8-67)
Supplement: Additional file 8 — Multiple sequence alignments for all poxvirus families. [file 1471-2148-8-67-S8.gz › Network/Servers/gen153069.gen.tcd.ie/Users/kirsten/poxvirus/aln/106.aln]

CLUSTAL W (1.81) multiple sequence alignment

DQ011155_50231..50425      ------------------------------------------------------------
DQ011157_49694..49903      ------------------------------------------------------------
DQ011153_49694..49903      ------------------------------------------------------------
DQ011155_49874..50077      ------------------------------------------------------------
DQ011154_49894..50097      ------------------------------------------------------------
DQ011157_49501..49689      ------------------------------------------------------------
DQ011153_49501..49689      ------------------------------------------------------------
DQ011156_49967..50368      ------------------------------------------------------------
U32633_262..1221           -----------------------------------------------------------M
AF482758_65997..66956      -----------------------------------------------------------M
U32634_262..1221           -----------------------------------------------------------M
U32635_262..1221           -----------------------------------------------------------M
U32632_185..955            ----------------------------------MLILTKVNIYMLIIVLWLYG-YNFIM
AF012825_58015..59010      --------------------------------------------MLIIVLWLYG-YNFIM
AF438165_52135..53124      --------------------------------------------MLIIVLWLYG-YNFIM
AY009089_50345..51334      --------------------------------------------MLIIVLWLYG-YNFIM
U32630_213..1202           --------------------------------------------MLIIVLWLYG-YNFIM
U32631_213..1202           --------------------------------------------MLIIVLWLYG-YNFIM
U32629_213..1211           --------------------------------------------MLIIMLWLYG-YNFIM
Y16780_41080..42105        ----------------------------------MLILTKVNIYMLIIVLWLYG-YNFIM
X69198_40087..41112        ----------------------------------MLILTKVNIYMLIIVLWLYG-YNFIM
L22579_40719..41744        ----------------------------------MLILTKVNIYMLIIVLWLYG-YNFIM
M95533_388..1413           ----------------------------------MLILTKVNIYMLIIVLWLYG-YNFIM
M95532_388..1413           ----------------------------------MLILTKVNIYMLIIVLWLYG-YNFIM
X94355_65493..66488        --------------------------------------------MLIIVLWLYG-YNFIM
AY313847_52656..53105      ------------------------------------------------------------
AY313848_52719..53168      ------------------------------------------------------------
AY313848_52184..52753      --------------------------------------------MLIIVLWLYG-YNFIM
DQ377945_54695..55264      --------------------------------------------MLIIVLWLYG-YNFIM
AY313847_52121..52690      --------------------------------------------MLIIVLWLYG-YNFIM
M36339_5414..6439          ----------------------------------MLILTKVNIYMLIIVLWLYG-YNFII
AY243312_49236..50261      ----------------------------------MLILTKVNIYMLIIVLWLYG-YNFII
AY484669_53968..54993      ----------------------------------MLILTKVNIYMLIIVLWLYG-YNFIM
AY678277_51873..52898      ----------------------------------MLILTKVNIYMLIIVLWLYG-YNFIM
AY678275_51873..52898      ----------------------------------MLILTKVNIYMLIIVLWLYG-YNFIM
AY678276_51752..52774      ----------------------------------MLILTKVNIYMLIIVLWLYG-YNFIM
M35027_52395..53390        --------------------------------------------MLIIVLWLYG-YNFIM
AY603355_38432..39385      -----------------------------------------------------------M
U94848_44180..45175        --------------------------------------------MLIIVLWLYG-YNFIM
M95535_388..1413           ----------------------------------MLILTKVNIYMLIIVLWLYG-HNFIM
AF095689_48833..49606      --------------------------------------------MLIIVLWLYG-YNFIM
AY386371_26444..27472      ------------------------------MDFCPKYNEKGYEYACRLIRLMCG-LDMSS
AJ293568_29950..30996      ------------------------------MNLHAKYNEKGYEYACRLIRLICG-SKINS
AF170722_29315..30493      ----------------------------MEGDYLIRSGEKQASYACRLLGILTKHSTFPS
AF170726_30138..31319      ----------------------------MEGDYLIRPGEKQASYACRLLGILTKHSTYPP
AY077832_28172..29302      ----------------------------MENNKPPNNFEKASVYACRLFKQFYNEKKYDL
AY077833_28280..29410      ----------------------------MENNKPPNNFEKASVYACRLFKQFYNEKKYDL
AY077834_28084..29214      ----------------------------MENNKPPNNFEKASVYACRLFKQFYNEKKYDL
AY077835_28065..29195      ----------------------------MENNTPPNHFEKASVYACRLFKQFYNEKKYDL
AY077836_28128..29258      ----------------------------MENNTPPNHFEKASVYACRLFKQFYNEKKYDL
AF409138_28541..29674      -------------------------MAKMENITPPNHFEKASVYACRLFKQFYNEKKYDL
AF409137_28592..29800      MFVLKLFNFNIYKNEFLVLYLNFSINAKMENNTPPNHFEKASVYACRLFKQFYNEKKYDL
AF325528_28590..29798      MFVLKLFNFNIYKNEFLVLYLDFSINAKMENNTPPNHFEKASVYACRLFKQFYNEKKYD-
AY689436_36554..37795      -----------------------------MEDVEINSNEKITAYVCRLFKEFYI-KKYNY
AY689437_39467..40702      -----------------------------MEDVEINSNEKITAYVCRLFKEFYI-KKYNY
                                                                                       

DQ011155_50231..50425      ---------------------------------------------------MY-------
DQ011157_49694..49903      ------------------------------------------------------------
DQ011153_49694..49903      ------------------------------------------------------------
DQ011155_49874..50077      ------------------------------------------------------------
DQ011154_49894..50097      ------------------------------------------------------------
DQ011157_49501..49689      -------------------MINDD---------------------------SF--TLK--
DQ011153_49501..49689      -------------------MINDD---------------------------SF--TLK--
DQ011156_49967..50368      -------------------MINDD---------------------------SF--TLK--
U32633_262..1221           SG-SQC------------PMINDD---------------------------LFRVTLK--
AF482758_65997..66956      SG-SQC------------PMINDD---------------------------LFRVTLK--
U32634_262..1221           SG-SQC------------PMINDD---------------------------LFRVTLK--
U32635_262..1221           SG-SQC------------PMINDD---------------------------LFRVTLK--
U32632_185..955            SG-SQC------------RMINDD---------------------------SF--TLK--
AF012825_58015..59010      SG-SQC------------RMINDD---------------------------SF--TLK--
AF438165_52135..53124      SG-SQC------------PMINDD---------------------------SF--TLK--
AY009089_50345..51334      SG-SQC------------PMINDD---------------------------SF--TLK--
U32630_213..1202           SG-SQC------------PMINDD---------------------------SF--TLK--
U32631_213..1202           SG-SQC------------PMINDD---------------------------SF--TLK--
U32629_213..1211           SGRSQC------------PMINDD---------------------------SF--TLK--
Y16780_41080..42105        SG-SQC------------PMINDD---------------------------SF--TLK--
X69198_40087..41112        SG-SQC------------PMINDD---------------------------RF--TLK--
L22579_40719..41744        SG-SQC------------PMINDD---------------------------RF--TLK--
M95533_388..1413           SG-SQC------------PMINDD---------------------------RF--TLK--
M95532_388..1413           SG-SQC------------PMINDD---------------------------RF--TLK--
X94355_65493..66488        SG-SQC------------PMINDD---------------------------SF--TLK--
AY313847_52656..53105      --------------------MNAD---------------------------LI-------
AY313848_52719..53168      --------------------MNAD---------------------------LI-------
AY313848_52184..52753      SG-SQC------------PMINDD---------------------------SF--TLK--
DQ377945_54695..55264      SG-SQC------------PMINDD---------------------------SF--TLK--
AY313847_52121..52690      SG-SQC------------PMINDD---------------------------SF--TLK--
M36339_5414..6439          SE-SQC------------PMINDD---------------------------SF--TLK--
AY243312_49236..50261      SE-SQC------------PMINDD---------------------------SF--TLK--
AY484669_53968..54993      SE-SQC------------PMINDD---------------------------SF--TLK--
AY678277_51873..52898      SE-SQC------------PMINDD---------------------------SF--TLK--
AY678275_51873..52898      SE-SQC------------PMINDD---------------------------SF--TLK--
AY678276_51752..52774      SE-SQC------------PMINDD---------------------------SF--TLK--
M35027_52395..53390        SG-SQC------------PMINDD---------------------------SF--TLK--
AY603355_38432..39385      SG-SQC------------PMINDD---------------------------SF--TLK--
U94848_44180..45175        SG-SQC------------PMINDD---------------------------SF--TLK--
M95535_388..1413           SE-SQC------------PMINDD---------------------------SF--TLK--
AF095689_48833..49606      SE-SQC------------PMINDD---------------------------SF--TLK--
AY386371_26444..27472      LNIERCINDVRRKVCVYFQLAKDDVVWNTEFLNYI-------------------------
AJ293568_29950..30996      LNVEKCINYIRSKVCIYFQLAKDDMVWDKEFLSYI-------------------------
AF170722_29315..30493      ---EEYFPLVRSIMSMYNTLIKDDIIWFKEITPHLYEYVMYK---QNVNNPCF--QIS--
AF170726_30138..31319      ---EEYFPLVRSIMSMYNTLIKDDVIWFREIAPYLYEYTMYK---QNARNPSF--YIS--
AY077832_28172..29302      ---DKCFLKVRNIMSQYYSMVGDDLVWNREILSYLYEYIAYINNSNNANNTNF--VLS--
AY077833_28280..29410      ---DKCFLKVRNIMSQYYSMVGDDLVWNREILSYLYEYIAYINNSNNANNTNF--VLS--
AY077834_28084..29214      ---DKCFLKVRNIMSQYYSMVGDDLVWNREILSYLYEYIAYINNSNNANNTNF--VLS--
AY077835_28065..29195      ---DKCFLKVRNSMSQYYSMVGDDLVWNREILSYLYEYIAYRNNANNANNPNF--VLS--
AY077836_28128..29258      ---DKCFLKVRNSMSQYYSMVGDDLVWNREILSYLYEYIAYRNNANNANNPNF--VLS--
AF409138_28541..29674      ---DECFLKVRNSMSRYYSMVGDDLVWNREILSYLYEYIAYK---NNANNPNF--VLS--
AF409137_28592..29800      ---DKCFLKVRNSMSQYYSMVGDDLVWNREILSYLYEYIAYK---NNANNPNF--VLS--
AF325528_28590..29798      L--DKCFLKVRNSMSQYYSMVGDDLVWNREILSYLYEYIAYK---NNANNPNF--VLS--
AY689436_36554..37795      KKLDLCISNIRKKVSKFYPMINDDIIWNKEFMPLLYEFIAYK---KNSSDQNF--EFSSV
AY689437_39467..40702      KKLDLCISNIRKKVSKFYPMINDDIIWNKEFMPLLYEFIAYK---KNSSNPNF--EFANV
                                                                                       

DQ011155_50231..50425      ------------------------------------------------------------
DQ011157_49694..49903      ------------------------------------------------------------
DQ011153_49694..49903      ------------------------------------------------------------
DQ011155_49874..50077      ------------------------------------------------------------
DQ011154_49894..50097      ------------------------------------------------------------
DQ011157_49501..49689      -------------------RKYQIDSAESTMKMDKTMTK-FQNRVKMVKEINQ--TIRAA
DQ011153_49501..49689      -------------------RKYQIDSAESTMKMDKTMTK-FQNRVKMVKEINQ--TIRAA
DQ011156_49967..50368      -------------------RKYQIDSAESTMKMDKTMTK-FQNRVKMVKEINQ--TIRAA
U32633_262..1221           -------------------RMHPLNSEESSMKIDKKRTK-FQNRAKMVKEINQ--TIRAA
AF482758_65997..66956      -------------------RMHPLNSEESSMKIDKKRTK-FQNRAKMVKEINQ--TIRAA
U32634_262..1221           -------------------RMHPLNSEESSMKIDKKRTK-FQNRAKMVKEINQ--TIRAA
U32635_262..1221           -------------------RMHPLNSEESSMKIDKKRTK-FQNRAKMVKEINQ--TIRAA
U32632_185..955            -------------------RKYQINSVESTMKMDKKRTK-FQNRAKMVKEINQ--TIRAA
AF012825_58015..59010      -------------------RKYQINSVESTMKMDKKRTK-FQNRAKMVKEINQ--TIRAA
AF438165_52135..53124      -------------------RKYQIDSAESTMKMD-KRTK-FQNRAKMVKEINQ--TIRAA
AY009089_50345..51334      -------------------RKYQIDSAESTMKMD-KRTK-FQNRAKMVKEINQ--TIRAA
U32630_213..1202           -------------------RKYQIDSAESTMKMD-KRTK-FQNRAKMVKEINQ--TIRAA
U32631_213..1202           -------------------RKYQIDSAESTMKMD-KRTK-FQNRAKMVKEINQ--TIRAA
U32629_213..1211           -------------------RKYQIDSAESTMKMDKKRTK-FQNRAKMVKEINQ--TIRAA
Y16780_41080..42105        -------------------RKYQIDSVESTMKMDKKRTK-FQNRAKMVKEINQ--TIRAA
X69198_40087..41112        -------------------RKYQIDSVESTMKMDKKRTK-FQNRAKMVKEINQ--TIRAA
L22579_40719..41744        -------------------RKYQIDSVESTMKMDKKRTK-FQNRAKMVKEINQ--TIRAA
M95533_388..1413           -------------------RKYQIDSVESTMKMDKKRTK-FQNRAKMVKEINQ--TIRAA
M95532_388..1413           -------------------RKYQIDSVESTMKMDKKRTK-FQNRAKMVKEINQ--TIRAA
X94355_65493..66488        -------------------RKYQIDSAESTMNMDKKRTK-FQNRAKMVKEINQ--TIRAA
AY313847_52656..53105      ------------------------------------------------------------
AY313848_52719..53168      ------------------------------------------------------------
AY313848_52184..52753      -------------------RKYQIDSAESTMKMDKKRTK-FQNRAKMVKEINQ--TIRAA
DQ377945_54695..55264      -------------------RKYQIDSAESTMKMDKKRTK-FQNRAKMVKEINQ--TIRAA
AY313847_52121..52690      -------------------RKYQIDSAESTMKMDKKRTK-FQNRAKMVKEINQ--TIRAA
M36339_5414..6439          -------------------RKYQIDSAESTIKMDKKRTK-FQNRAKMVKEINQ--TIRAA
AY243312_49236..50261      -------------------RKYQIDSAESTIKMDKKRTK-FQNRAKMVKEINQ--TIRAA
AY484669_53968..54993      -------------------RKYQIDSAESTIKMDKKRIK-FQNRAKMVKEINQ--TIRAA
AY678277_51873..52898      -------------------RKYQIDSAESTIKMDKKRIK-FQNRAKMVKEINQ--TIRAA
AY678275_51873..52898      -------------------RKYQIDSAESTIKMDKKRIK-FQNRAKMVKEINQ--TIRAA
AY678276_51752..52774      -------------------RKYQIDSAESTIKMDKKRIK-FQNRAKMVKEINQ--TIRAA
M35027_52395..53390        -------------------RKYQIDSAESTMKMDKKRTK-FQNRAKMVKEINQ--TIRAA
AY603355_38432..39385      -------------------RKYQIDSAESTIKMDKKRIK-FQNRAKMVKEINQ--TIRAA
U94848_44180..45175        -------------------RKYQIDSAESTIKMDKKRIK-FQNRAKMVKEINQ--TIRAA
M95535_388..1413           -------------------RKYQIDSAESTIKMDKKRIK-FQNRAKMVKEINQ--TIRVA
AF095689_48833..49606      -------------------RKYQIDSAESTIKMDKKRIK-FQNRAKMVKEINQ--TIRAA
AY386371_26444..27472      -------------------REYVIFCNKQHIQLPDVNVVNLAKKSRSVKKVRL--EKKIQ
AJ293568_29950..30996      -------------------REYVIFYNQKNIQQNVSVLN-LTKKTYSVKKLRL--EKKIQ
AF170722_29315..30493      --TVAVNLSRHVPKSSTEPTKYQTKSKQMKTRMITDVVS-FDEKLKLDEAIMY----KNK
AF170726_30138..31319      -TNVVNLTTCRVSKSSAKSAKYRAKSKQMKMRRVADGVP-FEEKLKRDEAIRQ----KNK
AY077832_28172..29302      -------------------SKIINLTKKNTKKIKNEINY-LGQTYKLDKHIKK-----VN
AY077833_28280..29410      -------------------SKIINLTKKNTKKIKNEINY-LGQTYKLDKHIKK-----VN
AY077834_28084..29214      -------------------SKIINLTKKNTKKIKNEINY-LGQTYKLDKHIKK-----VN
AY077835_28065..29195      -------------------SKIINLTKKNTKKIKNEINS-VGQNYKLDKHIKK-----VN
AY077836_28128..29258      -------------------SKIINLTKKNTKKIKNEINS-VGQNYKLDKHIKK-----VN
AF409138_28541..29674      -------------------SKIVNLTKKNTKKIKNEINS-VVQTYKLDKHIKK-----VN
AF409137_28592..29800      -------------------SKIINLTKKNTKKIKNEINS-VGQTYKLDKHIKK-----VN
AF325528_28590..29798      -------------------SKIINLTKKNTKKIKNEINF-VGQTYKLDKHIKK-----VN
AY689436_36554..37795      LNLTKNSNSYEDNKKYKKPNKYRLKSKYMKMRMMNDTIS-FEKKLNMEIKKQKVRKLKML
AY689437_39467..40702      LNLTKTSHC-EDNKNIKKPNKYRLKSKYMKMRMMNDTIS-FEKKLNMETKKQKVKNLKML
                                                                                       

DQ011155_50231..50425      ------------------------------------------------------------
DQ011157_49694..49903      ------------------MIRTTTLEDIAPSIPNN-QKTYKLFSDISVIGKASQNPSKMI
DQ011153_49694..49903      ------------------MIRTTTLEDIAPSIPNN-QKTYKLFSDISVIGKASQNPSKMI
DQ011155_49874..50077      ------------------MIRTTTLEDIAPSIIPNNQKTYKLFSDISVIGKASQNPSKMI
DQ011154_49894..50097      ------------------MIRTTTLEDIAPSIIPNNQKTYKLFSDISVIGKASQNPSKMI
DQ011157_49501..49689      QTHYE--TLK--------------------------TRIYKI------------------
DQ011153_49501..49689      QTHYE--TLK--------------------------TRIYKI------------------
DQ011156_49967..50368      QTHYE--TLKLGYIKFKGMIRTTTLEDIAPSIPNN-QKTYKLFSYISVIGKASQNPSKMI
U32633_262..1221           QTHYE--TLKQGYLKFKRMIRTATLKDIAPSIPKI-QKFYKLFSDISAISKASQNPSKMV
AF482758_65997..66956      QTHYE--TLKQGYLKFKRMIRTATLKDIAPSIPKI-QKFYKLFSDISAISKASQNPSKMV
U32634_262..1221           QTHYE--TLKQGYLKFKRMIRTATLKDIAPSIPKI-QKFYKLFSDISAISKASQNPSKMV
U32635_262..1221           QTHYE--TLKQGYLKFKRMIRTATLKDIAPSIPKI-QKFYKLFSDISAISKASQNPSKMV
U32632_185..955            QTHYE--TLKLGYIKFKRMIRTTTLEDIATSIPNI-QKIYKLFSDISAIGKASQNPSKMV
AF012825_58015..59010      QTHYE--TLKLGYIKFKRMIRTTTLEDIATSIPNI-QKIYKLFSDISAIGKASQNPSKMV
AF438165_52135..53124      QTHYE--TLKLGYIKFKKMIMTTTLEDIATSIPNI-QKIYKLFSDISAIGKASQNPIKMV
AY009089_50345..51334      QTHYE--TLKLGYIKFKKMIMTTTLEDIATSIPNI-QKIYKLFSDISAIGKASQNPIKMV
U32630_213..1202           QTHYE--TLKLGYIKFKKMIMTTTLEDIATSIPNI-QKIYKLFSDISAIGKASQNPIKMV
U32631_213..1202           QTHYE--TLKLGYIKFKKMIMTTTPEDIATSIPNI-QKIYKLFSDISAIGKASQNPIKMV
U32629_213..1211           QTHYE--TLKLGYIKFKKMIRTTTLEDMATSIPNI-QKIYKLFSDISAIGKASQNPSKMA
Y16780_41080..42105        QTHYE--TLKLGYIKFKKMIRTTTLEDITTSIPNI-QKIYKLFSDISAIGKVSQNPSKMA
X69198_40087..41112        QTHYE--TLKLGYIKFKKMIRTTTLEDITTSIPNI-QKIYKLFSDISAIGKVSQNPSKMA
L22579_40719..41744        QTHYE--TLKLGYIKFKKMIRTTTLEDITTSIPNI-QKIYKLFSDISAIGKVSQNPSKMA
M95533_388..1413           QTHYE--TLKLGYIKFKKMIRTTTLEDITTSIPNI-QKIYKLFSDISAIGKVSQNPSKMA
M95532_388..1413           QTHYE--TLKLGYIKFKKMIRTTTLEDITTSIPNI-QKIYKLFSDISAIGKVSQNPSKMA
X94355_65493..66488        QTHYE--TLKLGYIKFKRMIRTTTLEDIAPSIPNN-QKTYKLFSDISAIGKASQNPSKMV
AY313847_52656..53105      ------------------------------------------------------------
AY313848_52719..53168      ------------------------------------------------------------
AY313848_52184..52753      QTHYE--TLKLGYIKFKRMIRTTTLEDIAPSIPNN-QKTYKLFSDISAIGKASQNPSKMV
DQ377945_54695..55264      QTHYE--TLKLGYIKFKRMIRTTTLEDIAPSIPNN-QKTYKLFSDISAIGKASRNPSKMV
AY313847_52121..52690      QTHYE--TLKLGYIKFKRMIMTTTLEDIAPSIPNN-QKTYKLFSDISAIGKASRNPSKMV
M36339_5414..6439          QTHYE--TLKLGYIKFKRMIRTTTLEDIAPSIPNN-QKTYKLFSDISAIGKASRNPSKMV
AY243312_49236..50261      QTHYE--TLKLGYIKFKRMIRTTTLEDIAPSIPNN-QKTYKLFSDISAIGKASRNPSKMV
AY484669_53968..54993      QTHYE--TLKLGYIKFKRMIRTTTLEDIAPSIPNN-QKTYKLFSDISAIGKASQNPSKMV
AY678277_51873..52898      QTHYE--TLKLGYIKFKRMIMTTTLEDIAPSIPNN-QKTYKLFSDISAIGKASQNPSKMV
AY678275_51873..52898      QTHYE--TLKLGYIKFKRMIMTTTLEDIAPSIPNN-QKTYKLFSDISAIGKASQNPSKMV
AY678276_51752..52774      QTHYE--TLKLGYIKFKRMIMTTTLEDIAPSIPNN-QKTYKLFSDISAIGKASQNPSKMV
M35027_52395..53390        QTHYE--TLKLGYIKFKRMIRTTTLEDIAPSIPNN-QKTYKLFSDISAIGKASQNPSKMV
AY603355_38432..39385      QTHYE--TLKLGYIKFKRMIRTTTLEDIAPSIPNN-QKTYKLFSDISAIGKASQNPSKMV
U94848_44180..45175        QTHYE--TLKLGYIKFKRMIRTTTLEDIAPSIPNN-QKTYKLFSDISAIGKASQNPSKMV
M95535_388..1413           QTHYE--TLKLGYIKFKRMIRTTTLEDIAPSIPNN-QKTYKLFSDISAIGKASQNPSKMV
AF095689_48833..49606      QTHYE--TLKLGYIKFKRMIRTTTLEDIAPSIPNN-QKTYKLFSDISAIGKASQNPSKMV
AY386371_26444..27472      EIAKKNQDNEKNRPEYNKKV------------------VLKIDSHLSMIIKESNNYYSMA
AJ293568_29950..30996      EINKNRESAKKNKLEFQKMI-------------------VKIDSHLSMIINESNNYYSMT
AF170722_29315..30493      KDYFE---IKKLYMRLKKFVR----KKKSVNDGVLCDRVKMIYGHIHEIERVAVNEYAMT
AF170726_30138..31319      KDYFE---IKKLYMRLKKFVRGKKSAD----DNMLCNKVRMIYGHINEIERVAVNEYSMA
AY077832_28172..29302      ITHYDYIKIKKTYDEFKKNV------DIKSNDISV--TLLKIYKQLSLISDVSINTRSMT
AY077833_28280..29410      ITHYDYIKIKKTYDEFKKNV------DIKSNDISV--TLLKIYKQLSLISDVSINTRSMT
AY077834_28084..29214      ITHYDYIKIKKTYDEFKKNV------DIKSNDISV--TLLKIYKQLSLISDVSINTRSMT
AY077835_28065..29195      ITHYDYIKIKKTYDEFKKSV------EIKSNDISV--TLLKIYKQLSLISDVSINTRSMT
AY077836_28128..29258      ITHYDYIKIKKTYDEFKKSV------EIKSNDISV--TLLKIYKQLSLISDVSINTRSMT
AF409138_28541..29674      ITHYDYIKIKKTYDTFKKNV------DIKSNDISV--TLLKIYKQLSLISDVSINTRSMT
AF409137_28592..29800      ITHYDYIKIKKTYDAFKKNV------DIKSNDISV--TLLKIYKQLSLISDVSINTRSMT
AF325528_28590..29798      ITHYDYIKIKKTYDAFKKNV------DIKSNDISV--TLLKIYKQLSLISDVSINTRSMT
AY689436_36554..37795      HQHYEYINIKKCYIKFKNILKHETVRNLINNDSGFYNKLIKIDYHLSKICKISANPYSMV
AY689437_39467..40702      HQHYEYVNIKKCYVKFKNILKHETVRNLINNNSGFYNKLIKIDYHLSKICKMSVNPYSMV
                                                                                       

DQ011155_50231..50425      ------------------------------------------------------------
DQ011157_49694..49903      YARCFTCFP---------------------------------------------------
DQ011153_49694..49903      YARCFTCFP---------------------------------------------------
DQ011155_49874..50077      YARCFTCFP---------------------------------------------------
DQ011154_49894..50097      YARCFTCFP---------------------------------------------------
DQ011157_49501..49689      ------------------------------------------------------------
DQ011153_49501..49689      ------------------------------------------------------------
DQ011156_49967..50368      YARCFTCFP---------------------------------------------------
U32633_262..1221           YALLLYMFPNLFGDDHRFIRYRMHPMSKIKHKIFSPFKLNLIRILVEERFYNNECRDYKW
AF482758_65997..66956      YALLLYMFPNLFGDDHRFIRYRMHPMSKIKHKIFSPFKLNLIRILVEERFYNNECRDYKW
U32634_262..1221           YALLLYMFPNLFGDDHRFIRYRMHPMSKIKHKIFSPFKLNLIRILVEERFYNNECRDYKW
U32635_262..1221           YALLLYMLPNLFGDDHRFIRYRMHPMSKIKHKIFSPFKLNLIRILVEERFYNNECRDYKW
U32632_185..955            YALLLYMFPNLFGDDHRFILYRMHPMSKIKHKIFSPFKLNLIRILVEERFYNNECKDYRW
AF012825_58015..59010      YALLLYMFPNLFGDDHRFILYRMHPMSKIKHKIFSPFKLNLIRILVEERFYNNECKDYRW
AF438165_52135..53124      YALLLFMFPNLFGDDHRFILYRIHPMSKIKHKIFSPFKLNLIRILVEERFYNNECRSNKW
AY009089_50345..51334      YALLLFMFPNLFGDDHRFILYRIHPMSKIKHKIFSPFKLNLIRILVEERFYNNECRSNKW
U32630_213..1202           YALLLFMFPNLFGDDHRFILYRIHPMSKIKHKIFSPFKLNLIRILVEERFYNNECRSNKW
U32631_213..1202           YALLLFMFPNLFGDDHRFILYRIHPMSKIKHKIFSPFKLNLIRILVEERFYNNECRSNKW
U32629_213..1211           YALLLYMFPNLFGDDHRFILYRMHPMSKIKHKIFSPFKLNLIRILVEERFYNNECRSNKW
Y16780_41080..42105        YALLLYMFPNLFGDDHRFILYRMFPMSKIKHKIFSPFKLNLIRILVEERFYNNECRSNKW
X69198_40087..41112        YALLLYMFPNLFGDDHRFILYRMFPMSKIKHKIFSPFKLNLIRILVEERFYNNECRSNKW
L22579_40719..41744        YALLLYMFPNLFGDDHRFILYRMFPMSKIKHKIFSPFKLNLIRILVEERFYNNECRSNKW
M95533_388..1413           YALLLYMFPNLFGDDHRFILYRMFPMSKIKHKIFSPFKLNLIRILVEERFYNNECRSNKW
M95532_388..1413           YALLLYMFPNLFGDDHRFILYRMFPMSKIKHKIFSPFKLNLIRILVEERFYNNECRSNKW
X94355_65493..66488        YALLLYMFPNLFGDDHRFICYRMHPMSKIKYKIFSPFKLNLIRILVEERFYNNECRDYKW
AY313847_52656..53105      ------------------------------------------------------------
AY313848_52719..53168      ------------------------------------------------------------
AY313848_52184..52753      YALLLYMFPNLFGDDHRFIRYRMHPMSKIKHKIFSPFKLNLIRILVEERFYNNECRSNKW
DQ377945_54695..55264      YALLLYMFPNLFGDDHRFIRYRMHPMSKIKHKIFSPFKLNLIRILVEERFYNNECRSNKW
AY313847_52121..52690      YALLLYMFPNLFGDDHRFIRYRMHPMSKIKHKIFSPFKLNLIRILVEERFYNNECRSNKW
M36339_5414..6439          YALLLYMFPNLFGDDHRFIRYRMHPMSKIKHKIFSPFKLNLIRILVEERFYNNECRSNKW
AY243312_49236..50261      YALLLYMFPNLFGDDHRFIRYRMHPMSKIKHKIFSPFKLNLIRILVEERFYNNECRSNKW
AY484669_53968..54993      YALLLYMFPNLFGDDHRFIRYRMHPMSKIKHKIFSPFKLNLIRILVEERFYNNECRSNKW
AY678277_51873..52898      YALLLYMFPNLFGDDHRFIRYRMHPMSKIKHKIFSPFKLNLIRILVEERFYNNECRSNKW
AY678275_51873..52898      YALLLYMFPNLFGDDHRFIRYRMHPMSKIKHKIFSPFKLNLIRILVEERFYNNECRSNKW
AY678276_51752..52774      YALLLYMFPNLFGDDHRFIRYRMHPMSKIKHKIFSPFKLNLIRILVEERFYNNECRSNKW
M35027_52395..53390        YALLLYMFPNLFGDDHRFIRYRMHPMSKIKHKIFSPFKLNLIRILVEERFYNNECRSNKW
AY603355_38432..39385      YALLLYMFPNLFGDDHRFIRYRMHPMSKIKHKIFSPFKLNLIRILVEERFYNNECRSNKW
U94848_44180..45175        YALLLYMFPNLFGDDHRFIRYRMHPMSKIKHKIFSPFKLNLIRILVEERFYNNECRSNKW
M95535_388..1413           YALLLYMFPNLFGDDHRFIRYRMHPMSKIKHKIFSPFKLNLIRILVEERFYNNECRSNKW
AF095689_48833..49606      YALLLYMFPNLFGDDHRFIRYRMHPMSKIKHKIFSPFKLNLIRILVEERFYNNECRSNKW
AY386371_26444..27472      RSLMNYMFPNLFEEDQRHIFYRYN---VKGFCQLSEKKISLIKLLIKKRF---PINENEW
AJ293568_29950..30996      RSLMNYMFPNLFEDDQRHLFYRYN---VQGFCPLSEKKISLIKLLIKKKF---SINENDW
AF170722_29315..30493      KSLLHYVFPNLFNDDKHHLFYRCDKVDGLG--VLSSKKLNLIRVILENRF---KIGKQKW
AF170726_30138..31319      KSLLHYVFPNLFNDDKHHLFYRCTKMDGLG--VLPSKKLNLIRVILENKF---KISKRKW
AY077832_28172..29302      KSLMYYMFPDLFKKDKRHVFYRVD--AKKGYCVLSSKKINLIRVLLEYKF---DIKYKEW
AY077833_28280..29410      KSLMYYMFPDLFKKDKRHVFYRVD--AKKGYCVLSSKKINLIRVLLEYKF---DIKYKEW
AY077834_28084..29214      KSLMYYMFPDLFKKDKRHVFYRVD--AKKGYCVLSSKKINLIRVLLEYKF---DIKYKEW
AY077835_28065..29195      KSLMYYMFPDLFKKDKRHVFYRVD--AKKGYCVLSSKKINLIRVLLEYKF---DIKYKEW
AY077836_28128..29258      KSLMYYMFPDLFKKDKRHVFYRVD--AKKGYCVLSSKKINLIRVLLEYKF---DIKYKEW
AF409138_28541..29674      KSLMYYMFPDLFKKDKRHVFYRVD--AKKGYCVLSSKKINLIRVLLEYKF---DIKYKEW
AF409137_28592..29800      KSLMYYMFPDLFKKDKRHVFYRVD--AKKGYCVLSSKKINLIRVLLEYKF---DIKYKEW
AF325528_28590..29798      KSLMYYMFPDLFKKDKRHVFYRVD--AKKGYCVLSSKKINLIRVLLEYKF---DIKYKEW
AY689436_36554..37795      EALMNYMFPDLFEKDNRYTFYRCN--ESKKYCQLSSKKINLMKILLENRF---KINEDTW
AY689437_39467..40702      EALMNYMFPDLFEKDNRYTFYRCN--ESKKYCQLSSKKINLMKILLENRF---KINEDTW
                                                                                       

DQ011155_50231..50425      -----------------------------RIRPIYNTK----------------------
DQ011157_49694..49903      ------------------------------------------------------------
DQ011153_49694..49903      ------------------------------------------------------------
DQ011155_49874..50077      ------------------------------------------------------------
DQ011154_49894..50097      ------------------------------------------------------------
DQ011157_49501..49689      ------------------------------------------------------------
DQ011153_49501..49689      ------------------------------------------------------------
DQ011156_49967..50368      ------------------------------------------------------------
U32633_262..1221           RIIGTQVDKILI--AESAKYTIDARY---RLRPIYRIKGESEE---DTLFIKQMVEKCVT
AF482758_65997..66956      RIIGTQVDKILI--AESAKYTIDARY---RLRPIYRIKGESEE---DTLFIKQMVEKCVT
U32634_262..1221           RIIGTQVDKILI--AESAKYTIDARY---RLRPIYRIKGESEE---DTLFIKQMVEKCVT
U32635_262..1221           RIIGTQVDKILI--AESAKYTIDARY---RLRPIYRIKGESEE---DTLFIKQMVEKCVT
U32632_185..955            KIIGSQVDKILI--AESAKYTMNAMY---RLRPIHRIKVESEE---DTLFIKQMVEKCVT
AF012825_58015..59010      KIIGSQVDKILI--AESAKYTMNAMY---RLRPIHRIKVESEE---DTLFIKQMVEKCVT
AF438165_52135..53124      RIIGTQVDKMLI--AESDKYTIDARY---RLRPIYRIKGESEE---DTLFIKQMVEQCVT
AY009089_50345..51334      RIIGTQVDKMLI--AESDKYTIDARY---RLRPIYRIKGESEE---DTLFIKQMVEQCVT
U32630_213..1202           RIIGTQVDKMLI--AESDKYTIDARY---RLRPIYRIKGESEE---DTLFIKQMVEQCVT
U32631_213..1202           RIIGTQVDKMLI--AESDKYTIDARY---RLRPIYRIKGESEE---DTLFIKQMVEQCVT
U32629_213..1211           RIIGTQVDKMLI--AESDKYTIDARY---RLRPIYRIKGESEE---DTLFIKQMVEQCVT
Y16780_41080..42105        RIIGTQVDKMLI--AESDKYTIDARY---RLRPIYRIKGKSEE---DTLFIKQMVDQCVT
X69198_40087..41112        RIIGTQVDKMLI--AESDKYTIDARY---RLRPIYRIKGKSEE---DTLFIKQMVDQCVT
L22579_40719..41744        RIIGTQVDKMLI--AESDKYTIDARY---RLRPIYRIKGKSEE---DTLFIKQMVDQCVT
M95533_388..1413           RIIGTQVDKMLI--VESDKYTIDARY---RLRPIYRIKGKSEE---DTLFIKQMVDQCVT
M95532_388..1413           RIIGTQVDKMLI--VESDKYTIDARY---RLRPIYRIKGKSEE---DTLFIKQMVDQCVT
X94355_65493..66488        RIIGTQVDKILI--AESAKYTIDAMY---RLRPIYRIKVESEE---DTLFIKQMVEQCVT
AY313847_52656..53105      --NGTQVDKMLI--AESDKYTIDARY---NLKPMYRIKGESEE---DTLFIKQMVEQCVT
AY313848_52719..53168      --NGTQVDKMLI--AESDKYTIDARY---NLKPMYRIKGESEE---DTLFIKQMVEQCVT
AY313848_52184..52753      NTS---------------------------------------------------------
DQ377945_54695..55264      NTS---------------------------------------------------------
AY313847_52121..52690      NTS---------------------------------------------------------
M36339_5414..6439          RIIGTQVDKMLI--AESDKYTIDARY---NLKPMYRIKGKSEE---DTLFIKQMVEQCVT
AY243312_49236..50261      RIIGTQVDKMLI--AESDKYTIDARY---NLKPMYRIKGKSEE---DTLFIKQMVEQCVT
AY484669_53968..54993      RIIGTQVDKMLI--AESDKYTIDARY---NLKPMYRIKGKSEE---DTLFIKQMVEQCVT
AY678277_51873..52898      RIIGTQVDKMLI--AESDKYTIDARY---NLKPMYRIKGESEE---DTLFIKQMVEQCVT
AY678275_51873..52898      RIIGTQVDKMLI--AESDKYTIDARY---NLKPMYRIKGESEE---DTLFIKQMVEQCVT
AY678276_51752..52774      KIIGTQVDKMLI--AESDKYTIDARY---NLKPMYRIKGESEE---DTLFIKQMVEQCVT
M35027_52395..53390        RIIGTQVDKMLI--AESDKYTIDARY---NLKPMYRIKGKSEE---DTLFIKQMVEQCVT
AY603355_38432..39385      RIIGTQVDKMLI--AESDKYTIDARY---NLKPMYRIKGKSEE---DTLFIKQMVEQCVT
U94848_44180..45175        RIIGTQVDKMLI--AESDKYTIDARY---NLKPMYRIKGKSEE---DTLFIKQMVEQCVT
M95535_388..1413           RIIGTQVDKMLI--AESDKYTIDARY---RLRPIYRIKGKSEE---DTLFIKQMVEQCVT
AF095689_48833..49606      RIIGTQVDKMLI--AESDKYTIDARY---RLRPIYRIKGKSEE---DTLFIKQMVEQCVT
AY386371_26444..27472      QHIKEYIN-VICATPKRNNIISLGVFPYLRLKKPCDILPNDNFKNVDT--LKELVANSFS
AJ293568_29950..30996      LNITKYIN-IICATPKHNKVIFLGVSPHLKLKKPCDIFPNENFRNVDT--LKELVANSFS
AF170722_29315..30493      TMLKKYID-TVC--STGKPLLKLGTYPYFKLKPLNAIVSNYQGVSVDE--LKTFVFSSFS
AF170726_30138..31319      TMLKKYID-TVC--ATGKLRVRLGTYPYYKLKSLNALVASYQGDSVDE--LKTLVLSSFS
AY077832_28172..29302      GLIKRYIN-NICNKGSESSKICIGKYPYLKLKPVSKIKFNYRSKYVSD--FKRIVSSSFS
AY077833_28280..29410      GLIKRYIN-NICNKGSESSKICIGKYPYLKLKPVSKIKFNYRSKYVSD--FKRIVSSSFS
AY077834_28084..29214      GLIKRYIN-NICNKGSESSKICIGKYPYLKLKPVSKIKFNYRSKYVSD--FKRIVSSSFS
AY077835_28065..29195      GLIKRYIN-TICNKGSESSKICIGKYPYLKLKPVSKIKFNYRSKYVSD--FKRIVSSSFS
AY077836_28128..29258      GLIKRYIN-TICNKGSESSKICIGKYPYLKLKPVSKIKFNYRSKYVSD--FKRIVSSSFS
AF409138_28541..29674      GLIKRYIN-TICNKGSKSSKICIGKYPYLKLKPVSKIKFNYRSKYVSD--FKRIVSSSFS
AF409137_28592..29800      GLIKRYIN-TICNKGSKSSKICIGKYPYLKLKPVSKIKFNYRSKYVSD--FKRIVSSSFS
AF325528_28590..29798      GLIKRYIN-TICNKGSKSSKICIGKYPYLKLKPVSKIKFNYRSKYVSD--FKRIVSSSFS
AY689436_36554..37795      QDLKKFIDEKIC--GNASSNIILGNYPYLRLKNMSYIINILTDDNNDDLFLLKSIKSSFS
AY689437_39467..40702      QELKKFIDEKIC--GNASSNIILGNYPYLKLKNMSYIINILTE-NNDDVFLLKSIKSSFS
                                                                                       

DQ011155_50231..50425      -----------------------QYRYNDDVENGFIGLDKLK-LNIVHDIVESCIPVRMP
DQ011157_49694..49903      ------------------------------------------------------------
DQ011153_49694..49903      ------------------------------------------------------------
DQ011155_49874..50077      ------------------------------------------------------------
DQ011154_49894..50097      ------------------------------------------------------------
DQ011157_49501..49689      ------------------------------------------------------------
DQ011153_49501..49689      ------------------------------------------------------------
DQ011156_49967..50368      ------------------------------------------------------------
U32633_262..1221           SQELVEKVLKILFKDLFKSGEYKDYRYDDDVDNGFIGLDKLK-LNIVHDIVEPCMPVRRP
AF482758_65997..66956      SQELVEKVLKILFKDLFKSGEYKDYRYDDDVDNGFIGLDKLK-LNIVHDIVEPCMPVRRP
U32634_262..1221           SQELVEKVLKILFKDLFKSGEYKDYRYDDDVDNGFIGLDKLK-LNIVHDIVEPCMPVRRP
U32635_262..1221           SQELVEKVLKILFKDLFKSGEYKDYRYDDDVDNGFIGLDKLK-LNIVHDIVEPCMPVRRP
U32632_185..955            SQELVEKC----------------------------------------------------
AF012825_58015..59010      SQELVEKMLKILFRDLFKSGEYKAYRYDDDVENGFIGLDKLK-LNIVHDIVEPCMPVRRP
AF438165_52135..53124      SQELVEKVLKILFRDLFKSGEYKAYRY-DDVENVFIGLDKLK-LNILHDIVEPCMPVRRP
AY009089_50345..51334      SQELVEKVLKILFRDLFKSGEYKAYRY-DDVENVFIGLDKLK-LNILHDIVEPCMPVRRP
U32630_213..1202           SQELVEKVLKILFRDLFKSGEYKAYRY-DDVENVFIGLDKLK-LNILHDIVEPCMPVRRP
U32631_213..1202           SQELVEKVLKILFRDLFKSGEYKAYRY-DDVENVFIGLDKLK-LNILHDIVEPCMPVRRP
U32629_213..1211           SQELVEKVLKILFRDLFKSGEYKAYRYDDDVENGFIGLDKLK-LNIVHDIVEPCMPVRRP
Y16780_41080..42105        SQELVEKVLKILFRDLFKSGEYKAYRYDDDVENGFIGLDKLK-LNIVHDIVEPCMPVRRP
X69198_40087..41112        SQELVEKVLKILFRDLFKSGEYKAYRYDDDVENGFIGLDKLK-LNIVHDIVEPCMPVRRP
L22579_40719..41744        SQELVEKVLKILFRDLFKSGEYKAYRYDDDVENGFIGLDKLK-LNIVHDIVEPCMPVRRP
M95533_388..1413           SQELVEKVLKILFRDLFKSGEYKAYRYDDDVENGFIGLDKLK-LNIVHDIVEPCMPVRRP
M95532_388..1413           SQELVEKVLKILFRDLFKSGEYKAYRYDDDVENGFIGLDKLK-LNIVHDIVEPCMPVRRP
X94355_65493..66488        SQELVEKVLKILFRDLFKSGEYKAYRYDDDVENGFIGLDKLK-LNIVHDIVEPCMPVRRP
AY313847_52656..53105      SQELVEKVLKILFRDLFKSGEYKAYRYDDDVENGFIGLDTLK-LNIVHDIVEPCMPVRRP
AY313848_52719..53168      SQELVEKVLKILFRDLFKSGEYKAYRYDDDVENGFIGLDTLK-LNIVHDIVEPCMPVRRP
AY313848_52184..52753      ------------------------------------------------------------
DQ377945_54695..55264      ------------------------------------------------------------
AY313847_52121..52690      ------------------------------------------------------------
M36339_5414..6439          SQELVEKVLKILFRDLFKSGEYKAYRYDDDVENGFIGLDTLK-LNIVHDIVEPCMPVRRP
AY243312_49236..50261      SQELVEKVLKILFRDLFKSGEYKAYRYDDDVENGFIGLDTLK-LNIVHDIVEPCMPVRRP
AY484669_53968..54993      SQELVEKVLKILFRDLFKSGEYKAYRYDDDVENGFIGLDTLK-LNIVHDIVEPCMPVRRP
AY678277_51873..52898      SQELVEKVLKILFRDLFKSGEYKAYRYDDDVENGFIGLDTLK-LNIVHDIVEPCMPVRRP
AY678275_51873..52898      SQELVEKVLKILFRDLFKSGEYKAYRYDDDVENGFIGLDTLK-LNIVHDIVEPCMPVRRP
AY678276_51752..52774      SQELVEKVLKILFRDLFKSGEYKAYRYDDDVENGFIGLDTLK-LNIVHDIVEPCMPVRRP
M35027_52395..53390        SQELVEKVLKILFRDLFKSGEYKAYRYDDDVENGFIGLDTLK-LNIVHDIVEPCMPVRRP
AY603355_38432..39385      SQELVEKVLKILFRDLFKSGEYKAYRYDDDVENGFIGLDTLK-LNIVHDIVEPCMPVRRP
U94848_44180..45175        SQELVEKVLKILFRDLFKSGEYKAYRYDDDVENGFIGLDTLK-LNIVHDIVEPCMPVRRP
M95535_388..1413           SQELVEKVLKILFRDLFKSGEYKAYRYDDDVENGFIGLDTLK-LNIVHDIVEPCMPVRRP
AF095689_48833..49606      SQELVEKVLKILFRDLFKS-----------------------------------------
AY386371_26444..27472      MVDLTEKITRSTFHHLFKNKTANKYQC--YAKNDFMGLNQTKLINMFGYIRLAVDCEDYN
AJ293568_29950..30996      MVDLTEKLTKATFYNLFKNRTSNKYQC--YAKDNFMGLNQTKLINMFGYIKLAVDCDDYN
AF170722_29315..30493      LVDLTEKLTKAMFPEVIKSGMGHTYRC--YPDGTHQGLDLKRVIDLCYKVRVSTDSECDI
AF170726_30138..31319      LVDLTEKLIKTTFPEVVKSGEGHNYRC--YPDGTHQGLDPERVIDMCYKARVATDSESVV
AY077832_28172..29302      LVDLTEKITKKTFSNIFRNEISHLYKF--NAEKNYLALNEYKKMRMCNKIISAIDYPNKN
AY077833_28280..29410      LVDLTEKITKKTFSNIFRNEISHLYKF--NAEKNYLALNEYKKMRMCNKIISAIDYPNKN
AY077834_28084..29214      LVDLTEKITKKTFSNIFRNEISHLYKF--NAEKNYLALNEYKKMRMCNKIISAIDYPNKN
AY077835_28065..29195      LVDLTEKITKKTFSNIFRNEISHLYKF--NAEKNYLALNEYKKMRMCNKIISAIDYPNKN
AY077836_28128..29258      LVDLTEKITKKTFSNIFRNEISHLYKF--NAEKNYLALNEYKKMRMCNKIISAIDYPNKN
AF409138_28541..29674      LVDLTEKITKKTFSNIFRNEISHLYKF--NAEKNHLALDEYKKMRMCNKIISAIDYPNKD
AF409137_28592..29800      LVDLTEKITKKTFSNIFRNEISHLYKF--NAEKNHLALDEYKKMRMCNKIISAIDYPNKD
AF325528_28590..29798      LVDLTEKITKKTFSNIFRNEISHLYKF--NAEKNHLALDEYKKMRMCNKIISAIDYPNKD
AY689436_36554..37795      LVDLTEKIIKKKFDYIFKNRMNEKYRF--YFDGNHIGLNQIKIMQIYNKIKLFVDHNDDE
AY689437_39467..40702      LVDLTEKIIKKNFDYIFKNGMNEKYRF--YFDGDHIGLNQIKIMQIYNKIKLFVDHNDEE
                                                                                       

DQ011155_50231..50425      VAKILCKEMVNKYFENL----------------------
DQ011157_49694..49903      ----ICLEMTIDSF----------VIECIQHCS------
DQ011153_49694..49903      ----ICLEMTIDSF----------VIECIQHCS------
DQ011155_49874..50077      ----ICLEMTIDSF----------VIECIQ---------
DQ011154_49894..50097      ----ICLEMTIDSF----------VIECIQ---------
DQ011157_49501..49689      ---------------------------------------
DQ011153_49501..49689      ---------------------------------------
DQ011156_49967..50368      ----ICLEMTIDSF----------VIECIQHCS------
U32633_262..1221           VAKVLCKEMVNKYFENPLHIIGKNLQECIDFVSE-----
AF482758_65997..66956      VAKVLCKEMVNKYFENPLHIIGKNLQECIDFVSE-----
U32634_262..1221           VAKVLCKEMVNKYFENPLHIIGKNLQECIDFVSE-----
U32635_262..1221           VAKVLCKEMVNKYFENPLHIIGKNLQECIDFVSE-----
U32632_185..955            ---------------------------------------
AF012825_58015..59010      VAKILCKEMVNKYFENPLHIIGKNLQECIDFVSE-----
AF438165_52135..53124      VAKILCKEMVNKYFENPLHIIGKNLQECIDFVNE-----
AY009089_50345..51334      VAKILCKEMVNKYFENPLHIIGKNLQECIDFVNE-----
U32630_213..1202           VAKILCKEMVNKYFENPLHIIGKNLQECIDFVNE-----
U32631_213..1202           VAKILCKEMVNKYFENPLHIIGKNLQECIDFVNE-----
U32629_213..1211           VAKILCKEMVNKYFENPLHIIGKNLQECIDFVSE-----
Y16780_41080..42105        VAKILCKEMVNKYFENPLHIIGKNLQECIDFVSE-----
X69198_40087..41112        VAKILCKEMVNKYFENPLHIIGKNLQECIDFVSE-----
L22579_40719..41744        VAKILCKEMVNKYFENPLHIIGKNLQECIDFVSE-----
M95533_388..1413           VAKILCKEMVNKYFENPLHIIGKNLQECIDFVSE-----
M95532_388..1413           VAKILCKEMVNKYFENPLHIIGKNLQECIDFVSE-----
X94355_65493..66488        VAKILCKEMVNKYFENPLHIIGKNLQECIDFVSE-----
AY313847_52656..53105      VAKILCKEMVNKYFENPLHIIGKNLQECIDFVSE-----
AY313848_52719..53168      VAKILCKEMVNKYFENPLHIIGKNLQECIDFVSE-----
AY313848_52184..52753      ---------------------------------------
DQ377945_54695..55264      ---------------------------------------
AY313847_52121..52690      ---------------------------------------
M36339_5414..6439          VAKILCKEMVNKYFENPLHIIGKNLQECIDFVSE-----
AY243312_49236..50261      VAKILCKEMVNKYFENPLHIIGKNLQECIDFVSE-----
AY484669_53968..54993      VAKILCKEMVNKYFENPLHIIGKNLQECIDFVSE-----
AY678277_51873..52898      VAKILCKEMVNKYFENPLHIIGKNLQECIDFVSE-----
AY678275_51873..52898      VAKILCKEMVNKYFENPLHIIGKNLQECIDFVSE-----
AY678276_51752..52774      VAKILCKEMVNKYFENPLHIIGKNLQECIDFVSE-----
M35027_52395..53390        VAKILCKEMVNKYFENPLHIIGKNLQECIDFVSE-----
AY603355_38432..39385      VAKILCKEMVNKYFENPLHIIGKNLQECIDFVSE-----
U94848_44180..45175        VAKILCKEMVNKYFENPLHIIGKNLQECIDFVSE-----
M95535_388..1413           VAKILCKEMVNKYFENPLHIIGKNLQECIDFVSE-----
AF095689_48833..49606      ---------------------------------------
AY386371_26444..27472      VFFNACICTINRYLLKSSRAIGDNILSC-----------
AJ293568_29950..30996      VFFNACIYTINKYLLKSKKVIGDNILSCLMISRGEL---
AF170722_29315..30493      DVHNAIVETVDRYLIRSEKRVGDNVDHCIIMAKTIN---
AF170726_30138..31319      DVHNAIVETVNRFLIRSEKKVGDNIDECIVMAKTIN---
AY077832_28172..29302      HIYSAIIETVNNYLDNPPKKLGYNIDTCLTIAKNN----
AY077833_28280..29410      HIYSAIIETVNNYLDNPPKKLGYNIDTCLTIAKNN----
AY077834_28084..29214      HIYSAIIETVNNYLDNPPKKLGYNIDTCLTIAKNN----
AY077835_28065..29195      HIYSAIIETVNNYLDNPPKKLGYNIDTCLTIAKNN----
AY077836_28128..29258      HIYSAIIETVNNYLDNPPKKLGYNIDTCLTIAKNN----
AF409138_28541..29674      HIYSAIIETVNNYLDNPPKKLGYNIDTCLTIAKNN----
AF409137_28592..29800      HIYSAIIETVNNYLDNPPKKLGYNIDTCLTIAKNN----
AF325528_28590..29798      HIYSAIIETVNNYLDNPPKKLGYNIDTCLTIAKNN----
AY689436_36554..37795      LVFNSFVYSVDMCLSTPRKILGYNLEYCLNIAAKITNAL
AY689437_39467..40702      LVFNSFVYSVDMCLSMPRKVLGYNLEYCLNIAAKMTNAL
                                                                  
