# Supplementary material for: Identification of multiple independent horizontal gene transfers into poxviruses using a comparative genomics approach
Source: BMC Evol Biol. 2008 Feb 27;8:67. doi: 10.1186/1471-2148-8-67 (PMC2268676; doi:10.1186/1471-2148-8-67)
Supplement: Additional file 8 — Multiple sequence alignments for all poxvirus families. [file 1471-2148-8-67-S8.gz › Network/Servers/gen153069.gen.tcd.ie/Users/kirsten/poxvirus/aln/107.aln]

CLUSTAL W (1.81) multiple sequence alignment

AY318871_283292..283798      MAG-KRVTQQQHSSFDEFVDAMHKIKPQLKTILSHIGTITSNPPPNGQLPENY-------
AF198100_210907..211422      MTGKRGSQQH--SSFNEYVEAMHKLNPQLKSLLNHINAITANTPPNFSEGSLP-------
AJ581527_200186..200701      MTGKRGSQQH--SSFNEYVEAMHKLNPQLKSLLNHINAITANTPPNFSEGSLP-------
DQ356948_158505..158086      MAEKKNAK----SSYEDYMDALNKITPQIKELLQIAAGGEGAQAG---------------
AY386265_93325..93996        MAS-DRIAQRTQSSYDDYIQTLNKIAPQLRSLLTHLNSDHVVRGGATGE-----------
AY386264_93431..94213        MAS-EKMAQRPQSSYDDYVNTLQKIAPHLRSLLTQLNNEQVIRGGATSGDVDCVGGAGAL
AX754989_92678..93466        MAS-EKMAQRPQSSYDDYVSTLQKIAPQLRSLLTQLNNEQVIRGGAAA-DVDCVGGAGAL
DQ184476_92684..93472        MAS-EKMAQRPQSSYDDYVSTLQKIAPQLRSLLTQLNNEQVIRGGAAA-DVDCVGGAGAL
AY386263_92279..93064        MAS-EKMAQRPQSSYDDYVSTLQKIAPQLRSLLTQLNNEQVIRGGAAAADVDCVGGAGAL
AF012825_131642..132217      MADKKNLTVR--SSYDDYIETVNKITPQLKNLLAQIGGDAAVKGGNNNLNSQT-------
AF482758_139652..140224      MADKKNLAVR--SSYDDYIETVNKITPQLKNLLAQIGGDAAVKGGNNNLNSQT-------
Y16780_114619..115188        MADKKNLAVR--SSYDDYIETVNKITPQLKNLLAQIGGDAAVKGGNNNLNSQT-------
X76268_1940..2509            MADKKNLAVR--SSYDDYIETVNKITPQLKNLLAQIGGDAAVKGGNNNLNSQT-------
X69198_113614..114183        MADKKNLAVR--SSYDDYIETVNKITPQLKNLLAQIGGDAAVKGGNNNLNSQT-------
L22579_114244..114813        MADKKNLAVR--SSYDDYIETVNKITPQLKNLLAQIGGDAAVKGGNNNLNSQT-------
DQ377945_128201..128776      MADKKNLAVR--SSYDDYIETVNKITPQLKNLLAQIGGDAAVKGGNNNLNSQT-------
AY313848_125690..126265      MADKKNLAVR--SSYDDYIETVNKITPQLKNLLAQIGGDAAVKGGNNNLNSQT-------
DQ011157_122549..123121      MADKKNLAVR--SSYDDYIETVNKITPQLKNLLAQIGGDAAVKGGNNNLNSQT-------
AY741551_122542..123114      MADKKNLAVR--SSYDDYIETVNKITPQLKNLLAQIGGDAAVKGGNNNLNSQT-------
DQ011153_122549..123121      MADKKNLAVR--SSYDDYIETVNKITPQLKNLLAQIGGDAAVKGGNNNLNSQT-------
AF380138_122843..123415      MADKKNLAVR--SSYDDYIETVNKITPQLKNLLAQIGGDAAVKGGNNNLNSQT-------
AY753185_122763..123335      MADKKNLAVR--SSYDDYIETVNKITPQLKNLLAQIGGDAAVKGGNNNLNSQT-------
DQ011155_122958..123530      MADKKNLAVR--SSYDDYIETVNKITPQLKNLLAQIGGDAAVKGGNNNLNSQT-------
AY603973_122520..123092      MADKKNLAVR--SSYDDYIETVNKITPQLKNLLAQIGGDAAVKGGNNNLNSQT-------
DQ011154_122977..123549      MADKKNLAVR--SSYDDYIETVNKITPQLKNLLAQIGGDAAVKGGNNNLNSQT-------
DQ011156_122996..123568      MADKKNLAVR--SSYDDYIETVNKITPQLKNLLAQIGGDAAVKGGNNNLNSQT-------
AF438165_125804..126379      MADKKNLAVR--SSYDDYIETVNKITPQLKNLLAQIGGDAAVKGGNNNLNSQT-------
AY009089_123924..124499      MADKKNLAVR--SSYDDYIETVNKITPQLKNLLAQIGGDAAVKGGNNNLNSQT-------
X94355_139081..139665        MADKKNLAVR--SSYDDYIETVNKITPQLKNLLAQIGGDAAVKGGNNNLNSQT-------
AF095689_122365..122943      MADKKNLAVR--SSYDDYIETVNKITPQLKNLLAQIGGDAAVKGGNNNLNSQT-------
AY313847_125645..126223      MADKKNLAVR--SSYDDYIETVNKITPQLKNLLAQIGGDAAVKGGNNNLNSQT-------
AY484669_127580..128158      MADKKNLAVR--SSYDDYIETVNKITPQLKNLLAQIGGDAAVKGGNNNLNSQT-------
M35027_125934..126512        MADKKNLAVR--SSYDDYIETVNKITPQLKNLLAQIGGDAAVKGGNNNLNSQT-------
AY678276_125917..125342      MADKKNLAVR--SSYDDYIETVNKITPQLKNLLAQIGGDAAVKGGNNNLNSQT-------
AY603355_111788..112351      MADKKNLAVR--SSYDDYIETVNKITPQLKNLLAQIGGDAAVKGGNNNLNSQT-------
U94848_117578..118141        MADKKNLAVR--SSYDDYIETVNKITPQLKNLLAQIGGDAAVKGGNNNLNSQT-------
AY678277_125454..126032      MADKKNLAVR--SSYDDYIETVNKITPQLKNLLAQIGGDAAVKGGNNNLNSQT-------
AY678275_125454..126032      MADKKNLAVR--SSYDDYIETVNKITPQLKNLLAQIGGDAAVKGGNNNLNSQT-------
AY243312_122817..123395      MADKKNLAVR--SSYDDYIETVNKITPQLKNLLAQIGGDAAVKGGNNNLNSQT-------
U60315_138550..139086        MAE-KKLS-R--SSYDDYIETINKITPQLKTLLAHISSEQAQAAPVGGARARS-------
AY077832_98606..98037        MSD-KKLS-R--SSYDDYIETINKLTPQLRTILAHISGEQASQKSNLTPEDNTTNNIDEN
AY077833_98706..98137        MSD-KKLS-R--SSYDDYIETINKLTPQLRTILAHISGEQASQKSNLTPEDNTTNNIDEN
AY077834_98509..97940        MSD-KKLS-R--SSYDDYIETINKLTPQLRTILAHISGEQASQKSNLTPEDNTTNNIDEN
AY077835_98458..97889        MSD-KKLS-R--SSYDDYIETINKLTPQLRTILAHISGEQASQKSNLTPEDNTNNNTDEN
AY077836_98521..97952        MSD-KKLS-R--SSYDDYIETINKLTPQLRTILAHISGEQASQKSNLTPEDNTNNNTDEN
AF409138_98358..98930        MSD-KKLS-R--SSYDDYIETINKLTPQLRTILAHISGEQASQKSNLTPEDNTNNNTDEN
AF409137_98535..99107        MSD-KKLS-R--SSYDDYIETINKLTPQLRTILAHISGEQASQKSNLTPEDNTTNNTDEN
AF325528_98535..99107        MSD-KKLS-R--SSYDDYIETINKLTPQLRTILAHISGEQASQKSNLTPEDNTTNNTDEN
AF410153_96897..97433        MTD-KKLS-R--SSYDDYIETINKLTPQLKTILAHISGEQTT--TNLIPDNTP----DD-
AY386371_93601..94104        MAD-KKLA-R--SSYDDYIETINKLTPQLRTILAHISGEQGTKTNLVKEPSNE-------
AJ293568_99195..99707        MAD-KKLA-R--SSYDDYIETINKLTPQLRTILAHISGEQ--QGARTNLVNKE---SSSD
AY689436_107555..106986      MADNKKLS-R--SSYDDYIETINKLTPQLRTILSHISGEQANHRSHSSIENNI----EDV
AY689437_110603..110034      MADNKKLS-R--SSYDDYIETINKLTPQLRTILSHISGEQANHRSHSSIENNI----EDV
AF170722_100246..100716      MAE-KKLS-R--SSYDDYIETINKLTPQLRTILSHISGEQTTQRTNFANNDAS----ESV
AF170726_101052..101537      MAE-KKLS-R--SSYDDYIETINKLTPQLRTILSHISGEQATHRTNLANSETP----ETV
                             *:          **:::::.:::*: *::. :*                           

AY318871_283292..283798      ----------TSQNSNLQNKEVVSAGARKS-RC--STTVKKP-------CNPRRRTT---
AF198100_210907..211422      ------------STPPASNNSPTPKDVTAGAPR--KSSRCTGTTSTRKPCSRRRGGA---
AJ581527_200186..200701      ------------STPPASNNSPTPKDVTAGAPR--KSSRCTGTTSTRKPCSRRRGGA---
DQ356948_158505..158086      -------------------------------------------------AAPKKRRT--R
AY386265_93325..93996        EACAGGSLEAASSRRGSSSSSSRTKRTSRS-----STKTSSSRSRRS--GAPSRRGDGGI
AY386264_93431..94213        EASSSSTRRGSSSSSSRKRTTGTRSTGSRSTGSRSSGTRSSSSTRSRRSGAPSRRNNDGV
AX754989_92678..93466        EASSSTRRGSASSSSSRKRTTGTRSTGSRSTGSRSSGTRSSGSTRSRRSGAPSRRNNDGG
DQ184476_92684..93472        EASSSTRRGSASSSSSRKRTTGTRSTGSRSTGSRSSGTRSSGSTRSRRSGAPSRRNNDGG
AY386263_92279..93064        EASSSTRRGSASSSSSRRRTTGTRSTGSRSTGSRSSGTRSSASTRSRRSGAPSRRNNDGA
AF012825_131642..132217      DVTAG-----ACDTKSKSSKCITCKPKSKSSSS--STSTSKGSKNTS--GAPRRRTT--A
AF482758_139652..140224      DVTAG-----ACDTKSKSSKCITCKPKSKS-SS--STSTSKGSKNTS--GAPRRRTT--A
Y16780_114619..115188        DVTAG-----ACDTKSKSSKCITCKSKSS--SS--STSTSKSSKNTS--GAPRRRTT--A
X76268_1940..2509            DVTAG-----ACDTKSKSSKCITCKSKSS--SS--STSTSKSSKNTS--GAPRRRTT--A
X69198_113614..114183        DVTAG-----ACDTKSKSSKCITCKSKSS--SS--STSTSKSSKNTS--GAPRRRTT--A
L22579_114244..114813        DVTAG-----ACDTKSKSSKCITCKSKSS--SS--STSTSKSSKNTS--GAPRRRTT--A
DQ377945_128201..128776      DVTAG-----ACDTKSKSTKCITCKPKSKSSSS--STSTSKGSKNTS--GAPKRRTT--A
AY313848_125690..126265      DVTAG-----ACDTKSKSSKCITCKPKSKSSSS--STSTSKGSKNTS--GAPKRRTT--A
DQ011157_122549..123121      DVTAG-----ACDTKSKSSKCITCKPKSKS-SS--STSTSKSSKNTS--GAPRRRTT--A
AY741551_122542..123114      DVTAG-----ACDTKSKSSKCITCKPKSKS-SS--STSTSKSSKNTS--GAPRRRTT--A
DQ011153_122549..123121      DVTAG-----ACDTKSKSSKCITCKPKSKS-SS--STSTSKSSKNTS--GAPRRRTT--A
AF380138_122843..123415      DVTAG-----ACDTKSKSSKCITCKPKSKS-SS--STSTSKSSKNTS--GAPRRRTT--A
AY753185_122763..123335      DVTAG-----ACDTKSKSSKCITCKPKSKS-SS--STSTSKSSKNTS--GAPRRRTT--A
DQ011155_122958..123530      DVTAG-----ACDTKSKSSKCITCKPKSKS-SS--STSTSKSSKNTS--GAPRRRTT--A
AY603973_122520..123092      DVTAG-----ACDTKSKSSKCITCKPKSKS-SS--STSTSKSSKNTS--GAPRRRTT--A
DQ011154_122977..123549      DVTAG-----ACDTKSKSSKCITCKPKSKS-SS--STSTSKSSKNTS--GAPRRRTT--A
DQ011156_122996..123568      DVTAG-----ACDTKSKSSKCITCKPKSKS-SS--STSTSKSSKNTS--GAPRRRTT--A
AF438165_125804..126379      DVTAG-----ACDTKSKSSKCITCKPKSKSSSS--STSTSKSSKNTS--GAPRRRTT--A
AY009089_123924..124499      DVTAG-----ACDTKSKSSKCITCKPKSKSSSS--STSTSKSSKNTS--GAPRRRTT--A
X94355_139081..139665        DVTAG-----ACDTKSKSSKCITCKPKSKSSSSSTSTSTSKGSKNTS--GAPRRRTT--V
AF095689_122365..122943      DVTAG-----ACDTKSKSSKCITCKPKSKSSSS--STSTSKGSKNTS--GAPRRRTT--V
AY313847_125645..126223      DVTAG-----ACDTKSKSSKCITCKPKSKSSSS--STSTSKGSKNTS--GAPKRRTT--V
AY484669_127580..128158      NVTAG-----ACDTKSKSSKCITCKPKSKSSSS--STSTSKGSKNTS--GAPRRRTT--V
M35027_125934..126512        DVTAG-----ACDTKSKSSKCITCKPKSKSSSS--STSTSKGSKNTS--GAPRRRTT--V
AY678276_125917..125342      DVTAG-----ACDTKSKSSKCITCKPKSKSSSS--STSTSKGSKNTS--GAPRRRTT--V
AY603355_111788..112351      DVTAG-----ACDT-----KCITCKPKSKSSSS--STSTSKGSKNTS--GAPRRRTT--V
U94848_117578..118141        DVTAG-----ACDT-----KCITCKPKSKSSSS--STSTSKGSKNTS--GAPRRRTT--V
AY678277_125454..126032      DVTAG-----ACDTKSKSSKCITCKPKSKSSSS--STSASKGSKNTS--GAPRRRTT--V
AY678275_125454..126032      DVTAG-----ACDTKSKSSKCITCKPKSKSSSS--STSASKGSKNTS--GAPRRRTT--V
AY243312_122817..123395      DVTAG-----ACDTKSKSSKCITCKPKSKSSSS--STSASKGSKNTS--GAPRRRTT--V
U60315_138550..139086        SPRSG-------------TRCYTSTGRPRSCAT----------------GARRRAYT---
AY077832_98606..98037        EVKAGNVKTKTCITKP-NKKSKSCSNKQTT-SR--SGNVSSSKSVNN--GAVFKKRN---
AY077833_98706..98137        EVKAGNVKTKTCITKP-NKKSKSCSNKQTT-SR--SGNVSSSKSVNN--GAVFKKRN---
AY077834_98509..97940        EVKAGNVKTKTCITKP-NKKSKSCSNKQTT-SR--SGNVSSSKSVNN--GAVFKKRN---
AY077835_98458..97889        EVKAGNVKTKACITKP-NKKSKSCSNKQTT-SR--SGNVCSSKSVNN--GSVFKKRN---
AY077836_98521..97952        EVKAGNVKTKACITKP-NKKSKSCSNKQTT-SR--SGNVCSSKSVNN--GSVFKKRN---
AF409138_98358..98930        EVKAGNVKTKACMTKT-NKKSKSCSNKQTT-SR--SGNVCSSKSVNN--GAVFKKRN---
AF409137_98535..99107        EVKAGNVKTKACMTKP-NKKSKSCSNKQTT-SR--SGNVCSSKSVNN--GAVFKKRN---
AF325528_98535..99107        EVKAGNVKTKACMTKP-NKKSKSCSNKQTT-SR--SSNVCSSKSVNN--GAVFKKRN---
AF410153_96897..97433        -VKAGS----MCGTNKSCSK-KKCSDVSK--------SVRTHTTKSS--GAPRKKHV---
AY386371_93601..94104        EISAG----------------TTCRIKKSY-----GSPKSKCQMKSN--CAPKKKNN--V
AJ293568_99195..99707        EISAG-----TTYSKLKTKK---------------STKGQISTKSS---GAPLRKKT--V
AY689436_107555..106986      QVKAGA----TCTVKQRNKK-MSSLSKTKQPSS--SNSTRMSSSRSS--GAPVRKRN--I
AY689437_110603..110034      QVKAGA----TCTMKQRNKK-MSSSSKTKQPSS--SNSARMSSSRSS--GAPVRKRN--I
AF170722_100246..100716      PVTAG---------------AIKSKKTSKTTKS----------------GVPVRKKT--T
AF170726_101052..101537      PVTAG-----AAKSK--------------------KTSKSTGTKS----GAPVRKRT--T
                                                                                  .      

AY318871_283292..283798      ----TMSSNE--QEIQAVTNSGKIVYGVVK-DGRLEVKGHVGEIKEDLLGLDLDVVNAGR
AF198100_210907..211422      -----MASNE--QEVQAVTNSGKIVYGVITGDGQLEVKGHVGEVNEDLLGIDLDIVNGGR
AJ581527_200186..200701      -----MASNE--QEVQAVTNSGKIVYGVITGDGQLEVKGHVGEVNEDLLGIDLDIVNGGR
DQ356948_158505..158086      RTV----PLS--NYMQAVNNTGKILVGTTDSEGKFHAKGEIGQVSEDLLGVD--DVNTAG
AY386265_93325..93996        SSSGMHACDA--ETVQAVSNCGRIVYGVMK-DGKLEVHGTMGDVCEDLLGVE--CVNAGR
AY386264_93431..94213        YSG-MNACDDE-TTIQAVSNCGKIVYGVVK-NGKLDVQGTVGEVCEDLLGID--SVNGGR
AX754989_92678..93466        CGG-MNAFDSDETTIQAVSNCGKIVYGVVK-NGKLDVQGTVGEVCEDLLGID--SVNGGR
DQ184476_92684..93472        CGG-MNAFDSDETTIQAVSNCGKIVYGVVK-NGKLDVQGTVGEVCEDLLGID--SVNGGR
AY386263_92279..93064        CGG-MNAFDSDETTIQAVSNCGKIVYGVVK-NGKLDVQGTVGEVCEDLLGID--SVNGGR
AF012825_131642..132217      TTS-FNAMDG--QIVQAVTNAGKIVYGTVR-DGQLEVRGMVGEINHDLLGIE--SVNAGK
AF482758_139652..140224      TTS-FNAMDG--QIVQAVTNAGKIVYGTVR-DGQLEVRGMVGEINHDLLGIE--SVNAGK
Y16780_114619..115188        TTS-FNAMDG--QIVQAVTNAGKIVYGTVR-DGQLEVRGMVGEINHDLLGIE--SVNAGK
X76268_1940..2509            TTS-FNAMDG--QIVQAVTNAGKIVYGTVR-DGQLEVRGMVGEINHDLLGIE--SVNAGK
X69198_113614..114183        TTS-FNAMDG--QIVQAVTNAGKIVYGTVR-DGQLEVRGMVGEINHDLLGIE--SVNAGK
L22579_114244..114813        TTS-FNAMDG--QIVQAVTNAGKIVYGTVR-DGQLEVRGMVGEINHDLLGIE--SVNAGK
DQ377945_128201..128776      TTS-FNAMDG--QIVQAVTNAGKIVYGTVR-DGQLEVRGMVGEINHDLLGIE--SVNAGK
AY313848_125690..126265      TTS-FNAMDG--QIVQAVTNAGKIVYGTVR-DGQLEVRGMVGEINHDLLGIE--SVNAGK
DQ011157_122549..123121      TTS-FNAMDG--QIVQAVTNAGKIVYGTVR-DGQLEVRGMVGEINHDLLGIE--SVNAGK
AY741551_122542..123114      TTS-FNAMDG--QIVQAVTNAGKIVYGTVR-DGQLEVRGMVGEINHDLLGIE--SVNAGK
DQ011153_122549..123121      TTS-FNAMDG--QIVQAVTNAGKIVYGTVR-DGQLEVRGMVGEINHDLLGIE--SVNAGK
AF380138_122843..123415      TTS-FNAMDG--QIVQAVTNAGKIVYGTVR-DGQLEVRGMVGEINHDLLGIE--SVNAGK
AY753185_122763..123335      TTS-FNAMDG--QIVQAVTNAGKIVYGTVR-DGQLEVRGMVGEINHDLLGIE--SVNAGK
DQ011155_122958..123530      TTS-FNAMDG--QIVQAVTNAGKIVYGTVR-DGQLEVRGMVGEINHDLLGIE--SVNAGK
AY603973_122520..123092      TTS-FNAMDG--QIVQAVTNAGKIVYGTVR-DGQLEVRGMVGEINHDLLGIE--SVNAGK
DQ011154_122977..123549      TTS-FNAMDG--QIVQAVTNAGKIVYGTVR-DGQLEVRGMVGEINHDLLGIE--SVNAGK
DQ011156_122996..123568      TTS-FNAMDG--QIVQAVTNAGKIVYGTVR-DGQLEVRGMVGEINHDLLGIE--SVNAGK
AF438165_125804..126379      TTS-FNAMDG--QIVQAVTNAGKIVYGTVR-DGQLEVRGMVGEINHDILGIE--SVNAGK
AY009089_123924..124499      TTS-FNAMDG--QIVQAVTNAGKIVYGTVR-DGQLEVRGMVGEINHDILGIE--SVNAGK
X94355_139081..139665        TTTSFNAMEG--QIVQAVTNAGKIVYGTVR-DGQLEVRGMVGEINHDLLGIE--SVNAGK
AF095689_122365..122943      TTTSYNAMDG--QIVQAVTNAGKIVYGTVR-DDELEVRGMVGEINHDLLGIE--SVNAGK
AY313847_125645..126223      TTTSYNAMDG--QIVQAVTNAGKIVYGTVR-DGQLEVRGMVGEINHDLLGIE--SVNAGK
AY484669_127580..128158      TTTSFNAMDG--QIVQAVTNAGKIVYGTVR-DGQLEVRGMVGEINHDLLGID--SVNAGK
M35027_125934..126512        TTTSYNAMDG--QIVQAVTNAGKIVYGTVR-DGQLEVRGMVGEINHDLLGID--SVNAGK
AY678276_125917..125342      TTTSYNAMDG--QIVQAVTNAGKIVYGTVR-DGQLEVRGMVGEINHDLLGID--SVNAGK
AY603355_111788..112351      TTTSYNAMDG--QIVQAVTNAGKIVYGTVR-DGQLEVRGMVGEINHDLLGID--SVNAGK
U94848_117578..118141        TTTSYNAMDG--QIVQAVTNAGKIVYGTVR-DGQLEVRGMVGEINHDLLGID--SVNAGK
AY678277_125454..126032      TTTSYNAMDG--QIVQAVTNAGKIVYGTVR-DGQLEVRGMVGEINHDLLGIE--SVNAGK
AY678275_125454..126032      TTTSYNAMDG--QIVQAVTNAGKIVYGTVR-DGQLEVRGMVGEINHDLLGIE--SVNAGK
AY243312_122817..123395      TTTSYNAMDG--QIVQAVTNAGKIVYGTVR-DGQLEVRGMVGEINHDLLGID--SVNAGK
U60315_138550..139086        ------AAQP--EQVQAVTNCGKIVYGTMR-DGKMEVQGTVGEVSHDLLGLE--SVNAGR
AY077832_98606..98037        --T-FNETD---QIMQAVTNGGKIVYGTMK-EGKLEVQGMVGEINQDLLGIE--SVNAGR
AY077833_98706..98137        ---TFNETD---QIMQAVTNGGKIVYGTMK-EGKLEVQGMVGEINQDLLGIE--SVNAGR
AY077834_98509..97940        ---TFNETD---QIMQAVTNGGKIVYGTMK-EGKLEVQGMVGEINQDLLGIE--SVNAGR
AY077835_98458..97889        -T--FNETD---QIMQAVTNGGKIVYGTMK-EGKLEVQGMVGEINQDLLGIE--SVNAGR
AY077836_98521..97952        -T--FNETD---QIMQAVTNGGKIVYGTMK-EGKLEVQGMVGEINQDLLGIE--SVNAGR
AF409138_98358..98930        -T--FNETD---QIMQAVTNGGKIVYGTMK-EGKLEVQGMVGEINQDLLGIE--SVNAGR
AF409137_98535..99107        -T--FNETD---QIMQAVTNGGKIVYGTMK-EGKLEVQGMVGEINQDLLGIE--SVNAGR
AF325528_98535..99107        -T--FNETD---QIMQAVTNGGKIVYGTMK-EGKLEVQGMVGEINQDLLGIE--SVNAGR
AF410153_96897..97433        ----FSSVDNNPQIMQAVTNCGKIVYGTVK-DGKLEVHGTVGEINQDLLGIE--SVNGGR
AY386371_93601..94104        FG--YEESP---QIMQAVTNGGKIVYGTVR-EGKLDVQGMVGEINQDLLGIE--SVNAGK
AJ293568_99195..99707        FG--YGEPP---QIMQAVTNGGKIVYGTVK-EGKLEVQGMVGEVNQDLLGIE--SVNAGK
AY689436_107555..106986      FGN---NEQT--QIMQAVTNGGKIVYGTIK-EGKLEVQGMVGEINQDLLGIE--SVNAGK
AY689437_110603..110034      FGN---SEQT--QIMQAVTNGGKIVYGTIK-EGKLEVQGMVGEINQDLLGIE--SVNAGK
AF170722_100246..100716      LGL---TEHP--QIMQAVTNGGKIVYGTVK-DGKLEVQGTVGEINQDLLGVE--SVNAGK
AF170726_101052..101537      LGL---TEHP--QIMQAVTNGGKIVYGTVK-DGKLEVQGTVGEINQDLLGVE--SVNAGR
                                           :***.* *.*: *.   :. : ..* :*::  *:**::   ** . 

AY318871_283292..283798      KARTRR-----SRKKCTMMDN----------------------------------DKFM-
AF198100_210907..211422      KTRTKR-----TSRKKRMS------------------------------------NDNS-
AJ581527_200186..200701      KTRTKR-----TSRKKRMS------------------------------------NDNS-
DQ356948_158505..158086      RRV--------TRRKRRAVSPTRRTR----------------TPSPRSPRTPRGRTPM--
AY386265_93325..93996        KKTSRSKT---TKTCTGSRSGTCPQS----------------SSTSSTSRRRSSGTSSSS
AY386264_93431..94213        KKSSSGKSGTGTSRRGGTGTGTGRSSTSGTTGRRSTNSGTSSSASSSRRRASSSNTPCST
AX754989_92678..93466        KKSSSGRSGTGTSRRSGTGTGTSRSG-TSGTSRRSTTSGTSSSASSSRRRASSSNTPCST
DQ184476_92684..93472        KKSSSGRSGTGTSRRSGTGTGTSRSG-TSGTSRRSTTSGTSSSASSSRRRASSSNTPCST
AY386263_92279..93064        KKSSSGRSGTGTSRRSGTGTGRSGTS---GTSRRSTTSGTSSSASSSRRRASSGNTPCST
AF012825_131642..132217      KKSSKKMH---TNKKINMSSGMRRQE----------------QVNP---------DDCC-
AF482758_139652..140224      KKPSKKMP---TTKKITVSSGMRRQE----------------QINP---------DDCC-
Y16780_114619..115188        KKPSKKMP---TNKKINMSSGMRRQE----------------QINP---------DDCC-
X76268_1940..2509            KKPSKKMP---TNKKINMSSGMRRQE----------------QINP---------DDCC-
X69198_113614..114183        KKPSKKMP---TNKKINMSSGMRRQE----------------QINP---------NDCC-
L22579_114244..114813        KKPSKKMP---TNKKINMSSGMRRQE----------------QINP---------NDCC-
DQ377945_128201..128776      KKPSKKMP---TNKKINMSSGMRRQE----------------QINP---------DDCC-
AY313848_125690..126265      KKPSKKMP---TNKKINMSSGMRRQE----------------QINP---------DDCC-
DQ011157_122549..123121      KKPSKKMP---TNKKINMSSGMRRQE----------------QINP---------DDCC-
AY741551_122542..123114      KKPSKKMP---TNKKINMSSGMRRQE----------------QINP---------DDCC-
DQ011153_122549..123121      KKPSKKMP---TNKKINMSSGMRRQE----------------QINP---------DDCC-
AF380138_122843..123415      KKPSKKMP---TNKKINMSSGMRRQE----------------QINP---------DDCC-
AY753185_122763..123335      KKPSKKMP---TNKKINMSSGMRRQE----------------QINP---------DDCC-
DQ011155_122958..123530      KKPSKKMP---TNKKINMSSGMRRQE----------------QINP---------DDCC-
AY603973_122520..123092      KKPSKKMP---TNKKINMSSGMRRQE----------------QINP---------DDCC-
DQ011154_122977..123549      KKPSKKMP---TNKKINMSSGMRRQE----------------QINP---------DDCC-
DQ011156_122996..123568      KKPSKKMP---TNKKINMSSGMRRQE----------------QINP---------DDCC-
AF438165_125804..126379      KKPSKKMP---TNKKINMSSGMRRQE----------------QINP---------DDCC-
AY009089_123924..124499      KKPSKKMP---TNKKINMSSGMRRQE----------------QINP---------DDCC-
X94355_139081..139665        KKPSKKMP---TNKKINMSSGMRRQE----------------QINP---------DDCC-
AF095689_122365..122943      KKPSKKMP---TNKKINMSSGMRRQE----------------QINP---------DDCC-
AY313847_125645..126223      KKPSKKMP---TNKKINMSSGMRRQE----------------QINP---------DDCC-
AY484669_127580..128158      KKPSKKMP---TNKKINMSSGMRRQE----------------QINP---------DDCC-
M35027_125934..126512        KKPSKKMP---TNKKINMSSGMRRQE----------------QINP---------DDCC-
AY678276_125917..125342      KKPSKKMP---TNKKINMSSGMRRQE----------------QINP---------DDCC-
AY603355_111788..112351      KKPSKKMP---TNKKINMSSGMRRQE----------------QINP---------DDCC-
U94848_117578..118141        KKPSKKMP---TNKKINMSSGMRRQE----------------QINP---------DDCC-
AY678277_125454..126032      KKPSKKMP---TNKKINMSSGMRRQE----------------QINP---------DDCC-
AY678275_125454..126032      KKPSKKMP---TNKKINMSSGMRRQE----------------QINP---------DDCC-
AY243312_122817..123395      KKPSKKMP---TNKKINMSSGMRRQE----------------QINP---------DDCC-
U60315_138550..139086        RTRTRSS----SPRPRAPRSGTRRSTGTRSSGARSRGSPRRRATGD---------SPSM-
AY077832_98606..98037        R--NKNIS---QSKKKLIKRGMYKVE----------------TA-----------DDS--
AY077833_98706..98137        R--NKNIS---QSKKKLIKRGMYKVE----------------TA-----------DDS--
AY077834_98509..97940        R--NKNIS---QSKKKLIKRGMYKVE----------------TA-----------DDS--
AY077835_98458..97889        R--NKNIS---QSKKKLIKRGMYKVE----------------TA-----------DDS--
AY077836_98521..97952        R--NKNIS---QSKKKLIKRGMYKVE----------------TA-----------DDS--
AF409138_98358..98930        R--NKNIS---QSKKKLIKRGMYKVE----------------TA-----------DDS--
AF409137_98535..99107        R--NKNIS---QSKKKLIKRGMYKVE----------------TA-----------DDS--
AF325528_98535..99107        R--NKNIS---QSKKKLIKRGMYKVE----------------TA-----------DDS--
AF410153_96897..97433        KTTKSYKPKKKTTSSSKKSVCMYKMD----------------PLDD--------------
AY386371_93601..94104        KVTK-------KQAKRLIKGGLHKSE----------------PT-----------DDCC-
AJ293568_99195..99707        KVTKR------QSTKKLIKGGLHKSE----------------PV-----------NDCC-
AY689436_107555..106986      K-TNKSRS---TSKKTTMKGGMHKIE----------------TINN---------IEDG-
AY689437_110603..110034      K-TNKSRS---TSRKTTMKGGMHKIE----------------TINN---------IEDG-
AF170722_100246..100716      KST--------KSKPRRMKGGMHKVE----------------------------------
AF170726_101052..101537      KST--------KSKPRRMKGGMHKVE----------------ILET--------------
                             .                                                           

AY318871_283292..283798      -----------------------DN-NGML
AF198100_210907..211422      -----------------------ID-GGMA
AJ581527_200186..200701      -----------------------ID-GGMA
DQ356948_158505..158086      -----------------------ID-D--Y
AY386265_93325..93996        STA---TRRRRTPGLATINSVMDLD-GGMC
AY386264_93431..94213        TSS---ASTGARRRASNLMNAMDLD-SGMC
AX754989_92678..93466        TSSASTASTGARRRASNLMNAMDLD-GGMC
DQ184476_92684..93472        TSSASTASTGARRRASNLMNAMDLD-GGMC
AY386263_92279..93064        TSSASTASTGARRRASNLMNAMDLD-GGMC
AF012825_131642..132217      -----------------------LD-MGMY
AF482758_139652..140224      -----------------------LD-MGMY
Y16780_114619..115188        -----------------------LD-MGMY
X76268_1940..2509            -----------------------LD-MGMY
X69198_113614..114183        -----------------------LD-MGMY
L22579_114244..114813        -----------------------LD-MGMY
DQ377945_128201..128776      -----------------------LD-MGMY
AY313848_125690..126265      -----------------------LD-MGMY
DQ011157_122549..123121      -----------------------LD-MGMY
AY741551_122542..123114      -----------------------LD-MGMY
DQ011153_122549..123121      -----------------------LD-MGMY
AF380138_122843..123415      -----------------------LD-MGMY
AY753185_122763..123335      -----------------------LD-MGMY
DQ011155_122958..123530      -----------------------LD-MGMY
AY603973_122520..123092      -----------------------LD-MGMY
DQ011154_122977..123549      -----------------------LD-MGMY
DQ011156_122996..123568      -----------------------LD-MGMY
AF438165_125804..126379      -----------------------LD-MGMY
AY009089_123924..124499      -----------------------LD-MGMY
X94355_139081..139665        -----------------------LD-MGMY
AF095689_122365..122943      -----------------------LD-MGMY
AY313847_125645..126223      -----------------------LD-MGMY
AY484669_127580..128158      -----------------------LD-MGMY
M35027_125934..126512        -----------------------LD-MGMY
AY678276_125917..125342      -----------------------LD-MGMY
AY603355_111788..112351      -----------------------LD-MGMY
U94848_117578..118141        -----------------------LD-MGMY
AY678277_125454..126032      -----------------------LD-MGMY
AY678275_125454..126032      -----------------------LD-MGMY
AY243312_122817..123395      -----------------------LD-MGMY
U60315_138550..139086        -----------------------PD-YGMD
AY077832_98606..98037        -----------------------ID-DGMD
AY077833_98706..98137        -----------------------ID-DGMD
AY077834_98509..97940        -----------------------ID-DGMD
AY077835_98458..97889        -----------------------ID-DGMD
AY077836_98521..97952        -----------------------ID-DGMD
AF409138_98358..98930        -----------------------ID-DGMD
AF409137_98535..99107        -----------------------ID-DGMD
AF325528_98535..99107        -----------------------ID-DGMD
AF410153_96897..97433        -----------------------ID--GMS
AY386371_93601..94104        -----------------------SD-FGMK
AJ293568_99195..99707        -----------------------SE-FGMK
AY689436_107555..106986      -----------------------HD-FGMD
AY689437_110603..110034      -----------------------HD-FGMD
AF170722_100246..100716      -----------------------IDTDGMR
AF170726_101052..101537      -----------------------DD-LGMR
                                                     :     
