# Supplementary material for: Identification of multiple independent horizontal gene transfers into poxviruses using a comparative genomics approach
Source: BMC Evol Biol. 2008 Feb 27;8:67. doi: 10.1186/1471-2148-8-67 (PMC2268676; doi:10.1186/1471-2148-8-67)
Supplement: Additional file 8 — Multiple sequence alignments for all poxvirus families. [file 1471-2148-8-67-S8.gz › Network/Servers/gen153069.gen.tcd.ie/Users/kirsten/poxvirus/aln/108.aln]

CLUSTAL W (1.81) multiple sequence alignment

DQ356948_159730..159443      MGMLEFIVRNYSTIFYVGLGLLILAIIFAFFEFSRSGPS--EKPWKAASIVCFILGMAAI
AF198100_211915..212190      MDPLGFFRNRPSYVVVFGIILLIVACICAYIELSKSGKP-ADSALRSISIISFILAILLL
AJ581527_201194..201469      MDPLGFFRNRPSYVVVFGIILLIVACICAYIELSKSGKP-ADSALRSISIISFILAILLL
AY318871_284358..284636      MDPIGFFKNRPSYVVALGIVLLIVACIIAYIELYKSEKP-GDTTLRVISIISFVVAMILI
AF095689_123329..123556      MDMMLMIGNYFSGVLIAGIILLILSCIFAFIDFSKSTSP--TRTWKVLSIMAFILGIIIT
DQ011156_123910..124182      MDMMLMIGNYFSGVLIAGIILLILSCIFAFIDFSKSTSP--TRTWKVLSIMAFILGIIIT
DQ011157_123463..123735      MDMMLMIGNYFSGVLIAGIILLILSCIFAFIDFSKSTSP--TRTWKVLSIMAFILGIIIT
AF482758_140568..140840      MDMMLMIGNYFSGVLIAGIILLILSCIFAFIDFSKSTSP--TRTWKVLSIMAFILGIIIT
AY741551_123456..123728      MDMMLMIGNYFSGVLIAGIILLILSCIFAFIDFSKSTSP--TRTWKVLSIMAFILGIIIT
DQ011153_123463..123735      MDMMLMIGNYFSGVLIAGIILLILSCIFAFIDFSKSTSP--TRTWKVLSIMAFILGIIIT
AF380138_123757..124029      MDMMLMIGNYFSGVLIAGIILLILSCIFAFIDFSKSTSP--TRTWKVLSIMAFILGIIIT
AY678277_126376..126648      MDMMLMIGNYFSGVLIAGIILLILSCIFAFIDFSKSTSP--TRTWKVLSIMAFILGIIIT
M35027_126856..127128        MDMMLMIGNYFSGVLIAGIILLILSCIFAFIDFSKSTSP--TRTWKVLSIMAFILGIIIT
AY484669_128502..128774      MDMMLMIGNYFSGVLIAGIILLILSCIFAFIDFSKSTSP--TRTWKVLSIMAFILGIIIT
AY243312_123739..124011      MDMMLMIGNYFSGVLIAGIILLILSCIFAFIDFSKSTSP--TRTWKVLSIMAFILGIIIT
AY753185_123677..123949      MDMMLMIGNYFSGVLIAGIILLILSCIFAFIDFSKSTSP--TRTWKVLSIMAFILGIIIT
AY603355_112695..112967      MDMMLMIGNYFSGVLIAGIILLILSCIFAFIDFSKSTSP--TRTWKVLSIMAFILGIIIT
DQ377945_129120..129392      MDMMLMIGNYFSGVLIAGIILLILSCIFAFIDFSKSTSP--TRTWKVLSIMAFILGIIIT
DQ011155_123872..124144      MDMMLMIGNYFSGVLIAGIILLILSCIFAFIDFSKSTSP--TRTWKVLSIMAFILGIIIT
AY603973_123434..123706      MDMMLMIGNYFSGVLIAGIILLILSCIFAFIDFSKSTSP--TRTWKVLSIMAFILGIIIT
DQ011154_123891..124163      MDMMLMIGNYFSGVLIAGIILLILSCIFAFIDFSKSTSP--TRTWKVLSIMAFILGIIIT
AY678275_126376..126648      MDMMLMIGNYFSGVLIAGIILLILSCIFAFIDFSKSTSP--TRTWKVLSIMAFILGIIIT
U94848_118485..118757        MDMMLMIGNYFSGVLIAGIILLILSCIFAFIDFSKSTSP--TRTWKVLSIMAFILGIIIT
AY678276_126533..126264      MDMMLMIGNYFSGVLIAGIILLILSCIFAFIDFSKSTSP--TRTWKVLSIMAFILGIIIT
Y16780_115526..115798        MDMMLMIGNYFSGVLIAGIILLILSCIFAFIDFSKSTSP--TRTWKVLSIMSFILGIIIT
X76268_2847..3119            MDMMLMIGNYFSGVLIAGIILLILSCIFAFIDFSKSTSP--TRTWKVLSIMSFILGIIIT
X69198_114521..114793        MDMMLMIGNYFSGVLIAGIILLILSCIFAFIDFSKSTSP--TRTWKVLSIMSFILGIIIT
L22579_115151..115423        MDMMLMIGNYFSGVLIAGIILLILSCIFAFIDFSKSTSP--TRTWKVLSIMSFILGIIIT
AF438165_126723..126995      MDMMLMIGNYFSGVLIAGIILLILSCIFAFIDFSKSTSP--TRTWKVLSIMAFILGIIIT
AY009089_124843..125115      MDMMLMIGNYFSGVLIAGIILLILSCIFAFIDFSKSTSP--TRTWKVLSIMAFILGIIIT
AF012825_132550..132822      MDMMLMIGNYFSGVLIAGIILLILSCIFAFIDFSKSTSP--TRTWKVLSIMAFILGIIIT
AY313847_126567..126839      MDMMLMIGNYFSGVLIAGIILLILSCIFAFIDFSKSTSP--TRTWKVLSIMAFILGIIIT
X94355_140005..140277        MDMMLMIGNYFSGVLIAGIILLILSCIFAFIDFSKSTSP--TRTWKVLSIMAFILGIIIT
AY313848_126609..126881      MDMMLMIGNYFSGVLIAGIILLILSCIFAFIDFSKSTSP--TRTWKVLSIMAFILGIIIT
AF170722_101009..101296      MDAMTIMSNYFNTALIGGIVLLATACVFAFIDFSKNKST--TNAWRALSGIAFVLGIVIT
AF170726_101833..102123      MDTMTILSNYFNTALIGGIVLLATACVFAFIDFSKNKST-VTNAWRALSGITFVLGIVIT
AF409137_99457..99744        MDIMGMISNYFSTALIGGIILLAASCIFAFVDFSKHKNNNGITVWRALSGIAFVLGIVMT
AF409138_99280..99567        MDIMGMISNYFSTALIGGIILLAASCIFAFVDFSKHKNNNGITVWRALSGIAFVLGIVMT
AF325528_99457..99744        MDIMGMISNYFSTALIGGIILLAASCIFAFVDFSKHKNNNGITVWRALSGIAFVLGIVMT
AY077832_99233..98949        MDIMGMISNYFSTALIGGIILLAASCIFAFVDFSKHKNNNGITVWRALSGIAFVLGIVMT
AY077833_99333..99049        MDIMGMISNYFSTALIGGIILLAASCIFAFVDFSKHKNNNGITVWRALSGIAFVLGIVMT
AY077834_99136..98852        MDIMGMISNYFSTALIGGIILLAASCIFAFVDFSKHKNNNGITVWRALSGIAFVLGIVMT
AY077835_99090..98806        MDIMGMISNYFSTALIGGIILLAASCIFAFVDFSKHKNNNGITVWRALSGIAFVLGIVMT
AY077836_99153..98869        MDIMGMISNYFSTALIGGIILLAASCIFAFVDFSKHKNNNGITVWRALSGIAFVLGIVMT
AY689436_108203..107928      MDIMGNLNNYFSGALIGGIILLSASCIFAFVDFSKHKAT--VTTWRALSGIAFVLGIVMT
AY689437_111246..110971      MDIMGNLNNYFSGALIGGIILLSASCIFAFVDFSKHKAT--VTTWRALSGIAFVLGIVMT
AF410153_97722..98006        MDVMNTIGNYFSSALIGGIILLAASCIFAFVDFSKNKAT--VTVWRALSGIAFVLGIVMT
AY386371_94404..94685        MDIMGAINNYFNGALIGGIILLAASCIFAFVDFSKNKPT--VTIWRALSGISFVLGIVIT
AJ293568_100004..100285      MDVMGAINNYFNGALIGGIILLAASCIFAFVDFSKNKPT--VTIWRALSGIAFVLGIVIT
U60315_139570..139854        MDVLRTVKNNYSSVVFAGIALLVLACIFAFVEFSKVTTS--DYTWRALCIVCFITGMVSL
AY386265_94319..94591        MDIFDTLKSYYSGLLVCGVLLLASACVFACIDFGKNTNV-TDYVWRALSVTCFIVGSILL
AY386264_94532..94807        MDIFETLSSYYSGVLICGVLLLTAACVFAFVDFSKNTSNITDYVWRALCVTCFIVGAVLL
AX754989_93785..94060        MDIFETLSSYYSGVLICGVLLLTAACVFAFVDFSKNTNNVTDYVWRALCVTCFIVGAVLL
DQ184476_93791..94066        MDIFETLSSYYSGVLICGVLLLTAACVFAFVDFSKNTNNVTDYVWRALCVTCFIVGAVLL
AY386263_93383..93655        MDIFETLSSYYSGVLICGVLLLTAACVFAFVDFSKNTNV-TDYVWRALCVTCFIVGAVLL
                             *. :  .    .  .  *: **  : : * .:: .          .  .   *: .    

DQ356948_159730..159443      LSTVLGDTYYRRCRITTSSKEDLSERLNNLSEFQLNSS
AF198100_211915..212190      LGIILFSGYNRYCTG----NVVDESRYATSPGTEIQ--
AJ581527_201194..201469      LGIILFSGYNRYCTG----NVVDESRYATSPGTEIQ--
AY318871_284358..284636      LGIVFFKGYSMFCGG---STTEEVTRYANSNDIEVQ--
AF095689_123329..123556      VGMLIYSMWGKHCAP----QS-----------------
DQ011156_123910..124182      VGMLIYSMWGKHCAP----NRVSGVIHTNHSDISMN--
DQ011157_123463..123735      VGMLIYSMWGKHCAP----HRVSGVIHTNHSDISMN--
AF482758_140568..140840      VGMLIYSMWGKHCAP----HRVSGVIHTNHSDISMN--
AY741551_123456..123728      VGMLIYSMWGKHCAP----HRVSGVIHTNHSDISMN--
DQ011153_123463..123735      VGMLIYSMWGKHCAP----HRVSGVIHTNHSDISMN--
AF380138_123757..124029      VGMLIYSMWGKHCAP----HRVSGVIHTNHSDISMN--
AY678277_126376..126648      VGMLIYSMWGKHCAP----HRVSGVIHTNHSDISMN--
M35027_126856..127128        VGMLIYSMWGKHCAP----HRVSGVIHTNHSDISMN--
AY484669_128502..128774      VGMLIYSMWGKHCAP----HRVSGVIHTNHSDISMN--
AY243312_123739..124011      VGMLIYSMWGKHCAP----HRVSGVIHTNHSDISMN--
AY753185_123677..123949      VGMLIYSMWGKHCAP----HRVSGVIHTNHSDISMN--
AY603355_112695..112967      VGMLIYSMWGKHCAP----HRVSGVIHTNHSDISMN--
DQ377945_129120..129392      VGMLIYSMWGKHCAP----HRVSGVIHTNHSDISMN--
DQ011155_123872..124144      VGMLIYSMWGKHCAP----HRVSGVIHTNHSDISMN--
AY603973_123434..123706      VGMLIYSMWGKHCAP----HRVSGVIHTNHSDISMN--
DQ011154_123891..124163      VGMLIYSMWGKHCAP----HRVSGVIHTNHSDISMN--
AY678275_126376..126648      VGMLIYSMWGKHCAP----HRVSGVIHTNHSDISMN--
U94848_118485..118757        VGMLIYSMWGKHCAP----HRVSGVIHTNHSDISMN--
AY678276_126533..126264      VGMLIYSMWGKHCAP----HRVSGVIHTNHSDISMN--
Y16780_115526..115798        VGMLIYSMWGKHCAP----HRVSGVIHTNHSDISVN--
X76268_2847..3119            VGMLIYSMWGKHCAP----HRVSGVIHTNHSDISVN--
X69198_114521..114793        VGMLIYSMWGKHCAP----HRVSGVIHTNHSDISVN--
L22579_115151..115423        VGMLIYSMWGKHCAP----HRVSGVIHTNHSDISVN--
AF438165_126723..126995      VGMLIYSMWGKHCAP----HRVSGVIHTNHSDISVN--
AY009089_124843..125115      VGMLIYSMWGKHCAP----HRVSGVIHTNHSDISVN--
AF012825_132550..132822      VGMLIYSMWGKHCAP----HRVSGVIHTNHSDISVN--
AY313847_126567..126839      VGMLIYSMWGKHCAP----HRVSGVIHTNHSDISVN--
X94355_140005..140277        VGMLIYSMWGKHCAP----HRVSGVIHTNHSDISVN--
AY313848_126609..126881      VGMLIYSMWGKHCAP----HRVSGVIHTNHSDISVN--
AF170722_101009..101296      VGMLIYSMWGRYCKPHTKTTVIENGRY-NSSPIELNGQ
AF170726_101833..102123      VGMLIYSMWGRYCKPPTKTTVVENGRY-NSSPIELNGQ
AF409137_99457..99744        IGMLIYSAWGKYCSP--NKVLIDGGRY-NSSAIELNGQ
AF409138_99280..99567        IGMLIYSAWGKYCSP--NKVLIDGGRY-NSSAIELNGQ
AF325528_99457..99744        IGMLIYSAWGKYCSP--NKVLIDGGRY-NSSAIELNGQ
AY077832_99233..98949        IGMLIYSAWGKYCSP--NKVLIDGGRY-NSSAIELNGQ
AY077833_99333..99049        IGMLIYSAWGKYCSP--NKVLIDGGRY-NSSAIELNGQ
AY077834_99136..98852        IGMLIYSAWGKYCSP--NKVLIDGGRY-NSSAIELNGQ
AY077835_99090..98806        IGMLIYSAWGKYCSP--NKVLIDGGRY-NSSAIELNGQ
AY077836_99153..98869        IGMLIYSAWGKYCSP--NKVLIDGGRY-NSSAIELNGQ
AY689436_108203..107928      IGILIYSMWGRYCTP---SKIVIDGRY-NSSQIELNPQ
AY689437_111246..110971      IGILIYSMWGRYCTP---SKIVIDGRY-NSSQIELNPQ
AF410153_97722..98006        IGMLIYSMWGRYCTP--SKIVIDGGRYNNSSAIELNGQ
AY386371_94404..94685        IGMIIYSMWGRYCKP--SKIVIDNGRY-NSSQIELNGQ
AJ293568_100004..100285      IGMLIYSMWGRYCTP--SKVVIDNGRY-NSSQIELNGQ
U60315_139570..139854        LGIVLFAGYGRYCAAP-AKNVTEGARF-NSSEIELNGQ
AY386265_94319..94591        VGLFVFTMY-RRCSKSMPYERL------NQTDIELTAR
AY386264_94532..94807        LGLFVFSMY-RKCSG-----SVPYARL-NNTDIELTAR
AX754989_93785..94060        LGLFVFSMY-RKCSG-----SVPYARL-NNTDIELTAR
DQ184476_93791..94066        LGLFVFSMY-RKCSG-----SVPYARL-NNTDIELTAR
AY386263_93383..93655        LGLFVFSMY-RKCSG-----SVPYARL-NNTDIELTAR
                             :. ..   :   *                         
