# Supplementary material for: Identification of multiple independent horizontal gene transfers into poxviruses using a comparative genomics approach
Source: BMC Evol Biol. 2008 Feb 27;8:67. doi: 10.1186/1471-2148-8-67 (PMC2268676; doi:10.1186/1471-2148-8-67)
Supplement: Additional file 8 — Multiple sequence alignments for all poxvirus families. [file 1471-2148-8-67-S8.gz › Network/Servers/gen153069.gen.tcd.ie/Users/kirsten/poxvirus/aln/109.aln]

CLUSTAL W (1.81) multiple sequence alignment

U60315_143951..144187        ---------------MDV----SGAKQRRRKRKPRTTVEEP-----PADSC-----TTCS
DQ356948_163451..163188      ---------------MD-----AGAKQKRRRKRARTTVEDE-----ATTASGTGRKTTCS
AY386265_98206..98457        --------MSSQAAPGRDAAAAGGNKKRRRKRVT-TVVDGD-------TDC-----PTCS
AX754989_97640..97915        MSAVKAKAGAKGGSKGGVVDVAAGNKKRRRRRVT-TVVDDS-------SDP------VCS
AY386263_97235..97510        MSAVKAKAGAKGGSKGGVVDVAAGNKKRRRRRVT-TVVDDS-------SDP------VCS
DQ184476_97646..97921        MSAVKAKAGAKGGSKGGVVDVAAGNKKRRRRRVT-TVVDDS-------SDP------VCS
AY386264_98388..98660        MSAVKAKAGAKGGSKGGVVDVAAGNKKRRRRRVT-TVVEDG-------DPV-------CS
AY318871_288178..288447      -------------MTGDDAASTAGAKKRKRKTRS-SVRKEE--TAIPEDAC-----TTCQ
AF198100_215752..216018      --------------MADST---AGAKKRKKRSTSATSTRKEPPTVIPEDEC-----TTCS
AJ581527_205031..205297      --------------MADST---AGAKKRKKRSTSATSTRKEPPTVIPEDEC-----TTCS
L22579_119083..119313        ---------------MDSTNACSGMKSRKKKPKT-TVIDE--------DDC-----MTCS
Y16780_119458..119688        ---------------MDSTNARSGMKSRKKKPKT-TVIDE--------DDC-----MTCS
X76268_6779..7009            ---------------MDSTNARSGMKSRKKKPKT-TVIDE--------DDC-----MTCS
X69198_118453..118683        ---------------MDSTNARSGMKSRKKKPKT-TVIDE--------DDC-----MTCS
AF012825_136479..136712      ---------------MDSTNARSGMKSRKKKPKT-TVIDDD-------DDC-----MTCS
AF482758_144494..144727      ---------------MDSTNVRSGMKSRKKKPKT-TVIDDD-------DDC-----MTCS
AY678277_130307..130540      ---------------MDSTNVRSGMKSRKKKPKT-TVIDDD-------DDC-----MTCS
M35027_130791..131024        ---------------MDSTNVRSGMKSRKKKPKT-TVIDDD-------DDC-----MTCS
AY484669_132437..132670      ---------------MDSTNVRSGMKSRKKKPKT-TVIDDD-------DDC-----MTCS
AY243312_127671..127904      ---------------MDSTNVRSGMKSRKKKPKT-TVIDDD-------DDC-----MTCS
AY603355_116627..116860      ---------------MDSTNVRSGMKSRKKKPKT-TVIDDD-------DDC-----MTCS
DQ377945_133052..133285      ---------------MDSTNVRSGMKSRKKKPKT-TVIDDD-------DDC-----MTCS
AY313847_130502..130735      ---------------MDSTNVRSGMKSRKKKPKT-TVIDDD-------DDC-----MTCS
AY313848_130544..130777      ---------------MDSTNVRSGMKSRKKKPKT-TVIDDD-------DDC-----MTCS
AF095689_127219..127452      ---------------MDSTNVRSGMKSRKKKPKT-TVIDDD-------DDC-----MTCS
AY678275_130308..130541      ---------------MDSTNVRSGMKSRKKKPKT-TVIDDD-------DDC-----MTCS
U94848_122417..122650        ---------------MDSTNVRSGMKSRKKKPKT-TVIDDD-------DDC-----MTCS
AY678276_130426..130196      ---------------MDSTNVRSGMKSRKKKPKT-TVIDDD-------DDC-----MTCS
AF438165_130655..130885      ---------------MDSTNLRSGMKSRKKKPKT-TVIDD--------DDC-----MTCS
AY009089_128775..129005      ---------------MDSTNLRSGMKSRKKKPKT-TVIDD--------DDC-----MTCS
X94355_143937..144167        ---------------MDSTNVRSGMKSRKKKPKT-TVIDD--------DDC-----MTCS
DQ011157_127395..127628      ---------------MDSTNMRSGMKSRKKKPKT-TVIDDD-------DDC-----MTCS
AY741551_127388..127621      ---------------MDSTNMRSGMKSRKKKPKT-TVIDDD-------DDC-----MTCS
DQ011153_127395..127628      ---------------MDSTNMRSGMKSRKKKPKT-TVIDDD-------DDC-----MTCS
AY753185_127609..127842      ---------------MDSTNMRSGMKSRKKKPKT-TVIDDD-------DDC-----MTCS
DQ011155_127804..128037      ---------------MDSTNMRSGMKSRKKKPKT-TVIDDD-------DDC-----MTCS
AY603973_127366..127599      ---------------MDSTNMRSGMKSRKKKPKT-TVIDDD-------DDC-----MTCS
DQ011154_127823..128056      ---------------MDSTNMRSGMKSRKKKPKT-TVIDDD-------DDC-----MTCS
DQ011156_127842..128075      ---------------MDSTNMRSGMKSRKKKPKT-TVIDDD-------DDC-----MTCS
AF380138_127689..127922      ---------------MDSTNMRSGMKSRKKKPKT-TVIDDG-------DDC-----MTCS
AY386371_98279..98503        ---------------MDDM---GGAKRKKRKPK--IAIQNN-------NDC-----VTCS
AJ293568_103890..104114      ---------------MDNL---GGSKKKKRKPK--TTIQDN-------DNC-----MTCS
AF410153_101627..101845      ---------------MDT----AGSKRKKRKPK--TTIKD--------DDC-----MTCS
AY689436_112073..111849      ---------------MEDT---GGAKRIRKRKPK-TTIQDN-------DDC-----VTCS
AY689437_115120..114896      ---------------MEDT---GGAKRIRKRKPK-TTIQDN-------DDC-----VTCS
AF170722_104910..105131      ---------------MEDD---AGVKRRKKRKPK-TEIED---------DC-----VTCS
AF170726_105739..105960      ---------------MEDD---AGVKRRKKRKPK-AEVED---------DC-----VTCS
AF409137_103360..103584      ---------------MEDS---AGNKRRKKRKPK-TTVQD--------EEC-----MTCS
AF409138_103183..103407      ---------------MEDS---AGNKRRKKRKPK-TTVQD--------EEC-----MTCS
AF325528_103360..103584      ---------------MEDS---AGNKRRKKRKPK-TTVQD--------EEC-----MTCS
AY077835_102924..102703      ---------------MEDS---AGNKRRKKRKPK-TTVQD--------EEC-----MTCS
AY077836_102987..102766      ---------------MEDS---AGNKRRKKRKPK-TTVQD--------EEC-----MTCS
AY077832_103067..102846      ---------------MEDS---AGNKRKKKRKPK-TTVQD--------EEC-----MICS
AY077833_103167..102946      ---------------MEDS---AGNKRKKKRKPK-TTVQD--------EEC-----MICS
AY077834_102970..102749      ---------------MEDS---AGNKRKKKRKPK-TTVQD--------EEC-----MICS
                                                   .* *  ...                           *.

U60315_143951..144187        VCQSRLAFFSDVSKLQASPLRMAT----PGPDTLHCAACGSALCPLSEFAR---
DQ356948_163451..163188      LCDSKLLTFSSLSNSS-FRKIQPCGGVAGAGTALRCSACNSVLTTLRPTQTPAV
AY386265_98206..98457        SCQSRLVTVSDVTRLQTLD-FIKC------AGTLSCAACGSMLTPLRDLVR---
AX754989_97640..97915        SCNSRLVSIKDVDRLSTLSLGLAC------SSTLSCAACGSALTPLRDLAR---
AY386263_97235..97510        SCNSRLVSIKDVDRLSTLSLGLAC------SSTLSCAACGSALTPLRDLAR---
DQ184476_97646..97921        SCNSRLVSIKDVDRLSTLSLGLAC------SSTLSCAACGSALTPLRDLAR---
AY386264_98388..98660        SCNSRLVSIKDVDRLSTLSLGLAC------SSTLSCAACGSALTPLRDLAR---
AY318871_288178..288447      VCQSKLVMFSGVNKYN-LKEYLSI-GKAFSSSNLKCIACGSSLCNLSDLSKS--
AF198100_215752..216018      ICQSKLVMFSGVSKYK-LSDYLNT-GKVFTNSNIRCKACGSSLCHLRDLSKS--
AJ581527_205031..205297      ICQSKLVMFSGVSKYK-LSDYLNT-GKVFTNSNIRCKACGSSLCHLRDLSKS--
L22579_119083..119313        VCQSKLVKISDITKVS-LD-YINT----MRGNTLACTACGSSLKLLNDFAS---
Y16780_119458..119688        VCQSKLVKISDITKVS-LD-YINT----MRGNTLACTACGSSLKLLNDFAS---
X76268_6779..7009            VCQSKLVKISDITKVS-LD-YINT----MRGNTLACTACGSSLKLLNDFAS---
X69198_118453..118683        VCQSKLVKISDITKVS-LD-YINT----MRGNTLACTACGSSLKLLNDFAS---
AF012825_136479..136712      VCQSKLVKISDITKVS-LD-YINT----MRGNTLACAACGSSLKLLNDFAS---
AF482758_144494..144727      ACQSKLVKISDITKVS-LD-YINT----MRGNTLACAACGSSLKLLNDFAS---
AY678277_130307..130540      ACQSKLVKISDITKVS-LD-YINT----MRGNTLACAACGSSLKLLNDFAS---
M35027_130791..131024        ACQSKLVKISDITKVS-LD-YINT----MRGNTLACAACGSSLKLLNDFAS---
AY484669_132437..132670      ACQSKLVKISDITKVS-LD-YINT----MRGNTLACAACGSSLKLLNDFAS---
AY243312_127671..127904      ACQSKLVKISDITKVS-LD-YINT----MRGNTLACAACGSSLKLLNDFAS---
AY603355_116627..116860      ACQSKLVKISDITKVS-LD-YINT----MRGNTLACAACGSSLKLLNDFAS---
DQ377945_133052..133285      ACQSKLVKISDITKVS-LD-YINT----MRGNTLACAACGSSLKLLNDFAS---
AY313847_130502..130735      ACQSKLVKISDITKVS-LD-YINT----MRGNTLACAACGSSLKLLNDFAS---
AY313848_130544..130777      ACQSKLVKISDITKVS-LD-YINT----MRGNTLACAACGSSLKLLNDFAS---
AF095689_127219..127452      ACQSKLVKISDITKVS-LD-YINT----MRGNTLACAACGSSLKLLNDFAS---
AY678275_130308..130541      ACQSKLVKISDITKVS-LD-YINT----MRGNTLACAACGSSLKLLNDFAS---
U94848_122417..122650        ACQSKLVKISDITKVS-LD-YINT----MRGNTLACAACGSSLKLLNDFAS---
AY678276_130426..130196      ACQSKLVKISDITKVS-LD-YINT----MRGNTLACAACGSSLKLLNDFAS---
AF438165_130655..130885      ACQSKLVKISDITKVS-LD-YINT----MRGNTLACAACGSSLKLLNDFAS---
AY009089_128775..129005      ACQSKLVKISDITKVS-LD-YINT----MRGNTLACAACGSSLKLLNDFAS---
X94355_143937..144167        ACQSKLVKISDITKVS-LD-YINT----MRGNTLACSACGSSLKLLNDFAS---
DQ011157_127395..127628      ACQSKLVKISDITKVS-LD-YINT----MRGNTLACSACGSSLKLLNDFAS---
AY741551_127388..127621      ACQSKLVKISDITKVS-LD-YINT----MRGNTLACSACGSSLKLLNDFAS---
DQ011153_127395..127628      ACQSKLVKISDITKVS-LD-YINT----MRGNTLACSACGSSLKLLNDFAS---
AY753185_127609..127842      ACQSKLVKISDITKVS-LD-YINT----MRGNTLACSACGSSLKLLNDFAS---
DQ011155_127804..128037      ACQSKLVKISDITKVS-LD-YINT----MRGNTLACSACGSSLKLLNDFAS---
AY603973_127366..127599      ACQSKLVKISDITKVS-LD-YINT----MRGNTLACSACGSSLKLLNDFAS---
DQ011154_127823..128056      ACQSKLVKISDITKVS-LD-YINT----MRGNTLACSACGSSLKLLNDFAS---
DQ011156_127842..128075      ACQSKLVKISDITKVS-LD-YINT----MRGNTLACSACGSSLKLLNDFAS---
AF380138_127689..127922      ACQSKLVKISDITKVS-LD-YINT----MRGNTLACSACGSSLKLLNDFAS---
AY386371_98279..98503        SCHSKLVKVSDITKIS-LDELKVA----GKGNVLTCSACGSELRLLSGFVS---
AJ293568_103890..104114      SCYSKLVKVSDITKFS-LDALKVA----GKGNVLTCAACGSELRLLSGFVS---
AF410153_101627..101845      SCYSKLVKMSDITTVS-LSQYKVV----GKGNTLSCSACGSELRTLNDFVH---
AY689436_112073..111849      SCYSKLIKVSDITKVS-LDLYKVS----GKGNTLSCAACGSELRLLNDFVS---
AY689437_115120..114896      SCYSKLIKVSDITKVS-LDLYKVS----GKGNTLSCAACGSELRLLNDFVS---
AF170722_104910..105131      SCYSKLVKVSDITKVS-LHEYKVA----GKGNTLSCAACGSELRSLNGFVN---
AF170726_105739..105960      SCYSKLVKVSDITKVS-LHEYKVA----GKGNTLSCAACGSELRLLNGFVN---
AF409137_103360..103584      SCYSKLVKVSDITKVS-LNEYKVG----GKGNILTCSACGSELRMLNGFVN---
AF409138_103183..103407      SCYSKLVKVSDITKVS-LNEYKVG----GKGNILTCSACGSELRMLNGFVN---
AF325528_103360..103584      SCYSKLVKVSDITKVS-LNEYKVG----GKGNILTCSACGSELRMLNGFVN---
AY077835_102924..102703      SCYSKLVKVSDITKVS-LNEYKVG----GKGNILTCSACGSELRMLNGFVN---
AY077836_102987..102766      SCYSKLVKVSDITKVS-LNEYKVG----GKGNILTCSACGSELRMLNGFVN---
AY077832_103067..102846      SCYSKLVKVSDITKVS-LNEYKVG----GKGNILTCSACGSELRMLNGFVN---
AY077833_103167..102946      SCYSKLVKVSDITKVS-LNEYKVG----GKGNILTCSACGSELRMLNGFVN---
AY077834_102970..102749      SCYSKLVKVSDITKVS-LNEYKVG----GKGNILTCSACGSELRMLNGFVN---
                              * *.*  ...:   .                 : * **.* *  *        
