# Supplementary material for: Identification of multiple independent horizontal gene transfers into poxviruses using a comparative genomics approach
Source: BMC Evol Biol. 2008 Feb 27;8:67. doi: 10.1186/1471-2148-8-67 (PMC2268676; doi:10.1186/1471-2148-8-67)
Supplement: Additional file 8 — Multiple sequence alignments for all poxvirus families. [file 1471-2148-8-67-S8.gz › Network/Servers/gen153069.gen.tcd.ie/Users/kirsten/poxvirus/aln/11.aln]

CLUSTAL W (1.81) multiple sequence alignment

DQ356948_148623..146599      MADSTDIASGSATNTLGLPAYNADSEDDGLSLRPETRFATVCQTPYTDLL-PDHVHNRST
AY455301_1..418              ------------------------------------------------------------
AY455304_1..418              ------------------------------------------------------------
AY455303_1..418              ------------------------------------------------------------
AY455300_1..418              ------------------------------------------------------------
AY455307_1..418              ------------------------------------------------------------
AY455306_1..418              ------------------------------------------------------------
AY455305_1..418              ------------------------------------------------------------
AY455302_1..418              ------------------------------------------------------------
AY455299_1..418              ------------------------------------------------------------
AY455308_1..418              ------------------------------------------------------------
AY455310_1..418              ------------------------------------------------------------
AY455309_1..418              ------------------------------------------------------------
AY453675_211..700            ------------------------------------------------------------
AY386264_81557..83584        ---------------------MESPACASDFFNAKFDLVPGYDNAGMSLE-CDHIHIPKQ
AY455292_1..418              ------------------------------------------------------------
AY455291_1..418              ------------------------------------------------------------
AY455298_1..418              ------------------------------------------------------------
AY455296_1..418              ------------------------------------------------------------
AY455294_1..418              ------------------------------------------------------------
AY455295_1..418              ------------------------------------------------------------
AY455293_1..418              ------------------------------------------------------------
AY455297_1..418              ------------------------------------------------------------
AY453669_208..697            ------------------------------------------------------------
AY453670_208..697            ------------------------------------------------------------
AY453671_208..697            ------------------------------------------------------------
AY453674_208..697            ------------------------------------------------------------
AY453668_208..697            ------------------------------------------------------------
AY453673_208..697            ------------------------------------------------------------
AY386263_80419..82446        ---------------------MESPACASDFFNAKFDLVPGYDNAGMSLE-CDHIHIPKQ
AY453672_208..697            ------------------------------------------------------------
AX754989_80785..82815        ---------------------MESPACASDFFNAKFDLVPGYDNAGMSLE-CDHIHIPKQ
DQ184476_80791..82821        ---------------------MESPACASDFFNAKFDLVPGYDNAGMSLE-CDHIHIPKQ
AY453688_212..704            ------------------------------------------------------------
AY453679_213..705            ------------------------------------------------------------
AY453682_213..705            ------------------------------------------------------------
AY453677_213..705            ------------------------------------------------------------
AY453686_213..705            ------------------------------------------------------------
AY453678_213..705            ------------------------------------------------------------
AY453685_213..705            ------------------------------------------------------------
AY453680_213..705            ------------------------------------------------------------
AY453683_213..705            ------------------------------------------------------------
AY453684_213..705            ------------------------------------------------------------
AY453676_213..705            ------------------------------------------------------------
AY453681_213..705            ------------------------------------------------------------
AY453687_213..705            ------------------------------------------------------------
AY455311_1..418              ------------------------------------------------------------
AY386265_81613..83664        ------------------MASSSAFALADDFCNARIDLAPSYDYAGLSLD-CDHVHIPQQ
AY453689_211..703            ------------------------------------------------------------
AY453176_1..357              ------------------------------------------------------------
AY453173_1..428              ------------------------------------------------------------
AM050375_1..522              ------------------------------------------------------------
AM050390_1..501              ------------------------------------------------------------
AM050384_1..527              ------------------------------------------------------------
AY530309_1..538              ------------------------------------------------------------
AY530308_1..538              ------------------------------------------------------------
AY530310_1..538              ------------------------------------------------------------
AY318871_272085..274064      -----------------MESNSDIMTIEDQNVYPKLPLEPTYSNNLDVI--GSHLHAPSE
AM050389_1..565              ------------------------------------------------------------
AY453174_1..428              ------------------------------------------------------------
AY453175_1..428              ------------------------------------------------------------
AM050381_1..474              ------------------------------------------------------------
DQ131898_1..578              ------------------------------------------------------------
DQ131897_1..578              ------------------------------------------------------------
DQ131893_1..578              ------------------------------------------------------------
DQ131902_1..578              ------------------------------------------------------------
DQ131894_1..578              ------------------------------------------------------------
DQ131899_1..578              ------------------------------------------------------------
DQ131891_1..578              ------------------------------------------------------------
DQ131896_1..578              ------------------------------------------------------------
DQ131895_1..578              ------------------------------------------------------------
DQ131901_1..578              ------------------------------------------------------------
DQ131900_1..578              ------------------------------------------------------------
AM050391_1..514              ------------------------------------------------------------
AM050386_1..505              ------------------------------------------------------------
AY453177_1..429              ------------------------------------------------------------
AM050383_1..561              ------------------------------------------------------------
AM050382_1..564              ------------------------------------------------------------
AY530311_1..538              ------------------------------------------------------------
AY530306_1..541              ------------------------------------------------------------
AJ005164_1368..3341          --------------------MESDSNIAIEEVKYPNILLEPVYYNNLEVI-GSHLHKPDK
AJ581527_188703..190676      --------------------MESDSNIAIEEVKYPNILLEPVYYNNLEVI-GSHLHKPDK
AF198100_199529..201502      --------------------MESDSNIAIEEVKYPNILLEPVYYNNLEVI-GSHLHKPDK
M25781_283..2256             --------------------MESDSNIAIEEVKYPNILLEPVYYNNLEVI-GSHLHKPDK
AY530302_1..538              ------------------------------------------------------------
AY530304_1..538              ------------------------------------------------------------
AY530307_1..538              ------------------------------------------------------------
AM050380_1..506              ------------------------------------------------------------
AM050378_1..524              ------------------------------------------------------------
AM050379_1..508              ------------------------------------------------------------
AM050377_1..520              ------------------------------------------------------------
AM050392_1..526              ------------------------------------------------------------
AM050376_1..588              ------------------------------------------------------------
DQ131892_1..584              ------------------------------------------------------------
AM050387_1..507              ------------------------------------------------------------
AY530303_1..541              ------------------------------------------------------------
AM050388_1..545              ------------------------------------------------------------
AY530305_1..541              ------------------------------------------------------------
AM050385_1..509              ------------------------------------------------------------
AY453172_1..428              ------------------------------------------------------------
AY453171_1..428              ------------------------------------------------------------
U60315_125310..127337        --------------------METKAGPDSVFLCSRLNLGAHYRNQLLSLVDRAHLHEPAP
U86932_599..1426             ------------------------------------------------------------
X67116_1..526                ---------------------MEAVVNSDVFLTSNTGLKSSYTNQTLSLVDEDHIHTSDK
X76265_1..526                ---------------------MEAVVNSDVFLTSNTGLKSSYTNQTLSLVDEDHIHTSDK
Y16780_103155..105089        ---------------------MEAVVNSDVFLTSNTGLKSSYTNQTLSLVDEDHIHTSDK
X69198_102150..104084        ---------------------MEAVVNSDVFLTSNTGLKSSYTNQTLSLVDEDHIHTSDK
L22579_102780..104714        ---------------------MEAVVNSDVFLTSNTGLKSSYTNQTLSLVDEDHIHTSDK
U94848_106124..108058        ---------------------MEAVVNSDVFLTSNAGLKSSYTNQTLSLVDEDHIHTSDK
AY313847_114122..116056      ---------------------MEAVVNSDVFLTSNAGLKSSYTNQTLSLVDEDHIHTSDK
DQ377945_116678..118612      ---------------------MEAVVNSDVFLTSNAGLKSSYTNQTLSLVDEDHIHTSDK
AY603355_100334..102268      ---------------------MEAVVNSDVFLTSNAGLKSSYTNQTLSLVDEDHIHTSDK
AY484669_116075..118009      ---------------------MEAVVNSDVFLTSNAGLKSSYTNQTLSLVDEDHIHTSDK
M35027_114438..116372        ---------------------MEAVVNSDVFLTSNAGLKSSYTNQTLSLVDEDHIHTSDK
AY243312_111294..113228      ---------------------MEAVVNSDVFLTSNAGLKSSYTNQTLSLVDEDHIHTSDK
M27914_1206..1810            ---------------------MEAVVNSDVFLTSNAGLKSSYTNQTLSLVDEDHIHTSDK
AY678276_115750..113819      ---------------------MEAVVNSDVFLTSNAGLKSSYTNQTLSLVDEDHIHTSDK
AY678275_113931..115865      ---------------------MEAVVNSDVFLTSNAGLKSSYTNQTLSLVDEDHIHTSDK
X94355_127555..129489        ---------------------MEAVVNSDVFLTSNAGLKSSYTNQTLSLVDEDHIHTSDK
AY009089_112369..114303      ---------------------MEAVVNSDVFLTSNAGLKSSYTNQTLSLVDEDHIHTSDK
AY678277_113931..115865      ---------------------MEAVVNSDVFLTSNAGLKSSYTNQTLSLVDEDHIHTSDK
AF438165_114159..116093      ---------------------MEAVVNSDVFLTSNAGLKSSYTNQTLSLVDEDHIHTSDK
X76262_2795..4108            ------------------------------------------------------------
M11079_228..2159             ---------------------MEAVVNSDVFLTSNAGLKSSYTNQTLSLVDEDHIHTSDK
AF012825_120109..122043      ---------------------MEAVLNSDGFLTSNAGLKSSYINQTLSLVDEDHIHTSDK
AY313848_114167..116101      ---------------------MEAVVNSDVFLTSNAGLKSSYTNQTLSLVDEDHIHTSDK
AF095689_110861..112795      ---------------------MEAVVNSDVFLTSNAGLKSSYTNQTLSLVDEDHIHTSDK
AF482758_128039..129973      ---------------------MEAVVNSDVFLTSNAGLKSSYTNQTLSLVDEDHIHTSDK
DQ011157_111023..112957      ---------------------MEAVVNSDVFLTSNAGLKSSYTNQTLSLVDEDHIHTSDK
AY741551_111016..112950      ---------------------MEAVVNSDVFLTSNAGLKSSYTNQTLSLVDEDHIHTSDK
DQ011153_111023..112957      ---------------------MEAVVNSDVFLTSNAGLKSSYTNQTLSLVDEDHIHTSDK
AF380138_111353..113287      ---------------------MEAVVNSDVFLTSNAGLKSSYTNQTLSLVDEDHIHTSDK
AY753185_111255..113189      ---------------------MEAVVNSDVFLTSNAGLKSSYTNQTLSLVDEDHIHTSDK
DQ011155_111468..113402      ---------------------MEAVVNSDVFLTSNAGLKSSYTNQTLSLVDEDHIHTSDK
AY603973_111012..112946      ---------------------MEAVVNSDVFLTSNAGLKSSYTNQTLSLVDEDHIHTSDK
DQ011154_111487..113421      ---------------------MEAVVNSDVFLTSNAGLKSSYTNQTLSLVDEDHIHTSDK
DQ011156_111488..113422      ---------------------MEAVVNSDVFLTSNAGLKSSYTNQTLSLVDEDHIHTSDK
X03729_1..254                ------------------------------------------------------------
AF170722_89170..91131        -----------------------MESLNDIFLTSKLNLNPDYNNQLL-LLANNHIHVPTS
AF170726_89962..91923        -----------------------MESLNDIFLTSKLNLTPDYNNQLL-LLANNHIHGPAS
AY077835_88638..86659        --------------------MESSK--D-IFLTSKVNLHTEYKNQTLSLV-DNHVHTPIT
AY077836_88701..86722        --------------------MESSK--D-IFLTSKVNLHTEYKNQTLSLV-DNHVHTPIT
AF409137_87229..89214        --------------------MESSK--D-IFLTSKVNLHTEYKNQTLSLV-DNHVHTPIT
AF325528_87229..89214        --------------------MESSK--D-IFLTSKVNLHTEYKNQTLSLV-DNHVHTPIT
AF409138_87101..89086        --------------------MESSK--D-IFLTSKVNLHTEYKNQTLSLV-DNHVHTPIT
AY077832_88774..86792        --------------------MESSK--D-IFLTSKVNLHTEYKNQTLSLV-DNHVHTPIT
AY077833_88877..86895        --------------------MESSK--D-IFLTSKVNLHTEYKNQTLSLV-DNHVHTPIT
AY077834_88683..86701        --------------------MESSK--D-IFLTSKVNLHTEYKNQTLSLV-DNHVHTPIT
AY386371_82467..84440        ----------------------MEYNVNDIFLNSKLNLGKEYNNQLL-LLNGNHIHQPTP
AJ293568_88060..90033        ----------------------MEYNVNEIFLNSKLNLEKGYNNQLL-LLSTNHIHQPTP
AF410153_85762..87720        ------------------------MDRDDVFLTSKVNLQNRYNNQILSLI-NSHVHSSTP
AY689436_97700..95745        ----------------------MESNKDDAFLISKLNLDVGYNNQFLSLINNNHIHTAIP
AY689437_100751..98796       ----------------------MESNKDDAFLISKLNLDVGYNNQFLSLINNNHIHTAIP
AF063866_148850..150796      ------------------------MTTDTI-----SYHKFPISLEDICKCYNN---DNNE
AF250284_130483..132489      ---------------------MNVFEMDSINISNRNYLIAGVTSDNICNCVNDSAMDDYL
                                                                                         

DQ356948_148623..146599      GFSCSVCMSLQEICA--GGIRAGAKSS------------RSAQR-RGAQAPQPSA-----
AY455301_1..418              ------------------------------------------------------------
AY455304_1..418              ------------------------------------------------------------
AY455303_1..418              ------------------------------------------------------------
AY455300_1..418              ------------------------------------------------------------
AY455307_1..418              ------------------------------------------------------------
AY455306_1..418              ------------------------------------------------------------
AY455305_1..418              ------------------------------------------------------------
AY455302_1..418              ------------------------------------------------------------
AY455299_1..418              ------------------------------------------------------------
AY455308_1..418              ------------------------------------------------------------
AY455310_1..418              ------------------------------------------------------------
AY455309_1..418              ------------------------------------------------------------
AY453675_211..700            ------------------------------------------------------------
AY386264_81557..83584        SLSCAVCSSLLSINR-EDMVSAGARAQ--------RPVRSSSQRRSSRRSRSSSSSSRGS
AY455292_1..418              ------------------------------------------------------------
AY455291_1..418              ------------------------------------------------------------
AY455298_1..418              ------------------------------------------------------------
AY455296_1..418              ------------------------------------------------------------
AY455294_1..418              ------------------------------------------------------------
AY455295_1..418              ------------------------------------------------------------
AY455293_1..418              ------------------------------------------------------------
AY455297_1..418              ------------------------------------------------------------
AY453669_208..697            ------------------------------------------------------------
AY453670_208..697            ------------------------------------------------------------
AY453671_208..697            ------------------------------------------------------------
AY453674_208..697            ------------------------------------------------------------
AY453668_208..697            ------------------------------------------------------------
AY453673_208..697            ------------------------------------------------------------
AY386263_80419..82446        SLSCAVCSSLLSINR-EDMVSAGARAQ--------RPVRSSSQRRSSRRSRSSSSRGSSA
AY453672_208..697            ------------------------------------------------------------
AX754989_80785..82815        SLSCAVCSSLLSINR-EDMVSAGARAQ--------RPVRSSSQRRSSRRSRSSSSRGSSA
DQ184476_80791..82821        SLSCAVCSSLLSINR-EDMVSAGARAQ--------RPVRSSSQRRSSRRSRSSSSRGSSA
AY453688_212..704            ------------------------------------------------------------
AY453679_213..705            ------------------------------------------------------------
AY453682_213..705            ------------------------------------------------------------
AY453677_213..705            ------------------------------------------------------------
AY453686_213..705            ------------------------------------------------------------
AY453678_213..705            ------------------------------------------------------------
AY453685_213..705            ------------------------------------------------------------
AY453680_213..705            ------------------------------------------------------------
AY453683_213..705            ------------------------------------------------------------
AY453684_213..705            ------------------------------------------------------------
AY453676_213..705            ------------------------------------------------------------
AY453681_213..705            ------------------------------------------------------------
AY453687_213..705            ------------------------------------------------------------
AY455311_1..418              ------------------------------------------------------------
AY386265_81613..83664        TMACGVCNAMSLINR-EDMVSAGARAQ-------RPVRSQSASRGASRRAPSRSTGRGAA
AY453689_211..703            ------------------------------------------------------------
AY453176_1..357              ------------------------------------------------------------
AY453173_1..428              ------------------------------------------------------------
AM050375_1..522              ------------------------KQQ-----------RPIRPR---NRPKSDHC-----
AM050390_1..501              ------------------------------------------------------C-----
AM050384_1..527              -----------------------AKQQ-----------RPIRPR---NRPKSDPC-----
AY530309_1..538              --------------------------------------RPIRPR---NRPKSDPC-----
AY530308_1..538              --------------------------------------RPIRPR---NRPKSDPC-----
AY530310_1..538              --------------------------------------RPIRPR---NRPKSDPC-----
AY318871_272085..274064      SKLCSVCDVLNKINE-DDIISAGAKQQ-----------RPIRPR---NRPKSDPC-----
AM050389_1..565              -----------------------AKQQ-----------RPIRPR---NRPKSDHC-----
AY453174_1..428              ------------------------------------------------------------
AY453175_1..428              ------------------------------------------------------------
AM050381_1..474              ------------------------------------------------------C-----
DQ131898_1..578              ---------------------AGAKQQ-----------RPIRLR---NRPKADPC-----
DQ131897_1..578              ---------------------AGAKQQ-----------RPIRLR---NRPKADPC-----
DQ131893_1..578              ---------------------AGAKQQ-----------RPIRLR---NRPKADPC-----
DQ131902_1..578              ---------------------AGAKQQ-----------RPIRLR---NRPKADPC-----
DQ131894_1..578              ---------------------AGAKQQ-----------RPIRLR---NRPKADPC-----
DQ131899_1..578              ---------------------AGAKQQ-----------RPIRLR---NRPKADPC-----
DQ131891_1..578              ---------------------AGAKQQ-----------RPIRLR---NRPKADPC-----
DQ131896_1..578              ---------------------AGAKQQ-----------RPIRLR---NRPKADPC-----
DQ131895_1..578              ---------------------AGAKQQ-----------RPIRLR---NRPKADPC-----
DQ131901_1..578              ---------------------AGAKQQ-----------RPIRLR---NRPKADPC-----
DQ131900_1..578              ---------------------AGAKQQ-----------RPIRLR---NRPKADPC-----
AM050391_1..514              ------------------------------------------NR---SINKSDPC-----
AM050386_1..505              ------------------------------------------NR---SSNKSDPC-----
AY453177_1..429              ------------------------------------------------------------
AM050383_1..561              ----------------------GAKQQ-----------RPIRPR---YKPKPDAC-----
AM050382_1..564              ----------------------GAKQQ-----------RPIRPR---YKPKPDAC-----
AY530311_1..538              --------------------------------------RPIRPR---YKPKPDAC-----
AY530306_1..541              --------------------------------------RPLRLR--SSKPKSDTC-----
AJ005164_1368..3341          NNLCNVCDVLNKITE-EDVISAGAKQQ-----------RPMRLR---SKPKPDIC-----
AJ581527_188703..190676      NNLCNVCDVLNKITE-EDVISAGAKQQ-----------RPMRLR---SKPKPDIC-----
AF198100_199529..201502      NNLCNVCDVLNKITE-EDVISAGAKQQ-----------RPMRLR---SKPKPDIC-----
M25781_283..2256             NNLCNVCDVLNKITE-EDVISAGAKQQ-----------RPMRLR---SKPKPDIC-----
AY530302_1..538              --------------------------------------RPMRLR---SKPKPDIC-----
AY530304_1..538              --------------------------------------RPMRLR---SKPKPDIC-----
AY530307_1..538              --------------------------------------RPMRLR---SKPKPDIC-----
AM050380_1..506              -----------------------------------------------SKPKPDIC-----
AM050378_1..524              ----------------------------------------MRLR---SKPKPDIC-----
AM050379_1..508              -------------------------------------------R---SKPKPDIC-----
AM050377_1..520              ---------------------------------------------------PDIC-----
AM050392_1..526              -------------------------------------------S-SSSKPKPDIC-----
AM050376_1..588              ---------------------AGAKQQ-----------RPMRLRSSSSKPKPDIC-----
DQ131892_1..584              ---------------------AGAKQQ-----------RPMRLR-SSSKPKPDIC-----
AM050387_1..507              -------------------------------------------R--SSKPKPDIC-----
AY530303_1..541              --------------------------------------RPVRLR--SSKPKPDIC-----
AM050388_1..545              --------------------PVGAKQQ-----------RPMRLR--SSKPKPDIC-----
AY530305_1..541              --------------------------------------RPMRLR--SSKPKPDIC-----
AM050385_1..509              ---------------------------------------------RSSKPKPDIC-----
AY453172_1..428              ------------------------------------------------------------
AY453171_1..428              ------------------------------------------------------------
U60315_125310..127337        SILCSICDTLAKVLPEDAGVSAGARQQRPVRRVPAAPRARVSPRRVAGARGEDAC-----
U86932_599..1426             ------------------------------------------------------------
X67116_1..526                SLSCSVCNSLSQIVD-DDFISAGARNQ------------RTKPKRAGNDQAQQTT-----
X76265_1..526                SLSCSVCNSLSQIVD-DDFISAGARNQ------------RTKPKRAGNDQAQQTT-----
Y16780_103155..105089        SLSCSVCNSLSQIVD-DDFISAGARNQ------------RTKPKRAGNDQAQQTT-----
X69198_102150..104084        SLSCSVCNSLSQIVD-DDFISAGARNQ------------RTKPKRAGNDQAQQTT-----
L22579_102780..104714        SLSCSVCNSLSQIVD-DDFISAGARNQ------------RTKPKRAGNDQAQQTT-----
U94848_106124..108058        SLSCSVCNSLSKIVD-DDFISAGARNQ------------RTKPKRAGNNQSQQPI-----
AY313847_114122..116056      SLSCSVCNSLSKIVD-DDFISAGARNQ------------RTKPKRAGNNQSQQPI-----
DQ377945_116678..118612      SLSCSVCNSLSKIVD-DDFISAGARNQ------------RTKPKRAGNNQSQQPI-----
AY603355_100334..102268      SLSCSVCNSLSKIVD-DDFISAGARNQ------------RTKPKRAGNNQSQQPI-----
AY484669_116075..118009      SLSCSVCNSLSKIVD-DDFISAGARNQ------------RTKPKRAGNNQSQQPI-----
M35027_114438..116372        SLSCSVCNSLSQIVD-DDFISAGARNQ------------RTKPKRAGNNQSQQPI-----
AY243312_111294..113228      SLSCSVCNSLSQIVD-DDFISAGARNQ------------RTKPKRAGNNQSQQPI-----
M27914_1206..1810            SLSCSVCNSLSQIVD-DDFISAGARNQ------------RTKPKRAGNNQSQQPI-----
AY678276_115750..113819      SLSCSVCNSLSQIVD-DDFISAGARNQ------------RTKPKRAGNNQSQQPI-----
AY678275_113931..115865      SLSCSVCNSLSQIVD-DDFISAGARNQ------------RTKPKRAGNDQAQQTT-----
X94355_127555..129489        SLSCSVCNSLSQIVD-DDFISAGARNQ------------RTKPKRTGNDQSQQTT-----
AY009089_112369..114303      SLSCSVCNSLSQIVD-DDFISAGARNQ------------RTKPKRAGNDQAQQTT-----
AY678277_113931..115865      SLSCSVCNSLSQIVD-DDFISAGARNQ------------RTKPKRAGNDQAQQTT-----
AF438165_114159..116093      SLSCSVCNSLSQIVD-DDFISAGARNQ------------RTKPKRAGNDQAQQTT-----
X76262_2795..4108            ------------------------------------------------------------
M11079_228..2159             SLSCSVCNSLSQIVD-DDFISAGARNQ------------RTKPKRAGNNQSQQPI-----
AF012825_120109..122043      SLSCSVCNSLSQIVD-DDFISAGARNQ------------RTKPKRAGNNQSQQPI-----
AY313848_114167..116101      SLSCSVCNSLSKIVD-DDFISAGARNQ------------RTKPKRAGNNQSQQPI-----
AF095689_110861..112795      SLSCSVCNSFIQIVD-DDFISAGARNQ------------RTKPKRAGNNQSQQPI-----
AF482758_128039..129973      SLSCSVCNSLSQIVD-DDFISAGARNQ------------RTKPKRAGNDQAQQPI-----
DQ011157_111023..112957      SLSCSVCNSLSQIVD-DDFISAGARNQ------------RTKPKRTGNDQSQQPI-----
AY741551_111016..112950      SLSCSVCNSLSQIVD-DDFISAGARNQ------------RTKPKRTGNDQSQQPI-----
DQ011153_111023..112957      SLSCSVCNSLSQIVD-DDFISAGARNQ------------RTKPKRTGNDQSQQPI-----
AF380138_111353..113287      SLSCSVCNSLSQIVD-DDFISAGARNQ------------RTKPKRTGNDQSQQPI-----
AY753185_111255..113189      SLSCSVCNSLSQIVD-DDFISAGARNQ------------RTKPKRTGNDQSQQPI-----
DQ011155_111468..113402      SLSCSVCNSLSQIVD-DDFISAGARNQ------------RTKPKRTGNDQSQQPI-----
AY603973_111012..112946      SLSCSVCNSLSQIVD-DDFISAGARNQ------------RTKPKRTGNDQSQQPI-----
DQ011154_111487..113421      SLSCSVCNSLSQIVD-DDFISAGARNQ------------RTKPKRTGNDQSQQPI-----
DQ011156_111488..113422      SLSCSVCNSLSQIVD-DDFISAGARNQ------------RTKPKRTGNDQSQQPI-----
X03729_1..254                ------------------------------------------------------------
AF170722_89170..91131        SLSCSICNSLSMFSTEDENITAGVRQK-------------TQVKRRIQSKEDAPC-----
AF170726_89962..91923        SLSCSICNSLSTFSTEDENITAGVRQK------------TQLKRRTPSKEDVAPC-----
AY077835_88638..86659        SLSCSICNSLSNFATSDDIISAGARQR------SLPMKRRILSK-DKTNETSSPC-----
AY077836_88701..86722        SLSCSICNSLSNFATSDDIISAGARQR------SLPMKRRILSK-DKTNETSSPC-----
AF409137_87229..89214        SLSCSICNSLSNFATSDDIISAGARQR------SLPMKRRILSK-DKTNETSSPC-----
AF325528_87229..89214        SLSCSICNSLSNFATSDDIISAGARQR------SLPMKRRILSK-DKTNETSSPC-----
AF409138_87101..89086        SLSCSICNSLSNFATSDDIISAGARQR------SLPMKRRILSK-DKTNETSSPC-----
AY077832_88774..86792        SLSCSICNSLSNFATSDDIISAGARQR------SLPMKRRILSK-DKTNETSSSC-----
AY077833_88877..86895        SLSCSICNSLSNFATSDDIISAGARQR------SLPMKRRILSK-DKTNETSSSC-----
AY077834_88683..86701        SLSCSICNSLSNFATSDDIISAGARQR------SLPMKRRILSK-DKTNETSSSC-----
AY386371_82467..84440        SSSCGICNSLSNFSS-EEYIHAGVRSR------------SIKRKITSSKEKDDIC-----
AJ293568_88060..90033        SLSCSICNSLANFSS-EEFIQAGVRTK------------SIKRKFTNTKEKDDMC-----
AF410153_85762..87720        SLSCSICNTLSSFST-DDLIEAGARQR-----------SPMRKK--MLKEKDDAC-----
AY689436_97700..95745        SMSCIICNSLSNFST-DDVVTAGVRQR------------PMKRK-IIPKEKDDKC-----
AY689437_100751..98796       SMSCIICNSLSNFST-DDVVTAGVRQR------------PMKRK-IITKEKDDKC-----
AF063866_148850..150796      YMTFEYDPISGE--NHICSIAGNCIIS--------DFFNKLTSE-FTKTQLIAGA-----
AF250284_130483..132489      FDTLSVDRLDGGYIKHECGIECGCFNG--------KLMASMATE-MSRDNLIASCSKSAG
                                                                                         

DQ356948_148623..146599      -----------RRSGGGGGAD--DRDVSLDEISMAQDWNVRLRADGNAIIKYINNRKMRV
AY455301_1..418              ------------------------------------------------------------
AY455304_1..418              ------------------------------------------------------------
AY455303_1..418              ------------------------------------------------------------
AY455300_1..418              ------------------------------------------------------------
AY455307_1..418              ------------------------------------------------------------
AY455306_1..418              ------------------------------------------------------------
AY455305_1..418              ------------------------------------------------------------
AY455302_1..418              ------------------------------------------------------------
AY455299_1..418              ------------------------------------------------------------
AY455308_1..418              ------------------------------------------------------------
AY455310_1..418              ------------------------------------------------------------
AY455309_1..418              ------------------------------------------------------------
AY453675_211..700            ------------------------------------------------------------
AY386264_81557..83584        AARPSSARPGSRQSGSAAQSSSDSVLMPVDRMTSMHDWQMKIRKEGEMIADYLRSTRRDH
AY455292_1..418              ------------------------------------------------------------
AY455291_1..418              ------------------------------------------------------------
AY455298_1..418              ------------------------------------------------------------
AY455296_1..418              ------------------------------------------------------------
AY455294_1..418              ------------------------------------------------------------
AY455295_1..418              ------------------------------------------------------------
AY455293_1..418              ------------------------------------------------------------
AY455297_1..418              ------------------------------------------------------------
AY453669_208..697            ------------------------------------------------------------
AY453670_208..697            ------------------------------------------------------------
AY453671_208..697            ------------------------------------------------------------
AY453674_208..697            ------------------------------------------------------------
AY453668_208..697            ------------------------------------------------------------
AY453673_208..697            ------------------------------------------------------------
AY386263_80419..82446        RPSSARPGSRQSGSAAQSSSD--SVLMPVDRMTSMHDWQMKIRKEGEMIADYLRSTRRDH
AY453672_208..697            ------------------------------------------------------------
AX754989_80785..82815        RPSSARPGSRQSGSAAQSSSD--SVLMPVDRMTSMHDWQMKIRKEGEMIADYLRSTRRDH
DQ184476_80791..82821        RPSSARPGSRQSGSAAQSSSD--SVLMPVDRMTSMHDWQMKIRKEGEMIADYLRSTRRDH
AY453688_212..704            ------------------------------------------------------------
AY453679_213..705            ------------------------------------------------------------
AY453682_213..705            ------------------------------------------------------------
AY453677_213..705            ------------------------------------------------------------
AY453686_213..705            ------------------------------------------------------------
AY453678_213..705            ------------------------------------------------------------
AY453685_213..705            ------------------------------------------------------------
AY453680_213..705            ------------------------------------------------------------
AY453683_213..705            ------------------------------------------------------------
AY453684_213..705            ------------------------------------------------------------
AY453676_213..705            ------------------------------------------------------------
AY453681_213..705            ------------------------------------------------------------
AY453687_213..705            ------------------------------------------------------------
AY455311_1..418              ------------------------------------------------------------
AY386265_81613..83664        RSSSARPSSRQSGSGSSSPSSTGNVLMPVDRMTSMQEWQLQIRREGEMIADYLKSTQSDA
AY453689_211..703            ------------------------------------------------------------
AY453176_1..357              -------------------------IVNIDEITSTHDWQYNLRKDGNAIVKYLMDKKCDI
AY453173_1..428              -------------------------RVNIHEITSTHDWQYNLRKDGNAIVKYLMDKKCDI
AM050375_1..522              -----------KSDTGNDKQK--STIVNIDEITSTHDWQYNLRKDGNAIVRYLMDKKCDI
AM050390_1..501              -----------KSDTGNDKQK--STIVNIDEITSTHDWQYNLRKDGNAIVRYLMDKKCDI
AM050384_1..527              -----------KSDTGNDKQK--STIVNIDEITSTHDWQYNLRKDGNAIVKYLMDKKCDI
AY530309_1..538              -----------KSDTGNDKQK--STIVNIDEITSTHDWQYNLRKDGNAIVKYLMDKKCDI
AY530308_1..538              -----------KSDTGNDKQK--STIVNIDEITSTHDWQYNLRKDGNAIVKYLMDKKCDI
AY530310_1..538              -----------KSDTGNDKQK--STIVNIDEITSTHDWQYNLRKDGNAIVKYLMDKKCDI
AY318871_272085..274064      -----------KSDTGNDKQK--STIVNIDEITSTHDWQYNLRKDGNAIVKYLMDKKCDI
AM050389_1..565              -----------KSDTGNDKQK--STIVNIDEITSTHDWQYNLRKDGNAIVKYLMDKKCDI
AY453174_1..428              -------------------------IVNIDEITSTHDWQYNLRKDGNAIVKYLMDKKCDI
AY453175_1..428              -------------------------IVNIDEITSTHDWQYNLRKDGNAIVKYLMDKKCDI
AM050381_1..474              -----------KSDTGNDKQK--STIVNIDEITSTHDWQYNLRKDGNAIVKYLMDKKCDI
DQ131898_1..578              -----------KSNTDAEKQK--STVVNIDEITSTHDWQYNLRKDANAVVKYLIEKKCDI
DQ131897_1..578              -----------KSNTDAEKQK--STVVNIDEITSTHDWQYNLRKDANAVVKYLIEKKCDI
DQ131893_1..578              -----------KSNTDAEKQK--STVVNIDEITSTHDWQYNLRKDANAVVKYLIEKKCDI
DQ131902_1..578              -----------KSNTDAEKQK--STVVNIDEITSTHDWQYNLRKDANAVVKYLIEKKCDI
DQ131894_1..578              -----------KSNTDAEKQK--STVVNIDEITSTHDWQYNLRKDANAVVKYLIEKKCDI
DQ131899_1..578              -----------KSNTDAEKQK--STVVNIDEITSTHDWQYNLRKDANAVVKYLMEKKCDI
DQ131891_1..578              -----------KSNTDAEKQK--STVVNIDEITSTHDWQYNLRKDANAVVKYLIEKKCDI
DQ131896_1..578              -----------KSNTDAEKQK--STVVNIDEITSTHDWQYHLRKDANAVVKYLIEKKCDI
DQ131895_1..578              -----------KSNTDAEKQK--STVVNIDEITSTHDWQYNLRKDANAVVKYLIEKKCDI
DQ131901_1..578              -----------KSNTDAEKQK--STVVNIDEITSTHDWQYNLRKDANAVVKYLIEKKCDI
DQ131900_1..578              -----------KSNTDAEKQK--STVVNIDEITSTHDWQYNLRKDANAVVKYLIEKKCDI
AM050391_1..514              -----------KGNTDNNKER--STIVNIDEITSTHDWQYNLRKDGNAIVKYLMDKKCDI
AM050386_1..505              -----------KGNTD-NKER--STIVNIDEITSTHDWQYNLRKDGNAIVKYLMDKKCDI
AY453177_1..429              -------------------------IVNIDEITSTHDWQYNLRKDGNAIVKYLMDKKCDI
AM050383_1..561              -----------RGDMDSNKQK--STTINIDEITSTHDWQYSLRKDGDAIAKYLMDNKCDI
AM050382_1..564              -----------RGDMDSNKQK--STTINIDEITSTHDWQYSLRKDGDAIAKYLMDNKCDI
AY530311_1..538              -----------RGDMDSNKQK--STTINIDEITSTHDWQYSLRKDGDATAKYLMDNKCDI
AY530306_1..541              -----------KGVTDSVKQK--NTIINIDEITSTHDWQYNLRKDADTIVRHLMDRECDI
AJ005164_1368..3341          -----------KGVSDSVKQK--NTIINIDEITSTHDWQYNLRKDADAIVRYLMDRKCDI
AJ581527_188703..190676      -----------KGVSDSVKQK--NTIINIDEITSTHDWQYNLRKDADAIVRYLMDRKCDI
AF198100_199529..201502      -----------KGVSDSVKQK--NTIINIDEITSTHDWQYNLRKDADAIVRYLMDRKCDI
M25781_283..2256             -----------KGVSDSVKQK--NTIINIDEITSTHDWQYNLRKDADAIVRYLMDRKCDI
AY530302_1..538              -----------KGVSDSVKQK--NTIINIDEITSTHDWQYNLRKDADAIVRYLMDRKCDI
AY530304_1..538              -----------KGVSDSVKQK--NTIINIDEITSTHDWQYNLRKDADAIVRYLMDRKCDI
AY530307_1..538              -----------KGVSDSVKQK--NTIINIDEITSTHDWQYNLRKDADAIVRYLMDRKCDI
AM050380_1..506              -----------KGVSDSVKQK--NTIINIDEITSTHDWQYNLRKDADAIVRYLMDRKCDI
AM050378_1..524              -----------KGVSDSVKQK--NTIINIDEITSTHDWQYNLRKDADAIVRYLMDRKCDI
AM050379_1..508              -----------KGVSDSVKQK--NTIINIDEITSTHDWQYNLRKDADAIVRYLMDRKCDI
AM050377_1..520              -----------KGVSDSVKQK--NTIINIDEITSTHDWQYNLRKDADAIVRYLMDRKCDI
AM050392_1..526              -----------KGVSDSGKQK--NTIINIDEITSTHDWQYNLRKDADAIVRYLMDRKCDI
AM050376_1..588              -----------KGVSDSGKQK--NTIINIDEITSTHDWQYNLRKDADAIVRYLMDRKCDI
DQ131892_1..584              -----------KGVSDSGKQK--NTIINIDEITSTHDWQYNLRKDADAIVRYLMDRKCDI
AM050387_1..507              -----------KGVLDSGKQK--NTIINIDEITSTHDWQYNLRKDADAIVRYLMDRKCDI
AY530303_1..541              -----------KGVLDSGKQK--NTIINIDEITSTHDWQYNLRKDADAIVRYLMDRKCDI
AM050388_1..545              -----------KGVLDSGKQK--NTIINIDEITSTHDWQYNLRKDADAIVRYLMDRKCDI
AY530305_1..541              -----------KGVLDSGKQK--NTIINIDEITSTHDWQYNLRKDADAIVRYLMDRKCDI
AM050385_1..509              -----------KGVLDSGKQK--NTIINIDEITSTHDWQYNLRKDADAIVRYLMDRKCDI
AY453172_1..428              -------------------------IINIDEITSTHDWQYNLRKDADAIVRYLMDRKCDI
AY453171_1..428              -------------------------IINIDEITSTHDWQYNLRKDADAIVRYLMDRKCDI
U60315_125310..127337        -------------KPSSEAGD--VPMIPIDEVASTQDWHLRLRRDGDAIVRYLVENKCDL
U86932_599..1426             ------------------------------------------------------------
X67116_1..526                -------------------KK--DCMVSIDEVASTHDWSTRLRNDGNAIAKYLTTNKYDT
X76265_1..526                -------------------KK--DCMVSIDEVASTHDWSTRLRNDGNAIAKYLTTNKYDT
Y16780_103155..105089        -------------------KK--DCMVSIDEVASTHDWSTRLRNDGNAIAKYLTTNKYDT
X69198_102150..104084        -------------------KK--DCMVSIDEVASTHDWSTRLRNDGNAIAKYLTTNKYDT
L22579_102780..104714        -------------------KK--DCMVSIDEVASTHDWSTRLRNDGNAIAKYLTTNKYDT
U94848_106124..108058        -------------------KK--DCMVSIDEVASTHDWSTRLRNDGNAIAKYLTTNKYDT
AY313847_114122..116056      -------------------KK--DCMVSIDEVASTHDWSTRLRNDGNAIAKYLTTNKYDT
DQ377945_116678..118612      -------------------KK--DCMVSIDEVASTHDWSTRLRNDGNAIAKYLTTNKYDT
AY603355_100334..102268      -------------------KK--DCMVSIDEVASTHDWSTRLRNDGNAIAKYLTTNKYDT
AY484669_116075..118009      -------------------KK--DCMVSIDEVASTHDWSTRLRNDGNAIAKYLTTNKYDT
M35027_114438..116372        -------------------KK--DCMVSIDEVASTHDWSTRLRNDGNAIAKYLTTNKYDT
AY243312_111294..113228      -------------------KK--DCMVSIDEVASTHDWSTRLRNDGNAIAKYLTTNKYDT
M27914_1206..1810            -------------------KK--DCMVSIDEVASTHDWSTRLRNDGNAIAKYLTTNKYDT
AY678276_115750..113819      -------------------KK--DCMVSIDEVASTHDWSTRLRNDGNAIAKYLTTNKYDT
AY678275_113931..115865      -------------------KK--DCMVSIDEVASTHDWSTRLRNDGNAIAKYLTTNKYDT
X94355_127555..129489        -------------------KK--DCMVSIDEVASTHDWSTRLRNDGNAIAKYLTTNKYDT
AY009089_112369..114303      -------------------KK--DCMVSIDEVASTHDWSTRLRNDGNAIAKYLTTNKYDT
AY678277_113931..115865      -------------------KK--DCMVSIDEVASTHDWSTRLRNDGNAIAKYLTTNKYDT
AF438165_114159..116093      -------------------KK--DCMVSIDEVASTHDWSTRLRNDGNAIAKYLTTNKYDT
X76262_2795..4108            ------------------------------------------------------------
M11079_228..2159             -------------------KK--DCMVSIDEVASTHDWSTRLRNDGNAIAKYLTTNKYDT
AF012825_120109..122043      -------------------KK--DCMVSIDEVASTHDWSTRLRNDGNAIAKYLTTNKYDT
AY313848_114167..116101      -------------------KK--DCMVSIDEVASTHDWSTRLRNDGNAIAKYLTTNKYDT
AF095689_110861..112795      -------------------KK--DCMVSIDEVASTHDWSTRLRNDGNAIAKYLTTNKYDT
AF482758_128039..129973      -------------------KK--DCVISIDEVASTHDWSTRLRNDGNAIAKFLTTNKYDT
DQ011157_111023..112957      -------------------KK--DCMVSIDEVASTHDWSTRLRNDGNAIAKYLTTNKYDT
AY741551_111016..112950      -------------------KK--DCMVSIDEVASTHDWSTRLRNDGNAIAKYLTTNKYDT
DQ011153_111023..112957      -------------------KK--DCMVSIDEVASTHDWSTRLRNDGNAIAKYLTTNKYDT
AF380138_111353..113287      -------------------KK--DCMVSIDEVASTHDWSTRLRNDGNAIAKYLTTNKYDT
AY753185_111255..113189      -------------------KK--DCMVSIDEVASTHDWSTRLRNDGNAIAKYLTTNKYDT
DQ011155_111468..113402      -------------------KK--DCMVSIDEVASTHDWSTRLRNDGNAIAKYLTTNKYDT
AY603973_111012..112946      -------------------KK--DCMVSIDEVASTHDWSTRLRNDGNAIAKYLTTNKYDT
DQ011154_111487..113421      -------------------KK--DCMVSIDEVASTHDWSTRLRNDGNAIAKYLTTNKYDT
DQ011156_111488..113422      -------------------KK--DCMVSIDEVASTHDWSTRLRNDGNAIAKYLTTNKYDT
X03729_1..254                ------------------------------------------------------------
AF170722_89170..91131        -----------PTKKTSDDDD--PKLVPIDEVASTHNWHLRLRREGDAIAKFLIENKCDV
AF170726_89962..91923        ------------PAKKASDDD--HKLVPIDEVASTHNWHLRLRRDGDAIAKFLMQNKCDV
AY077835_88638..86659        -----------PNNKKEETNT----TVPIDEVASTNDWQVKLRKDGNMIARYLTDNKCNV
AY077836_88701..86722        -----------PNNKKEETNT----TVPIDEVASTNDWQVKLRKDGNMIARYLTDNKCNV
AF409137_87229..89214        -----------PNNKKEDTDT---ATVPIDEVASTNDWQVKLRKDGNMIARYLTDNKCNV
AF325528_87229..89214        -----------PNNKKEDTDT---ATVPIDEVASTNDWQVKLRKDGNMIARYLTDNKCNV
AF409138_87101..89086        -----------PNNKKEDTNT---ATVPIDEVASTNDWQVKLRKDGNMIARYLTDNKCNV
AY077832_88774..86792        -----------PNNKKEDTNT---TTVPIDEVASTNDWQVKLRKDGNMIARYLTDNKCNV
AY077833_88877..86895        -----------PNNKKEDTNT---TTVPIDEVASTNDWQVKLRKDGNMIARYLTDNKCNV
AY077834_88683..86701        -----------PNNKKEDTNT---TTVPIDEVASTNDWQVKLRKDGNMIARYLTDNKCNV
AY386371_82467..84440        -------------KQTKKPDN--VEMVPIDEVASTHDWHLRLRKDGDAIARYLTENKCNV
AJ293568_88060..90033        -------------KQNKKPDN--VEMVPIDEVASTHDWHLRLRKDGDAIARYLTENKCNV
AF410153_85762..87720        --------------PIKKMEQ--VEMVPIDEVASTNDWHLRLRKDGDAIARYLTDNKCNI
AY689436_97700..95745        --------------PIKKPET--VQMVPIDEVASTHDWHLRLRKDGDTIARYLTENNCNI
AY689437_100751..98796       --------------PTKKPET--VQMVPIDEVASTHDWHLRLRKDGDTIARYLTENNCNI
AF063866_148850..150796      --------------RKSDKNN--KSNNISTNIDKKQD---ILKRLAEYIAKSFSKSPNLY
AF250284_130483..132489      ASNVKSSNNQNQKKRKSESGN--KIQKQLDIMNTKED---HIKKIAEYVANNLPKSPLTY
                                                                                         

DQ356948_148623..146599      EDFSIQDLMTAMK--ELGIYRTQKNELFELFNYIKGYINTANVSVKTTHPLMVVRNASSP
AY455301_1..418              ------------S--KVGIHNRDRSELFDLLHSVRAAMTDSGLSVSQTHPLVIIYGRGST
AY455304_1..418              ------------S--KVGIHNRDRSELFDLLHSVRAAMTDSGLSVSQTHPLVIIYGRGST
AY455303_1..418              ------------S--KVGIHNRDRSELFDLLHSVRAAMTDSGLSVSQTHPLVIIYGRGST
AY455300_1..418              ------------S--KVGIHNRDRSELFDLLHSVRAAMTDSGLSVSQTHPLVIIYGRGST
AY455307_1..418              ------------S--KVGIHNRDRSELFDLLHSVRAAMTDSGLSVSQTHPLVIIYGRGST
AY455306_1..418              ------------S--KVGIHNRDRSELFDLLHSVRAAMTDSGLSVSQTHPLVIIYGRGST
AY455305_1..418              ------------S--KVGIHNRDRSELFDLLHSVRAAMTDSGLSVSQTHPLVIIYGRGST
AY455302_1..418              ------------S--KVGIHNRDRSELFDLLHSVRAAMTDSGLSVSQTHPLVIIYGRGST
AY455299_1..418              ------------S--KVGIHNRDRSELFDLLHSVRAAMTDSGLSVSQTHPLVIIYGRGST
AY455308_1..418              ------------S--KVGIHNRDRSELFDLLHSVRAAMTDSGLSVSQTHPLVIIYGRGST
AY455310_1..418              ------------S--KVGIHNRDRSELFDLLHSVRAAMTDSGLSVSQTHPLVIIYGRGST
AY455309_1..418              ------------S--KVGIHNRDRSELFDLLHSVRAAMTDSGLSVSQTHPLVIIYGRGST
AY453675_211..700            ------------------------------------------------------------
AY386264_81557..83584        KNMTIQELMSVMA--KVGIQNRDRSELFDLLNSVRAAMTDSGLSVSQTHPLVIIYGRNST
AY455292_1..418              ------------A--KVGIQNRDRSELFDLLNSVRAAMTDSGLSVSQTHPLVIIYGRNST
AY455291_1..418              ------------A--KVGIQNRDRSELFDLLNSVRAAMTDSGLSVSQTHPLVIIYGRNST
AY455298_1..418              ------------A--KVGIQNRDRSELFDLLNSVRAAMTDSGLSVSQTHPLVIIYGRNST
AY455296_1..418              ------------A--KVGIQNRDRSELFDLLNSVRAAMTDSGLSVSQTHPLVIIYGRNST
AY455294_1..418              ------------A--KVGIQNRDRSELFDLLNSVRAAMTDSGLSVSQTHPLVIIYGRNST
AY455295_1..418              ------------A--KVGIQNRDRSELFDLLNSVRAAMTDSGLSVSQTHPLVIIYGRNST
AY455293_1..418              ------------A--KVGIQNRDRSELFDLLNSVRAAMTDSGLSVSQTHPLVIIYGRNST
AY455297_1..418              ------------A--KVGIQNRDRSELFDLLNSVRAAMTDSGLSVSQTHPLVIIYGRNST
AY453669_208..697            ------------------------------------------------------------
AY453670_208..697            ------------------------------------------------------------
AY453671_208..697            ------------------------------------------------------------
AY453674_208..697            ------------------------------------------------------------
AY453668_208..697            ------------------------------------------------------------
AY453673_208..697            ------------------------------------------------------------
AY386263_80419..82446        KNMTIQELMSVMA--KVGIQNRDRSELFDLLNSVRAAMTDSGLSVSQTHPLVIIYGRNST
AY453672_208..697            ------------------------------------------------------------
AX754989_80785..82815        KNMTIQELMSVMA--KVGIQNRDRSELFDLLNSVRAAMTDSGLSVSQTHPLVIIYGRNST
DQ184476_80791..82821        KNMTIQELMSVMA--KVGIQNRDRSELFDLLNSVRAAMTDSGLSVSQTHPLVIIYGRNST
AY453688_212..704            ------------------------------------------------------------
AY453679_213..705            ------------------------------------------------------------
AY453682_213..705            ------------------------------------------------------------
AY453677_213..705            ------------------------------------------------------------
AY453686_213..705            ------------------------------------------------------------
AY453678_213..705            ------------------------------------------------------------
AY453685_213..705            ------------------------------------------------------------
AY453680_213..705            ------------------------------------------------------------
AY453683_213..705            ------------------------------------------------------------
AY453684_213..705            ------------------------------------------------------------
AY453676_213..705            ------------------------------------------------------------
AY453681_213..705            ------------------------------------------------------------
AY453687_213..705            ------------------------------------------------------------
AY455311_1..418              ------------S--KLGIRGRDRSELFDLLTSVRAAMADTGVTVSDSHPLVMIYTRNSQ
AY386265_81613..83664        RNITIQELMNIMS--RLGIRSRDRSELFDLLSSVKAAMADTGVSVSNSHPLVLIYARNHP
AY453689_211..703            ------------------------------------------------------------
AY453176_1..357              RNFTMQDLISVMK--TLNIIRSERQELFELLAHVKGSLSSNSVAVKASHPLLTIYYSTDS
AY453173_1..428              RNFTMQDLISVMK--TLNIIRSERQELFELLAHVKGSLSSNSVAVKASHPLLAIYYNTDS
AM050375_1..522              RNFTMQDLIRVMK--TLNIIRSERQELFELLAHVKGSLSSNSVAVKASHPLLAIYYNTDS
AM050390_1..501              RNFTMQDLISVMK--TLNIIRSERQELFELLAHVKGSLSSNSVAVKASHPLLAIYYNTDS
AM050384_1..527              RNFTMQDLISVMK--TLNIIRSERQELFELLAHVKGSLSSNSVAVKASHPLLAIYYNTDS
AY530309_1..538              RNFTMQDLISVMK--TLNIIRSERQELFELLAHVKGSLSSNSVAVRASHPLLAIYYNTDS
AY530308_1..538              RNFTMQDLISVMK--TLNIIRSERQELFELLAHVKGSLSSNSVAVKASHPLLAIYYNTDS
AY530310_1..538              RNFTMQDLISVMK--TLNIIRSERQELFELLAHVKGSLSSNSVAVKASHPLLAIYYNTDS
AY318871_272085..274064      RNFTMQDLISVMK--TLNIIRSERQELFELLAHVKGSLSSNSVAVKASHPLLAIYYNTDS
AM050389_1..565              RNFTMQDLISVMK--TLNIIRSERQELFELLAHVKGSLSSNSVAVKASHPLLAIYYNTDS
AY453174_1..428              RNFTMQDLISVMK--TLNIIRSERQELFELLAHVKGSLSSNSVAVKASHPLLAIYYNTDS
AY453175_1..428              RNFTMQDLISVMK--TLNIIRSERQELFELLAHVKGSLSSNSVAVKASHPLLAIYYNTDS
AM050381_1..474              RNFTMQDLISVMK--TLNIIRSERQELFELLAHVKGSLSSNSVAVKASHPLLAIYYNTDS
DQ131898_1..578              RSFTMQDLINVMK--TLNIIRTERQELFELLAHVKGSISSNSVSVKTSHPLMAIYSHSDN
DQ131897_1..578              RNFTMQDLINVMK--TLNIIRTERQELFELLAHVKGSISSNSVSVKTSHPLMAIYSHSDN
DQ131893_1..578              RNFTMQDLINVMK--TLNIIRTERQELFELLAHVKGSISSNSVSVKTSHPLMAIYSHSDN
DQ131902_1..578              RNFTMQDLINVMK--TLNIIRTERQELFELLAHVKGSISSNSVSVKTSHPLMAIYSHSDN
DQ131894_1..578              RNFTMQDLINVMK--TLNIIRTERQELFELLAHVKGSISSNSVSVKTSHPLMAIYSHSDN
DQ131899_1..578              RNFTMQDLINVMK--TLNIIRTERQELFELLAHVKGSISSNSVSVKTSHPLMAIYSHSDN
DQ131891_1..578              RNFTMQDLINVMK--TLNIIRTERQELFELLAHVKGSISSNSVSVKTSHPLMAIYSHSDN
DQ131896_1..578              RNFTMQDLINVMK--TLNIIRTERQELFELLAHVKGSISSNSVSVKTSHPLMAIYSHSDN
DQ131895_1..578              RNFTMQDLINVMK--TLNIIRTERQELFELLAHVKGSISSNSVSVKTSHPLMAIYSHSDN
DQ131901_1..578              RNFTMQDLINVMK--TLNIIRTERQELFELLAHVKGSISSNSVSVKTSHPLMAIYSHSDN
DQ131900_1..578              RNFTMQDLINVMK--TLNIIRTERQELFELLAHVKGSISSNSVSVKTSHPLMAIYSHSDN
AM050391_1..514              KNFTMQDLINVMK--TLNIIRSERQELFELLAHVKGSISTNSVSVKTSHPLIAIYSHSDN
AM050386_1..505              RNFTIQDLINVMK--TLNIIRSERQELFELLAHVKGSISTNSVSVKTSHPLIAIYSHSDN
AY453177_1..429              RNFTIQDLINVMK--TLNIIRSERQELFELLAHVKGSISTNSVSVKTSHPLIAIYSHSDN
AM050383_1..561              KNFTMQDLIRIMK--ELNIIRSERQELFELLAHVKGSLSSTSVSVKTTHPLMIIYSHSDN
AM050382_1..564              KNFTMQDLIRIMK--ELNIIRSERQELFELLAHVKGSLSSTSVSVKTTHPLMIIYSHSDN
AY530311_1..538              KNFTMQDLIRIMK--ELNIIRSERQELFELLAHVKGSLSSTSVSVKTTHPLMIIYSHSDN
AY530306_1..541              NNFTIQDLIRVMR--ELNIIRNERQELFELLSHVKGSLSSNSVSVKTSHPLMVIYSHSDS
AJ005164_1368..3341          NNFTIQDLIRVMR--ELNIIRNERQELFELLSHVKGSLSSNSVSVKTSHPLMVIYSHSDN
AJ581527_188703..190676      NNFTIQDLIRVMR--ELNIIRNERQELFELLSHVKGSLSSNSVSVKTSHPLMVIYSHSDN
AF198100_199529..201502      NNFTIQDLIRVMR--ELNIIRNERQELFELLSHVKGSLSSNSVSVKTSHPLMVIYSHSDN
M25781_283..2256             NNFTIQDLIRVMR--ELNIIRNERQELFELLSHVKGSLSSNSVSVKTSHPLMVIYSHSDN
AY530302_1..538              NNFTIQDLIRVMR--ELNIIRNERQELFELLSHVKGSLSSNSVSVKTSHPLMVIYSHSDN
AY530304_1..538              NNFTIQDLIRVMR--ELNIIRNERQELFELLSHVKGSLSSNSVSVKTSHPLMVIYSHSDN
AY530307_1..538              NNFTIQDLIRVMR--ELNIIRNERQELFELLSHVKGSLSSNSVSVKTSHPLMVIYSHSDN
AM050380_1..506              NNFTIQDLIRVMR--ELNIIRNERQELFELLSHVKGSLSSNSVSVKTSHPLMVIYSHSDN
AM050378_1..524              NNFTIQDLIRVMR--ELNIIRNERQELFELLSHVKGSLSSNSVSVKTSHPLMVIYSHSDN
AM050379_1..508              NNFTIQDLIRVMR--ELNIIRNERQELFELLSHVKGSLSSNSVSVKTSHPLMVIYSHSDN
AM050377_1..520              NNFTIQDLIRVMR--ELNIIRNERQELFELLSHVKGSLSSNSVSVKTSHPLMVIYSHSDN
AM050392_1..526              NNFTIQDLIRVMR--ELNIIRNERQELFELLSHVKGSLSSNSVSVKTSHPLMVIYSHSDN
AM050376_1..588              NNFTIQDLIRVMR--ELNIIRNERQELFELLSHVKGSLSSNSVSVKTSHPLMVIYSHSDN
DQ131892_1..584              NNFTIQDLIRVMR--ELNIIRNERQELFELLSHVKGSLSSNSVSVKTSHPLMVIYSHSDN
AM050387_1..507              NNFTIQDLIRVMR--ELNIIRNERQELFELLSHVKGSLSSNSVSVKTSHPLMVIYSHSDN
AY530303_1..541              NNFTIQDLIRVMR--ELNIIRNERQELFELLSHVKGSLSSNSVSVKTSHPLMVIYSHSDN
AM050388_1..545              NNFTIQDLIRVMR--ELNIIRNERQELFELLSHVKGSLSSNSVSVKTSHPLMVIYSHSDN
AY530305_1..541              NNFTIQDLIRVMR--ELNIIRNERQELFELLSHVKGSLSSNSVSVKTSHPLMVIYSHSDN
AM050385_1..509              NNFTIQDLIRVMR--ELNIIRNERQELFELLSHVKGSLSSNSVSVKTSHPLMVIYSHSDN
AY453172_1..428              NNFTIQDLIRVMR--ELNIIRNERQELFELLSHVKGSLSSNSVSVKTSHPLMVIYSHSDN
AY453171_1..428              NNFTIQDLIRVMR--ELNIIRNERQELFELLSHVKGSLSSNSVSVKTSHPLMVIYSHSDN
U60315_125310..127337        ASFTIQDMIGIMR--KLNIVRSDRQELFELLGHVKGSLSNSSVSVKTTHPLVLIYSHADP
U86932_599..1426             ------------------------------------------------------------
X67116_1..526                SNFTIQDMLNIMN--KLNIVRTNRNELFQLLTHVKSTLNNASVSVKCTHPLVLIHSR---
X76265_1..526                SNFTIQDMLNIMN--KLNIVRTNRNELFQLLTHVKSTLNNASVSVKCTHPLVLIHSR---
Y16780_103155..105089        SNFTIQDMLNIMN--KLNIVRTNRNELFQLLTHVKSTLNNASVSVKCTHPLVLIHSRASP
X69198_102150..104084        SNFTIQDMLNIMN--KLNIVRTNRNELFQLLTHVKSTLNNASVSVKCTHPLVLIHSRASP
L22579_102780..104714        SNFTIQDMLNIMN--KLNIVRTNRNELFQLLTHVKSTLNNASVSVKCTHPLVLIHSRASP
U94848_106124..108058        SNFTIQDMLNIMN--KLNIVRTNRNELFQLLTHVKSTLNNASVSVKCTHPLVLIHSRASP
AY313847_114122..116056      SNFTIQDMLNIMN--KLNIVRTNRNELFQLLTHVKSTLNNASVSVKCTHPLVLIHSRASP
DQ377945_116678..118612      SNFTIQDMLNIMN--KLNIVRTNRNELFQLLTHVKSTLNNASVSVKCTHPLVLIHSRASP
AY603355_100334..102268      SNFTIQDMLNIMN--KLNIVRTNRNELFQLLTHVKSTLNNASVSVKCTHPLVLIHSRASP
AY484669_116075..118009      SNFTIQDMLNIMN--KLNIVRTNRNELFQLLTHVKSTLNNASVSVKCTHPLVLIHSRASP
M35027_114438..116372        SNFTIQDMLNIMN--KLNIVRTNRNELFQLLTHVKSTLNNASVSVKCTHPLVLIHSRASP
AY243312_111294..113228      SNFTIQDMLNIMN--KLNIVRTNRNELFQLLTHVKSTLNNASVSVKCTHPLVLIHSRASP
M27914_1206..1810            SNFTIQDMLNIMN--KLNIVRTNRNELFQLLTHVKSTLNNASVSVKCTHPLVLIHSRASP
AY678276_115750..113819      SNFTIQDMLNIMN--KLNIVRTNRNELFQLLTHVKSTLNNASVSVKCTHPLVLIHSRASP
AY678275_113931..115865      SNFTIQDMLNIMN--KLNIVRTNRNELFQLLTHVKSTLNNASVSVKCTHPLVLIHSRASP
X94355_127555..129489        SNFTIQDMLNIMN--KLNIVRTNRNELFQLLTHVKSTLNNASVSVKCTHPLVLIHSRASP
AY009089_112369..114303      SNFTIQDMLNIMN--KLNIVRTNRNELFQLLTHVKSTLNNASVSVKCTHPLVLIHSRSSP
AY678277_113931..115865      SNFTIQDMLNIMN--KLNIVRTNRNELFQLLTHVKSTLNNASVSVKCTHPLVLIHSRASP
AF438165_114159..116093      SNFTIQDMLNIMN--KLNIVRTNRNELFQLLTHVKSTLNNASVSVKCTHPLVLIHSRSSP
X76262_2795..4108            ------------------------------------------------------------
M11079_228..2159             SQFTIQDMLNIMN--KLNIVRTNRNELFQLLTHVKSTLNNASVSVKCTHPLVLIHSRASP
AF012825_120109..122043      SNFTIQDMLNIMN--KLNIVRTNRNELFQLLTHVKSTLNNASVSVKCTHPLVLIHSRASP
AY313848_114167..116101      SNFTIQDMLNIMN--KLNIVRTNRNELFQLLTHVKSTLNNASVSVKCTHPLVLIHSRASP
AF095689_110861..112795      SNFTIQDMLNIMN--KLNIVRTNRNELFQLLTHVKSTLNNASVSVKCTHPLVLIHSRASP
AF482758_128039..129973      SNFTIQDMLNIMN--KLNIVRTNRNELFQLLSHVKSTLNNASVSVKCTHPLVLIHSRASP
DQ011157_111023..112957      SNFTIQDMLNIMN--KLNIVRTNRNELFQLLSHVKSTLNNASVSVKCTHPLVLIHSRASP
AY741551_111016..112950      SNFTIQDMLNIMN--KLNIVRTNRNELFQLLSHVKSTLNNASVSVKCTHPLVLIHSRASP
DQ011153_111023..112957      SNFTIQDMLNIMN--KLNIVRTNRNELFQLLSHVKSTLNNASVSVKCTHPLVLIHSRASP
AF380138_111353..113287      SNFTIQDMLNIMN--KLNIVRTNRNELFQLLSHVKSTLNNASVSVKCTHPLVLIHSRASP
AY753185_111255..113189      SNFTIQDMLNIMN--KLNIVRTNRNELFQLLSHVKSTLNNASVSVKCTHPLVLIHSRASP
DQ011155_111468..113402      SNFTIQDMLNIMN--KLNIVRTNRNELFQLLSHVKSTLNNASVSVKCTHPLVLIHSRASP
AY603973_111012..112946      SNFTIQDMLNIMN--KLNIVRTNRNELFQLLSHVKSTLNNASVSVKCTHPLVLIHSRASP
DQ011154_111487..113421      SNFTIQDMLNIMN--KLNIVRTNRNELFQLLSHVKSTLNNASVSVKCTHPLVLIHSRASP
DQ011156_111488..113422      SNFTIQDMLNIMN--KLNIVRTNRNELFQLLSHVKSTLNNASVSVKCTHPLVLIHSRASP
X03729_1..254                ------------------------------------------------------------
AF170722_89170..91131        NNFTIQDMLNVMK--KLNIIRSGRTELFELLSHVKSSLSNSSMSVKSTHPLVLIHSHAHP
AF170726_89962..91923        GNFTIQDMLDVMK--KLNIIRSGRTELFELLAHVKSSLSNSSMSVKSTHPLVLIHSHAHP
AY077835_88638..86659        SNFTIQDMLTIMR--KLNIMRSNRNELFELLAHVKSSLTNSSMSVKSTHPLVLIHSHAHP
AY077836_88701..86722        SNFTIQDMLTIMR--KLNIMRSNRNELFELLAHVKSSLTNSSMSVKSTHPLVLIHSHAHP
AF409137_87229..89214        SNFTIQDMLTIMR--KLNIMRSNRNELFELLAHVKSSLTNSSMSVKSTHPLVLIHSHAHP
AF325528_87229..89214        SNFTIQDMLTIMR--KLNIMRSNRNELFELLAHVKSSLTNSSMSVKSTHPLVLIHSHAHP
AF409138_87101..89086        SNFTIQDMLTIMR--KLNIMRSNRNELFELLAHVKSSLTNSSMSVKSTHPLVLIHSHAHP
AY077832_88774..86792        SNFTIQDMLTIMR--KLNIMRSNRNELFELLAHVKSSLTNSSMSVKSTHPLVLIHSHAHP
AY077833_88877..86895        SNFTIQDMLTIMR--KLNIMRSNRNELFELLAHVKSSLTNSSMSVKSTHPLVLIHSHAHP
AY077834_88683..86701        SNFTIQDMLTIMR--KLNIMRSNRNELFELLAHVKSSLTNSSMSVKSTHPLVLIHSHAHP
AY386371_82467..84440        SNFTIQDMLNIMR--KLNIIRSNRNEIFELLSHVKSSLSNSSMSVKSTHPLVLIHSHAHP
AJ293568_88060..90033        SNFTIQDMLNIMR--KLNIIRSNRNEIFELLSHVKSSLSNSSMSVKSTHPLVLIHSHAHP
AF410153_85762..87720        SNFTIQDMLNIMR--KLNIMRSNRNELFELLSHVKSSLSNSTMSVKSTHPLVLIHSHAHP
AY689436_97700..95745        SSFTIQDMLNIMR--KLNIMRSNRNELFELLSHVKSSLSSSSMSVKSTHPLVLIHSHAHP
AY689437_100751..98796       SSFTIQDMLNIMR--KLNIMRSNRNELFELLSHVKSSLSSSSMSVKSTHPLVLIHSHAHP
AF063866_148850..150796      TEQDIRNIIALSNIDGIRNINLSNEDINNIINLATVYYKSKIVD----HPLFSVKSENVT
AF250284_130483..132489      TVHDINRLIITSP---FKDVILNENDMKSIIGLAAAFYKNKTIN----HSLLSTININTN
                                                                                         

DQ356948_148623..146599      MVEEQFRTLDRVYNTANYYHLMNVSRLQSQFFVDMASSS--DILFDYGGCGKTSFVHPIL
AY455301_1..418              RVNKQMKEIDDLQSMSSYQNLVSTTQFQSTHFKDMSSSS--DLLFSFKSADSVGFVHPIV
AY455304_1..418              RVNKQMKEIDDLQSMSSYQNLVSTTQFQSAHFKDMSSSS--DLLFSFKSADSVGFVHPIV
AY455303_1..418              RVNKQMKEIDDLQSMSSYQNLVSTTQFQSAHFKDMSSSS--DLLFSFKSADSVGFVHPIV
AY455300_1..418              RVNKQMKEIDDLQSMSSYQNLVSTTQFQSAHFKDMSSSS--DLLFSFKSADSVGFVHPIV
AY455307_1..418              RVNKQMKEIDDLQSMSSYQNLVSTTQFQSAHFKDMSSSS--DLLFSFKSADSVGFVHPIV
AY455306_1..418              RVNKQMKEIDDLQSMSSYQNLVSTTQFQSAHFKDMSSSS--DLLFSFKSADSVGFVHPIV
AY455305_1..418              RVNKQMKEIDDLQSMSSYQNLVSTTQFQSAHFKDMSSSS--DLLFSFKSADSVGFVHPIV
AY455302_1..418              RVNKQMKEIDDLQSMSSYQNLVSTTQFQSAHFKDMSSSS--DLLFSFKSADSVGFVHPIV
AY455299_1..418              RVNKQMKEIDDLQSMSSYQNLVSTTQFQSAHFKDMSSSS--DLLFSFKSADSVGFVHPIV
AY455308_1..418              RVNKQMKEIDDLQSMSSYQNLVSTTQFQSAHFKDMSSSS--DLLFSFKSADSVGFVHPIV
AY455310_1..418              RVNKQMKEIDDLQSMSSYQNLVSTTQFQSAHFKDMSSSS--DLLFSFKSTDSVGFVHPIV
AY455309_1..418              RVNKQMKEIDDLQSMSSYQNLVSTTQFQSAHFKDMSSSS--DLLFSFKSTDSVGFVHPIV
AY453675_211..700            ------------------------------------------------------------
AY386264_81557..83584        RVNKQMKEIDDLQSMSSYQNLLSATQFQSVHFKDMSSSG--DLLFSFKSSDSVGFVHPIA
AY455292_1..418              RVNKQMKEIDDLQSMSSYQNLLSATQFQSVHFKDMSSSG--DLLFSFKSSDSVGFVHPIA
AY455291_1..418              RVNKQMKEIDDLQSMSSYQNLLSATQFQSVHFKDMSSSG--DLLFSFKSSDSVGFVHPIA
AY455298_1..418              RVNKQMKEIDDLQSMSSYQNLLSATQFQSVHFKDMSSSG--DLLFSFKSSDSVGFVHPIA
AY455296_1..418              RVNKQMKEIDDLQSMSSYQNLLSATQFQSVHFKDMSSSG--DLLFSFKSSDSVGFVHPIA
AY455294_1..418              RVNKQMKEIDDLQSMSSYQNLLSATQFQSVHFKDMSSSG--DLLFSFKSSDSVGFVHPIA
AY455295_1..418              RVNKQMKEIDDLQSMSSYQNLLSATQFQSVHFKDMSSSG--DLLFSFKSSDSVGFVHPIA
AY455293_1..418              RVNKQMKEIDDLQSMSSYQNLLSATQFQSVHFKDMSSSG--DLLFSFKSSDSVGFVHPIA
AY455297_1..418              RVNKQMKEIDDLQSMSSYQNLLSATQFQSVHFKDMSSSG--DLLFSFKSSDSVGFVHPIA
AY453669_208..697            ------------------------------------------------------------
AY453670_208..697            ------------------------------------------------------------
AY453671_208..697            ------------------------------------------------------------
AY453674_208..697            ------------------------------------------------------------
AY453668_208..697            ------------------------------------------------------------
AY453673_208..697            ------------------------------------------------------------
AY386263_80419..82446        RVNKQMKEIDDLQSMSSYQNLLSATQFQSVHFKDMSSSG--DLLFSFKSSDSVGFVHPIA
AY453672_208..697            ------------------------------------------------------------
AX754989_80785..82815        RVNKQMKEIDDLQSMSSYQNLLSATQFQSVHFKDMSSSG--DLLFSFKSSDSVGFVHPIA
DQ184476_80791..82821        RVNKQMKEIDDLQSMSSYQNLLSATQFQSVHFKDMSSSG--DLLFSFKSSDSVGFVHPIA
AY453688_212..704            ------------------------------------------------------------
AY453679_213..705            ------------------------------------------------------------
AY453682_213..705            ------------------------------------------------------------
AY453677_213..705            ------------------------------------------------------------
AY453686_213..705            ------------------------------------------------------------
AY453678_213..705            ------------------------------------------------------------
AY453685_213..705            ------------------------------------------------------------
AY453680_213..705            ------------------------------------------------------------
AY453683_213..705            ------------------------------------------------------------
AY453684_213..705            ------------------------------------------------------------
AY453676_213..705            ------------------------------------------------------------
AY453681_213..705            ------------------------------------------------------------
AY453687_213..705            ------------------------------------------------------------
AY455311_1..418              RVNRQMKELESLYNLSSYQNLLSTTQFQSSHFKDMSSSS--DLLFSFKSCDSVSCVHPIV
AY386265_81613..83664        RVNKQMKELEQLHSLSSYQNLLSTTQFQSGHFKDMSSSS--DLLFSFKSADSVGFVHPII
AY453689_211..703            ------------------------------------------------------------
AY453176_1..357              RIGDQMKLLETTFIPSRYQALIDTPR----------------------------------
AY453173_1..428              RIGDQMKLLETTFIPSRYQALIDTTRFQSTNFVDMSTSS--DILFRFKDQDS--------
AM050375_1..522              RIGDQMKLLETTFIPSRYQALIDTTRFQSTNFVDMSTSS--DILFRFKDSDSIG------
AM050390_1..501              RIGDQMKLLETTFIPSRYQALIDTTRFQSTNFVDMSTSS--DILFRFKDQDSIGYIHPIL
AM050384_1..527              RIGDQMKLLETTFIPSRYQALIDTTRFQSTNFVDMSTSS--DILFRFKDSDSIG------
AY530309_1..538              RIGDQMKLLETTFIPSRYQALIDTTRFQSTNFVDMSTSS--DILFRFKDQDSIGYIHPIL
AY530308_1..538              RIGDQMKLLETTFIPSRYQALIDTTRFQSTNFVDMSTSS--DILFRFKDQDSIGYIHPIL
AY530310_1..538              RIGDQMKLLETTFIPSRYQALIDTTRFQSTNFVDMSTSS--DILFRFKDQDSIGYIHPIL
AY318871_272085..274064      RIGDQMKLLETTFIPSRYQALIDTTRFQSTNFVDMSTSS--DILFRFKDQDSIGYIHPIL
AM050389_1..565              RIGDQMKLLETTFIPSRYQALIDTTRFQSTNFVDMSTSS--DILFRFKDQDSIGYIHPIL
AY453174_1..428              RIGDQMKLLETTFIPSRYQALIDTTRFQSTNFVDMSTSS--DILFRFKDQDS--------
AY453175_1..428              RIGDQMKLLETTFIPSRYQALIDTTRFQSTNFVDMSTSS--DILFRFKDQDS--------
AM050381_1..474              RIGDQMKLLETTFIPSRYQALIDTTRFQSTNFVDMSTSS--DILFRFKDQDSIG------
DQ131898_1..578              KIGDQLKVLETTYNPSRYQALIDTTRFQSTNFVDMSTSS--DILFKFKDQDSIGYVHPIL
DQ131897_1..578              KIGDQLKILETTYNPSRYQALIDTTRFQSTNFVDMSTSS--DILFKFKDQDSIGYVRPIL
DQ131893_1..578              KIGDQLKVLETTYNPSRYQALIDTTRFQSTNFVDMSTSS--DILFKFKDQDSIGYVHPIL
DQ131902_1..578              KIGDQLKVLETTYNPSRYQALIDTTRFQSTNFVDMSTSS--DILFKFKDQDSIGYVHPIL
DQ131894_1..578              KIGDQLKVLETTYNPSRYQALIDTTRFQSTNFVDMSTSS--DILFKFKDQDSIGYVHPIL
DQ131899_1..578              KIGDQLKILETTYNPSRYQALIDTTRFQSTNFVDMSTSS--DILFKFKDQDSIGYVHPIL
DQ131891_1..578              KTGDQLKILETTYNPSRYQALIDTTRFQSTNFVDMSTSS--DILFKFKDQDSIGYVHPIL
DQ131896_1..578              KIGDQLKILETTYNPSRYQALIDTTRFQSTNFVDMSTSS--DILFKFKDQDSIGYVHPIL
DQ131895_1..578              KIGDQLKILETTYNPSRYQALIDTTRFQSTNFVDMSTSS--DILFKFKDQDSIGYVHPIL
DQ131901_1..578              KIGDQLKILETTYNPSRYQALIDTTRFQSTNFVDMSTSS--DILFKFKDQDSIGYVHPIL
DQ131900_1..578              KIGDQLKILETTYNPSRYQALIDTTRFQSTNFVDMSTSS--DILFKFKDQDSIGYVHPIL
AM050391_1..514              KIGDQLKLLETTYSPSRYQALIDTTRFQSTNFVDMSTSS--DILFKFKDHDSIGYVHP--
AM050386_1..505              KIGDQLKLLETTYSPSRYQALIDTTRFQSTNFVDMSTSS--DILFKFKDPDSIGYV----
AY453177_1..429              KIGDQLKLLETTYSPSRYQALIDTTRFQSTNFVDMSTSC--DILFKFKDHDS--------
AM050383_1..561              KIGEQLKVLENTYTPSRYQALIDTTRFQSTNFVDMSTSS--DILFRFKDQDSIGYVHPIM
AM050382_1..564              KIGEQLKVLENTYTPSRYQALIDTTRFQSTNFVDMSTSS--DILFRFKDQDSIGYVHPIM
AY530311_1..538              KIGEQLKVLENTYTPSRYQALIDTTRFQSTNFVDMSTSS--DILFRFKDQDSIGYVHPIM
AY530306_1..541              KIGEQLKLLENTYDPSRYQALIDTTRFQSTNFLDMSASS--DMLSRFKDQDSIGYVHPIL
AJ005164_1368..3341          KIGEQLKLLENTYDPSRYQALIDTTRFQSTNFVDMSTSS--DMLFRFKDQDSIGYVHPIL
AJ581527_188703..190676      KIGEQLKLLENTYDPSRYQALIDTTRFQSTNFVDMSTSS--DMLFRFKDQDSIGYVHPIL
AF198100_199529..201502      KIGEQLKLLENTYDPSRYQALIDTTRFQSTNFVDMSTSS--DMLFRFKDQDSIGYVHPIL
M25781_283..2256             KIGEQLKLLENTYDPSRYQALIDTTRFQSTNFVDMSTSS--DMLFRFKDQDSIGYVHPIL
AY530302_1..538              KIGEQLKLLENTYDPSRYQALIDTTRFQSTNFVDMSTSS--DMLFRFKDQDSIGYVHPIL
AY530304_1..538              KIGEQLKLLENTYDPSRYQALIDTTRFQSTNFVDMSTSS--DMLFRFKDQDSIGYVHPIL
AY530307_1..538              KIGEQLKLLENTYDPSRYQALIDTTRFQSTNFVDMSTSS--DMLFRFKDQDSIGYVHPIL
AM050380_1..506              KIGEQLKLLENTYDPSRYQALIDTTRFQSTNFVDMSTSS--DMLFRFKDQDSIGYVH---
AM050378_1..524              KIGEQLKLLENTYDPSRYQALIDTTRFQSTNFVDMSTSS--DMLFRFKDQDSIGYVHPI-
AM050379_1..508              KIGEQLKLLENTYDPSRYQALIDTTRFQSTNFVDMSTSS--DMLFRFKDQDSIGYV----
AM050377_1..520              KIGEQLKLLENTYDPSRYQALIDTTRFQSTNFVDMSTSS--DMLFRFKDQDSIGYVHPIL
AM050392_1..526              KIGEQLKLLENTYDPSRYQALIDTTRFQSTNFVDMSTSS--DMLFRFKDQDSIGYVHPIL
AM050376_1..588              KIGEQLKLLENTYDPSRYQALIDTTRFQSTNFVDMSTSS--DMLFRFKDQDSIGYVHPIL
DQ131892_1..584              KIGEQLKLLENTYDPSRYQALIDTTRFQSTNFVDMSTSS--DMLFRFKDQDSIGYVHPIL
AM050387_1..507              KIGEQLKLLENTYDPSRYQALIDTTRFQSTNFVDMSTSS--DMLFRFKDQDSIGD-----
AY530303_1..541              KIGEQLKLLENTYDPSRYQALIDTTRFQSTNFVDMSTSS--DMLFRFKDQDSIGYVHPIL
AM050388_1..545              KIGEQLKLLENTYDPSRYQALIDTTRFQSTNFVDMSTSS--DMLFRFKDQDSIGYV----
AY530305_1..541              KIGEQLKLLENTYDPSRYQALIDTTRFQSTNFVDMSTSS--DMLFRFKDQDSIGYVHPIL
AM050385_1..509              KIGEQLKLLENTYDPSRYQALIDTTRFQSTNFVDMSTSS--DMLFRFKDQDSIGYV----
AY453172_1..428              KIGEQLKLLENTYDPSRYQALIDTTRFQSTNFVDMSTSS--DMLFRFKDQDS--------
AY453171_1..428              KIGEQLKLLENTYDPSRYQALIDTTRFQSTNFVDMSTSS--DMLFRFKDQDS--------
U60315_125310..127337        HIGEQLRALERVYSPSRYQTLLATTRFQSGHFVDMSSSQ--DLVFKYRENDSTCFVHPIL
U86932_599..1426             ------------------------------------------------------------
X67116_1..526                ------------------------------------------------------------
X76265_1..526                ------------------------------------------------------------
Y16780_103155..105089        RIGDQLKELDKIYSPSNHHILLSTTRFQSMHFTDMSSSQ--DLSFIYRKPETNYYIHPIL
X69198_102150..104084        RIGDQLKELDKIYSPSNHHILLSTTRFQSMHFTDMSSSQ--DLSFIYRKPETNYYIHPIL
L22579_102780..104714        RIGDQLKELDKIYSPSNHHILLSTTRFQSMHFTDMSSSQ--DLSFIYRKPETNYYIHPIL
U94848_106124..108058        RIGDQLKELDKIYSPSNHHILLSTTRFQSMHFTDMSSSQ--DLSFIYRKPETNYYIHPIL
AY313847_114122..116056      RIGDQLKELDKIYSPSNHHILLSTTRFQSMHFTDMSSSQ--DLSFIYRKPETNYYIHPIL
DQ377945_116678..118612      RIGDQLKELDKIYSPSNHHILLSTTRFQSMHFTDMSSSQ--DLSFIYRKPETNYYIHPIL
AY603355_100334..102268      RIGDQLKELDKIYSPSNHHILLSTTRFQSMHFTDMSSSQ--DLSFIYRKPETNYYIHPIL
AY484669_116075..118009      RIGDQLKELDKIYSPSNHHILLSTTRFQSMHFTDMSSSQ--DLSFIYRKPETNYYIHPIL
M35027_114438..116372        RIGDQLKELDKIYSPSNHHILLSTTRFQSMHFTDMSSSQ--DLSFIYRKPETNYYIHPIL
AY243312_111294..113228      RIGDQLKELDKIYSPSNHHILLSTTRFQSMHFTDMSSSQ--DLSFIYRKPETNYYIHPIL
M27914_1206..1810            RIGDQLKELDKIYSPSNHHILLST------------------------------------
AY678276_115750..113819      RIGDQLKELDKIYSPSNHHILLSTTRFQSMHFTDMSSSQ--DLSFIYRKPETNYYIHPIL
AY678275_113931..115865      RIGDQLKELDKIYSPSNHHILLSTTRFQSMHFTDMSSSQ--DLSFIYRKPETNYYIHPIL
X94355_127555..129489        RIGDQLKELDKIYSPSNHHILLSTTRFQSMHFTDMSSSQ--DLSFIYRKPETNYYIHPIL
AY009089_112369..114303      RIGDQLKELDRIYSPSNHHILLSTTRFQSMHFTDMSSSQ--DLSFIYRKPETNYYIHPIL
AY678277_113931..115865      RIGDQLKELDKIYSPSNHHILLSTTRFQSMHFTDMSSSQ--DLSFIYRKPETNYYIHPIL
AF438165_114159..116093      RIGDQLKELDRIYSPSNHHILLSTTRFQSMHFTDMSSSQ--DLSFIYRKPETNYYIHPIL
X76262_2795..4108            -----------------------------MHFTDMSSSQ--DLSFIYRKPETNYYIHPIL
M11079_228..2159             RIGDQLKELDKIYSPSNHHILLSTTRFQSMHFTDMSSSQ--DLSFIYRKPETNYYIHPIL
AF012825_120109..122043      RIGDQLKELDKIYSPSNHHILLSTTRFQSMHFTDMSSSQ--DLSFIYRKPETNYYIHPIL
AY313848_114167..116101      RIGDQLKELDKIYSPSNHHILLSTTRFQSMHFTDMSSSQ--DLSFIYRKPETNYYIHPIL
AF095689_110861..112795      RIGDQLKELDKIYSPSNHHILLSTTRFQSMHFTDMSSSQ--DLSFIYRKPETNYYIHPIL
AF482758_128039..129973      RIGDQLKELDKIYSPSNHHILLSTTRFQSMHFTDMSSSQ--DLSFIYRKPETNYYIHPIL
DQ011157_111023..112957      RIGDQLKELDKIYSPSNHHILLSTTRFQSMHFTDMSSSQ--DLSFIYRKPETNYYIHPIL
AY741551_111016..112950      RIGDQLKELDKIYSPSNHHILLSTTRFQSMHFTDMSSSQ--DLSFIYRKPETNYYIHPIL
DQ011153_111023..112957      RIGDQLKELDKIYSPSNHHILLSTTRFQSMHFTDMSSSQ--DLSFIYRKPETNYYIHPIL
AF380138_111353..113287      RIGDQLKELDKIYSPSNHHILLSTTRFQSMHFTDMSSSQ--DLSFIYRKPETNYYIHPIL
AY753185_111255..113189      RIGDQLKELDKIYSPSNHHILLSTTRFQSMHFTDMSSSQ--DLSFIYRKPETNYYIHPIL
DQ011155_111468..113402      RIGDQLKELDKIYSPSNHHILLSTTRFQSMHFTDMSSSQ--DLSFIYRKPETNYYIHPIL
AY603973_111012..112946      RIGDQLKELDKIYSPSNHHILLSTTRFQSMHFTDMSSSQ--DLSFIYRKPETNYYIHPIL
DQ011154_111487..113421      RIGDQLKELDKIYSPSNHHILLSTTRFQSMHFTDMSSSQ--DLSFIYRKPETNYYIHPIL
DQ011156_111488..113422      RIGDQLKELDKIYSPSNHHILLSTTRFQSMHFTDMSSSQ--DLSFIYRKPETNYYIHPIL
X03729_1..254                ------------------------------------------------------------
AF170722_89170..91131        NIGDQLKELDKLYSSTKHEILLSTTRFQSIHFNDMSSSC--DLAFRFRDNDSTYFIHPIF
AF170726_89962..91923        NIGDQLKELDKLYSTTKHEILLSTTRFQSIHFNDMSSSS--DLAFRFRDNDSTYFIHPIF
AY077835_88638..86659        KIGEQLKELEKIYSPTKQEILLSTTRFQSIHFVDMSSSS--DLAFHYRDNESTYYIHPIF
AY077836_88701..86722        KIGEQLKELEKIYSPTKQEILLSTTRFQSIHFVDMSSSS--DLAFHYRDNESTYYIHPIF
AF409137_87229..89214        KIGEQLKELEKLYSPTKQEILLSTTRFQSIHFVDMSSSS--DLAFHYRDNESTYYIHPIF
AF325528_87229..89214        KIGEQLKELEKLYSPTKQEILLSTTRFQSIHFVDMSSSS--DLAFHYRDNESTYYIHPIF
AF409138_87101..89086        KIGEQLKELEKLYSPTKQEILLSTTRFQSIHFVDMSSSS--DLAFHYRDNESTYYIHPIF
AY077832_88774..86792        KIGEQLKELEKLYSPTKQEILLSTTRFQSIHFVDMSSSS--DLAFHYRDNESTYYIHPIF
AY077833_88877..86895        KIGEQLKELEKLYSPTKQEILLSTTRFQSIHFVDMSSSS--DLAFHYRDNESTYYIHPIF
AY077834_88683..86701        KIGEQLKELEKLYSPTKQEILLSTTRFQSIHFVDMSSSS--DLAFHYRDNESTYYIHPIF
AY386371_82467..84440        KIGEQLRELDKIYSPSKYEMLLSTTRFQSIHFTDLSSSV--DLAFHYKSCDSTYFIHPIF
AJ293568_88060..90033        KIGEQLRELDKIYSPSKYEMLLSTTRFQSIYFTDLSSSV--DLAFHYKSCDSTYFIHPIF
AF410153_85762..87720        RIGEQLRELDKLYSPTRHEILLSTTRFQSIHFIDMSSSS--DLSFHYRDNDSTYFIHPIF
AY689436_97700..95745        RIGEQLRELDKLYTPSGHEILLSTTRFQSIHFIDMSSSM--DLSFHYRDNDSTYYIHPIF
AY689437_100751..98796       RIGEQLRELDKLYTPSGHEILLSTTRFQSIHFIDMSSSM--DLSFHYRDNDSTYYIHPIF
AF063866_148850..150796      DLMQQLKQVDSVANISDYEGFLNNLKLRSYNYIDVTSCNLTNTLYYHPNEPS---IPSII
AF250284_130483..132489      DLIQQLRQVYNLSTLVDYDSFLNNLKVASVEYTDIADCN--DYIKYVPDEPN---VPSIL
                                                                                         

DQ356948_148623..146599      VALFGTKLPALENTVVYGDTYSLLKQFRMRQKVKPENFLLLINRLTETSPILI-----SG
AY455301_1..418              MALFGVKLPAIETAFVTGDSLSLLAQLHHNSRVRP-------------------------
AY455304_1..418              MALFGVKLPAIETAFVTGDSLSLLAQLHHNSRVRP-------------------------
AY455303_1..418              MALFGVKLPAIETAFVTGDSLSLLAQLHHNSRVRP-------------------------
AY455300_1..418              MALFGVKLPAIETAFVTGDSLSLLAQLHHNSRVRP-------------------------
AY455307_1..418              MALFGVKLPAIETAFVTGDSLSLLAQLHHNSRVRP-------------------------
AY455306_1..418              MALFGVKLPAIETAFVTGDSLSLLAQLHHNSRVRP-------------------------
AY455305_1..418              MALFGVKLPAIETAFVTGDSLSLLAQLHHNSRVRP-------------------------
AY455302_1..418              MALFGVKLPAIETAFVTGDSLSLLAQLHHNSRVRP-------------------------
AY455299_1..418              MALFGVKLPAIETAFVTGDSLSLLAQLHHNSRVRP-------------------------
AY455308_1..418              MALFGVKLPAIETAFVTGDSLSLLAQLHHNSRVRP-------------------------
AY455310_1..418              MALFGVKLPAIETAFVTGDSLSLLAQLHHNSRVRP-------------------------
AY455309_1..418              MALFGVKLPAIETAFVTGDSLSLLAQLHHNSRVRP-------------------------
AY453675_211..700            ------------------------------------------------------------
AY386264_81557..83584        MALFGVKLPAIESAFVNGDSLSLLAQLHHNSRVRPSNYQLLVNKLTEETPIVM-----PG
AY455292_1..418              MALFGVKLPAIESAFVNGDSLSLLAQLHHNSRVRP-------------------------
AY455291_1..418              MALFGVKLPAIESAFVNGDSLSLLAQLHHNSRVRP-------------------------
AY455298_1..418              MALFGVKLPAIESAFVNGDSLSLLAQLHHNSRVRP-------------------------
AY455296_1..418              MALFGVKLPAIESAFVNGDSLSLLAQLHHNSRVRP-------------------------
AY455294_1..418              MALFGVKLPAIESAFVNGDSLSLLAQLHHNSRVRP-------------------------
AY455295_1..418              MALFGVKLPAIESAFVNGDSLSLLAQLHHNSRVRP-------------------------
AY455293_1..418              MALFGVKLPAIESAFVNGDSLSLLAQLHHNSRVRP-------------------------
AY455297_1..418              MALFGVKLPAIESAFVNGDSLSLLAQLHHNSRVRP-------------------------
AY453669_208..697            ------------------------------------------------------------
AY453670_208..697            ------------------------------------------------------------
AY453671_208..697            ------------------------------------------------------------
AY453674_208..697            ------------------------------------------------------------
AY453668_208..697            ------------------------------------------------------------
AY453673_208..697            ------------------------------------------------------------
AY386263_80419..82446        MALFGVKLPAIESAFVNGDSLSLLAQLHHNSRVRPNNYQLLVNKLTEETPIVM-----PG
AY453672_208..697            ------------------------------------------------------------
AX754989_80785..82815        MALFGVKLPAIESAFVNGDSLSLLAQLHHNSRVRPNNYQLLVNKLTEETPIVM-----PG
DQ184476_80791..82821        MALFGVKLPAIESAFVNGDSLSLLAQLHHNSRVRPNNYQLLVNKLTEETPIVM-----PG
AY453688_212..704            ------------------------------------------------------------
AY453679_213..705            ------------------------------------------------------------
AY453682_213..705            ------------------------------------------------------------
AY453677_213..705            ------------------------------------------------------------
AY453686_213..705            ------------------------------------------------------------
AY453678_213..705            ------------------------------------------------------------
AY453685_213..705            ------------------------------------------------------------
AY453680_213..705            ------------------------------------------------------------
AY453683_213..705            ------------------------------------------------------------
AY453684_213..705            ------------------------------------------------------------
AY453676_213..705            ------------------------------------------------------------
AY453681_213..705            ------------------------------------------------------------
AY453687_213..705            ------------------------------------------------------------
AY455311_1..418              MALFGVRLPALEAAFVIGDSLSLLQQLHHNHRVRP-------------------------
AY386265_81613..83664        MALFGVRLPGLEAAFVTGDSLSLLQQLHHNHRVRPCNYQLLVNKLTEESSIIM-----PG
AY453689_211..703            ------------------------------------------------------------
AY453176_1..357              ------------------------------------------------------------
AY453173_1..428              ------------------------------------------------------------
AM050375_1..522              ------------------------------------------------------------
AM050390_1..501              VAL---------------------------------------------------------
AM050384_1..527              ------------------------------------------------------------
AY530309_1..538              VA----------------------------------------------------------
AY530308_1..538              VA----------------------------------------------------------
AY530310_1..538              VA----------------------------------------------------------
AY318871_272085..274064      VALFGVKLPALENAMVLGDSYSVMKQLFNSKRVKPENYMLLINRFTEDNPIIF-----TG
AM050389_1..565              VALFGV------------------------------------------------------
AY453174_1..428              ------------------------------------------------------------
AY453175_1..428              ------------------------------------------------------------
AM050381_1..474              ------------------------------------------------------------
DQ131898_1..578              VALFGVKLP---------------------------------------------------
DQ131897_1..578              VALFGVKLP---------------------------------------------------
DQ131893_1..578              VALFGVKLP---------------------------------------------------
DQ131902_1..578              VALFGVKLP---------------------------------------------------
DQ131894_1..578              VALFGVKLP---------------------------------------------------
DQ131899_1..578              VALFGVKLP---------------------------------------------------
DQ131891_1..578              VALFGVKLP---------------------------------------------------
DQ131896_1..578              VALFGVKLP---------------------------------------------------
DQ131895_1..578              VALFGVKLP---------------------------------------------------
DQ131901_1..578              VALFGVKLP---------------------------------------------------
DQ131900_1..578              VALFGVKLP---------------------------------------------------
AM050391_1..514              ------------------------------------------------------------
AM050386_1..505              ------------------------------------------------------------
AY453177_1..429              ------------------------------------------------------------
AM050383_1..561              VALFG-------------------------------------------------------
AM050382_1..564              VALFGV------------------------------------------------------
AY530311_1..538              VA----------------------------------------------------------
AY530306_1..541              VA----------------------------------------------------------
AJ005164_1368..3341          VALFGVKLPALENAMVLGDSYSLMKQLYNSKKVKPENYMLLINRLTEDSPIIF-----TG
AJ581527_188703..190676      VALFGVKLPALENAMVLGDSYSLMKQLYNSKKVKPENYMLLINRLTEDSPIIF-----TG
AF198100_199529..201502      VALFGVKLPALENAMVLGDSYSLMKQLYNSKKVKPENYMLLINRLTEDSPIIF-----TG
M25781_283..2256             VALFGVKLPALENAMVLGDSYSLMKQLYNSKKVKPENYMLLINRLTEDSPIIF-----TG
AY530302_1..538              VA----------------------------------------------------------
AY530304_1..538              VA----------------------------------------------------------
AY530307_1..538              VA----------------------------------------------------------
AM050380_1..506              ------------------------------------------------------------
AM050378_1..524              ------------------------------------------------------------
AM050379_1..508              ------------------------------------------------------------
AM050377_1..520              VALFGV------------------------------------------------------
AM050392_1..526              V-----------------------------------------------------------
AM050376_1..588              VALFGVKLP---------------------------------------------------
DQ131892_1..584              VALFGVKLP---------------------------------------------------
AM050387_1..507              ------------------------------------------------------------
AY530303_1..541              VA----------------------------------------------------------
AM050388_1..545              ------------------------------------------------------------
AY530305_1..541              VA----------------------------------------------------------
AM050385_1..509              ------------------------------------------------------------
AY453172_1..428              ------------------------------------------------------------
AY453171_1..428              ------------------------------------------------------------
U60315_125310..127337        VALFGVKLPALENAFVYGDSYSLLRQLYELKKVRPDNYMLLINRLTEDAPILF-----TG
U86932_599..1426             ------------------------------------------------------------
X67116_1..526                ------------------------------------------------------------
X76265_1..526                ------------------------------------------------------------
Y16780_103155..105089        MALFGIKLPALENAYVHGDTYSLIQQLYEFRRVKSYNYMLLVNRLTEDNPIVI-----TG
X69198_102150..104084        MALFGIKLPALENAYVHGDTYSLIQQLYEFRRVKSYNYMLLVNRLTEDNPIVI-----TG
L22579_102780..104714        MALFGIKLPALENAYVHGDTYSLIQQLYEFRRVKSYNYMLLVNRLTEDNPIVI-----TG
U94848_106124..108058        MALFGIKLPALENAYVHGDTYSLIQQLYEFRKVKSYNYMLLVNRLTEDNPIVI-----TG
AY313847_114122..116056      MALFGIKLPALENAYVHGDTYSLIQQLYEFRKVKSYNYMLLVNRLTEDNPIVI-----TG
DQ377945_116678..118612      MALFGIKLPALENAYVHGDTYSLIQQLYEFRKVKSYNYMLLVNRLTEDNPIVI-----TG
AY603355_100334..102268      MALFGIKLPALENAYVHGDTYSLIQQLYEFRKVKSYNYMLLVNRLTEDNPIVI-----TG
AY484669_116075..118009      MALFGIKLPALENAYVHGDTYSLIQQLYEFRKVKSYNYMLLVNRLTEDNPIVI-----TG
M35027_114438..116372        MALFGIKLPALENAYVHGDTYSLIQQLYEFRKVKSYNYMLLVNRLTEDNPIVI-----TG
AY243312_111294..113228      MALFGIKLPALENAYVHGDTYSLIQQLYEFRKVKSYNYMLLVNRLTEDNPIVI-----TG
M27914_1206..1810            ------------------------------------------------------------
AY678276_115750..113819      MALFGIKLPALENAYVHGDTYSLIQQLYEFRKVKSYNYMLLVNRLTEDNPIVI-----TG
AY678275_113931..115865      MALFGIKLPALENAYVHGDTYSLIQQLYEFRKVKSYNYMLLVNRLTEDNPIVI-----TG
X94355_127555..129489        MALFGIKLPALENAYVHGDTYSLIQQLYEFRRVKSYNYMLLVNRLTEDNPIVI-----TG
AY009089_112369..114303      MALFGIKLPALENAYVHGDTYSLIQQLYEFRRVKSYNYMLLVNRLTEDNPIVI-----TG
AY678277_113931..115865      MALFGIKLPALENAYVHGDTYSLIQQLYEFRKVKSYNYMLLVNRLTEDNPIVI-----TG
AF438165_114159..116093      MALFGIKLPALENAYVHGDTYSLIQQLYEFRRVKSYNYMLLVNRLTEDNPIVI-----TG
X76262_2795..4108            MALFGIKLPALENAYVHGDTYSLIQQLYEFRRVKSYNYMLLVNRLTEDNPIVI-----TG
M11079_228..2159             MALFGIKLPALENAYVHGDTYSLIQQLYEFRKVKSYNYMLLVNRLTEDNPIVI-----TG
AF012825_120109..122043      MALFGIKLPALENAYVHGDTYSLIQQLYEFRRVKSYNYMLLVNRLTEDNPIVI-----TG
AY313848_114167..116101      MALFGIKLPALENAYVHGDTYSLIQQLYEFRRVKSYNYMLLVNRLTEDNPIVI-----TG
AF095689_110861..112795      MALFGIKLPALENAYVHGDTYSLIQQLYEFRKVKSYNYMLLVNRLTEDNPIVI-----TG
AF482758_128039..129973      MALFGIKLPALENAYVHGDTYSLIQQLYEFRRVKSYNYMLLVNRLTEDNPIVI-----TG
DQ011157_111023..112957      MALFGIKLPALENAYVHGDTYSLIQQLYEFRRVKSYNYMLLVNRLTEDNPIVI-----TG
AY741551_111016..112950      MALFGIKLPALENAYVHGDTYSLIQQLYEFRRVKSYNYMLLVNRLTEDNPIVI-----TG
DQ011153_111023..112957      MALFGIKLPALENAYVHGDTYSLIQQLYEFRRVKSYNYMLLVNRLTEDNPIVI-----TG
AF380138_111353..113287      MALFGIKLPALENAYVHGDTYSLIQQLYEFRRVKSYNYMLLVNRLTEDNPIVI-----TG
AY753185_111255..113189      MALFGIKLPALENAYVHGDTYSLIQQLYEFRRVKSYNYMLLVNRLTEDNPIVI-----TG
DQ011155_111468..113402      MALFGIKLPALENAYVHGDTYSLIQQLYEFRRVKSYNYMLLVNRLTEDNPIVI-----TG
AY603973_111012..112946      MALFGIKLPALENAYVHGDTYSLIQQLYEFRRVKSYNYMLLVNRLTEDNPIVI-----TG
DQ011154_111487..113421      MALFGIKLPALENAYVHGDTYSLIQQLYEFRRVKSYNYMLLVNRLTEDNPIVI-----TG
DQ011156_111488..113422      MALFGIKLPALENAYVHGDTYSLIQQLYEFRRVKSYNYMLLVNRLTEDNPIVI-----TG
X03729_1..254                ------------------------------------------------------------
AF170722_89170..91131        MALFGIKLPALENTFVYGDSFTLLQQLYDFKKVKPDNYMLLVNRLTENSPIVF-----TG
AF170726_89962..91923        MALFGIKLPALENTFVYGDSFTLLQQLYDFKKVKPDNYMLLVNRLTENSPIVF-----TG
AY077835_88638..86659        MSLFGIKLPALENTFVYGDSYSLLQQLYDYKKVNPDNYMLLVNRLTEEAPIVF-----TG
AY077836_88701..86722        MSLFGIKLPALENTFVYGDSYSLLQQLYDYKKVNPDNYMLLVNRLTEEAPIVF-----TG
AF409137_87229..89214        MSLFGVKLPALENTFVYGDSYSLLQQLYDYKKVNPDNYMLLVNRLTEEAPIVF-----TG
AF325528_87229..89214        MSLFGVKLPALENTFVYGDSYSLLQQLYDYKKVNPDNYMLLVNRLTEEAPIVF-----TG
AF409138_87101..89086        MSLFGVKLPALENTFVYGDSYSLLQQLYDYKKVNPDNYMLLVNRLTEEAPIVF-----TG
AY077832_88774..86792        MSLFGIKLPALENTFVYGDSYSLLQQLYDYKKVNPDNYMLLVNRLTEEAPIVF-----TG
AY077833_88877..86895        MSLFGIKLPALENTFVYGDSYSLLQQLYDYKKVNPDNYMLLVNRLTEEAPIVF-----TG
AY077834_88683..86701        MSLFGIKLPALENTFVYGDSYSLLQQLYDYKKVNPDNYMLLVNRLTEEAPIVF-----TG
AY386371_82467..84440        VALFGIKLPALENTFVYGDSYSLLQQLYDFKKVKPDNYMLLVNRLTEESPIVF-----TG
AJ293568_88060..90033        VALFGIKLPALENTFVYGDSYSLLQQLYDFKKVKPDNYMLLVNRLTEESPIVF-----TG
AF410153_85762..87720        VALFGIKLPALENTFVYGDSYSLIQQLYDFKKVKPDNYMLLINRLTEESPIVF-----TG
AY689436_97700..95745        MALFGIKLAALENTFVYGDSHSLLQQLYDFKKVKADNYMLLINRLTEESPIVF-----TG
AY689437_100751..98796       MALFGIKLAALENTFVYGDSHSLLQQLYDFKKVKADNYMLLINRLTEESPIVF-----TG
AF063866_148850..150796      FALFANRLPILFDLITSQDLYMLQKELQSDDYSKYNNLFLLIFRLSDKD-YFYNLKGHSG
AF250284_130483..132489      FALFSTRIPVLFDIVVNQDLFKLQQELQTDDYSAYKNIYLLLFRLSDREPYYSNQSGGLS
                                                                                         

DQ356948_148623..146599      ITDTLSTEIQRANIHMLIRKLIVQLRMGCFNCDEADAIENYLLKIIHPMTSQAMADEEQM
AY455301_1..418              ------------------------------------------------------------
AY455304_1..418              ------------------------------------------------------------
AY455303_1..418              ------------------------------------------------------------
AY455300_1..418              ------------------------------------------------------------
AY455307_1..418              ------------------------------------------------------------
AY455306_1..418              ------------------------------------------------------------
AY455305_1..418              ------------------------------------------------------------
AY455302_1..418              ------------------------------------------------------------
AY455299_1..418              ------------------------------------------------------------
AY455308_1..418              ------------------------------------------------------------
AY455310_1..418              ------------------------------------------------------------
AY455309_1..418              ------------------------------------------------------------
AY453675_211..700            ------------------------------------------------------------
AY386264_81557..83584        VSDSVSMEIQRAVLHTNLRRCILNLRMGVFYCESDESIDNALMKIIHPSCASIMTDEEQI
AY455292_1..418              ------------------------------------------------------------
AY455291_1..418              ------------------------------------------------------------
AY455298_1..418              ------------------------------------------------------------
AY455296_1..418              ------------------------------------------------------------
AY455294_1..418              ------------------------------------------------------------
AY455295_1..418              ------------------------------------------------------------
AY455293_1..418              ------------------------------------------------------------
AY455297_1..418              ------------------------------------------------------------
AY453669_208..697            ------------------------------------------------------------
AY453670_208..697            ------------------------------------------------------------
AY453671_208..697            ------------------------------------------------------------
AY453674_208..697            ------------------------------------------------------------
AY453668_208..697            ------------------------------------------------------------
AY453673_208..697            ------------------------------------------------------------
AY386263_80419..82446        VGDSVSMEIQRAVLHTNLRRCILNLRMGVFYCESDESIDNALMKIIHPSCASIMTDEEQI
AY453672_208..697            ------------------------------------------------------------
AX754989_80785..82815        VGDSVSMEIQRAVLHTNLRRCILNLRMGVFYCESDESIDNALMKIIHPSCASIMTDEEQI
DQ184476_80791..82821        VGDSVSMEIQRAVLHTNLRRCILNLRMGVFYCESDESIDNALMKIIHPSCASIMTDEEQI
AY453688_212..704            ------------------------------------------------------------
AY453679_213..705            ------------------------------------------------------------
AY453682_213..705            ------------------------------------------------------------
AY453677_213..705            ------------------------------------------------------------
AY453686_213..705            ------------------------------------------------------------
AY453678_213..705            ------------------------------------------------------------
AY453685_213..705            ------------------------------------------------------------
AY453680_213..705            ------------------------------------------------------------
AY453683_213..705            ------------------------------------------------------------
AY453684_213..705            ------------------------------------------------------------
AY453676_213..705            ------------------------------------------------------------
AY453681_213..705            ------------------------------------------------------------
AY453687_213..705            ------------------------------------------------------------
AY455311_1..418              ------------------------------------------------------------
AY386265_81613..83664        VTDTVSMEIQRAVLHTNLRRCILNLRMGIFHCNSDESIDNQLMKIIHPACSSIMSDEEQM
AY453689_211..703            ------------------------------------------------------------
AY453176_1..357              ------------------------------------------------------------
AY453173_1..428              ------------------------------------------------------------
AM050375_1..522              ------------------------------------------------------------
AM050390_1..501              ------------------------------------------------------------
AM050384_1..527              ------------------------------------------------------------
AY530309_1..538              ------------------------------------------------------------
AY530308_1..538              ------------------------------------------------------------
AY530310_1..538              ------------------------------------------------------------
AY318871_272085..274064      VNDSISSEIHRASIHTMIRKAILNLRLGIFYCKDNDLLDNHLMKIIHIDSSQMMADEEQI
AM050389_1..565              ------------------------------------------------------------
AY453174_1..428              ------------------------------------------------------------
AY453175_1..428              ------------------------------------------------------------
AM050381_1..474              ------------------------------------------------------------
DQ131898_1..578              ------------------------------------------------------------
DQ131897_1..578              ------------------------------------------------------------
DQ131893_1..578              ------------------------------------------------------------
DQ131902_1..578              ------------------------------------------------------------
DQ131894_1..578              ------------------------------------------------------------
DQ131899_1..578              ------------------------------------------------------------
DQ131891_1..578              ------------------------------------------------------------
DQ131896_1..578              ------------------------------------------------------------
DQ131895_1..578              ------------------------------------------------------------
DQ131901_1..578              ------------------------------------------------------------
DQ131900_1..578              ------------------------------------------------------------
AM050391_1..514              ------------------------------------------------------------
AM050386_1..505              ------------------------------------------------------------
AY453177_1..429              ------------------------------------------------------------
AM050383_1..561              ------------------------------------------------------------
AM050382_1..564              ------------------------------------------------------------
AY530311_1..538              ------------------------------------------------------------
AY530306_1..541              ------------------------------------------------------------
AJ005164_1368..3341          INDSVSSEIHRASIHTMLRKTILNLRLGIFYSKDCDLVDNHLMKIIHINSSQMMADEEQM
AJ581527_188703..190676      INDSVSSEIHRASIHTMLRKTILNLRLGIFYSKDCDLVDNHLMKIIHINSSQMMADEEQM
AF198100_199529..201502      INDSVSSEIHRASIHTMLRKTILNLRLGIFYSKDCDLVDNHLMKIIHINSSQMMADEEQM
M25781_283..2256             INDSVSSEIHRASIHTMLRKTILNLRLGIFYSKDCDLVDNHLMKIIHINSSQMMADEEQM
AY530302_1..538              ------------------------------------------------------------
AY530304_1..538              ------------------------------------------------------------
AY530307_1..538              ------------------------------------------------------------
AM050380_1..506              ------------------------------------------------------------
AM050378_1..524              ------------------------------------------------------------
AM050379_1..508              ------------------------------------------------------------
AM050377_1..520              ------------------------------------------------------------
AM050392_1..526              ------------------------------------------------------------
AM050376_1..588              ------------------------------------------------------------
DQ131892_1..584              ------------------------------------------------------------
AM050387_1..507              ------------------------------------------------------------
AY530303_1..541              ------------------------------------------------------------
AM050388_1..545              ------------------------------------------------------------
AY530305_1..541              ------------------------------------------------------------
AM050385_1..509              ------------------------------------------------------------
AY453172_1..428              ------------------------------------------------------------
AY453171_1..428              ------------------------------------------------------------
U60315_125310..127337        VNDVVSTEVQRANVHTMIRKLILNIRLGIFYCCDSEAVDPYLMKIIHTSSSQMMADEEQL
U86932_599..1426             ------------------------------------------------------------
X67116_1..526                ------------------------------------------------------------
X76265_1..526                ------------------------------------------------------------
Y16780_103155..105089        VSDLISTEIQRANMHTMIRKAIMNIRMGIFYCNDDDAVDPHLMKIIHTGCSQVMTDEEQI
X69198_102150..104084        VSDLISTEIQRANMHTMIRKAIMNIRMGIFYCNDDDAVDPHLMKIIHTGCSQVMTDEEQI
L22579_102780..104714        VSDLISTEIQRANMHTMIRKAIMNIRMGIFYCNDDDAVDPHLMKIIHTGCSQVMTDEEQI
U94848_106124..108058        VSDLISTEIQRANMHTMIRKAIMNIRMGIFYCNDDDAVDPHLMKIIHTGCSQVMTDEEQI
AY313847_114122..116056      VSDLISTEIQRANMHTMIRKAIMNIRMGIFYCNDDDAVDPHLMKIIHTGCSQVMTDEEQI
DQ377945_116678..118612      VSDLISTEIQRANMHTMIRKAIMNIRMGIFYCNDDDAVDPHLMKIIHTGCSQVMTDEEQI
AY603355_100334..102268      VSDLISTEIQRANMHTMIRKAIMNIRMGIFYCNDDDAVDPHLMKIIHTGCSQVMTDEEQI
AY484669_116075..118009      VSDLISTEIQRANMHTMIRKAIMNIRMGIFYCNDDDAVDPHLMKIIHTGCSQVMTDEEQI
M35027_114438..116372        VSDLISTEIQRANMHTMIRKAIMNIRMGIFYCNDDDAVDPHLMKIIHTGCSQVMTDEEQI
AY243312_111294..113228      VSDLISTEIQRANMHTMIRKAIMNIRMGIFYCNDDDAVDPHLMKIIHTGCSQVMTDEEQI
M27914_1206..1810            ------------------------------------------------------------
AY678276_115750..113819      VSDLISTEIQRANMHTMIRKAIMNIRMGIFYCNDDDAVDPHLMKIIHTGCSQVMTDEEQI
AY678275_113931..115865      VSDLISTEIQRANMHTMIRKAIMNIRMGIFYCNDDDAVDPHLMKIIHTGCSQVMTDEEQI
X94355_127555..129489        VSDLISTEIQRANMHTMIRKAIMNIRMGIFYCNDDDAVDPHLMKIIHTGCSQVMTDEEQI
AY009089_112369..114303      VSDLISTEIQRANMHTMIRKAIMNIRMGIFYCNDDDAVDPHLMKIIHTGCSQVMTDEEQI
AY678277_113931..115865      VSDLISTEIQRANMHTMIRKAIMNIRMGIFYCNDDDAVDPHLMKIIHTGCSQVMTDEEQI
AF438165_114159..116093      VSDLISTEIQRANMHTMIRKAIMNIRMGIFYCNDDDAVDPHLMKIIHTGCSQVMTDEEQI
X76262_2795..4108            VSDLISTEIQRANMHTMIRKAIMNIRMGIFYCNDDDAVDPHLMKIIHTGCSQVMTDEEQI
M11079_228..2159             VSDLISTEIQRANMHTMIRKAIMNIIMGIFYCNDDDAVDPHLMKIIHTGCSQVMTDEEQI
AF012825_120109..122043      VSDLISTEIQRANMHTMIRKAIMNIRMGIFYCNDDDAVDPHLMKIIHTGCSQVMTDEEQI
AY313848_114167..116101      VSDLISTEIQRANMHTMIRKAIMNIRMGIFYCNDDDAVDPHLMKIIHTGCSQVMTDEEQI
AF095689_110861..112795      VSDLISTEIQRANMHTMIRKAIMNIRMGIFYCNDDDAVDPHLMKIIHTGCSQVMTDEEQI
AF482758_128039..129973      VSDLISTEIQRANMHTMIRKAIMNIRMGIFYCNDDDAVDPHLMKIIHTGCSQVMTDEEQI
DQ011157_111023..112957      VSDLISTEIQRANIHTMIRKAIMNIRMGIFYCNDDDAVDPHLMKIIHTGCSQVMTDEEQI
AY741551_111016..112950      VSDLISTEIQRANIHTMIRKAIMNIRMGIFYCNDDDAVDPHLMKIIHTGCSQVMTDEEQI
DQ011153_111023..112957      VSDLISTEIQRANIHTMIRKAIMNIRMGIFYCNDDDAVDPHLMKIIHTGCSQVMTDEEQI
AF380138_111353..113287      VSDLISTEIQRANIHTMIRKAIMNIRMGIFYCNDDDAVDPHLMKIIHTGCSQVMTDEEQI
AY753185_111255..113189      VSDLISTEIQRANIHTMIRKAIMNIRMGIFYCNDDDAVDPHLMKIIHTGCSQVMTDEEQI
DQ011155_111468..113402      VSDLISTEIQRANIHTMIRKAIMNIRMGIFYCNDDDAVDPHLMKIIHTGCSQVMTDEEQI
AY603973_111012..112946      VSDLISTEIQRANIHTMIRKAIMNIRMGIFYCNDDDAVDPHLMKIIHTGCSQVMTDEEQI
DQ011154_111487..113421      VSDLISTEIQRANIHTMIRKAIMNIRMGIFYCNDDDAVDPHLMKIIHTGCSQVMTDEEQI
DQ011156_111488..113422      VSDLISTEIQRANIHTMIRKAIMNIRMGIFYCNDDDAVDPHLMKIIHTGCSQVMTDEEQI
X03729_1..254                ------------------------------------------------------------
AF170722_89170..91131        VNDVISTEIQRAHVHTMIRKIIMRLRMGVFYCKEEDSVDSHLMKIIHTNCSKVMTDEEQM
AF170726_89962..91923        VNDVISTEIQRAHVHTMIRKIIMRLRMGVFYCKEEDSVDSHLMKIIHTNCSKVMTDEEQM
AY077835_88638..86659        ISDVISTEIQRANIHTMIKKLIMRMRMGIFYCSDEESIDPFLMKIIHTNCSEVMSDEEQI
AY077836_88701..86722        ISDVISTEIQRANIHTMIKKLIMRMRMGIFYCSDEESIDPFLMKIIHTNCSEVMSDEEQI
AF409137_87229..89214        ISDVISTEIQRANIHTMIKKLIMRMRMGIFYCSDEESIDPFLMKIIHTNCSEVMSDEEQI
AF325528_87229..89214        ISDVISTEIQRANIHTMIKKLIMRMRMGIFYCSDEESIDPFLMKIIHTNCSEVMSDEEQI
AF409138_87101..89086        ISDVISTEIQRANIHTMIKKLIMRMRMGIFYCSDEESIDPFLMKIIHTNCSEVMSDEEQI
AY077832_88774..86792        ISDVISTEIQRANIHTMIKKLIMRMRMGIFYCSDEESIDPFLMKIIHTNCSEVMSDEEQI
AY077833_88877..86895        ISDVISTEIQRANIHTMIKKLIMRMRMGIFYCSDEESIDPFLMKIIHTNCSEVMSDEEQI
AY077834_88683..86701        ISDVISTEIQRANIHTMIKKLIMRMRMGIFYCSDEESIDPFLMKIIHTNCSEVMSDEEQI
AY386371_82467..84440        ISDVISTEIQRAYIHTMIRKIIMNIRMGIFYSKDEEAVDPYLMKIIHTNCSQVMTDEEQM
AJ293568_88060..90033        ITDVISTEIQRAHIHTMIRKIIMNIRMGIFYSKDDEAVDPYLMKIIHTNCSQVMTDEEQM
AF410153_85762..87720        INDVISTEIQRANVHTMIRKLIMRLRMGIFYCKDDEAVDPYLMKIIHTNCSQVMTDEEQM
AY689436_97700..95745        ITDVISTEIQRAHIHTMIRKLIMKLRMGIFYSKDDEAVDPFLMKIIHTNCSQVMTDEEQM
AY689437_100751..98796       ITDVISTEIQRAHIHTMIRKLIMKLRMGIFYSKDDEAVDPFLMKIIHTNCSQVMTDEEQM
AF063866_148850..150796      SKNSFYNELSRIILSMAVKQMVYNIIAGTV---TSNLTNSFVNIINRYRVDNIRSPQEAM
AF250284_130483..132489      NKIDVYTELSRILLSMSIKRLILKIIKGTV---TGNTVAPIMNIFKNLYIKNVRSSQEAL
                                                                                         

DQ356948_148623..146599      LHSVLSIFGFRPALVSVPRVATG-SF----DYVLQAVPYIVVNPAKMITTV-ENPISINA
AY455301_1..418              ------------------------------------------------------------
AY455304_1..418              ------------------------------------------------------------
AY455303_1..418              ------------------------------------------------------------
AY455300_1..418              ------------------------------------------------------------
AY455307_1..418              ------------------------------------------------------------
AY455306_1..418              ------------------------------------------------------------
AY455305_1..418              ------------------------------------------------------------
AY455302_1..418              ------------------------------------------------------------
AY455299_1..418              ------------------------------------------------------------
AY455308_1..418              ------------------------------------------------------------
AY455310_1..418              ------------------------------------------------------------
AY455309_1..418              ------------------------------------------------------------
AY453675_211..700            ------------------------------------------------------------
AY386264_81557..83584        LASIFSIVSFKPTLVSVSRPSFGTGIGGMGDMAMHTVPYLVVDSSKMITTS---TAPIHV
AY455292_1..418              ------------------------------------------------------------
AY455291_1..418              ------------------------------------------------------------
AY455298_1..418              ------------------------------------------------------------
AY455296_1..418              ------------------------------------------------------------
AY455294_1..418              ------------------------------------------------------------
AY455295_1..418              ------------------------------------------------------------
AY455293_1..418              ------------------------------------------------------------
AY455297_1..418              ------------------------------------------------------------
AY453669_208..697            ------------------------------------------------------------
AY453670_208..697            ------------------------------------------------------------
AY453671_208..697            ------------------------------------------------------------
AY453674_208..697            ------------------------------------------------------------
AY453668_208..697            ------------------------------------------------------------
AY453673_208..697            ------------------------------------------------------------
AY386263_80419..82446        LASIFSIVSFKPTLVSVSRPSFGTGIGGMGDMAMHTVPYLVVDSSKMITTS---TAPIHV
AY453672_208..697            ------------------------------------------------------------
AX754989_80785..82815        LASIFSIVSFKPTLVSVSRPSFGTGIGGMGDMAMHTVPYLVVDSSKMITTS---TAPIHV
DQ184476_80791..82821        LASIFSIVSFKPTLVSVSRPSFGTGIGGMGDMAMHTVPYLVVDSSKMITTS---TAPIHV
AY453688_212..704            ------------------------------------------------------------
AY453679_213..705            ------------------------------------------------------------
AY453682_213..705            ------------------------------------------------------------
AY453677_213..705            ------------------------------------------------------------
AY453686_213..705            ------------------------------------------------------------
AY453678_213..705            ------------------------------------------------------------
AY453685_213..705            ------------------------------------------------------------
AY453680_213..705            ------------------------------------------------------------
AY453683_213..705            ------------------------------------------------------------
AY453684_213..705            ------------------------------------------------------------
AY453676_213..705            ------------------------------------------------------------
AY453681_213..705            ------------------------------------------------------------
AY453687_213..705            ------------------------------------------------------------
AY455311_1..418              ------------------------------------------------------------
AY386265_81613..83664        LASIFAIASFRPTLVSVSRPTFGTGIGGMVDMSLRSVPYLVVDSRKMLTTS-NAPLSIGG
AY453689_211..703            ------------------------------------------------------------
AY453176_1..357              ------------------------------------------------------------
AY453173_1..428              ------------------------------------------------------------
AM050375_1..522              ------------------------------------------------------------
AM050390_1..501              ------------------------------------------------------------
AM050384_1..527              ------------------------------------------------------------
AY530309_1..538              ------------------------------------------------------------
AY530308_1..538              ------------------------------------------------------------
AY530310_1..538              ------------------------------------------------------------
AY318871_272085..274064      LASILSIVSFRPALVSVTDPYQALNI------VLKPVSYIVVSPSKMITTM-NNPISINS
AM050389_1..565              ------------------------------------------------------------
AY453174_1..428              ------------------------------------------------------------
AY453175_1..428              ------------------------------------------------------------
AM050381_1..474              ------------------------------------------------------------
DQ131898_1..578              ------------------------------------------------------------
DQ131897_1..578              ------------------------------------------------------------
DQ131893_1..578              ------------------------------------------------------------
DQ131902_1..578              ------------------------------------------------------------
DQ131894_1..578              ------------------------------------------------------------
DQ131899_1..578              ------------------------------------------------------------
DQ131891_1..578              ------------------------------------------------------------
DQ131896_1..578              ------------------------------------------------------------
DQ131895_1..578              ------------------------------------------------------------
DQ131901_1..578              ------------------------------------------------------------
DQ131900_1..578              ------------------------------------------------------------
AM050391_1..514              ------------------------------------------------------------
AM050386_1..505              ------------------------------------------------------------
AY453177_1..429              ------------------------------------------------------------
AM050383_1..561              ------------------------------------------------------------
AM050382_1..564              ------------------------------------------------------------
AY530311_1..538              ------------------------------------------------------------
AY530306_1..541              ------------------------------------------------------------
AJ005164_1368..3341          LASILSIVGFRPALVSITDPYQPLNV------VLKPVSYIVVSPSKMITTI-NNPISINS
AJ581527_188703..190676      LASILSIVGFRPALVSITDPYQPLNV------VLKPVSYIVVSPSKMITTI-NNPISINS
AF198100_199529..201502      LASILSIVGFRPALVSITDPYQPLNV------VLKPVSYIVVSPSKMITTI-NNPISINS
M25781_283..2256             LASILSIVGFRPALVSITDPYQPLNV------VLKPVSYIVVSPSKMITTI-NNPISINS
AY530302_1..538              ------------------------------------------------------------
AY530304_1..538              ------------------------------------------------------------
AY530307_1..538              ------------------------------------------------------------
AM050380_1..506              ------------------------------------------------------------
AM050378_1..524              ------------------------------------------------------------
AM050379_1..508              ------------------------------------------------------------
AM050377_1..520              ------------------------------------------------------------
AM050392_1..526              ------------------------------------------------------------
AM050376_1..588              ------------------------------------------------------------
DQ131892_1..584              ------------------------------------------------------------
AM050387_1..507              ------------------------------------------------------------
AY530303_1..541              ------------------------------------------------------------
AM050388_1..545              ------------------------------------------------------------
AY530305_1..541              ------------------------------------------------------------
AM050385_1..509              ------------------------------------------------------------
AY453172_1..428              ------------------------------------------------------------
AY453171_1..428              ------------------------------------------------------------
U60315_125310..127337        LASVLAIVGFRPALVSVVRAGAAPGF----DVNLQSVPYIVVNPARMITTM-DNPVAINS
U86932_599..1426             ---------------------------------LQSVPYIVVNPARMITTM-DNPVAINS
X67116_1..526                ------------------------------------------------------------
X76265_1..526                ------------------------------------------------------------
Y16780_103155..105089        LASILSIVGFRPTLVSVARPINGISY----DMKLQAAPYIVVNPMKMITTS-DSPISINS
X69198_102150..104084        LASILSIVGFRPTLVSVARPINGISY----DMKLQAAPYIVVNPMKMITTS-DSPISINS
L22579_102780..104714        LASILSIVGFRPTLVSVARPINGISY----DMKLQAAPYIVVNPMKMITTS-DSPISINS
U94848_106124..108058        LASILSIVGFRPTLVSVARPINGISY----DMKLQAAPYIVVNPMKMITTS-DSPISINS
AY313847_114122..116056      LASILSIVGFRPTLVSVARPINGISY----DMKLQAAPYIVVNPMKMITTS-DSPISINS
DQ377945_116678..118612      LASILSIVGFRPTLVSVARPINGISY----DMKLQAAPYIVVNPMKMITTS-DSPISINS
AY603355_100334..102268      LASILSIVGFRPTLVSVARPINGISY----DMKLQAAPYIVVNPMKMITTS-DSPISINS
AY484669_116075..118009      LASILSIVGFRPTLVSVARPINGISY----DMKLQAAPYIVVNPMKMITTS-DSPISINS
M35027_114438..116372        LASILSIVGFRPTLVSVARPINGISY----DMKLQAAPYIVVNPMKMITTS-DSPISINS
AY243312_111294..113228      LASILSIVGFRPTLVSVARPINGISY----DMKLQAAPYIVVNPMKMITTS-DSPISINS
M27914_1206..1810            ------------------------------------------------------------
AY678276_115750..113819      LASILSIVGFRPTLVSVARPINGISY----DMKLQAAPYIVVNPMKMITTS-DSPISINS
AY678275_113931..115865      LASILSIVGFRPTLVSVARPINGISY----DMKLQAAPYIVVNPMKMITTS-DSPISINS
X94355_127555..129489        LASILSIVGFRPTLVSVARPMNGISY----DMKLQAAPYIVVNPMKMITTS-DSPISINS
AY009089_112369..114303      LASILSIVGFRPTLVSVARPMNGISY----DMKLQAAPYIVVNPMKMITTS-DSPISINS
AY678277_113931..115865      LASILSIVGFRPTLVSVARPINGISY----DMKLQAAPYIVVNPMKMITTS-DSPISINS
AF438165_114159..116093      LASILSIVGFRPTLVSVARPMNGISY----DMKLQAAPYIVVNPMKMITTS-DSPISINS
X76262_2795..4108            LASILSIVGFRPTLVSVARPINGISY----DMKLQAAPYIVVNPMKMITTS-DSPISINS
M11079_228..2159             LASILSIVGFRPTLVSVARPINGISY----DMKLQAAPYIVVNPMKMITTS-DSPISINS
AF012825_120109..122043      LASILSIVGFRPTLVSVARPMNGISY----DMKLQAAPYIVVNPMKMITTS-DSPISINS
AY313848_114167..116101      LASILSIVGFRPTLVSVARPINGISY----DMKLQAAPYIVVNPMKMITTS-DSPISINS
AF095689_110861..112795      LASILSIVGFRPTLVSVARPINGISY----DMKLQAAPYIVVNPMKMITTS-DSPISINS
AF482758_128039..129973      LASILSIVGFRPTLVSVARPMNGIGY----DMKLQAAPYIVVNPMKMITTS-DSPISINS
DQ011157_111023..112957      LASILSIVGFRPTLVSVARPMNGISY----DMKLQAAPYIVVNPMKMITTS-DSPISINS
AY741551_111016..112950      LASILSIVGFRPTLVSVARPMNGISY----DMKLQAAPYIVVNPMKMITTS-DSPISINS
DQ011153_111023..112957      LASILSIVGFRPTLVSVARPMNGISY----DMKLQAAPYIVVNPMKMITTS-DSPISINS
AF380138_111353..113287      LASILSIVGFRPTLVSVARPMNGISY----DMKLQAAPYIVVNPMKMITTS-DSPISINS
AY753185_111255..113189      LASILSIVGFRPTLVSVARPMNGISY----DMKLQAAPYIVVNPMKMITTS-DSPISINS
DQ011155_111468..113402      LASILSIVGFRPTLVSVARPMNGISY----DMKLQAAPYIVVNPMKMITTS-DSPISINS
AY603973_111012..112946      LASILSIVGFRPTLVSVARPMNGISY----DMKLQAAPYIVVNPMKMITTS-DSPISINS
DQ011154_111487..113421      LASILSIVGFRPTLVSVARPMNGISY----DMKLQAAPYIVVNPMKMITTS-DSPISINS
DQ011156_111488..113422      LASILSIVGFRPTLVSVARPMNGISY----DMKLQAAPYIVVNPMKMITTS-DSPISINS
X03729_1..254                ------------------------------------------------------------
AF170722_89170..91131        IASILSIVGFKPTLVSLPKPGHMNNY----EMHLQSVPYIVINPMKMITTS-NCPIAINS
AF170726_89962..91923        IASILSIVGFKPTLVSIPKPGYMNNY----EMHLQSVPYIVINPMKMITTS-NCPISINS
AY077835_88638..86659        IASILSIVGFKPTLVSIPKPGFMNNY----EMQLQSVPYIVINPMKMITTS-NCPISINT
AY077836_88701..86722        IASILSIVGFKPTLVSIPKPGFMNNY----EMQLQSVPYIVINPMKMITTS-NCPISINT
AF409137_87229..89214        IASILSIVGFKPTLVSIPKPGFMNNY----EMQLQSVPYIVINPMKMITTS-NCPISINT
AF325528_87229..89214        IASILSIVGFKPTLVSIPKPGFMNNY----EMQLQSVPYIVINPMKMITTS-NCPISINT
AF409138_87101..89086        IASILSIVGFKPTLVSIPKPGFMNNY----EMQLQSVPYIVINPMKMITTS-NCPISINT
AY077832_88774..86792        IASILSIVGFKPTLVSIPKPGFMNNY----EMQLQSVPYIVINPMKMITTS-NCPISINT
AY077833_88877..86895        IASILSIVGFKPTLVSIPKPGFMNNY----EMQLQSVPYIVINPMKMITTS-NCPISINT
AY077834_88683..86701        IASILSIVGFKPTLVSIPKPGFMNNY----EMQLQSVPYIVINPMKMITTS-NCPISINT
AY386371_82467..84440        LASILSIVGFKPALVSIPKPGSVNSY----DMHLQSVPYIVIDPMKMITTS-NCPISINS
AJ293568_88060..90033        LASILSIVGFKPALVSIPKPGSINNY----DMHLQSVPYIVIDPMKMITTS-NCPISINS
AF410153_85762..87720        IASILSIVGFKPTLVSVPKQGIMNNY----EMQLQSVPYIVINPMKMITTS-NCPISVNS
AY689436_97700..95745        LASILSIVGFKPALVSIPKPGLLNNY----EMQLQSVPYIVINPMKMITTS-NCPIAINS
AY689437_100751..98796       LASILSIVGFKPALVSIPKPGLLNNY----EMQLQSVPYIVINPMKMITTS-NCPIAINS
AF063866_148850..150796      LTILLKMWSYKPTIV--LKSSIGPYN----DLKPESVFYVEYDINDISRIDASTNIRFGQ
AF250284_130483..132489      LSAILKIWSYAPTIV--LKNI---SS----DFRTETVFFVEYEISEYNQFE-NQNIKFTQ
                                                                                         

DQ356948_148623..146599      RSLYCLSYDSLSGRVMYTPQSM-PYPNQAFAPGADVLPALQGV---AFNRPYGSPVIVHG
AY455301_1..418              ------------------------------------------------------------
AY455304_1..418              ------------------------------------------------------------
AY455303_1..418              ------------------------------------------------------------
AY455300_1..418              ------------------------------------------------------------
AY455307_1..418              ------------------------------------------------------------
AY455306_1..418              ------------------------------------------------------------
AY455305_1..418              ------------------------------------------------------------
AY455302_1..418              ------------------------------------------------------------
AY455299_1..418              ------------------------------------------------------------
AY455308_1..418              ------------------------------------------------------------
AY455310_1..418              ------------------------------------------------------------
AY455309_1..418              ------------------------------------------------------------
AY453675_211..700            ------------------------------------------------------------
AY386264_81557..83584        GGEQPFSCTAEAGRVLYMPAQNMGAVSRTDVASAVCAASG------YLYERDRAPVITNG
AY455292_1..418              ------------------------------------------------------------
AY455291_1..418              ------------------------------------------------------------
AY455298_1..418              ------------------------------------------------------------
AY455296_1..418              ------------------------------------------------------------
AY455294_1..418              ------------------------------------------------------------
AY455295_1..418              ------------------------------------------------------------
AY455293_1..418              ------------------------------------------------------------
AY455297_1..418              ------------------------------------------------------------
AY453669_208..697            ------------------------------------------------------------
AY453670_208..697            ------------------------------------------------------------
AY453671_208..697            ------------------------------------------------------------
AY453674_208..697            ------------------------------------------------------------
AY453668_208..697            ------------------------------------------------------------
AY453673_208..697            ------------------------------------------------------------
AY386263_80419..82446        GGEQPFSCTAEAGRVLYMPAQNMGAVSRTDVASAVCAASG------YLYERDRAPVITNG
AY453672_208..697            ------------------------------------------------------------
AX754989_80785..82815        GGEQPFSCTAEAGRVLYMPAQNMGAVSRTDVASAVCAASG------YLYERDRAPVITNG
DQ184476_80791..82821        GGEQPFSCTAEAGRVLYMPAQNMGAVSRTDVASAVCAASG------YLYERDRAPVITNG
AY453688_212..704            ------------------------------------------------------------
AY453679_213..705            ------------------------------------------------------------
AY453682_213..705            ------------------------------------------------------------
AY453677_213..705            ------------------------------------------------------------
AY453686_213..705            ------------------------------------------------------------
AY453678_213..705            ------------------------------------------------------------
AY453685_213..705            ------------------------------------------------------------
AY453680_213..705            ------------------------------------------------------------
AY453683_213..705            ------------------------------------------------------------
AY453684_213..705            ------------------------------------------------------------
AY453676_213..705            ------------------------------------------------------------
AY453681_213..705            ------------------------------------------------------------
AY453687_213..705            ------------------------------------------------------------
AY455311_1..418              ------------------------------------------------------------
AY386265_81613..83664        N----FSCTAEAGRVLYLPSGSSSLGATGTDVAATVCAANS-----YVYEKERSPVITNG
AY453689_211..703            ------------------------------------------------------------
AY453176_1..357              ------------------------------------------------------------
AY453173_1..428              ------------------------------------------------------------
AM050375_1..522              ------------------------------------------------------------
AM050390_1..501              ------------------------------------------------------------
AM050384_1..527              ------------------------------------------------------------
AY530309_1..538              ------------------------------------------------------------
AY530308_1..538              ------------------------------------------------------------
AY530310_1..538              ------------------------------------------------------------
AY318871_272085..274064      NSIYSLSFDNSTGRVMFMPANM----RYQGTISCRTVDALPVLNTISHDRAINSPVIVNG
AM050389_1..565              ------------------------------------------------------------
AY453174_1..428              ------------------------------------------------------------
AY453175_1..428              ------------------------------------------------------------
AM050381_1..474              ------------------------------------------------------------
DQ131898_1..578              ------------------------------------------------------------
DQ131897_1..578              ------------------------------------------------------------
DQ131893_1..578              ------------------------------------------------------------
DQ131902_1..578              ------------------------------------------------------------
DQ131894_1..578              ------------------------------------------------------------
DQ131899_1..578              ------------------------------------------------------------
DQ131891_1..578              ------------------------------------------------------------
DQ131896_1..578              ------------------------------------------------------------
DQ131895_1..578              ------------------------------------------------------------
DQ131901_1..578              ------------------------------------------------------------
DQ131900_1..578              ------------------------------------------------------------
AM050391_1..514              ------------------------------------------------------------
AM050386_1..505              ------------------------------------------------------------
AY453177_1..429              ------------------------------------------------------------
AM050383_1..561              ------------------------------------------------------------
AM050382_1..564              ------------------------------------------------------------
AY530311_1..538              ------------------------------------------------------------
AY530306_1..541              ------------------------------------------------------------
AJ005164_1368..3341          NSIYSLSFDNTTGRVMFMPANM----RYQGTISCRTVDALPVLNSISHDRIINSPVIVNG
AJ581527_188703..190676      NSIYSLSFDNTTGRVMFMPANM----RYQGTISCRTVDALPVLNSISHDRIINSPVIVNG
AF198100_199529..201502      NSIYSLSFDNTTGRVMFMPANM----RYQGTISCRTVDALPVLNSISHDRIINSPVIVNG
M25781_283..2256             NSIYSLSFDNTTGRVMFMPANM----RYQGTISCRTVDALPVLNSISHDRIINSPVIVNG
AY530302_1..538              ------------------------------------------------------------
AY530304_1..538              ------------------------------------------------------------
AY530307_1..538              ------------------------------------------------------------
AM050380_1..506              ------------------------------------------------------------
AM050378_1..524              ------------------------------------------------------------
AM050379_1..508              ------------------------------------------------------------
AM050377_1..520              ------------------------------------------------------------
AM050392_1..526              ------------------------------------------------------------
AM050376_1..588              ------------------------------------------------------------
DQ131892_1..584              ------------------------------------------------------------
AM050387_1..507              ------------------------------------------------------------
AY530303_1..541              ------------------------------------------------------------
AM050388_1..545              ------------------------------------------------------------
AY530305_1..541              ------------------------------------------------------------
AM050385_1..509              ------------------------------------------------------------
AY453172_1..428              ------------------------------------------------------------
AY453171_1..428              ------------------------------------------------------------
U60315_125310..127337        SSVYSLTFDGATGRVLFSPPHM-SYQGQLGCRGVDALPILHGNNMPVLERPMNAPVIVNG
U86932_599..1426             SSVYSLTFDGATGRVLFSPPHM-SYQGQLGCRGVDALPILHGNNMPVLERPMNAPVIVNG
X67116_1..526                ------------------------------------------------------------
X76265_1..526                ------------------------------------------------------------
Y16780_103155..105089        KDIYSMAFDGNSGRVVFAPPNI-GYGRCSGVTHIDSLGTN------VMGSAVHSPVIVNG
X69198_102150..104084        KDIYSMAFDGNSGRVVFAPPNI-GYGRCSGVTHIDSLGTN------VMGSAVHSPVIVNG
L22579_102780..104714        KDIYSMAFDGNSGRVVFAPPNI-GYGRCSGVTHIDSLGTN------VMGSAVHSPVIVNG
U94848_106124..108058        KDIYSMAFDGNSGRVVFAPPNI-GYGRCSGVTHIDPLGTN------VMGSAVHSPVIVNG
AY313847_114122..116056      KDIYSMAFDGNSGRVVFAPPNI-GYGRCSGVTHIDPLGTN------VMGSAVHSPVIVNG
DQ377945_116678..118612      KDIYSMAFDGNSGRVVFAPPNI-GYGRCSGVTHIDPLGTN------VMGSAVHSPVIVNG
AY603355_100334..102268      KDIYSMAFDGNSGRVVFAPPNI-GYGRCSGVTHIDPLGTN------VMGSAVHSPVIVNG
AY484669_116075..118009      KDIYSMAFDGNSGRVVFAPPNI-GYGRCSGVTHIDPLGTN------VMGSAVHSPVIVNG
M35027_114438..116372        KDIYSMAFDGNSGRVVFAPPNI-GYGRCSGVTHIDPLGTN------VMGSAVHSPVIVNG
AY243312_111294..113228      KDIYSMAFDGNSGRVVFAPPNI-GYGRCSGVTHIDPLGTN------VMGSAVHSPVIVNG
M27914_1206..1810            ------------------------------------------------------------
AY678276_115750..113819      KDIYSMAFDGNSGRVVFAPPNI-GYGRCSGVTHIDPLGTN------VMGSAVHSPVIVNG
AY678275_113931..115865      KDIYSMAFDGNSGRVVFAPPNI-GYGRCSGVTHIDPLGTN------VMGSAVHSPVIVNG
X94355_127555..129489        KDIYSMAFDGNSGRVVFAPPNI-GYGRCSGVTHIDPLGTN------VMGSAVHSPVIVNG
AY009089_112369..114303      KDIYSMAFDGNSGRVVFAPPNI-GYGRCSGVTHIDPLGTN------VMGSAVHSPVIVNG
AY678277_113931..115865      KDIYSMAFDGNSGRVVFAPPNI-GYGRCSGVTHIDPLGTN------VMGSAVHSPVIVNG
AF438165_114159..116093      KDIYSMAFDGNSGRVVFAPPNI-GYGRCSGVTHIDPLGTN------VMGSAVHSPVIVNG
X76262_2795..4108            KDIYSMAFDGNSGRVVFAPPNI-GYGRCSGVTHIDSLGTN------VMGSAVHSPVIVNG
M11079_228..2159             KDIYSMAFDGNSGRVVFAPPNI-GYGRCSGVTHIDPLGTN------VMGSAVHSPVIVNG
AF012825_120109..122043      KDIYSMAFDGNSGRVVFAPPNI-GYGRCSGVTHIDPLGTN------VMGSAVHSPVIVNG
AY313848_114167..116101      KDIYSMAFDGNSGRVVFAPPNI-GYGRCSGVTHIDPLGTN------VMGSAVHSPVIVNG
AF095689_110861..112795      KDIYSMAFDGNSGRVVFAPPNI-GYGRCSGVTHIDPLGTN------VMGSAVHSPVIVNG
AF482758_128039..129973      KDIYSMAFDGNSGRVVFAPPNI-GYGRCSGVTHIDPLGTN------VMGSAVHSPVIVNG
DQ011157_111023..112957      KDIYSMAFDGNSGRVVFAPPNI-GYGRCSGVTHIDPLGTN------VMGSAVHSPVIVNG
AY741551_111016..112950      KDIYSMAFDGNSGRVVFAPPNI-GYGRCSGVTHIDPLGTN------VMGSAVHSPVIVNG
DQ011153_111023..112957      KDIYSMAFDGNSGRVVFAPPNI-GYGRCSGVTHIDPLGTN------VMGSAVHSPVIVNG
AF380138_111353..113287      KDIYSMAFDGNSGRVVFAPPNI-GYGRCSGVTHIDPLGTN------VMGSAVHSPVIVNG
AY753185_111255..113189      KDIYSMAFDGNSGRVVFAPPNI-GYGRCSGVTHIDPLGTN------VMGSAVHSPVIVNG
DQ011155_111468..113402      KDIYSMAFDGNSGRVVFAPPNI-GYGRCSGVTHIDPLGTN------VMGSAVHSPVIVNG
AY603973_111012..112946      KDIYSMAFDGNSGRVVFAPPNI-GYGRCSGVTHIDPLGTN------VMGSAVHSPVIVNG
DQ011154_111487..113421      KDIYSMAFDGNSGRVVFAPPNI-GYGRCSGVTHIDPLGTN------VMGSAVHSPVIVNG
DQ011156_111488..113422      KDIYSMAFDGNSGRVVFAPPNI-GYGRCSGVTHIDPLGTN------VMGSAVHSPVIVNG
X03729_1..254                ------------------------------------------------------------
AF170722_89170..91131        GNINALTYDGESGRVVFAPPSV-GYG-YTTAYDTSPFTPYGI----ANKQPMNSPVIVNG
AF170726_89962..91923        GNINSLTYDGESGRVVFAPPSV-GYG-YTTAYDAPPFTPYGI----ANKQTMNSPVIVNG
AY077835_88638..86659        GNINSLTFDGNTGRVVFAPPNI-GYGY--SNPLENHFNAFGNNF--PTISNISSPVIVNG
AY077836_88701..86722        GNINSLTFDGNTGRVVFAPPNI-GYGY--SNPLENHFNAFGNNF--PTISNISSPVIVNG
AF409137_87229..89214        GNINSLTFDGNTGRVVFAPPNI-GYGY--SNPLENHFNAFGNNF--PTISNISSPVIVNG
AF325528_87229..89214        GNINSLTFDGNTGRVVFAPPNI-GYGY--SNPLENHFNAFGNNF--PTISNISSPVIVNG
AF409138_87101..89086        GNINSLTFDGNTGRVVFAPPNI-GYGY--SNPLENHFNAFGNNF--PTISNISSPVIVNG
AY077832_88774..86792        GNINSLTFDGNTGRVVFAPPNI-GYGY--SNPLENHFNPFGNNF--PTISNISSPVIVNG
AY077833_88877..86895        GNINSLTFDGNTGRVVFAPPNI-GYGY--SNPLENHFNPFGNNF--PTISNISSPVIVNG
AY077834_88683..86701        GNINSLTFDGNTGRVVFAPPNI-GYGY--SNPLENHFNPFGNNF--PTISNISSPVIVNG
AY386371_82467..84440        GNIYSLTFDGNSGRVVFAPPSI-GYRMYSNNPLDNNFHCGT-----IANNHSHSPVIVNG
AJ293568_88060..90033        GNIYSLTFDGSSGRVVFAPPSI-GYRMYANNPLDNNFQCGT-----IGNNHSNSPVIVNG
AF410153_85762..87720        GNIHSLTFDGNTGRVVFAPPNIGGYGYNITPHLDTHFTTYSSGM--TMQQNINSPVIVNG
AY689436_97700..95745        GNINSLTYDGSSGKVVFAPPNI-GYGVYNNSQMEYPFPTYGIN---SGRPNVNSPVIVNG
AY689437_100751..98796       GNINSLTYDGSSGKVVFAPPNI-GYGVYNNSQMEYPFPTYGIN---SGRPNVNSPVIVNG
AF063866_148850..150796      EMLKYIYYDRLSNKVVLLPT-V-LNTVPTINANLNQFPFLANQYSQMSYGANNITLRSLG
AF250284_130483..132489      ELMKYIYYDPIVNKVILSPKYI-LDSIGG-NTGMQSITYCNSGFRSIN-PMTNVALKSTG
                                                                                         

DQ356948_148623..146599      TLIYFVERRQNKGIISGECLGGFRSIISDKAVNVEQEMFINGILYRLRSAVCYKVSDAL-
AY455301_1..418              ------------------------------------------------------------
AY455304_1..418              ------------------------------------------------------------
AY455303_1..418              ------------------------------------------------------------
AY455300_1..418              ------------------------------------------------------------
AY455307_1..418              ------------------------------------------------------------
AY455306_1..418              ------------------------------------------------------------
AY455305_1..418              ------------------------------------------------------------
AY455302_1..418              ------------------------------------------------------------
AY455299_1..418              ------------------------------------------------------------
AY455308_1..418              ------------------------------------------------------------
AY455310_1..418              ------------------------------------------------------------
AY455309_1..418              ------------------------------------------------------------
AY453675_211..700            -------------------------VISDIPIEVSQDMMLNGIMYRLVSAVCYRVGDGI-
AY386264_81557..83584        VLVFLVNRRGGMAS-TGDCFTNMRPVISDIPIEVSQDMMLNGIMYRLVSAVCYRVGDGI-
AY455292_1..418              ------------------------------------------------------------
AY455291_1..418              ------------------------------------------------------------
AY455298_1..418              ------------------------------------------------------------
AY455296_1..418              ------------------------------------------------------------
AY455294_1..418              ------------------------------------------------------------
AY455295_1..418              ------------------------------------------------------------
AY455293_1..418              ------------------------------------------------------------
AY455297_1..418              ------------------------------------------------------------
AY453669_208..697            -------------------------VISDIPIEVSQDMMLNGIMYRLVSAVCYRVGDGI-
AY453670_208..697            -------------------------VISDIPIEVSQDMMLNGIMYRLVSAVCYRVGDGI-
AY453671_208..697            -------------------------VISDIPIEVSQDMMLNGIMYRLVSAVCYRVGDGI-
AY453674_208..697            -------------------------VISDIPIEVSQDMMLNGIMYRLVSAVCYRVGDGI-
AY453668_208..697            -------------------------VISDIPIEVSQDMMLNGIMYRLVSAVCYRVGDGI-
AY453673_208..697            -------------------------VISDIPIEVSQDMMLNGIMYRLVSAVCYRVGDGI-
AY386263_80419..82446        VLVFLVNRRGGMAS-TGDCFTNMRPVISDIPIEVSQDMMLNGIMYRLVSAVCYRVGDGI-
AY453672_208..697            -------------------------VISDIPIEVSQDMMLNGIMYRLVSAVCYRVGDGI-
AX754989_80785..82815        VLVFLVNRRGGMAS-TGDCFTNMRPVISDIPIEVSQDMMLNGIMYRLVSAVCYRVGDGI-
DQ184476_80791..82821        VLVFLVNRRGGMAS-TGDCFTNMRPVISDIPIEVSQDMMLNGIMYRLVSAVCYRVGDGI-
AY453688_212..704            -------------------------MISDIPIEVSQDMMLNGIMYRLISAVCHRVGDGI-
AY453679_213..705            -------------------------MISDIPIEVSQDMMLNGIMYRLISVVCHRVGDGV-
AY453682_213..705            -------------------------MISDIPIEVSQDMMLNGIMYRLISVVCHRVGDGV-
AY453677_213..705            -------------------------MISDIPIEVSQDMMLNGIMYRLISVVCHRVGDGV-
AY453686_213..705            -------------------------MISDIPIEVSQDMMLNGIMYRLISVVCHRVGDGV-
AY453678_213..705            -------------------------MISDIPIEVSQDMMLNGIMYRLISVVCHRVGDGV-
AY453685_213..705            -------------------------MISDIPIEVSQDMMLNGIMYRLISVVCHRVGDGV-
AY453680_213..705            -------------------------MISDIPIEVSQDMMLNGIMYRLISVVCHRVGDGV-
AY453683_213..705            -------------------------MISDIPIEVSQDMMLNGIMYRLISVVCHRVGDGV-
AY453684_213..705            -------------------------MISDIPIEVSQDMMLNGIMYRLISVVCHRVGDGV-
AY453676_213..705            -------------------------MISDIPIEVSQDMMLNGIMYRLISVVCHRVGDGV-
AY453681_213..705            -------------------------MISDIPIEVSQDMMLNGIMYRLISVVCHRVGDGV-
AY453687_213..705            -------------------------MISDIPIEVSQDMMLNGIMYRLISVVCHRVGDGV-
AY455311_1..418              ------------------------------------------------------------
AY386265_81613..83664        LVVFLVERRSSGMMQTGDCFTNYRPMISDIPIEVAQDMTLNGIMYRLMSAVCYRTGDGA-
AY453689_211..703            -------------------------MISDIPIEVAQDMTLNGIMYRLMSAVCYRTGDGA-
AY453176_1..357              ------------------------------------------------------------
AY453173_1..428              ------------------------------------------------------------
AM050375_1..522              ------------------------------------------------------------
AM050390_1..501              ------------------------------------------------------------
AM050384_1..527              ------------------------------------------------------------
AY530309_1..538              ------------------------------------------------------------
AY530308_1..538              ------------------------------------------------------------
AY530310_1..538              ------------------------------------------------------------
AY318871_272085..274064      TLIYYIERRQNKNVISGECYTGFRSVISDKPMDIATELNINGITYMLKSAVCYKTHDFL-
AM050389_1..565              ------------------------------------------------------------
AY453174_1..428              ------------------------------------------------------------
AY453175_1..428              ------------------------------------------------------------
AM050381_1..474              ------------------------------------------------------------
DQ131898_1..578              ------------------------------------------------------------
DQ131897_1..578              ------------------------------------------------------------
DQ131893_1..578              ------------------------------------------------------------
DQ131902_1..578              ------------------------------------------------------------
DQ131894_1..578              ------------------------------------------------------------
DQ131899_1..578              ------------------------------------------------------------
DQ131891_1..578              ------------------------------------------------------------
DQ131896_1..578              ------------------------------------------------------------
DQ131895_1..578              ------------------------------------------------------------
DQ131901_1..578              ------------------------------------------------------------
DQ131900_1..578              ------------------------------------------------------------
AM050391_1..514              ------------------------------------------------------------
AM050386_1..505              ------------------------------------------------------------
AY453177_1..429              ------------------------------------------------------------
AM050383_1..561              ------------------------------------------------------------
AM050382_1..564              ------------------------------------------------------------
AY530311_1..538              ------------------------------------------------------------
AY530306_1..541              ------------------------------------------------------------
AJ005164_1368..3341          TLIYYIERRQNKNIVSGECFTGFRSVINDRPMDIANELNINGITYLLKSAVCYKTHDLLS
AJ581527_188703..190676      TLIYYIERRQNKNIVSGECFTGFRSVINDRPMDIANELNINGITYLLKSAVCYKTHDLLS
AF198100_199529..201502      TLIYYIERRQNKNIVSGECFTGFRSVINDRPMDIANELNINGITYLLKSAVCYKTHDLLS
M25781_283..2256             TLIYYIERRQNKNIVSGECFTGFRSVINDRPMDIANELNINGITYLLKSAVCYKTHDLLS
AY530302_1..538              ------------------------------------------------------------
AY530304_1..538              ------------------------------------------------------------
AY530307_1..538              ------------------------------------------------------------
AM050380_1..506              ------------------------------------------------------------
AM050378_1..524              ------------------------------------------------------------
AM050379_1..508              ------------------------------------------------------------
AM050377_1..520              ------------------------------------------------------------
AM050392_1..526              ------------------------------------------------------------
AM050376_1..588              ------------------------------------------------------------
DQ131892_1..584              ------------------------------------------------------------
AM050387_1..507              ------------------------------------------------------------
AY530303_1..541              ------------------------------------------------------------
AM050388_1..545              ------------------------------------------------------------
AY530305_1..541              ------------------------------------------------------------
AM050385_1..509              ------------------------------------------------------------
AY453172_1..428              ------------------------------------------------------------
AY453171_1..428              ------------------------------------------------------------
U60315_125310..127337        TLIYYVERRQNKNIIGGESYAGFRSLINDRPMDVANDITINGILYRLRSAVCYKVGDQL-
U86932_599..1426             TLIYYVERRQNKNIIGGESYAGFRSLINDRPMDVANDITINGILYRLRSAVCYKVGDQL-
X67116_1..526                ------------------------------------------------------------
X76265_1..526                ------------------------------------------------------------
Y16780_103155..105089        AMMFYVERRQNKNMFGGECYTGFRSLIDDTPIDVSPEIMLNGIMYRLKSAVCYKLGDQF-
X69198_102150..104084        AMMFYVERRQNKNMFGGECYTGFRSLIDDTPIDVSPEIMLNGIMYRLKSAVCYKLGDQF-
L22579_102780..104714        AMMFYVERRQNKNMFGGECYTGFRSLIDDTPIDVSPEIMLNGIMYRLKSAVCYKLGDQF-
U94848_106124..108058        AMMFYVERRQNKNMFGGECYTGFRSLIDDTPIDVSPEIMLNGIMYRLKSAVCYKLGDQF-
AY313847_114122..116056      AMMFYVERRQNKNMFGGECYTGFRSLIDDTPIDVSPEIMLNGIMYRLKSAVCYKLGDQF-
DQ377945_116678..118612      AMMFYVERRQNKNMFGGECYTGFRSLIDDTPIDVSPEIMLNGIMYRLKSAVCYKLGDQF-
AY603355_100334..102268      AMMFYVERRQNKNMFGGECYTGFRSLIDDTPIDVSPEIMLNGIMYRLKSAVCYKLGDQF-
AY484669_116075..118009      AMMFYVERRQNKNMFGGECYTGFRSLIDDTPIDVSPEIMLNGIMYRLKSAVCYKLGDQF-
M35027_114438..116372        AMMFYVERRQNKNMFGGECYTGFRSLIDDTPIDVSPEIMLNGIMYRLKSAVCYKLGDQF-
AY243312_111294..113228      AMMFYVERRQNKNMFGGECYTGFRSLIDDTPIDVSPEIMLNGIMYRLKSAVCYKLGDQF-
M27914_1206..1810            ------------------------------------------------------------
AY678276_115750..113819      AMMFYVERRQNKNMFGGECYTGFRSLIDDTPIDVSPEIMLNGIMYRLKSAVCYKLGDQF-
AY678275_113931..115865      AMMFYVERRQNKNMFGGECYTGFRSLIDDTPIDVSPEIMLNGIMYRLKSAVCYKLGDQF-
X94355_127555..129489        AMMFYVERRQNKNMFGGECYTGFRSLIDDTPIDVSPEIMLNGIMYRLKSAVCYKLGDQF-
AY009089_112369..114303      AMMFYVERRQNKNMFGGECYTGFRSLIDDTPIDVSPEIMLNGIMYRLKSAVCYKLGDQF-
AY678277_113931..115865      AMMFYVERRQNKNMFGGECYTGFRSLIDDTPIDVSPEIMLNGIMYRLKSAVCYKLGDQF-
AF438165_114159..116093      AMMFYVERRQNKNMFGGECYTGFRSLIDDTPIDVSPEIMLNGIMYRLKSAVCYKLGDQF-
X76262_2795..4108            AMMFYVERRQNKNMFGGECYTGFRSLIDDTPIDVSPEIMLNGIMYRLKSAVCYKLGDQF-
M11079_228..2159             AMMFYVERRQNKNMFGGECYTGFRSLIDDTPIDVSPEIMLNGIMYRLKSAVCYKLGDQF-
AF012825_120109..122043      AMMFYVERRQNKNMFGGECYTGFRSLIDDTPIDVSPEIMLNGIMYRLKSAVCYKLGDQF-
AY313848_114167..116101      AMMFYVERRQNKNMFGGECYTGFRSLIDDTPIDVSPEIMLNGIMYRLKSAVCYKLGDQF-
AF095689_110861..112795      AMMFYVERRQNKNMFGGECYTGFRSLIDDTPIDVSPEIMLNGIMYRLKSAVCYKLGDQF-
AF482758_128039..129973      AMMFYVERRQNKNMFGGECYTGFRSLIDDTPIDVSPEIMLNGIMYRLKSAVCYKLGDQF-
DQ011157_111023..112957      AMMFYVERRQNKNMFGGECYTGFRSLIDDTPIDVSPEIMLNGIMYRLKSAVCYKLGDQF-
AY741551_111016..112950      AMMFYVERRQNKNMFGGECYTGFRSLIDDTPIDVSPEIMLNGIMYRLKSAVCYKLGDQF-
DQ011153_111023..112957      AMMFYVERRQNKNMFGGECYTGFRSLIDDTPIDVSPEIMLNGIMYRLKSAVCYKLGDQF-
AF380138_111353..113287      AMMFYVERRQNKNMFGGECYTGFRSLIDDTPIDVSPEIMLNGIMYRLKSAVCYKLGDQF-
AY753185_111255..113189      AMMFYVERRQNKNMFGGECYTGFRSLIDDTPIDVSPEIMLNGIMYRLKSAVCYKLGDQF-
DQ011155_111468..113402      AMMFYVERRQNKNMFGGECYTGFRSLIDDTPIDVSPEIMLNGIMYRLKSAVCYKLGDQF-
AY603973_111012..112946      AMMFYVERRQNKNMFGGECYTGFRSLIDDTPIDVSPEIMLNGIMYRLKSAVCYKLGDQF-
DQ011154_111487..113421      AMMFYVERRQNKNMFGGECYTGFRSLIDDTPIDVSPEIMLNGIMYRLKSAVCYKLGDQF-
DQ011156_111488..113422      AMMFYVERRQNKNMFGGECYTGFRSLIDDTPIDVSPEIMLNGIMYRLKSAVCYKLGDQF-
X03729_1..254                ------------------------------------------------------------
AF170722_89170..91131        VLMFYVERRQHKNTFGGECYTGYRSLINDSSLDISPDIVLNGIMYRLKSAVCYKIGDQL-
AF170726_89962..91923        VLMFYVERRQHKNTFGGECYTGYRSLINDSPIDVSPDIVLNGIMYRLKSAVCYKIGDQF-
AY077835_88638..86659        VLIFYVERRQHRNTFGGECYTGYRSIINDSPIELSQEVVINGIMYKLKSAVCYKVGDNF-
AY077836_88701..86722        VLIFYVERRQHRNTFGGECYTGYRSIINDSPIELSQEVVINGIMYKLKSAVCYKVGDNF-
AF409137_87229..89214        VLIFYVERRQHRNTFGGECYTGYRSIINDSPIELSQEVVINGIMYKLKSAVCYKVGDNF-
AF325528_87229..89214        VLIFYVERRQHRNTFGGECYTGYRSIINDSPIELSQEVVINGIMYKLKSAVCYKVGDNF-
AF409138_87101..89086        VLIFYVERRQHRNTFGGECYTGYRSIINDSPIELSQEVVINGIMYKLKSAVCYKVGDNF-
AY077832_88774..86792        VLIFYVERRQHRNTFGGECYTGYRSIINDSPIELSQEVVINGIMYKLKSAVCYKVGDNF-
AY077833_88877..86895        VLIFYVERRQHRNTFGGECYTGYRSIINDSPIELSQEVVINGIMYKLKSAVCYKVGDNF-
AY077834_88683..86701        VLIFYVERRQHRNTFGGECYTGYRSIINDSPIELSQEVVINGIMYKLKSAVCYKVGDNF-
AY386371_82467..84440        VLMFYVERRQHKNTFGGECYTGYRSLINDSPIDVSQEIVINGIMYRLRSAVCYKLGDQF-
AJ293568_88060..90033        VLMFYVERRQHKNTFGGECYTGYRSLINDSPIDVSQEIVINGIMYRLRSAVCYKLGEQF-
AF410153_85762..87720        VLMFYVERRQHRNTFSGECYTGYRSIINDSPIELSQEIVINGIMYRLKSAVCYKIGNTF-
AY689436_97700..95745        VLMFYIERRQHKNTFGGECYTGYRSIINDSPIDVAQEILINGIMYRLKSAVCYKIGDQF-
AY689437_100751..98796       VLMFYIERRQHKNTFGGECYTGYRSIINDSPIDVAQEILINGIMYRLKSAVCYKIGDQF-
AF063866_148850..150796      IFVLSIPRIISSLYYNGYA-NEYGGRLNTRYINIDQTITISDRIFILSSAVCYKSATTI-
AF250284_130483..132489      MFILSIPRLIKQSYSYGLP-DEFSDRLLTKYVDLDQNITIGCNMFQLRAAVCYKISKYV-
                                                                                         

DQ356948_148623..146599      -SGDRCDGN-----NLFLQGYYTIVFTEEGPWVYDPYSIYTKEGRESRLTRAMRNYFGRE
AY455301_1..418              ------------------------------------------------------------
AY455304_1..418              ------------------------------------------------------------
AY455303_1..418              ------------------------------------------------------------
AY455300_1..418              ------------------------------------------------------------
AY455307_1..418              ------------------------------------------------------------
AY455306_1..418              ------------------------------------------------------------
AY455305_1..418              ------------------------------------------------------------
AY455302_1..418              ------------------------------------------------------------
AY455299_1..418              ------------------------------------------------------------
AY455308_1..418              ------------------------------------------------------------
AY455310_1..418              ------------------------------------------------------------
AY455309_1..418              ------------------------------------------------------------
AY453675_211..700            ---DNCGGA-----DAFANGYCTILFTDAGPWLYDPMTVLSRSAREARLMRAMRNTFAQE
AY386264_81557..83584        ---DNCGGA-----DAFANGYCTILFTDAGPWLYDPMTVLSRSAREARLMRAMRNAFAQE
AY455292_1..418              ------------------------------------------------------------
AY455291_1..418              ------------------------------------------------------------
AY455298_1..418              ------------------------------------------------------------
AY455296_1..418              ------------------------------------------------------------
AY455294_1..418              ------------------------------------------------------------
AY455295_1..418              ------------------------------------------------------------
AY455293_1..418              ------------------------------------------------------------
AY455297_1..418              ------------------------------------------------------------
AY453669_208..697            ---DNCSGA-----DAFANGYCTILFTDAGPWLYDPMTVLSRSAREARLMRAMRNTFAQE
AY453670_208..697            ---DNCSGA-----DAFANGYCTILFTDAGPWLYDPMTVLSRSAREARLMRAMRNTFAQE
AY453671_208..697            ---DNCSGA-----DAFANGYCTILFTDAGPWLYDPMTVLSRSAREARLMRAMRNTFAQE
AY453674_208..697            ---DNCSGA-----DAFANGYCTILFTDAGPWLYDPMTVLSRSAREARLMRAMRNTFAQE
AY453668_208..697            ---DNCSGA-----DAFANGYCTILFTDAGPWLYDPMTVLSRSAREARLMRAMRNTFAQE
AY453673_208..697            ---DNCSGA-----DAFANGYCTILFTDAGPWLYDPMTVLSRSAREARLMRAMRNTFAQE
AY386263_80419..82446        ---DNCSGA-----DAFANGYCTILFTDAGPWLYDPMTVLSRSAREARLMRAMRNTFAQE
AY453672_208..697            ---DNCSGA-----DAFANGYCTILFTDAGPWLYDPMTVLSRSAREARLMRAMRNTFAQE
AX754989_80785..82815        ---DNCSGA-----DAFANGYCTILFTDAGPWLYDPMTVLSRSAREARLMRAMRNTFAQE
DQ184476_80791..82821        ---DNCSGA-----DAFANGYCTILFTDAGPWLYDPMTVLSRSAREARLMRAMRNTFAQE
AY453688_212..704            ---DGCGAA-----DAFANGYCTILFTDAGPWLYDPMTVLSRSAREARLMRAMRNTFSQE
AY453679_213..705            ---DGCGGA-----DAFANGYCTILFTDAGPWLYDPMTVLSRSAREGRLMRAMRNTFSQE
AY453682_213..705            ---DGCGGA-----DAFANGYCTILFTDAGPWLYDPMTVLSRSAREGRLMRAMRNTFSQE
AY453677_213..705            ---DGCGGA-----DAFANGYCTILFTDAGPWLYDPMTVLSRSAREGRLMRAMRNTFSQE
AY453686_213..705            ---DGCGGA-----DAFANGYCTILFTDAGPWLYDPMTVLSRSAREGRLMRAMRNTFSQE
AY453678_213..705            ---DGCGGA-----DAFANGYCTILFTDAGPWLYDPMTVLSRSAREGRLMRAMRNTFSQE
AY453685_213..705            ---DGCGGA-----DAFANGYCTILFTDAGPWLYDPMTVLSRSAREGRLMRAMRNTFSQE
AY453680_213..705            ---DGCGGA-----DAFANGYCTILFTDAGPWLYDPMTVLSRSAREGRLMRAMRNTFSQE
AY453683_213..705            ---DGCGGA-----DAFANGYCTILFTDAGPWLYDPMTVLSRSAREGRLMRAMRNTFSQE
AY453684_213..705            ---DGCGGA-----DAFANGYCTILFTDAGPWLYDPMTVLSRSAREGRLMRAMRNTFSQE
AY453676_213..705            ---DGCGGA-----DAFANGYCTILFTDAGPWLYDPMTVLSRSAREGRLMRAMRNTFSQE
AY453681_213..705            ---DGCGGA-----DAFANGYCTILFTDAGPWLYDPMTVLSRSAREGRLMRAMRNTFSQE
AY453687_213..705            ---DGCGGA-----DAFANGYCTILFTDAGPWLYDPMTVLSRSAREARLMRAMRNTFSQE
AY455311_1..418              ------------------------------------------------------------
AY386265_81613..83664        -A-DGCGAV-----DAFANGYCTILFTDAGPWLYDPMSALSRGARESRLMRAMRNLHAQE
AY453689_211..703            ---DGCGTA-----DAFANGYCTILFTDAGPWLYDPMSALSRGARESRLMRAMRNLHAQE
AY453176_1..357              ------------------------------------------------------------
AY453173_1..428              ------------------------------------------------------------
AM050375_1..522              ------------------------------------------------------------
AM050390_1..501              ------------------------------------------------------------
AM050384_1..527              ------------------------------------------------------------
AY530309_1..538              ------------------------------------------------------------
AY530308_1..538              ------------------------------------------------------------
AY530310_1..538              ------------------------------------------------------------
AY318871_272085..274064      -STMSGSCEG---GDIFLKGYYTILFTEMGPWMYDPLSIYSKQSRESRLMRVMKNQYYKE
AM050389_1..565              ------------------------------------------------------------
AY453174_1..428              ------------------------------------------------------------
AY453175_1..428              ------------------------------------------------------------
AM050381_1..474              ------------------------------------------------------------
DQ131898_1..578              ------------------------------------------------------------
DQ131897_1..578              ------------------------------------------------------------
DQ131893_1..578              ------------------------------------------------------------
DQ131902_1..578              ------------------------------------------------------------
DQ131894_1..578              ------------------------------------------------------------
DQ131899_1..578              ------------------------------------------------------------
DQ131891_1..578              ------------------------------------------------------------
DQ131896_1..578              ------------------------------------------------------------
DQ131895_1..578              ------------------------------------------------------------
DQ131901_1..578              ------------------------------------------------------------
DQ131900_1..578              ------------------------------------------------------------
AM050391_1..514              ------------------------------------------------------------
AM050386_1..505              ------------------------------------------------------------
AY453177_1..429              ------------------------------------------------------------
AM050383_1..561              ------------------------------------------------------------
AM050382_1..564              ------------------------------------------------------------
AY530311_1..538              ------------------------------------------------------------
AY530306_1..541              ------------------------------------------------------------
AJ005164_1368..3341          TMSGSCDGG-----DVFLKGYYTILFTEMGPWMYDPLSIYSKQSRESRLMRVMKNQYYKE
AJ581527_188703..190676      TMSGSCDGG-----DVFLKGYYTILFTEMGPWMYDPLSIYSKQSRESRLMRVMKNQYYKE
AF198100_199529..201502      TMSGSCDGG-----DVFLKGYYTILFTEMGPWMYDPLSIYSKQSRESRLMRVMKNQYYKE
M25781_283..2256             TMSGSCDGG-----DVFLKGYYTILFTEMGPWMYDPLSIYSKQSRESRLMRVMKNQYYKE
AY530302_1..538              ------------------------------------------------------------
AY530304_1..538              ------------------------------------------------------------
AY530307_1..538              ------------------------------------------------------------
AM050380_1..506              ------------------------------------------------------------
AM050378_1..524              ------------------------------------------------------------
AM050379_1..508              ------------------------------------------------------------
AM050377_1..520              ------------------------------------------------------------
AM050392_1..526              ------------------------------------------------------------
AM050376_1..588              ------------------------------------------------------------
DQ131892_1..584              ------------------------------------------------------------
AM050387_1..507              ------------------------------------------------------------
AY530303_1..541              ------------------------------------------------------------
AM050388_1..545              ------------------------------------------------------------
AY530305_1..541              ------------------------------------------------------------
AM050385_1..509              ------------------------------------------------------------
AY453172_1..428              ------------------------------------------------------------
AY453171_1..428              ------------------------------------------------------------
U60315_125310..127337        -I-DGCEPAG----DIFLKGYYTIVFTELGPWLYDPLSVFSKPAREARLLRALKNHYARE
U86932_599..1426             -I-DGCEPAG----DIFLKGYYTIVFTELGPWLYDPLSVFSKPAREARLLRALKNHYARE
X67116_1..526                ------------------------------------------------------------
X76265_1..526                ------------------------------------------------------------
Y16780_103155..105089        -F--DCGSS-----DIFLKGHYTILFTENGPWMYDPLSVFNPGARNARLMRALKNQYKKL
X69198_102150..104084        -F--DCGSS-----DIFLKGHYTILFTENGPWMYDPLSVFNPGARNARLMRALKNQYKKL
L22579_102780..104714        -F--DCGSS-----DIFLKGHYTILFTENGPWMYDPLSVFNPGARNARLMRALKNQYKKL
U94848_106124..108058        -F--DCGSS-----DIFLKGHYTILFTENGPWMYDPLSVFNPGARNARLMRALKNQYKKL
AY313847_114122..116056      -F--DCGSS-----DIFLKGHYTILFTENGPWMYDPLSVFNPGARNARLMRALKNQYKKL
DQ377945_116678..118612      -F--DCGSS-----DIFLKGHYTILFTENGPWMYDPLSVFNPGARNARLMRALKNQYKKL
AY603355_100334..102268      -F--DCGSS-----DIFLKGHYTILFTENGPWMYDPLSVFNPGARNARLMRALKNQYKKL
AY484669_116075..118009      -F--DCGSS-----DIFLKGHYTILFTENGPWMYDPLSVFNPGARNARLMRALKNQYKKL
M35027_114438..116372        -F--DCGSS-----DIFLKGHYTILFTENGPWMYDPLSVFNPGARNARLMRALKNQYKKL
AY243312_111294..113228      -F--DCGSS-----DIFLKGHYTILFTENGPWMYDPLSVFNPGARNARLMRALKNQYKKL
M27914_1206..1810            ------------------------------------------------------------
AY678276_115750..113819      -F--DCGSS-----DIFLKGHYTILFTENGPWMYDPLSVFNPGARNARLMRALKNQYKKL
AY678275_113931..115865      -F--DCGSS-----DIFLKGHYTILFTENGPWMYDPLSVFNPGARNARLMRALKNQYKKL
X94355_127555..129489        -F--DCGSS-----DIFLKGHYTILFTENGPWMYDPLSVFNPGARNARLMRALKNQYKKL
AY009089_112369..114303      -F--DCGSS-----DIFLKGHYTILFTENGPWMYDPLSVFNPGARNARLMRALKNQYKKL
AY678277_113931..115865      -F--DCGSS-----DIFLKGHYTILFTENGPWMYDPLSVFNPGARNARLMRALKNQYKKL
AF438165_114159..116093      -F--DCGSS-----DIFLKGHYTILFTENGPWMYDPLSVFNPGARNARLMRALKNQYKKL
X76262_2795..4108            -F--DCGSS-----DIFLKGHYTILFTENGPWMYDPLSVFNPGARNARLMRALKNQYKKL
M11079_228..2159             -F--DCGSS-----DIFLKGHYTILFTENGPWMYD-LSVFNPGARNARLMRALKNQYKKL
AF012825_120109..122043      -F--DCGSS-----DIFLKGHYTILFTENGPWMYDPLSVFNPGARNARLMRALKNQYKKL
AY313848_114167..116101      -F--DCGSS-----DIFLKGHYTILFTENGPWMYDPLSVFNPGARNARLMRALKNQYKKL
AF095689_110861..112795      -F--DCGSS-----DIFLKGHYTILFTENGPWMYDPLSVFNPGARNARLMRALKNQYKKL
AF482758_128039..129973      -F--DCGSS-----DIFLKGHYTILFTENGPWMYDPLSVFNPGARNARLMRALKNQYKKL
DQ011157_111023..112957      -F--DCGSS-----DIFLKGHYTILFTENGPWMYDPLSVFNPGARNARLMRALKNQYKKL
AY741551_111016..112950      -F--DCGSS-----DIFLKGHYTILFTENGPWMYDPLSVFNPGARNARLMRALKNQYKKL
DQ011153_111023..112957      -F--DCGSS-----DIFLKGHYTILFTENGPWMYDPLSVFNPGARNARLMRALKNQYKKL
AF380138_111353..113287      -F--DCGSS-----DIFLKGHYTILFTENGPWMYDPLSVFNPGARNARLMRALKNQYKKL
AY753185_111255..113189      -F--DCGSS-----DIFLKGHYTILFTENGPWMYDPLSVFNPGARNARLMRALKNQYKKL
DQ011155_111468..113402      -F--DCGSS-----DIFLKGHYTILFTENGPWMYDPLSVFNPGARNARLMRALKNQYKKL
AY603973_111012..112946      -F--DCGSS-----DIFLKGHYTILFTENGPWMYDPLSVFNPGARNARLMRALKNQYKKL
DQ011154_111487..113421      -F--DCGSS-----DIFLKGHYTILFTENGPWMYDPLSVFNPGARNARLMRALKNQYKKL
DQ011156_111488..113422      -F--DCGSS-----DIFLKGHYTILFTENGPWMYDPLSVFNPGARNARLMRALKNQYKKL
X03729_1..254                ---------------------------------------------------ALKNQYKKL
AF170722_89170..91131        -FNNCNDAS-----DIFLKGHYTILFTEMGPWMYDPLSVFNKASRDARMLRALKNQYRKV
AF170726_89962..91923        -FNNCNDAS-----DIFLKGHYTILFTEMGPWMYDPLSVFNKASRDARMLRALKNQYRKV
AY077835_88638..86659        -F-E-CHTNN---TDIFLKGHYSIIFTELGPWMYDPLSFFNKSSRDSRMMRSLKNQYRKM
AY077836_88701..86722        -F-E-CHTNN---TDIFLKGHYSIIFTELGPWMYDPLSFFNKSSRDSRMMRSLKNQYRKM
AF409137_87229..89214        -F-E-CHTNN---TDIFLKGHYSIIFTELGPWMYDPLSFFNKSSRDSRMMRSLKNQYRKT
AF325528_87229..89214        -F-E-CHTNN---TDIFLKGHYSIIFTELGPWMYDPLSFFNKSSRDSRMMRSLKNQYRKT
AF409138_87101..89086        -F-E-CHTNN---TDIFLKGHYSIIFTELGPWMYDPLSFFNKSSRDSRMMRSLKNQYRKT
AY077832_88774..86792        -F-E-CHTNN---TDIFLKGHYSIIFTELGPWMYDPLSFFNKSSRDSRMMRSLKNQYRKT
AY077833_88877..86895        -F-E-CHTNN---TDIFLKGHYSIIFTELGPWMYDPLSFFNKSSRDSRMMRSLKNQYRKT
AY077834_88683..86701        -F-E-CHTNN---TDIFLKGHYSIIFTELGPWMYDPLSFFNKSSRDSRMMRSLKNQYRKT
AY386371_82467..84440        -FETCSSVNNSISADIFLKGHYTILFTEMGPWMYDPLSIFNKSSRDARMIRAMKNHYRKL
AJ293568_88060..90033        -F-ETCTSVNNISADIFLKGHYTILFTEMGPWMYDPLSIFNKSSRDARMIRAMKNYYRKL
AF410153_85762..87720        -FECDSLQN-----DIFLKGHYTILFTELGPWMYDPLSIYNKTARDARLMRALKNHYRKM
AY689436_97700..95745        -F-DSCNST-----DIFLKGHYTILFTEVGPWMYDPLSIFNKSSRDARMMRALKNQYRKV
AY689437_100751..98796       -F-DSCNST-----DIFLKGHYTILFTEVGPWMYDPLSIFNKSSRDARMMRALKNQYRKV
AF063866_148850..150796      -NADPCFG------TQIAMGTIAIVRTQKGWLRYDPDLKVSCNSQQEILDKMIRSEYNKY
AF250284_130483..132489      -DLDTCIQ------NPISLGTVAIVKTQKGWIRYNPDLMYSCNEKKDLLDKILRNEYKKS
                                                                                         

DQ356948_148623..146599      ----QGEVGEYM--DWMKTEDAARVFEEKRAYMNSRQYSFYDEVISMPEAMSLVSKYACI
AY455301_1..418              ------------------------------------------------------------
AY455304_1..418              ------------------------------------------------------------
AY455303_1..418              ------------------------------------------------------------
AY455300_1..418              ------------------------------------------------------------
AY455307_1..418              ------------------------------------------------------------
AY455306_1..418              ------------------------------------------------------------
AY455305_1..418              ------------------------------------------------------------
AY455302_1..418              ------------------------------------------------------------
AY455299_1..418              ------------------------------------------------------------
AY455308_1..418              ------------------------------------------------------------
AY455310_1..418              ------------------------------------------------------------
AY455309_1..418              ------------------------------------------------------------
AY453675_211..700            --SGGGDGQCLN--EWLRGDGAA-AMAAKQSQHMQHKAMFEDDLLTMEEAMLMISRYCTI
AY386264_81557..83584        ----SGDGQCLN--EWLRGDGAA-AMAAKQSQHMQHKAMFEDDLLTMEEAMLMISRYCTI
AY455292_1..418              ------------------------------------------------------------
AY455291_1..418              ------------------------------------------------------------
AY455298_1..418              ------------------------------------------------------------
AY455296_1..418              ------------------------------------------------------------
AY455294_1..418              ------------------------------------------------------------
AY455295_1..418              ------------------------------------------------------------
AY455293_1..418              ------------------------------------------------------------
AY455297_1..418              ------------------------------------------------------------
AY453669_208..697            --SGAGDGQCLN--EWLRGDGAA-AMAAKQSQHMQHKAMFEDDLLTMEEAMLMISRYCTI
AY453670_208..697            --SGAGDGQCLN--EWLRGDGAA-AMAAKQSQHMQHKAMFEDDLLTMEEAMLMISRYCTI
AY453671_208..697            --SGAGDGQCLN--EWLRGDGAA-AMAAKQSQHMQHKAMFEDDLLTMEEAMLMISRYCTI
AY453674_208..697            --SGAGDGQCLN--EWLRGDGAA-AMAAKQSQHMQHKAMFEDDLLTMEEAMLMISRYCTI
AY453668_208..697            --SGAGDGQCLN--EWLRGDGAA-AMAAKQSQHMQHKAMFEDDLLTMEEAMLMISRYCTI
AY453673_208..697            --SGAGDGQCLN--EWLRGDGAA-AMAAKQSQHMQHKAMFEDDLLTMEEAMLMISRYCTI
AY386263_80419..82446        --SGAGDGQCLN--EWLRGDGAA-AMAAKQSQHMQHKAMFEDDLLTMEEAMLMISRYCTI
AY453672_208..697            --SGAGDGQCLN--EWLRGDGAA-AMAAKQSQHMQHKAMFEDDLLTMEEAMLMISRYCTI
AX754989_80785..82815        -SGAGGDGQCLN--EWLRGDGAA-AMAAKQSQHMQHKAMFEDDLLTMEEAMLMISRYCTI
DQ184476_80791..82821        -SGAGGDGQCLN--EWLRGDGAA-AMAAKQSQHMQHKAMFEDDLLTMEEAMLMISRYCTI
AY453688_212..704            -SGAGGDNQCLN--EWLRGDGAA-AMGAKQSQHMQHKAMFEDDLLTMEEAMLMISRQGTI
AY453679_213..705            -SGTGGDNQCLN--EWLRGDGAA-AMAAKQSQHMQHKAMFEDDLLTMEEAMLMISRHGTI
AY453682_213..705            -SGTGGDNQCLN--EWLRGDGAA-AMAAKQSQHMQHKAMFEDDLLTMEEAMLMISRHGTI
AY453677_213..705            -SGTGGDNQCLN--EWLRGDGAA-AMAAKQSQHMQHKAMFEDDLLTMEEAMLMISRHGTI
AY453686_213..705            -SGTGGDNQCLN--EWLRGDGAA-AMAAKQSQHMQHKAMFEDDLLTMEEAMLMISRHGTI
AY453678_213..705            -SGTGGDNQCLN--EWLRGDGAA-AMAAKQSQHMQHKAMFEDDLLTMEEAMLMISRHGTI
AY453685_213..705            -SGTGGDNQCLN--EWLRGDGAA-AMAAKQSQHMQHKAMFEDDLLTMEEAMLMISRHGTI
AY453680_213..705            -SGTGGDNQCLN--EWLRGDGAA-AMAAKQSQHMQHKAMFEDDLLTMEEAMLMISRHGTI
AY453683_213..705            -SGTGGDNQCLN--EWLRGDGAA-AMAAKQSQHMQHKAMFEDDLLTMEEAMLMISRHGTI
AY453684_213..705            -SGTGGDNQCLN--EWLRGDGAA-AMAAKQSQHMQHKAMFEDDLLTMEEAMLMISRHGTI
AY453676_213..705            -SGTGGDNQCLN--EWLRGDGAA-AMAAKQSQHMQHKAMFEDDLLTMEEAMLMISRHGTI
AY453681_213..705            -SGTGGDNQCLN--EWLRGDGAA-AMAAKQSQHMQHKAMFEDDLLTMEEAMLMISRHGTI
AY453687_213..705            -SGAGGDNQCLN--EWLRGDGAA-AMAAKQSQHMQHKAMFEDDLLTMEEAMLMISRYGTI
AY455311_1..418              ------------------------------------------------------------
AY386265_81613..83664        -NGAGGDSQSLN--DWLRGDGAA-ALAAKQSQHMQHKTMFEDDLLTMEEAMAMISKYCTI
AY453689_211..703            -NGAGGDGQSLN--EWLRGDGAA-ALAAKQSQHMQHKTMFEDDLLTMEEAMAMISKYCTI
AY453176_1..357              ------------------------------------------------------------
AY453173_1..428              ------------------------------------------------------------
AM050375_1..522              ------------------------------------------------------------
AM050390_1..501              ------------------------------------------------------------
AM050384_1..527              ------------------------------------------------------------
AY530309_1..538              ------------------------------------------------------------
AY530308_1..538              ------------------------------------------------------------
AY530310_1..538              ------------------------------------------------------------
AY318871_272085..274064      ---HGNDDGMFY--DWMKEESTKKLCDLKQQQLMNHTVMFEDDLITHEEAMNLISRSCCI
AM050389_1..565              ------------------------------------------------------------
AY453174_1..428              ------------------------------------------------------------
AY453175_1..428              ------------------------------------------------------------
AM050381_1..474              ------------------------------------------------------------
DQ131898_1..578              ------------------------------------------------------------
DQ131897_1..578              ------------------------------------------------------------
DQ131893_1..578              ------------------------------------------------------------
DQ131902_1..578              ------------------------------------------------------------
DQ131894_1..578              ------------------------------------------------------------
DQ131899_1..578              ------------------------------------------------------------
DQ131891_1..578              ------------------------------------------------------------
DQ131896_1..578              ------------------------------------------------------------
DQ131895_1..578              ------------------------------------------------------------
DQ131901_1..578              ------------------------------------------------------------
DQ131900_1..578              ------------------------------------------------------------
AM050391_1..514              ------------------------------------------------------------
AM050386_1..505              ------------------------------------------------------------
AY453177_1..429              ------------------------------------------------------------
AM050383_1..561              ------------------------------------------------------------
AM050382_1..564              ------------------------------------------------------------
AY530311_1..538              ------------------------------------------------------------
AY530306_1..541              ------------------------------------------------------------
AJ005164_1368..3341          ---HGNDDGMFY--DWLKEESTKKLCDIKQQQLMHHTVMFEDDLLSHEEAMNLISRNCCI
AJ581527_188703..190676      ---HGNDDGMFY--DWLKEESTKKLCDIKQQQLMHHTVMFEDDLLSHEEAMNLISRNCCI
AF198100_199529..201502      ---HGNDDGMFY--DWLKEESTKKLCDIKQQQLMHHTVMFEDDLLSHEEAMNLISRNCCI
M25781_283..2256             ---HGNDDGMFY--DWLKEESTKKLCDIKQQQLMHHTVMFEDDLLSHEEAMNLISRNCCI
AY530302_1..538              ------------------------------------------------------------
AY530304_1..538              ------------------------------------------------------------
AY530307_1..538              ------------------------------------------------------------
AM050380_1..506              ------------------------------------------------------------
AM050378_1..524              ------------------------------------------------------------
AM050379_1..508              ------------------------------------------------------------
AM050377_1..520              ------------------------------------------------------------
AM050392_1..526              ------------------------------------------------------------
AM050376_1..588              ------------------------------------------------------------
DQ131892_1..584              ------------------------------------------------------------
AM050387_1..507              ------------------------------------------------------------
AY530303_1..541              ------------------------------------------------------------
AM050388_1..545              ------------------------------------------------------------
AY530305_1..541              ------------------------------------------------------------
AM050385_1..509              ------------------------------------------------------------
AY453172_1..428              ------------------------------------------------------------
AY453171_1..428              ------------------------------------------------------------
U60315_125310..127337        --NAGEDEALFY--DWLKQESTQPVLMAKQQQLMNHRAMFDDDLLPMEEAMSLVSRHCCV
U86932_599..1426             --NAGEDEALFY--DWLKQESTQPVLMAKQQQLMNHRAMFDDDLLPMEEAMSLVSRHCCV
X67116_1..526                ------------------------------------------------------------
X76265_1..526                ------------------------------------------------------------
Y16780_103155..105089        ---SMDSDDGFY--EWLNGDGSV-FAASKQQMLMNHVANFDDDLLTMEEAMSMISRHCCI
X69198_102150..104084        ---SMDSDDGFY--EWLNGDGSV-FAASKQQMLMNHVANFDDDLLTMEEAMSMISRHCCI
L22579_102780..104714        ---SMDSDDGFY--EWLNGDGSV-FAASKQQMLMNHVANFDDDLLTMEEAMSMISRHCCI
U94848_106124..108058        ---SMDSDDGFY--EWLNGDGSV-FAASKQQMLMNHVANFDDDLLTMEEAMSMISRHCCI
AY313847_114122..116056      ---SMDSDDGFY--EWLNGDGSV-FAASKQQMLMNHVANFDDDLLTMEEAMSMISRHCCI
DQ377945_116678..118612      ---SMDSDDGFY--EWLNGDGSV-FAASKQQMLMNHVANFDDDLLTMEEAMSMISRHCCI
AY603355_100334..102268      ---SMDSDDGFY--EWLNGDGSV-FAASKQQMLMNHVANFDDDLLTMEEAMSMISRHCCI
AY484669_116075..118009      ---SMDSDDGFY--EWLNGDGSV-FAASKQQMLMNHVANFDDDLLTMEEAMSMISRHCCI
M35027_114438..116372        ---SMDSDDGFY--EWLNGDGSV-FAASKQQMLMNHVANFDDDLLTMEEAMSMISRHCCI
AY243312_111294..113228      ---SMDSDDGFY--EWLNGDGSV-FAASKQQMLMNHVANFDDDLLTMEEAMSMISRHCCI
M27914_1206..1810            ------------------------------------------------------------
AY678276_115750..113819      ---SMDSDDGFY--EWLNGDGSV-FAASKQQMLMNHVANFDDDLLTMEEAMSMISRHCCI
AY678275_113931..115865      ---SMDSDDGFY--EWLNGDGSV-FAASKQQMLMNHVANFDDDLLTMEEAMSMISRHCCI
X94355_127555..129489        ---SMDSDDGFY--EWLNGDGSV-FAASKQQMLMNHVANFDDDLLTMEEAMSMISRHCCI
AY009089_112369..114303      ---SMDSDDGFY--EWLNGDGSV-FAASKQQMLMNHVANFDDDLLTMEEAMSMISRHCCI
AY678277_113931..115865      ---SMDSDDGFY--EWLNGDGSV-FAASKQQMLMNHVANFDDDLLTMEEAMSMISRHCCI
AF438165_114159..116093      ---SMDSDDGFY--EWLNGDGSV-FAASKQQMLMNHVANFDDDLLTMEEAMSMISRHCCI
X76262_2795..4108            ---SMDSDDGFY--EWLNGDGSV-FAASKQQMLMNHVANFDDDLLTMEEAMSMISRHCCI
M11079_228..2159             ---SMDSDDGFY--EWLNGDGSV-FAASKQQMLMNHVANFDDDLLTMEEAMSMISRHCCI
AF012825_120109..122043      ---SMDSDDGFY--EWLNGDGSV-FAASKQQMLMNHVANFDDDLLTMEEAMSMISRHCCI
AY313848_114167..116101      ---SMDSDDGFY--EWLNGDGSV-FAASKQQMLMNHVANFDDDLLTMEEAMSMISRHCCI
AF095689_110861..112795      ---SMDSDDGFY--EWLNGDGSV-FAASKQQMLMNHVANFDDDLLTMEEAMSMISRHCCI
AF482758_128039..129973      ---SMDSDDGFY--EWLNGDGSV-FAASKQQMLMNHVANFDDDLLTMEEAMSMISRHCCI
DQ011157_111023..112957      ---SMDSDDGFY--EWLNGDGSV-FAASKQQMLMNHVANFDDDLLTMEEAMSMISRHCCI
AY741551_111016..112950      ---SMDSDDGFY--EWLNGDGSV-FAASKQQMLMNHVANFDDDLLTMEEAMSMISRHCCI
DQ011153_111023..112957      ---SMDSDDGFY--EWLNGDGSV-FAASKQQMLMNHVANFDDDLLTMEEAMSMISRHCCI
AF380138_111353..113287      ---SMDSDDGFY--EWLNGDGSV-FAASKQQMLMNHVANFDDDLLTMEEAMSMISRHCCI
AY753185_111255..113189      ---SMDSDDGFY--EWLNGDGSV-FAASKQQMLMNHVANFDDDLLTMEEAMSMISRHCCI
DQ011155_111468..113402      ---SMDSDDGFY--EWLNGDGSV-FAASKQQMLMNHVANFDDDLLTMEEAMSMISRHCCI
AY603973_111012..112946      ---SMDSDDGFY--EWLNGDGSV-FAASKQQMLMNHVANFDDDLLTMEEAMSMISRHCCI
DQ011154_111487..113421      ---SMDSDDGFY--EWLNGDGSV-FAASKQQMLMNHVANFDDDLLTMEEAMSMISRHCCI
DQ011156_111488..113422      ---SMDSDDGFY--EWLNGDGSV-FAASKQQMLMNHVANFDDDLLTMEEAMSMISRHCCI
X03729_1..254                ---SMDSDDGFY--EWLNGDGSV-FAASKQQMLMNHVANFDDDLLTMEEAMSMISRHCCI
AF170722_89170..91131        --TDSFDDAEFY--EWVKGDGAA-FASTKQQMLMNHITMFEDDLLKMEEAMSLISRQCCM
AF170726_89962..91923        --TDSFDDAEFY--EWVKGDGAA-FASTKQQMLMNHITMFDDDLLKMEEAMSLISRQCCM
AY077835_88638..86659        SNNNQLDESDFY--EWLKGEGAS-FFLSKQQMLMNHITMFDDDLLKMEEAMSLISRQCCM
AY077836_88701..86722        SNNNQLDESDFY--EWLKGEGAS-FFLSKQQMLMNHITMFDDDLLKMEEAMSLISRQCCM
AF409137_87229..89214        SNNNQLDESDFY--EWLKGEGAS-FFLSKQQMLMNHITMFDDDLLKMEEAMSLISRQCCM
AF325528_87229..89214        SNNNQLDESDFY--EWLKGEGAS-FFLSKQQMLMNHITMFDDDLLKMEEAMSLISRQCCM
AF409138_87101..89086        SNNNQLDESDFY--EWLKGEGAS-FLLSKQQMLMNHITMFDDDLLKMEEAMSLISRQCCM
AY077832_88774..86792        SNNNQLDESDFY--EWLKGEGAS-FFLSKQQMLMNHITMFDDDLLKMEEAMSLISRQCCM
AY077833_88877..86895        SNNNQLDESDFY--EWLKGEGAS-FFLSKQQMLMNHITMFDDDLLKMEEAMSLISRQCCM
AY077834_88683..86701        SNNNQLDESDFY--EWLKGEGAS-FFLSKQQMLMNHITMFDDDLLKMEEAMSLISRQCCM
AY386371_82467..84440        --NNQVDDTDFY--EWIKGEGSQ-YAMSKQQMLMNHITMFEDDILTMEEAISLISRQCCI
AJ293568_88060..90033        -TNNQVDDTDFY--EWMKGEGSQ-YVMSKQQMLMNHVTMFEDDILTIEEAMSLISRQCCI
AF410153_85762..87720        --TNNTDESDFY--EWLKGEGAS-YAAMKQHMLMNHETMFEDDLLKIEEAMSLISRQCCM
AY689436_97700..95745        --SNQYDETEFY--EWLKGEGAS-YAMAKQQMLMNHITTFDDDLLKMEEAMSLISRQCCI
AY689437_100751..98796       --GNQYDETEFY--EWLKGEGAS-YAMAKQQMLMNHITTFDDDLLKMEEAMSLISRQCCI
AF063866_148850..150796      TASDQYGMNEGFDDEFEHWKKDIKNVEKIIDRFDKGYVNIDALIINDSEAIDIISRYGTI
AF250284_130483..132489      LNLNNYEVNQYLDKDYEEWKSTFSSINNIIDKFEKGYVSTDSLIIQEAEAIDIISRYGTI
                                                                                         

DQ356948_148623..146599      LTYSEDY-DNYVAAKSISDIFV-
AY455301_1..418              -----------------------
AY455304_1..418              -----------------------
AY455303_1..418              -----------------------
AY455300_1..418              -----------------------
AY455307_1..418              -----------------------
AY455306_1..418              -----------------------
AY455305_1..418              -----------------------
AY455302_1..418              -----------------------
AY455299_1..418              -----------------------
AY455308_1..418              -----------------------
AY455310_1..418              -----------------------
AY455309_1..418              -----------------------
AY453675_211..700            LIYGQEY-DPYMSSRNMCDVLC-
AY386264_81557..83584        LIYGQEY-DPYMSSRNMCDVLC-
AY455292_1..418              -----------------------
AY455291_1..418              -----------------------
AY455298_1..418              -----------------------
AY455296_1..418              -----------------------
AY455294_1..418              -----------------------
AY455295_1..418              -----------------------
AY455293_1..418              -----------------------
AY455297_1..418              -----------------------
AY453669_208..697            LIYGQEY-DPYMSSRNMCDVLC-
AY453670_208..697            LIYGQEY-DPYMSSRNMCDVLC-
AY453671_208..697            LIYGQEY-DPYMSSRNMCDVLC-
AY453674_208..697            LIYGQEY-DPYMSSRNMCDVLC-
AY453668_208..697            LIYGQEY-DPYMSSRNMCDVLC-
AY453673_208..697            LIYGQEY-DPYMSSRNMCDVLC-
AY386263_80419..82446        LIYGQEY-DPYMSSRNMCDVLC-
AY453672_208..697            LIYGQEY-DPYMSSRNMCDVLC-
AX754989_80785..82815        LIYGQEY-DPYMSSRNMCDVLC-
DQ184476_80791..82821        LIYGQEY-DPYMSSRNMCDVLC-
AY453688_212..704            LIYGQEY-DPYMSSRNMCDVLC-
AY453679_213..705            LIYGQEY-DPYMSSRNMCDVLC-
AY453682_213..705            LIYGQEY-DPYMSSRNMCDVLC-
AY453677_213..705            LIYGQEY-DPYMSSRNMCDVLC-
AY453686_213..705            LIYGQEY-DPYMSSRNMCDVLC-
AY453678_213..705            LIYGQEY-DPYMSSRNMCDVLC-
AY453685_213..705            LIYGQEY-DPYMSSRNMCDVLC-
AY453680_213..705            LIYGQEY-DPYMSSRNMCDVLC-
AY453683_213..705            LIYGQEY-DPYMSSRNMCDVLC-
AY453684_213..705            LIYGQEY-DPYMSSRNMCDVLC-
AY453676_213..705            LIYGQEY-DPYMSSRNMCDVLC-
AY453681_213..705            LIYGQEY-DPYMSSRNMCDVLC-
AY453687_213..705            LIYGQEY-DPYMSSRNMCDVLC-
AY455311_1..418              -----------------------
AY386265_81613..83664        LVYAQEY-DPYMSSRSMCDVLC-
AY453689_211..703            LVYAQEY-DPYMSSRSMCDVLC-
AY453176_1..357              -----------------------
AY453173_1..428              -----------------------
AM050375_1..522              -----------------------
AM050390_1..501              -----------------------
AM050384_1..527              -----------------------
AY530309_1..538              -----------------------
AY530308_1..538              -----------------------
AY530310_1..538              -----------------------
AY318871_272085..274064      LIYAQDY-MPYLATKNISDIFV-
AM050389_1..565              -----------------------
AY453174_1..428              -----------------------
AY453175_1..428              -----------------------
AM050381_1..474              -----------------------
DQ131898_1..578              -----------------------
DQ131897_1..578              -----------------------
DQ131893_1..578              -----------------------
DQ131902_1..578              -----------------------
DQ131894_1..578              -----------------------
DQ131899_1..578              -----------------------
DQ131891_1..578              -----------------------
DQ131896_1..578              -----------------------
DQ131895_1..578              -----------------------
DQ131901_1..578              -----------------------
DQ131900_1..578              -----------------------
AM050391_1..514              -----------------------
AM050386_1..505              -----------------------
AY453177_1..429              -----------------------
AM050383_1..561              -----------------------
AM050382_1..564              -----------------------
AY530311_1..538              -----------------------
AY530306_1..541              -----------------------
AJ005164_1368..3341          LVYAQDY-LPYLATKSITEIFV-
AJ581527_188703..190676      LVYAQDY-LPYLATKSITEIFV-
AF198100_199529..201502      LVYAQDY-LPYLATKSITEIFV-
M25781_283..2256             LVYAQDY-LPYLATKSITEIFV-
AY530302_1..538              -----------------------
AY530304_1..538              -----------------------
AY530307_1..538              -----------------------
AM050380_1..506              -----------------------
AM050378_1..524              -----------------------
AM050379_1..508              -----------------------
AM050377_1..520              -----------------------
AM050392_1..526              -----------------------
AM050376_1..588              -----------------------
DQ131892_1..584              -----------------------
AM050387_1..507              -----------------------
AY530303_1..541              -----------------------
AM050388_1..545              -----------------------
AY530305_1..541              -----------------------
AM050385_1..509              -----------------------
AY453172_1..428              -----------------------
AY453171_1..428              -----------------------
U60315_125310..127337        LVYAQDY-EPYIAAKNITEIFC-
U86932_599..1426             LVYAQDY-EPYIAAKNITEIFC-
X67116_1..526                -----------------------
X76265_1..526                -----------------------
Y16780_103155..105089        LIYAQDY-DQYISARHITELF--
X69198_102150..104084        LIYAQDY-DQYISARHITELF--
L22579_102780..104714        LIYAQDY-DQYISARHITELF--
U94848_106124..108058        LIYAQDY-DQYISARHITELF--
AY313847_114122..116056      LIYAQDY-DQYISARHITELF--
DQ377945_116678..118612      LIYAQDY-DQYISARHITELF--
AY603355_100334..102268      LIYAQDY-DQYISARHITELF--
AY484669_116075..118009      LIYAQDY-DQYISARHITELF--
M35027_114438..116372        LIYAQDY-DQYISARHITELF--
AY243312_111294..113228      LIYAQDY-DQYISARHITELF--
M27914_1206..1810            -----------------------
AY678276_115750..113819      LIYAQDY-DQYISARHITELF--
AY678275_113931..115865      LIYAQDY-DQYISARHITELF--
X94355_127555..129489        LIYAQDY-DQYISARHITELF--
AY009089_112369..114303      LIYAQDY-DQYISARHITELF--
AY678277_113931..115865      LIYAQDY-DQYISARHITELF--
AF438165_114159..116093      LIYAQDY-DQYISARHITELF--
X76262_2795..4108            LIYAQDY-DQYISARHITELF--
M11079_228..2159             LIYAQDY-DQYISARHITELF--
AF012825_120109..122043      LIYAQDY-DQYISARHITELF--
AY313848_114167..116101      LIYAQDY-DQYISARHITELF--
AF095689_110861..112795      LIYAQDY-DQYISARHITELF--
AF482758_128039..129973      LIYAQDY-DQYISARHITELF--
DQ011157_111023..112957      LIYAQDY-DQYISARHITELF--
AY741551_111016..112950      LIYAQDY-DQYISARHITELF--
DQ011153_111023..112957      LIYAQDY-DQYISARHITELF--
AF380138_111353..113287      LIYAQDY-DQYISARHITELF--
AY753185_111255..113189      LIYAQDY-DQYISARHITELF--
DQ011155_111468..113402      LIYAQDY-DQYISARHITELF--
AY603973_111012..112946      LIYAQDY-DQYISARHITELF--
DQ011154_111487..113421      LIYAQDY-DQYISARHITELF--
DQ011156_111488..113422      LIYAQDY-DQYISARHITELF--
X03729_1..254                LIYAQDY-DQYISARHITELF--
AF170722_89170..91131        LIYAQDY-EPYITAKSITELF--
AF170726_89962..91923        LIYAQDY-EPYITAKSITELF--
AY077835_88638..86659        LIYSQDY-DSYITAKNITELF--
AY077836_88701..86722        LIYSQDY-DSYITAKNITELF--
AF409137_87229..89214        LIYSQDY-DSYITAKNITELF--
AF325528_87229..89214        LIYSQDY-DSYITAKNITELF--
AF409138_87101..89086        LIYSQDY-DSYITAKNITELF--
AY077832_88774..86792        LIYSQDY-DSYITAKNITELF--
AY077833_88877..86895        LIYSQDY-DSYITAKNITELF--
AY077834_88683..86701        LIYSQDY-DSYITAKNITELF--
AY386371_82467..84440        LIYAQDY-EPYITAKNMTELF--
AJ293568_88060..90033        LIYAQDY-EPYITAKNITELF--
AF410153_85762..87720        LIYAQDY-EPYITAKNITELF--
AY689436_97700..95745        LIYAQDY-EPYITAKNITELF--
AY689437_100751..98796       LIYAQDY-EPYITAKNITELF--
AF063866_148850..150796      LIYSDQSGSSSLCDVSIKNCYTY
AF250284_130483..132489      IIYAQEY-TNGVDMLPLRRYY--
                                                    
