# Supplementary material for: Identification of multiple independent horizontal gene transfers into poxviruses using a comparative genomics approach
Source: BMC Evol Biol. 2008 Feb 27;8:67. doi: 10.1186/1471-2148-8-67 (PMC2268676; doi:10.1186/1471-2148-8-67)
Supplement: Additional file 8 — Multiple sequence alignments for all poxvirus families. [file 1471-2148-8-67-S8.gz › Network/Servers/gen153069.gen.tcd.ie/Users/kirsten/poxvirus/aln/110.aln]

CLUSTAL W (1.81) multiple sequence alignment

AF482758_9655..10302       ------MDDKIANVIKSMNNQEVNRIIKHLDLQENSTLND----------VITNTCNFMR
X94355_8281..8940          ------MDDKISNAIKAMNNQEVNRIIKNLDLQENSTVND----------VITNTCNFMR
AF482758_38740..39273      ------------MTSSTMGNDE-PNVLE-V--------YD-AT-------FLPEGSS-MD
AF012825_30328..30861      ------------MTSSAMDNNE-PKVLEMV--------YD-AT-------ILPEGSG-MD
AY753185_22468..23001      ------------MTSSAMDNNE-SKVLEMV--------YD-AT-------ILPECSG-MD
AY603973_22225..22758      ------------MTSSAMDNNE-SKVLEMV--------YD-AT-------ILPECSG-MD
DQ011157_22419..22952      ------------MTSSAMDNNE-SKVLEMV--------YD-AT-------ILPECSG-MD
AY741551_22087..22620      ------------MTSSAMDNNE-SKVLEMV--------YD-AT-------ILPECSG-MD
DQ011153_22419..22952      ------------MTSSAMDNNE-SKVLEMV--------YD-AT-------ILPECSG-MD
DQ011156_22911..23444      ------------MTSSAMDNNE-SKVLEMV--------YD-AT-------ILPECSG-MD
AF380138_22536..23069      ------------MTSSAMDNNE-PKVLEMV--------YD-AT-------ILPECSG-MD
AY743598_17035..17568      ------------MTSSAMDNNE-PKVLEMV--------YD-AT-------ILPECSG-MD
DQ011155_22658..23191      ------------MTSSAMDNNE-PKVLEMV--------YD-AT-------ILPECSG-MD
DQ011154_22678..23211      ------------MTSSAMDNNE-PKVLEMV--------YD-AT-------ILPECSG-MD
Y16780_15966..16499        ------------MSSSTMDNNE-PKVLEMV--------YD-SP-------ILPEGSS-MD
U18338_15966..16499        ------------MSSSTMDNNE-PKVLEMV--------YD-SP-------ILPEGSS-MD
X69198_15135..15668        ------------MSSSTMDNNE-PKVLEMV--------YD-SP-------ILPEGSS-MD
L22579_15801..16334        ------------MSSSTMDNNE-PKVLEMV--------YD-SP-------ILPEGSS-MD
U18340_15403..15936        ------------MSSSTMDNNE-PKVLEMV--------YD-SP-------ILPEGSS-MD
U18337_15208..15741        ------------MSSSTMDNNE-PKVLEMV--------YD-SP-------ILPEGSS-MD
AF438165_25351..25635      -------MIRVCMSSSAMDNNE-PKVLEMV--------YY-SP-------ILPEGSS-MD
AY009089_23663..23947      -------MIRVCMSSSAMDNNE-PKVLEMV--------YY-SP-------ILPEGSS-MD
AF095689_22123..22362      ------------MTSSAMDNNE-PKVLEMV--------YD-AT-------ILPEGSS-MD
X94355_38413..38940        ------------MTSSAMDNNE-PKVLEMV--------YD-AP-------ILPEGSS-MD
M22812_13170..13697        ------------MTSSAMDNNE-PKVLEMV--------YD-AT-------ILPEGSS-MD
AY243312_22309..22836      ------------MTSSAMDNNE-PKVLEMV--------YD-AT-------ILPEGSS-MD
M20779_1612..2139          ------------MTSSAMDNNE-PKVLEMV--------YD-AT-------ILPEGSS-MD
M27649_1419..1820          ------------------------------------------------------------
AY603355_14354..14866      ------------MTSSAMDNNE-PKVLEMV--------YD-AT-------ILPEGSS-M-
U94848_20144..20656        ------------MTSSAMDNNE-PKVLEMV--------YD-AT-------ILPEGSS-MD
M27650_2289..2690          ------------------------------------------------------------
DQ377945_27746..28273      ------------MTSSAMDNNE-PKVLEMV--------YD-AT-------ILPEGSS-MD
AY313847_25196..25723      ------------MTSSAMDNNE-PKVLEMV--------YD-AT-------ILPEGSS-MD
AY313848_25218..25745      ------------MTSSAMDNNE-PKVLEMV--------YD-AT-------ILPEGSS-MD
M35027_25359..25886        ------------MTSSAMDNNE-PKVLEMV--------YD-AT-------ILPEGSS-MD
AY484669_26933..27460      ------------MTSSAMDNNE-PKVLEMV--------YD-AT-------ILPEGSS-MD
AY678275_24889..25416      ------------MTSSAMDNNE-PKVLEMV--------YD-AT-------ILPEGSS-MD
AY678277_24889..25416      ------------MTSSAMDNNE-PKVLEMV--------YD-AT-------ILPEGSS-MD
AY678276_25334..24810      ------------MTSSAMDNNE-PKVLEMV--------YD-AT-------ILPEGSS-MD
AY188507_1..265            ------------MTSSAMDNNE-PKVLEMV--------YD-AT-------ILPEGSS-MD
M23701_2146..2310          ------------MTSSAMDNNE-PKVLEMV--------YD-AT-------I-------MV
AY678276_9622..9512        -------------------------MLALL----------------------------MV
AY386371_3003..3722        ------MEYKYLITKYVRCINN-QTFVNEFKKRFCFSDFDIDPTEDQIVKIFLKEPPQCT
AJ293568_3630..4346        ---MDYKSLITKYVKCIYKSNN-KNFVEEFKKNFYFSDFDIDPTEDEIVGIFLEEPLQCT
AY689436_9972..9253        MNYEQKNKLMQKYICLICEVDE-EKLRTLFKEIFYFSKHD-RVSKELMIDFLTETDDKLS
AY689437_12269..11604      MNYEQKNKLMQKYICLICEVDE-EKLRTLFKEVFYFSKHD-RISKELMIDFLTETDDKLS
AY077835_5518..5396        ------------------------------------------------------------
AY077836_5579..5457        ------------------------------------------------------------
AY077832_6082..5930        ------------------------------------------------------------
AY077833_6211..6059        ------------------------------------------------------------
AY077834_5990..5838        ------------------------------------------------------------
AF409137_5701..6393        MYTKNKFKIFTKYITFLFSINE-KKVKYFLNKVFYLSNYD-YTKYDITKIVLKNSNK-FT
AF325528_5697..6389        MYTKNKFKIFTKYITFLFSINE-KKVKYFLNKVFYLSNYD-YTKYDITKIVLKNSNK-FT
AF336128_753..1445         MYTKNKFKIFTKYITFLFSINE-KKVKYFLNKVFYLSNYD-YTKDDITKIVLKNSNK-FT
AF409138_5579..6271        MYTKNKFKIFTKYITFLFSINE-KKVKYFLNKVFYLSNYD-YTKDDITKIVLKNSNK-FT
                                                                                       

AF482758_9655..10302       DGVLTKL----FFQEFI------KYMPFSVIVA-KTQVR-------------------GF
X94355_8281..8940          DGVLTKL----FFQEFI------KYMPFSVIVA-KTQVR-------------------GF
AF482758_38740..39273      PNIIDCI------NRHI-----------DMCIQRRSYSS-------------------SI
AF012825_30328..30861      PSIIDCI------NRHI-----------NMCTQ-RSYSS-------------------NI
AY753185_22468..23001      PSIIDCI------NRHI-----------NMRIQ-RSYSS-------------------NI
AY603973_22225..22758      PSIIDCI------NRHI-----------NMRIQ-RSYSS-------------------NI
DQ011157_22419..22952      PSIIDCI------NRHI-----------NMRIQ-RSYSS-------------------NI
AY741551_22087..22620      PSIIDCI------NRHI-----------NMRIQ-RSYSS-------------------NI
DQ011153_22419..22952      PSIIDCI------NRHI-----------NMRIQ-RSYSS-------------------NI
DQ011156_22911..23444      PSIIDCI------NRHI-----------NMRIQ-RSYSS-------------------NI
AF380138_22536..23069      PSIIDCI------NRHI-----------NMRIQ-RSYSS-------------------NI
AY743598_17035..17568      PSIIDCI------NRHI-----------NMRIQ-RSYSS-------------------NI
DQ011155_22658..23191      PSIIDCI------NRHI-----------NMRIQ-RSYSS-------------------NI
DQ011154_22678..23211      PSIIDCI------NRHI-----------NMRIQ-RSYSS-------------------NI
Y16780_15966..16499        PNIINCI------NRHI-----------NMCLQ-HTYSS-------------------SI
U18338_15966..16499        PNIINCI------NRHI-----------NMCLQ-HTYSS-------------------SI
X69198_15135..15668        PNIINCI------NRHI-----------NMCLQ-HTYSS-------------------SI
L22579_15801..16334        PNIINCI------NRHI-----------NMCLQ-HTYSS-------------------SI
U18340_15403..15936        PNIINCI------NRHI-----------NMCLQ-HTYSS-------------------SI
U18337_15208..15741        PNIINCI------NRHI-----------NMCLQ-HTYSS-------------------SI
AF438165_25351..25635      PNIINCI------NRHI-----------NICIQ-RTYSS-------------------SI
AY009089_23663..23947      PNIINCI------NRHI-----------NICIQ-RTYSS-------------------SI
AF095689_22123..22362      PYIMDCI------NRHI-----------NMCIQ-RTYSS-------------------SI
X94355_38413..38940        PNIIDCI------NRHI-----------NMCIQ-RTYSS-------------------SI
M22812_13170..13697        PNIMDCI------NRHI-----------NMCIQ-RTYSS-------------------SI
AY243312_22309..22836      PNIMDCI------NRHI-----------NMCIQ-RTYSS-------------------SI
M20779_1612..2139          PNIMDCI------NRHI-----------NMCIQ-RTYSS-------------------SI
M27649_1419..1820          -----------------------------MCIQ-RTYSS-------------------SI
AY603355_14354..14866      ----DCI------NRHI-----------NMCIQ-RTYSS-------------------SI
U94848_20144..20656        -----CI------NRHI-----------NMCIQ-RTYSS-------------------SI
M27650_2289..2690          -----------------------------MCIQ-RTYSS-------------------SI
DQ377945_27746..28273      PNIIDCI------NRHI-----------NMCIQ-RTYSS-------------------SI
AY313847_25196..25723      PNIIDCI------NRHI-----------NMCIQ-RTYSS-------------------SI
AY313848_25218..25745      PNIIDCI------NRHI-----------NMCIQ-RTYSS-------------------SI
M35027_25359..25886        PNIMDCI------NRHI-----------NMCIQ-RTYSS-------------------SI
AY484669_26933..27460      PNIIDCI------NRHI-----------NMCIQ-RTYSS-------------------SI
AY678275_24889..25416      PNIMDCI------NRHI-----------NMCIQ-RTYSS-------------------SI
AY678277_24889..25416      PNIMDCI------NRHI-----------NMCIQ-RTYSS-------------------SI
AY678276_25334..24810      PNIMDCI------NRHI-----------NMCIQ-RTYSS-------------------SI
AY188507_1..265            PNIMDCI------NRHI-----------NMCIQ-RTYSS-------------------SI
M23701_2146..2310          CNMIDCV---------------------------RNTNL---------------------
AY678276_9622..9512        CNMIDCV---------------------------RNTNL---------------------
AY386371_3003..3722        FYIIQLI------SKRIMKEGENLMLITELKKD-DVYFEDMLYPELLDYRLADSM---ST
AJ293568_3630..4346        FYTIQLI------SKSIMNKQEVLEIMSELKKD-NVYFENIFYTTIFDHHLV------DS
AY689436_9972..9253        FSIIKFVSNILYENRKLVYELINDGIYNVTIIPFKVWKEYKYINSMSDVD--------DF
AY689437_12269..11604      FSIIKFVSNILYENRKLVYELINDGIYNVTIIPFKVWKEYKYINSMSDVD--------DF
AY077835_5518..5396        ------------------------------------------------------------
AY077836_5579..5457        ------------------------------------------------------------
AY077832_6082..5930        ------------------------------------------------------------
AY077833_6211..6059        ------------------------------------------------------------
AY077834_5990..5838        ------------------------------------------------------------
AF409137_5701..6393        FTMIKVI------SEYVLNENDYKKVIKELKIDGEYYADFYPFIKSKSFKHINSMKKVNF
AF325528_5697..6389        FTMIKVI------SEYVLNENDYKKVIKELKIDGEYYADFYPFIKSKSFKHINSMKKVNF
AF336128_753..1445         FTMIKVI------SEYVLNENDYKKVIKELKIDGEYYADFYPFIKSKSFKHINSMKKVNF
AF409138_5579..6271        FTMIKVI------SEYVLNENDYKKVIKELKIDGEYYADFYPFIKSKSFKHINSMKKVNF
                                                                                       

AF482758_9655..10302       YNLVKEYLRIVRNLN----IDDMGP-----IFKEFTTYEDLAIEKYGKPFIRDACVTVL-
X94355_8281..8940          YNLVKEYLRIVRNLN----IDDMGP-----VFKEFTIYEDLAIEKYGKPFIRDACVTVLD
AF482758_38740..39273      IAILDRFLTMNKDEL----NNTTCH-----IIKEFMTYEQMAIDHYG-GYVNAILYQIR-
AF012825_30328..30861      IAILDRFLMMNKDEL----NNTQCH-----IIKEFMTYEQMAIDHYG-GYVNAILYQIR-
AY753185_22468..23001      IAILDRFLMMNKDEL----NNTQCH-----IIKEFMTYEQMAIDYYG-GYVNAILYQIR-
AY603973_22225..22758      IAILDRFLMMNKDEL----NNTQCH-----IIKEFMTYEQMAIDYYG-GYVNAILYQIR-
DQ011157_22419..22952      IAILDRFLMMNKDEL----NNTQCH-----IIKEFMTYEQMAIDYYG-GYVNAILYQIR-
AY741551_22087..22620      IAILDRFLMMNKDEL----NNTQCH-----IIKEFMTYEQMAIDYYG-GYVNAILYQIR-
DQ011153_22419..22952      IAILDRFLMMNKDEL----NNTQCH-----IIKEFMTYEQMAIDYYG-GYVNAILYQIR-
DQ011156_22911..23444      IAILDRFLMMNKDEL----NNTQCH-----IIKEFMTYEQMAIDYYG-GYVNAILYQIR-
AF380138_22536..23069      IAILDRFLMMNKDEL----NNTQCH-----IIKEFMTYEQMAIDYYG-GYVNAILYQIR-
AY743598_17035..17568      IAILDRFLMMNKDEL----NNTQCH-----IIKEFMTYEQMAIDYYG-GYVNAILYQIR-
DQ011155_22658..23191      IAILDRFLMMNKDEL----NNTQCH-----IIKEFMTYEQMAIDYYG-GYVNAILYQIR-
DQ011154_22678..23211      IAILDRFLMMNKDEL----NNTQCH-----IIKEFMTYEQMAIDYYG-GYVNAILYQIR-
Y16780_15966..16499        IAILDRFLMMNKDEL----NNTQCH-----IIKEFMTYEQMAIDHYG-GYVNAILYQIR-
U18338_15966..16499        IAILDRFLMMNKDEL----NNTQCH-----IIKEFMTYEQMAIDHYG-GYVNAILYQIR-
X69198_15135..15668        IAILDRFLMMNKDEL----NNTQCH-----IIKEFMTYEQMAIDHYG-GYVNAILYQIR-
L22579_15801..16334        IAILDRFLMMNKDEL----NNTQCH-----IIKEFMTYEQMAIDHYG-GYVNAILYQIR-
U18340_15403..15936        IAILDRFLMMNKDEL----NNTQCH-----IIKEFMTYEQMAIDHYG-GYVNAILYQIR-
U18337_15208..15741        IAILDRFLMMNKDEL----NNTQCH-----IIKEFMTYEQMAIDHYG-GYVNAILYQIR-
AF438165_25351..25635      IAILDRFLMMNKDEL----NNTQFH-----IIKEFMTYEQMAIDH---------------
AY009089_23663..23947      IAILDRFLMMNKDEL----NNTQFH-----IIKEFMTYEQMAIDH---------------
AF095689_22123..22362      IAILDRFLMMNKDEL----NNTQCH-----IIKNL-------------------------
X94355_38413..38940        IAILDRFLMMNKDEL----NNTQCH-----IIKEFMTYEQMAIDHYG-GYVNAILYQIR-
M22812_13170..13697        IAILDRFLMMNKDEL----NNTQCH-----IIKEFMTYEQMAIDHYG-GYVNAILYQIR-
AY243312_22309..22836      IAILDRFLMMNKDEL----NNTQCH-----IIKEFMTYEQMAIDHYG-GYVNAILYQIR-
M20779_1612..2139          IAILDRFLMMNKDEL----NNTQCH-----IIKEFMTYEQMAIDHYG-GYVNAILYQIR-
M27649_1419..1820          IAILDRFLMMNKDEL----NNTQCH-----IIKEFMTYEQMAIDHYG-GYVNAILYQIR-
AY603355_14354..14866      IAILDRFLMMNKDEL----NNTQCH-----IIKEFMTYEQMAIDHYG-EYVNAILYQIR-
U94848_20144..20656        IAILDRFLMMNKDEL----NNTQCH-----IIKEFMTYEQMAIDHYG-EYVNAILYQIR-
M27650_2289..2690          IAILDRFLMMNKDEL----NNTQCH-----IIKEFMTYEQMAIDHYG-EYVNAILYQIR-
DQ377945_27746..28273      IAILDRFLTMNKDEL----NNTQCH-----IIKEFMTYEQMAIDHYG-GYVNAILYQIR-
AY313847_25196..25723      IAILDRFLTMNKDEL----NNTQCH-----IIKEFMTYEQMAIDHYG-GYVNAILYQIR-
AY313848_25218..25745      IAILDRFLTMNKDEL----NNTQCH-----IIKEFMTYEQMAIDHYG-GYVNAILYQIR-
M35027_25359..25886        IAILNRFLTMNKDEL----NNTQCH-----IIKEFMTYEQMAIDHYG-EYVNAILYQIR-
AY484669_26933..27460      IAILDRFLTMNKDEL----NNTQCH-----IIKEFMTYEQMAIDHYG-EYVNAILYQIR-
AY678275_24889..25416      IAILDRFLTMNKDEL----NNTQCH-----IIKEFMTYEQMAIDHYG-EYVNAILYQIC-
AY678277_24889..25416      IAILDRFLTMNKDEL----NNTQCH-----IIKEFMTYEQMAIDHYG-EYVNAILYQIC-
AY678276_25334..24810      IAILDRFLTMNKDEL----NNTQCH-----IIKEFMTYEQMAIDHYG-EYVNAILYQIR-
AY188507_1..265            IAILDRFLTMNKDEL----NNTQCH-----IIKEFMTYEQMAID----------------
M23701_2146..2310          -------LSMNT------------------------------------GYKHKLKFNII-
AY678276_9622..9512        -------LSMNT------------------------------------GYKHKLKFNII-
AY386371_3003..3722        VSGILSFNIMMKEYFYFRQNNKNCNTYVGKIFKEIISYDQLAINHYGKSYIKNAIAEIN-
AJ293568_3630..4346        MSVVSNFNIMMKEYFSFRQNNKNNNIHVGKIFREIMSYDELAINHYGQLYIKNAIIEI--
AY689436_9972..9253        NNMMEVYFMYRKNNEDVDFNDVPIG----KIYSELLTYDKMAIDHYGNNYINTSITNLE-
AY689437_12269..11604      NNMMEVYFMYRKNNEDVDFNDVAIG----KIYNELLTYDKMAIDHYGTNYINKSITNLD-
AY077835_5518..5396        ------------------------------------------------------------
AY077836_5579..5457        ------------------------------------------------------------
AY077832_6082..5930        ------------------------------------------------MFLNKVFY----
AY077833_6211..6059        ------------------------------------------------MFLNKVFY----
AY077834_5990..5838        ------------------------------------------------MFLNKVFY----
AF409137_5701..6393        NDMMENYFMVRKMKN----TKRIGK-----IYTEFLTYDTMAVNYYGVDYINKIISKLR-
AF325528_5697..6389        NDMMENYFMVRKMKN----TKRIGK-----IYTEFLTYDTMAVNYYGVDYINKIISKLR-
AF336128_753..1445         NDMMENYFMVRKMKN----TKKIGK-----IYAEFLTYDAMAVNHYGVEYINKIISKLR-
AF409138_5579..6271        NDMMENYFMVRKMKN----TKKIGK-----IYAEFLTYDAMAVNHYGVEYINKIISKLR-
                                                                                       

AF482758_9655..10302       ---DVQEDRDAVDSDSDMDDLYNIDLYKKLKQKSEGTYTVDPVPFTKTAIGIASIIS---
X94355_8281..8940          VQEDRDAFDSDSDSGSDMDDFYNIDLYKKLKRKSDGTYTVDPVPFTKTAIGIASIIS---
AF482758_38740..39273      ---KRP------------NQHHTIDLFKRIKRTRYDTFKVDPVDFVKKVIGFVSILN---
AF012825_30328..30861      ---KRP------------NKHHTIDLFKRIKRTRYDTFKVDPVEFVKKVIGFVSILN---
AY753185_22468..23001      ---KRP------------NQHHTIDLFKRIKRTRYGTFKVNPVEFVKKVIGFVSILN---
AY603973_22225..22758      ---KRP------------NQHHTIDLFKRIKRTRYGTFKVNPVEFVKKVIGFVSILN---
DQ011157_22419..22952      ---KRP------------NQHHTIDLFKRIKRTRYDTFKVNPVEFVKKVIGFVSILN---
AY741551_22087..22620      ---KRP------------NQHHTIDLFKRIKRTRYDTFKVNPVEFVKKVIGFVSILN---
DQ011153_22419..22952      ---KRP------------NQHHTIDLFKRIKRTRYDTFKVNPVEFVKKVIGFVSILN---
DQ011156_22911..23444      ---KRP------------NQHHTIDLFKRIKRTRYDTFKVNPVEFVKKVIGFVSILN---
AF380138_22536..23069      ---KRP------------NQHHTIDLFKRIKRTRYDTFKVNPVEFVKKVIGFVSILN---
AY743598_17035..17568      ---KRP------------NQHHTIDLFKRIKRTRYDTFKVNPVEFVKKVIGFVSILN---
DQ011155_22658..23191      ---KRP------------NQHHTIDLFKRIKRTRYDTFKVNPVEFVKKVIGFVSILN---
DQ011154_22678..23211      ---KRP------------NQHHTIDLFKRIKRTRYDTFKVNPVEFVKKVIGFVSILN---
Y16780_15966..16499        ---KRP------------NQQHTIDLFKRIKRTRYDTFKVDPVDFVKKVIGFVSILN---
U18338_15966..16499        ---KRP------------NQQHTIDLFKRIKRTRYDTFKVDPVDFVKKVIGFVSILN---
X69198_15135..15668        ---KRP------------NQHHTIDLFKKIKRTRYDTFKVDPVEFVKKVIGFVSILN---
L22579_15801..16334        ---KRP------------NQHHTIDLFKKIKRTRYDTFKVDPVEFVKKVIGFVSILN---
U18340_15403..15936        ---KRP------------NQHHTIDLFKKIKRTRYDTFKVDPVEFVKKVIGFVSILN---
U18337_15208..15741        ---KRP------------NQHHTIDLFKKIKRTRYDTFKVDPVEFVKKVIGFVSILN---
AF438165_25351..25635      ------------------------------------------------------------
AY009089_23663..23947      ------------------------------------------------------------
AF095689_22123..22362      ------------------------------------------------------------
X94355_38413..38940        ---KRP------------NQHHTIDLFKRIKRTRYDTFKVDPVEFVKKVIGFVSILN---
M22812_13170..13697        ---KRP------------NQHHTIDLFKRIKRTRYDTFKVDPVEFVKKVIGFVSILN---
AY243312_22309..22836      ---KRP------------NQHHTIDLFKRIKRTRYDTFKVDPVEFVKKVIGFVSILN---
M20779_1612..2139          ---KRP------------NQHHTIDLFKRIKRTRYDTFKVDPVEFVKKVIGFVSILN---
M27649_1419..1820          ---KRP------------NQHHTIDLFKRIKRTRYDTFKVDPVEFVKKVIGFVSILN---
AY603355_14354..14866      ---KRP------------NQHHTINLFKKIKRTRYDTFKVDPVEFVKKVIGFVSILN---
U94848_20144..20656        ---KRP------------NQHHTINLFKKIKRTRYDTFKVDPVEFVKKVIGFVSILN---
M27650_2289..2690          ---KRP------------NQHHTINLFKKIKRTRYDTFKVDPVEFVKKVIGFVSILN---
DQ377945_27746..28273      ---KRP------------NQHHTIDLFKKIKRTRYDTFKVDPVEFVKKVIGFVSILN---
AY313847_25196..25723      ---KRP------------NQHHTIDLFKKIKRTRYDTFKVDPVEFVKKVIGFVSILN---
AY313848_25218..25745      ---KRP------------NQHHTIDLFKKIKRTRYDTFKVDPVEFVKKVIGFVSILN---
M35027_25359..25886        ---KRP------------NQHHTIDLFKKIKRTPYDTFKVDPVEFVKKVIGFVSILN---
AY484669_26933..27460      ---KRP------------NQHHTIDLFKRIKRTRYDTFKVDPVEFVKKVIGFVSILN---
AY678275_24889..25416      ---KRP------------NQHHTIDLFKKIKRTRYDTFKVDPVEFVKKVIGFVSILN---
AY678277_24889..25416      ---KRP------------NQHHTIDLFKKIKRTRYDTFKVDPVEFVKKVIGFVSILN---
AY678276_25334..24810      ---KRP------------NQHHTIDLFKKIKRTRYDTFKVDPVEFVKKVIGFVSILN---
AY188507_1..265            ------------------------------------------------------------
M23701_2146..2310          ------------------------------------------------------------
AY678276_9622..9512        ------------------------------------------------------------
AY386371_3003..3722        ---SA-------------KDSYSFSVYKRFKRKIDDTISVN-IDLVKKIIGFISILS---
AJ293568_3630..4346        ---NSP------------RDSYSFSIYKRFKRKIDDTISVN-IDFIKKIIGFISILS---
AY689436_9972..9253        ---TTS------------DRKYSFTLFKRFKRTYDDNIKID-IESIKRMIGLVSIIS---
AY689437_12269..11604      ---ITS------------DRKYSFTLFKRFKRTHDDTIKID-IESIKRMIGLVSIIS---
AY077835_5518..5396        ------------------------------------------------MIGLISIISSKG
AY077836_5579..5457        ------------------------------------------------MIGLISIISSKG
AY077832_6082..5930        --------------------------LSNYDYTKYDITKIVFKNSNKFTFTMIKVIS---
AY077833_6211..6059        --------------------------LSNYDYTKYDITKIVFKNSNKFTFTMIKVIS---
AY077834_5990..5838        --------------------------LSNYDYTKYDITKIVFKNSNKFTFTMIKVIS---
AF409137_5701..6393        ---LS-------------KTHYCFSLYEKNENNIID------ITTIKCMIGLISIIS---
AF325528_5697..6389        ----LS------------KTHYCFSLYEKNENNIID------ITTIKCMIGLISIIS---
AF336128_753..1445         ----LS------------KTRYCFSLYEKNENNVID------ITTMKYIIGLISIIS---
AF409138_5579..6271        ----LS------------KTRYCFSLYEKNENNVID------ITTMKYIIGLISIIS---
                                                                                       

AF482758_9655..10302       KTT----ISNN-ILDGYPVFGWNISPSYVNAFLSYLETKVVS-
X94355_8281..8940          KTT-----ISNNILDGYPVFGWNISPSYVNAFLSYMETKVVS-
AF482758_38740..39273      KYK----PVYN-----YVLFE-NVLYDELKCFIDYVETKYFQN
AF012825_30328..30861      KYK----PIYS-----YVLYE-NVLYDELKCFIDYVETKYFQN
AY753185_22468..23001      KYK----PIYS-----YVLYE-NVLYDELKCFIDYVETKYFQN
AY603973_22225..22758      KYK----PIYS-----YVLYE-NVLYDELKCFIDYVETKYFQN
DQ011157_22419..22952      KYK----PIYS-----YVLYE-NVLYDELKCFIDYVETKYFQN
AY741551_22087..22620      KYK----PIYS-----YVLYE-NVLYDELKCFIDYVETKYFQN
DQ011153_22419..22952      KYK----PIYS-----YVLYE-NVLYDELKCFIDYVETKYFQN
DQ011156_22911..23444      KYK----PIYS-----YVLYE-NVLYDELKCFIDYVETKYFQN
AF380138_22536..23069      KYK----PIYS-----YVLYE-NVLYDELKCFIDYVETKYFQN
AY743598_17035..17568      KYK----PIYS-----YVLYE-NVLYDELKCFIDYVETKYFQN
DQ011155_22658..23191      KYK----PIYS-----YVLYE-NVLYDELKCFIDYVETKYFQN
DQ011154_22678..23211      KYK----PIYS-----YVLYE-NVLYDELKCFIDYVETKYFQN
Y16780_15966..16499        KYK----PVYS-----YVLYE-NVLYDELKCFIDYVETKYFQN
U18338_15966..16499        KYK----PVYS-----YVLYE-NVLYDELKCFIDYVETKYFQN
X69198_15135..15668        KYK----PVYS-----YVLYE-NVLYDELKCFIDYVETKYFQN
L22579_15801..16334        KYK----PVYS-----YVLYE-NVLYDELKCFIDYVETKYFQN
U18340_15403..15936        KYK----PVYS-----YVLYE-NVLYDELKCFIDYVETKYFQN
U18337_15208..15741        KYK----PVYS-----YVLYE-NVLYDELKCFIDYVETKYFQN
AF438165_25351..25635      -------------------------------------------
AY009089_23663..23947      -------------------------------------------
AF095689_22123..22362      -------------------------------------------
X94355_38413..38940        KYK----PVYS-----YVLYE-NVLYDEFKCFIDYVETKYF--
M22812_13170..13697        KYK----PVYS-----YVLYE-NVLYDEFKCFINYVETKYF--
AY243312_22309..22836      KYK----PVYS-----YVLYE-NVLYDEFKCFINYVETKYF--
M20779_1612..2139          KYK----PVYS-----YVLYE-NVLYDEFKCFINYVETKYF--
M27649_1419..1820          KYK----PVYS-----YVLYE-NVLYDEFKCFINYVETKYF--
AY603355_14354..14866      KYK----PVYS-----YVLYE-NVLYDEFKCFIDYVETKYF--
U94848_20144..20656        KYK----PVYS-----YVLYE-NVLYDEFKCFIDYVETKYF--
M27650_2289..2690          KYK----PVYS-----YVLYE-NVLYDEFKCFIDYVETKYF--
DQ377945_27746..28273      KYK----PVYS-----YVLYE-NVLYDEFKCFINYVETKYF--
AY313847_25196..25723      KYK----PVYS-----YVLYE-NVLYDEFKCFINYVETKYF--
AY313848_25218..25745      KYK----PVYS-----YVLYE-NVLYDEFKCFIDYVETKYF--
M35027_25359..25886        KYK----PVYS-----YVLYE-NVLYDEFKCFINYVETKYF--
AY484669_26933..27460      KYK----PVYS-----YVLYE-NVLYDEFKCFIDYVETKYF--
AY678275_24889..25416      KYK----PVYS-----YVLYE-NVLYDEFKCFIDYVETKYF--
AY678277_24889..25416      KYK----PVYS-----YVLYE-NVLYDEFKCFIDYVETKYF--
AY678276_25334..24810      KYK----PVYS-----YVLYE-NVLYDEFKCFIDYVETKYF--
AY188507_1..265            -------------------------------------------
M23701_2146..2310          ----------------YL-------------------------
AY678276_9622..9512        ----------------YL-------------------------
AY386371_3003..3722        TYDN---INNNNNPISYIFFD-DISFYHRKMFKKYLDNLYP--
AJ293568_3630..4346        VHD----TVYDSNPISYIFFD-DISFYHRQMFKNYLTSLYP--
AY689436_9972..9253        KYDKGAYPCYN------IFFD-DISYIKRNQFDKYLCSMFP--
AY689437_12269..11604      KYD-------------KGAYL-AIIY-------------FLMT
AY077835_5518..5396        KYQ-----VFL-----HILNE--ISYFNRKEFEKYICNRFP--
AY077836_5579..5457        KYQ-----VFL-----HILNE--ISYFNRKEFEKYICNRFP--
AY077832_6082..5930        E---------------YVLNE-----NDYKKL-----------
AY077833_6211..6059        E---------------YVLNE-N----------DYKKL-----
AY077834_5990..5838        E---------------YVLNE-N----------DYKKL-----
AF409137_5701..6393        SHDKGKYPSF------YIFFD-EISHFKRKEFEKYICDRFP--
AF325528_5697..6389        SHDKGKYPSF------YIFFD-EISHFKRKEFEKYICDRFP--
AF336128_753..1445         SHDTCKYPSF------YIFFD-EISHFKRKEFEKYICDRFP--
AF409138_5579..6271        SHDTCKYPSF------YIFFD-EISHFKRKEFEKYICDRFP--
                                                                      
