# Supplementary material for: Identification of multiple independent horizontal gene transfers into poxviruses using a comparative genomics approach
Source: BMC Evol Biol. 2008 Feb 27;8:67. doi: 10.1186/1471-2148-8-67 (PMC2268676; doi:10.1186/1471-2148-8-67)
Supplement: Additional file 8 — Multiple sequence alignments for all poxvirus families. [file 1471-2148-8-67-S8.gz › Network/Servers/gen153069.gen.tcd.ie/Users/kirsten/poxvirus/aln/111.aln]

CLUSTAL W (1.81) multiple sequence alignment

DQ356948_9316..7823          --------MSYLSLQGPVPVSRPRP---------------KPGPSSGLGPNSNSSVALDF
AY318871_268664..269635      ------------MSSEPLLVNNPDRFVIFPIQHGDIWRMYKQAVAS-FWTVEEVDLSYDL
AF482758_49614..50615        MITEKKFTTIVNLVMEPILAPNPNRFVIFPIQYHDIWNMYKKAEAS-FWTVEEVDISKDI
AF438165_35812..36771        --------------MEPILAKNQNRFVIFPIQYHDIWNMYKKAEAS-FWTVEEVDISKDI
AY009089_34022..34981        --------------MEPILAKNQNRFVIFPIQYHDIWNMYKKAEAS-FWTVEEVDISKDI
DQ011157_33168..34127        --------------MEPILAPNPNRFVIFPIQYHDIWNMYKKAEAS-FWTVEEVDISKDI
AY741551_33159..34118        --------------MEPILAPNPNRFVIFPIQYHDIWNMYKKAEAS-FWTVEEVDISKDI
DQ011153_33168..34127        --------------MEPILAPNPNRFVIFPIQYHDIWNMYKKAEAS-FWTVEEVDISKDI
AF380138_33236..34195        --------------MEPILAPNPNRFVIFPIQYHDIWNMYKKAEAS-FWTVEEVDISKDI
AY753185_33398..34357        --------------MEPILAPNPNRFVIFPIQYHDIWNMYKKAEAS-FWTVEEVDISKDI
DQ011155_33356..34315        --------------MEPILAPNPNRFVIFPIQYHDIWNMYKKAEAS-FWTVEEVDISKDI
AY603973_33155..34114        --------------MEPILAPNPNRFVIFPIQYHDIWNMYKKAEAS-FWTVEEVDISKDI
DQ011154_33375..34334        --------------MEPILAPNPNRFVIFPIQYHDIWNMYKKAEAS-FWTVEEVDISKDI
DQ011156_33631..34590        --------------MEPILAPNPNRFVIFPIQYHDIWNMYKKAEAS-FWTVEEVDISKDI
AF095689_32483..33442        --------------MEPILAPNPNRFVIFPIQYHDIWNMYKKAEAS-FWTVEEVDISKDI
X94355_49163..50122          --------------MEPILAPNPNRFVIFPIQYHDIWNMYKKAEAS-FWTVEEVDISKDI
M57977_9816..10775           --------------MEPILAPNPNRFVIFPIQYHDIWNMYKKAEAS-FWTVEEVDISKDI
DQ377945_38397..39356        --------------MEPILAPNPNRFVIFPIQYYDIWNMYKKAEAS-FWTVEEVDISKDI
AY313847_35849..36808        --------------MEPILAPNPNRFVIFPIQYYDIWNMYKKAEAS-FWTVEEVDISKDI
AY313848_35904..36863        --------------MEPILAPNPNRFVIFPIQYYDIWNMYKKAEAS-FWTVEEVDISKDI
AY484669_37610..38569        --------------MEPILAPNPNRFVIFPIQYHDIWNMYKKAEAS-FWTVEEVDISKDI
AY678277_35556..36515        --------------MEPILAPNPNRFVIFPIQYHDIWNMYKKAEAS-FWTVEEVDISKDI
AY678275_35556..36515        --------------MEPILAPNPNRFVIFPIQYHDIWNMYKKAEAS-FWTVEEVDISKDI
AY678276_36419..35463        --------------MEPILAPNPNRFVIFPIQYHDIWNMYKKAEAS-FWTVEEVDISKDI
AY603355_22176..23135        --------------MEPILAPNPNRFVIFPIQYHDIWNMYKKAEAS-FWTVEEVDISKDI
U94848_27966..28925          --------------MEPILAPNPNRFVIFPIQYHDIWNMYKKAEAS-FWTVEEVDISKDI
AY243312_32958..33917        --------------MEPILAPNPNRFVIFPIQYYDIWNMYKKAEAS-FWTVEEVDISKDI
M34368_2674..3633            --------------MEPILAPNPNRFVIFPIQYYDIWNMYKKAEAS-FWTVEEVDISKDI
M19117_160..1119             --------------MEPILAPNPNRFVIFPIQYYDIWNMYKKAEAS-FWTVEEVDISKDI
M35027_36029..36988          --------------MEPILAPNPNRFVIFPIQYYDIWNMYKKAEAS-FWTVEEVDISKDI
X69198_23789..24790          MITEKKITTIVNLVMEPILAKNPNRFVIFPIQYHDIWNMYKKAEAS-FWTVEEVDISKDI
AF012825_41719..42678        --------------MEPILAPNPNRFVIFPIQYHDIWNMYKKAEAS-FWTVEEVDISKDI
L22579_24412..25413          MITEKKITTIVNLVMEPILAKNPNRFVIFPIQYHDIWNMYKKAEAS-FWTVEEVDISKDI
U18340_24026..24985          --------------MEPILAKNPNRFVIFPIQYHDIWNMYKKAEAS-FWTVEEVDISKDI
U18337_23796..24755          --------------MEPILAKNPNRFVIFPIQYHDIWNMYKKAEAS-FWTVEEVDISKDI
Y16780_24787..25746          --------------MEPILAKNPNRFVIFPIQYHDIWNMYKKAEAS-FWTVEEVDISKDI
U18338_24787..25746          --------------MEPILAKNPNRFVIFPIQYHDIWNMYKKAEAS-FWTVEEVDISKDI
AF170722_15856..16824        ------------MEDEPVLKESLDRYVVFPIQYNDIWKMYKKAVAS-FWTPEEVDISKDL
AF170726_16618..17586        ------------MEDEPVLKESLDRYVVFPIQYNDIWNMYKKAVAS-FWTPEEVDISKDL
AY689436_22092..21130        --------------MEPLLVESNNRFVIFPIIYNDIWIMYKKAIAS-FWTTEEVDLSKDL
AY689437_24434..23472        --------------MEPLLVESNNRFVIFPIVYNDIWIMYKKAVAS-FWTTEEVDLSKDL
L22013_3356..4180            --------------MEPILQESDSRFVIFPIKYHDIWKMYKQSVAS-FWTVEEVDLSKDL
AF410153_11281..12243        --------------MEPILQESDSRFVIFPIKYHDIWKMYKQSVAS-FWTVEEVDLSKDL
AY077832_14488..13526        --------------MEPILKETSSRFVVFPILYKEIWVMYKKAVAS-FWTVDEVDLSKDL
AY077833_14595..13633        --------------MEPILKETSSRFVVFPILYKEIWVMYKKAVAS-FWTVDEVDLSKDL
AY077834_14397..13435        --------------MEPILKETSSRFVVFPILYKEIWVMYKKAVAS-FWTVDEVDLSKDL
AF409137_13849..14814        --------------MEPILKETSSRFVVFPILYKEIWVMYKKAVAS-FWTVDEVDLSKDL
AF325528_13855..14820        --------------MEPILKETSSRFVVFPILYKEIWVMYKKAVAS-FWTVDEVDLSKDL
AY077835_14276..13314        --------------MEPILKETSSRFVVFPILYKEIWVMYKKAVAS-FWTVDEVDLSKDL
AY077836_14338..13376        --------------MEPILKETSSRFVVFPILYKEIWVMYKKAVAS-FWTVDEVDLSKDL
AF336128_8759..9724          --------------MEPILKETSSRFVVFPILYKEIWVMYKKAVAS-FWTVDEVDLSKDL
AF409138_13734..14699        --------------MEPILKETSSRFVVFPILYKEIWVMYKKAVAS-FWTVDEVDLSKDL
AY386371_12802..13779        ----------MDVVSEPILRQTTGRYVVFPIVYKDIWMMYKKAVAS-FWTVEEVDLSKDF
AJ293568_15886..16863        ----------MNTSCEPILKPTLNKYVVFPIVYEDIWKMYKKAVAS-FWTVEEVDLSKDF
                                             *:                      * . :* : . .: .:: *:

DQ356948_9316..7823          GGRGGFDGPYGSGKSELPATPGSPSGLSTSEPTPGPSGLPQKSKKMPFQSPNNDSDMSDG
AY318871_268664..269635      IDWKNLKPEERRFISYILAFFAVSDGIVNENLVEKFCQEVQIPEARCFYGFQIAIENIHS
AF482758_49614..50615        NDWNKLTPNEKHFIKHVLAFFAASDGIVNENLAERFCTEVQITEARCFYGFQMAIENIHS
AF438165_35812..36771        NDWNKLTPNEKYFIKHVLAFFAASDGIVNENLAERFCTEVQITEARCFYGFQMAIENIHS
AY009089_34022..34981        NDWNKLTPNEKYFIKHVLAFFAASDGIVNENLAERFCTEVQITEARCFYGFQMAIENIHS
DQ011157_33168..34127        NDWNKLTPDEKYFIKHVLAFFAASDGIVNENLAERFCTEVQITEARCFYGFQMAIENIHS
AY741551_33159..34118        NDWNKLTPDEKYFIKHVLAFFAASDGIVNENLAERFCTEVQITEARCFYGFQMAIENIHS
DQ011153_33168..34127        NDWNKLTPDEKYFIKHVLAFFAASDGIVNENLAERFCTEVQITEARCFYGFQMAIENIHS
AF380138_33236..34195        NDWNKLTPDEKYFIKHVLAFFAASDGIVNENLAERFCTEVQITEARCFYGFQMAIENIHS
AY753185_33398..34357        NDWNKLTPDEKYFIKHVLAFFAASDGIVNENLAERFCTEVQITEARCFYGFQMAIENIHS
DQ011155_33356..34315        NDWNKLTPDEKYFIKHVLAFFAASDGIVNENLAERFCTEVQITEARCFYGFQMAIENIHS
AY603973_33155..34114        NDWNKLTPDEKYFIKHVLAFFAASDGIVNENLAERFCTEVQITEARCFYGFQMAIENIHS
DQ011154_33375..34334        NDWNKLTPDEKYFIKHVLAFFAASDGIVNENLAERFCTEVQITEARCFYGFQMAIENIHS
DQ011156_33631..34590        NDWNKLTPDEKYFIKHVLAFFAASDGIVNENLAERFCTEVQITEARCFYGFQMAIENIHS
AF095689_32483..33442        NDWNKLTPDEKYFIKHVLAFFAASDGIVNENLAERFCTEVQITEARCFYGFQMAIENIHS
X94355_49163..50122          NDWNKLTPDEKYFIKHVLAFFAASDGIVNENLAERFCTEVQITEARCFYGFQMAIENIHS
M57977_9816..10775           NDWNKVTPDEKYFIKHVLAFFAASDGIVNENLAERFCTEVQITEARCFYGFRMAIENIHS
DQ377945_38397..39356        NDWNKLTPDEKYFIKHVLAFFAASDGIVNENLAERFCTEVQITEARCFYGFQMAIENIHS
AY313847_35849..36808        NDWNKLTPDEKYFIKHVLAFFAASDGIVNENLAERFCTEVQITEARCFYGFQMAIENIHS
AY313848_35904..36863        NDWNKLTPDEKYFIKHVLAFFAASDGIVNENLAERFCTEVQITEARCFYGFQMAIENIHS
AY484669_37610..38569        NDWNKLTPDEKYFIKHVLAFFAASDGIVNENLAERFCTEVQITEARCFYGFQMAIENIHS
AY678277_35556..36515        NDWNKLTPDEKYFIKHVLAFFAASDGIVNENLAERFCTEVQITEARCFYGFQMAIENIHS
AY678275_35556..36515        NDWNKLTPDEKYFIKHVLAFFAASDGIVNENLAERFCTEVQITEARCFYGFQMAIENIHS
AY678276_36419..35463        NDWNKLTPDEKYFIKHVLAFFAASDGIVNENLAERFCTEVQITEARCFYGFQMAIENIHS
AY603355_22176..23135        NDWNKLTPDEKYFIKHVLAFFAASDGIVNENLAERFCTEVQITEARCFYGFQMAIENIHS
U94848_27966..28925          NDWNKLTPDEKYFIKHVLAFFAASDGIVNENLAERFCTEVQITEARCFYGFQMAIENIHS
AY243312_32958..33917        NDWNKLTPDEKYFIKHVLAFFAASDGIVNENLAERFCTEVQITEARCFYGFQMAIENIHS
M34368_2674..3633            NDWNKLTPDEKYFIKHVLAFFAASDGIVNENLAERFCTEVQITEARCFYGFQMAIENIHS
M19117_160..1119             NDWNKLTPDEKYFIKHVLAFFAASDGIVNENLAERFCTEVQITEARCFYGFQMAIENIHS
M35027_36029..36988          NDWNKLTPDEKYFIKHVLAFFAASDGIVNENLAERFCTEVQITEARCFYGFQMAIENIHS
X69198_23789..24790          NDWNKLTPDEKYFIKHVLAFFAASDGIVNENLAERFCIEVQITEARCFYGFQMAIENIHS
AF012825_41719..42678        NDWNKLTPDEKYFIKHVLAFFAASDGIVNENLAERFCTEVQVTEARCFYGFQMAIENIHS
L22579_24412..25413          NDWNKLTPDEKYFIKHVLAFFAASDGIVNENLAERFCIEVQITEARCFYGFQMAIENIHS
U18340_24026..24985          NDWNKLTPDEKYFIKHVLAFFAASDGIVNENLAERFCIEVQITEARCFYGFQMAIENIHS
U18337_23796..24755          NDWNKLTPDEKYFIKHVLAFFAASDGIVNENLAERFCIEVQITEARCFYGFQMAIENIHS
Y16780_24787..25746          NDWNKLTPDEKYFIKHVLAFFAASDGIVNENLAERFCIEVQITEARCFYGFQMAIENIHS
U18338_24787..25746          NDWNKLTPDEKYFIKHVLAFFAASDGIVNENLAERFCIEVQITEARCFYGFQMAIENIHS
AF170722_15856..16824        KDWHILTSDEKYFIKHILAFFAASDGIVNENLAERFYVEVQIAEARCFYGFQIAIENIHS
AF170726_16618..17586        KDWRVLTPDEKYFIKHILAFFAASDGIVNENLAERFYVEVQIAEARCFYGFQIAMENIHS
AY689436_22092..21130        LDWKKLTDNERYFIKNILAFFAASDGIVNENLAQRFYSEVQCSEARCFYGFQIAIENIHS
AY689437_24434..23472        LDWKKLTDNERYFIKNILAFFAASDGIVNENLAQRFYSEVQCSEARCFYGFQIAIENIHS
L22013_3356..4180            DDWDKLTKDEKYFIKHILAFFASSDGIVNENLAERFYVDVQCSEARCFYGFQIAMENIHS
AF410153_11281..12243        DDWDKLTKDEKYFIKHILAFFASSDGIVNENLAERFYVDVQCSEARCFYGFQIAMENIHS
AY077832_14488..13526        SDWKKLNNEEQYFIKNILAFFAASDGIVNENLAERFYSEVQWSEARCFYGFQIAMENIHS
AY077833_14595..13633        SDWKKLNNEEQYFIKNILAFFAASDGIVNENLAERFYSEVQWSEARCFYGFQIAMENIHS
AY077834_14397..13435        SDWKKLNNEEQYFIKNILAFFAASDGIVNENLAERFYSEVQWSEARCFYGFQIAMENIHS
AF409137_13849..14814        ADWKKLSNEEQYFIKNILAFFAASDGIVNENLAERFYSEVQWSEARCFYGFQIAMENIHS
AF325528_13855..14820        ADWKKLSNEEQYFIKNILAFFAASDGIVNENLAERFYSEVQWSEARCFYGFQIAMENIHS
AY077835_14276..13314        ADWKKLNNEEQYFIKNILAFFAASDGIVNENLAERFYSEVQWSEARCFYGFQIAIENIHS
AY077836_14338..13376        ADWKKLNNEEQYFIKNILAFFAASDGIVNENLAERFYSEVQWSEARCFYGFQIAIENIHS
AF336128_8759..9724          ADWKKLNNEEQYFIKNILAFFAASDGIVNENLAERFYSEVQWSEARCFYGFQIAMENIHS
AF409138_13734..14699        ADWKKLNNEEQYFIKNILAFFAASDGIVNENLAERFYSEVQWSEARCFYGFQIAMENIHS
AY386371_12802..13779        PDWLKLSENEKKFIKHILAFFAASDGIVNENLAERFYSEVQVSEARCFYGFQIAMENIHS
AJ293568_15886..16863        SDWLKLSDNEKNFIKHILAFFAASDGIVNENLAERFYSEVQISEARCFYGFQIAMENIHS
                              ..  .        . : *  . ..*: ..: .       * .:   * . .   :   .

DQ356948_9316..7823          DLYEDVETRPPCSLPGASERRGRSATLS--PCGGSAGDDGFDEDEYVREWYRGTDSTFTH
AY318871_268664..269635      EMYSLLID---TYIDDNNEKKRLFSSMRTMDCVRKKSE-------WALKWIND-SAPYGE
AF482758_49614..50615        EMYSLLID---TYVKDSNEKNYLFNAIETMPCVKKKAD-------WAQKWIHD-SASYGE
AF438165_35812..36771        EMYSLLID---TYVKDSNEKNYLFNAIETMPCVKKKAD-------WAQKWIHD-SAGYGE
AY009089_34022..34981        EMYSLLID---TYVKDSNEKNYLFNAIETMPCVKKKAD-------WAQKWIHD-SAGYGE
DQ011157_33168..34127        EMYSLLID---TYVKDSNEKNYLFNAIETMPCVKKKAD-------WAQKWIHD-SAGYGE
AY741551_33159..34118        EMYSLLID---TYVKDSNEKNYLFNAIETMPCVKKKAD-------WAQKWIHD-SAGYGE
DQ011153_33168..34127        EMYSLLID---TYVKDSNEKNYLFNAIETMPCVKKKAD-------WAQKWIHD-SAGYGE
AF380138_33236..34195        EMYSLLID---TYVKDSNEKNYLFNAIETMPCVKKKAD-------WAQKWIHD-SAGYGE
AY753185_33398..34357        EMYSLLID---TYVKDSNEKNYLFNAIETMPCVKKKAD-------WAQKWIHD-SAGYGE
DQ011155_33356..34315        EMYSLLID---TYVKDSNEKNYLFNAIETMPCVKKKAD-------WAQKWIHD-SAGYGE
AY603973_33155..34114        EMYSLLID---TYVKDSNEKNYLFNAIETMPCVKKKAD-------WAQKWIHD-SAGYGE
DQ011154_33375..34334        EMYSLLID---TYVKDSNEKNYLFNAIETMPCVKKKAD-------WAQKWIHD-SAGYGE
DQ011156_33631..34590        EMYSLLID---TYVKDSNEKNYLFNAIETMPCVKKKAD-------WAQKWIHD-SAGYGE
AF095689_32483..33442        EMYSLLID---TYVKDSNEKNYLFNAIETMPCVKKKAD-------WAQKWIHD-SAGYGE
X94355_49163..50122          EMYSLLID---TYVKDSNEKNYLFNAIETMPCVKKKAD-------WAQKWIHD-SAGYGE
M57977_9816..10775           EMYSLLID---TYVKDSNEKNYLFNAIETMPCVKKKAD-------WAQKWIHD-SAGYGE
DQ377945_38397..39356        EMYSLLID---TYVKDSNEKNYLFNAIETMPCVKKKAD-------WAQKWIHD-SAGYGE
AY313847_35849..36808        EMYSLLID---TYVKDSNEKNYLFNAIETMPCVKKKAD-------WAQKWIHD-SAGYGE
AY313848_35904..36863        EMYSLLID---TYVKDSNEKNYLFNAIETMPCVKKKAD-------WAQKWIHD-SAGYGE
AY484669_37610..38569        EMYSLLID---TYVKDSNEKNYLFNAIETMPCVKKKAD-------WAQKWIHD-SAGYGE
AY678277_35556..36515        EMYSLLID---TYVKDSNEKNYLFNAIETMPCVKKKAD-------WAQKWIHD-SAGYGE
AY678275_35556..36515        EMYSLLID---TYVKDSNEKNYLFNAIETMPCVKKKAD-------WAQKWIHD-SAGYGE
AY678276_36419..35463        EMYSLLID---TYVKDSNEKNYLFNAIETMPCVKKKAD-------WAQKWIHD-SAGYGE
AY603355_22176..23135        EMYSLLID---TYVKDSNEKNYLFNAIETMPCVKKKAD-------WAQKWIHD-SAGYGE
U94848_27966..28925          EMYSLLID---TYVKDSNEKNYLFNAIETMPCVKKKAD-------WAQKWIHD-SAGYGE
AY243312_32958..33917        EMYSLLID---TYVKDSNEKNYLFNAIETMPCVKKKAD-------WAQKWIHD-SAGYGE
M34368_2674..3633            EMYSLLID---TYVKDSNEKNYLFNAIETMPCVKKKAD-------WAQKWIHD-SAGYGE
M19117_160..1119             EMYSLLID---TYVKDSNEKNYLFNAIETMPCVKKKAD-------WAQKWIHD-SAGYGE
M35027_36029..36988          EMYSLLID---TYVKDSNEKNYLFNAIETMPCVKKKAD-------WAQKWIHD-SAGYGE
X69198_23789..24790          EMYSLLID---TYVKDSNEKNYLFNAIETMPCVKKKAD-------WAQKWIHD-SAGYGE
AF012825_41719..42678        EMYSLLID---TYVKDSNEKNYLFNAIETMPCVKKKAD-------WAQKWIHD-SAGYGE
L22579_24412..25413          EMYSLLID---TYVKDSNEKNYLFNAIETMPCVKKKAD-------WAQKWIHD-SASYGE
U18340_24026..24985          EMYSLLID---TYVKDSNEKNYLFNAIETMPCVKKKAD-------WAQKWIHD-SAGYGE
U18337_23796..24755          EMYSLLID---TYVKDSNEKNYLFNAIETMPCVKKKAD-------WAQKWIHD-SAGYGE
Y16780_24787..25746          EMYSLLID---TYVKDSNEKNYLFNAIETMPCVKKKAD-------WAQKWIHD-SAGYGE
U18338_24787..25746          EMYSLLID---TYVKDSNEKNYLFNAIETMPCVKKKAD-------WAQKWIHD-SAGYGE
AF170722_15856..16824        EMYSLLID---TYIIDIQEKEKLFKAIETMDCIKQKAE-------WVQKWIRNKDATYAE
AF170726_16618..17586        EMYSLLID---TYIIDLQEKEKLFKAIETMDCIKQKAE-------WVQKWIRNKDATYAE
AY689436_22092..21130        EMYSLLID---TYITDVDEKNHLLKAIDTIDCIKEKAK-------WAEKWILDKESTYGE
AY689437_24434..23472        EMYSLLID---TYITDVDEKNHLLKAIDTIDCVKEKAK-------WAEKWILDKESSYGE
L22013_3356..4180            EMYSLLID---TYVRDNIEKMHLFNAIETMECVKKKAD-------WARKWISS-NKVYGE
AF410153_11281..12243        EMYSLLID---TYVRDNIEKMHLFNAIETMECVKKKAD-------WARKWISS-NKVYGE
AY077832_14488..13526        EMYSLLID---TYISSTKEKEYLFNAIETMDFIKKKSE-------WARKWISNKKASFGE
AY077833_14595..13633        EMYSLLID---TYISSTKEKEYLFNAIETMDFIKKKSE-------WARKWISNKKASFGE
AY077834_14397..13435        EMYSLLID---TYISSTKEKEYLFNAIETMDFIKKKSE-------WARKWISNKKASFGE
AF409137_13849..14814        EMYSLLID---TYISSTKEKEHLFNAIETMDFIKKKSE-------WARKWISNKKASFGE
AF325528_13855..14820        EMYSLLID---TYISSTKEKEHLFNAIETMDFIKKKSE-------WARKWISNKKASFGE
AY077835_14276..13314        EMYSLLID---TYISSTKEKEHLFNAIETMDFIKKKSE-------WARKWISNKKASFGE
AY077836_14338..13376        EMYSLLID---TYISSTKEKEHLFNAIETMDFIKKKSE-------WARKWISNKKASFGE
AF336128_8759..9724          EMYSLLID---TYISSTKEKEHLFNAIETMDFIKKKSE-------WARKWISNKKASFGE
AF409138_13734..14699        EMYSLLID---TYISSTKEKEHLFNAIETMDFIKKKSE-------WARKWISNKKASFGE
AY386371_12802..13779        EMYSLLID---TYILDSKEKNYLFNAIENMNCVKQKAN-------WARKWIESKNSTYGE
AJ293568_15886..16863        EMYSLLID---TYILDSKEKNYLFNAIENMNCVKQKAN-------WAKKWIESKNRTYGE
                             ::*. :       : .  *.     ::       . ..       :. :*  . .  :  

DQ356948_9316..7823          CARVFRNT-AFFYCPSKGAVHSWIRRRGKYFVSFIVLIVILLICWLLAKYTSPSPTGLPN
AY318871_268664..269635      RLVAFAAVEGIFFSGSFAAIF-WLKKRGL----------------------------MPG
AF482758_49614..50615        RLVAFAAVEGIFFSGSFASIF-WLKKRGL----------------------------MPG
AF438165_35812..36771        RLIAFAAVEGIFFSGSFASIF-WLKKRGL----------------------------MPG
AY009089_34022..34981        RLIAFAAVEGIFFSGSFASIF-WLKKRGL----------------------------MPG
DQ011157_33168..34127        RLIAFAAVEGIFFSGSFASIF-WLKKRGL----------------------------MPG
AY741551_33159..34118        RLIAFAAVEGIFFSGSFASIF-WLKKRGL----------------------------MPG
DQ011153_33168..34127        RLIAFAAVEGIFFSGSFASIF-WLKKRGL----------------------------MPG
AF380138_33236..34195        RLIAFAAVEGIFFSGSFASIF-WLKKRGL----------------------------MPG
AY753185_33398..34357        RLIAFAAVEGIFFSGSFASIF-WLKKRGL----------------------------MPG
DQ011155_33356..34315        RLIAFAAVEGIFFSGSFASIF-WLKKRGL----------------------------MPG
AY603973_33155..34114        RLIAFAAVEGIFFSGSFASIF-WLKKRGL----------------------------MPG
DQ011154_33375..34334        RLIAFAAVEGIFFSGSFASIF-WLKKRGL----------------------------MPG
DQ011156_33631..34590        RLIAFAAVEGIFFSGSFASIF-WLKKRGL----------------------------MPG
AF095689_32483..33442        RLIAFAAVEGIFFSGSFASIF-WLKKRGL----------------------------MPG
X94355_49163..50122          RLIAFAAVEGIFFSGSFASIF-WLKKRDL----------------------------MPG
M57977_9816..10775           RLIAFAAVEGIFFSGSFASIF-WLKKRGL----------------------------MPG
DQ377945_38397..39356        RLIAFAAVEGIFFSGSFASIF-WLKKRGL----------------------------MPG
AY313847_35849..36808        RLIAFAAVEGIFFSGSFASIF-WLKKRGL----------------------------MPG
AY313848_35904..36863        RLIAFAAVEGIFFSGSFASIF-WLKKRGL----------------------------MPG
AY484669_37610..38569        RLIAFAAVEGIFFSGSFASIF-WLKKRGL----------------------------MPG
AY678277_35556..36515        RLIAFAAVEGIFFSGSFASIF-WLKKRGL----------------------------MPG
AY678275_35556..36515        RLIAFAAVEGIFFSGSFASIF-WLKKRGL----------------------------MPG
AY678276_36419..35463        RLIAFAAVEGIFFSGSFASIF-WLKKRGL----------------------------MPG
AY603355_22176..23135        RLIAFAAVEGIFFSGSFASIF-WLKKRGL----------------------------MPG
U94848_27966..28925          RLIAFAAVEGIFFSGSFASIF-WLKKRGL----------------------------MPG
AY243312_32958..33917        RLIAFAAVEGIFFSGSFASIF-WLKKRGL----------------------------MPG
M34368_2674..3633            RLIAFAAVEGIFFSGSFASIF-WLKKRGL----------------------------MPG
M19117_160..1119             RLIAFAAVEGIFFSGSFASIF-WLKKRGL----------------------------MPG
M35027_36029..36988          RLIAFAAVEGIFFSGSFASIF-WLKKRGL----------------------------MPG
X69198_23789..24790          RLIAFAAVEGIFFSGSFASIF-WLKKRGL----------------------------MPG
AF012825_41719..42678        RLIAFAAVEGIFFSGSFASIF-WLKKRGL----------------------------MPG
L22579_24412..25413          RLIAFAAVEGIFFSGSFASIF-WLKKRGL----------------------------MPG
U18340_24026..24985          RLIAFAAVEGIFFSGSFASIF-WLKKRGL----------------------------MPG
U18337_23796..24755          RLIAFAAVEGIFFSGSFASIF-WLKKRGL----------------------------MPG
Y16780_24787..25746          RLIAFAAVEGIFFSGSFASIF-WLKKRGL----------------------------MPG
U18338_24787..25746          RLIAFAAVEGIFFSGSFASIF-WLKKRGL----------------------------MPG
AF170722_15856..16824        RLIAFASVEGIFFSGSFAAIF-WLKKRGK----------------------------MPG
AF170726_16618..17586        RLIAFASVEGIFFSGSFAAIF-WLKKRGK----------------------------MPG
AY689436_22092..21130        RLVAFAAVEGIFFSGAFASIF-WLKKRGL----------------------------MPG
AY689437_24434..23472        RLVAFAAVEGIFFSGAFASIF-WLKKRGL----------------------------MPG
L22013_3356..4180            RVVAFAAVEGIFFSGSFAAIF-WIKKRGL----------------------------MPG
AF410153_11281..12243        RVVAFAAVEGIFFSGSFAAIF-WIKKRGL----------------------------MPG
AY077832_14488..13526        RLIAFAAVEGIFFSGSFAAIF-WLKKRGL----------------------------MPG
AY077833_14595..13633        RLIAFAAVEGIFFSGSFAAIF-WLKKRGL----------------------------MPG
AY077834_14397..13435        RLIAFAAVEGIFFSGSFAAIF-WLKKRGL----------------------------MPG
AF409137_13849..14814        RLIAFAAVEGIFFSGSFAAIF-WLKKRGL----------------------------MPG
AF325528_13855..14820        RLIAFAAVEGIFFSGSFAAIF-WLKKRGL----------------------------MPG
AY077835_14276..13314        RLIAFAAVEGIFFSGSFAAIF-WLKKRGL----------------------------MPG
AY077836_14338..13376        RLIAFAAVEGIFFSGSFAAIF-WLKKRGL----------------------------MPG
AF336128_8759..9724          RLIAFAAVEGIFFCGSFAAIF-WLKKRGL----------------------------MPG
AF409138_13734..14699        RLIAFAAVEGIFFSGSFAAIF-WLKKRGL----------------------------MPG
AY386371_12802..13779        RLIAFAAVEGIFFSGSFAAIF-WIKKRGL----------------------------MPG
AJ293568_15886..16863        RLVAFAAVEGIFFSGSFAAIF-WIKKRGL----------------------------MPG
                                .*  . .:*:. : .::. *:..*.                             :*.

DQ356948_9316..7823          VDVTSNHNNEYEDDEHNGNHDGRVHHGPHEYGDPNTETSKGDRSYDTEYDYYEDYGHFD-
AY318871_268664..269635      LTFSN-------------------------------ELISRDEGLHCDFACL----LFTN
AF482758_49614..50615        LTFSN-------------------------------ELISRDEGLHCDFACL----MFK-
AF438165_35812..36771        LTFSN-------------------------------ELISRDEGLHCDFACL----MFK-
AY009089_34022..34981        LTFSN-------------------------------ELISRDEGLHCDFACL----MFK-
DQ011157_33168..34127        LTFSN-------------------------------ELISRDEGLHCDFACL----MFK-
AY741551_33159..34118        LTFSN-------------------------------ELISRDEGLHCDFACL----MFK-
DQ011153_33168..34127        LTFSN-------------------------------ELISRDEGLHCDFACL----MFK-
AF380138_33236..34195        LTFSN-------------------------------ELISRDEGLHCDFACL----MFK-
AY753185_33398..34357        LTFSN-------------------------------ELISRDEGLHCDFACL----MFK-
DQ011155_33356..34315        LTFSN-------------------------------ELISRDEGLHCDFACL----MFK-
AY603973_33155..34114        LTFSN-------------------------------ELISRDEGLHCDFACL----MFK-
DQ011154_33375..34334        LTFSN-------------------------------ELISRDEGLHCDFACL----MFK-
DQ011156_33631..34590        LTFSN-------------------------------ELISRDEGLHCDFACL----MFK-
AF095689_32483..33442        LTFSN-------------------------------ELISRDEGLRCDFACL----MFK-
X94355_49163..50122          LTFSN-------------------------------ELISRDEGLHCDFACL----MFK-
M57977_9816..10775           LTFSN-------------------------------ELISRDEGLHCDFACL----MFK-
DQ377945_38397..39356        LTFSN-------------------------------ELISRDEGLHCDFACL----MFK-
AY313847_35849..36808        LTFSN-------------------------------ELISRDEGLHCDFACL----MFK-
AY313848_35904..36863        LTFSN-------------------------------ELISRDEGLHCDFACL----MFK-
AY484669_37610..38569        LTFSN-------------------------------ELISRDEGLHCDFACL----MFK-
AY678277_35556..36515        LTFSN-------------------------------ELISRDEGLHCDFACL----MFK-
AY678275_35556..36515        LTFSN-------------------------------ELISRDEGLHCDFACL----MFK-
AY678276_36419..35463        LTFSN-------------------------------ELISRDEGLHCDFACL----MFK-
AY603355_22176..23135        LTFSN-------------------------------ELISRDEGLHCDFACL----MFK-
U94848_27966..28925          LTFSN-------------------------------ELISRDEGLHCDFACL----MFK-
AY243312_32958..33917        LTFSN-------------------------------ELISRDEGLHCDFACL----MFK-
M34368_2674..3633            LTFSN-------------------------------ELISRDEGLHCDFACL----MFK-
M19117_160..1119             LTFSN-------------------------------ELISRDEGLHCDFACL----MFK-
M35027_36029..36988          LTFSN-------------------------------ELISRDEGLHCDFACL----MFK-
X69198_23789..24790          LTFSN-------------------------------ELISRDEGLHCDFACL----MFK-
AF012825_41719..42678        LTFSN-------------------------------ELISRDEGLHCDFACL----MFK-
L22579_24412..25413          LTFSN-------------------------------ELISRDEGLHCDFACL----MFK-
U18340_24026..24985          LTFSN-------------------------------ELISRDEGLHCDFACL----MFK-
U18337_23796..24755          LTFSN-------------------------------ELISRDEGLHCDFACL----MFK-
Y16780_24787..25746          LTFSN-------------------------------ELISRDEGLHCDFACL----MFK-
U18338_24787..25746          LTFSN-------------------------------ELISRDEGLHCDFACL----MFK-
AF170722_15856..16824        LTFSN-------------------------------ELISRDEGLHCDFACL----MFK-
AF170726_16618..17586        LTFSN-------------------------------ELISRDEGLHCDFACL----MFK-
AY689436_22092..21130        LTFSN-------------------------------ELISRDEGLHCDFACL----MFK-
AY689437_24434..23472        LTFSN-------------------------------ELISRDEGLHCDFACL----MFK-
L22013_3356..4180            LTFSN-------------------------------ELISRDEGLHCDFACL----MFK-
AF410153_11281..12243        LTFSN-------------------------------ELISRDEGLHCDFACL----MFK-
AY077832_14488..13526        LTFSN-------------------------------ELISRDEGLHCDFACL----IFK-
AY077833_14595..13633        LTFSN-------------------------------ELISRDEGLHCDFACL----IFK-
AY077834_14397..13435        LTFSN-------------------------------ELISRDEGLHCDFACL----IFK-
AF409137_13849..14814        LTFSN-------------------------------ELISRDEGLHCDFACL----IFK-
AF325528_13855..14820        LTFSN-------------------------------ELISRDEGLHCDFACL----IFK-
AY077835_14276..13314        LTFSN-------------------------------ELISRDEGLHCDFACL----IFK-
AY077836_14338..13376        LTFSN-------------------------------ELISRDEGLHCDFACL----IFK-
AF336128_8759..9724          LTFSN-------------------------------ELISRDEGLHCDFACL----IFK-
AF409138_13734..14699        LTFSN-------------------------------ELISRDEGLHCDFACL----IFK-
AY386371_12802..13779        LTFSN-------------------------------ELISRDEGLHCDFACM----MFK-
AJ293568_15886..16863        LTFSN-------------------------------ELISRDEGLHCDFACI----MFK-
                             : .:.                               *  . * .   ::        *  

DQ356948_9316..7823          HDHHGARRSNRSDCDYDVGTVHHGYASVGRYASTLCELIAYNITRPNGSCSSVCVLHCFH
AY318871_268664..269635      YLSHKPSQDRVYEIIDSAVSVETEFLTEAL----SIDLIGMN-------SKSMI------
AF482758_49614..50615        HLLHPPSEETVRSIITDAVSIEQEFLTAAL----PVKLIGMN-------CEMMK------
AF438165_35812..36771        HLLYPPSEETVISIITDAVSIEQEFLTVAL----PVKLIGMN-------CEMMK------
AY009089_34022..34981        HLLYPPSEETVISIITDAVSIEQEFLTVAL----PVKLIGMN-------CEMMK------
DQ011157_33168..34127        HLLHPPSEETVRFIITNAVSIEQEFLTVAL----PVKLIGMN-------CEMMK------
AY741551_33159..34118        HLLHPPSEETVRFIITNAVSIEQEFLTVAL----PVKLIGMN-------CEMMK------
DQ011153_33168..34127        HLLHPPSEETVRFIITNAVSIEQEFLTVAL----PVKLIGMN-------CEMMK------
AF380138_33236..34195        HLLHPPSEETVRFIITNAVSIEQEFLTVAL----PVKLIGMN-------CEMMK------
AY753185_33398..34357        HLLHPPSEETVRFIITNAVSIEQEFLTVAL----PVKLIGMN-------CEMMK------
DQ011155_33356..34315        HLLHPPSEETVRFIITNAVSIEQEFLTVAL----PVKLIGMN-------CEMMK------
AY603973_33155..34114        HLLHPPSEETVRFIITNAVSIEQEFLTVAL----PVKLIGMN-------CEMMK------
DQ011154_33375..34334        HLLHPPSEETVRFIITNAVSIEQEFLTVAL----PVKLIGMN-------CEMMK------
DQ011156_33631..34590        HLLHPPSEETVRFIITNAVSIEQEFLTVAL----PVKLIGMN-------CEMMK------
AF095689_32483..33442        HLLHPPSEETVRSIITDAVSIEQEFLTAAL----PVKLIGMN-------CEMME------
X94355_49163..50122          HLLHPPSEETVKSIITDAVSIEQEFLTAAL----PVKLIGMN-------CEMMK------
M57977_9816..10775           HLLHPPSEETVRSIITDAVSIEQEFLTAAL----PVKLIGMN-------CEMMK------
DQ377945_38397..39356        HLLYPPSEETVRYIITDAVSIEQEFLTAAL----PVKLIGMN-------CEMMK------
AY313847_35849..36808        HLLYPPSEETVRYIITDAVSIEQEFLTAAL----PVKLIGMN-------CEMMK------
AY313848_35904..36863        HLLYPPSEETVRYIITDAVSIEQEFLTAAL----PVKLIGMN-------CEMMK------
AY484669_37610..38569        HLLYPPSEETVRSIITDAVSIEQEFLTAAL----PVKLIGMN-------CEMMK------
AY678277_35556..36515        HLLHPPSEETVRSIITDAVSIEQEFLTAAL----PVKLIGMN-------CEMMK------
AY678275_35556..36515        HLLHPPSEETVRSIITDAVSIEQEFLTAAL----PVKLIGMN-------CEMMK------
AY678276_36419..35463        HLLHPPSEETVRSIITDAVSIEQEFLTAAL----PVKLIGMN-------CEMMK------
AY603355_22176..23135        HLLHPPSEETVRSIITDAVSIEQEFLTAAL----PVKLIGMN-------CEMMK------
U94848_27966..28925          HLLHPPSEETVRSIITDAVSIEQEFLTAAL----PVKLIGMN-------CEMMK------
AY243312_32958..33917        HLLHPPSEETVRSIITDAVSIEQEFLTAAL----PVKLIGMN-------CEMMK------
M34368_2674..3633            HLLHPPSEETVRSIITDAVSIEQEFLTAAL----PVKLIGMN-------CEMMK------
M19117_160..1119             HLLHPPSEETVRSIITDAVSIEQEFLTAAL----PVKLIGMN-------CEMMK------
M35027_36029..36988          HLLYPPSEETVRSIITDAVSIEQEFLTAAL----PVKLIGMN-------CEMMK------
X69198_23789..24790          HLLYPPSEETVRSIITDAVSIEQEFLTVAL----PVKLIGMN-------CEMMK------
AF012825_41719..42678        HLLYPPSEETVRSIITDAVSIEQEFLTVAL----PVKLIGMN-------CEMMK------
L22579_24412..25413          HLLYPPSEETVRSIITDAVSIEQEFLTVAL----PVKLIGMN-------CEMMK------
U18340_24026..24985          HLLYPPSEETVRSIITDAVSIEQEFLTVAL----PVKLIGMN-------CEMMK------
U18337_23796..24755          HLLYPPSEETVRSIITDAVSIEQEFLTVAL----PVKLIGMN-------CEMMK------
Y16780_24787..25746          HLLYPPSEETVRSIITDAVSIEQEFLTVAL----PVKLIGMN-------CEMMK------
U18338_24787..25746          HLLYPPSEETVRSIITDAVSIEQEFLTVAL----PVKLIGMN-------CEMMK------
AF170722_15856..16824        HLNHTPSETRATDIIKEAVVIEQQFLTKAL----PVRLIGIN-------CDLMC------
AF170726_16618..17586        HLKHTPSEERVASIIKEAVVIEQRFLTEAL----PVRLIGMN-------CELMC------
AY689436_22092..21130        QLLYPPSTSRIINIIVEAVSIEKSFLTKAL----PVKLIGMN-------CELMC------
AY689437_24434..23472        QLLHPPNPSRIINIIVEAVSIEKSFLTTAL----PVKLIGMN-------CELMC------
L22013_3356..4180            HLLHPPSKEVITSIIIDAVNIEKEFLTVAI----PVDLIGMN-------CCLMS------
AF410153_11281..12243        HLLHPPSKEVITSIIIDAVNIEKEFLTVAI----PVDLIGMN-------CCLMS------
AY077832_14488..13526        HLKYPPSNEIITIIIKEAVSIEKEFLTNII----PVKLIGMN-------CDLMS------
AY077833_14595..13633        HLKYPPSNEIITIIIKEAVSIEKEFLTNII----PVKLIGMN-------CDLMS------
AY077834_14397..13435        HLKYPPSNEIITIIIKEAVSIEKEFLTNII----PVKLIGMN-------CDLMS------
AF409137_13849..14814        HLKYPPSNEIITIIINEAVSIEKEFLTNII----PVKLIGMN-------CDLMS------
AF325528_13855..14820        HLKYPPSNEIITIIINEAVSIEKEFLTNII----PVKLIGMN-------CDLMS------
AY077835_14276..13314        HLKYPPSNDIIKIIINEAVSIEKEFLTNII----PVKLIGMN-------CDLMS------
AY077836_14338..13376        HLKYPPSNDIIKIIINEAVSIEKEFLTNII----PVKLIGMN-------CDLMS------
AF336128_8759..9724          HLKYPPSNDIITIIINEAVSIEKEFLTNII----PVKLIGMN-------CVLMS------
AF409138_13734..14699        HLKYPPSNDIITIIINEAVSIEKEFLTNII----PVKLIGMN-------CVLMS------
AY386371_12802..13779        HLSNPPLENVIRDIVIEAVDIEKNFLTEAM----PVKLIGMN-------CDLMK------
AJ293568_15886..16863        HLLNPPLNSVVRDIIIEAVNIEKNFLTEAI----PVKLIGMN-------CDLMK------
                                  .          ..  :   : :          **. *       .  :       

DQ356948_9316..7823          LTAKEYIDIYLENLAMQVGCKNNIDGNFSDSENYFGALTFWFNITSIQHVNLTFKGDSGN
AY318871_268664..269635      ----EYIKFVSDRLLVSLGFS-----KKYNVENPFSFME-----------NISLEGKA--
AF482758_49614..50615        ----TYIEFVADRLISELGFK-----KIYNVTNPFDFME-----------NISLEGKT--
AF438165_35812..36771        ----TYIEFVADRLISELGFK-----KIYNVINPFDFME-----------NISLEGKT--
AY009089_34022..34981        ----TYIEFVADRLISELGFK-----KIYNVINPFDFME-----------NISLEGKT--
DQ011157_33168..34127        ----TYIEFVADRLISELGFK-----KIYNVTNPFDFME-----------NISLEGKT--
AY741551_33159..34118        ----TYIEFVADRLISELGFK-----KIYNVTNPFDFME-----------NISLEGKT--
DQ011153_33168..34127        ----TYIEFVADRLISELGFK-----KIYNVTNPFDFME-----------NISLEGKT--
AF380138_33236..34195        ----TYIEFVADRLISELGFK-----KIYNVTNPFDFME-----------NISLEGKT--
AY753185_33398..34357        ----TYIEFVADRLISELGFK-----KIYNVTNPFDFME-----------NISLEGKT--
DQ011155_33356..34315        ----TYIEFVADRLISELGFK-----KIYNVTNPFDFME-----------NISLEGKT--
AY603973_33155..34114        ----TYIEFVADRLISELGFK-----KIYNVTNPFDFME-----------NISLEGKT--
DQ011154_33375..34334        ----TYIEFVADRLISELGFK-----KIYNVTNPFDFME-----------NISLEGKT--
DQ011156_33631..34590        ----TYIEFVADRLISELGFK-----KIYNVTNPFDFME-----------NISLEGKT--
AF095689_32483..33442        ----TYIEFVADRLISELGFK-----KIYNVTNPFDFME-----------NISLEGKT--
X94355_49163..50122          ----TYIEFVADRLISELGFK-----KIYNVTNPFDFME-----------NISLEGKT--
M57977_9816..10775           ----TYIEFVADRLISELGFK-----KIYNVTNPFDFME-----------NISLEGKT--
DQ377945_38397..39356        ----TYIEFVADRLISELGFK-----KIYNVTNPFDFME-----------NISLEGKT--
AY313847_35849..36808        ----TYIEFVADRLISELGFK-----KIYNVTNPFDFME-----------NISLEGKT--
AY313848_35904..36863        ----TYIEFVADRLISELGFK-----KIYNVTNPFDFME-----------NISLEGKT--
AY484669_37610..38569        ----TYIEFVADRLISELGFK-----KIYNVTNPFDFME-----------NISLEGKT--
AY678277_35556..36515        ----TYIEFVADRLISELGFK-----KIYNVTNPFDFME-----------NISLEGKT--
AY678275_35556..36515        ----TYIEFVADRLISELGFK-----KIYNVTNPFDFME-----------NISLEGKT--
AY678276_36419..35463        ----TYIEFVADRLISELGFK-----KIYNVTNPFDFME-----------NISLEGKT--
AY603355_22176..23135        ----TYIEFVADRLISELGFK-----KIYNVTNPFDFME-----------NISLEGKT--
U94848_27966..28925          ----TYIEFVADRLISELGFK-----KIYNVTNPFDFME-----------NISLEGKT--
AY243312_32958..33917        ----TYIEFVADRLISELGFK-----KIYNVTNPFDFME-----------NISLEGKT--
M34368_2674..3633            ----TYIEFVADRLISELGFK-----KIYNVTNPFDFME-----------NISLEGKT--
M19117_160..1119             ----TYIEFVADRLISELGFK-----KIYNVTNPFDFME-----------NISLEGKT--
M35027_36029..36988          ----TYIEFVADRLISELGFK-----KIYNVTNPFDFME-----------NISLEGKT--
X69198_23789..24790          ----TYMEFVADRLISELGFK-----RIYNVTNPSDFME-----------NISLEGKT--
AF012825_41719..42678        ----TYIEFIADRLISELGFK-----KIYNVTNPFDFME-----------NISLEGKT--
L22579_24412..25413          ----TYIKFVADRLISELGFK-----KIYNVTNPFDFME-----------NISLEGKT--
U18340_24026..24985          ----TYIKFVADRLISELGFK-----KIYNVTNPFDFME-----------NISLEGKT--
U18337_23796..24755          ----TYIKFVADRLISELGFK-----KIYNVTNPFDFME-----------NISLEGKT--
Y16780_24787..25746          ----TYIEFVADRLISELGFK-----KIYNVTNPFDFME-----------NISLEGKT--
U18338_24787..25746          ----TYIEFVADRLISELGFK-----KIYNVTNPFDFME-----------NISLEGKT--
AF170722_15856..16824        ----QYIEFVADRLVTELGYS-----KIFSATNPFDFME-----------NISLEGKT--
AF170726_16618..17586        ----QYIEFVADRLIAELGYS-----KIFSATNPFDFME-----------NISLEGKT--
AY689436_22092..21130        ----QYIEFVADRLLSELGCN-----KIFKSENPFDFME-----------SISLEGKT--
AY689437_24434..23472        ----QYIEFVADRLLSELGCT-----KIFKSENPFDFME-----------SISLEGKT--
L22013_3356..4180            ----QYIEFVADRLLTELGCE-----KSQCI-----------------------------
AF410153_11281..12243        ----QYIEFVADRLLTELGCE-----KVFNVYNPFSFME-----------YISLEGKT--
AY077832_14488..13526        ----QYIEFIADRLLLELGCD-----KVFMSINPFDFME-----------NISLEGKT--
AY077833_14595..13633        ----QYIEFIADRLLLELGCD-----KVFMSINPFDFME-----------NISLEGKT--
AY077834_14397..13435        ----QYIEFIADRLLLELGCD-----KVFMSINPFDFME-----------NISLEGKT--
AF409137_13849..14814        ----QYIEFIADRLLLELGCD-----KVFMSTNPFDFME-----------NISLEGKT--
AF325528_13855..14820        ----QYIEFIADRLLLELGCD-----KVFMSTNPFDFME-----------NISLEGKT--
AY077835_14276..13314        ----QYIEFIADRLLLELGCD-----KVFMSTNPFDFME-----------NISLEGKT--
AY077836_14338..13376        ----QYIEFIADRLLLELGCD-----KVFMSTNPFDFME-----------NISLEGKT--
AF336128_8759..9724          ----QYIEFIADRLLLELGCD-----KVFMSTNPFDFME-----------NISLEGKT--
AF409138_13734..14699        ----QYIEFIADRLLLELGCD-----KVFMSTNPFDFME-----------NISLEGKT--
AY386371_12802..13779        ----QYIEFVADRLLLELGCK-----KYYCSKNPFDFME-----------NISLEGKT--
AJ293568_15886..16863        ----QYIEFVADRLLLELGCD-----KYYCSKNPFDFME-----------NISLEGKT--
                                  *:.:  :.*  .:*       .                                 

DQ356948_9316..7823          VSLHIYPLNKTDHQELIVLYKNETGNNTYANFSVDSIYSNARNVLMFSCNSTEAIVHYVC
AY318871_268664..269635      ---NFFEKRVSNYQKMGVMSTKEEN-----IFTTDAEF----------------------
AF482758_49614..50615        ---NFFEKRVGEYQKMGVMS-QEDN-----HFSLDVDF----------------------
AF438165_35812..36771        ---NFFEKRVGEYQKMGVMS-QEDN-----HFSLDVDF----------------------
AY009089_34022..34981        ---NFFEKRVGEYQKMGVMS-QEDN-----HFSLDVDF----------------------
DQ011157_33168..34127        ---NFFEKRVGEYQKMGVMS-QEDN-----HFSLDVDF----------------------
AY741551_33159..34118        ---NFFEKRVGEYQKMGVMS-QEDN-----HFSLDVDF----------------------
DQ011153_33168..34127        ---NFFEKRVGEYQKMGVMS-QEDN-----HFSLDVDF----------------------
AF380138_33236..34195        ---NFFEKRVGEYQKMGVMS-QEDN-----HFSLDVDF----------------------
AY753185_33398..34357        ---NFFEKRVGEYQKMGVMS-QEDN-----HFSLDVDF----------------------
DQ011155_33356..34315        ---NFFEKRVGEYQKMGVMS-QEDN-----HFSLDVDF----------------------
AY603973_33155..34114        ---NFFEKRVGEYQKMGVMS-QEDN-----HFSLDVDF----------------------
DQ011154_33375..34334        ---NFFEKRVGEYQKMGVMS-QEDN-----HFSLDVDF----------------------
DQ011156_33631..34590        ---NFFEKRVGEYQKMGVMS-QEDN-----HFSLDVDF----------------------
AF095689_32483..33442        ---NFFEKRVGEYQQMGVMS-QEDN-----HFSLDVDF----------------------
X94355_49163..50122          ---NFFEKRVGEYQKMGVMS-QEDN-----HFSLDVDF----------------------
M57977_9816..10775           ---NFFEKRVGEYQKMGVMS-QKDN-----HFSLDVDF----------------------
DQ377945_38397..39356        ---NFFEKRVGEYQKMGVMS-QKDN-----HFSLDVDF----------------------
AY313847_35849..36808        ---NFFEKRVGEYQKMGVMS-QKDN-----HFSLDVDF----------------------
AY313848_35904..36863        ---NFFEKRVGEYQKMGVMS-QKDN-----HFSLDVDF----------------------
AY484669_37610..38569        ---NFFEKRVGEYQKMGVMS-QKDN-----HFSLDVDF----------------------
AY678277_35556..36515        ---NFFEKRVGEYQKMGVMS-QKDN-----HFSLDVDF----------------------
AY678275_35556..36515        ---NFFEKRVGEYQKMGVMS-QKDN-----HFSLDVDF----------------------
AY678276_36419..35463        ---NFFEKRVGEYQKMGVMS-QKDN-----HFSLDVDF----------------------
AY603355_22176..23135        ---NFFEKRVGEYQKMGVMS-QEDN-----HFSLDVDF----------------------
U94848_27966..28925          ---NFFEKRVGEYQKMGVMS-QEDN-----HFSLDVDF----------------------
AY243312_32958..33917        ---NFFEKRVGEYQKMGVMS-QEDN-----HFSLDVDF----------------------
M34368_2674..3633            ---NFFEKRVGEYQKMGVMS-QEDN-----HFSLDVDF----------------------
M19117_160..1119             ---NFFEKRVGEYQKMGVMS-QEDN-----HFSLDVDF----------------------
M35027_36029..36988          ---NFFEKRVGEYQKMGVMS-QEDN-----HFSLDVDF----------------------
X69198_23789..24790          ---NFFEKRVGEYQKMGVMS-QEDN-----HFSLDVDF----------------------
AF012825_41719..42678        ---NFFEKRVGEYQKMGVMS-QEDN-----HFSLDVDF----------------------
L22579_24412..25413          ---NFFEKRVGEYQKMGVMS-QEDN-----HFSLDVDF----------------------
U18340_24026..24985          ---NFFEKRVGEYQKMGVMS-QEDN-----HFSLDVDF----------------------
U18337_23796..24755          ---NFFEKRVGEYQKMGVMS-QEDN-----HFSLDVDF----------------------
Y16780_24787..25746          ---NFFEKRVGEYQKMGVMS-QEDN-----HFSLDVDF----------------------
U18338_24787..25746          ---NFFEKRVGEYQKMGVMS-QEDN-----HFSLDVDF----------------------
AF170722_15856..16824        ---NFFEKRVSDYQRMGVAS-KQDN-----TFSLDVDF----------------------
AF170726_16618..17586        ---NFFEKRVSDYQRMGVVH-KQDN-----TFSLDEDF----------------------
AY689436_22092..21130        ---NFFEKRVSDYQKMGIMSKKEDN-----VFSLDADF----------------------
AY689437_24434..23472        ---NFFEKRVSDYQKMGIMSKKEDN-----VFSLDVDF----------------------
L22013_3356..4180            ------------------------------------------------------------
AF410153_11281..12243        ---NFFERRVSEYQKMGVFTNKEEN-----IFSTDIDF----------------------
AY077832_14488..13526        ---NFFEKRVSEYQKMGVISNKDDN-----VFSLDVDF----------------------
AY077833_14595..13633        ---NFFEKRVSEYQKMGVISNKDDN-----VFSLDVDF----------------------
AY077834_14397..13435        ---NFFEKRVSEYQKMGVISNKDDN-----VFSLDVDF----------------------
AF409137_13849..14814        ---NFFEKRVSEYQKMGVISNKDDN-----VFSLDVDF----------------------
AF325528_13855..14820        ---NFFEKRVSEYQKMGVISNKDDN-----VFSLDVDF----------------------
AY077835_14276..13314        ---NFFEKRVSEYQKMGVISNKDDN-----VFSLDVDF----------------------
AY077836_14338..13376        ---NFFEKRVSEYQKMGVISNKDDN-----VFSLDVDF----------------------
AF336128_8759..9724          ---NFFEKRVSEYQKMGVISNKDDN-----VFSLDVDF----------------------
AF409138_13734..14699        ---NFFEKRVSEYQKMGVISNKDDN-----VFSLDVDF----------------------
AY386371_12802..13779        ---NFFEKRVSEYQKMSVMSNKDDD-----VFSLDIDF----------------------
AJ293568_15886..16863        ---NFFEKRVSEYQKMSVMSNKKDN-----VFSLDIDF----------------------
                                                                                         

DQ356948_9316..7823          GTGGMTGMTGIHHTRQTWTHVNVTGLSCNNTIEGTEHVANHNTCS
AY318871_268664..269635      ---------------------------------------------
AF482758_49614..50615        ---------------------------------------------
AF438165_35812..36771        ---------------------------------------------
AY009089_34022..34981        ---------------------------------------------
DQ011157_33168..34127        ---------------------------------------------
AY741551_33159..34118        ---------------------------------------------
DQ011153_33168..34127        ---------------------------------------------
AF380138_33236..34195        ---------------------------------------------
AY753185_33398..34357        ---------------------------------------------
DQ011155_33356..34315        ---------------------------------------------
AY603973_33155..34114        ---------------------------------------------
DQ011154_33375..34334        ---------------------------------------------
DQ011156_33631..34590        ---------------------------------------------
AF095689_32483..33442        ---------------------------------------------
X94355_49163..50122          ---------------------------------------------
M57977_9816..10775           ---------------------------------------------
DQ377945_38397..39356        ---------------------------------------------
AY313847_35849..36808        ---------------------------------------------
AY313848_35904..36863        ---------------------------------------------
AY484669_37610..38569        ---------------------------------------------
AY678277_35556..36515        ---------------------------------------------
AY678275_35556..36515        ---------------------------------------------
AY678276_36419..35463        ---------------------------------------------
AY603355_22176..23135        ---------------------------------------------
U94848_27966..28925          ---------------------------------------------
AY243312_32958..33917        ---------------------------------------------
M34368_2674..3633            ---------------------------------------------
M19117_160..1119             ---------------------------------------------
M35027_36029..36988          ---------------------------------------------
X69198_23789..24790          ---------------------------------------------
AF012825_41719..42678        ---------------------------------------------
L22579_24412..25413          ---------------------------------------------
U18340_24026..24985          ---------------------------------------------
U18337_23796..24755          ---------------------------------------------
Y16780_24787..25746          ---------------------------------------------
U18338_24787..25746          ---------------------------------------------
AF170722_15856..16824        ---------------------------------------------
AF170726_16618..17586        ---------------------------------------------
AY689436_22092..21130        ---------------------------------------------
AY689437_24434..23472        ---------------------------------------------
L22013_3356..4180            ---------------------------------------------
AF410153_11281..12243        ---------------------------------------------
AY077832_14488..13526        ---------------------------------------------
AY077833_14595..13633        ---------------------------------------------
AY077834_14397..13435        ---------------------------------------------
AF409137_13849..14814        ---------------------------------------------
AF325528_13855..14820        ---------------------------------------------
AY077835_14276..13314        ---------------------------------------------
AY077836_14338..13376        ---------------------------------------------
AF336128_8759..9724          ---------------------------------------------
AF409138_13734..14699        ---------------------------------------------
AY386371_12802..13779        ---------------------------------------------
AJ293568_15886..16863        ---------------------------------------------
                                                                          
