# Supplementary material for: Identification of multiple independent horizontal gene transfers into poxviruses using a comparative genomics approach
Source: BMC Evol Biol. 2008 Feb 27;8:67. doi: 10.1186/1471-2148-8-67 (PMC2268676; doi:10.1186/1471-2148-8-67)
Supplement: Additional file 8 — Multiple sequence alignments for all poxvirus families. [file 1471-2148-8-67-S8.gz › Network/Servers/gen153069.gen.tcd.ie/Users/kirsten/poxvirus/aln/112.aln]

CLUSTAL W (1.81) multiple sequence alignment

AF198100_216026..216367      -------------------------------------------------------MFVLF
AJ581527_205305..205646      -------------------------------------------------------MFVLF
AY318871_288455..288793      -------------------------------------------------------MFVLF
AY386265_98471..98965        MDAHGAVGATATVQYVRLAHSTSALYRSTALPVTRCRESRSRMSSFNVYKSFSEVMISLF
AY386264_98671..98997        -------------------------------------------------------MISLF
AY386263_97521..97847        -------------------------------------------------------MISLF
DQ184476_97932..98258        -------------------------------------------------------MISLF
Y16780_119689..120042        -------------------------------------------------------MITLF
X76268_7010..7363            -------------------------------------------------------MITLF
X69198_118684..119037        -------------------------------------------------------MITLF
L22579_119314..119667        -------------------------------------------------------MITLF
AF482758_144728..145081      -------------------------------------------------------MITLF
AF012825_136713..137069      -------------------------------------------------------MITLF
AF095689_127453..127803      -------------------------------------------------------MITLF
AY313847_130736..131089      -------------------------------------------------------MITLF
AY484669_132671..133024      -------------------------------------------------------MITLF
DQ377945_133286..133639      -------------------------------------------------------MITLF
AY313848_130778..131131      -------------------------------------------------------MITLF
AY753185_127843..128190      -------------------------------------------------------MITLF
AY603973_127600..127947      -------------------------------------------------------MITLF
DQ011157_127629..127976      -------------------------------------------------------MITLF
AY741551_127622..127969      -------------------------------------------------------MITLF
DQ011153_127629..127976      -------------------------------------------------------MITLF
DQ011155_128038..128385      -------------------------------------------------------MITLF
DQ011154_128057..128404      -------------------------------------------------------MITLF
DQ011156_128076..128423      -------------------------------------------------------MITLF
AF438165_130886..131236      -------------------------------------------------------MITLF
AY009089_129006..129356      -------------------------------------------------------MITLF
AY678277_130541..130894      -------------------------------------------------------MITLF
M35027_131025..131378        -------------------------------------------------------MITLF
AY243312_127905..128258      -------------------------------------------------------MITLF
AY603355_116861..117214      -------------------------------------------------------MITLF
X94355_144168..144521        -------------------------------------------------------MITLF
AY678275_130542..130895      -------------------------------------------------------MITLF
U94848_122651..123004        -------------------------------------------------------MITLF
AY678276_130780..130430      -------------------------------------------------------MITLF
AF380138_127923..128270      -------------------------------------------------------MITLF
AY386371_98508..98840        -------------------------------------------------------MITLF
AJ293568_104115..104447      -------------------------------------------------------MITLF
AY077832_103415..103071      -------------------------------------------------------MISLF
AY077833_103515..103171      -------------------------------------------------------MISLF
AY077834_103318..102974      -------------------------------------------------------MISLF
AY077835_103272..102928      -------------------------------------------------------MISLF
AY077836_103335..102991      -------------------------------------------------------MISLF
AF409137_103585..103932      -------------------------------------------------------MISLF
AF325528_103585..103932      -------------------------------------------------------MISLF
AF409138_103408..103761      -------------------------------------------------------MISLF
AF170722_105132..105473      -------------------------------------------------------MITLF
AF170726_105961..106302      -------------------------------------------------------MITLF
AY689436_112421..112077      -------------------------------------------------------MITLF
AY689437_115468..115124      -------------------------------------------------------MITLF
AF410153_101846..102190      -------------------------------------------------------MITLF
DQ356948_163766..163455      -------------------------------------------------------MLVLF
U60315_144188..144532        -------------------------------------------------------MFVLF
                                                                                    *: **

AF198100_216026..216367      LIVCYFILIFNIIVPKIADKLRLEHEAFTKYRQIYGNKFRCIGDNLINYSFTPFGVKANY
AJ581527_205305..205646      LIVCYFILIFNIIVPKIADKLRLEHEAFTKYRQIYGNKFRCIGDNLINYSFTPFGVKANY
AY318871_288455..288793      LIVCYFILIFNIIVPKIAEKLRLEHEAFIRYRQIYGNKFRCIDNALINYSFTPFGVKANY
AY386265_98471..98965        LVICYFVLIFNIIVPHIFEKLRQEEAAFDRLASAGSV-YRCVDGVVVSYALGATGIVARV
AY386264_98671..98997        LLICYFVLIFNILVPRIFDKLRQEGAAFDRLAGSGNV-YRCVGDVVVSYALGATGISARV
AY386263_97521..97847        LLICYFVLIFNILVPRIFDKLRQEGAAFDRLAGSGNV-YRCVGDVVVSYALGATGISARV
DQ184476_97932..98258        LLICYFVLIFNILVPRIFDKLRQEGAAFDRLAGSGNV-YRCVGDVVVSYALGATGISARV
Y16780_119689..120042        LILCYFILIFNIIVPAISEKMRRERAAYVNYKRLNKN-FICVDDRLFSYNFTTSGIKAKV
X76268_7010..7363            LILCYFILIFNIIVPAISEKMRRERAAYVNYKRLNKN-FICVDDRLFSYNFTTSGIKAKV
X69198_118684..119037        LILCYFILIFNIIVPAISEKMRRERAAYVNYKRLNKN-FICVDDRLFSYNFTTSGIKAKV
L22579_119314..119667        LILCYFILIFNIIVPAISEKMRRERAAYVNYKRLNKN-FICVDDRLFSYNFTTSGIKAKV
AF482758_144728..145081      LILCYFILIFNIIVPAISEKMRRERAAYVNYKRLNKN-FICVDDRLFSYNFTTSGIKAKV
AF012825_136713..137069      LILCYFILIFNIIVPAISEKMRRERAAYVNYKRLNKN-FICVDDRMFSYNFTTSGIKAKV
AF095689_127453..127803      LILCYFILIFNIIVPAISEKMRRERAAYVNYKRLNKN-FICVDDRLFSYNFTTSGIKAKM
AY313847_130736..131089      LILCYFILIFNIIVPAISEKMRRERAAYVNYKRLNKN-FICVDDRLFSYNFTTSGIKAKV
AY484669_132671..133024      LILCYFILIFNIIVPAISEKMRRERAAYVNYKRLNKN-FICVDDRLFSYNFTTSGIKAKM
DQ377945_133286..133639      LILCYFILIFNIIVPAISEKMRRERAAYVNYKRLNKN-FICVDDRLFSYNFTTSGIKAKM
AY313848_130778..131131      LILCYFILIFNIIVPAISEKMRRERAAYVNYKRLNKN-FICVDDRLFSYNFTTSGIKAKM
AY753185_127843..128190      LILCYFILIFNIIVPAISEKMRRERAAYVNYKRLNKN-FICVDDRLFSYNFTTSGIKAKM
AY603973_127600..127947      LILCYFILIFNIIVPAISEKMRRERAAYVNYKRLNKN-FICVDDRLFSYNFTTSGIKAKM
DQ011157_127629..127976      LILCYFILIFNIIVPAISEKMRRERAAYVNYKRLNKN-FICVDDRLFSYNFTTSGIKAKV
AY741551_127622..127969      LILCYFILIFNIIVPAISEKMRRERAAYVNYKRLNKN-FICVDDRLFSYNFTTSGIKAKV
DQ011153_127629..127976      LILCYFILIFNIIVPAISEKMRRERAAYVNYKRLNKN-FICVDDRLFSYNFTTSGIKAKV
DQ011155_128038..128385      LILCYFILIFNIIVPAISEKMRRERAAYVNYKRLNKN-FICVDDRLFSYNFTTSGIKAKV
DQ011154_128057..128404      LILCYFILIFNIIVPAISEKMRRERAAYVNYKRLNKN-FICVDDRLFSYNFTTSGIKAKV
DQ011156_128076..128423      LILCYFILIFNIIVPAISEKMRRERAAYVNYKRLNKN-FICVDDRLFSYNFTTSGIKAKV
AF438165_130886..131236      LILCYFILIFNIIVPAISEKMRRERAAYVNYKRLNKN-FICVDDRLFSYNFTTSGIKAKV
AY009089_129006..129356      LILCYFILIFNIIVPAISEKMRRERAAYVNYKRLNKN-FICVDDRLFSYNFTTSGIKAKV
AY678277_130541..130894      LILCYFILIFNIIVPAISEKMRRERAAYVNYKRLNKN-FICVDDRLFSYNFTTSGIKAKV
M35027_131025..131378        LILCYFILIFNIIVPAISEKMRRERAAYVNYKRLNKN-FICVDDRLFSYNFTTSGIKAKV
AY243312_127905..128258      LILCYFILIFNIIVPAISEKMRRERAAYVNYKRLNKN-FICVDDRLFSYNFTTSGIKAKV
AY603355_116861..117214      LILCYFILIFNIIVPAISEKMRRERAAYVNYKRLNKN-FICVDDRLFSYNFTTSGIKAKV
X94355_144168..144521        LILCYFILIFNIIVPAISEKMRRERAAYVNYKRLNKN-FICVDDRLFSYNFTTSGIKAKV
AY678275_130542..130895      LILCYFILIFNIIVPAISEKMRRERAAYVNYKRLNKN-FICVDDRLFSYNFTTSGIKAKV
U94848_122651..123004        LILCYFILIFNIIVPAISEKMRRERAAYVNYKRLNKN-FICVDDRLFSYNFTTSGIKAKV
AY678276_130780..130430      LILCYFILIFNIIVPAISEKMRRERAAYVNYKRLNKN-FICVDDRLFSYNFTTSGIKAKV
AF380138_127923..128270      LILCYFILIFNIIVPAISEKMRRERAAYVNYKRLNKN-FICVDDRLFGYNFTTSGIKAKV
AY386371_98508..98840        LVLCYFILIFNIIIPSILEKLQYEYNSYLKYKQLSNK-FICVDEKAFSYSFNLSGITANM
AJ293568_104115..104447      LVLCYFILIFNIIIPSISEKLQYEYNAYLKYKRLNSK-FICVDEKAFSYTFNLSGITANM
AY077832_103415..103071      LILCYFILIFNIIIPTVSEKLKREYETYTKYKNIKKD-FICVDNNLFYYDFNISGLSAKM
AY077833_103515..103171      LILCYFILIFNIIIPTVSEKLKREYETYTKYKNIKKD-FICVDNNLFYYDFNISGLSAKM
AY077834_103318..102974      LILCYFILIFNIIIPTVSEKLKREYETYTKYKNIKKD-FICVDNNLFYYDFNISGLSAKM
AY077835_103272..102928      LILCYFILIFNIIIPTVSEKLKREYDAYTKYKNIKKD-FICVDNNLFYYDFNISGLSAKM
AY077836_103335..102991      LILCYFILIFNIIIPTVSEKLKREYDAYTKYKNIKKD-FICVDNNLFYYDFNISGLSAKM
AF409137_103585..103932      LILCYFILIFNIIIPTVSEKLKREYDAYTKYKNIKKD-FICVDNNLFYYDFNISGLSAKM
AF325528_103585..103932      LILCYFILIFNIIIPTVSEKLKREYDAYTKYKNIKKD-FICVDNNLFYYDFNISGLSAKM
AF409138_103408..103761      LILCYFILIFNIIIPTISEKLKREYDAYTKYKNIKKD-FICVDNNLFYYDFNISGLSAKM
AF170722_105132..105473      LVLCYFILIFNIIVPAIAEKMRKEYDAYLKYTHLKKD-AVCVDDRLFTYDFKTSGVVAKM
AF170726_105961..106302      LVLCYFILIFNIIVPAISEKMRKEYDAYLKYAHLKKD-AVCVDDRLFTYDFKTSGVVAKM
AY689436_112421..112077      LILCYFILIFNIIIPAISEKMRREYHAYTKYKNLKKD-YICIEDRLFMYDFGITGIKANM
AY689437_115468..115124      LILCYFILIFNIIIPAISEKMRREYHAYTKYKNLKKD-YICIEDRLFMYDFGITGIKANM
AF410153_101846..102190      LILCYFILIFNIIIPIISEKMRREYDAYMKYKKLKNR-IICSDNRLFTYTFGISGIMARM
DQ356948_163766..163455      LILSYFILIFNILVPGILEKLRVEHRAFVNFANNGGDKSVCVDGRVVRFVFGPTGLRAVR
U60315_144188..144532        LVLCYFILIFNMLVPAIAEKLRVEHDAFAALRQLHRERFVCVNGTLSTFEYTPFGVQALL
                             *::.**:****:::* : :*:. *  ::            *       :     *: *  

AF198100_216026..216367      LVNKNTKMPAICNDIKNINSLI---AVTCD-DA-------SKFIKHRNICERAYTELFL-
AJ581527_205305..205646      LVNKNTKMPAICNDIKNINSLI---AVTCD--D--ASKF-IKHRN---ICERAYTELFL-
AY318871_288455..288793      LVNKDTKIPIPCNYINPDN----VIAATCD--D--ASNF-IKQRN---ICERAYTELFL-
AY386265_98471..98965        MTDAA-GAPLPCARMPQADPDK---FVRCG-GG--RAEL-RD------VCADAYASVFL-
AY386264_98671..98997        MTDEK-GAPLPCARIAEADSAR---FARCG-AR---ADL-RD------VCANAYADVFL-
AY386263_97521..97847        MADEK-GAPLPCARIAEADAAR---FTRCG-AR---ADL-RD------VCANAYADVFL-
DQ184476_97932..98258        MADEK-GAPLPCARIAEADAAR---FTRCG-AR---ADL-RD------VCANAYADVFL-
Y16780_119689..120042        AVDNK-NVPIPCSEINEVNNNKDVDTLYCD-KD--RDDI-PGFTR---SCYRAYSDLFFT
X76268_7010..7363            AVDNK-NVPIPCSEINEVNNNKDVDTLYCD-KD--RDDI-PGFTR---SCYRAYSDLFFT
X69198_118684..119037        AVDNK-NVPIPCSEINEVNNNKDVDTLYCD-KD--RDDI-PGFTR---SCYRAYSDLFFT
L22579_119314..119667        AVDNK-NVPIPCSEINEVNNNKDVDTLYCD-KD--RDDI-PGFTR---SCYRAYSDLFFT
AF482758_144728..145081      AVDNK-NVPIPCSKIHEVNNNKNVDTLYCD-KD--RDDI-PGFAR---SCYRAYSDLFFT
AF012825_136713..137069      AVDNK-NVPIPCSKINEVNNNKDVDTLYCD-KD--RDDILPGFVR---SCYRAYSDLFFT
AF095689_127453..127803      AVDNK-NVSIPCSKINEVNNNKDVDTLYCD-KD--RDDI-PGF-R---SCYRAYSDLFFT
AY313847_130736..131089      AVDNK-NVSIPCSKINEVNNNKNVDTLYCD-KD--RDDI-PGFAR---SCYRAYSDLFFT
AY484669_132671..133024      AVDNK-NVPIPCSKINEVNNNKNVDTLYCD-KD--RDDI-PGFAR---SCYRAYSDLFFT
DQ377945_133286..133639      AVDNK-NVSIPCSKINEVNNNKNVDTLYCD-KD--RDDI-PGFAR---SCYRAYSDLFFT
AY313848_130778..131131      AVDNK-NVSIPCSKINEVNNNKNVDTLYCD-KD--RDDI-PGFAR---SCYRAYSDLFFT
AY753185_127843..128190      AV-NK-NVPIPCSKINEVN-NKDVDTLYCD-KD--RDDI-PGFAR---SCYRAYSDLFFT
AY603973_127600..127947      AV-NK-NVPIPCSKINEVN-NKDVDTLYCD-KD--RDDI-PGFAR---SCYRAYSDLFFT
DQ011157_127629..127976      AV-NK-NVPIPCSKINEVN-NKDVDTLYCD-KD--RDDI-PGFAR---SCYRAYSDLFFT
AY741551_127622..127969      AV-NK-NVPIPCSKINEVN-NKDVDTLYCD-KD--RDDI-PGFAR---SCYRAYSDLFFT
DQ011153_127629..127976      AV-NK-NVPIPCSKINEVN-NKDVDTLYCD-KD--RDDI-PGFAR---SCYRAYSDLFFT
DQ011155_128038..128385      AV-NK-NVPIPCSKINEVN-NKDVDTLYCD-KD--RDDI-PGFAR---SCYRAYSDLFFT
DQ011154_128057..128404      AV-NK-NVPIPCSKINEVN-NKDVDTLYCD-KD--RDDI-PGFAR---SCYRAYSDLFFT
DQ011156_128076..128423      AV-NK-NVPIPCSKINEVN-NKDVDTLYCD-KD--RDDI-PGFAR---SCYRAYSDLFFT
AF438165_130886..131236      AVDNK-NVPIPCSKINEVN-NKDVDTLYCD-KD--RDDI-PGFAR---SCYRAYSDLFFT
AY009089_129006..129356      AVDNK-NVPIPCSKINEVN-NKDVDTLYCD-KD--RDDI-PGFAR---SCYRAYSDLFFT
AY678277_130541..130894      AVDNK-NVPIPCSKINEVNNNKDVDTLYCD-KD--RDDI-PGFAR---SCYRAYSDLFFT
M35027_131025..131378        AVDNK-NVPIPCSKINEVNNNKDVDTLYCD-KD--RDDI-PGFAR---SCYRAYSDLFFT
AY243312_127905..128258      AVDNK-NVPIPCSKINEVNNNKDVDTLYCD-KD--RDDI-PGFAR---SCYRAYSDLFFT
AY603355_116861..117214      AVDNK-NVPIPCSKINEVNNNKDVDTLYCD-KD--RDDI-PGFAR---SCYRAYSDLFFT
X94355_144168..144521        AVDNK-NVPIPCSKINEVNNNKDVDTLYCD-KD--RDDI-PGFAR---SCYRAYSDLFFT
AY678275_130542..130895      AVDNK-NVPIPCSKINEVNNNKDVDTLYCD-KD--RDDI-PGFAR---SCYRAYSDLFFT
U94848_122651..123004        AVDNK-NVPIPCSKINEVNNNKDVDTLYCD-KD--RDDI-PGFAR---SCYRAYSDLFFT
AY678276_130780..130430      AVDNK-NVPIPCSKINEVNNNKDVDTLYCD-KD--RDDI-PGFAR---SCYRAYSDLFFT
AF380138_127923..128270      AV-NK-NVPIPCSKINEVN-NKDVDTLYCD-KD--RDDI-PGFAR---SCYRAYSDLFFT
AY386371_98508..98840        VVDNV-GNPINCSKINNVKKYN---YISCN-------DT-QDFKN---ICSKAYLNLFFT
AJ293568_104115..104447      AIDNN-GVPIPCSKINNEKKYN---HVSCN-------NI-HDLKN---VCSKAYLNLFFT
AY077832_103415..103071      LLDNNKQKPLRCSEIKKANKNN---YLSCE-NN--DNDI-VNFSR---SCSNAYLNLFFT
AY077833_103515..103171      LLDNNKQKPLRCSEIKKANKNN---YLSCE-NN--DNDI-VNFSR---SCSNAYLNLFFT
AY077834_103318..102974      LLDNNKQKPLRCSEIKKANKNN---YLSCE-NN--DNDI-VNFSR---SCSNAYLNLFFT
AY077835_103272..102928      LLDNNKQKPLKCSEIKKANKNN---YLSCE-NN--DNDI-VNFSR---SCSNAYLNLFFT
AY077836_103335..102991      LLDNNKQKPLKCSEIKKANKNN---YLSCE-NN--DNDI-VNFSR---SCSNAYLNLFFT
AF409137_103585..103932      LLDNNKQKPLRCSEIKKANKNN---YLSCE-NN--DNDI-VNFSR---SCSNAYLNLFFT
AF325528_103585..103932      LLDNNKQKPLRCSEIKKANKNN---YLSCE-NN--DNDI-VNFSR---SCSNAYLNLFFT
AF409138_103408..103761      LLDNNKQKPLRCSEIKKANKNN---YLSCE-NNDDDNDI-VNFSR---SCSNAYLNLFFT
AF170722_105132..105473      FLDFD-GKPLQCSKVHEIRHNN---VIYCD-ND---INV-LDLRK---SCSKAYLDLFFT
AF170726_105961..106302      FIDSN-GKPLPCSRTRDIRSNN---AIYCD-ND---ENV-LDFRK---SCSKAYLDLFFT
AY689436_112421..112077      AIDKM-NNPLTCSRIKSVDKNR---YLSCDSTN--NNNI-LDFGR---LCSKAYLDLFFT
AY689437_115468..115124      AIDKM-NNPLTCSRIKSVDKNR---YLSCDSTN--NNNI-LDFGR---LCSKAYLDLFFT
AF410153_101846..102190      AIDNN-FNPLPCSKQSDISKYK---YISCD-TD--GGDI-KNFRR---SCSKAYLDLFFT
DQ356948_163766..163455      PVDAR-GVPLPCSAAVEGDAR----TIGCG-PD----------------CLRAYEELFLA
U60315_144188..144532        PVDAK-GSPLPCALRDAAESSH---LVSCE-SG-------AGVGRLRDACAGAYAELFLR
                                     .  *                *                    *  ** .:*: 

AF198100_216026..216367      -
AJ581527_205305..205646      -
AY318871_288455..288793      -
AY386265_98471..98965        -
AY386264_98671..98997        -
AY386263_97521..97847        -
DQ184476_97932..98258        -
Y16780_119689..120042        T
X76268_7010..7363            T
X69198_118684..119037        T
L22579_119314..119667        T
AF482758_144728..145081      T
AF012825_136713..137069      T
AF095689_127453..127803      T
AY313847_130736..131089      T
AY484669_132671..133024      T
DQ377945_133286..133639      T
AY313848_130778..131131      T
AY753185_127843..128190      T
AY603973_127600..127947      T
DQ011157_127629..127976      T
AY741551_127622..127969      T
DQ011153_127629..127976      T
DQ011155_128038..128385      T
DQ011154_128057..128404      T
DQ011156_128076..128423      T
AF438165_130886..131236      T
AY009089_129006..129356      T
AY678277_130541..130894      T
M35027_131025..131378        T
AY243312_127905..128258      T
AY603355_116861..117214      T
X94355_144168..144521        T
AY678275_130542..130895      T
U94848_122651..123004        T
AY678276_130780..130430      T
AF380138_127923..128270      T
AY386371_98508..98840        T
AJ293568_104115..104447      T
AY077832_103415..103071      T
AY077833_103515..103171      T
AY077834_103318..102974      T
AY077835_103272..102928      T
AY077836_103335..102991      T
AF409137_103585..103932      T
AF325528_103585..103932      T
AF409138_103408..103761      T
AF170722_105132..105473      T
AF170726_105961..106302      T
AY689436_112421..112077      T
AY689437_115468..115124      T
AF410153_101846..102190      T
DQ356948_163766..163455      L
U60315_144188..144532        I
                              
