# Supplementary material for: Identification of multiple independent horizontal gene transfers into poxviruses using a comparative genomics approach
Source: BMC Evol Biol. 2008 Feb 27;8:67. doi: 10.1186/1471-2148-8-67 (PMC2268676; doi:10.1186/1471-2148-8-67)
Supplement: Additional file 8 — Multiple sequence alignments for all poxvirus families. [file 1471-2148-8-67-S8.gz › Network/Servers/gen153069.gen.tcd.ie/Users/kirsten/poxvirus/aln/113.aln]

CLUSTAL W (1.81) multiple sequence alignment

AJ315003_1..483              --------MMLVPLITVTVVAGTILVCYILYICRKKICTVYNDNKIIMTKLKKIKNSNSS
AJ312309_1..102              ------------------------------------------------------------
AF438165_147387..148043      --------MMLVPLIMVTVVAGTILVCYILYICRKKIRTVYNDNKIIMTKLKKIKSSNSS
AJ314997_1..657              --------MMLVPLIMVTVVAGTILVCYILYICRKKIRTVYNDNKIIMTKLKKIKSSNSS
AY009089_145504..146160      --------MMLVPLIMVTVVAGTILVCYILYICRKKIRTVYNDNKIIMTKLKKIKSSNSS
AF380138_144611..145249      MLYIEQSEMMLVPLITVTVVAGTILVCYILYICRKKIRTVYNDNKIIMTKLKKIKSPNSS
AJ315002_1..615              --------MMLVPLITVTVVAGTILVCYILYICRKKIRTVYNDNKIIMTKLKKIKSPNSS
DQ011155_144720..145358      MLYIEQSEMMLVPLITVTVVAGTILVCYILYICRKKIRTVYNDNKIIMTKLKKIKSPNSS
DQ011154_144751..145389      MLYIEQSEMMLVPLITVTVVAGTILVCYILYICRKKIRTVYNDNKIIMTKLKKIKSPNSS
DQ011157_144749..145435      MLYIEQSEMMLVPLITVTVVAGTILVCYILYICRKKIRTVYNDNKIIMTKLKKIKSPNSS
AY741551_144728..145414      MLYIEQSEMMLVPLITVTVVAGTILVCYILYICRKKIRTVYNDNKIIMTKLKKIKSPNSS
DQ011153_144749..145435      MLYIEQSEMMLVPLITVTVVAGTILVCYILYICRKKIRTVYNDNKIIMTKLKKIKSPNSS
AY753185_144926..145612      MLYIEQSEMMLVPLITVTVVAGTILVCYILYICRKKIRTVYNDNKIIMTKLKKIKSPNSS
AY603973_144683..145369      MLYIEQSEMMLVPLITVTVVAGTILVCYILYICRKKIRTVYNDNKIIMTKLKKIKSPNSS
DQ011156_145172..145858      MLYIEQSEMMLVPLITVTVVAGTILVCYILYICRKKIRTVYNDNKIIMTKLKKIKSPNSS
AJ315001_1..663              --------MMLVPLITVTVVAGTILVCYILYICRKKIRTVYNDNKIIMTKLKKIKSPNSS
AJ312302_1..294              ------------------------------------------------------------
AJ312305_1..294              ------------------------------------------------------------
AJ312303_1..288              ------------------------------------------------------------
AJ315000_1..669              --------MMLVPLITVTVVAGTILVCYILYICRKKIRTVYNDNKIIMTKLKKIKSSNST
AJ312308_1..282              ------------------------------------------------------------
AF482758_162122..162796      --------MMLVPLVTVTVVAGTILVCYILYICRKKIRTVYNDNKIIMTKLKKIKSSNSS
AJ312306_1..294              ------------------------------------------------------------
AJ314998_1..675              --------MMLVPLVTVTVVAGTILVCYILYICRKKIRTVYNDNKIIMTKLKKIKSSNSS
Y16780_136880..137530        --------MILVPLITVTVVAGTILVCYILYICRKKIRTVYNDNKIIMTKLKKIKSSNSS
X67115_9581..10231           --------MILVPLITVTVVAGTILVCYILYICRKKIRTVYNDNKIIMTKLKKIKSSNSS
X76266_9600..10250           --------MILVPLITVTVVAGTILVCYILYICRKKIRTVYNDNKIIMTKLKKIKSSNSS
X69198_135856..136506        --------MILVPLITVTVVAGTILVCYILYICRKKIRTVYNDNKIIMTKLKKIKSSNSS
L22579_136479..137129        --------MILVPLITVTVVAGTILVCYILYICRKKIRTVYNNNKIIMTKLKKIKSSNSS
AJ312307_1..276              ------------------------------------------------------------
AF095689_144736..145401      --------MMLVPLITVTVVAGTILVCYILYICRKKIRTVYNDNKIIMTKLKKIKSSNSS
AJ312304_1..273              ------------------------------------------------------------
AJ314999_1..660              --------MMLVPLITVTVVAGTILVCYILYICRKKIRTVYNDNKIIMTKLKKIKSSNSS
X94355_161531..162202        --------MMLVPLITVTVVAGTILVCYILYICRKKIRTVYNDNKIIMTKLKKIKSSNSS
D11079_3022..3687            --------MMLVPLITVTVVAGTILVCYILYICRKKIRTVYNDNKIIMTKLKKIKSSNSS
AJ627445_1..353              ------------------------------------------------------------
M61187_9404..10069           --------MMLVPLITVTVVAGTILVCYILYICRKKIRTVYNDNKIIMTKLKKIKSSNSS
M35027_144044..144709        --------MMLVPLITVTVVAGTILVCYILYICRKKIRTVYNDNKIIMTKLKKIKSSNSS
AY484669_149872..150537      --------MMLVPLITVTVVAGTILVCYILYICRKKIRTVYNDNKIIMTKLKKIKSSNSS
AY243312_145059..145724      --------MMLVPLITVTVVAGTILVCYILYICRKKIRTVYNDNKIIMTKLKKIKSSNSS
AJ312299_1..285              ------------------------------------------------------------
X57318_9404..10069           --------MMLVPLITVTVVAGTILVCYILYICRKKIRTVYNDNKIIMTKLKKIKSSNSS
AY603355_130225..130851      --------MMLVPLITVTVVAGTILVCYILYICRKKIRTVYNDNKIIMTKLKKIKSSNSS
U94848_136015..136641        --------MMLVPLITVTVVAGTILVCYILYICRKKIRTVYNDNKIIMTKLKKIKSSNSS
AY678276_147588..148250      --------MMLVPLITVTVVAGTILVCYILYICRKKIRTVYNDNKIIMTKLKKIKSSNSS
AJ315004_1..666              --------MMLVPLITVTVVAGTILVCYILYICRKKIRTVYNDNKIIMTKLKKIKSSNSS
AY313848_147920..148585      --------MMLVPLITVTVVAGTILVCYILYICRKKIRTVYNDNKIIMTKLKKIKSSNSS
AY313847_147878..148543      --------MMLVPLITVTVVAGTILVCYILYICRKKIRTVYNDNKIIMTKLKKIKSSNSS
AB191188_82..747             --------MMLVPLITVTVVAGTILVCYILYICRKKIRTVYNDNKIIMTKLKKIKSSNSS
DQ377945_150434..151099      --------MMLVPLITVTVVAGTILVCYILYICRKKIRTVYNDNKIIMTKLKKIKSSNSS
AY678277_147711..148376      --------MMLVPLITVTVVAGTILVCYILYICRKKIRTVYNDNKIIMTKLKKIKSSNSS
AJ312324_1..285              ------------------------------------------------------------
AJ312301_1..285              ------------------------------------------------------------
AY678275_147712..148377      --------MMLVPLITVTVVAGTILVCYILYICRKKIRTVYNDNKIIMTKLKKIKSSNSS
                                                                                         

AJ315003_1..483              KSSKSTDSESDWDDHCSAMEQNNDVDNISRNEILDDDSFAGSLIWDNESHVMAPSTEHIY
AJ312309_1..102              ------------------------------------------------------------
AF438165_147387..148043      KSSKSTDSESDWEDHCSAMEQNNDMDNISRNEILDDDSFAGSLIWDNESNVMAPSTEHIY
AJ314997_1..657              KSSKSTDSESDWEDHCSAMEQNNDMDNISRNEILDDDSFAGSLIWDNESNVMAPSTEHIY
AY009089_145504..146160      KSSKSTDSESDWEDHCSAMEQNNDMDNISRNEILDDDSFAGSLIWDNESNVMAPSTEHIY
AF380138_144611..145249      KSSKSTDSESDWEDHCSAMEQNYDVDNISRNEILNDDSFAGSLIWDNESNVMAPSTKHIY
AJ315002_1..615              KSSKSTDSESDWEDHCSAMEQNNDVDNISRNEILNDDSFAGSLIWDNESNVMAPSTEHIY
DQ011155_144720..145358      KSSKSTDSESDWEDHCSAMEQNNDVDNISRNEILNDDSFAGSLIWDNESNVMAPSTEHIY
DQ011154_144751..145389      KSSKSTDSESDWEDHCSAMEQNNDVDNISRNEILNDDSFAGSLIWDNESNVMAPSTEHIY
DQ011157_144749..145435      KSSKSTDSESDWEDHCSAMEQNNDVDNISRNEILNDDSFAGSLIWDNESNIMAPSTEHIY
AY741551_144728..145414      KSSKSTDSESDWEDHCSAMEQNNDVDNISRNEILNDDSFAGSLIWDNESNIMAPSTEHIY
DQ011153_144749..145435      KSSKSTDSESDWEDHCSAMEQNNDVDNISRNEILNDDSFAGSLIWDNESNIMAPSTEHIY
AY753185_144926..145612      KSSKSTDSESDWEDHCSAMEQNNDVDNISRNEILNDDSFAGSLIWDNESNIMAPSTEHIY
AY603973_144683..145369      KSSKSTDSESDWEDHCSAMEQNNDVDNISRNEILNDDSFAGSLIWDNESNIMAPSTEHIY
DQ011156_145172..145858      KSSKSTDSESDWEDHCSAMEQNNDVDNISRNEILNDDSFAGSLIWDNESNIMAPSTEHIY
AJ315001_1..663              KSSKSTDSESDWEDHCSAMEQNNDVDNISRNEILNDDSFAGSLIWDNESNIMAPSTEHIY
AJ312302_1..294              ------------------------------------------------------------
AJ312305_1..294              ------------------------------------------------------------
AJ312303_1..288              ------------------------------------------------------------
AJ315000_1..669              NSSKSTDSESDWEDHCSAMEQNNDVDNISRNEILDDDSFAGSLIWDNESNIVAPSTEHIY
AJ312308_1..282              ------------------------------------------------------------
AF482758_162122..162796      NSSKSTDSESDWEDHCSAMEQNNDVDNISRNEILDDDSFAGSLIWDNESNVVAPSTEHIY
AJ312306_1..294              ------------------------------------------------------------
AJ314998_1..675              NSSKSTDSESDWEDHCSAMEQNNDVDNISRNEILDDDSFAGSLIWDNESNVVAPSTEHIY
Y16780_136880..137530        KSSKSTDNESDWEDHCSAMEQNNDVDNISRNEILDDDSFAGSLIWDNESNVIAPSTEHIY
X67115_9581..10231           KSSKSTDNESDWEDHCSAMEQNNDVDNISRNEILDDDSFAGSLIWDNESNVIAPSTEHIY
X76266_9600..10250           KSSKSTDNESDWEDHCSAMEQNNDVDNISRNEILDDDSFAGSLIWDNESNVIAPSTEHIY
X69198_135856..136506        KSSKSTDNESDWEDHCSAMEQNNDVDNISRNEILDDDSFAGSLIWDNESNVIAPSTEHIY
L22579_136479..137129        KSSKSTDNESDWEDHCSAMEQNNDVDNISRNEILDDDSFAGSLIWDNESNVIAPSTEHIY
AJ312307_1..276              ------------------------------------------------------------
AF095689_144736..145401      KSSKSTDSESDWEDHCSAMEQNNDVDNISRNEILDDDSFAGSLIWDNESNVMAPSTEHIY
AJ312304_1..273              ------------------------------------------------------------
AJ314999_1..660              KSSKSTDSESDWEDHCSAMEQNNDVDNISRNEILDDDSFAGSLIWDNESNVMAPSTEHIY
X94355_161531..162202        KSSKSTDSESDWEDHCSAMEQNNDVDNISRNEILDDDSFAGSLIWDNESNVMAPSTEHIY
D11079_3022..3687            KSSKSTDSESDWEDHCSAMEQNNDVDNISRNEILDDDSFAGSLIWDNESNVMAPSTEHIY
AJ627445_1..353              -----------------------------------------------------PSTEHIY
M61187_9404..10069           KSSKSTDSESDWEDHCSAMEQNNDVDNISRNEILDDDSFAGSLIWDNESNVMAPSTEHIY
M35027_144044..144709        KSSKSTDSESDWEDHCSAMEQNNDVDNISRNEILDDDSFAGSLIWDNESNVMAPSTEHIY
AY484669_149872..150537      KSSKSTDSESDWEDHCSAMEQNNDVDNISRNEILDDDSFAGSLIWDNESNVMAPSTEHIY
AY243312_145059..145724      KSSKSTDSESDWEDHCSAMEQNNDVDNISRNEILDDDSFAGSLIWDNESNVMAPSTEHIY
AJ312299_1..285              ------------------------------------------------------------
X57318_9404..10069           KSSKSTDSESDWEDHCSAMEQNNDVDNISRNEILDDDSFAGSLIWDNESNVMAPSTEHIY
AY603355_130225..130851      KSSKSTDSESDWEDHCSAMEQNNDVDNISRNEILDDDSFAGSLIWDNESNVMAPSTEHIY
U94848_136015..136641        KSSKSTDSESDWEDHCSAMEQNNDVDNISRNEILDDDSFAGSLIWDNESNVMAPSTEHIY
AY678276_147588..148250      KSSKSTDSESDWEDHCSAMEQNNDVDNISRNEILDDDSFAGSLIWDNESNVMAPSTEHIY
AJ315004_1..666              KSSKSTDSESDWEDHCSAMEQNNDVDNISRNEILDDDSFAGSLIWDNESNVMAPSTEHIY
AY313848_147920..148585      KSSKSTDSESDWEDHCSAMEQNNDVDNISRNEILDDDSFAGSLIWDNESNVMAPSTEHIY
AY313847_147878..148543      KSSKSTDSESDWEDHCSAMEQNNDVDNISRNEILDDDSFAGSLIWDNESNVMAPSTEHIY
AB191188_82..747             KSSKSTDSESDWEDHCSAMEQNNDVDNISRNEILDDDSFAGSLIWDNESNVMAPSTEHIY
DQ377945_150434..151099      KSSKSTDSESDWEDHCSAMEQNNDVDNISRNEILDDDSFAGSLIWDNESNVMAPSTEHIY
AY678277_147711..148376      KSSKSTDSESDWEDHCSAMEQNNDVDNISRNEILDDDSFAGSLIWDNESNVIAPSTEHIY
AJ312324_1..285              ------------------------------------------------------------
AJ312301_1..285              ------------------------------------------------------------
AY678275_147712..148377      KSSKSTDSESDWEDHCSAMEQNNDVDNISRNEILDDDSFAGSLIWDNESNVIAPSTEHIY
                                                                                         

AJ315003_1..483              DSVAGSTLLINSNRNEQT---SEHYVINETETVEVLNEDTKQNPNF--------------
AJ312309_1..102              ---------------EQT---SEHYVINETETVEVLNEDTKQNPNF--------------
AF438165_147387..148043      DSVAGSTLLINNDRNEQTIYHNTTV-INETETIEVLNEDTKQNHSYSSNPFVNYNKTSIC
AJ314997_1..657              DSVAGSTLLINNDRNEQTIYHNTTV-INETETIEVLNEDTKQNHSYSSNPFVNYNKTSIC
AY009089_145504..146160      DSVAGSTLLINNDRNEQTIYHNTTV-INETETIEVLNEDTKQNHSYSSNPFVNYNKTSIC
AF380138_144611..145249      DSVAGSTLLINNDRNELTIYQNTTVVINDTETVEILNEDTKQIPSYSSNPFVNYNKTSIC
AJ315002_1..615              DSVAGSTLLINNDRNEQTIYQNTTVVINDTETVEILNEDTKQIPSYSSNPFVNYNKTSIC
DQ011155_144720..145358      DSVAGSTLLINNDRNEQTIYQNTTVVINDTETVEILNEDTKQIPSYSSNPFVNYNKTSIC
DQ011154_144751..145389      DSVAGSTLLINNDRNEQTIYQNTTVVINDTETVEILNEDTKQIPSYSSNPFVNYNKTSIC
DQ011157_144749..145435      DSVAGSTLLINNDRNEQTIYQNTTVVINDTETVEILNEDTKQIPSYSSNPFVNYNKTSIC
AY741551_144728..145414      DSVAGSTLLINNDRNEQTIYQNTTVVINDTETVEILNEDTKQIPSYSSNPFVNYNKTSIC
DQ011153_144749..145435      DSVAGSTLLINNDRNEQTIYQNTTVVINDTETVEILNEDTKQIPSYSSNPFVNYNKTSIC
AY753185_144926..145612      DSVAGSTLLINNDRNEQTIYQNTTVVINDTETVEILNEDTKQIPSYSSNPFVNYNKTSIC
AY603973_144683..145369      DSVAGSTLLINNDRNEQTIYQNTTVVINDTETVEILNEDTKQIPSYSSNPFVNYNKTSIC
DQ011156_145172..145858      DSVAGSTLLINNDRNEQTIYQNTTVVINDTETVEILNEDTKQIPSYSSNPFVNYNKTSIC
AJ315001_1..663              DSVAGSTLLINNDRNEQTIYQNTTVVINDTETVEILNEDTKQIPSYSSNPFVNYNKTSIC
AJ312302_1..294              ---------------EQTIYQNTTVVINDTET-EVLNEDTKQNPSYSSNPFVNYNKTSIC
AJ312305_1..294              ---------------EQTIYQNTTVVINDTET-EVLNEDTKQNPSYSSNPFVNYNKTSIC
AJ312303_1..288              ---------------EQTIYQNTTVVINDTET-EVLNEDTKQNPSYSSNPFVNYNKTSIC
AJ315000_1..669              DSVAGSTLLINNDRNEQTIYQNTTVVINETET-EVLNEDTKQNPSYSSNPFVNYNKTSIC
AJ312308_1..282              ---------------EQTIYQNTTVVINETET-EVLNEDTKQNPSYSSNPFVNYNKTSIC
AF482758_162122..162796      DSVAGSTLLINNDRNEQTIYQNTTVVINETET-EVLNEDTKQNPSYSSNPFVNYNKTSIC
AJ312306_1..294              ---------------EQTIYQNTTVVINETET-EVLNEDTKQNPSYSSNPFVNYNKTSIC
AJ314998_1..675              DSVAGSTLLINNDRNEQTIYQNTTVVINETET-EVLNEDTKQNPSYSSNPFVNYNKTSIC
Y16780_136880..137530        DSVAGSTRLINNDCNEQTIYQNTTV-INETETIEVLNEDTKQNPSYSSNPFVNYNKTSIC
X67115_9581..10231           DSVAGSTRLINNDCNEQTIYQNTTV-INETETIEVLNEDTKQNPSYSSNPFVNYNKTSIC
X76266_9600..10250           DSVAGSTRLINNDCNEQTIYQNTTV-INETETIEVLNEDTKQNPSYSSNPFVNYNKTSIC
X69198_135856..136506        DSVAGSTRLINNDCNEQTIYQNTTV-INETETIEVLNEDTKQNPSYSSNPFVNYNKTSIC
L22579_136479..137129        DSVAGSTRLINNDCNEQTIYQNTTV-INETETIEVLNEDTKQNPSYSSNPFVNYNKTSIC
AJ312307_1..276              ---------------EQTIYQNTTVVINDTET-EVLNEDTKQNPSYSSNPFVNYNKTSIC
AF095689_144736..145401      DSVAGSPLLINNDRNEQTIYQNTTVVINETETVKVLNEDTKQNPSYSSNPFVNYNKTSIC
AJ312304_1..273              ---------------EQTIYQNTTVVINETETVEVLNEDTKQNPSYSSNPFVNYNKTSIC
AJ314999_1..660              DSVAGSTLLINNDRNEQTIYQNTTVVINETETVEVLNEDTKQNPSYSSNPFVNYNKTSIC
X94355_161531..162202        DSVAGSTLLINNDRNEQTIYQNTTVVINETETVEVLNEDTKQNPSYSSNPFVNYNKTSIC
D11079_3022..3687            DSVAGSTLLINNDRNEQTIYQNTTVVINETETVEVLNEDTKQNPNYSSNPFVNYNKTSIC
AJ627445_1..353              DSVAGSTLLINNDRNEQTIYQNTTVVINETETVEVLNEDTKQNPNYSSNPFVNYNKTSIC
M61187_9404..10069           DSVAGSTLLINNDRNEQTIYQNTTVVINETETVEVLNEDTKQNPNYSSNPFVNYNKTSIC
M35027_144044..144709        DSVAGSTLLINNDRNEQTIYQNTTVVINETETVEVLNEDTKQNPNYSSNPFVNYNKTSIC
AY484669_149872..150537      DSVAGSTLLINNDRNEQTIYQNTTVVINETETVEVLNEDTKQNPNYSSNPFVNYNKTSIC
AY243312_145059..145724      DSVAGSTLLINNDRNEQTIYQNTTVVINETETVEVLNEDTKQNPNYSSNPFVNYNKTSIC
AJ312299_1..285              ---------------EQTIYQNTTVVINETETVEVLNEDTKQNPNYSSNPFVNYNKTSIC
X57318_9404..10069           DSVAGSTLLINNDRNEQTIYQNTTVVINETETVEVLNEDTKQNPNYSSNPFVNYNKTSIC
AY603355_130225..130851      DSVAGSTLLINNDRNEQTIYQNTTV---------VLNEDTKQNPNYSSNPFVNYNKTSIC
U94848_136015..136641        DSVAGSTLLINNDRNEQTIYQNTTV---------VLNEDTKQNPNYSSNPFVNYNKTSIC
AY678276_147588..148250      DSVAGSTLLINNDRNEQTIYQNTTVVINETETVKVLNEDTKQNPNYSSNPFVNYNKTSIC
AJ315004_1..666              DSVAGSTLLINNDRNEQTIYQNTTVVINETETVKVLNEDTKQNPNYSSNPFVNYNKTSIC
AY313848_147920..148585      DSVAGSTLLINNDRNEQTIYQNTTVVINETETVKVLNEDTKQNPNYSSNPFVNYNKTSIC
AY313847_147878..148543      DSVAGSTLLINNDRNEQTIYQNTTVVINETETVKVLNEDTKQNPNYSSNPFVNYNKTSIC
AB191188_82..747             DSVAGSTLLINNDRNEQTIYQNTTVVINETETVKVLNEDTKQNPNYSSNPFVNYNKTSIC
DQ377945_150434..151099      DSVAGSTLLINNDRNEQTIYQNTTVVINETETVKVLNEDTKQNPNYSSNPFVNYNKTSIC
AY678277_147711..148376      DSVAGSTLLINNDRNEQTIYQNTTVVINETETVKVLNEDTKQNPNYSSNPFVNYNKTSIC
AJ312324_1..285              ---------------EQTIYQNTTVVINETETVKVLNEDTKQNPNYSSNPFVNYNKTSIC
AJ312301_1..285              ---------------EQTIYQNTTVVINETETVKVLNEDTKQNPNYSSNPFVNYNKTSIC
AY678275_147712..148377      DSVAGSTLLINNDRNEQTIYQNTTVVINETETVKVLNEDTKQNPNYSSNPFVNYNKTSIC
                                            * *   .            :*******  .:              

AJ315003_1..483              ---HPILS---------------------------------------------
AJ312309_1..102              ---HPILS---------------------------------------------
AF438165_147387..148043      SKSNPFITELNNKFSENNPFRRAHSDDYLNNQEQ------EHDDIESSVMSYH
AJ314997_1..657              SKSNPFITELNNKFSENNPFRRAHSDDYLNNQEQ------EHDDIESSVMSYH
AY009089_145504..146160      SKSNPFITELNNKFSENNPFRRAHSDDYLNNQEQ------EHDDIESSVMSYH
AF380138_144611..145249      SKSNPFIAELNNKFSDNNPFRRAHSDDYLNKQ---------------------
AJ315002_1..615              SKSNPFIAELNNKFSDNNPFRRAHSDDYLNKQ---------------------
DQ011155_144720..145358      SKSNPFIAELNNKFSDNNPFRRAHSDDYLNKQ---------------------
DQ011154_144751..145389      SKSNPFIAELNNKFSDNNPFRRAHSDDYLNKQ---------------------
DQ011157_144749..145435      SKSNPFIAELNNKFSDNNPFRRAHSDDYLNKQQ-----DHEHDDIESSVVSLV
AY741551_144728..145414      SKSNPFIAELNNKFSDNNPFRRAHSDDYLNKQQ-----DHEHDDIESSVVSLV
DQ011153_144749..145435      SKSNPFIAELNNKFSDNNPFRRAHSDDYLNKQQ-----DHEHDDIESSVVSLV
AY753185_144926..145612      SKSNPFIAELNNKFSDNNPFRRAHSDDYLNKQQ-----DHEHDDIESSVVSLV
AY603973_144683..145369      SKSNPFIAELNNKFSDNNPFRRAHSDDYLNKQQ-----DHEHDDIESSVVSLV
DQ011156_145172..145858      SKSNPFIAELNNKFSDNNPFRRAHSDDYLNKQQ-----DHEHDDIESSVVSLV
AJ315001_1..663              SKSNPFIAELNNKFSDNNPFRRAHSDDYLNKQQ-----DHEHDDIESSVVSLV
AJ312302_1..294              SKSNPFITELNNKFSENNPFRRAHSDDYLNKQEQDQDQDHKHDYIESSVVSLV
AJ312305_1..294              SKSNPFITELNNKFSENNPFRRAHSDDYLNKQDQDQDQDHKHDYIESSVVSLV
AJ312303_1..288              SKSNPFITELNNKFSENNPFRRAHSDDYLNKQDQ--DQDHKHDYIESSVVSLV
AJ315000_1..669              SKSNPFITELNNKFSENNPFRRAHSDDYLNKQEQ--DQDHKHDYIESSVVSLV
AJ312308_1..282              SKSNPFITELNNKFSENNPFRRAHSDDYLNKQDQ----DHKHDYIESSVVSLV
AF482758_162122..162796      SKSNPFITELNNKFSENNPFRRAHSDDYLNKQEQDRDQDHKHDYIESSVVSLV
AJ312306_1..294              SKSNPFITELNNKFSENNPFRRAHSDDYLNKQEQDRDQDHKHDYIESSVVSLV
AJ314998_1..675              SKSNPFITELNNKFSENNPFRRAHSDDYLNKQEQDRDQDHKHDYIESSVVSLV
Y16780_136880..137530        SKSNPFITELNNKFSENNPFRRAHSDDYLNKQ--------EHDDIESSVVSLV
X67115_9581..10231           SKSNPFITELNNKFSENNPFRRAHSDDYLNKQ--------EHDDIESSVVSLV
X76266_9600..10250           SKSNPFITELNNKFSENNPFRRAHSDDYLNKQ--------EHDDIESSVVSLV
X69198_135856..136506        SKSNPFITELNNKFSENNPFRRAHSDDYLNKQ--------EHDDIESSVVSLV
L22579_136479..137129        SKSNPFITELNNKFSENNPFRRAHSDDYLNKQ--------EHDDIESSVVSLV
AJ312307_1..276              SKSNPFITELNNKFSENNPFRRAHSDDYLNKQEQ------EHDDIESSVVSLV
AF095689_144736..145401      SKSNPFITELNNKFSENNPFRRAHSDDYLNKQEQ----DHEHDDIESSVVSLV
AJ312304_1..273              SKSNPFITELNNKFSENNPFRRAHSDDYLNKQ--------EHDDIESSVVSLV
AJ314999_1..660              SKSNPFITELNNKFSENNPFRRAHSDDYLNKQEQ------EHDDIESSVVSLV
X94355_161531..162202        SKSNPFITELNNKFSENNPFRRAHSDDYLNKQEQ--EQDHEHDDIESSVVSLV
D11079_3022..3687            SKSNPFITELNNKFSENNPFRRAHSDDYLNKQEQ----DHEHDDIESSVVSLV
AJ627445_1..353              SKSNPFITELNNKFSENNPFRRAHSDDYLNKQEQ----DHEHDDIESSVVSLV
M61187_9404..10069           SKSNPFITELNNKFSENNPFRRAHSDDYLNKQEQ----DHEHDDIESSVVSLV
M35027_144044..144709        SKSNPFITELNNKFSENNPFRRAHSDDYLNKQEQ----DHEHDDIESSVVSLV
AY484669_149872..150537      SKSNPFITELNNKFSENNPFRRAHSDDYLNKQEQ----DHEHDDIESSVVSLV
AY243312_145059..145724      SKSNPFITELNNKFSENNPFRRAHSDDYLNKQEQ----DHEHDDIESSVVSLV
AJ312299_1..285              SKSNPFITELNNKFSENNPFRRAHSDDYLNKQEQ----DHEHDDIESSVVSLV
X57318_9404..10069           SKSNPFITELNNKFSENNPFRRAHSDDYLNKQEQ----DHEHDDIESSVVSLV
AY603355_130225..130851      SKSNPFITELNNKFSENNPFRRAHSDDYLNKQEQ----DHEHDDIE----SLV
U94848_136015..136641        SKSNPFITELNNKFSENNPFRRAHSDDYLNKQEQ----DHEHDDIE----SLV
AY678276_147588..148250      SKSNPFITELNNKFSENNPFRRAHSDDYLNKQEQ----DHEHDDIESSVVSLV
AJ315004_1..666              SKSNPFITELNNKFSENNPFRRAHSDDYLNKQEQ----DHEHDDIESSVVSLV
AY313848_147920..148585      SKSNPFITELNNKFSENNPFRRAHSDDYLNKQEQ----DHEHDDIESSVVSLV
AY313847_147878..148543      SKSNPFITELNNKFSENNPFRRAHSDDYLNKQEQ----DHEHDDIESSVVSLV
AB191188_82..747             SKSNPFITELNNKFSENNPFRRAHSDDYLNKQEQ----DHEHDDIESSVVSLV
DQ377945_150434..151099      SKSNPFITELNNKFSENNPFRRAHSDDYLNKQEQ----DHEHDDIESSVVSLV
AY678277_147711..148376      SKSNPFITELNNKFSENNPFRRAHSDDYLNKQEQ----DHEHDDIESSVVSLV
AJ312324_1..285              SKSNPFITELNNKFSENNPFRRAHSDDYLNKQEQ----DHEHDDIESSVVSLV
AJ312301_1..285              SKSNPFITELNNKFSENNPFRRAHSDDYLNKQEQ----DHEHDDIESSVVSLV
AY678275_147712..148377      SKSNPFITELNNKFSENNPFRRAHSDDYLNKQEQ----DHEHDDIESSVVSLV
                                :*:::                                             
