# Supplementary material for: Identification of multiple independent horizontal gene transfers into poxviruses using a comparative genomics approach
Source: BMC Evol Biol. 2008 Feb 27;8:67. doi: 10.1186/1471-2148-8-67 (PMC2268676; doi:10.1186/1471-2148-8-67)
Supplement: Additional file 8 — Multiple sequence alignments for all poxvirus families. [file 1471-2148-8-67-S8.gz › Network/Servers/gen153069.gen.tcd.ie/Users/kirsten/poxvirus/aln/114.aln]

CLUSTAL W (1.81) multiple sequence alignment

AF198100_72456..73268        ---MEIHRLNSYTSV---------DYL-CNSSNNVYILLGDTDEFINKRI-ILLM---NN
AJ581527_73089..73901        ---MEIHRLNSYTSV---------DYL-CNSSNNVYILLGDTDEFINKRI-ILLM---NN
AY318871_102470..103273      ---MDIVTDKNIG-S---------NFL-ADSNNRIYILIGDTDNVIDKYLVSILG---KI
AF170722_74816..75541        ---MNTTILIHDDDI---------QVN-DLKENKTFLLLSEHNERIIDKLCSCLL---PI
M63902_2910..3635            --MNTTILIHDDD-----------IQVNDLKENKTFLLLSEHNERIIDKLCSCLL---PI
AF170726_75608..76330        ---MNTTTIRHDD-I---------RID-DLKENKTFLLLSERNEHIIDKLCSRLP---PM
Y16780_88736..89449          ---MDIFIVKDNK-Y---------PKV-DNDDNEVFILLGNHNDFIRSKL-TKLK---EH
X67119_37616..38329          ---MDIFIVKDNK-Y---------PKV-DNDDNEVFILLGNHNDFIRSKL-TKLK---EH
X69198_87731..88444          ---MDIFIVKDNK-Y---------PKV-DNDDNEVFILLGNHNDFIRSKL-TKLK---EH
L22579_88361..89074          ---MDIFIVKDNK-Y---------PKV-DNDDNEVFILLGNHNDFIRSKL-TKLK---EH
AF438165_99740..100453       ---MDIFIVKDNK-Y---------PKV-DNDDNEVFILLGNHNDFIRSKL-TKLK---EH
AY009089_97950..98663        ---MDIFIVKDNK-Y---------PKV-DNDDNEVFILLGNHNDFIRSKL-TKLK---EH
AF012825_105688..106401      ---MDIFIVKDNK-Y---------PKV-DNDDNEVFILLGNHNDFIRSKL-TKLK---EH
AY484669_101655..102368      ---MDIFIVKDNK-Y---------PKV-DNDDNEVFILLGNHNDFIRSKL-TKLK---EH
AF482758_113620..114333      ---MDIFIVKDNK-Y---------PKV-DNDDHEVFILLGNHNDFIRSKL-TKLK---EH
X94355_113135..113848        ---MDIFIVKDNK-Y---------PKV-DNDDHEVFILLGNHNDFIRSKL-TKLK---EH
DQ011155_97057..97758        ---MDIFIVKDNK-Y---------PKV-DNDDNEVFILLGNHNDFIRSKL-TKLK---EY
DQ011157_96613..97314        ---MDIFIVKDNK-Y---------PKV-DNDDNEVFILLGNHNDFIRSKL-TKLK---EH
AY741551_96606..97307        ---MDIFIVKDNK-Y---------PKV-DNDDNEVFILLGNHNDFIRSKL-TKLK---EH
DQ011153_96613..97314        ---MDIFIVKDNK-Y---------PKV-DNDDNEVFILLGNHNDFIRSKL-TKLK---EH
AF380138_96942..97643        ---MDIFIVKDNK-Y---------PKV-DNDDNEVFILLGNHNDFIRSKL-TKLK---EH
AY753185_96845..97546        ---MDIFIVKDNK-Y---------PKV-DNDDNEVFILLGNHNDFIRSKL-TKLK---EH
AY603973_96602..97303        ---MDIFIVKDNK-Y---------PKV-DNDDNEVFILLGNHNDFIRSKL-TKLK---EH
DQ011154_97076..97777        ---MDIFIVKDNK-Y---------PKV-DNDDNEVFILLGNHNDFIRSKL-TKLK---EH
DQ011156_97078..97779        ---MDIFIVKDNK-Y---------PKV-DNDDNEVFILLGNHNDFIRSKL-TKLK---EH
M35027_100019..100732        ---MDIFIVKDNK-Y---------PKV-DNDDNEVFILLGNHNDFIRLKL-TKLK---EH
AF095689_96443..97156        ---MDIFIVKDNK-Y---------PKV-DNDDNEVFILLGNHNDFIRLKL-TKLK---EH
AY678277_99511..100224       ---MDIFIVKDNK-Y---------PKV-DNDDNEVFILLGNHNDFIRLKL-TKLK---EH
AY243312_96874..97587        ---MDIFIVKDNK-Y---------PKV-DNDDNEVFILLGNHNDFIRLKL-TKLK---EH
AY678275_99511..100224       ---MDIFIVKDNK-Y---------PKV-DNDDNEVFILLGNHNDFIRLKL-TKLK---EH
M15058_3029..3742            ---MDIFIVKDNK-Y---------PKV-DNDDNEVFILLGNHNDFIRLKL-TKLK---EH
AY678276_99396..100106       ---MDIFIVKDNK-Y---------PKV-DNDDNEVFILLGNHNDFIRLKL-TKLK---EH
AY603355_85926..86627        ---MDIFIVKDNK-Y---------PKV-DNDDNEVFILLGNHNDFIRSKL-TKLK---EH
U94848_91716..92417          ---MDIFIVKDNK-Y---------PKV-DNDDNEVFILLGNHNDFIRSKL-TKLK---EH
DQ377945_102258..102971      ---MDIFIVKDNK-Y---------PKV-DNDDNEVFILLGNHNDFIRLKL-TKLK---EH
AY313847_99702..100415       ---MDIFIVKDNK-Y---------PKV-DNDDNEVFILLGNHNDFIRLKL-TKLK---EH
AY313848_99747..100460       ---MDIFIVKDNK-Y---------PKV-DNDDNEVFILLGNHNDFIRLKL-TKLK---EH
AY386371_68926..69663        ---MDIYIVKDNL-Y---------PVI-SCKSNEAFIILGNHDYFLNLIL-KKLE---SK
AJ293568_74460..75197        ---MDIYIVEDSI-Y---------PAT-FNKNNEAFIILGNHNYFLNNIL-TKLK---DK
AF410153_72249..72983        ---MDIVVIRDDI-Y---------PIF-NNED-KIVLLLGNHQEFISNFI-SKIN---IH
AY689436_82146..82889        MIDFNISIINDDRLY---------PRF-NNYENNIFLLIGNHNEFINNIL-KIIK---KY
AY689437_85198..85941        MIDFNISIINDDRLY---------PRF-NNYENNIFLLIGNHNEFINNIL-KIIK---KY
AF336131_15014..15322        ------------------------------------------------------------
AY077832_73198..73932        ---MNICIIKNNE-Y---------PKI-DLND-VTFFLLGKHKGFFENVL-EKIN---RY
AY077833_73301..74035        ---MNICIIKNNE-Y---------PKI-DLHD-VTFFLLGKHKGFFENVL-EKIN---RY
AY077834_73107..73841        ---MNICIIKNNE-Y---------PKI-DLHD-VTFFLLGKHKGFFENVL-EKIN---RY
AY077835_73070..73804        ---MNICIIKNNE-Y---------PKT-DLHD-VTFFLLGKHKGFFENVL-EKIN---KY
AY077836_73133..73867        ---MNICIIKNNE-Y---------PKT-DLHD-VTFFLLGKHKGFFENVL-EKIN---KY
AF409137_73641..74378        ---MNICIIKNNE-Y---------PKT-DLHD-VTFFLLGNHKGFFENVL-EKIN---KY
AF325528_73641..74378        ---MNICIIKNNE-Y---------PKT-DLHD-VTFFLLGNHKGFFENVL-EKIN---KY
AF409138_73513..74250        ---MNICIIKNNE-Y---------PKT-DLND-VTFFLLGNHKGFFENVL-EKIN---KY
DQ356948_133117..133992      ---M--YALRGAR-FRAAAVDEIGPNL-DSPIAEVIFLIGAERDALAALV-NRVARAAEY
U60315_109605..110411        ---MDVYVVRDGA-Y---------PRVAARGDATAFVLLGEHVPFVQARL-REMRERDER
U86918_829..1613             ---MDVYVVRDGA-Y---------PRVAARGDATAFVLLGEHVPFVQARL-REMRERDER
                                                                                         

AF198100_72456..73268        IELYYVYEIS--VNDEDELYHSFITSNVVCPIKQRINLMLYKEYKKVIGSCVINNE--GN
AJ581527_73089..73901        IELYYVYEIS--VNDEDELYHSFITSNVVCPIKQRINLMLYKEYKKVIGSCVINNE--GN
AY318871_102470..103273      -EFYYVYEIT--VEDS-KLINTFVTSNLLCPIKNKFNIKIYHDYKKVIGSC--ILNVDGK
AF170722_74816..75541        -IFYCDYITS--PDDE-GTLETRILSSSYMIRDKYVNVEEFITAGLPLSWCVNLPEKAHS
M63902_2910..3635            -IFYCDYITS--PDDE-GTLETRILSSSYMIRDKYVNVEEFITAGLPLSWCVNLPEKAHS
AF170726_75608..76330        -CFYCDYITS--PDDE-GTLETRILSSSYTIRGKYVNVEEFIAAGFPLLWCKNRPEKARS
Y16780_88736..89449          -VFFSKYIVT--PDTY-GSLCVELNGSSFQHGGRYIEVEEFIDDGRQVRWCSTSNHISED
X67119_37616..38329          -VFFSKYIVT--PDTY-GSLCVELNGSSFQHGGRYIEVEEFIDDGRQVRWCSTSNHISED
X69198_87731..88444          -VFFSKYIVT--PDTY-GSLCVELNGSSFQHGGRYIEVEEFIDDGRQVRWCSTSNHISED
L22579_88361..89074          -VFFSKYIVT--PDTY-GSLCVELNGSSFQHGGRYIEVEEFIDDGRQVRWCSTSNHISED
AF438165_99740..100453       -VFFSEYIVT--PDTY-GSLCVELNGSSFQHGGRYIEVEEFIDTGRQVRWCSTSNHISED
AY009089_97950..98663        -VFFSEYIVT--PDTY-GSLCVELNGSSFQHGGRYIEVEEFIDTGRQVRWCSTSNHISED
AF012825_105688..106401      -VFFSEYIVT--PDKY-GSLCVELNGSSFQHGGRYIEVEEFIDAGRQVRWCSTSNHISED
AY484669_101655..102368      -VFFSEYIVT--PDKY-GSLCVELNGSSFQHGGRYIEVEEFIDAGRQVRWCSTSNHISED
AF482758_113620..114333      -VFFSEYIVT--PDKY-GSLCVELNGSSFQHGGRYIEVEEFIDAGRQVRWCSTSNHISED
X94355_113135..113848        -VFFSEYIVT--PDKY-GSLCVELNGSSFQHGGRYIEVEEFIDAGRQVRWCSTSNHISED
DQ011155_97057..97758        -VFFSEYIVT--PDTY-GSLCVELNGSSFQHGGRYIEVEEFIDAGRQVRWCSTSNHISED
DQ011157_96613..97314        -VFFSEYIVT--PDTY-GSLCVELNGSSFQHGGRYIEVEEFIDAGRQVRWCSTSNHISED
AY741551_96606..97307        -VFFSEYIVT--PDTY-GSLCVELNGSSFQHGGRYIEVEEFIDAGRQVRWCSTSNHISED
DQ011153_96613..97314        -VFFSEYIVT--PDTY-GSLCVELNGSSFQHGGRYIEVEEFIDAGRQVRWCSTSNHISED
AF380138_96942..97643        -VFFSEYIVT--PDTY-GSLCVELNGSSFQHGGRYIEVEEFIDAGRQVRWCSTSNHISED
AY753185_96845..97546        -VFFSEYIVT--PDTY-GSLCVELNGSSFQHGGRYIEVEEFIDAGRQVRWCSTSNHISED
AY603973_96602..97303        -VFFSEYIVT--PDTY-GSLCVELNGSSFQHGGRYIEVEEFIDAGRQVRWCSTSNHISED
DQ011154_97076..97777        -VFFSEYIVT--PDTY-GSLCVELNGSSFQHGGRYIEVEEFIDAGRQVRWCSTSNHISED
DQ011156_97078..97779        -VFFSEYIVT--PDTY-GSLCVELNGSSFQHGGRYIEVEEFIDAGRQVRWCSTSNHISED
M35027_100019..100732        -VFFSEYIVT--PDTY-GSLCVELNGSSFQHGGRYIEVEEFIDAGRQVRWCSTSNHISED
AF095689_96443..97156        -VFFSEYIVT--PDTY-GSLCVELNGSSFQHGGRYIEVEEFIDAGRQVRWCSTSNHISKD
AY678277_99511..100224       -VFFSEYIVT--PDTY-GSLCVELNGSSFQHGGRYIEVEEFIDAGRQVRWCSTSNHISKD
AY243312_96874..97587        -VFFSEYIVT--PDTY-GSLCVELNGSSFQHGGRYIEVEEFIDAGRQVRWCSTSNHISKD
AY678275_99511..100224       -VFFSEYIVT--PDTY-GSLCVELNGSSFQHGGRYIEVEEFIDAGRQVRWCSTSNHISKD
M15058_3029..3742            -VFFSEYIVT--PDTY-GSLCVELNGSSFQHGGRYIEVEEFIDAGRQVRWCSTSNHISKD
AY678276_99396..100106       -VFFSEYIVT--PDTY-GSLCVELNGSSFQHGGRYIEVEEFIDAGRQVRWCSTSNHISKD
AY603355_85926..86627        -VFFSEYIVT--PDTY-GSLCVELNGSSFQHGGRYIEVEEFIDAGRQVRWCSTSNHISED
U94848_91716..92417          -VFFSEYIVT--PDTY-GSLCVELNGSSFQHGGRYIEVEEFIDAGRQVRWCSTSNHISED
DQ377945_102258..102971      -VFFSEYIVT--PDTY-GSLCVELNGSSFQHGGRYIEVEEFIDAGRQVRWCSTSNHISKD
AY313847_99702..100415       -VFFSEYIVT--PDTY-GSLCVELNGSSFQHGGRYIEVEEFIDAGRQVRWCSTSNHISKD
AY313848_99747..100460       -VFFSEYIVT--PDTY-GSLCVELNGSSFQHGGRYIEVEEFIDAGRQVRWCSTSNHISKD
AY386371_68926..69663        TTFFVKYIVN--SDTY-GSLCLKMIDSSFKVNDKLVSVDEFISLGYFRHWCTKKLSTIDN
AJ293568_74460..75197        ITFFTKYVVT--PDIF-GSLCVKMVNSSFKVNNKMVSVDEFITLGYLSHWCVKKLNNIES
AF410153_72249..72983        ALFYCKYSII--PDEI-GTLNVSIIESSHKIRGRYINVEEFISLLYPIQLCSKYTYKND-
AY689436_82146..82889        PMFFCEYEVY--PDEL-GILNLNLSKSSHYIKTKPVTVEEFISMGNNMDWCSELEII--K
AY689437_85198..85941        PMFFCEYEVY--PDEL-GTLNLNLSKSSHYIKTKPVTVEEFISMGNNMDWCSELEII--K
AF336131_15014..15322        -------------------------------------MEEVI------------------
AY077832_73198..73932        KYFFSQYEVS--SDND-GVLELKNVKSSHIIKDRYVTTREFILSGCQKEWCNEIIQKNDN
AY077833_73301..74035        KYFFSQYEVS--SDND-GVLELKNVKSSHIIKDRYVTTREFILSGCQKEWCNEIIQKNDN
AY077834_73107..73841        KYFFSQYEVS--SDND-GVLELKNVKSSHIIKDRYVTTREFILSGCQKEWCNEIIQKNDN
AY077835_73070..73804        KYFFSQYEVS--SDNN-GVLELKNVKSSHIIKDRYVTTREFILSGCQKEWCNEIIQKNDN
AY077836_73133..73867        KYFFSQYEVS--SDNN-GVLELKNVKSSHIIKDRYVTTREFILSGCQKEWCNEIIQKNDN
AF409137_73641..74378        KYFFSQYEVS--SDND-GVLELKNVKSSHIIKDRYVTTREFILSGCQKEWCNEIIQKNDN
AF325528_73641..74378        KYFFSQYEVS--SDND-GVLELKNVKSSHIIKDRYVTTREFILSGCQKEWCNEIIQKNDN
AF409138_73513..74250        KYFFSQYEVS--SDND-GVLELKNVKSSHIIKDRYVTTREFILSGCQKEWCNEIIQKNDN
DQ356948_133117..133992      -CFYSTHAVSVVDDDL-TLRYTHLRSSYLKPNKEYMDAAEF-GAAPSARHCSAETAGAAD
U60315_109605..110411        -VFLAEYALT--PDARTLALRARVVSSSAAVHGRPVSAAQFLHAPHAFR----LQTVPRE
U86918_829..1613             -VFLAEYALT--PDARTLALRARVVSSSAAVHGRPVSAAQFLHAPHAFR----LQTVPRE
                                                                                         

AF198100_72456..73268        IKMYSQPDKLHVY-VLCYR--CNGDIKTITMIKCHQLLKPEKEIVIDGYQVNDSSFFYTS
AJ581527_73089..73901        IKMYSQPDKLHVY-VLCYR--CNGDIKTITMIKCHQLLKPEKEIVIDGYQVNDSSFFYTS
AY318871_102470..103273      FTRYKDPSKLHVY-VFCYR--YNNCLNTCTMVKCHELLYPEKEIIVDGYKINDMSFFYTN
AF170722_74816..75541        T----ASDSLIIRDVLYYK---KDWIRIL-LIQCPSAIY--------TDEE-----LLID
M63902_2910..3635            T----ASDSLIIRDVLYYK---KDWIRIL-LIQCPSAIY--------TDEE-----LLID
AF170726_75608..76330        T----ASDSLIIRDVLCYK---KDWIRIV-LIQCPSAAY--------TNEE-----LLID
Y16780_88736..89449          IPEDIHTNKFIIYDIYTFD--SFKNKRLV-FVQVPTSL---------GDDS-----YLTN
X67119_37616..38329          IPEDIHTNKFIIYDIYTFD--SFKNKRLV-FVQVPTSL---------GDDS-----YLTN
X69198_87731..88444          IPEDIHTNKFIIYDIYTFD--SFKNKRLV-FVQVPTSL---------GDDS-----YLTN
L22579_88361..89074          IPEDIHTNKFIIYDIYTFD--SFKNKRLV-FVQVPTSL---------GDDS-----YLTN
AF438165_99740..100453       IPEDIHTDKFVIYDIYTFD--SFKNKRLV-FVQVPTSL---------GDDS-----YLTN
AY009089_97950..98663        IPEDIHTDKFVIYDIYTFD--SFKNKRLV-FVQVPTSL---------GDDS-----YLTN
AF012825_105688..106401      IPEDIHTDKFVIYDIYTFD--SFKNKRLV-FVQVPPSL---------GDDS-----YLTN
AY484669_101655..102368      IPEDIHTDKFVIYDIYTFD--AFKNKRLV-FVQVPPSL---------GDDS-----YLTN
AF482758_113620..114333      ITEDIHTDKFVIYDIYTFD--SFKNKRLV-FVQVPPSL---------GDDS-----YLTN
X94355_113135..113848        ITEDIHTDKFVIYDIYTFD--SFKNKRLV-FVQVPPSL---------GDDS-----YLTN
DQ011155_97057..97758        I----HTDKFVIYDIYTFD--SFKNKRLV-FVQVPPSL---------GDDS-----YLTN
DQ011157_96613..97314        I----HTDKFVIYDIYTFD--SFKNKRLV-FVQVPPSL---------GDDS-----YLTN
AY741551_96606..97307        I----HTDKFVIYDIYTFD--SFKNKRLV-FVQVPPSL---------GDDS-----YLTN
DQ011153_96613..97314        I----HTDKFVIYDIYTFD--SFKNKRLV-FVQVPPSL---------GDDS-----YLTN
AF380138_96942..97643        I----HTDKFVIYDIYTFD--SFKNKRLV-FVQVPPSL---------GDDS-----YLTN
AY753185_96845..97546        I----HTDKFVIYDIYTFD--SFKNKRLV-FVQVPPSL---------GDDS-----YLTN
AY603973_96602..97303        I----HTDKFVIYDIYTFD--SFKNKRLV-FVQVPPSL---------GDDS-----YLTN
DQ011154_97076..97777        I----HTDKFVIYDIYTFD--SFKNKRLV-FVQVPPSL---------GDDS-----YLTN
DQ011156_97078..97779        I----HTDKFVIYDIYTFD--SFKNKRLV-FVQVPPSL---------GDDS-----YLTN
M35027_100019..100732        IPEDIHTDKFVIYDIYTFD--AFKNKRLV-FVQVPPSL---------GDDS-----HLTN
AF095689_96443..97156        IPEDMHTDKFVIYDIYTFE--AFKNKRLV-FVQVPPSL---------GDDS-----HLTN
AY678277_99511..100224       IPEDMHTDKFVIYDIYTFD--AFKNKRLV-FVQVPPSL---------GDDS-----HLTN
AY243312_96874..97587        IPEDMHTDKFVIYDIYTFD--AFKNKRLV-FVQVPPSL---------GDDS-----HLTN
AY678275_99511..100224       IPEDMHTDKFVIYDIYTFD--AFKNKRLV-FVQVPPSL---------GDDS-----HLTN
M15058_3029..3742            IPEDMHTDKFVIYDIYTFD--AFKNKRLV-FVQVPPSL---------GDDS-----HLTN
AY678276_99396..100106       IPEDMHTDKFVIYDIYTFD--AFKNKRLV-FVQVPPSL---------GDDS-----HLTN
AY603355_85926..86627        M----HTDKFVIYDIYTFD--SFKNKRLV-FVQVPPSL---------GDDS-----YLTN
U94848_91716..92417          M----HTDKFVIYDIYTFD--SFKNKRLV-FVQVPPSL---------GDDS-----YLTN
DQ377945_102258..102971      IPEDMHTDKFVIYDIYTFD--SFKNKRLV-FVQVPPSL---------GDDS-----YLTN
AY313847_99702..100415       IPEDMHTDKFVIYDIYTFD--SFKNKRLV-FVQVPPSL---------GDDS-----YLTN
AY313848_99747..100460       IPEDMHTDKFVIYDIYTFD--SFKNKRLV-FVQVPPSL---------GDDS-----YLTN
AY386371_68926..69663        LT---KKDRMLIHDITFLE--CALWKRIL-LLFCPNTINE-------SHEH-----FLTN
AJ293568_74460..75197        LS---KTDQILIQDIVFLE--GVLWKRIL-LIHCPPSIDE-------LHEK-----FLTN
AF410153_72249..72983        ----IDHDTMFIHDIIFFN---NTWVRIL-FIEFLGIIDK-------QYET-----CIIN
AY689436_82146..82889        ILD--SFEKILIYDIVYYN--ILKWKRIL-VIQCPQIKNI-------LYES-----FMTN
AY689437_85198..85941        ILD--SLEKILIYDIVYYN--ILKWKRIL-VIQCPQIKNI-------LYES-----FMTN
AF336131_15014..15322        ---------------------------IC-NCQLPEMKNS-------SYEI-----FLIN
AY077832_73198..73932        IT---DYDKIIIQDVTYFE--KKIWKRLL-FVNCPEMKNS-------SYEI-----FLIN
AY077833_73301..74035        IT---DYDKIIIQDVTYFE--KKIWKRLL-FVNCPEMKNS-------SYEI-----FLIN
AY077834_73107..73841        IT---DYDKIIIQDVTYFE--KKIWKRLL-FVNCPEMKNS-------SYEI-----FLIN
AY077835_73070..73804        IT---NYDTIIIQDITYFE--KKIWKRLL-FVNCPEMKNS-------SYEI-----FLIN
AY077836_73133..73867        IT---NYDTIIIQDITYFE--KKIWKRLL-FVNCPEMKNS-------SYEI-----FLIN
AF409137_73641..74378        IT---NYDTIIIQDITYFE--KKIWKRLL-FVNCPEMKNS-------SYEI-----FLIN
AF325528_73641..74378        IT---NYDTIIIQDITYFE--KKIWKRLL-FVNCPEMKNS-------SYEI-----FLIN
AF409138_73513..74250        IT---NYDTIIIQDITYFE--KKIWKRLL-FVNCPEMKNS-------SYEI-----FLIN
DQ356948_133117..133992      PPAG-AADAHTVVSLVTRPRGSRAWKSVLAVLSCAPGP---------AERAGPAPRVLAN
U60315_109605..110411        LTRSRDAGTLTVHALCVPE---HACVRVTAFVHCPPTPPVPADLRLQGERVRDAAFFYSD
U86918_829..1613             LTRSRDAGTLTVHALCVPE---HACVRVTAFVHCPPTPPVPADLRLQGERVRDAAFFYSD
                                                                                        .

AF198100_72456..73268        PN-LIKQ--INMDKSDLF---YKNI---------LLRKEINCLIRKQESSNLYCILNKHI
AJ581527_73089..73901        PN-LIKQ--INMDKSDLF---YKNI---------LLRKEINCLIRKQESSNLYCILNKHI
AY318871_102470..103273      PE-IIKQHTDI----KDYETLYKNI---------FLRRELNRVILGKPSDLIETL--KEI
AF170722_74816..75541        PFKLPRH-------PPEL---FKNV---------TLRSYVNGLLFYPTSSPLYALLSHVV
M63902_2910..3635            PFKLPRH-------PPEL---FKNV---------TLRSYVNGLLFYPTSSPLYALLSHVV
AF170726_75608..76330        PFKLPRD--------PPK--LFKNV---------TLRSYVNGLLFYPTSSPLYALLTHLV
Y16780_88736..89449          PL-L-----------SPY---YCNS---------VARQMVNDMIFN-QDSFLKYLLEHLI
X67119_37616..38329          PL-L-----------SPY---YCNS---------VARQMVNDMIFN-QDSFLKYLLEHLI
X69198_87731..88444          PL-L-----------SPY---YCNS---------VARQMVNDMIFN-QDSFLKYLLEHLI
L22579_88361..89074          PL-L-----------SPY---YCNS---------VARQMVNDMIFN-QDSFLKYLLEHLI
AF438165_99740..100453       PL-L-----------SPY---YRNS---------VARQMVNDMIFN-QDSFLKYLLEHLI
AY009089_97950..98663        PL-L-----------SPY---YRNS---------VARQMVNDMIFN-QDSFLKYLLEHLI
AF012825_105688..106401      PF-L-----------SPY---YRNS---------VARQMVNNMIFN-QDSFLKYLLEHLI
AY484669_101655..102368      PL-L-----------SPY---YRNS---------VARQMVNDMIFN-QDSFLKYLLEHLI
AF482758_113620..114333      PL-L-----------SPY---YRNS---------VARQMVNDMIFN-QDSFLKYLLEHLI
X94355_113135..113848        PL-L-----------SPY---YRNS---------VARQMVNDMIFN-QDSFLKYLLEHLI
DQ011155_97057..97758        PL-L-----------SPY---YRNS---------VARQMVNDMIFN-QDSFLKYLLEHLI
DQ011157_96613..97314        PL-L-----------SPY---YRNS---------VARQMVNDMIFN-QDSFLKYLLEHLI
AY741551_96606..97307        PL-L-----------SPY---YRNS---------VARQMVNDMIFN-QDSFLKYLLEHLI
DQ011153_96613..97314        PL-L-----------SPY---YRNS---------VARQMVNDMIFN-QDSFLKYLLEHLI
AF380138_96942..97643        PL-L-----------SPY---YRNS---------VARQMVNDMIFN-QDSFLKYLLEHLI
AY753185_96845..97546        PL-L-----------SPY---YRNS---------VARQMVNDMIFN-QDSFLKYLLEHLI
AY603973_96602..97303        PL-L-----------SPY---YRNS---------VARQMVNDMIFN-QDSFLKYLLEHLI
DQ011154_97076..97777        PL-L-----------SPY---YRNS---------VARQMVNDMIFN-QDSFLKYLLEHLI
DQ011156_97078..97779        PL-L-----------SPY---YRNS---------VARQMVNDMIFN-QDSFLKYLLEHLI
M35027_100019..100732        PL-L-----------SPY---YRNS---------VARQMVNDMIFN-QDSFLKYLLEHLI
AF095689_96443..97156        PL-L-----------SPY---YRNS---------VARQMVNNMIFN-QDSFLKYLLEHLI
AY678277_99511..100224       PL-L-----------SPY---YRNS---------VARQMVNDMIFN-QDSFLKYLLEHLI
AY243312_96874..97587        PL-L-----------SPY---YRNS---------VARQMVNDMIFN-QDSFLKYLLEHLI
AY678275_99511..100224       PL-L-----------SPY---YRNS---------VARQMVNDMIFN-QDSFLKYLLEHLI
M15058_3029..3742            PL-L-----------SPY---YRNS---------VARQMVNDMIFN-QDSFLKYLLEHLI
AY678276_99396..100106       PL-L-----------SPY---YRNS---------VARQMVNDMIFN-QDSFLKYLLEHLI
AY603355_85926..86627        PL-L-----------SPY---YRNS---------VARQMVNDMIFN-QDSFLKYLLEHLI
U94848_91716..92417          PL-L-----------SPY---YRNS---------VARQMVNDMIFN-QDSFLKYLLEHLI
DQ377945_102258..102971      PL-L-----------SPY---YRNS---------VARQMVNDMIFN-QDSFLKYLLEHLI
AY313847_99702..100415       PL-L-----------SPY---YRNS---------VARQMVNDMIFN-QDSFLKYLLEHLI
AY313848_99747..100460       PL-L-----------SPY---YRNS---------VARQMVNNMIFN-QDSFLKYLLEHLI
AY386371_68926..69663        PF-IFID-------SRDM---FNNL---------ILRSAVNSFIFKTPNSKLELLINHIL
AJ293568_74460..75197        PF-IFIN-------NKEV---FNNL---------ILRSAVNLFIFKTPNSKLELLINHIL
AF410153_72249..72983        PY-LVK---------DNYKI-FKNI---------LLASIINNIIFD-KNSTLIELINKLY
AY689436_82146..82889        PF-IVSE-------NKDI---FNNL---------ILCSSINSMFYNIDQSSFKNLLDHI-
AY689437_85198..85941        PF-IVSE-------NKDI---FNNL---------ILCSSINYMFYNIEQSSFKNLLDHI-
AF336131_15014..15322        PF-VIKN-------NTDI---FKNL---------ILRSSINYFIFD-NYAPLKKILTHIY
AY077832_73198..73932        PF-VIKN-------NTDI---FKNL---------ILRSSINYFIFD-NYSPLKKILTHIY
AY077833_73301..74035        PF-VIKN-------NTDI---FKNL---------ILRSSINYFIFD-NYAPLKKILTHIY
AY077834_73107..73841        PF-VIKN-------NTDI---FKNL---------ILRSSINYFIFD-NYAPLKKILTHIY
AY077835_73070..73804        PF-VIKN-------NTDI---FKNL---------ILRSSINYFIFD-NYSPLKKILTHIY
AY077836_73133..73867        PF-VIKN-------NTDI---FKNL---------ILRSSINYFIFD-NYSPLKKILTHIY
AF409137_73641..74378        PF-VIKN-------NTDI---FKNL---------ILRSSINYFIFD-NYAPLKKILTHIY
AF325528_73641..74378        PF-VIKN-------NTDI---FKNL---------ILRSSINYFIFD-NYAPLKKILTHIY
AF409138_73513..74250        PF-VIKN-------NTDI---FKNL---------ILRSSINYFIFD-NYAPLKKILTHIY
DQ356948_133117..133992      PH-LARE-----GGDDAA---FRSAALLAALGAEIARLTANPFLEPGAPRAARELDLARF
U60315_109605..110411        AR-LALQMRGTPGARASA---FRNA---------ALRAALGAAVRGAAPAPLRELLEALL
U86918_829..1613             AR-LALQMRGTPGARASA---FRNA---------ALRAALGAAVRGAAPAPLRELLEALL
                             .  :                 : .                .  .          :     

AF198100_72456..73268        VSLSD-TDIWK--VIISDELFDSSDIEKLVKFDYDRDKFHAFVRAWYSGQL-SNCKEENE
AJ581527_73089..73901        VSLSD-TDIWK--VIISDELFDSSDIEKLVKFDYDRDKFHAFVRAWYSGQL-SNCKEENE
AY318871_102470..103273      VTINS-EDIWK--VIVSNDIFDSRDVIKLINFDYDREDFLSFVRAWYSNQL-NNCKEDNN
AF170722_74816..75541        TTF---IIKHI--TCVT------KHDEKLITTCYDKGRFNAFVYAWYNSQI-SDDVVENE
M63902_2910..3635            TTF---IIKHI--TCVT------KHDEKLITTCYDKGRFNAFVYAWYNSQI-SDDVVENE
AF170726_75608..76330        TTF---PIKHV--TCVT------KHDERLLTTCYDKGRFNAFVYAWFNSQI-SSDVVENE
Y16780_88736..89449          RSHYR-VSKHI--TIVR---YKDTEELNLTRICYNRDKFKAFAFAWFNGVL------ENE
X67119_37616..38329          RSHYR-VSKHI--TIVR---YKDTEELNLTRICYNRDKFKAFAFAWFNGVL------ENE
X69198_87731..88444          RSHYR-VSKHI--TIVR---YKDTEELNLTRICYNRDKFKAFAFAWFNGVL------ENE
L22579_88361..89074          RSHYR-VSKHI--TIVR---YKDTEELNLTRICYNRDKFKAFAFAWFNGVL------ENE
AF438165_99740..100453       RSHYR-VSKHI--TIVR---YKDTEELNLTRICYNRDKFKAFAFAWFNGVL------ENE
AY009089_97950..98663        RSHYR-VSKHI--TIVR---YKDTEELNLTRICYNRDKFKAFAFAWFNGVL------ENE
AF012825_105688..106401      RSHYR-VSKHI--TIVR---YKDTEELNLTRICYNRDKFKAFVFAWFNGVS------ENE
AY484669_101655..102368      RSHYR-VSKHI--TIVR---YKDTEELNLTRICYNRDKFKAFVFAWFNGVS------ENE
AF482758_113620..114333      RSHYR-VSKHI--TIVR---YKDTEELNLTRICYNRDKFKAFVFAWFNGVS------ENE
X94355_113135..113848        RSHYR-VSKHI--TIVR---YKDTEELNLTRICYNRDKFKAFVFAWFNGVS------ENE
DQ011155_97057..97758        RSHYR-VSKHI--TIVR---YKDTEELNLTRICYNRDKFKAFVFAWFNGVS------ENE
DQ011157_96613..97314        RSHYR-VSKHI--TIVR---YKDTEELNLTRICYNRDKFKAFVFAWFNGVS------ENE
AY741551_96606..97307        RSHYR-VSKHI--TIVR---YKDTEELNLTRICYNRDKFKAFVFAWFNGVS------ENE
DQ011153_96613..97314        RSHYR-VSKHI--TIVR---YKDTEELNLTRICYNRDKFKAFVFAWFNGVS------ENE
AF380138_96942..97643        RSHYR-VSKHI--TIVR---YKDTEELNLTRICYNRDKFKAFVFAWFNGVS------ENE
AY753185_96845..97546        RSHYR-VSKHI--TIVR---YKDTEELNLTRICYNRDKFKAFVFAWFNGVS------ENE
AY603973_96602..97303        RSHYR-VSKHI--TIVR---YKDTEELNLTRICYNRDKFKAFVFAWFNGVS------ENE
DQ011154_97076..97777        RSHYR-VSKHI--TIVR---YKDTEELNLTRICYNRDKFKAFVFAWFNGVS------ENE
DQ011156_97078..97779        RSHYR-VSKHI--TIVR---YKDTEELNLTRICYNRDKFKAFVFAWFNGVS------ENE
M35027_100019..100732        RSHYR-VSKHI--TIVR---YKDTEELNLTRICYNRDKFKAFVFAWFNGVS------ENE
AF095689_96443..97156        RSHYR-VSKHI--TIVR---YKDTEELNLTRICYNRDKFKAFVFAWFNGVS------ENE
AY678277_99511..100224       RSHYR-VSKHI--TIVR---YKDTEELNLTRICYNRDKFKAFVFAWFNGVS------ENE
AY243312_96874..97587        RSHYR-VSKHI--TIVR---YKDTEELNLTRICYNRDKFKAFVFAWFNGVS------ENE
AY678275_99511..100224       RSHYR-VSKHI--TIVR---YKDTEELNLTRICYNRDKFKAFVFAWFNGVS------ENE
M15058_3029..3742            RSHYR-VSKHI--TIVR---YKDTEELNLTRICYNRDKFKAFVFAWFNGVS------ENE
AY678276_99396..100106       RSHYR-VSKHI--TIVR---YKDTEELNLTRICYNRDKFKAFVFAWFNGVS------ENE
AY603355_85926..86627        RSHYR-VSKHI--TIVR---YKDTEELNLTRICYNRDKFKAFVFAWFNGVS------ENE
U94848_91716..92417          RSHYR-VSKHI--TIVR---YKDTEELNLTRICYNRDKFKAFVFAWFNGVS------ENE
DQ377945_102258..102971      RSHYR-VSKHI--TIVR---YKDTEELNLTRICYNRDKFKAFVFAWFNGVS------ENE
AY313847_99702..100415       RSHYR-VSKHI--TIVR---YKDTEELNLTRICYNRDKFKAFVFAWFNGVS------ENE
AY313848_99747..100460       RSHYR-VSKHI--TIVR---YKDTEELNLTRICYNRDKFKAFVFAWFNGVS------ENE
AY386371_68926..69663        -SEKV-LDKTT--ALVN---LKDVVNVNLATKLYDRNMFRSFVYSWFNIQL--NNCLEDK
AJ293568_74460..75197        -SDKS-LDKIT--VLVN---LNDVSEINLAIRSNDRNMFKAFVYAWFNLQL--NNSLDDE
AF410153_72249..72983        -TRYH-IDKYIMTCIVK---YNDYNNIKLIYHCYNRNKFNAFIYAWFRSQITCDSIEENE
AY689436_82146..82889        --NYTTGMKAI--NIIT---KNNPDTINIIKSCYDRNKFRAFAYAWFNSQI-NNNILENE
AY689437_85198..85941        --NYTTGMKAI--NIIT---KNNPDTINIIKSCYDRNKFRAFAYAWFNSQI-NNNILENE
AF336131_15014..15322        -PSFN-IEKTY--IYIN---FNEINNIKIIKKCYHRNKIRALC-----------------
AY077832_73198..73932        -PSFN-IEKTY--IYIN---FNEINNIKIIKKCYHRNKIRAFVYAWFNFQICENDEIENE
AY077833_73301..74035        -PSFN-IEKTY--IYIN---FNEINNIKIIKKCYHRNKIRAFVYAWFNFQICENDEIENE
AY077834_73107..73841        -PSFN-IEKTY--IYIN---FNEINNIKIIKKCYHRNKIRAFVYAWFNFQICENDEIENE
AY077835_73070..73804        -PSFN-IEKTY--IYIN---FNEINNIKIIKKCYHRNKIRAFVYAWFNFQICENDEIENE
AY077836_73133..73867        -PSFN-IEKTY--IYIN---FNEINNIKIIKKCYHRNKIRAFVYAWFNFQICENDEIENE
AF409137_73641..74378        -PSFN-IEKTY--IYIN---FNEINNIKIIKKCYHRNKIRAFVYAWFNFQICENSEIENE
AF325528_73641..74378        -PSFN-IEKTY--IYIN---FNEINNIKIIKKCYHRNKIRAFVYAWFNFQICENSEIENE
AF409138_73513..74250        -PSFN-IEKTY--IYIN---FNEINNIKIIKKCYHRNKIRAFVYAWFNFQICENNEIENE
DQ356948_133117..133992      APRRGYVAPRV--YVAE---RHAPFCRQLLTFRYDREPLRAFAFAWFAGQL-GGDRAENE
U60315_109605..110411        -PPLR-AARWL--ALLP---AHDADAARLARFCYERERFRAFVFAWFCGQL-SAQRAENE
U86918_829..1613             -PPLR-AARWL--ALLP---AHDADAARLARFCYERERFRAFVFAWFCGQL-IAQRAENE
                                                        .:      .  : ::                  

AF198100_72456..73268        TIKTVYEM-------------IEKRI--
AJ581527_73089..73901        TIKTVYEM-------------IEKRI--
AY318871_102470..103273      KIEKVYEI-------------VRNSI--
AF170722_74816..75541        KVKNLFAL-------------VKARI--
M63902_2910..3635            KVKNLFAL-------------VKARI--
AF170726_75608..76330        KVKNSFTL-------------VKARI--
Y16780_88736..89449          KVLDTYKK-------------VSDLI--
X67119_37616..38329          KVLDTYKK-------------VSDLI--
X69198_87731..88444          KVLDTYKK-------------VSDLI--
L22579_88361..89074          KVLDTYKK-------------VSDLI--
AF438165_99740..100453       KVLDTYKK-------------VSDLI--
AY009089_97950..98663        KVLDTYKK-------------VSDLI--
AF012825_105688..106401      KVLDTYKK-------------VSDLI--
AY484669_101655..102368      KVLDTYKK-------------VSNLI--
AF482758_113620..114333      KVLDTYKK-------------VSDLI--
X94355_113135..113848        KVLDTYKK-------------VSNLI--
DQ011155_97057..97758        KVLDTYKK-------------VSDLI--
DQ011157_96613..97314        KVLDTYKK-------------VSDLI--
AY741551_96606..97307        KVLDTYKK-------------VSDLI--
DQ011153_96613..97314        KVLDTYKK-------------VSDLI--
AF380138_96942..97643        KVLDTYKK-------------VSDLI--
AY753185_96845..97546        KVLDTYKK-------------VSDLI--
AY603973_96602..97303        KVLDTYKK-------------VSDLI--
DQ011154_97076..97777        KVLDTYKK-------------VSDLI--
DQ011156_97078..97779        KVLDTYKK-------------VSDLI--
M35027_100019..100732        KVLDTYKK-------------VSNLI--
AF095689_96443..97156        KVLDTYKK-------------VSNLI--
AY678277_99511..100224       KVLDTYKK-------------VSNLI--
AY243312_96874..97587        KVLDTYKK-------------VSNLI--
AY678275_99511..100224       KVLDTYKK-------------VSNLI--
M15058_3029..3742            KVLDTYKK-------------VSNLI--
AY678276_99396..100106       KVLDTYKK-------------VSNLI--
AY603355_85926..86627        KVLDTYKK-------------VSNLI--
U94848_91716..92417          KVLDTYKK-------------VSNLI--
DQ377945_102258..102971      KVLDTYKK-------------VSNLI--
AY313847_99702..100415       KVLDTYKK-------------VSNLI--
AY313848_99747..100460       KVLDTYKK-------------VSNLI--
AY386371_68926..69663        NVKTTFND-------------VDELI--
AJ293568_74460..75197        NVKKTFDN-------------VNKLI--
AF410153_72249..72983        KVERMFNN-------------ISKRI--
AY689436_82146..82889        KVERQFVE-------------LYKLI--
AY689437_85198..85941        KVERQFEE-------------LYKLI--
AF336131_15014..15322        ------------------------VV--
AY077832_73198..73932        KVKKKYND-------------LYSLI--
AY077833_73301..74035        KVKKKYND-------------LYSLI--
AY077834_73107..73841        KVKKKYND-------------LYSLI--
AY077835_73070..73804        KVKKKYND-------------LYSLI--
AY077836_73133..73867        KVKKKYND-------------LYSLI--
AF409137_73641..74378        KVKKKYND-------------LYSLI--
AF325528_73641..74378        KVKKKYND-------------LYSLI--
AF409138_73513..74250        KVKKKYND-------------LYSLI--
DQ356948_133117..133992      RIEKAYNELAHDLEKVPAAPAVRDLVPP
U60315_109605..110411        KISRAYES-------------VARAL--
U86918_829..1613             KISRAY----------------------
                                                         
