# Supplementary material for: Identification of multiple independent horizontal gene transfers into poxviruses using a comparative genomics approach
Source: BMC Evol Biol. 2008 Feb 27;8:67. doi: 10.1186/1471-2148-8-67 (PMC2268676; doi:10.1186/1471-2148-8-67)
Supplement: Additional file 8 — Multiple sequence alignments for all poxvirus families. [file 1471-2148-8-67-S8.gz › Network/Servers/gen153069.gen.tcd.ie/Users/kirsten/poxvirus/aln/115.aln]

CLUSTAL W (1.81) multiple sequence alignment

DQ356948_61179..60535        --------------MDVSTLEDIERLSPFNKSGYKRVS--ADCLCGNSCFVKLAEIKQMP
AF198100_121770..122216      --------------MNVSRLEELISMNPFSDMENIVINEKEKCILGNRCFVKLSEVYNMP
AJ581527_116576..117022      --------------MNVSRLEELISMNPFSDMENIVINEKEKCILGNRCFVKLSEVYNMP
AY318871_151123..151569      --------------MDVSRLDQLLSMHPFSDMDNVIINEKENCILGNRCFVKISEVYNMP
U43549_2371..2817            --------------MNVSTLDDILKLNPFKHMNRIKINREEKCLLGSTSFIKIDKVKHIP
AF170726_23839..24285        --------------MNVSTLDDILKLNPFKHMNRIKINREEKCLLGSTSFIKIDKVKHIP
AF170722_23042..23488        --------------MNVSTLDDILKLNPFKHMNRIKINTEEKCLLGSTSFIKIDKVKHIP
U86897_665..1078             -------------------------MQPFHDMDRVKINRKENCILGNRCFVKLAEVFHMP
U60315_30307..30753          --------------MNVTRLEQVIGLQPFHDMDRVKINRKENCILGNRCFVKLAEVFHMP
DQ377804_15729..16178        --------------MNVSKLADVMTLQPFRSMTKVKINSDGDCVLANRCFVKVSQVRAIP
AY340984_48..497             --------------MNVSKLADVMTLQPFRSMTKVKINSDGDCVLANRCFVKVSQVRAIS
AF482758_59142..59618        ---MRSIAGLHKLKMEIVNVEELINMKPFKNMNKITINQKDNCILANRCFVKIDTPRYVP
Y16780_34308..34793          MKRNEEYCGLHKLKMEIFNVEELINMKPFKNMNKITINQKDNCILANRCFVKIDTPRYIP
X69198_33321..33806          MKRNEEYCGLHKLKMEIFNVEELINMKPFKNMNKITINQKDNCILANRCFVKIDTPRYIP
L22579_33947..34432          MKRNEEYCGLHKLKMEIFNVEELINMKPFKNMNKITINQKDNCILANRCFVKIDTPRYIP
M57977_958..1368             -------------------------MKPFKNMNKITINQKDNCILAYRCFVKIDTPRYIP
AY243312_42460..42903        --------------MEIFNVEELINMKPFKNMNKITINQKDNCILANRCFVKIDTPRYIP
DQ011157_42664..43140        ---MRSIAGLDKLKMEIFNVEELINMKPFKNMNKITINQKDNCILANRCFVKIDTPRYIP
AY741551_42655..43131        ---MRSIAGLDKLKMEIFNVEELINMKPFKNMNKITINQKDNCILANRCFVKIDTPRYIP
DQ011153_42664..43140        ---MRSIAGLDKLKMEIFNVEELINMKPFKNMNKITINQKDNCILANRCFVKIDTPRYIP
AF380138_42733..43209        ---MRSIAGLDKLKMEIFNVEELINMKPFKNMNKITINQKDNCILANRCFVKIDTPRYIP
AY753185_42894..43370        ---MRSIAGLDKLKMEIFNVEELINMKPFKNMNKITINQKDNCILANRCFVKIDTPRYIP
DQ011155_42851..43327        ---MRSIAGLDKLKMEIFNVEELINMKPFKNMNKITINQKDNCILANRCFVKIDTPRYIP
AY603973_42651..43127        ---MRSIAGLDKLKMEIFNVEELINMKPFKNMNKITINQKDNCILANRCFVKIDTPRYIP
DQ011154_42870..43346        ---MRSIAGLDKLKMEIFNVEELINMKPFKNMNKITINQKDNCILANRCFVKIDTPRYIP
DQ011156_43127..43603        ---MRSIAGLDKLKMEIFNVEELINMKPFKNMNKITINQKDNCILANRCFVKIDTPRYIP
AY313847_45344..45820        ---MRSIAGLHKLKMEIFNVEELINMKPFKNMNKITINQKDNCILANRCFVKIDTPRYIP
AY313848_45407..45883        ---MRSIAGLHKLKMEIFNVEELINMKPFKNMNKITINQKDNCILANRCFVKIDTPRYIP
AF438165_45343..45819        ---MRSIAGLHKLKMEIFNVEELINMKPFKNMNKITINQKDNCILANRCFVKIDTPRYIP
AY009089_43553..44029        ---MRSIAGLHKLKMEIFNVEELINMKPFKNMNKITINQKDNCILANRCFVKIDTPRYIP
AF012825_51229..51705        ---MRSIAGLHKLKMEIFNVEELINMKPFKNMNKITINQKDNCILANRCFVKIDTPRYIP
DQ377945_47892..48368        ---MRSIAGLHKLKMEIFNVEELINMKPFKNMNKITINQKDNCILANRCFVKIDTPRYIP
X94355_58720..59196          ---MRSIAGLHKLKMEIFNVEELINMKPFKNMNKITINQKDNCILANRCFVKIDTPRYIP
AY678276_45455..44982        ---MRSIAGLHKLKMEIFNVEELINMKPFKNMNKITINQKDNCILANRCFVKIDTPRYIP
AY603355_31587..32063        ---MRSIAGLHKLKMEIFNVEELINMKPFKNMNKITINQNDNCILANRCFVKIDTPRYIP
U94848_37377..37853          ---MRSIAGLHKLKMEIFNVEELINMKPFKNMNKITINQNDNCILANRCFVKIDTPRYIP
AY678277_45099..45575        ---MRSIAGLHKLKMEIFNVEELINMKPFKNMNKITINQNDNCILANRCFVKIDTPRYIP
M35027_45592..46068          ---MRSIAGLHKLKMEIFNVEELINMKPFKNMNKITINQNDNCILANRCFVKIDTPRYIP
AY484669_47193..47669        ---MRSIAGLHKLKMEIFNVEELINMKPFKNMNKITINQNDNCILANRCFVKIDTPRYIP
AY678275_45099..45575        ---MRSIAGLHKLKMEIFNVEELINMKPFKNMNKITINQNDNCILANRCFVKIDTPRYIP
AY689436_30238..29795        --------------MDINKLEDIISLNPFKNMKKIKINLDDNCLLGNRCFVKIGNVRYIP
AY689437_33150..32707        --------------MDINKLEDIINLNPFKNMKKIKINLDDNCLLGNRCFVKVGNVRYIP
AY386371_20117..20563        --------------MNVTVLSDLMLLNPFKNMNKVIINLNDNCVLGNRCFVKLDKVRCIP
AJ293568_23590..24036        --------------MNISGLSDLISLNPFKNMNKIKINLNDNCVLGNRCFVKVDKVRFIP
AF410153_20143..20589        --------------MEVYKLDQIIKMNPFRNMGKIKINEKDNCVLGNRCFVKIDKVRYIP
AY077832_22148..21714        --------------MNVNKLDEIIKLSPFRNMDKIKINKDDNCLLGNRCFVKMDTVKHFP
AY077833_22257..21823        --------------MNVNKLDEIIKLSPFRNMDKIKINKDDNCLLGNRCFVKMDTVKHFP
AY077834_22060..21626        --------------MNVNKLDEIIKLSPFRNMDKIKINKDDNCLLGNRCFVKMDTVKHFP
AF409137_22188..22625        --------------MNVNKLDEIIKLSPFRNMDKIKINKDDNCLLGNRCFVKMDTVKHFP
AF325528_22187..22624        --------------MNVNKLDEIIKLSPFRNMDKIKINKDDNCLLGNRCFVKMDTVKHFP
AY077835_22019..21585        --------------MNVNKLDEIIKLSPFRNMDKIKINKDDNCLLGNRCFVKMDTVKHFP
AY077836_22082..21648        --------------MNVNKLDEIIKLSPFRNMDKIKINKDDNCLLGNRCFVKMDTVKHFP
AF409138_22066..22503        --------------MNVNKLDEIIKLSPFRNMDRIKINKDDNCLLGNRCFVKMDTVKHFP
                                                      : **       :.   .*: .  .*:*:     ..

DQ356948_61179..60535        RHAVTLRGANQECVHRNGLKFSLYEILYSAFYYNRSYYQYVRPAFVLGAARAAVRSGQRA
AF198100_121770..122216      MCCID----TNQCLTMNRFKFSLNELLYTPFYYKQLQYQYLTPQFIFRCIQEANENNMSC
AJ581527_116576..117022      MCCID----TNQCLTMNRFKFSLNELLYTPFYYKQLQYQYLTPQFIFRCIQEANENNMSC
AY318871_151123..151569      IC-FN----TEQCVSMDRLKFSLVEILYSPFYYKQLQYQYLMPQFIFKCINEANNKKKTC
U43549_2371..2817            GNAVN----VSKSIHVRGQDFTLSELLYSPLYFQQARGQCIMPHFVLKCIDEAKKNRMVC
AF170726_23839..24285        GNAVN----VSKSIHVRGQDFTLSELLYSPLYFQQARGQCIMPHFVLKCIDEAKKNRMVC
AF170722_23042..23488        NNAVD----VSKSIRVRGQDFTLSELLYSPLYFQQARGQCIMPHFVIKCIDEAKKNRMVC
U86897_665..1078             RCSVP----TSASLCANNHSFTLHELLYSPFHYKQPQYQYLLPSFVFTCIELARKNNQTC
U60315_30307..30753          RCSVP----TSASLCANNHSFTLHELLYSPFHYKQPQYQYLLPSFVFTCIELARKNNQTC
DQ377804_15729..16178        RNAVT----TDETVRFRNHEFTLSELLFSLFHFQRPQVQYLLPGFVLSCIDEAARNNKTC
AY340984_48..497             RNAVT----TDETVRFRNHEFTLSELLFSLFHFQRPQFQYLLPGFVLSCIDEAARNNKTC
AF482758_59142..59618        SASIN----SSNTIRIRNHDFTLSELLYSPFHFQQPQFQYLLPGFVLTCIDKVSKQQKEC
Y16780_34308..34793          LTSIS----SSNIIRIRNHDFTLSELLYSPFHFQQPQFQYLLPGFVLTCIDKVSKQQKEC
X69198_33321..33806          LTSIS----SSNIIRIRNHDFTLSELLYSPFHFQQPQFQYLLPGFVLTCIDKVSKQQKEC
L22579_33947..34432          LTSIS----SSNIIRIRNHDFTLSELLYSPFHFQQPQFQYLLPGFVLTCIDKVSKQQKEC
M57977_958..1368             STSIS----SSNIIRIRNHDFTLSELLYSPFHFQQPQFQYLLPGFVLTCIDKVSKQQKEC
AY243312_42460..42903        STSIS----SSNIIRIRNHDFTLSELLYSPFHFQQPQFQYLLPGFVLTCIDKVSKQQKKC
DQ011157_42664..43140        STSIS----SSNIIRIRNHDFTLSELLYSPFHFQQPQFQYLLPGFVLTCIDKVSKQQKEC
AY741551_42655..43131        STSIS----SSNIIRIRNHDFTLSELLYSPFHFQQPQFQYLLPGFVLTCIDKVSKQQKEC
DQ011153_42664..43140        STSIS----SSNIIRIRNHDFTLSELLYSPFHFQQPQFQYLLPGFVLTCIDKVSKQQKEC
AF380138_42733..43209        STSIS----SSNIIRIRNHDFTLSELLYSPFHFQQPQFQYLLPGFVLTCIDKVSKQQKEC
AY753185_42894..43370        STSIS----SSNIIRIRNHDFTLSELLYSPFHFQQPQFQYLLPGFVLTCIDKVSKQQKEC
DQ011155_42851..43327        STSIS----SSNIIRIRNHDFTLSELLYSPFHFQQPQFQYLLPGFVLTCIDKVSKQQKEC
AY603973_42651..43127        STSIS----SSNIIRIRNHDFTLSELLYSPFHFQQPQFQYLLPGFVLTCIDKVSKQQKEC
DQ011154_42870..43346        STSIS----SSNIIRIRNHDFTLSELLYSPFHFQQPQFQYLLPGFVLTCIDKVSKQQKEC
DQ011156_43127..43603        STSIS----SSNIIRIRNHDFTLSELLYSPFHFQQPQFQYLLPGFVLTCIDKVSKQQKEC
AY313847_45344..45820        STSIS----SSNIIRIRNHDFTLSELLYSPFHFQQPQFQYLLPGFVLTCIDKVSKQQKKC
AY313848_45407..45883        STSIS----SSNIIRIRNHDFTLSELLYSPFHFQQPQFQYLLPGFVLTCIDKVSKQQKKC
AF438165_45343..45819        STSIS----SSNIIRIRNHDFTLSELLYSPFHFQQPQFQYLLPGFVLTCIDKVSKQQKEC
AY009089_43553..44029        STSIS----SSNIIRIRNHDFTLSELLYSPFHFQQPQFQYLLPGFVLTCIDKVSKQQKEC
AF012825_51229..51705        STSIS----SSNIIRIRNHDFTLSELLYSPFHFQQPQFQYLLPGFVLTCIDKVSKQQKEC
DQ377945_47892..48368        STSIS----SSNIIRIRNHDFTLSELLYSPFHFQQPQFQYLLPGFVLTCIDKVSKQQKEC
X94355_58720..59196          STSIS----SSNIIRIRNHDFTLSELLYSPFHFQQPQFQYLLPGFVLTCIDKVSKQQKEC
AY678276_45455..44982        STSIS----SSNIIRIRNHDFTLSELLYSPFHFQQPQFQYLLPGFVLTCIDKVSKQQKEC
AY603355_31587..32063        STSIS----SSNIIRIRNHDFTLSELLYSPFHFQQPQFQYLLPGFVLTCIDKVSKQQKKC
U94848_37377..37853          STSIS----SSNIIRIRNHDFTLSELLYSPFHFQQPQFQYLLPGFVLTCIDKVSKQQKKC
AY678277_45099..45575        STSIS----SSNIIRIRNHDFTLSELLYSPFHFQQPQFQYLLPGFVLTCIDKVSKQQKEC
M35027_45592..46068          STSIS----SSNIIRIRNHDFTLSELLYSPFHFQQPQFQYLLPGFVLTCIDKVSKQQKEC
AY484669_47193..47669        STSIS----SSNIIRIRNHDFTLSELLYSPFHFQQPQFQYLLPGFVLTCIDKVSKQQKEC
AY678275_45099..45575        STSIS----SSNIIRIRNHDFTLSELLYSPFHFQQPQFQYLLPGFVLTCIDKVSKQQKEC
AY689436_30238..29795        TNSIE----TSESIMIRGHKFTLLELLYSPFHFQQSQHQYILPGFILTCIEKAKRNKNIC
AY689437_33150..32707        TNSIE----TSESIMIRGHKFTLLELLYSPFHFQQSQHQYILPGFILTCIEKAKRNKNIC
AY386371_20117..20563        SNSVE----TSKPILIKGCKFTLPELLYSPFHFRRPQVQYLMPGFVLYCIEEAKKNKSES
AJ293568_23590..24036        YNSVE----TSKPVMIRGCTFTLPELLYSPFHFQQPQIQYLMPSFVLYCIEEANKNKSTS
AF410153_20143..20589        DNCIP----TTSSIKIRGHEFTLRELLYSPFHFRQPQYQYLLPSFVLNCIDEAHTYNAIS
AY077832_22148..21714        TNSVT----TSDSVIIKGYRFTLTELLYSPFHFQQPQCQYLLPSFVLKCIDEATKNKTIC
AY077833_22257..21823        TNSVT----TSDSVIIKGYRFTLTELLYSPFHFQQPQCQYLLPSFVLKCIDEATKNKTIC
AY077834_22060..21626        TNSVT----TSDSVIIKGYRFTLTELLYSPFHFQQPQCQYLLPSFVLKCIDEATKNKTIC
AF409137_22188..22625        TNSVA----TSDSVIIKGYRFTLTELLYSPFHFQQPQCQYLLPSFVLKCIDEATKNKTIC
AF325528_22187..22624        TNSVA----TSDSVIIKGYRFTLTELLYSPFHFQQPQCQYLLPSFVLKCIDEATKNKTIC
AY077835_22019..21585        TNSVA----TSDSVIIKGYRFTLTELLYSPFHFQQPQCQYLLPSFVLKCIDEATKNKTIC
AY077836_22082..21648        TNSVA----TSDSVIIKGYRFTLTELLYSPFHFQQPQCQYLLPSFVLKCIDEATKNKTIC
AF409138_22066..22503        TNSVA----TSDSVIIKGYRFTLTELLYSPFHFQQPQCQYLLPSFVLKCIDEATKNKTIC
                                .         :      *:* *:*:: :::..   * : * *:: .   .      .

DQ356948_61179..60535        RAVHYPTGS---YDLKLDLIFPTLQRRLHVIVGLRVKDYWRPVFVLESAAGDENADPNAR
AF198100_121770..122216      YYCYTKKKE-H-NGLNIDIFIPTANSKSYIVIGLRIKDFWKQSFKVNK------------
AJ581527_116576..117022      YYCYTKKKE-H-NGLNIDIFIPTANSKSYIVIGLRIKDFWKQSFKVNK------------
AY318871_151123..151569      SYCFTKKKE-H-NSLNIDIFIPTTNPRYYIVIGLRIKDYWRQSFKVNKS-----------
U43549_2371..2817            KYCTVTKSS-DPQGLNANIFIPTKTESTYIIIGIRIKSYWSVTFRVE-------------
AF170726_23839..24285        KYCTVTKSS-DPQGLNANIFIPTKTESTYIIIGIRIKSYWSVTFRVE-------------
AF170722_23042..23488        KYCTVTKSS-DPQGLNANIFIPTKTESIYIIVGIRIKSYWSVTFRVE-------------
U86897_665..1078             YYCKADRAN-EEGSLNLNIFVPTLARSMYVVIGIRIKDYWVEAFEIV-------------
U60315_30307..30753          YYCKADRAN-EEGSLNLNIFVPTLARSMYVVIGIRIKDYWVEAFEIV-------------
DQ377804_15729..16178        HYCIVHRDNSDRHDLNLNVFVPTATNQLYVVIGLRIRSFWSATFEID-------------
AY340984_48..497             HYCIVHRDNSDRHDLNLNVFVPTATNQLYVVIGLRIRSFWSATFEID-------------
AF482758_59142..59618        KYCISNRGD-D-DSLSINLFIPTINKSIYIIIGLRMKNFWKPKFEIE-------------
Y16780_34308..34793          KYCISNRGD-D-DSLSINLFIPTINKSIYIIIGLRMKNFWKPKFEIE-------------
X69198_33321..33806          KYCISNRGD-D-DSLSINLFIPTINKSIYIIIGLRMKNFWKPKFEIE-------------
L22579_33947..34432          KYCISNRGD-D-DSLSINLFIPTINKSIYIIIGLRMKNFWKPKFEIE-------------
M57977_958..1368             KYCISNRGD-D-DSLSINLFIPTINKSIYIIIGLRMKNFWKPKFEIE-------------
AY243312_42460..42903        KYCISNRGD-D-DSLSINLFIPTINKSIYIIIGLRMKNFWKPKFEIE-------------
DQ011157_42664..43140        KYCISNRGD-D-DSLSINIFIPTINKSIYIIIGLRMKNFWKPKFEIE-------------
AY741551_42655..43131        KYCISNRGD-D-DSLSINIFIPTINKSIYIIIGLRMKNFWKPKFEIE-------------
DQ011153_42664..43140        KYCISNRGD-D-DSLSINIFIPTINKSIYIIIGLRMKNFWKPKFEIE-------------
AF380138_42733..43209        KYCISNRGD-D-DSLSINIFIPTINKSIYIIIGLRMKNFWKPKFEIE-------------
AY753185_42894..43370        KYCISNRGD-D-DSLSINIFIPTINKSIYIIIGLRMKNFWKPKFEIE-------------
DQ011155_42851..43327        KYCISNRGD-D-DSLSINIFIPTINKSIYIIIGLRMKNFWKPKFEIE-------------
AY603973_42651..43127        KYCISNRGD-D-DSLSINIFIPTINKSIYIIIGLRMKNFWKPKFEIE-------------
DQ011154_42870..43346        KYCISNRGD-D-DSLSINIFIPTINKSIYIIIGLRMKNFWKPKFEIE-------------
DQ011156_43127..43603        KYCISNRGD-D-DSLSINIFIPTINKSIYIIIGLRMKNFWKPKFEIE-------------
AY313847_45344..45820        KYCISNRGN-D-DSLSINLFIPTINKSIYIIIGLRMKNFWKPKFEIE-------------
AY313848_45407..45883        KYCISNRGN-D-DSLSINLFIPTINKSIYIIIGLRMKNFWKPKFEIE-------------
AF438165_45343..45819        KYCISNRGD-D-DSLSINLFIPTINKSIYIIIGLRMKNFWKPKFEIE-------------
AY009089_43553..44029        KYCISNRGD-D-DSLSINLFIPTINKSIYIIIGLRMKNFWKPKFEIE-------------
AF012825_51229..51705        KYCISNRGD-D-DSLSINLFIPTINKSIYIIIGLRMKNFWKPKFEIE-------------
DQ377945_47892..48368        KYCISNRGD-D-DSLSINLFIPTINKSIYIIIGLRMKNFWKPKFEIE-------------
X94355_58720..59196          KYCISNRGD-D-DSLSINLFIPTINKSIYIIIGLRMKNFWKPKFEIE-------------
AY678276_45455..44982        KYCISNRGD-D-DSLSINLFIPTINKSIYIIIGLRMKNFWKPKFEIE-------------
AY603355_31587..32063        KYCISNRGD-D-DSLSINLFIPTINKSIYIIIGLRMKNFWKPKFEIE-------------
U94848_37377..37853          KYCISNRGD-D-DSLSINLFIPTINKSIYIIIGLRMKNFWKPKFEIE-------------
AY678277_45099..45575        KYCISNRGD-D-DSLSINLFIPTINKSIYIIIGLRMKNFWKPKFEIE-------------
M35027_45592..46068          KYCISNRGD-D-DSLSINLFIPTINKSIYIIIGLRMKNFWKPKFEIE-------------
AY484669_47193..47669        KYCISNRGD-D-DSLSINLFIPTINKSIYIIIGLRMKNFWKPKFEIE-------------
AY678275_45099..45575        KYCISNRGD-D-DSLSINLFIPTINKSIYIIIGLRMKNFWKPKFEIE-------------
AY689436_30238..29795        KYCITDRGD-GQDSLNINIFIQTIYTSIYIIIGLRIKYFWSSNFEIE-------------
AY689437_33150..32707        KYCITDRGD-GRDSLSINIFIQTIYTSVYIIIGLRIKYFWSSNFEIE-------------
AY386371_20117..20563        RYCIVDNDI-ETDELKINIFVPTFLKSVYVIIGLRVKHFWSSKFKIE-------------
AJ293568_23590..24036        KYCIIDKNT-ETDELKINIFVPTFLKSVYVIIGLRIKHFWSSKFKIE-------------
AF410153_20143..20589        MYCISNNDTKD-DSLNINIFIPTKIKCIYLIIGLRIKYFWSSKFEIE-------------
AY077832_22148..21714        KYCIINKDD---NSLNINIFVPTFDLK-YLIIGLRIKHFWSSKFQIE-------------
AY077833_22257..21823        KYCIINKDD---NSLNINIFVPTFDLK-YLIIGLRIKHFWSSKFQIE-------------
AY077834_22060..21626        KYCIINKDD---NSLNINIFVPTFDLK-YLIIGLRIKHFWSSKFQIE-------------
AF409137_22188..22625        KYCIINKDD---NSLNINIFVPTFDLK-YLIIGLRIKHFWSSKFQIE-------------
AF325528_22187..22624        KYCIINKDD---NSLNINIFVPTFDLK-YLIIGLRIKHFWSSKFQIE-------------
AY077835_22019..21585        KYCIINKDD---NSLNINIFVPTFDLK-YLIIGLRIKHFWSSKFQIE-------------
AY077836_22082..21648        KYCIINKDD---NSLNINIFVPTFDLK-YLIIGLRIKHFWSSKFQIE-------------
AF409138_22066..22503        KYCIINKDD---NSLNINIFVPTFDLK-YLIIGLRIKHFWSSKFQIE-------------
                                           *. :::. *     ::::*:*:. :*   * :              

DQ356948_61179..60535        DASPPVVASPETNTLVPLSQAPTTKKIVGRSSLRSRASTVGASPPARRRHESSP
AF198100_121770..122216      ------------------------------------------------------
AJ581527_116576..117022      ------------------------------------------------------
AY318871_151123..151569      ------------------------------------------------------
U43549_2371..2817            ------------------------------------------------------
AF170726_23839..24285        ------------------------------------------------------
AF170722_23042..23488        ------------------------------------------------------
U86897_665..1078             ------------------------------------------------------
U60315_30307..30753          ------------------------------------------------------
DQ377804_15729..16178        ------------------------------------------------------
AY340984_48..497             ------------------------------------------------------
AF482758_59142..59618        ------------------------------------------------------
Y16780_34308..34793          ------------------------------------------------------
X69198_33321..33806          ------------------------------------------------------
L22579_33947..34432          ------------------------------------------------------
M57977_958..1368             ------------------------------------------------------
AY243312_42460..42903        ------------------------------------------------------
DQ011157_42664..43140        ------------------------------------------------------
AY741551_42655..43131        ------------------------------------------------------
DQ011153_42664..43140        ------------------------------------------------------
AF380138_42733..43209        ------------------------------------------------------
AY753185_42894..43370        ------------------------------------------------------
DQ011155_42851..43327        ------------------------------------------------------
AY603973_42651..43127        ------------------------------------------------------
DQ011154_42870..43346        ------------------------------------------------------
DQ011156_43127..43603        ------------------------------------------------------
AY313847_45344..45820        ------------------------------------------------------
AY313848_45407..45883        ------------------------------------------------------
AF438165_45343..45819        ------------------------------------------------------
AY009089_43553..44029        ------------------------------------------------------
AF012825_51229..51705        ------------------------------------------------------
DQ377945_47892..48368        ------------------------------------------------------
X94355_58720..59196          ------------------------------------------------------
AY678276_45455..44982        ------------------------------------------------------
AY603355_31587..32063        ------------------------------------------------------
U94848_37377..37853          ------------------------------------------------------
AY678277_45099..45575        ------------------------------------------------------
M35027_45592..46068          ------------------------------------------------------
AY484669_47193..47669        ------------------------------------------------------
AY678275_45099..45575        ------------------------------------------------------
AY689436_30238..29795        ------------------------------------------------------
AY689437_33150..32707        ------------------------------------------------------
AY386371_20117..20563        ------------------------------------------------------
AJ293568_23590..24036        ------------------------------------------------------
AF410153_20143..20589        ------------------------------------------------------
AY077832_22148..21714        ------------------------------------------------------
AY077833_22257..21823        ------------------------------------------------------
AY077834_22060..21626        ------------------------------------------------------
AF409137_22188..22625        ------------------------------------------------------
AF325528_22187..22624        ------------------------------------------------------
AY077835_22019..21585        ------------------------------------------------------
AY077836_22082..21648        ------------------------------------------------------
AF409138_22066..22503        ------------------------------------------------------
                                                                                   
