# Supplementary material for: Identification of multiple independent horizontal gene transfers into poxviruses using a comparative genomics approach
Source: BMC Evol Biol. 2008 Feb 27;8:67. doi: 10.1186/1471-2148-8-67 (PMC2268676; doi:10.1186/1471-2148-8-67)
Supplement: Additional file 8 — Multiple sequence alignments for all poxvirus families. [file 1471-2148-8-67-S8.gz › Network/Servers/gen153069.gen.tcd.ie/Users/kirsten/poxvirus/aln/116.aln]

CLUSTAL W (1.81) multiple sequence alignment

AF482758_188619..189296      ------------------------------------------------------------
AF438165_175522..176199      ------------------------------------------------------------
AY009089_173647..174324      ------------------------------------------------------------
D11079_29460..29693          ------------------------------------------------------------
AY678277_174106..174339      ------------------------------------------------------------
M58056_1629..1862            ------------------------------------------------------------
AY243312_171476..171709      ------------------------------------------------------------
AY678275_174107..174340      ------------------------------------------------------------
AF120160_1568..1801          ------------------------------------------------------------
M35027_170499..170732        ------------------------------------------------------------
DQ377945_176796..177029      ------------------------------------------------------------
AY313847_174267..174500      ------------------------------------------------------------
AY313848_174293..174526      ------------------------------------------------------------
AF095689_171186..171419      ------------------------------------------------------------
AY678276_174018..174248      ------------------------------------------------------------
AY603355_152668..152886      ------------------------------------------------------------
U94848_158458..158676        ------------------------------------------------------------
DQ011157_170152..170307      ------------------------------------------------------------
DQ011153_170152..170307      ------------------------------------------------------------
DQ011156_170918..171274      ------------------------------------------------------------
AF380138_167957..168622      ------------------------------------------------------------
DQ011155_167949..168614      ------------------------------------------------------------
DQ011154_168007..168672      ------------------------------------------------------------
X94355_188158..188823        ------------------------------------------------------------
DQ011156_170611..170829      ------------------------------------------------------------
AF170722_3534..4211          ------------------------------------------------------------
AF170722_155647..156324      ------------------------------------------------------------
AF002684_1..714              ------------------------------------------------------------
AF170726_3923..4636          ------------------------------------------------------------
AF170726_157138..157851      ------------------------------------------------------------
AJ012282_1..123              ------------------------------------------------------------
M28823_1491..2213            ------------------------------------------------------------
AY077833_147969..148688      ------------------------------------------------------------
AY077833_2089..1370          ------------------------------------------------------------
AY077834_147796..148515      ------------------------------------------------------------
AY077834_1867..1148          ------------------------------------------------------------
AY077832_147789..148721      MITSSTKNLFFFVNINSLDKRKRSFSFLSYVKILERKKRFVFKFLVNNRKKSSVVSRWFV
AY077832_2167..1235          MITSSTKNLFFFVNINSLDKRKRSFSFLSYVKILERKKRFVFKFLVNNRKKSSVVSRWFV
AY077835_147712..148431      ------------------------------------------------------------
AY077835_1888..1169          ------------------------------------------------------------
AY077836_147775..148494      ------------------------------------------------------------
AY077836_1949..1230          ------------------------------------------------------------
AF409138_1307..2029          ------------------------------------------------------------
AF409138_148481..149203      ------------------------------------------------------------
AF409137_1433..2155          ------------------------------------------------------------
AF409137_148639..149361      ------------------------------------------------------------
AF325528_1429..2151          ------------------------------------------------------------
AF325528_148623..149345      ------------------------------------------------------------
M28824_896..1618             ------------------------------------------------------------
AY689436_161472..162194      ------------------------------------------------------------
AY689436_4788..4066          ------------------------------------------------------------
AY689437_163651..164376      ------------------------------------------------------------
AY689437_6910..6185          ------------------------------------------------------------
                                                                                         

AF482758_188619..189296      -----------------MRSLVIVLLFPSIIY---SMVIRRCEKMEEETWKLKIGMCIQA
AF438165_175522..176199      -----------------MRSLIIFLLFPSIIY---SMVIRRCEKMEEETWKLKIGMCIQA
AY009089_173647..174324      -----------------MRSLIIFLLFPSIIY---SMVIRRCEKMEEETWKLKIGMCIQA
D11079_29460..29693          -----------------MRSLIIVLLFPSIIY---SMSIRQCEKTEEETWGLKIGLCIIA
AY678277_174106..174339      -----------------MRSLIIVLLFPSIIY---SMSIRQCEKTEEETWGLKIGLCIIA
M58056_1629..1862            -----------------MRSLIIVLLFPSIIY---SMSIRQCEKTEEETWGLKIGLCIIA
AY243312_171476..171709      -----------------MRSLIIVLLFPSIIY---SMSIRQCEKTEEETWGLKIGLCIIA
AY678275_174107..174340      -----------------MRSLIIVLLFPSIIY---SMSIRQCEKTEEETWGLKIGLCIIA
AF120160_1568..1801          -----------------MRSLIIVLLFPSIIY---SMSIRRCEKTEEETWGLKIGLCIIA
M35027_170499..170732        -----------------MRSLIIVLLFPSIIY---SMSIRRCEKTEEETWGLKIGLCIIA
DQ377945_176796..177029      -----------------MRSLIIVLLFPSIIY---SMSIRRCEKTEEETWGLKIGLCIIA
AY313847_174267..174500      -----------------MRSLIIVLLFPSIIY---SMSIRRCEKTEEETWGLKIGLCIIA
AY313848_174293..174526      -----------------MRSLIIVLLFPSIIY---SMSIRRCEKTEEETWGLKIGLCIIA
AF095689_171186..171419      -----------------MRSLIIVLLFPSIIY---SMSIRRCEKTEEETWGLKIGLCIIA
AY678276_174018..174248      -----------------MRSLIIVLLFPSIIY---SMSIRRCEKTEEETWGLKIGLCIIA
AY603355_152668..152886      -----------------MRSLIIVLLFPSIIY---SMSIRRCEKTEEETWGLKIGLCIIA
U94848_158458..158676        -----------------MRSLIIVLLFPSIIY---SMSIRRCEKTEEETWGLKIGLCIIA
DQ011157_170152..170307      -----------------MRSLIIVLLFPSIIY---SMSIRRCEKTEEETWGLKIGLCINA
DQ011153_170152..170307      -----------------MRSLIIVLLFPSIIY---SMSIRRCEKTEEETWGLKIGLCINA
DQ011156_170918..171274      ------------------------------------------------------------
AF380138_167957..168622      -----------------MRSLIIVLLFPSIIY---SMSIRRCEKTEEETWGLKIGLCIIA
DQ011155_167949..168614      -----------------MRSLIIVLLFPSIIY---SMSIRRCEKTEEETWGLKIGLCIIA
DQ011154_168007..168672      -----------------MRSLIIVLLFPSIIY---SMSIRRCEKTEEETWGLKIGLCIIA
X94355_188158..188823        -----------------MRSLIIVLLFPSIIY---SMSIRRCEKTEEETWGLKIGLCIIA
DQ011156_170611..170829      -----------------MRSLIIVLLFPSIIY---SMSIRRCEKTEEETWGLKIGLCIIA
AF170722_3534..4211          -----------------MESVVLLLAFISLVC---GYVIDPCTPQERSTWHVSIKLCIRV
AF170722_155647..156324      -----------------MESVVLLLAFISLVC---GYVIDPCTPQERSTWHVSIKLCIRV
AF002684_1..714              -----MKMYTRLSRVGTMESFVLLLAFLSLVG---GYVIDPCTSQERSTWHVSIKLCIYV
AF170726_3923..4636          -----MKMYSRLSRVGTMESFVLLLAFLSLVG---GYVIDPCTSQERSTWHVSIKLCIYV
AF170726_157138..157851      -----MKMYSRLSRVGTMESFVLLLAFLSLVG---GYVIDPCTSQERSTWHVSIKLCIYV
AJ012282_1..123              ------------------------------------------------------------
M28823_1491..2213            -----------MSSLTFFIFCLQLFIFTSTVS---GISIKRCTEEENNTWEIEVGLCIQT
AY077833_147969..148688      -----------MSSLTFFIFCLQLFIFTSTVS---GISIKRCTEEENNTWEIEVGLCIQT
AY077833_2089..1370          -----------MSSLTFFIFCLQLFIFTSTVS---GISIKRCTEEENNTWEIEVGLCIQT
AY077834_147796..148515      -----------MSSLTFFIFCLQLFIFTSTVS---GISIKRCTEEENNTWEIEVGLCIQT
AY077834_1867..1148          -----------MSSLTFFIFCLQLFIFTSTVS---GISIKRCTEEENNTWEIEVGLCIQT
AY077832_147789..148721      STIRHKKQPTNMSSLTFFIFCLQLFIFTSTVS---GISIKRCTEEENNTWEIEVGLCIQT
AY077832_2167..1235          STIRHKKQPTNMSSLTFFIFCLQLFIFTSTVS---GISIKRCTEEENNTWEIEVGLCIQT
AY077835_147712..148431      -----------MSSLTLFIFFLQLFIFTSSVS---GISIKRCTEEENNTWEIEVGLCIQT
AY077835_1888..1169          -----------MSSLTLFIFFLQLFIFTSSVS---GISIKRCTEEENNTWEIEVGLCIQT
AY077836_147775..148494      -----------MSSLTLFIFFLQLFIFTSSVS---GISIKRCTEEENNTWEIEVGLCIQT
AY077836_1949..1230          -----------MSSLTLFIFFLQLFIFTSSVS---GISIKRCTEEENNTWEIEVGLCIQT
AF409138_1307..2029          -----------MSSLTLFIFFLQLFIFTSSVS---GISIKRCTEEENNTWEIEVGLCIQT
AF409138_148481..149203      -----------MSSLTLFIFFLQLFIFTSSVS---GISIKRCTEEENNTWEIEVGLCIQT
AF409137_1433..2155          -----------MSSLTLFIFFLQLFIFTSSVS---GISIKRCTEEENNTWEIEVGLCIQT
AF409137_148639..149361      -----------MSSLTLFIFFLQLFIFTSSVS---GISIKRCTEEENNTWEIEVGLCIQT
AF325528_1429..2151          -----------MSSLTLFIFFLQLFIFTSSVS---GISIKRCTEEENNTWEIEVGLCIQT
AF325528_148623..149345      -----------MSSLTLFIFFLQLFIFTSSVS---GISIKRCTEEENNTWEIEVGLCIQT
M28824_896..1618             -----------MSSLTLFIFFLQLFIFTSSVS---GISIKRCTEEENNTWEIEVGLCIQT
AY689436_161472..162194      ---------------MDNTLLLLLLNFIGLIHYSNSIAIQRCNEDEETTWEIEVGLCITT
AY689436_4788..4066          ---------------MDNTLLLLLLNFIGLIHYSNSIAIQRCNEDEETTWEIEVGLCITT
AY689437_163651..164376      ---------------MDYTLLLLILNFIGWVHYSNSIAIQRCNEDEETTWEIEVGLCITT
AY689437_6910..6185          ---------------MDYTLLLLILNFIGWVHYSNSIAIQRCNEDEETTWEIEVGLCITT
                                                                                         

AF482758_188619..189296      -KDFYSKRTDCSVHRPDVGGGLITEGNGYRVVVHDQCEE---PNPFIIATTKQTHFGVTH
AF438165_175522..176199      -KDFYSKRTDCSVHRSDVGGGLITEGNGYRVVVHDQCEE---PNPFIIATTKQTHFGVTH
AY009089_173647..174324      -KDFYSKRTDCSVHRSDVGGGLITEGNGYRVVVHDQCEE---PNPFIIATTKQTHFGVTH
D11079_29460..29693          -KDFYPERTDCSVHLPTASEGLITEGNGFR------------------------------
AY678277_174106..174339      -KDFYPERTDCSVHLPTASEGLITEGNGFR------------------------------
M58056_1629..1862            -KDFYPERTDCSVHLPTASEGLITEGNGFR------------------------------
AY243312_171476..171709      -KDFYPERTDCSVHLPTASEGLITEGNGFR------------------------------
AY678275_174107..174340      -KDFYPERTDCSVHLPTASEGLITEGNGFR------------------------------
AF120160_1568..1801          -KDFYPERTDCSVHLPTASEGLITEGNGFR------------------------------
M35027_170499..170732        -KDFYPERTDCSVHLPTASEGLITEGNGFR------------------------------
DQ377945_176796..177029      -KDFYPERTDCSVHLPTASEGLITEGNGFR------------------------------
AY313847_174267..174500      -KDFYPERTDCSVHLPTASEGLITEGNGFR------------------------------
AY313848_174293..174526      -KDFYPERTDCSVHLPTASEGLITEGNGFR------------------------------
AF095689_171186..171419      -KDFYPERTDCSVHLPTASEGLITEGNGFR------------------------------
AY678276_174018..174248      -KDFYPERTDCSVHLPTASEGLITEGNGFR------------------------------
AY603355_152668..152886      -KDFYPERTDCSVHLPTAS-----EGNGFR------------------------------
U94848_158458..158676        -KDFYPERTDCSVHLPTAS-----EGNGFR------------------------------
DQ011157_170152..170307      -KDFYPER----------------------------------------------------
DQ011153_170152..170307      -KDFYPER----------------------------------------------------
DQ011156_170918..171274      ------------------------------------------------------------
AF380138_167957..168622      -KDFYPERTDCSVHRPTASGGLITEGNGFRVVIYDQCTE---PHDFIITDTQQTRLGSSH
DQ011155_167949..168614      -KDFYPERTDCSVHRPTASGGLITEGNGFRVVIYDQCTE---PHDFIITDTQQTRLGSSH
DQ011154_168007..168672      -KDFYPERTDCSVHRPTASGGLITEGNGFRVVIYDQCTE---PHDFIITDTQQTRLGSSH
X94355_188158..188823        -KDFYPERTDCSVHRPTASGGLITEGNGFRVVIHDQCTE---PHDFIITDTQQTRLGSSH
DQ011156_170611..170829      -KDFYPERTDCSVHRPTASGGLITEGNGFRVVI---------------------------
AF170722_3534..4211          -QEYKISSRGC--RLTQGPGGLIATGNGFKIFAYDECGHD--EHSFLLTNIRESVYASGH
AF170722_155647..156324      -QEYKISSRGC--RLTQGPGGLIATGNGFKIFAYDECGHD--EHSFLLTNIRESVYASGH
AF002684_1..714              -QEHKVSANGC--RLEQGPGGFIATGNGFKIFAHDECSHN--EHSFLLTDVREAVYASGH
AF170726_3923..4636          -QEHKVSANGC--RLEQGPGGFIATGNGFKIFAHDECSHN--EHSFLLTDVREAVYASGH
AF170726_157138..157851      -QEHKVSANGC--RLEQGPGGFIATGNGFKIFAHDECSHN--EHSFLLTDVREAVYASGH
AJ012282_1..123              ------------------------------------------------------------
M28823_1491..2213            -ENFRAIKTGC--YKIQGPGGLLTEGNGFKIFAHDDCSKEKTQNNFILDSVNEAVYALGK
AY077833_147969..148688      -ENFRAIKTGC--YKIQGPGGLLTEGNGFKIFAHDDCSKEKTQNNFILDSVNEAVYALGK
AY077833_2089..1370          -ENFRAIKTGC--YKIQGPGGLLTEGNGFKIFAHDDCSKEKTQNNFILDSVNEAVYALGK
AY077834_147796..148515      -ENFRAIKTGC--YKIQGPGGLLTEGNGFKIFAHDDCSKEKTQNNFILDSVNEAVYALGK
AY077834_1867..1148          -ENFRAIKTGC--YKIQGPGGLLTEGNGFKIFAHDDCSKEKTQNNFILDSVNEAVYALGK
AY077832_147789..148721      -ENFRAIKTGC--YKIQGPGGLLTEGNGFKIFAHDDCSKEKTQNNFILDSVNEAVYALGK
AY077832_2167..1235          -ENFRAIKTGC--YKIQGPGGLLTEGNGFKIFAHDDCSKEKTQNNFILDSVNEAVYALGK
AY077835_147712..148431      -DNFRAIKTGC--YKIQGPGGLLTEGNGFKIFAHDDCSKEETQNNFILDSVNEAVYSLGK
AY077835_1888..1169          -DNFRAIKTGC--YKIQGPGGLLTEGNGFKIFAHDDCSKEETQNNFILDSVNEAVYSLGK
AY077836_147775..148494      -DNFRAIKTGC--YKIQGPGGLLTEGNGFKIFAHDDCSKEETQNNFILDSVNEAVYSLGK
AY077836_1949..1230          -DNFRAIKTGC--YKIQGPGGLLTEGNGFKIFAHDDCSKEETQNNFILDSVNEAVYSLGK
AF409138_1307..2029          -ENFRAIKTGC--YKIQGPGGLLTEGNGFKIFAHDDCSKEETQNNFILDTVNEAVYSLGK
AF409138_148481..149203      -ENFRAIKTGC--YKIQGPGGLLTEGNGFKIFAHDDCSKEETQNNFILDTVNEAVYSLGK
AF409137_1433..2155          -ENFRAIKTGC--YKIQGPGGLLTEGNGFKIFAHDDCSKEETQNNFILDSVNEAVYALGK
AF409137_148639..149361      -ENFRAIKTGC--YKIQGPGGLLTEGNGFKIFAHDDCSKEETQNNFILDSVNEAVYALGK
AF325528_1429..2151          -ENFRAIKTGC--YKIQGPGGLLTEGNGFKIFAHDDCSKEETQNNFILDSVNEAVYALGK
AF325528_148623..149345      -ENFRAIKTGC--YKIQGPGGLLTEGNGFKIFAHDDCSKEETQNNFILDSVNEAVYALGK
M28824_896..1618             -ENFRAIKTGC--YKIQGPGGLLTEGNGFKIFAHDDCSKEETQNNFILDSVNKAVYALGK
AY689436_161472..162194      IDDFKASNTGC--NMVYGPGGLIKEGNGFRIFIHDECDDTN-TNEFIVKNVDEAVYGLGR
AY689436_4788..4066          IDDFKASNTGC--NMVYGPGGLIKEGNGFRIFIHDECDDTN-TNEFIVKNVDEAVYGLGR
AY689437_163651..164376      IDDFKASNTGC--NMVYGPGGLIKEGNGFRIFVHDECDDTTNTNEFIVKYVDEAVYGLGR
AY689437_6910..6185          IDDFKASNTGC--NMVYGPGGLIKEGNGFRIFVHDECDDTTNTNEFIVKYVDEAVYGLGR
                                                                                         

AF482758_188619..189296      -SYIEFSNSNTGAPENIPDCSKHILISVYCDQEASGLDFHTLKYVESNY-LHITVKYDTS
AF438165_175522..176199      -SYIEFSNSNTGVPENIPDCSKHILISIYCDQEASGLDFHTLKYLESNY-LHITVKYDTS
AY009089_173647..174324      -SYIEFSNSNTGVPENIPDCSKHILISIYCDQEASGLDFHTLKYLESNY-LHITVKYDTS
D11079_29460..29693          ------------------------------------------------------------
AY678277_174106..174339      ------------------------------------------------------------
M58056_1629..1862            ------------------------------------------------------------
AY243312_171476..171709      ------------------------------------------------------------
AY678275_174107..174340      ------------------------------------------------------------
AF120160_1568..1801          ------------------------------------------------------------
M35027_170499..170732        ------------------------------------------------------------
DQ377945_176796..177029      ------------------------------------------------------------
AY313847_174267..174500      ------------------------------------------------------------
AY313848_174293..174526      ------------------------------------------------------------
AF095689_171186..171419      ------------------------------------------------------------
AY678276_174018..174248      ------------------------------------------------------------
AY603355_152668..152886      ------------------------------------------------------------
U94848_158458..158676        ------------------------------------------------------------
DQ011157_170152..170307      ------------------------------------------------------------
DQ011153_170152..170307      ------------------------------------------------------------
DQ011156_170918..171274      --------MNTGVPSSIPKCSRTLSISVYCDQEAGDIKF--EEYTQESSDISIRVKYDSS
AF380138_167957..168622      -TYIKFSNMNTGVPSSIPKCSRTLSISVYCDQEAGDIKF--EEYTQESSDISIRVKYDSS
DQ011155_167949..168614      -TYIKFSNMNTGVPSSIPKCSRTLSISVYCDQEAGDIKF--EEYTQESSDISIRVKYDSS
DQ011154_168007..168672      -TYIKFSNMNTGVPSSIPKCSRTLSISVYCDQEAGDIKF--EEYTQESSDISIRVKYDSS
X94355_188158..188823        -VYIKFSNMNTGAPSSIPKCSRTLSISVYCDQEAGDLKF--EEYTQESSDISIRVKYDSS
DQ011156_170611..170829      ------------------------------------------------------------
AF170722_3534..4211          GMYAEISN-NVTYLDLVSPCARNITIIVSCDDIT--INAYGKNIDELHPDVTITTLIDTS
AF170722_155647..156324      GMYAEISN-NVTYLDLVSPCARNITIIVSCDDIT--INAYGKNIDELHPDVTITTLIDTS
AF002684_1..714              GMYVEISG-NVPYLDSVHQCARNMTVAVSCDNPV--PNAYGKNTDKLRPGVAIATLIDTS
AF170726_3923..4636          GMYVEISG-NVPYLDSVHQCARNMTVAVSCDNPV--PNAYGKNTDKLRPGVAIATLIDTS
AF170726_157138..157851      GMYVEISG-NVPYLDSVHQCARNMTVAVSCDNPV--PNAYGKNTDKLRPGVAIATLIDTS
AJ012282_1..123              ------------------------------------------------------------
M28823_1491..2213            YVYMEISTSNITTLNSLPQCAKRISLSISCDQVTTEMKSYVESVSFKDYDLEFVITTDIS
AY077833_147969..148688      YVYMEISTSNITTLNSLPQCAKRISLSISCDQVTTEMKSYVESVSFKDYDLEFVITTDIS
AY077833_2089..1370          YVYMEISTSNITTLNSLPQCAKRISLSISCDQVTTEMKSYVESVSFKDYDLEFVITTDIS
AY077834_147796..148515      YVYMEISTSNITTLNSLPQCAKRISLSISCDQVTTEMKSYVESVSFKDYDLEFVITTDIS
AY077834_1867..1148          YVYMEISTSNITTLNSLPQCAKRISLSISCDQVTTEMKSYVESVSFKDYDLEFVITTDIS
AY077832_147789..148721      YVYMEISTSNITTLNSLPQCAKRISLSISCDQVTTEMKSYVESVSFKDYDLEFVITTDIS
AY077832_2167..1235          YVYMEISTSNITTLNSLPQCAKRISLSISCDQVTTEMKSYVESVSFKDYDLEFVITTDIS
AY077835_147712..148431      YVYMEISTSNITTLYSLPQCAKRISLSISCDQVTTEMKSYVESVSFKDYDLEFVITTDIS
AY077835_1888..1169          YVYMEISTSNITTLYSLPQCAKRISLSISCDQVTTEMKSYVESVSFKDYDLEFVITTDIS
AY077836_147775..148494      YVYMEISTSNITTLYSLPQCAKRISLSISCDQVTTEMKSYVESVSFKDYDLEFVITTDIS
AY077836_1949..1230          YVYMEISTSNITTLYSLPQCAKRISLSISCDQVTTEMKSYVESVSFKDYDLEFVITTDIS
AF409138_1307..2029          YVYMEISTSNITTLYSLPQCAKRISLSISCDQVTTEMKSYVESVSFKDYDLEFVITTDIS
AF409138_148481..149203      YVYMEISTSNITTLYSLPQCAKRISLSISCDQVTTEMKSYVESVSFKDYDLEFVITTDIS
AF409137_1433..2155          YVYMEISTSNITTLYSLPQCAKRISLSISCDQVTTEMKSYVESVSFKDYDLEFVITTDIS
AF409137_148639..149361      YVYMEISTSNITTLYSLPQCAKRISLSISCDQVTTEMKSYVESVSFKDYDLEFVITTDIS
AF325528_1429..2151          YVYMEISTSNITTLYSLPQCAKRISLSISCDQVTTEMKSYVESVSFKDYDLEFVITTDIS
AF325528_148623..149345      YVYMEISTSNITTLYSLPQCAKRISLSISCDQVTTEMKSYVESVSFKDYDLEFVITTDIS
M28824_896..1618             YVYMEISTSNITTLYSLPQCAKRISLSISCDQVTTEMKSYVESVSFKDYDLEFVITTDIS
AY689436_161472..162194      YVYTEMYTRNLSHIELAPKCSKKIHVIVSCDEVSSELTYRQEKHEFGESEVEVTIKIDNT
AY689436_4788..4066          YVYTEMYTRNLSHIELAPKCSKKIHVIVSCDEVSSELTYRQEKHEFGESEVEVTIKIDNT
AY689437_163651..164376      YVYTEMYTRNLSHIELAPECSKKIHVIVSCDEVNSELTYRHEKHEFSESEVEVTIKIDNT
AY689437_6910..6185          YVYTEMYTRNLSHIELAPECSKKIHVIVSCDEVNSELTYRHEKHEFSESEVEVTIKIDNT
                                                                                         

AF482758_188619..189296      CINHLGVNYSFMNECERKLTSIYET-------DTLTCGAKDIQTRDKYLKTCTNTKFDRS
AF438165_175522..176199      CINHLGVNYSFMNECNRKLSSVYES-------DTLTCGAKDIQTRDKYLKTCTNTKFDRS
AY009089_173647..174324      CINHLGVNYSFMNECNRKLSSVYES-------DTLTCGAKDIQTRDKYLKTCTNTKFDRS
D11079_29460..29693          ------------------------------------------------------------
AY678277_174106..174339      ------------------------------------------------------------
M58056_1629..1862            ------------------------------------------------------------
AY243312_171476..171709      ------------------------------------------------------------
AY678275_174107..174340      ------------------------------------------------------------
AF120160_1568..1801          ------------------------------------------------------------
M35027_170499..170732        ------------------------------------------------------------
DQ377945_176796..177029      ------------------------------------------------------------
AY313847_174267..174500      ------------------------------------------------------------
AY313848_174293..174526      ------------------------------------------------------------
AF095689_171186..171419      ------------------------------------------------------------
AY678276_174018..174248      ------------------------------------------------------------
AY603355_152668..152886      ------------------------------------------------------------
U94848_158458..158676        ------------------------------------------------------------
DQ011157_170152..170307      ------------------------------------------------------------
DQ011153_170152..170307      ------------------------------------------------------------
DQ011156_170918..171274      CIDYLGINQSFMNECIRRITTW----------DRESCVRIDTQTINKYLKSCTNTKFDRN
AF380138_167957..168622      CIDYLGINQSFMNECIRRITTW----------DRESCVRIDTQTINKYLKSCTNTKFDRN
DQ011155_167949..168614      CIDYLGINQSFMNECIRRITTW----------DRESCVRIDTQTINKYLKSCTNTKFDRN
DQ011154_168007..168672      CIDYLGINQSFMNECIRRITTW----------DRESCVRIDTQTINKYLKSCTNTKFDRN
X94355_188158..188823        CIDYLGINQSFMNECIRRITTW----------DRESCVGIDTQTINKYLKSCTNTKFDRS
DQ011156_170611..170829      ------------------------------------------------------------
AF170722_3534..4211          CVRGHSFAYSINTLCTERLSGESC--------EQLACQAIKGSQHENYLKACELNAPEQY
AF170722_155647..156324      CVRGHSFAYSINTLCTERLSGESC--------EQLACQAIKGSQHENYLKACELNAPEQY
AF002684_1..714              CVRSHSFAYSVNTLCTERLSGESC--------EQLDCHMVKGSQHEHYLQTCDRNVPDRR
AF170726_3923..4636          CVRSHSFAYSVNTLCTERLSGESC--------EQLDCHMVKGSQHEHYLQTCDRNVPDRR
AF170726_157138..157851      CVRSHSFAYSVNTLCTERLSGESC--------EQLDCHMVKGSQHEHYLQTCDRNVPDRR
AJ012282_1..123              -----------------------------------------GSQHEHYLQTCDRNVPDRR
M28823_1491..2213            CVKHVSSSVIVRNECEKKYISTGKK-IFGFN-NKIDCSAVKFSEHVNYLKTCSVGKFDR-
AY077833_147969..148688      CVKHVSSSVIVRNECEKKYISTGKK-IFGFN-NKIDCSAVKFSEHVNYLKTCSVGKFDR-
AY077833_2089..1370          CVKHVSSSVIVRNECEKKYISTGKK-IFGFN-NKIDCSAVKFSEHVNYLKTCSVGKFDR-
AY077834_147796..148515      CVKHVSSSVIVRNECEKKYISTGKK-IFGFN-NKIDCSAVKFSEHVNYLKTCSVGKFDR-
AY077834_1867..1148          CVKHVSSSVIVRNECEKKYISTGKK-IFGFN-NKIDCSAVKFSEHVNYLKTCSVGKFDR-
AY077832_147789..148721      CVKHVSSSVIVRNECEKKYISTGKK-IFGFN-NKIDCSAVKFSEHVNYLKTCSVGKFDR-
AY077832_2167..1235          CVKHVSSSVIVRNECEKKYISTGKK-IFGFN-NKIDCSAVKFSEHVNYLKTCSVGKFDR-
AY077835_147712..148431      CVKHVSSSVIVRNECEKKYISTGKK-IFGFN-NKIDCSAVKFSEHVNYLKTCSVGKFDR-
AY077835_1888..1169          CVKHVSSSVIVRNECEKKYISTGKK-IFGFN-NKIDCSAVKFSEHVNYLKTCSVGKFDR-
AY077836_147775..148494      CVKHVSSSVIVRNECEKKYISTGKK-IFGFN-NKIDCSAVKFSEHVNYLKTCSVGKFDR-
AY077836_1949..1230          CVKHVSSSVIVRNECEKKYISTGKK-IFGFN-NKIDCSAVKFSEHVNYLKTCSVGKFDR-
AF409138_1307..2029          CVKHVSSSVIVRNECEKKYISTGKK-IFGFN-NKIDCSAVKFSEHVNYLKTCSVGKFDR-
AF409138_148481..149203      CVKHVSSSVIVRNECEKKYISTGKK-IFGFN-NKIDCSAVKFSEHVNYLKTCSVGKFDR-
AF409137_1433..2155          CVKHVSSSVIVRNECEKKYISTGKK-IFGFN-NKIDCSAVKFSEHVNYLKTCSVGKFDR-
AF409137_148639..149361      CVKHVSSSVIVRNECEKKYISTGKK-IFGFN-NKIDCSAVKFSEHVNYLKTCSVGKFDR-
AF325528_1429..2151          CVKHVSSSVIVRNECEKKYISTGKK-IFGFN-NKIDCSAVKFSEHVNYLKTCSVGKFDR-
AF325528_148623..149345      CVKHVSSSVIVRNECEKKYISTGKK-IFGFN-NKIDCSAVKFSEHVNYLKTCSVGKFDR-
M28824_896..1618             CVKHVSSSVIVRNECEKKYISTGKK-IFGFN-NKIDCSAVKFSEHVNYLKTCSVGKFDR-
AY689436_161472..162194      CIQHSSSLVQVRSLCEKKLKPVASKYIFSSNIGKLTCGFGTVENHNKYLKPCHHGSFDR-
AY689436_4788..4066          CIQHSSSLVQVRSLCEKKLKPVASKYIFSSNIGKLTCGFGTVENHNKYLKPCHHGSFDR-
AY689437_163651..164376      CIKHSSSLVQVRSLCEKKLKPVASKYIFSSNIGKLTCGFGTVENHNKYLKPCYPGSFDR-
AY689437_6910..6185          CIKHSSSLVQVRSLCEKKLKPVASKYIFSSNIGKLTCGFGTVENHNKYLKPCYPGSFDR-
                                                                                         

AF482758_188619..189296      VYKTHMQKSK----ILHVKTEL
AF438165_175522..176199      VYKTHMQKSK----ILHVKTEL
AY009089_173647..174324      VYKTHMQKSK----ILHVKTEL
D11079_29460..29693          --------------DIRNTDKL
AY678277_174106..174339      --------------DIRNTDKL
M58056_1629..1862            --------------DIRNTDKL
AY243312_171476..171709      --------------DIRNTDKL
AY678275_174107..174340      --------------DIRNTDKL
AF120160_1568..1801          --------------DIRNTDKL
M35027_170499..170732        --------------DIRNTDKL
DQ377945_176796..177029      --------------DIRNTDKL
AY313847_174267..174500      --------------DIRNTDKL
AY313848_174293..174526      --------------DIRNTDKL
AF095689_171186..171419      --------------DIRNTDKL
AY678276_174018..174248      --------------DIRNTDKL
AY603355_152668..152886      --------------DIRNTDKL
U94848_158458..158676        --------------DIRNTDKL
DQ011157_170152..170307      ------------------HTEE
DQ011153_170152..170307      ------------------HTEE
DQ011156_170918..171274      VYKRYILKSK----ALHAKTEL
AF380138_167957..168622      VYKRYILKSK----ALHAKTEL
DQ011155_167949..168614      VYKRYILKSK----ALHAKTEL
DQ011154_168007..168672      VYKRYILKSK----ALHAKTEL
X94355_188158..188823        VYKRYILKSK----ALHAKTEL
DQ011156_170611..170829      ----------------------
AF170722_3534..4211          MFKEYKPHQRPHVAKVL-RDEL
AF170722_155647..156324      MFKEYKPHQRPHVAKVL-RDEL
AF002684_1..714              TFKAYKPHQRPYVAKVL-RDEL
AF170726_3923..4636          TFKAYKPHQRPYVAKVL-RDEL
AF170726_157138..157851      TFKAYKPHQRPYVAKVL-RDEL
AJ012282_1..123              TFKAYKPHQRPYVAKVL-RDEL
M28823_1491..2213            --KKYYEHQHNYIKKIFHHNEL
AY077833_147969..148688      --KKYYEHQHNYIKKIFHHNEL
AY077833_2089..1370          --KKYYEHQHNYIKKIFHHNEL
AY077834_147796..148515      --KKYYEHQHNYIKKIFHHNEL
AY077834_1867..1148          --KKYYEHQHNYIKKIFHHNEL
AY077832_147789..148721      --KKYYEHQHNYIKKIFHHNEL
AY077832_2167..1235          --KKYYEHQHNYIKKIFHHNEL
AY077835_147712..148431      --KKYYEHQHNYIKKIFHHNEL
AY077835_1888..1169          --KKYYEHQHNYIKKIFHHNEL
AY077836_147775..148494      --KKYYEHQHNYIKKIFHHNEL
AY077836_1949..1230          --KKYYEHQHNYIKKIFHHNEL
AF409138_1307..2029          --KKYYEHQHNYIKKIFHHNEL
AF409138_148481..149203      --KKYYEHQHNYIKKIFHHNEL
AF409137_1433..2155          --KKYYEHQHNYIKKIFHHNEL
AF409137_148639..149361      --KKYYEHQHNYIKKIFHHNEL
AF325528_1429..2151          --KKYYEHQHNYIKKIFHHNEL
AF325528_148623..149345      --KKYYEHQHNYIKKIFHHNEL
M28824_896..1618             --KKYYEHQHNYIKKIFHHNEL
AY689436_161472..162194      --SKYNKHQHEHIKKIFYYDEL
AY689436_4788..4066          --SKYNKHQHEHIKKIFYYDEL
AY689437_163651..164376      --SQYKKHQHNHIKKIFYYDEL
AY689437_6910..6185          --SQYKKHQHNHIKKIFYYDEL
                                                   
