# Supplementary material for: Identification of multiple independent horizontal gene transfers into poxviruses using a comparative genomics approach
Source: BMC Evol Biol. 2008 Feb 27;8:67. doi: 10.1186/1471-2148-8-67 (PMC2268676; doi:10.1186/1471-2148-8-67)
Supplement: Additional file 8 — Multiple sequence alignments for all poxvirus families. [file 1471-2148-8-67-S8.gz › Network/Servers/gen153069.gen.tcd.ie/Users/kirsten/poxvirus/aln/117.aln]

CLUSTAL W (1.81) multiple sequence alignment

DQ356948_79851..79468        MELTNIYLSSREANVQLRYAPEDPRDLTAD-------RAVKHFLAVLGRFLRLEESRFDL
U60315_58462..58860          MELANVFLETDEGKLPLRFELPPPCQRTGREMR----EALEHFLSVLDKYMHVDKSTFYM
AY386264_27980..28393        MEAINVFLETASGRTRILY--SADTCECPTQCRATARRAAASVLEELDKYIVVSESTFTL
AY386263_26815..27228        MEAINVFLETASGRTRILY--SADTCECPTQCRATARRAAASVLEELDKYIVVSESTFTL
AX754989_27213..27626        MEAINVFLETASGRTRILY--SADTCECPTQCRATARRAAASVLEELDKYIVVSESTFTL
DQ184476_27219..27632        MEAINVFLETASGRTRILY--SADTCECPTQCRATARRAAASVLEELDKYIVVSESTFTL
AY386265_28221..28634        MEAINVFLETASGRVRILY--SEDECACPTQCRATARRAAASVLQELDKYIVVKESTFTL
AJ223385_3393..3788          MELVNILLESESERVKLYYDIPPKKSLR-TKCEVD--RAVKYFISVIKKYIKLKESTFYV
AJ581527_93389..93784        MELVNILLESESERVKLYYDIPPKKSLR-TKCEVD--RAVKYFISVIKKYIKLKESTFYV
AF198100_92757..93152        MELVNILLESESERVKLYYDIPPKKSLR-TKCEVD--RAVKYFISVIKKYIKLKESTFYV
AY318871_122209..122604      MELVNIVLESELEKARLVYEVPDKKCRR-TGCEIN--KAIKYFLSIIKKLIKLDESTFYM
AF012825_65782..66171        MELVNIFLETDAGRVKFAIKNTDDVCAS---------GLINKFVELLSEYIHIDQSEFYL
DQ011157_56708..57097        MELVNIFLETDAGRVKFVIKNTDDVCAS---------ELINKFVELLSEYIHIDQSEFYL
AY741551_56701..57090        MELVNIFLETDAGRVKFVIKNTDDVCAS---------ELINKFVELLSEYIHIDQSEFYL
DQ011153_56708..57097        MELVNIFLETDAGRVKFVIKNTDDVCAS---------ELINKFVELLSEYIHIDQSEFYL
AF380138_57025..57414        MELVNIFLETDAGRVKFVIKNTDDVCAS---------ELINKFVELLSEYIHIDQSEFYL
AY753185_56940..57329        MELVNIFLETDAGRVKFVIKNTDDVCAS---------ELINKFVELLSEYIHIDQSEFYL
DQ011155_57136..57525        MELVNIFLETDAGRVKFVIKNTDDVCAS---------ELINKFVELLSEYIHIDQSEFYL
AY603973_56697..57086        MELVNIFLETDAGRVKFVIKNTDDVCAS---------ELINKFVELLSEYIHIDQSEFYL
DQ011154_57158..57547        MELVNIFLETDAGRVKFVIKNTDDVCAS---------ELINKFVELLSEYIHIDQSEFYL
DQ011156_57173..57562        MELVNIFLETDAGRVKFVIKNTDDVCAS---------ELINKFVELLSEYIHIDQSEFYL
AF482758_73698..74087        MELVNIFLETDAGRVKFAIKNTDDVCAS---------ELINKFVELLSEYIHIDQSEFYL
M36339_13148..13537          MELVNIFLETDAGRVKFAIKNTDDVCAS---------ELINKFVELLSEYIHIDQSEFYL
AY678277_59592..59981        MELVNIFLETDAGRVKFAIKNTDDVCAS---------ELINKFVELLSEYIHIDQSEFYL
M35027_60101..60490          MELVNIFLETDAGRVKFAIKNTDDVCAS---------ELINKFVELLSEYIHIDQSEFYL
AY484669_61703..62092        MELVNIFLETDAGRVKFAIKNTDDVCAS---------ELINKFVELLSEYIHIDQSEFYL
AY243312_56970..57359        MELVNIFLETDAGRVKFAIKNTDDVCAS---------ELINKFVELLSEYIHIDQSEFYL
AY603355_46067..46456        MELVNIFLETDAGRVKFAIKNTDDVCAS---------ELINKFVELLSEYIHIDQSEFYL
DQ377945_62385..62774        MELVNIFLETDAGRVKFAIKNTDDVCAS---------ELINKFVELLSEYIHIDQSEFYL
AY313847_59811..60200        MELVNIFLETDAGRVKFAIKNTDDVCAS---------ELINKFVELLSEYIHIDQSEFYL
X94355_73203..73592          MELVNIFLETDAGRVKFAIKNTDDVCAS---------ELINKFVELLSEYIHIDQSEFYL
AY313848_59874..60263        MELVNIFLETDAGRVKFAIKNTDDVCAS---------ELINKFVELLSEYIHIDQSEFYL
AF095689_56540..56929        MELVNIFLETDAGRVKFAIKNTDDVCAS---------ELINKFVELLSEYIHIDQSEFYL
AY678275_59592..59981        MELVNIFLETDAGRVKFAIKNTDDVCAS---------ELINKFVELLSEYIHIDQSEFYL
U94848_51857..52246          MELVNIFLETDAGRVKFAIKNTDDVCAS---------ELINKFVELLSEYIHIDQSEFYL
AY678276_59860..59474        MELVNIFLETDAGRVKFAIKNTDDVCAS---------ELINKFVELLSEYIHIDQSEFYL
Y16780_48779..49168          MELVNIFLETDAGRVKFVIKNTDDVCAS---------ELINKFVELLSEYIHIDQSEFYL
X69198_47784..48173          MELVNIFLETDAGRVKFVIKNTDDVCAS---------ELINKFVELLSEYIHIDQSEFYL
L22579_48416..48805          MELVNIFLETDAGRVKFVIKNTDDVCAS---------ELINKFVELLSEYIHIDQSEFYL
AF438165_59838..60227        MELVNIFLETDAGRVKFAIKNTDDVCAS---------ELINKFVELLSEYIHIDQSEFYL
AY009089_58048..58437        MELVNIFLETDAGRVKFAIKNTDDVCAS---------ELINKFVELLSEYIHIDQSEFYL
AY689437_47025..46630        MELINVFLTADNGRVKLSIIGIDENDQCKNIRSIN--KIIKRIIRVIGEYINLQESVFYL
AY077832_35561..35172        MELVNIFLESDCGRVKIEVQNNTNDSEC-KKSSVV--KSTNNFIDIINQYINVEKSTFYL
AY077833_35669..35280        MELVNIFLESDCGRVKIEVQNNTNDSEC-KKSSVV--KSTNNFIDIINQYINVEKSTFYL
AY077834_35473..35084        MELVNIFLESDCGRVKIEVQNNTNDSEC-KKSSVV--KSTNNFIDIINQYINVEKSTFYL
AY077835_35454..35065        MELVNIFLESDCGRVKIEAQNNTNECTC-KKSSVV--KSIGTFIDIIKQYINVEKSTFYL
AY077836_35517..35128        MELVNIFLESDCGRVKIEAQNNTNECTC-KKSSVV--KSIGTFIDIIKQYINVEKSTFYL
AF409137_35663..36055        MELVNIFLESDCGRVKIEVQNNTNECAC-KKSSVV--KSIDTFIDIIKQYINVEKSTFYL
AF325528_35661..36053        MELVNIFLESDCGRVKIEVQNNTNECAC-KKSSVV--KSIDTFIDIIKQYINVEKSTFYL
AF409138_35538..35930        MELVNIFLESDCGRVKIEVQNNTNECVC-KKSSVV--KSIDTFIDIIKQYINVEKSTFYL
AY386371_33393..33770        MELVNIFLESDAGRVKLSIEE----SEF-VSSW----KAIDIFINKLKKYIDVEKSLFYL
AJ293568_36858..37247        MEVINIFLESDTGRVKLAIDS----CEK-DKNFIPMWKAVDIFIKKLRKYIDVEKSSFYL
                             **  *: * :   .  :                         .:  :   : :.:* * :

DQ356948_79851..79468        VLREGADVFYYRMSGGRARPVEDPLPVALVDRRAYAR-VLDER-ADTVNFALGPDMEVTA
U60315_58462..58860          AVRDG-ELFYFRCENGRVAPVE-HDFFVFDDVFDFAK-EPAE--VRAVTFVLTDRMPVLL
AY386264_27980..28393        AVRDY-DIFYYLCDRGRLSLAE-NEFYLFNHGLLFTD-DAGEEPVTGVGFVITDSMHVHV
AY386263_26815..27228        AVRDD-DIFYYLCDRGRLSLAE-NEFYLFNHGLLFTD-DAGEEPVTGVGFVITDSMHVHV
AX754989_27213..27626        AVRDY-DIFYYLCDRGRLSLAE-NEFYLFNHGLLFTD-DAGEEPVTGVGFVITDSMHVHV
DQ184476_27219..27632        AVRDY-DIFYYLCDRGRLSLAE-NEFYLFNHGLLFTD-DAGEEPVTGVGFVITDSMHVHV
AY386265_28221..28634        AIRDE-DIFYYLCDKGRLTLAD-NEFYLFHHGLLFLD-DARDEEVTGVGFVITDTTHVRV
AJ223385_3393..3788          VVKDT-TLFTYKYDKGELTPVD-NTYYTFSKELAST--DYTSSEITSICFTITDDMSISV
AJ581527_93389..93784        VVKDT-TLFTYKYDKGELTPVD-NTYYTFSKELAST--DYTSSEITSICFTITDDMSISV
AF198100_92757..93152        VVKDT-TLFTYKYDKGELTPVD-NTYYTFSKELAST--DYSSSEITSICFTITDDMSISV
AY318871_122209..122604      VIRDS-TLFTFKYDKGNISLVE-NNFYTYSKELTSKDCNFSN--ITGICFTINDEMSISI
AF012825_65782..66171        VIKDK-DIFYFKCDRGSISIVN-NEFYVFDEPLLFVK-DFTK--IMGVEFIVTETMPCRI
DQ011157_56708..57097        VVKDK-DIFYFKCDRGSISIVN-NEFYVFDEPLLFVK-DFTK--ITGVEFIVTETMPCRI
AY741551_56701..57090        VVKDK-DIFYFKCDRGSISIVN-NEFYVFDEPLLFVK-DFTK--ITGVEFIVTETMPCRI
DQ011153_56708..57097        VVKDK-DIFYFKCDRGSISIVN-NEFYVFDEPLLFVK-DFTK--ITGVEFIVTETMPCRI
AF380138_57025..57414        VVKDK-DIFYFKCDRGSISIVN-NEFYVFDEPLLFVK-DFTK--ITGVEFIVTETMPCRI
AY753185_56940..57329        VVKDK-DIFYFKCDRGSISIVN-NEFYVFDEPLLFVK-DFTK--ITGVEFIVTETMPCRI
DQ011155_57136..57525        VVKDK-DIFYFKCDRGSISIVN-NEFYVFDEPLLFVK-DFTK--ITGVEFIVTETMPCRI
AY603973_56697..57086        VVKDK-DIFYFKCDRGSISIVN-NEFYVFDEPLLFVK-DFTK--ITGVEFIVTETMPCRI
DQ011154_57158..57547        VVKDK-DIFYFKCDRGSISIVN-NEFYVFDEPLLFVK-DFTK--ITGVEFIVTETMPCRI
DQ011156_57173..57562        VVKDK-DIFYFKCDRGSISIVN-NEFYVFDEPLLFVK-DFTK--ITGVEFIVTETMPCRI
AF482758_73698..74087        VVKDK-DIFYFKCDRGSISIVN-NEFYVFDEPLLFVK-DFTK--ITGVEFIVTETMPCRI
M36339_13148..13537          VVKDK-DIFYFKCDRGSISIVN-NEFYVFDEPLLFVK-DFTN--VTGVEFIVTETMPCRI
AY678277_59592..59981        VVKDK-DIFYFKCDRGSISIVN-NEFYVFDEPLLFVK-DFTN--VTGVEFIVTETMPCRI
M35027_60101..60490          VVKDK-DIFYFKCDRGSISIVN-NEFYVFDEPLLFVK-DFTN--VTGVEFIVTETMPCRI
AY484669_61703..62092        VVKDK-DIFYFKCDRGSISIVN-NEFYVFDEPLLFVK-DFTN--VTGVEFIVTETMPCRI
AY243312_56970..57359        VVKDK-DIFYFKCDRGSISIVN-NEFYVFDEPLLFVK-DFTN--VTGVEFIVTETMPCRI
AY603355_46067..46456        VVKDK-DIFYFKCDRGSISIVN-NEFYVFDEPLLFVK-DFTN--VTGVEFIVTETMPCRI
DQ377945_62385..62774        VVKDK-DIFYFKCDRGSISIVN-NEFYVFDEPLLFVK-DFTN--VTGVEFIVTETMPCRI
AY313847_59811..60200        VVKDK-DIFYFKCDRGSISIVN-NEFYVFDEPLLFVK-DFTN--VTGVEFIVTETMPCRI
X94355_73203..73592          VVKDK-DIFYFKCDRGSISIVN-NEFYVFDEPLLFVK-DFTN--VTGVEFIVTETMPCRI
AY313848_59874..60263        VVKDK-DIFYFKCDRGSISIVN-NEFYVFDEPLLFVK-DFTN--VTGVEFIVTETMPCRI
AF095689_56540..56929        VVKDK-DIFYFKCDRGSISIVN-NEFYVFDEPLLFVK-DFTN--VTGVEFIVTETMPCRI
AY678275_59592..59981        VVKDK-DIFYFKCDRGSISIVN-NEFYVFDEPLLFVK-DFTN--VTGVEFIVTETMPCRI
U94848_51857..52246          VVKDK-DIFYFKCDRGSISIVN-NEFYVFDEPLLFVK-DFTN--VTGVEFIVTETMPCRI
AY678276_59860..59474        VVKDK-DIFYFKCDRGSISIVN-NEFYVFDEPLLFVK-DFTN--VTGVEFIVTETMPCRI
Y16780_48779..49168          VVKDK-DIFYFKCDKGSISIVS-NEFYVFDEPLLFVK-DYTN--VTGVEFIVTETMPCRI
X69198_47784..48173          VVKDK-DIFYFKCDKGSISIVS-NEFYVFDEPLLFVK-DYTN--VTGVEFIVTETMPCRI
L22579_48416..48805          VVKDK-DIFYFKCDKGSISIVS-NEFYVFDEPLLFVK-DYTN--VTGVEFIVTETMPCRI
AF438165_59838..60227        VVKDK-DIFYFKCDRGSISIVS-NEFYVFDEPLLFVK-DYTN--VTGVEFIVTETMPCRI
AY009089_58048..58437        VVKDK-DIFYFKCDRGSISIVS-NEFYVFDEPLLFVK-DYTH--VTGVEFIVTETMPCRI
AY689437_47025..46630        VLKSK-DIFIFKYNKGHISQVENNEFFVFDENLVFAD-TFNK--ITGIEFIITDSMPVMI
AY077832_35561..35172        AIKNQ-DIFIFKYDKGKISQIE-NEFFTFNSELMFVN-NYNK--ITGIEFIVTDTMSIHI
AY077833_35669..35280        AIKNQ-DIFIFKYDKGKISQIE-NEFFTFNSELMFVN-NYNK--ITGIEFIVTDTMSIHI
AY077834_35473..35084        AIKNQ-DIFIFKYDKGKISQIE-NEFFTFNSELMFVN-NYNK--ITGIEFIVTDTMSIHI
AY077835_35454..35065        AIKHQ-DIFIFKYDKGKISQIE-NEFFTFNSELMFVN-NYNK--ITGIEFIVTDTMSMHI
AY077836_35517..35128        AIKHQ-DIFIFKYDKGKISQIE-NEFFTFNSELMFVN-NYNK--ITGIEFIVTDTMSMHI
AF409137_35663..36055        AIKHQ-DIFIFKYDKGKISQIE-NEFFTFNSELMFVN-NYNK--ITGIEFIVTDTMSMHI
AF325528_35661..36053        AIKHQ-DIFIFKYDKGKISQIE-NEFFTFNSELMFVN-NYNK--ITGIEFIVTDTMSMHI
AF409138_35538..35930        AIKHQ-DIFIFKYDKGKISQIE-NEFFTFNSELMFVN-NYNK--ITGIEFIVTDTMSMHI
AY386371_33393..33770        VIKNK-DIFYFKCNKGSVSQLD-NEFFTFDENRIFIN-SYNR--IVGIEFIVTDTMPISI
AJ293568_36858..37247        VIKNK-DIFYFKYNKGSVTQLE-NEFFTFNENRIFVN-SYNE--IIGIEFIITDTMPISI
                             .:.    :* :  . *     .                         : * :        

DQ356948_79851..79468        SARGSYRVRAFIARAEA------
U60315_58462..58860          RMRKRYALRAYANSRRYYGAT--
AY386264_27980..28393        KPREGIAVTVYSDNSRAYEGML-
AY386263_26815..27228        TPREGIAVTVYSDNSRAYEGML-
AX754989_27213..27626        TPREGIAVTVYSDNSRAYEGML-
DQ184476_27219..27632        TPREGIAVTVYSDNSRAYEGML-
AY386265_28221..28634        VPRDGVSVIVYSDNSRAYEGML-
AJ223385_3393..3788          KPKTGYIVKVRSDNSRYY-----
AJ581527_93389..93784        KPKTGYIVKVRSDNSRYY-----
AF198100_92757..93152        KPKTGYIVKVRSDNSRYY-----
AY318871_122209..122604      RPKPGYRVSVRSDNSKYY-----
AF012825_65782..66171        IPKNNYAVISVVTNHKFYNGLSL
DQ011157_56708..57097        IPKNNHAVISVVTNHKFYNGLSL
AY741551_56701..57090        IPKNNHAVISVVTNHKFYNGLSL
DQ011153_56708..57097        IPKNNHAVISVVTNHKFYNGLSL
AF380138_57025..57414        IPKNNHAVISVVTNHKFYNGLSL
AY753185_56940..57329        IPKNNHAVISVVTNHKFYNGLSL
DQ011155_57136..57525        IPKNNHAVISVVTNHKFYNGLSL
AY603973_56697..57086        IPKNNHAVISVVTNHKFYNGLSL
DQ011154_57158..57547        IPKNNHAVISVVTNHKFYNGLSL
DQ011156_57173..57562        IPKNNHAVISVVTNHKFYNGLSL
AF482758_73698..74087        IPKNNHAVISVVTNHKFYNGLSL
M36339_13148..13537          IPKNNHAVISVVTNHKFYNGLSL
AY678277_59592..59981        IPKNNHAVISVVTNHKFYNGLSL
M35027_60101..60490          IPKNNHAVISVVTNHKFYNGLSL
AY484669_61703..62092        IPKNNHAVISVVTNHKFYNGLSL
AY243312_56970..57359        IPKNNHAVISVVTNHKFYNGLSL
AY603355_46067..46456        IPKNNHAVISVVTNHKFYNGLSL
DQ377945_62385..62774        IPKNNHAVISVVTNHKFYNGLSL
AY313847_59811..60200        IPKNNHAVISVVTNHKFYNGLSL
X94355_73203..73592          IPKNNHAVISVVTNHKFYNGLSL
AY313848_59874..60263        IPKNNHAVISVVTNHKFYNGLSL
AF095689_56540..56929        IPKNNHAVISVVTNHKFYNGLSL
AY678275_59592..59981        IPKNNHAVISVVTNHKFYNGLSL
U94848_51857..52246          IPKNNHAVISVVTNHKFYNGLSL
AY678276_59860..59474        IPKNNHAVISVVTNHKFYNGLSL
Y16780_48779..49168          IPKNNHAVISVVTNHKFYNGLSL
X69198_47784..48173          IPKNNHAVISVVTNHKFYNGLSL
L22579_48416..48805          IPKNNHAVISVVTNHKFYNGLSL
AF438165_59838..60227        IPKNNHAVISVVTNHKFYNGLSL
AY009089_58048..58437        IPKNNHAVISVVTNHKFYNGLSL
AY689437_47025..46630        SPKKGISVNVSSFNKKYV-----
AY077832_35561..35172        YPKVGLSVISSSNNNKFY-----
AY077833_35669..35280        YPKVGLSVISSSNNNKFY-----
AY077834_35473..35084        YPKVGLSVISSSNNNKFY-----
AY077835_35454..35065        YPKVGLSVISSSNNNKFY-----
AY077836_35517..35128        YPKVGLSVISSSNNNKFY-----
AF409137_35663..36055        YPKVGLSVISSSNNNKFY-----
AF325528_35661..36053        YPKVGLSVISSSNNNKFY-----
AF409138_35538..35930        YPKVGLSVISSSNNNKFY-----
AY386371_33393..33770        YPLRDIYVLATSSSKQFYD----
AJ293568_36858..37247        YPLNNILILASSNNKQFYD----
                                    :               
