# Supplementary material for: Identification of multiple independent horizontal gene transfers into poxviruses using a comparative genomics approach
Source: BMC Evol Biol. 2008 Feb 27;8:67. doi: 10.1186/1471-2148-8-67 (PMC2268676; doi:10.1186/1471-2148-8-67)
Supplement: Additional file 8 — Multiple sequence alignments for all poxvirus families. [file 1471-2148-8-67-S8.gz › Network/Servers/gen153069.gen.tcd.ie/Users/kirsten/poxvirus/aln/118.aln]

CLUSTAL W (1.81) multiple sequence alignment

AY318871_69745..71442        ------MEVYFKDFRSLCLSVSRETSYNAKTELIHNFIYDEYKKNTSSTDVYIIVKLLLP
AF198100_45263..46957        ------MEVTLKEFRELCTSISTESSYVKKTKLISEFIH----RGRDYNDVYIITKLLLP
AJ581527_45901..47595        ------MEVTLKEFRELCTSISTESSYVKKTKLISEFIH----RGRDYNDVYIITKLLLP
Z29716_2322..4016            ------MEVTLKEFRELCTSISTESSYVKKTKLISEFIH----RGRDYNDVYIITKLLLP
AF438165_157845..159503      -------MTSLREFRKLCCAIYHTSGYKEKSKLIRDFI-----TYRD--DKYLIIKLLLP
AY009089_155961..157619      -------MTSLREFRKLCCAIYHTSGYKEKSKLIRDFI-----TYRD--DKYLIIKLLLP
L22579_147330..148988        -------MTSLREFRKLCCAIYHASGYKEKSKLIRDFI-----TDRD--DKYLIIKLLLP
Y16780_147745..149403        -------MTSLREFRKLCCAIYHASGYKEKSKLIRDFI-----TDRD--DKYLIIKLLLP
X69198_146731..148389        -------MTSLREFRKLCCAIYHASGYKEKSKLIRDFI-----TDRD--DKYLIIKLLLP
X67118_1546..3204            -------MTSLREFRKLCCAIYHASGYKEKSKLIRDFI-----TDRD--DKYLIIKLLLP
X94355_172534..174192        -------MTSLREFRKLCCAIYHASGYKEKSKLIRDFI-----TDRD--DKYLIIKLLLP
DQ011157_154635..156314      -------MTSLREFRKLCCDIYHASGYKEKSKLIRDFI-----TDRDDTDTYLIIKLLLP
AY741551_154642..156321      -------MTSLREFRKLCCDIYHASGYKEKSKLIRDFI-----TDRDDTDTYLIIKLLLP
DQ011153_154635..156314      -------MTSLREFRKLCCDIYHASGYKEKSKLIRDFI-----TDRDDTDTYLIIKLLLP
AF380138_154648..156312      -------MTSLREFRKLCCDIYHASGYKEKSKLIRDFI-----TDRDDTDTYLIIKLLLP
AY753185_154825..156504      -------MTSLREFRKLCCDIYHASGYKEKSKLIRDFI-----TDRDDTDTYLIIKLLLP
DQ011155_154667..156331      -------MTSLREFRKLCCDIYHASGYKEKSKLIRDFI-----TDRDDTDTYLIIKLLLP
AY603973_154570..156249      -------MTSLREFRKLCCDIYHASGYKEKSKLIRDFI-----TDRDDTDTYLIIKLLLP
DQ011154_154725..156389      -------MTSLREFRKLCCDIYHASGYKEKSKLIRDFI-----TDRDDTDTYLIIKLLLP
DQ011156_155105..156784      -------MTSLREFRKLCCDIYHASGYKEKSKLIRDFI-----TDRDDTDTYLIIKLLLP
AF012825_164436..166100      -------MTSLREFRKLCCDIYHASGYKEKSKLIRDFI-----TDRDDTDTYLIIKLLLP
S75738_306..764              -------MTSLREFRKLYCDIYHASGYKEKSKLIRDFI-----TDRD--DKYLIIKLLLP
AF482758_173087..174751      -------MTSLREFRKLCRDIYHASGYKEKSKLIRDFI-----TDRDATDTYLIIKLLLP
AY313847_158769..160427      -------MTSFREFRKLCCAIYHASGYKEKSKLIRDFI-----TDRD--DKYLIIKLLLP
DQ377945_161306..162964      -------MTSFREFRKLCCDIYHASGYKEKSKLIRDFI-----TDRD--DKYLIIKLLLP
AY313848_158801..160459      -------MTSFREFRKLCCAIYHASGYKEKSKLIRDFI-----TDRD--DKYLIIKLLLP
AF095689_155647..157305      -------MTSFREFRKLCCAIYHASGYKEKSKLIRDFI-----TDRD--DKYLIIKLLLP
AY603355_140932..142590      -------MTSLREFRKLCCDIYHASGYKEKSKLIRDFI-----TDRD--DKYLIIKLLLP
U94848_146722..148380        -------MTSLREFRKLCCDIYHASGYKEKSKLIRDFI-----TDRD--DKYLIIKLLLP
AY678277_158620..160278      -------MTSLREFRKLCCDIYHASGYKEKSKLIRDFI-----TDRD--DKYLIIKLLLP
AY678275_158622..160280      -------MTSLREFRKLCCDIYHASGYKEKSKLIRDFI-----TDRD--DKYLIIKLLLP
AY678276_158500..160155      -------MTSLREFRKLCCDIYHASGYKEKSKLIRDFI-----TDRD--DKYLIIKLLLP
AY484669_160798..162456      -------MTSLREFRKLCCDIYHASGYKEKSKLIRDFI-----TDRD--DKYLIIKLLLP
D11079_13942..15600          -------MTSLREFRKLCCDIYHASGYKEKSKLIRDFI-----TDRD--DKYLIIKLLLP
AY243312_155958..157616      -------MTSLREFRKLCCDIYHASGYKEKSKLIRDFI-----TDRD--DKYLIIKLLLP
A21994_126..1784             -------MTSLREFRKLCCDIYHASGYKEKSKLIRDFI-----TDRD--DKYLIIKLLLP
X16512_61..1719              -------MTSLREFRKLCCDIYHASGYKEKSKLIRDFI-----TDRD--DKYLIIKLLLP
M35027_154972..156630        -------MTSLREFRKLCCDIYHASGYKEKSKLIRDFI-----TDRD--DKYLIIKLLLP
AF170726_123886..125577      MAAKMSDTCSFRDFRKLCHAVANESKYLEKTKAIEEFI-----RRYDTDTQYLIVKMLLP
U00761_192..1871             ----MSDMCSFRDFRKLCHVVANESKYSEKTKAIEEFL-----QRYDTDTQYLIVKMLLP
AF170722_123023..124702      ----MSDMCSFRDFRKLCHVVANESKYSEKTKAIEEFL-----QRYDTDTQYLIVKMLLP
AY077832_119900..121570      -------MCTFKKFRSLCKSIALTPKYLEKTKLINNFI-----SSLNVDNKYLVIKMLLP
AY077833_119875..121545      -------MCTFKKFRSLCKSIALTPKYLEKTKLINNFI-----SSLNIDNKYLVIKMLLP
AY077834_119677..121347      -------MCTFKKFRSLCKSIALTPKYLEKTKLINNFI-----SSLNIDNKYLVIKMLLP
AY077835_119608..121284      -----MNMCTFKKFRSLCKSIALTPKYLEKTKLINNFI-----SSLDLDNKYLVIKMLLP
AY077836_119671..121347      -----MNMCTFKKFRSLCKSIALTPKYLEKTKLINNFI-----SSLDLDNKYLVIKMLLP
AF409138_120156..121835      -----MNMCTFKKFRSLCKSIALTPKYLEKTKLINNFI-----SSLDVDNKYLVIKMLLP
AF409137_120352..122031      -----MNMCTFKKFRSLCKSIALTPKYLEKTKLINNFI-----SSLDVDNKYLVIKMLLP
AF325528_120343..122022      -----MNMCTFKKFRSLCKSIALTPKYLEKTKLINNFI-----SSPDVDNKYLVIKMLLP
AF410153_119089..120768      -----MDVCMFRDFRKLCKKIADTTKYLEKTDHIKTFI-----SKYDDDNKYIIIKMLLP
AY689436_131243..132928      ---MDDKKCTFKEFRRLCKNVANTPKYLEKTEFIKDFI-----NKKGDEQTFIIIKMLLP
AY689437_134328..136013      ---MDDKKCTFKEFRRLCKNVANTPKYLEKTEFIKDFI-----NKKGDEQTFIIIKMLLP
                                       :..** *   :   . *  *:. *  *:        .    ::: *:***

AY318871_69745..71442        GVSKLIYNVNDKQIIKFFSKILKFEVEEINKYVVDTGDVAYVIGSFLK-KSTSVYYATQS
AF198100_45263..46957        GTGKLIYNINDKQLVKLFSKIFCHDADEMYKYVINIGDVAYVIGSFLKKSKSVVDYATES
AJ581527_45901..47595        GTGKLIYNINDKQLVKLFSKIFCHDADEMYKYVINIGDVAYVIGSFLKKSKSVVDYATES
Z29716_2322..4016            GTGKLIYNINDKQLVKLFSKIFCHDADEMYKYVINIGDVAYVIGSFLKKSKSVVDYATES
AF438165_157845..159503      GLDDRIYNMNDKQIIKIYSIIFKQSQEDMLQ-DLGYGYIGDTISTFFK-ENTEIRPTNKS
AY009089_155961..157619      GLDDRIYNMNDKQIIKIYSIIFKQSQEDMLQ-DLGYGYIGDTISTFFK-ENTEIRPTNKS
L22579_147330..148988        GLDDRIYNMNDKQIIKIYSIIFKQSQKDMLQ-DLGYGYIGDTISTFFK-ENTEIRPRNKS
Y16780_147745..149403        GLDDRIYNMNDKQIIKIYSIIFKQSQKDMLQ-DLGYGYIGDTISTYFK-ENTEIRPRNKS
X69198_146731..148389        GLDDRIYNMNDKQIIKIYSIIFKQSQKDMLQ-DLGYGYIGDTISTFFK-ENTEIRPRNKS
X67118_1546..3204            GLDDRIYNMNDKQIIKIYSIIFKQSQKDMLQ-DLGYGYIGDTISTFFK-ENTEIRPRNKS
X94355_172534..174192        GLDSRIYNMNDKQIIKLYSIIFKQSQEDMLQ-DLGYGYIGDTISTFFK-ENTEIRPRDKS
DQ011157_154635..156314      GLDDRMYNMNDKQIIKLYSIIFKQSQEDMLQ-DLGYGYIGDTIRTFFK-ENTEIRPRDKS
AY741551_154642..156321      GLDDRMYNMNDKQIIKLYSIIFKQSQEDMLQ-DLGYGYIGDTIRTFFK-ENTEIRPRDKS
DQ011153_154635..156314      GLDDRMYNMNDKQIIKLYSIIFKQSQEDMLQ-DLGYGYIGDTIRTFFK-ENTEIRPRDKS
AF380138_154648..156312      GLDDRMYNMNDKQIIKLYSIIFKQSQEDMLQ-DLGYGYIGDTIRTFFK-ENTEIRPRDKS
AY753185_154825..156504      GLDDRMYNMNDKQIIKLYSIIFKQSQEDMLQ-DLGYGYIGDTIRTFFK-ENTEIRPRDKS
DQ011155_154667..156331      GLDDRMYNMNDKQIIKLYSIIFKQSQEDMLQ-DLGYGYIGDTIRTFFK-ENTEIRPRDKS
AY603973_154570..156249      GLDDRMYNMNDKQIIKLYSIIFKQSQEDMLQ-DLGYGYIGDTIRTFFK-ENTEIRPRDKS
DQ011154_154725..156389      GLDDRMYNMNDKQIIKLYSIIFKQSQEDMLQ-DLGYGYIGDTIRTFFK-ENTEIRPRDKS
DQ011156_155105..156784      GLDDRMYNMNDKQIIKLYSIIFKQSQEDMLQ-DLGYGYIGDTIRTFFK-ENTEIRPRDKS
AF012825_164436..166100      GLDDRMYNMNDKQIIKLYSIVFKQSQEDMLQ-DLGYGYIGDTIRTFFK-ENTEIRPRDKS
S75738_306..764              GLADRIYNMNDKQIIKLYSIIFKQSQEDMLQ-DLGYGYIGDTIRTFFK-ENTEIRPRDKS
AF482758_173087..174751      GLDDRIYNMNDKQIIKLYSIIFKQSQEDMLQ-DLGYGYIGDTISTFFK-ENTEIRPKDKS
AY313847_158769..160427      GLDDRIYNMNDKQIIKLYSIIFKQSQEDMLQ-DLGYGYIGDTISTFFK-ENTEIRPRDKS
DQ377945_161306..162964      GLDDRIYNMNDKQIIKLYSIIFKQSQEDMLQ-DLGYGYIGDTISTFFK-ENTEIRPRDKS
AY313848_158801..160459      GLDDRIYNMNDKQIIKLYSIIFKQSQEDMLQ-DLRYGYIGDTISTFFK-ENTEIRPRDKS
AF095689_155647..157305      GLDDRIYNMNDKQIIKLYSIIFKQSQEDMLQ-DLGYGYIGDTIRTFFK-ENTEIRPRDKS
AY603355_140932..142590      GLDDRIYNMNDKQIIKLYSIIFKQSQEDMLQ-DLGYGYIGDTIRTFFK-ENTEIRPRDKS
U94848_146722..148380        GLDDRIYNMNDKQIIKLYSIIFKQSQEDMLQ-DLGYGYIGDTIRTFFK-ENTEIRPRDKS
AY678277_158620..160278      GLDDRIYNMNDKQIIKLYSIIFKQSQEDMLQ-DLGYGYIGDTIRTFFK-ENTEIRPRDKS
AY678275_158622..160280      GLDDRIYNMNDKQIIKLYSIIFKQSQEDMLQ-DLGYGYIGDTIRTFFK-ENTEIRPRDKS
AY678276_158500..160155      GLDDRIYNMNDKQIIKLYSIIFKQSQEDMLQ-DLGYGYIGDTIRTFFK-ENTEIRPRDKS
AY484669_160798..162456      GLDDRIYNMNDKQIIKLYSIIFKQSQEDMLQ-DLGYGYIGDTIRTFFK-ENTEIRPRDKS
D11079_13942..15600          GLDDRIYNMNDKQIIKLYSIIFKQSQEDMLQ-DLGYGYIGDTIRTFFK-ENTEIRPRDKS
AY243312_155958..157616      GLDDRIYNMNDKQIIKLYSIIFKQSQEDMLQ-DLGYGYIGDTIRTFFK-ENTEIRPRDKS
A21994_126..1784             GLDDRIYNMNDKQIIKLYSIIFKQSQEDMLQ-DLGYGYIGDTIRTFFK-ENTEIRPRDKS
X16512_61..1719              GLDDRIYNMNDKQIIKLYSIIFKQSQEDMLQ-DLGYGYIGDTIRTFFK-ENTEIRPRDKS
M35027_154972..156630        GLDDRIYNMNDKQIIKLYSIIFKQSQEDMLQ-DLGYGYIGDTIRTFFK-ENTEIRPRDKS
AF170726_123886..125577      SLCNRVYRLNDVQLVKLFSKLFKKDVKSMLT-DLEKGYVAVTIKEFFESSESFIKPIKKS
U00761_192..1871             PLCNRVYKLNDVQLVKLFSKLFKKDVKSMLA-DLEKGYVAMTIKEFFESSESSIKPITKS
AF170722_123023..124702      PLCNRVYKLNDVQLVKLFSKLFKKDVKSMLA-DLEKGYVAMTIKEFFESSESSIKPITKS
AY077832_119900..121570      MVNKRVYYLNDLQIIKIFSKIFKHDYNTMLE-DLENGYVSNTIKKFFKISNTNIVPIQKS
AY077833_119875..121545      MVNKRVYYLNDLQIIKIFSKIFKHDYNTMLE-DLENGYVSNTIKKFFKISNTNIVPIQKS
AY077834_119677..121347      MVNKRVYYLNDLQIIKIFSKIFKHDYNTMLE-DLENGYVSNTIKKFFKISNTNIVPIQKS
AY077835_119608..121284      MVNKRVYYLNDLQIIKIFSKIFKHDYKTMLA-DLENGYVSNTIKKFFKISNTNIVPIQKS
AY077836_119671..121347      MVNKRVYYLNDLQIIKIFSKIFKHDYKTMLA-DLENGYVSNTIKKFFKISNTNIVPIQKS
AF409138_120156..121835      MVNKRVYYLNDLQIIKIFSKIFKHDYKTMLE-DLENGYVSNTIKKFFKISNTNIVPIQKS
AF409137_120352..122031      MVNKRVYYLNDLQIIKIFSKIFKHDYKTMLE-DLENGYVSNTIKKFFKISNTNIVPIQKS
AF325528_120343..122022      MVNKRVYYLNDLQIIKIFSKIFKHDYKTMLE-DLENGYVSNTIKKFFKISNTNIVPIQKS
AF410153_119089..120768      MIDKKIYHLNDLQLIKIFSRLFNHDSKLMLE-DLEKGYIASTIKSFFESSNSDIKPIKSS
AY689436_131243..132928      MVNKRIYRLNDIQIIKLFSKIFNHDIKDMLN-DLEKGYVADTIKTFFETSKTDIIPINRS
AY689437_134328..136013      MVNKRIYRLNDIQIIKLFSKIFNHDIKDMLN-DLEKGYVADTVKTFFETSKTDILPINRS
                                . :* :** *::*::* ::  . . :    :  * :. .:  ::: ..: :     *

AY318871_69745..71442        TLKLQDIDCFLTRLSKVTKEHDQIKEFKKIIPKCTPNDLRYIIRLVKHDLRMNIGPKHVL
AF198100_45263..46957        TLTLHEVDCFLTRLSTVTRENDQIKEIKKIIPRCTPNDLRHIIRLIKHDLRMNIGPKHVL
AJ581527_45901..47595        TLTLHEVDCFLTRLSTVTRENDQIKEIKKIIPRCTPNDLRHIIRLIKHDLRMNIGPKHVL
Z29716_2322..4016            TLTLHEVDCFLTRLSTVTRENDQIKEIKKIIPRCTPNDLRHIIRLIKHDLRMNIGPKHVL
AF438165_157845..159503      ILTLKEVDSFLTTLSSVTKESHQIKLLTDIASVCTCNDLKCVVMLIDKDLKIKAGPRYVL
AY009089_155961..157619      ILTLKEVDSFLTTLSSVTKESHQIKLLTDIASVCTCNDLKCVVMLIDKDLKIKAGPRYVL
L22579_147330..148988        ILTLEDVDSFLTTLSSITKESHQIKLLTDIASVCTCNDLKCVVMLIDKDLKIKAGPRYVL
Y16780_147745..149403        ILTLEDVDSFLTTLSSITKESHQIKLLTDIASVCTCNDLKCVVMLIDKDLKIKAGPRYVL
X69198_146731..148389        ILTLEDVDSFLTTLSSITKESHQIKLLTDIASVCTCNDLKCVVMLIDKDLKIKAGPRYVL
X67118_1546..3204            ILTLEDVDSFLTTLSSITKESHQIKLLTDIASVCTCNDLKCVVMLIDKDLKIKAGPRYVL
X94355_172534..174192        ILTLEEVDSFLTTLSSVTKESHQIKLLTDIASVCTCNDLKCVVMLIDKDLKIKAGPRYVL
DQ011157_154635..156314      ILTLEEVDSFLTTLSSVTKESHQIKLLTDIASVCTCNDLKCVVMLIDKDLKIKAGPRYVL
AY741551_154642..156321      ILTLEEVDSFLTTLSSVTKESHQIKLLTDIASVCTCNDLKCVVMLIDKDLKIKAGPRYVL
DQ011153_154635..156314      ILTLEEVDSFLTTLSSVTKESHQIKLLTDIASVCTCNDLKCVVMLIDKDLKIKAGPRYVL
AF380138_154648..156312      ILTLEEVDSFLTTLSSVTKESHQIKLLTDIASVCTCNDLKCVVMLIDKDLKIKAGPRYVL
AY753185_154825..156504      ILTLEEVDSFLTTLSSVTKESHQIKLLTDIASVCTCNDLKCVVMLIDKDLKIKAGPRYVL
DQ011155_154667..156331      ILTLEEVDSFLTTLSSVTKESHQIKLLTDIASVCTCNDLKCVVMLIDKDLKIKAGPRYVL
AY603973_154570..156249      ILTLEEVDSFLTTLSSVTKESHQIKLLTDIASVCTCNDLKCVVMLIDKDLKIKAGPRYVL
DQ011154_154725..156389      ILTLEEVDSFLTTLSSVTKESHQIKLLTDIASVCTCNDLKCVVMLIDKDLKIKAGPRYVL
DQ011156_155105..156784      ILTLEEVDSFLTTLSSVTKESHQIKLLTDIASVCTCNDLKCVVMLIDKDLKIKAGPRYVL
AF012825_164436..166100      ILTLEEVDSFLTTLSSVTKESHQIKLLTDIASVCTCNDLKCVVMLIDKDLKIKAGPRYVL
S75738_306..764              ILTLEDVDSFLTTLSSVTKESHQIKLLTDIASVCTCNDLKCVVMLIDKD-----------
AF482758_173087..174751      ILTLEEVDSFLTTLSSVTKESHQIKLLTDIASVCTCNDLKCVVMLIDKDLKIKAGPRYVL
AY313847_158769..160427      ILTLEDVDSFLTTLSSVTKELHQIKLLTDVASVCTCNDLKCVVMLIDKDLKIKAGPRYVL
DQ377945_161306..162964      ILTLEDVDSFLTTLSSVTKELHQIKLLTDVASVCTCNDLKCVVMLIDKDLKIKAGPRYVL
AY313848_158801..160459      ILTLEDVDSFLTTLSSVTKELHQIKLLTDVASVCTCNDLKCVVMLIDKDLKIKAGPRYVL
AF095689_155647..157305      ILTLEDVDSFLTTLSSVTKESHQIKLLTDIAFVCTCNDLKCVVMLIDKDLKIKAGPRYVL
AY603355_140932..142590      ILTLEEVDSFLTTLSSVTKESHQIKLLTDIASVCTCNDLKCVVMLIDKDLKIKAGPRYVL
U94848_146722..148380        ILTLEEVDSFLTTLSSVTKESHQIKLLTDIASVCTCNDLKCVVMLIDKDLKIKAGPRYVL
AY678277_158620..160278      ILTLEEVDSFLTTLSSVTKELHQIKLLTDIASVCTCNDLKCVVMLIDKDLKIKAGPRYVL
AY678275_158622..160280      ILTLEEVDSFLTTLSSVTKELHQIKLLTDIASVCTCNDLKCVVMLIDKDLKIKAGPRYVL
AY678276_158500..160155      ILTLEEVDSFLTTLSSVTKESHQIKLLTDIASVCTCNDLKCVVMLIDKDLKIKAGPRYVL
AY484669_160798..162456      ILTLEEVDSFLTTLSSVTKESHQIKLLTDIASVCTCNDLKCVVMLIDKDLKIKAGPRYVL
D11079_13942..15600          ILTLEDVDSFLTTLSSVTKESHQIKLLTDIASVCTCNDLKCVVMLIDKDLKIKAGPRYVL
AY243312_155958..157616      ILTLEDVDSFLTTLSSVTKESHQIKLLTDIASVCTCNDLKCVVMLIDKDLKIKAGPRYVL
A21994_126..1784             ILTLEDVDSFLTTLSSVTKESHQIKLLTDIASVCTCNDLKCVVMLIDKDLKIKAGPRYVL
X16512_61..1719              ILTLEDVDSFLTTLSSVTKESHQIKLLTDIASVCTCNDLKCVVMLIDKDLKIKAGPRYVL
M35027_154972..156630        ILTLEDVDSFLTTLSSVTKESHQIKLLTDIASVCTCNDLKCVVMLIDKDLKIKAGPRYVL
AF170726_123886..125577      ILTLNDVDSFLAHLTTLTKEKDQAHFLGRIASVSTGNDLKCFILFIKNDLQIKAGTKCVL
U00761_192..1871             ILTLHDVDSFLGHLTTLTKKKDQLHFLGRIASVSTGNDLKCFILFIKNDLQIKAGTKCVL
AF170722_123023..124702      ILTLHDVDSFLGHLTTLTKKKDQLHFLGRIASVSTGNDLKCFILFIKNDLQIKAGTKCVL
AY077832_119900..121570      ILLLNDVDMFLNHLTTLTNEKDKQMFLTMISSICTADDLKCFILFIKNDLQIKAGVKCVL
AY077833_119875..121545      ILLLNDVDMFLNHLTTLTNEKDKQMFLTMISSICTADDLKCFILFIKNDLQIKAGVKCVL
AY077834_119677..121347      ILLLNDVDMFLNHLTTLTNEKDKQMFLTMISSICTADDLKCFILFIKNDLQIKAGVKCVL
AY077835_119608..121284      ILLLNDVDMFLNHLTTLTKEKDKQIFLTMISSICTTNDLKCFILFIKNDLQIKAGVKCVL
AY077836_119671..121347      ILLLNDVDMFLNHLTTLTKEKDKQIFLTMISSICTTNDLKCFILFIKNDLQIKAGVKCVL
AF409138_120156..121835      ILLLNDVDMFLNHLTTLTKEKDKQMFLTMISSICTADDLKCFILFIKNDLQIKAGIKCVL
AF409137_120352..122031      ILLLNDVDMFLNHLTTLTKEKDKQMFLTMISSICTADDLKCFILFIKNDLQIKAGVKCVL
AF325528_120343..122022      ILLLNDVDMFLNHLTTLTKEKDKQMFLTMISSICTADDLKCFILFIKNDLQIKAGVKCVL
AF410153_119089..120768      ILLLNDVSMFLNHLSKLSKENDQMDFLKMISKVCTGNDLKCFILFIKNDLQIKAGVKCVL
AY689436_131243..132928      ILLLEDVDNFLQHLSTLTKENDQINFLNMLAKVCTGNDLKCIILLIKNDLQIKAGIKCVL
AY689437_134328..136013      ILLLEDVDNFLQHLSTLTKENDQINFLNMLAKVCTGNDLKCIILLIKNDLQIKAGIKCVL
                              * * ::. **  *:.::.:  :   :  :   .* :**. .: ::.:*           

AY318871_69745..71442        AALHEKAYDIFKLSNDLEYVVNKSLEGNLKPV-VKPMIPIHPMLASICKTFSEAKEKCKG
AF198100_45263..46957        SGLHKDAYGIFKLCNNLEQVVQRSLEDNIKPL-IELMVPLQPMLASACKTFSEAVKKCPN
AJ581527_45901..47595        SGLHKDAYGIFKLCNNLEQVVQRSLEDNIKPL-IELMVPLQPMLASACKTFSEAVKKCPN
Z29716_2322..4016            SGLHKDAYGIFKLCNNLEQVVQRSLEDNIKPL-IELMVPLQPMLASACKTFSEAVKKCPN
AF438165_157845..159503      NAISPHAYDVFRKSNNLKEIIENESKQNLDSISVSVMTPINPMLAESCDSVNKAFKKFPS
AY009089_155961..157619      NAISPHAYDVFRKSNNLKEIIENESKQNLDSISVSVMTPINPMLAESCDSVNKAFKKFPS
L22579_147330..148988        NAISPHAYDVFRKSNNLKEIIENESKQNLNSISVSVMTPINPMLAESCDSVNKAFKKFPS
Y16780_147745..149403        NAISPHAYDVFRKSNNLKEIIENESKQNLDSISVSVMTPINPMLAESCDSVNKAFKKFPS
X69198_146731..148389        NAISPHAYDVFRKSNNLKEIIENESKQNLDSISVSVMTPINPMLAESCDSVNKAFKKFPS
X67118_1546..3204            NAISPHAYDVFRKSNNLKEIIENESKQNLDSISVSVMTPINPMLAESCDSVNKAFKKFPS
X94355_172534..174192        NAISPHAYDVFRKSNNLKEIIENAAKQNLDSISISVMTPINPMLAESCDSVNKAFKKFPS
DQ011157_154635..156314      NAISPHAYDVFRKSNNLKEIIENAAKQNLDSISISVMTPINPMLAESCDSVNKAFKKFPS
AY741551_154642..156321      NAISPHAYDVFRKSNNLKEIIENAAKQNLDSISISVMTPINPMLAESCDSVNKAFKKFPS
DQ011153_154635..156314      NAISPHAYDVFRKSNNLKEIIENAAKQNLDSISISVMTPINPMLAESCDSVNKAFKKFPS
AF380138_154648..156312      NAISPHAYDVFRKSNNLKEIIENAAKQNLDSISISVMTPINPMLAESCDSVNKAFKKFPS
AY753185_154825..156504      NAISPHAYDVFRKSNNLKEIIENAAKQNLDSISISVMTPINPMLAESCDSVNKAFKKFPS
DQ011155_154667..156331      NAISPHAYDVFRKSNNLKEIIENAAKQNLDSISISVMTPINPMLAESCDSVNKAFKKFPS
AY603973_154570..156249      NAISPHAYDVFRKSNNLKEIIENAAKQNLDSISISVMTPINPMLAESCDSVNKAFKKFPS
DQ011154_154725..156389      NAISPHAYDVFRKSNNLKEIIENAAKQNLDSISISVMTPINPMLAESCDSVNKAFKKFPS
DQ011156_155105..156784      NAISPHAYDVFRKSNNLKEIIENAAKQNLDSISISVMTPINPMLAESCDSVNKAFKKFPS
AF012825_164436..166100      NAISPHAYDVFRKSNNLKEIIENAAKQNLDSISISVMTPINPMLAESCDSVNKAFKKFPS
S75738_306..764              ------------------------------------------------------------
AF482758_173087..174751      NAISPNAYDVFRKSNNLKEIIENASKQNLDSISISVMTPINPMLAESCDSVNKAFKKFPS
AY313847_158769..160427      NAISPHAYDVFRKSNNLKEIIENASKQNLDSISISVMTPINPMLAESCDSVNKAFKKFPS
DQ377945_161306..162964      NAISPHAYDVFRKSNNLKEIIENASKQNLDSISISVMTPINPMLAESCDSVNKAFKKFPS
AY313848_158801..160459      NAISPHAYDVFRKSNNLKEIIENASKQNLDFISISVMTPINPMLAESCDSVNKAFKKFPS
AF095689_155647..157305      NAISPNAYDVFRKSNNLKEIIENSSKQNLDFISISVMTPINPMLAESCDSVNKAFKKFPS
AY603355_140932..142590      NAISPHAYDVFRKSNNLKEIIENASKQNLDSISISVMTPINPMLAESCDSVNKAFKKFPS
U94848_146722..148380        NAISPHAYDVFRKSNNLKEIIENASKQNLDSISISVMTPINPMLAESCDSVNKAFKKFPS
AY678277_158620..160278      NAISPHAYDVFRKSNNLKEIIENSSKQNLDSISISVMTPINPMLAESCDSVNKAFKKFPS
AY678275_158622..160280      NAISPHAYDVFRKSNNLKEIIENSSKQNLDSISISVMTPINPMLAESCDSVNKAFKKFPS
AY678276_158500..160155      NAISPHAYDVFRKSNNLKEIIENSSKQNLDSISISVMTPINPMLAESCDSVNKAFKKFPS
AY484669_160798..162456      NAISPNAYDVFRKSNNLKEIIENSSKQNLDSISISVMTPINPMLAESCDSVNKAFKKFPS
D11079_13942..15600          NAISPNAYDVFRKSNNLKEIIENASKQNLDSISISVMTPINPMLAESCDSVNKAFKKFPS
AY243312_155958..157616      NAISPNAYDVFRKSNNLKEIIENASKQNLDSISISVMTPINPMLAESCDSVNKAFKKFPS
A21994_126..1784             NAISPNAYDVFRKSNNLKEIIENASKQNLDSISISVMTPINPMLAESCDSVNKAFKKFPS
X16512_61..1719              NAISPNAYDVFRKSNNLKEIIENASKQNLDSISISVMTPINPMLAESCDSVNKAFKKFPS
M35027_154972..156630        NAISPNAYDVFRKSNNLKEIIENSSKQNLDSISISVMTPINPMLAESCDSVNKAFKKFPS
AF170726_123886..125577      NALGAEAYTLFKTSQDLKKIVYHVLNESSDDVSTGPGTPVKPMLADICRSVSVAVNKYKR
U00761_192..1871             NALGNETYTLFKASQDLKKIVYYALNESSDEVSTGPGTPVKPMLADICRSVSTIVNKYKR
AF170722_123023..124702      NALGNETYTLFKASQDLKKIVYYALNESSDEVSTGPGTPVKPMLADICRSVSTIVNKYKR
AY077832_119900..121570      NALDKHAYNHFKNSIDLKKIVFCTSLNKLNDDNMVLFTPVKPMLANVCKSSYYAFKKYKD
AY077833_119875..121545      NALDKHAYNHFKNSIDLKKIVFCTSLNKLNDDNMVLFTPVKPMLANVCKSSYYAFKKYKD
AY077834_119677..121347      NALDKHAYNHFKNSIDLKKIVFCTSLNKLNDDNMVLFTPVKPMLANVCKSSYYAFKKYKD
AY077835_119608..121284      NALDKHAYNHFKKSIDLKKIVFGISLNKLNDNNMVLFTPVKPMLADVCKSSYYAFKKYKD
AY077836_119671..121347      NALDKHAYNHFKKSIDLKKIVFGISLNKLNDNNMVLFTPVKPMLADVCKSSYYAFKKYKD
AF409138_120156..121835      DALDKHAYNHFKNSIDLKKIVFGISLNKLNEDNMVLFTPVKPMLADVCKSSYYAFKKYKD
AF409137_120352..122031      DALDKHAYNHFKNSIDLKKIVFGISLNKLNDDNMVLFTPVKPMLADVCKSSYYAFKKYKD
AF325528_120343..122022      DALDKHAYNHFKNSIDLKKIVFGISLNKLNDDNMVLFTPVKPMLADVCKSSYYAFKKYKD
AF410153_119089..120768      DALDNNAYDYFKQCHNLKDIIYCVLNKSLNNVSILPMTPVKPMLAEICKSTDVAFEKYTN
AY689436_131243..132928      DSLHPNAYNYFKTSHNLRDIVKYSINDSLSNVKINPMTPVKPMLADVCESLEKAIDKYKD
AY689437_134328..136013      DSLHPNAYNYFKTSHNLRDIVKYSINDSLSNVKINPMTPVKPMLADVCESLEKAIDKYKD
                                                                                         

AY318871_69745..71442        GIIVEFKYDGERIQVHKDGDNFKFFSRSLKPVTPHKISSFEELLVQAFPSANNMILDGEI
AF198100_45263..46957        GIIVEFKYDGERIQIHKHDKNFKYFSRSLKPITPHKVTDFEELLDRAFPSAKNMILDGEI
AJ581527_45901..47595        GIIVEFKYDGERIQIHKHDKNFKYFSRSLKPITPHKVTDFEELLDRAFPSAKNMILDGEI
Z29716_2322..4016            GIIVEFKYDGERIQIHKHDKNFKYFSRSLKPITPHKVTDFEELLDRAFPSANNMILDGEI
AF438165_157845..159503      GMFAEVKYDGERVQVHKNNNEFAFFSRNMKPVLSHKVDYLKEYIPKAFKKATSIVLDSEI
AY009089_155961..157619      GMFAEVKYDGERVQVHKNNNEFAFFSRNMKPVLSHKVDYLKEYIPKAFKKATSIVLDSEI
L22579_147330..148988        GMFAEVKYDGERVQVHKNNNEFAFFSRNMKPVLSYKVDYLKEYIPKAFKKATSIVLDSEI
Y16780_147745..149403        GMFAEVKYDGERVQVHKNNNEFAFFSRNMKPVLSYKVDYLKEYIPKAFKKATSIVLDSEI
X69198_146731..148389        GMFAEVKYDGERVQVHKNNNEFAFFSRNMKPVLSYKVDYLKEYIPKAFKKATSIVLDSEI
X67118_1546..3204            GMFAEVKYDGERVQVHKNNNEFAFFSRNMKPVLSYKVDYLKEYIPKAFKKATSIVLDSEI
X94355_172534..174192        GMFAEVKYDGERVQVHKNNNEFAFFSRNMKPVLPHKVDYLREYLPKAFKKATSIVLDSEI
DQ011157_154635..156314      GMFAEVKYDGERVQVHKKNNEFAFFSRNMKPVLSHKVDYLKEYIPKAFKKATSIVLDSEI
AY741551_154642..156321      GMFAEVKYDGERVQVHKKNNEFAFFSRNMKPVLSHKVDYLKEYIPKAFKKATSIVLDSEI
DQ011153_154635..156314      GMFAEVKYDGERVQVHKKNNEFAFFSRNMKPVLSHKVDYLKEYIPKAFKKATSIVLDSEI
AF380138_154648..156312      GMFAEVKYDGERVQVHKKNNEFAFFSRNMKPVLSHKVDYLKEYIPKAFKKATSIVLDSEI
AY753185_154825..156504      GMFAEVKYDGERVQVHKKNNEFAFFSRNMKPVLSHKVDYLKEYIPKAFKKATSIVLDSEI
DQ011155_154667..156331      GMFAEVKYDGERVQVHKKNNEFAFFSRNMKPVLSHKVDYLKEYIPKAFKKATSIVLDSEI
AY603973_154570..156249      GMFAEVKYDGERVQVHKKNNEFAFFSRNMKPVLSHKVDYLKEYIPKAFKKATSIVLDSEI
DQ011154_154725..156389      GMFAEVKYDGERVQVHKKNNEFAFFSRNMKPVLSHKVDYLKEYIPKAFKKATSIVLDSEI
DQ011156_155105..156784      GMFAEVKYDGERVQVHKKNNEFAFFSRNMKPVLSHKVDYLKEYIPKAFKKATSIVLDSEI
AF012825_164436..166100      GMFAEVKYDGERVQVHKKNNEFAFFSRNMKPVLSHKVDYLKEYIPKAFKKATSIVLDSEI
S75738_306..764              ------------------------------------------------------------
AF482758_173087..174751      GMFAEVKYDGERVQVHKNNNEFAFFSRNMKPVLSHKVDYLKEYIPKAFKKATSIILDSEI
AY313847_158769..160427      GMFAEVKYDGERVQVHKNNNEFAFFSRNMKPVLSHKVDYLKEYIPKAFKKATSIVLDSEI
DQ377945_161306..162964      GMFAEVKYDGERVQVHKNNNEFAFFSRNMKPVLSHKVDYLKEYIPKAFKKATSIVLDSEI
AY313848_158801..160459      GMFAEVKYDGERVQVHKNNNEFAFFSRNMKPVLSHKVDYLKEYIPKAFKKATSIVLDSEI
AF095689_155647..157305      GMFAEVKYDGERVQVHKNNNEFAFFSRNMKPVLSHKVDYLKEYIPKAFKKATSIVLDSEI
AY603355_140932..142590      GMFAEVKYDGERVQVHKNNNEFAFFSRNMKPVLSHKVDYLKEYIPKAFKKATSIVLDSEI
U94848_146722..148380        GMFAEVKYDGERVQVHKNNNEFAFFSRNMKPVLSHKVDYLKEYIPKAFKKATSIVLDSEI
AY678277_158620..160278      GMFAEVKYDGERVQVHKNNNEFAFFSRNMKPVLSHKVDYLKEYIPKAFKKATSIVLDSEI
AY678275_158622..160280      GMFAEVKYDGERVQVHKNNNEFAFFSRNMKPVLSHKVDYLKEYIPKAFKKATSIVLDSEI
AY678276_158500..160155      GMFAEVKYDGERVQVHKNNNEFAFFSRNMKPVLSHKVDYLKEYIPKAFKKATSIVLDSEI
AY484669_160798..162456      GMFAEVKYDGERVQVHKNNNEFAFFSRNMKPVLSHKVDYLKEYIPKAFKKATSIVLDSEI
D11079_13942..15600          GMFAEVKYDGERVQVHKNNNEFAFFSRNMKPVLSHKVDYLKEYIPKAFKKATSIVLDSEI
AY243312_155958..157616      GMFAEVKYDGERVQVHKNNNEFAFFSRNMKPVLSHKVDYLKEYIPKAFKKATSIVLDSEI
A21994_126..1784             GMFAEVKYDGERVQVHKNNNEFAFFSRNMKPVLSHKVDYLKEYIPKAFKKATSIVLDSEI
X16512_61..1719              GMFAEVKYDGERVQVHKNNNEFAFFSRNMKPVLSHKVDYLKEYIPKAFKKATSIVLDSEI
M35027_154972..156630        GMFAEVKYDGERVQVHKNNNEFAFFSRNMKPVLSHKVDYLKEYIPKAFKKATSIVLDSEI
AF170726_123886..125577      GIYAEIKYDGERVQIHKYDNIYEFYSRNLKRVTPHKVQGLDDALSIAFPSANNFILDAEL
U00761_192..1871             GIYAEIKYDGERVQIHKYDDVYEFYSRNLRPVTPHKVQGLDEALSIAFPSANNFILDAEL
AF170722_123023..124702      GIYAEIKYDGERVQIHKYDDVYEFYSRNLRPVTPHKVQGLDEALSIAFPSANNFILDAEL
AY077832_119900..121570      GICAEIKYDGERIQIHKDNNLYKYFSRNLKPVLFHKIEGFDEFLTSAFPSANNFILDAEL
AY077833_119875..121545      GICAEIKYDGERIQIHKDNNLYKYFSRNLKPVLFHKIEGFDEFLTSAFPSANNFILDAEL
AY077834_119677..121347      GICAEIKYDGERIQIHKDNNLYKYFSRNLKPVLFHKIEGFDEFLTSAFPSANNFILDAEL
AY077835_119608..121284      GICAEIKYDGERIQIHKENNLYKYFSRNLKPVLFHKIEGFDEFLTSAFPSANNFILDAEL
AY077836_119671..121347      GICAEIKYDGERIQIHKENNLYKYFSRNLKPVLFHKIEGFDEFLTSAFPSANNFILDAEL
AF409138_120156..121835      GICAEIKYDGERIQIHKDNNLYKYFSRNLKPVLFHKIEGFDEFLTNAFPSANNFILDAEL
AF409137_120352..122031      GICAEIKYDGERIQIHKDNNLYKYFSRNLKPVLFHKIEGFDEFLTSAFPSANNFILDAEL
AF325528_120343..122022      GICAEIKYDGERIQIHKDNNLYKYFSRNLKPVLFHKIEGFDEFLTSAFPSANNFILDAEL
AF410153_119089..120768      GLYAEIKYDGERVQIHKQNNTYVYYSRNLKQVSTYKIEGFDDCLSKAFPTAKNFILDAEL
AY689436_131243..132928      GMYSEVKYDGERVQIHKKDNVYNYFSRNLKPVLTHKIDGFDKLLTDAFPTAKNFILDAEL
AY689437_134328..136013      GMYSEVKYDGERVQIHKKDNVYNYFSRNLKPVLTHKIDGFDKLLTDAFPTAKNFILDAEL
                                                                                         

AY318871_69745..71442        ILVDKETNKPLPFGTLGINKKAMYNNACICFFIFDCLYFNDISLIDKPLSYRRDIISSNI
AF198100_45263..46957        ILIDTETNQPLPFGTLGINKKSMYHNACVCIFIFDCLYFNDTVLIDKPLIERRNIIHANI
AJ581527_45901..47595        ILIDTETNQPLPFGTLGINKKSMYHNACVCIFIFDCLYFNDTVLIDKPLIERRNIIHANI
Z29716_2322..4016            ILIDTETNQPLPFGTLGINKKSMYHNACVCIFIFDCLYFNDTVLIDKPLIERRNIIHANI
AF438165_157845..159503      VLVD-EHNVPLPFGSLGIHKKKEYKNSNMCLFVFDCLYFDGFDMTDIPLYERRSFLKDVM
AY009089_155961..157619      VLVD-EHNVPLPFGSLGIHKKKEYKNSNMCLFVFDCLYFDGFDMTDIPLYERRSFLKDVM
L22579_147330..148988        VLVD-EHNVQLPFGSLGIHKKKEYKNSNMCLFVFDCLYFDGFDMTDIPLYKRRSFLKDVM
Y16780_147745..149403        VLVD-EHNVQLPFGSLGIHKKKEYKNSNMCLFVFDCLYFDGFDMTDIPLYKRRSFLKDVM
X69198_146731..148389        VLVD-EHNVQLPFGSLGIHKKKEYKNSNMCLFVFDCLYFDGFDMTDIPLYKRRSFLKDVM
X67118_1546..3204            VLVD-EHNVQLPFGSLGIHKKKEYKNSNMCLFVFDCLYFDGFDMTDIPLYKRRSFLKDVM
X94355_172534..174192        VLVD-EHNVPLPFGSLGIHKKKEYKNSNMCLFVFDCLYFDGFDMTDIPLYERRSFLKDVM
DQ011157_154635..156314      VLVD-EHNVPLPFGSLGIHKKKEYKNSNMCLFVFDCLYFDGFDMTDIPLYERRSFLKDVM
AY741551_154642..156321      VLVD-EHNVPLPFGSLGIHKKKEYKNSNMCLFVFDCLYFDGFDMTDIPLYERRSFLKDVM
DQ011153_154635..156314      VLVD-EHNVPLPFGSLGIHKKKEYKNSNMCLFVFDCLYFDGFDMTDIPLYERRSFLKDVM
AF380138_154648..156312      VLVD-EHNVPLPFGSLGIHKKKEYKNSNMCLFVFDCLYFDGFDMTDIPLYERRSFLKDVM
AY753185_154825..156504      VLVD-EHNVPLPFGSLGIHKKKEYKNSNMCLFVFDCLYFDGFDMTDIPLYERRSFLKDVM
DQ011155_154667..156331      VLVD-EHNVPLPFGSLGIHKKKEYKNSNMCLFVFDCLYFDGFDMTDIPLYERRSFLKDVM
AY603973_154570..156249      VLVD-EHNVPLPFGSLGIHKKKEYKNSNMCLFVFDCLYFDGFDMTDIPLYERRSFLKDVM
DQ011154_154725..156389      VLVD-EHNVPLPFGSLGIHKKKEYKNSNMCLFVFDCLYFDGFDMTDIPLYERRSFLKDVM
DQ011156_155105..156784      VLVD-EHNVPLPFGSLGIHKKKEYKNSNMCLFVFDCLYFDGFDMTDIPLYERRSFLKDVM
AF012825_164436..166100      VLVD-EHNVPLPFGSLGIHKKKEYKNSNMCLFVFDCLHFDGFDMTDIPLYERRSFLKDVM
S75738_306..764              ------------------------------------------------------------
AF482758_173087..174751      VLVD-EHNVPLPFGSLGIHKKKEYKNSNMCLFVFDCLYFDGFDMTDIPLYERRSFLKDVM
AY313847_158769..160427      VLVD-EHNVPLPFGSLGIHKKKEYKNSNMCLFVFDCLYFDGFDMTDIPLYERRSFLKDVM
DQ377945_161306..162964      VLVD-EHNVPLPFGSLGIHKKKEYKNSNMCLFVFDCLYFDGFDMTDIPLYERRSFLKDVM
AY313848_158801..160459      VLVD-EHNVPLPFGSLGIHKKKEYKNSNMCLFVFDCLYFDGFDMTDIPLYERRSFLKDVM
AF095689_155647..157305      VLVD-EHNVPLPFGSLGIHKKKEYKNSNMCLFVFDCLYFDGFDMTDIPLYERRSFLKDVM
AY603355_140932..142590      VLVD-EHNVPLPFGSLGIHKKKEYKNSNMCLFVFDCLYFDGFDMTDIPLYERRSFLKDVM
U94848_146722..148380        VLVD-EHNVPLPFGSLGIHKKKEYKNSNMCLFVFDCLYFDGFDMTDIPLYERRSFLKDVM
AY678277_158620..160278      VLVD-EHNVPLPFGSLGIHKKKEYKNSNMCLFVFDCLYFDGFDMTDIPLYERRSFLKDVM
AY678275_158622..160280      VLVD-EHNVPLPFGSLGIHKKKEYKNSNMCLFVFDCLYFDGFDMTDIPLYERRSFLKDVM
AY678276_158500..160155      VLVD-EHNVPLPFGSLGIHKKKEYKNSNMCLFVFDCLYFDGFDMTDIPLYERRSFLKDVM
AY484669_160798..162456      VLVD-EHNVPLPFGSLGIHKKKEYKNSNMCLFVFDCLYFDGFDMTDIPLYERRSFLKDVM
D11079_13942..15600          VLVD-EHNVPLPFGSLGIHKKKEYKNSNMCLFVFDCLYFDGFDMTDIPLYERRSFLKDVM
AY243312_155958..157616      VLVD-EHNVPLPFGSLGIHKKKEYKNSNMCLFVFDCLYFDGFDMTDIPLYERRSFLKDVM
A21994_126..1784             VLVD-EHNVPLPFGSLGIHKKKEYKNSNMCLFVFDCLYFDGFDMTDIPLYERRSFLKDVM
X16512_61..1719              VLVD-EHNVPLPFGSLGIHKKKEYKNSNMCLFVFDCLYFDGFDMTDIPLYERRSFLKDVM
M35027_154972..156630        VLVD-EHNVPLPFGSLGIHKKKEYKNSNMCLFVFDCLYFDGFDMTDIPLYERRSFLKDVM
AF170726_123886..125577      VLVDERTGECLPFGSLGVHKKASFESSTPCLFVFDCLYYNDKSLLRVPFVQRRAFIEAMI
U00761_192..1871             VLVDEHTGECLPFGSLGVHKKASFKSSTPCLFVFDCLFYNDKSLLRVPFVQRRAFVETTI
AF170722_123023..124702      VLVDEHTGECLPFGSLGVHKKASFKSSTPCLFVFDCLFYNDKSLLRVPFVQRRAFVETTI
AY077832_119900..121570      ILIDLNTNRFVPFGSLGINKKKLFKNSSTCLFVFDCLFYNNVSLMSLPFVNRRKIIVDNI
AY077833_119875..121545      ILIDLNTNRFVPFGSLGINKKKLFKNSSTCLFVFDCLFYNNVSLMSLPFVNRRKIIVDNI
AY077834_119677..121347      ILIDLNTNRFVPFGSLGINKKKLFKNSSTCLFVFDCLFYNNVSLMSLPFVNRRKIIVDNI
AY077835_119608..121284      ILIDLNTNRFVPFGSLGINKKKLFKNSSTCLFVFDCLFYNNVSLISLPFVNRRKIIVDNI
AY077836_119671..121347      ILIDLNTNRFVPFGSLGINKKKLFKNSSTCLFVFDCLFYNNVSLISLPFVNRRKIIVDNI
AF409138_120156..121835      ILIDLNTNKFVPFGSLGINKKNSFKNSSTCLFVFDCLFYNNVSLISLPFVNRRKTIVNNI
AF409137_120352..122031      ILIDLNTNKFVPFGSLGINKKNLFKNSSTCLFVFDCLFYNNVSLISLPFVNRRKIIVDNI
AF325528_120343..122022      ILIDLNTNKFVPFGSLGINKKNLFKNSSTCLFVFDCLFYNNVSLISLPFVNRRKIIVDNI
AF410153_119089..120768      ILVDKKTNNFLPFGSLGVHKMASYENSSRCLFIFDCLYFNDESIIHKHFIKRRQLIRDNI
AY689436_131243..132928      IMIDTKSNSFLPFGSLGIHKKESYENSVTCMFIFDCLYYNDNNFMNFPFHKRRQFLRDNI
AY689437_134328..136013      IMIDIESNSFLPFGSLGIHKKASYENSVTCMFIFDCLYYNDNNFMNVPFHKRRQFLRDNI
                                                                                         

AY318871_69745..71442        IEISNRVLLSEVRLIEEDKELIRLLKIVLSKGIEGFVLKDEKGVYEPGMRRWLKIKKDYL
AF198100_45263..46957        KEIPNRILLSEVKNISTDEELSKLLHIVLSKNIEGFVLKDAKGVYEPGMRRWLKIKKDYL
AJ581527_45901..47595        KEIPNRILLSEVKNISTDEELSKLLHIVLSKNIEGFVLKDAKGVYEPGMRRWLKIKKDYL
Z29716_2322..4016            KEIPNRILLSEVKNISTDEELSKLLHIVLSKNIEGFVLKDAKGVYEPGMRRWLKIKKDYL
AF438165_157845..159503      VEIPNRIVFSELTNISNESQLIDVLDDALTRKLEGLVLKDINGVYEPGKRRWLKIKRDYL
AY009089_155961..157619      VEIPNRIVFSELTNISNESQLIDVLDDALTRKLEGLVLKDINGVYEPGKRRWLKIKRDYL
L22579_147330..148988        VEIPNRIVFSELTNISNESQLTDVLDDALTRKLEGLVLKDINGVYEPGKRRWLKIKRDYL
Y16780_147745..149403        VEIPNRIVFSELTNISNESQLTDVLDDALTRKLEGLVLKDINGVYEPGKRRWLKIKRDYL
X69198_146731..148389        VEIPNRIVFSELTNISNESQLTDVLDDALTRKLEGLVLKDINGVYEPGKRRWLKIKRDYL
X67118_1546..3204            VEIPNRIVFSELTNISNESQLTDVLDDALTRKLEGLVLKDINGVYEPGKRRWLKIKRDYL
X94355_172534..174192        VEIPNRIVFSELTNISNESQLTDVLDDALTRKLEGLVLKDINGVYEPGKRRWLKIKRDYL
DQ011157_154635..156314      VEIPNRIVFSELTNISNESQLTDVLDDALTRKLEGLVLKDINGVYEPGKRRWLKIKRDYL
AY741551_154642..156321      VEIPNRIVFSELTNISNESQLTDVLDDALTRKLEGLVLKDINGVYEPGKRRWLKIKRDYL
DQ011153_154635..156314      VEIPNRIVFSELTNISNESQLTDVLDDALTRKLEGLVLKDINGVYEPGKRRWLKIKRDYL
AF380138_154648..156312      VEIPNRIVFSELTNISNESQLTDVLDDALTRKLEGLVLKDINGVYEPGKRRWLKIKRDYL
AY753185_154825..156504      VEIPNRIVFSELTNISNESQLTDVLDDALTRKLEGLVLKDINGVYEPGKRRWLKIKRDYL
DQ011155_154667..156331      VEIPNRIVFSELTNISNESQLTDVLDDALTRKLEGLVLKDINGVYEPGKRRWLKIKRDYL
AY603973_154570..156249      VEIPNRIVFSELTNISNESQLTDVLDDALTRKLEGLVLKDINGVYEPGKRRWLKIKRDYL
DQ011154_154725..156389      VEIPNRIVFSELTNISNESQLTDVLDDALTRKLEGLVLKDINGVYEPGKRRWLKIKRDYL
DQ011156_155105..156784      VEIPNRIVFSELTNISNESQLTDVLDDALTRKLEGLVLKDINGVYEPGKRRWLKIKRDYL
AF012825_164436..166100      VEIPNRIVFSELTNISNESQLTDVLDDALTRKLEGLVLKDINGVYEPGKRRWLKIKRDYL
S75738_306..764              ------------------------------------------------------------
AF482758_173087..174751      VEIPNRIVFSELTNISNESQLTDVLDDALTRKLEGLVLKDINGVYEPGKRRWLKIKRDYL
AY313847_158769..160427      VEIPNRIVFSELTNISNESQLTDVLDDALTRKLEGLVLKDINGVYEPGKRRWLKIKRDYL
DQ377945_161306..162964      VEIPNRIVFSELTNISNESQLTDVLDDALTRKLEGLVLKDINGVYEPGKRRWLKIKRDYL
AY313848_158801..160459      VEIPNRIVFSELTNISNESQLTDVLDDALTRKLEGLVLKDINGVYEPGKRRWLKIKRDYL
AF095689_155647..157305      VEIPNRIVFSELTNISNESQLTDVLDDALTRKLEGLVLKDINGVYEPGKRRWLKIKRDYL
AY603355_140932..142590      VEIPNRIVFSELTNISNESQLTDVLDDALTRKLEGLVLKDINGVYEPGKRRWLKIKRDYL
U94848_146722..148380        VEIPNRIVFSELTNISNESQLTDVLDDALTRKLEGLVLKDINGVYEPGKRRWLKIKRDYL
AY678277_158620..160278      VEIPNRIVFSELTNISNESQLTDVLDDALTRKLEGLVLKDINGVYEPGKRRWLKIKRDYL
AY678275_158622..160280      VEIPNRIVFSELTNISNESQLTDVLDDALTRKLEGLVLKDINGVYEPGKRRWLKIKRDYL
AY678276_158500..160155      VEIPNRIVFSELTNISNESQLTDVLDDALTRKLEGLVLKDINGVYEPGKRRWLKIKRDYL
AY484669_160798..162456      VEIPNRIVFSELTNISNESQLTDVLDDALTRKLEGLVLKDINGVYEPGKRRWLKIKRDYL
D11079_13942..15600          VEIPNRIVFSELTNISNESQLTDVLDDALTRKLEGLVLKDINGVYEPGKRRWLKIKRDYL
AY243312_155958..157616      VEIPNRIVFSELTNISNESQLTDVLDDALTRKLEGLVLKDINGVYEPGKRRWLKIKRDYL
A21994_126..1784             VEIPNRIVFSELTNISNESQLTDVLDDALTRKLEGLVLKDINGVYEPGKRRWLKIKRDYL
X16512_61..1719              VEIPNRIVFSELTNISNESQLTDVLDDALTRKLEGLVLKDINGVYEPGKRRWLKIKRDYL
M35027_154972..156630        VEIPNRIVFSELTNISNESQLTDVLDDALTRKLEGLVLKDINGVYEPGKRRWLKIKRDYL
AF170726_123886..125577      KEIKHKITMSDIRIIRNESDITEALQESVEKGLEGLMLKGGDDVYKPGLRGWLKIKKDHL
U00761_192..1871             KEIKHKIVLSDIRTIRSESDITEALNESVEKGLEGLMLKGGDDVYKPGLRGWLKIKKDHL
AF170722_123023..124702      KEIKHKIVLSDIRTIRSESDITEALNESVEKGLEGLMLKGGDDVYKPGLRGWLKIKKDHL
AY077832_119900..121570      NEIKNKVMVSEAFYVYKENDLNKIMDDVIKKKLEGLILKGININYVPGKRGWLKMKKDYL
AY077833_119875..121545      NEIKNKVMVSEAFYVYKENDLNKIMDDVIKKKLEGLILKGININYVPGKRGWLKMKKDYL
AY077834_119677..121347      NEIKNKVMVSEAFYVYKENDLNKIMDDVIKKKLEGLILKGININYVPGKRGWLKMKKDYL
AY077835_119608..121284      NEIKNKVMVSEAFYVYKEDDLNKIMDDVIRKKLEGLILKGINIDYVPGKRGWLKMKKDYL
AY077836_119671..121347      NEIKNKVMVSEAFYVYKEDDLNKIMDDVIRKKLEGLILKGINIDYVPGKRGWLKMKKDYL
AF409138_120156..121835      NEIKNKVMVSEAFYVYKEDDLNKIMDDVIKKKLEGLILKGINIDYVPGKRGWLKMKKDYL
AF409137_120352..122031      NEIKNKVMVSEAFYVYKEDDLNKIMDDVIKKKLEGLILKGINIDYVPGKRGWLKMKKDYL
AF325528_120343..122022      NEIKNKVMVSEAFYVYKEDDLNKIMDDVIKKKLEGLILKGINIDYVPGKRGWLKMKKDYL
AF410153_119089..120768      YEIRHKIMLSDIRCINKKDELDTFIKDVIQKGLEGLVLKGLYDSYKPGNKGWLKIKKDYI
AY689436_131243..132928      YEIKNKIMLSEIRCIYSISDLQIIMSNIIKKGFEGIMIKGVNDEYKPGKRGWLKIKKDYL
AY689437_134328..136013      YEIKNKIMLSEIRCIYSISDLQIIMSNIIKKGFEGIMIKGVNDEYKPGKRGWLKIKKDYL
                                                                                         

AY318871_69745..71442        DNG-SMADKADLLVLGAYYGKGNKSGLLSSFLMGCYDEESKKWCTVTKCSGGHSDSELKE
AF198100_45263..46957        DGC-VMADKADLVVLGAYYGKGNKSGILSSFLMGCYDTKSEKWCTVTKCSGGHTDLELQE
AJ581527_45901..47595        DGC-VMADKADLVVLGAYYGKGNKSGILSSFLMGCYDTKSEKWCTVTKCSGGHTDLELQE
Z29716_2322..4016            DGC-VMADKADLVVLGAYYGKGNKSGILSSFLMGCYDTKSEKWCTVTKCSGGHTDLELQE
AF438165_157845..159503      NEG-SMADSADLVVLGAYYGKGSKGGIMAVFLMGCYDDESGKWKTVTKCS-GHDDNTLRV
AY009089_155961..157619      NEG-SMADSADLVVLGAYYGKGSKGGIMAVFLMGCYDDESGKWKTVTKCS-GHDDNTLRV
L22579_147330..148988        NEG-SMADSADLVVLGAYYGKGAKGGIMAVFLMGCYDDESGKWKTVTKCS-GHDDNTLRV
Y16780_147745..149403        NEG-SMADSADLVVLGAYYGKGAKGGIMAVFLMGCYDDESGKWKTVTKCS-GHDDNTLRV
X69198_146731..148389        NEG-SMADSADLVVLGAYYGKGAKGGIMAVFLMGCYDDESGKWKTVTKCS-GHDDNTLRV
X67118_1546..3204            NEG-SMADSADLVVLGAYYGKGAKGGIMAVFLMGCYDDESGKWKTVTKCS-GHDDNTLRV
X94355_172534..174192        NEG-SMADSADLVVLGAYYGKGGKGGIMAVFLMGCYDDESGKWKTVTKCS-GHDDNTLRV
DQ011157_154635..156314      NEG-SMADSADLVVLGAYYGKGGKGGIMAVFLMGCYDDESGKWKTVTKCS-GHDDNTLRV
AY741551_154642..156321      NEG-SMADSADLVVLGAYYGKGGKGGIMAVFLMGCYDDESGKWKTVTKCS-GHDDNTLRV
DQ011153_154635..156314      NEG-SMADSADLVVLGAYYGKGGKGGIMAVFLMGCYDDESGKWKTVTKCS-GHDDNTLRV
AF380138_154648..156312      NEG-SMADSADLVVLGAYYGKGGKGGIMAVFLMGCYDDESGKWKTVTKCS-GHDDNTLRV
AY753185_154825..156504      NEG-SMADSADLVVLGAYYGKGGKGGIMAVFLMGCYDDESGKWKTVTKCS-GHDDNTLRV
DQ011155_154667..156331      NEG-SMADSADLVVLGAYYGKGGKGGIMAVFLMGCYDDESGKWKTVTKCS-GHDDNTLRV
AY603973_154570..156249      NEG-SMADSADLVVLGAYYGKGGKGGIMAVFLMGCYDDESGKWKTVTKCS-GHDDNTLRV
DQ011154_154725..156389      NEG-SMADSADLVVLGAYYGKGGKGGIMAVFLMGCYDDESGKWKTVTKCS-GHDDNTLRV
DQ011156_155105..156784      NEG-SMADSADLVVLGAYYGKGGKGGIMAVFLMGCYDDESGKWKTVTKCS-GHDDNTLRV
AF012825_164436..166100      NEG-SMADSADLVVLGAYYGKGAKGGIMAVFLMGCYDDESGKWKTVTKCS-GHDDNTLRV
S75738_306..764              ------------------------------------------------------------
AF482758_173087..174751      NEG-SMADSADLVVLGAYYGKGAKGGIMAVFLMGCYDDESGKWKTVTKCS-GHDDNTLRV
AY313847_158769..160427      NEG-SMADSADLVVLGAYYGKGAKGGIMAVFLMGCYDDKSGKWKTVTKCS-GHDDNTLRE
DQ377945_161306..162964      NEG-SMADSADLVVLGAYYGKGAKGGIMAVFLMGCYDDESGKWKTVTKCS-GHDDNTLRE
AY313848_158801..160459      NEG-SMADSADLVVLGAYYGKGAKGGIMAVFLMGCYDDESGKWKTVTKCS-GHDDNTLRE
AF095689_155647..157305      NEG-SMADSADLVVLGAYYGKGAKGGIMAVFLMGCYDDESGKWKTVTKCS-GHDDNTLRV
AY603355_140932..142590      NEG-SMADSADLVVLGAYYGKGAKGGIMAVFLMGCYDDESGKWKTVTKCS-GHDDNTLRE
U94848_146722..148380        NEG-SMADSADLVVLGAYYGKGAKGGIMAVFLMGCYDDESGKWKTVTKCS-GHDDNTLRE
AY678277_158620..160278      NEG-SMADSADLVVLGAYYGKGAKGGIMAVFLMGCYDDESGKWKTVTKCS-GHDDNTLRE
AY678275_158622..160280      NEG-SMADSADLVVLGAYYGKGAKGGIMAVFLMGCYDDESGKWKTVTKCS-GHDDNTLRE
AY678276_158500..160155      NEG-SMADSADLVVLGAYYGKGAKGGIMAVFLMGCYDDESGKWKTVTKCS-GHDDNTLRE
AY484669_160798..162456      NEG-SMADSADLVVLGAYYGKGAKGGIMAVFLMGCYDDESGKWKTVTKCS-GHDDNTLRE
D11079_13942..15600          NEG-SMADSADLVVLGAYYGKGAKGGIMAVFLMGCYDDESGKWKTVTKCS-GHDDNTLRV
AY243312_155958..157616      NEG-SMADSADLVVLGAYYGKGAKGGIMAVFLMGCYDDESGKWKTVTKCS-GHDDNTLRV
A21994_126..1784             NEG-SMADSADLVVLGAYYGKGAKGGIMAVFLMGCYDDESGKWKTVTKCS-GHDDNTLRV
X16512_61..1719              NEG-SMADSADLVVLGAYYGKGAKGGIMAVFLMGCYDDESGKWKTVTKCS-GHDDNTLRV
M35027_154972..156630        NEG-SMADSADLVVLGAYYGKGAKGGIMAVFLMGCYDDESGKWKTVTKCS-GHDDNTLRV
AF170726_123886..125577      KTATSMADSADLVVLGAYYGKGCKGGIMSVFLMGCYDEEKDNWKTVTKCS-GHTDKTLQE
U00761_192..1871             KTPITMADSADLVVLGAYYGKGCKGGIMAVFLMGCYDEEDDNWKTVTKCS-GHTDKMLQE
AF170722_123023..124702      KTPITMADSADLVVLGAYYGKGCKGGIMAVFLMGCYDEEDDNWKTVTKCS-GHTDKMLQE
AY077832_119900..121570      DDG-SMADSADLVVLGSYYGKGSKGGTPSIFLMGCYDNESNNWKTVTKCS-GHNDDTLKK
AY077833_119875..121545      DDG-SMADSADLVVLGSYYGKGSKGGTPSIFLMGCYDNESNNWKTVTKCS-GHNDDTLKK
AY077834_119677..121347      DDG-SMADSADLVVLGSYYGKGSKGGTPSIFLMGCYDNESNNWKTVTKCS-GHNDDTLKK
AY077835_119608..121284      NDG-SMADSADLVVLGSYYGKGSKGGTPSIFLMGCYDNESNNWKTVTKCS-GHDDDTLKK
AY077836_119671..121347      NDG-SMADSADLVVLGSYYGKGSKGGTPSIFLMGCYDNESNNWKTVTKCS-GHDDDTLKK
AF409138_120156..121835      DDG-SMADSADLVVLGSYYGKGSKGGAPSIFLMGCYDKESNNWKTVTKCS-GHDDDTLKK
AF409137_120352..122031      DDG-SMADSADLVVLGSYYGKGSKGGAPSIFLMGCYDNESNNWKTVTKCS-GHDDDTLKK
AF325528_120343..122022      DDG-SMADSADLVVLGSYYGKGSKGGAPSIFLMGCYDNESNNWKTVTKCS-GHDDDTLKK
AF410153_119089..120768      LNG-SIADSVDLVVLGSYYGKGSRGGIQSIFLMGCYDPNDCKWKTVTKCS-GHDEETLKQ
AY689436_131243..132928      ENG-SMADSADLVVLGSYYGKGSKGGIQSIFLMGCYDSDRMIWKTVTKCS-GHDDKTLQQ
AY689437_134328..136013      ENG-SMADSADLVVLGSYYGKGSKGGIQSIFLMGCYDSDRMIWKTVTKCS-GHDDKTLQQ
                                                                                         

AY318871_69745..71442        IQKSISIEPFDKN--NIPDWLCINKAHYPDVIITNVETAPVWEIAGAEFTTSPSHTAANI
AF198100_45263..46957        INDNLSVVPFDRNA--IPDWLSINKIHYPDVIISDISLAPVWEIIGSEFTRSSTHTASNI
AJ581527_45901..47595        INDNLSVVPFDRNA--IPDWLSINKIHYPDVIISDISLAPVWEIIGSEFTRSSTHTASNI
Z29716_2322..4016            INDNLSVVPFDRNA--IPDWLSINKIHYPDVIISDISLAPVWEIIGSEFTRSSTHTASNI
AF438165_157845..159503      LQDQLMMVKINKDPKKIPEWLVVNKIYIPDFVVEDPKQSQIWEISGTEFTSSKSHTANGI
AY009089_155961..157619      LQDQLMMVKINKDPKKIPEWLVVNKIYIPDFVVEDPKQSQIWEISGTEFTSSKSHTANGI
L22579_147330..148988        LQDQLTMVKINKDPKKIPEWLVVNKIYIPDFVVEDPKQSQIWEISGAEFTSSKSHTANGI
Y16780_147745..149403        LQDQLTMVKINKDPKKIPEWLVVNKIYIPDFVVEDPKQSQIWEISGAEFTSSKSHTANGI
X69198_146731..148389        LQDQLTMVKINKDPKKIPEWLVVNKIYIPDFVVEDPKQSQIWEISGAEFTSSKSHTANGI
X67118_1546..3204            LQDQLTMVKINKDPKKIPEWLVVNKIYIPDFVVEDPKQSQIWEISGAEFTSSKSHTANGI
X94355_172534..174192        LQDQLTMVKINKDPKKIPEWLVVNKIYIPDFVVEDPKQSQIWEISGAEFTSSKSHTANGI
DQ011157_154635..156314      LQDQLTMVKINKDPKKIPEWLVVNKIYIPDFVVDDPKQSQIWEISGAEFTSSKSHTANGI
AY741551_154642..156321      LQDQLTMVKINKDPKKIPEWLVVNKIYIPDFVVDDPKQSQIWEISGAEFTSSKSHTANGI
DQ011153_154635..156314      LQDQLTMVKINKDPKKIPEWLVVNKIYIPDFVVDDPKQSQIWEISGAEFTSSKSHTANGI
AF380138_154648..156312      LQDQLTMVKINKDPKKIPEWLVVNKIYIPDFVVDDPKQSQIWEISGAEFTSSKSHTANGI
AY753185_154825..156504      LQDQLTMVKINKDPKKIPEWLVVNKIYIPDFVVDDPKQSQIWEISGAEFTSSKSHTANGI
DQ011155_154667..156331      LQDQLTMVKINKDPKKIPEWLVVNKIYIPDFVVDDPKQSQIWEISGAEFTSSKSHTANGI
AY603973_154570..156249      LQDQLTMVKINKDPKKIPEWLVVNKIYIPDFVVDDPKQSQIWEISGAEFTSSKSHTANGI
DQ011154_154725..156389      LQDQLTMVKINKDPKKIPEWLVVNKIYIPDFVVDDPKQSQIWEISGAEFTSSKSHTANGI
DQ011156_155105..156784      LQDQLTMVKINKDPKKIPEWLVVNKIYIPDFVVDDPKQSQIWEISGAEFTSSKSHTANGI
AF012825_164436..166100      LQDQLKMVKINKDPKKIPVWLVVNKIYIPDFVVEDPKQSQIWEISGAEFTSSKSHTANGI
S75738_306..764              ------------------------------------------------------------
AF482758_173087..174751      LQDQLKMIKINKDPKKIPEWLVVNKIYIPDFVVEDPKQSQIWEISGAEFTSSKSHTANGI
AY313847_158769..160427      LQDQLKMIKINKDPKKIPEWLVVNKIYIPDFVVEDPKQSQIWEISGAEFTSSKSHTANGI
DQ377945_161306..162964      LQDQLKMIKINKDPKKIPEWLVVNKIYIPDFVVEDPKQSQIWEISGAEFTSSKSHTANGI
AY313848_158801..160459      LQDQLKMIKINKDPKKIPEWLVVNKIYIPDFVVEDPKQSQIWEISGAEFTSSKSHTANGI
AF095689_155647..157305      LQDQLKMIKINKDPKKIPEWLVVNKIYIPDFVVEDPKQSQIWEISGAEFTSSKSHTANGI
AY603355_140932..142590      LQDQLKMIKINKDPKKIPEWLVVNKIYIPDFVVEDPKQSQIWEISGAEFTSSKSHTANGI
U94848_146722..148380        LQDQLKMIKINKDPKKIPEWLVVNKIYIPDFVVEDPKQSQIWEISGAEFTSSKSHTANGI
AY678277_158620..160278      LQDQLKMIKINKDPKKIPEWLVVNKIYIPDFVVEDPKQSQIWEISGAEFTSSKSHTANGI
AY678275_158622..160280      LQDQLKMIKINKDPKKIPEWLVVNKIYIPDFVVEDPKQSQIWEISGAEFTSSKSHTANGI
AY678276_158500..160155      LQDQLKMIKINKDPKKIPEWLVVNKIYIPDFVVEDPKQSQIWEISGAEFTSSKSHTANGI
AY484669_160798..162456      LQDQLTMIKINKDPKKIPEWLVVNKIYIPDFVVEDPKQSQIWEISGAEFTSSKSHTANGI
D11079_13942..15600          LQDQLTMVKINKDPKKIPEWLVVNKIYIPDFVVEDPKQSQIWEISGAEFTSSKSHTANGI
AY243312_155958..157616      LQDQLTMVKINKDPKKIPEWLVVNKIYIPDFVVEDPKQSQIWEISGAEFTSSKSHTANGI
A21994_126..1784             LQDQLTMVKINKDPKKIPEWLVVNKIYIPDFVVEDPKQSQIWEISGAEFTSSKSHTANGI
X16512_61..1719              LQDQLTMVKINKDPKKIPEWLVVNKIYIPDFVVEDPKQSQIWEISGAEFTSSKSHTANGI
M35027_154972..156630        LQDQLTMIKINKDPKKIPEWLVVNKIYIPDFVVEDPKQSQIWEISGAEFTSSKSHTANGI
AF170726_123886..125577      LQ-SMDVIKIGKDPAKIPDWLIVHKTYYPDFVVRDPTKAPVWEISGASFSSSPNHTANGI
U00761_192..1871             LQ-SMDVVKIGKDPSKIPDWLIVNKTYYPDFVVKDPKKAPVWEISGASFSSSPNHTANGI
AF170722_123023..124702      LQ-SMDVVKIGKDPSKIPDWLIVNKTYYPDFVVKDPKKAPVWEISGASFSSSPNHTANGI
AY077832_119900..121570      VQKEIKFLKISKDTKKIPKWLIVNKIYYPDFVVCDPKKSQVWEISGSSFTKSIHHTADGI
AY077833_119875..121545      VQKEIKFLKISKDTKKIPKWLIVNKIYYPDFVVCDPKKSQVWEISGSSFTKSIHHTADGI
AY077834_119677..121347      VQKEIKFLKISKDTKKIPKWLIVNKIYYPDFVVCDPKKSQVWEISGSSFTKSIHHTADGI
AY077835_119608..121284      VQKEIEFLKISKDTKKIPKWLIVDKIYYPDFVVCDPKKSQVWEISGSSFTKSIHHTADGI
AY077836_119671..121347      VQKEIEFLKISKDTKKIPKWLIVDKIYYPDFVVCDPKKSQVWEISGSSFTKSIHHTADGI
AF409138_120156..121835      VQKEIEFLKISKDTKKIPKWLIVDKIYYPDFVVCDPKKSQVWEISGASFTKSIHHTADGI
AF409137_120352..122031      VQKEIEFLKISKDTKKIPKWLIVDKIYYPDFVVCDPKKSQVWEISGSSFTKSIHHTADGI
AF325528_120343..122022      VQKEIEFLKISKDTKKIPKWLIVDKIYYPDFVVCDPKKSQVWEISGSSFTKSIHHTADGI
AF410153_119089..120768      IQEELDVIKISKDASKIPKWLTINKAYYPDFIVKDPRSSPVWEITGSGFTSSSQHTANGI
AY689436_131243..132928      LQEDMELIKISREPDKIPKWLSVNKIYYPDFVVKDPRSAPVWEIVGSGFTKSQYHTADGI
AY689437_134328..136013      LQEDMELIKISREPDKIPKWLSVNKIYYPDFVVKDPRSAPVWEIVGSGFTKSQYHTADGI
                                                                                         

AY318871_69745..71442        SIRFPRCVRVREDKDFKTASTLSDIKALYSLSVNNN--
AF198100_45263..46957        SIRFPRCSRIREDKTYETANNLNDIKQLYAVSISPPEE
AJ581527_45901..47595        SIRFPRCSRIREDKTYETANNLNDIKQLYAVSISPPEE
Z29716_2322..4016            SIRFPRCSRIREDKTYETANNLNDIKQLYAVSISPPEE
AF438165_157845..159503      SIRFPRFTRIREDKTWKESTHLNDLVNLTKS-------
AY009089_155961..157619      SIRFPRFTRIREDKTWKESTHLNDLVNLTKS-------
L22579_147330..148988        SIRFPRFTRIREDKTWKESTHLNDLVNLTKS-------
Y16780_147745..149403        SIRFPRFTRIREDKTWKESTHLNDLVNLTKS-------
X69198_146731..148389        SIRFPRFTRIREDKTWKESTHLNDLVNLTKS-------
X67118_1546..3204            SIRFPRFTRIREDKTWKESTHLNDLVNLTKS-------
X94355_172534..174192        SIRFPRFTRIREDKTWKESTHLNDLVNLTKS-------
DQ011157_154635..156314      SIRFPRFTRIREDKTWKESTHLNDLVNLTKSLNSYI--
AY741551_154642..156321      SIRFPRFTRIREDKTWKESTHLNDLVNLTKSLNSYI--
DQ011153_154635..156314      SIRFPRFTRIREDKTWKESTHLNDLVNLTKSLNSYI--
AF380138_154648..156312      SIRFPRFTRIREDKTWKESTHLNDLVNLTKS-------
AY753185_154825..156504      SIRFPRFTRIREDKTWKESTHLNDLVNLTKSLNSYI--
DQ011155_154667..156331      SIRFPRFTRIREDKTWKESTHLNDLVNLTKS-------
AY603973_154570..156249      SIRFPRFTRIREDKTWKESTHLNDLVNLTKSLNSYI--
DQ011154_154725..156389      SIRFPRFTRIREDKTWKESTHLNDLVNLTKS-------
DQ011156_155105..156784      SIRFPRFTRIREDKTWKESTHLNDLVNLTKSLNSYI--
AF012825_164436..166100      SIRFPRFTRIREDKTWKESTHLNDLVNLTKS-------
S75738_306..764              --------------------------------------
AF482758_173087..174751      SIRFPRFTRIREDKTWKESTHLNDLVNLTKS-------
AY313847_158769..160427      SIRFPRFTRIREDKTWKESTHLNDLVNLTKS-------
DQ377945_161306..162964      SIRFPRFTRIREDKTWKESTHLNDLVNLTKS-------
AY313848_158801..160459      SIRFPRFTRIREDKTWKESTHLNDLVNLTKS-------
AF095689_155647..157305      SIRFPRFTRIREDKTWKESTHLNDLVNLTKS-------
AY603355_140932..142590      SIRFPRFTRIREDKTWKESTHLNDLVNLTKS-------
U94848_146722..148380        SIRFPRFTRIREDKTWKESTHLNDLVNLTKS-------
AY678277_158620..160278      SIRFPRFTRIREDKTWKESTHLNDLVNLTKS-------
AY678275_158622..160280      SIRFPRFTRIREDKTWKESTHLNDLVNLTKS-------
AY678276_158500..160155      SIRFPRFTRIREDKTWKESTHLNDLVNLTKS-------
AY484669_160798..162456      SIRFPRFTRIREDKTWKESTHLNDLVNLTKS-------
D11079_13942..15600          SIRFPRFTRIREDKTWKESTHLNDLVNLTKS-------
AY243312_155958..157616      SIRFPRFTRIREDKTWKESTHLNDLVNLTKS-------
A21994_126..1784             SIRFPRFTRIREDKTWKESTHLNDLVNLTKS-------
X16512_61..1719              SIRFPRFTRIREDKTWKESTHLNDLVNLTKS-------
M35027_154972..156630        SIRFPRFTRIREDKTWKESTHLNDLVNLTKS-------
AF170726_123886..125577      SIRFPRCTKIRDDKSWRDATTLRELTTLYAS-------
U00761_192..1871             SIRFPRCTKIRDDKSWRDATSLRELTALYTA-------
AF170722_123023..124702      SIRFPRCTKIRDDKSWRDATSLRELTALYTS-------
AY077832_119900..121570      SIRFPRFKKIRYDKNWLSATSFNELKNLYKES------
AY077833_119875..121545      SIRFPRFKKIRYDKNWLSATSFNELKNLYKES------
AY077834_119677..121347      SIRFPRFKKIRYDKNWLSATSFNELKNLYKES------
AY077835_119608..121284      SIRFPRFKKIRYDKNWLSATNLNELKNLYKES------
AY077836_119671..121347      SIRFPRFKKIRYDKNWLSATNLNELKNLYKES------
AF409138_120156..121835      SIRFPRFKKIRYDKNWLSATSLNELKNLYKES------
AF409137_120352..122031      SIRFPRFKKIRYDKNWLSATSLNELKNLYKES------
AF325528_120343..122022      SIRFPRFKKIRYDKNWLSATSLNELKNLYKES------
AF410153_119089..120768      SIRFPRFARIRNDKNWISATNLQELEHLFKKI------
AY689436_131243..132928      SIRFPRCQRIRNDKNWISATNLNQLRELYKKSI-----
AY689437_134328..136013      SIRFPRCQRIRNDKNWISATNLNQLRELYKKSI-----
                                                                   
