# Supplementary material for: Identification of multiple independent horizontal gene transfers into poxviruses using a comparative genomics approach
Source: BMC Evol Biol. 2008 Feb 27;8:67. doi: 10.1186/1471-2148-8-67 (PMC2268676; doi:10.1186/1471-2148-8-67)
Supplement: Additional file 8 — Multiple sequence alignments for all poxvirus families. [file 1471-2148-8-67-S8.gz › Network/Servers/gen153069.gen.tcd.ie/Users/kirsten/poxvirus/aln/119.aln]

CLUSTAL W (1.81) multiple sequence alignment

DQ377805_26382..27419        MASPARLGSPEGEGANDVHVMELHPDALQEALPSATASTREDL--IVTGR--------CE
AY386371_120962..121981      ---------MH-TVVGSVSSL-KDIEALK--------YICDKF--NNDDCLNEGLNV-CK
AJ293568_129314..130330      ---------MS-TIVGSVTSL-KDLETLE--------LVGKNFNNDSLSESL---NV-CK
Y16780_149456..150460        ---------MDGVIVYCLNALVKHGEEIN--------HIKNDF--MIKPCCE---RV-CE
X69198_148442..149446        ---------MDGVIVYCLNALVKHGEEIN--------HIKNDF--MIKPCCE---RV-CE
X67118_3257..4261            ---------MDGVIVYCLNALVKHGEEIN--------HIKNDF--MIKPCCE---RV-CE
L22579_149041..150045        ---------MDGVIVYCLNALVKHGEEIN--------HIKNDF--MIKPCCE---RV-CE
X94355_174245..175249        ---------MDGVIVYCLNALVKHGEEIN--------HIKNDF--MIKPCCE---RV-CK
AF380138_156366..157370      ---------MDGVIVYCLNALVKHGEEIN--------HIKNDF--MIKPCCE---RV-CE
DQ011155_156385..157389      ---------MDGVIVYCLNALVKHGEEIN--------HIKNDF--MIKPCCE---RV-CE
DQ011154_156443..157447      ---------MDGVIVYCLNALVKHGEEIN--------HIKNDF--MIKPCCE---RV-CE
DQ011157_156355..157359      ---------MDGVIVYCLNALVKHGEEIN--------HIKNDF--MIKPCCE---RV-CE
DQ011153_156355..157359      ---------MDGVIVYCLNALVKHGEEIN--------HIKNDF--MIKPCCE---RV-CE
DQ011156_156825..157829      ---------MDGVIVYCLNALVKHGEEIN--------HIKNDF--MIKPCCE---RV-CE
AY741551_156362..157366      ---------MDGVIVYCLNALVKHGEEIN--------HIKNDF--MIKPCCE---RV-CE
AY753185_156545..157549      ---------MDGVIVYCLNALVKHGEEIN--------HIKNDF--MIKPCCE---RV-CE
AY603973_156290..157294      ---------MDGVIVYCLNALVKHGEEIN--------HIKNDF--MIKPCCE---RV-CE
AY678277_160331..160552      ---------MDGVIVYCLNALVKHGEEIN--------HIKNDF--MIKPCCE---RV-CE
AY678275_160333..160554      ---------MDGVIVYCLNALVKHGEEIN--------HIKNDF--MIKPCCE---RV-CE
AF438165_159556..160560      ---------MDGVIVYCLNALVKHGEEIN--------HIKNDF--MIKPCCE---RV-CE
AY009089_157672..158676      ---------MDGVIVYCLNALVKHGEEIN--------HIKNDF--MIKPCCE---RV-CE
AF482758_174804..175808      ---------MDGVIVYCLNALVKHGEEIN--------HIKNDF--MIKPCCE---RV-CE
AF012825_166153..167157      ---------MDGVIVYCLNALVKHGEEIN--------HIKNDF--MIKPCCE---RV-CE
AY313847_160480..160689      ---------MDGVIVYCLNALVKHGEEIN--------HIKNDF--MIKPC--------CE
AY313848_160512..161504      ---------MDGVIVYCLNALVKHGEEIN--------HIKNDF--MIKPC--------CE
AY603355_142636..143568      ---------MDGVIVYCLNALVKHGEEIN--------HIKNDF--MIKPC--------CE
X91135_55..987               ---------MDGVIVYCLNALVKHGEEIN--------HIKNDF--MIKPC--------CE
U94848_148426..149358        ---------MDGVIVYCLNALVKHGEEIN--------HIKNDF--MIKPC--------CE
AY313847_160668..161468      ---------M----------------QID-------------------------------
DQ377945_163198..163998      ------------------------------------------------------------
AY678277_160531..161331      ---------M----------------QID-------------------------------
AY678275_160533..161333      ---------M---------------------------------------------QI---
AY678276_160211..161212      ---------MDGVIVYCLNALVKHGEEIN--------HIKNDF--MIKPCCE---RV-CE
D11079_15653..16657          ---------MDGVIVYCLNALVKHGEEIN--------HIKNDF--MIKPCCE---RV-CE
AY243312_157669..158673      ---------MDGVIVYCLNALVKHGEEIN--------HIKNDF--MIKPCCE---RV-CE
M35027_156683..157687        ---------MDGVIVYCLNALVKHGEEIN--------HIKNDF--MIKPCCE---RV-CE
AY689436_140620..141645      ---------MDNIITG--KSFSYRDWDISE-------YFKNCLD-DTVPSCT---NV-CS
AY689437_143702..144727      ---------MDNIITG--KSFSYRDWDISE-------YFKNCLD-DTVPSCT---NV-CS
AF410153_128372..129358      ---------MNVIVD---NTFSARDWDIVD-------FFKNAFD-NDYPEYK---NV-CS
AY077832_129452..130456      ---------MD-IILG--NTFSNNDWDISE-------FFKNVFENNVFENPK---NI-CS
AY077833_129452..130456      ---------MD-IILG--NTFSNNDWDISE-------FFKNVFENNVFENPK---NI-CS
AY077834_129254..130258      ---------MD-IILG--NTFSNNDWDISE-------FFKNVFENNVFENPK---NI-CS
AY077835_129145..130149      ---------MD-IILG--NTFSNNDWDISE-------FFKNVFENNVFENPR---NI-CS
AY077836_129209..130213      ---------MD-IILG--NTFSNNDWDISE-------FFKNVFENNVFENPR---NI-CS
AF409137_129991..130998      ---------MD-IILG--NTFSNNDWDISE-------FFKNVFENNVFENPK---NI-CS
AF325528_129980..130987      ---------MD-IILG--NTFSNNDWDISE-------FFKNVFENNVFENPK---NI-CS
AF409138_129790..130797      ---------MD-IILG--NTFSNNDWDISE-------FFKNVFENNVFENPK---NI-CS
AF170722_131457..132386      ---------ME-----------EHDIDLLE-------SLRDAL--TSNLGYD---KYYCT
AF030894_1..78               ------------------------------------------------------------
U46577_1..549                ------------------------------------------------------------
AF170726_132908..133840      ---------ME----------ERNLDLLD--------SLKDAL--TTDPGYE---KYHCT
U46578_1..439                ------------------------------------------------------------
                                                                                         

DQ377805_26382..27419        MHPEVKVSSAASVEVVPADIEAVDAMISDFSLSVRG--YRLERSSRLVSCVAVECGPAR-
AY386371_120962..121981      KLNNVVISTETKLKTLISDFSSIDKTISESYKTSFG--RSLNRISRFCKIAKIDKKRD--
AJ293568_129314..130330      KLDNVITGTKTKQKISLFDCPGIDKTIAELYNTSFG--KSISRISRFCKIVKVDNKKD--
Y16780_149456..150460        KVKNVHIDGQSKNNTVIADLPYLDNAVLDVCKSVYK--KNVSRISRFANLIKIDDDDKTP
X69198_148442..149446        KVKNVHIDGQSKNNTVIADLPYLDNAVLDVCKSVYK--KNVSRISRFANLIKIDDDDKTP
X67118_3257..4261            KVKNVHIDGQSKNNTVIADLPYLDNAVLDVCKSVYK--KNVSRISRFANLIKIDDDDKTP
L22579_149041..150045        KVKNVHIDGQSKNNTVIADLPYLDNAVLDVCKSVYK--KNVSRISRFANLIKIDDDDKTP
X94355_174245..175249        KVKNVHIDGQSKNNTVIADLPYLDNAVSDVCKSIYK--KNVSRISRFANLIKIDDDDKTP
AF380138_156366..157370      KVKNVHIGGQSKNNTVIADLPYLDNAVSDVCKSIYK--KNVSRISRFANMIKIDDDDKTP
DQ011155_156385..157389      KVKNVHIGGQSKNNTVIADLPYLDNAVSDVCKSIYK--KNVSRISRFANMIKIDDDDKTP
DQ011154_156443..157447      KVKNVHIGGQSKNNTVIADLPYLDNAVSDVCKSIYK--KNVSRISRFANMIKIDDDDKTP
DQ011157_156355..157359      KVKNVHIGGQSKNNTVIADLPYLDNAVSDVCKSIYK--KNVSRISRFANLIKIDDDDKTP
DQ011153_156355..157359      KVKNVHIGGQSKNNTVIADLPYLDNAVSDVCKSIYK--KNVSRISRFANLIKIDDDDKTP
DQ011156_156825..157829      KVKNVHIGGQSKNNTVIADLPYLDNAVSDVCKSIYK--KNVSRISRFANLIKIDDDDKTP
AY741551_156362..157366      KVKNVHIGGQSKNNTVIADLPYLDNAVSDVCKSIYK--KNVSRISRFANLIKIDDDDKTP
AY753185_156545..157549      KVKNVHIGGQSKNNTVIADLPYLDNAVSDVCKSIYK--KNVSRISRFANLIKIDDDDKTP
AY603973_156290..157294      KVKNVHIGGQSKNNTVIADLPYLDNAVSDVCKSIYK--KNVSRISRFANLIKIDDDDKTP
AY678277_160331..160552      KVKNVHIGGQSKNNTVIADLPYLDNAVSDVCKSIYI------------------------
AY678275_160333..160554      KVKNVHIGGQSKNNTVIADLPYLDNAVSDVCKSIYI------------------------
AF438165_159556..160560      KVKNVHIDGQSKNNTVIADLPYLDNAVSDVCKSIYK--KNVSRISRFANLINIDDDDKTP
AY009089_157672..158676      KVKNVHIDGQSKNNTVIADLPYLDNAVSDVCKSIYK--KNVSRISRFANLINIDDDDKTP
AF482758_174804..175808      KVKNVHIDGQSKNNTVIADLPYLDNAVSDVCKSIYK--KNVSRLSRFANLIKIDDDDKTP
AF012825_166153..167157      KVKNVHIDGQSKNNTVIADLPYLDNAVSDVCKSIYK--KNVSRISRFANLIKIGDDDKTP
AY313847_160480..160689      KVKNVHIDGQSKNNTVIADLPYLDNAVSDVCKSIYI------------------------
AY313848_160512..161504      KVKNVHIDGQSKNNTVIADLPYLDNAVSDVCKSIYI--YIVSRISRFANLIKIDDDDKTP
AY603355_142636..143568      KVKNVHIGGQSKNNTVIADLPYMDNAVSDVCNSLYK--KNVSRISRFANLIKIDDDDKTP
X91135_55..987               KVKNVHIGGQSKNNTVIADLPYMDNAVSDVCNSLYK--KNVSRISRFANLIKIDDDDKTP
U94848_148426..149358        KVKNVHIGGQSKNNTVIADLPYMDNAVSDVCNSLYK--KNVSRISRFANLIKIDDDDKTP
AY313847_160668..161468      ---------------------------------IYI----VSRISRFANLIKIDDDDKTP
DQ377945_163198..163998      MQIDIYI---------------------------------VSRISRFANLIKIDDDDKTP
AY678277_160531..161331      ---------------------------------IYI----VSRISRFANLIKIDDDDKTP
AY678275_160533..161333      --------------------------------DIYI----VSRISRFANLIKIDDDDKTP
AY678276_160211..161212      KVKNVHIDGQSKNNTVIADLPYLDNAVSDVCNSLYK--KNVSRISRFANLIKIDDDDKTP
D11079_15653..16657          KVKNVHIGGQSKNNTVIADLPYMDNAVSDVCNSLYK--KNVSRISRFANLIKIDDDDKTP
AY243312_157669..158673      KVKNVHIGGQSKNNTVIADLPYMDNAVSDVCNSLYK--KNVSRISRFANLIKIDDDDKTP
M35027_156683..157687        KVKNVHIGGQSKNNTVIADLPYMDNAVSDVCNSLYK--KNVSRISRFANLIKIDDDDKTP
AY689436_140620..141645      NFDNVIVSSNTISKLLIADIPKIDKSISCAYSDDKKSTVELNRVSRFGKLILLNNEKNV-
AY689437_143702..144727      NFDNVIVSSNTISKLLIADIPKIDKSISCTYSDDKKSTVELNRVSRFGKLILLNNEKNV-
AF410153_128372..129358      IFDNIICKNNIKQKTIIADTPKIDSRVSTIYRRDKG--HDLIRISRFCKTIELVNNDS--
AY077832_129452..130456      VFDSIIIGNKTKSKIIVADTPKIDLSISNTYKEKKK--VDLIRVSRFCKAVALKSKKD--
AY077833_129452..130456      VFDSIIIGNKTKSKIIVADTPKIDLSISNTYKEKKK--VDLIRVSRFCKAVALKSKKD--
AY077834_129254..130258      VFDSIIIGNKTKSKIIVADTPKIDLSISNTYKEKKK--VDLIRVSRFCKAVALKSKKD--
AY077835_129145..130149      VFDSIIIGNKTKSKIIVADTPKIDLSISNTYKEKKK--VDLIRVSRFCKAVALKSKKD--
AY077836_129209..130213      VFDSIIIGNKTKSKIIVADTPKIDLSISNTYKEKKK--VDLIRVSRFCKAVALKSKKD--
AF409137_129991..130998      VFDSIIIGNKTKSKIIVADTHKIDLSISNTYKEKKK--VDLIRVSRFCKAVALKSKKD--
AF325528_129980..130987      VFDSIIIGNKTKSKIIVADTHKIDLSISNTYKEKKK--VDLIRVSRFCKAVALKSKKD--
AF409138_129790..130797      VFDSIIIGNKTKSKIIVADTPKIDLSISNTYKEKKK--VDLIRVSRFCKAVALKSKKD--
AF170722_131457..132386      KYD--RITSNCPNAVTLFDYPNEDTYGH----------TNMIKLSRFCKVFLLNDTKD--
AF030894_1..78               ------------------------------------------------------------
U46577_1..549                ------------------------------------------------------------
AF170726_132908..133840      KYNGITSNGLS--AVTLFDYPNED--------AFYD-RANVVKLSRFCKVFLLRDTKD--
U46578_1..439                ------------------------------------------------------------
                                                                                         

DQ377805_26382..27419        ---MRALQ-HKLGTEMVLAVESACQV--------KLRVVSP--RGKATLTLDSG---HCV
AY386371_120962..121981      ---LLYIPKTKSVITAVLNINKSCTE----SSKCEVVITCN--GNLKCVELENN---NFV
AJ293568_129314..130330      ---FSYVPETEFVITAVLNINNNICT----DHKCDIVVTSD--NDLKYIELANN---DFV
Y16780_149456..150460        TGVYNYFK-PKDAISVIISIGKDKDV-------CELLIASD--KACACIELNSY---KVA
X69198_148442..149446        TGVYNYFK-PKDAISVIISIGKDKDV-------CELLIASD--KACACIELNSY---KVA
X67118_3257..4261            TGVYNYFK-PKDAISVIISIGKDKDV-------CELLIASD--KACACIELNSY---KVA
L22579_149041..150045        TGVYNYFK-PKDAISVIISIGKDKDV-------CELLIASD--KACACIELNSY---KVA
X94355_174245..175249        TGVYNYFK-PKDAIPVIISIGKDKDV-------CELLIASD--KACACIELNSY---KVA
AF380138_156366..157370      TGVYNYFK-PKDTIPVIISIGKDKDV-------CELLISYD--KACACIKLNLY---KVA
DQ011155_156385..157389      TGVYNYFK-PKDAIPVIISIGKDKDV-------CELLISYD--KACACIKLNLY---KVA
DQ011154_156443..157447      TGVYNYFK-PKDAIPVIISIGKDKDV-------CELLISYD--KACACIKLNLY---KVA
DQ011157_156355..157359      TGVYNYFK-PKDAIPVIISIGKDKDV-------CELLISSD--KACACIKLNLY---KVA
DQ011153_156355..157359      TGVYNYFK-PKDAIPVIISIGKDKDV-------CELLISSD--KACACIKLNLY---KVA
DQ011156_156825..157829      TGVYNYFK-PKDAIPVIISIGKDKDV-------CELLISSD--KACVCIKLNLY---KVA
AY741551_156362..157366      TGVYNYFK-PKDAIPVIISIGKDKDV-------CELLISSD--KACACIKLNLY---KVA
AY753185_156545..157549      TGVYNYFK-PKDAIPVIISIGKDKDV-------CELLISSD--KACACIKLNLY---KVA
AY603973_156290..157294      TGVYNYFK-PKDAIPVIISIGKDKDV-------CELLISSD--KACACIKLNLY---KVA
AY678277_160331..160552      ------------------------------------------------------------
AY678275_160333..160554      ------------------------------------------------------------
AF438165_159556..160560      TGVYNYFK-PKDAIPVIISIGKDKDV-------CELLIASD--KACACIELNSY---KVA
AY009089_157672..158676      TGVYNYFK-PKDAIPVIISIGKDKDV-------CELLIASD--KACACIELNSY---KVA
AF482758_174804..175808      TGVYNYFK-PKDAIPVIISIGKDKDV-------CELLISSD--KACACIELNSY---HVA
AF012825_166153..167157      TGVYNYFK-PKDAIPVIISIGKDKDV-------CELLIASD--KACACIELNSY---KVA
AY313847_160480..160689      ------------------------------------------------------------
AY313848_160512..161504      TGVYNYFK-PKDAIPVIISIGKDRDV-------CELLISSD--KACACIELNSY---KVA
AY603355_142636..143568      TGVYNYFK-PKDAIPVIISIGKDRDV-------CELLISSD--KACACIELNSY---KVA
X91135_55..987               TGVYNYFK-PKDAIPVIISIGKDRDV-------CELLISSD--KACACIELNSY---KVA
U94848_148426..149358        TGVYNYFK-PKDAIPVIISIGKDRDV-------CELLISSD--KACACIELNSY---KVA
AY313847_160668..161468      TGVYNYFK-PKDAIPVIISIGKDRDV-------CELLISSD--KACACIELNSY---KVA
DQ377945_163198..163998      TGVYNYFK-PKDAIPVIISIGKDRDV-------CELLISSD--KACACIELNSY---KVA
AY678277_160531..161331      TGVYNYFK-LKDAIPVIISIGKDKDV-------CELLISSD--ISCACVELNSY---HVA
AY678275_160533..161333      TGVYNYFK-LKDAIPVIISIGKDKDV-------CELLISSD--ISCACVELNSY---HVA
AY678276_160211..161212      TGVYNYFK-PKDAIPVIISIGKDRDV-------CELLISSD--ISCACVELNSY---HVA
D11079_15653..16657          TGVYNYFK-PKDVIPVIISIGKDKDV-------CELLISSD--ISCACVELNSY---HVA
AY243312_157669..158673      TGVYNYFK-PKDVIPVIISIGKDKDV-------CELLISSD--ISCACVELNSY---HVA
M35027_156683..157687        TGVYNYFK-PKDVIPVIISIGKDKDV-------CELLISSD--ISCACVELNSY---KVA
AY689436_140620..141645      --VYITGT-NNNVVYVILTLMRNNDC---DKGSCEIKILKDNDEDNISRLLDEQ---RFA
AY689437_143702..144727      --VYITGT-NNNVVYVILTLMRNNDC---DKGSCEIKILKDNDEDNISRLLDEQ---RFA
AF410153_128372..129358      ----IYISESNNLVCVLTLYKRNMSN-------CSCSIKSS--NVYTDLQLNTF------
AY077832_129452..130456      ---YVYIP-ETKISFAILTVSTIDDDLKHELSYCSLQ------NKQYDLSMNIN---SFA
AY077833_129452..130456      ---YVYIP-ETKISFAILTVSTIDDDLKHELSYCSLQ------NKQYDLSMNIN---SFA
AY077834_129254..130258      ---YVYIP-ETKISFAILTVSTIDDDLKHELSYCSLQ------NKQYDLSMNIN---SFA
AY077835_129145..130149      ---YVYIP-ETKIPFAILTVSIIDDDLKHELSYCSLQ------NKQYDLSMNIN---SFA
AY077836_129209..130213      ---YVYIP-ETKIPFAILTVSIIDDDLKHELSYCSLQ------NKQYDLSMNIN---SFA
AF409137_129991..130998      ---YVYIP-ETKISFAVLTVSTIDDDLKHELSCCSLQ------NKQYDLSMNMN---SFA
AF325528_129980..130987      ---YVYIP-ETKISFAVLTVSTIDDDLKHELSCCSLQ------NKQYDLSMNMN---SFA
AF409138_129790..130797      ---YVYIP-ETKISFAILTVSTIDDDLKHELSCCSLQ------NKQYDLSMNMN---SFA
AF170722_131457..132386      ---YVYLPYADRIIYMLLIVGKHNNN-------------DE--YTCYSNTGDGYILGHYY
AF030894_1..78               ------------------------------------------------------------
U46577_1..549                ------------------------------------------------------------
AF170726_132908..133840      ---YVYLPFADGVVYILLIVGKADED-------------NE--YTCYSNTGDGYILGRYY
U46578_1..439                ------------------------------------------------------------
                                                                                         

DQ377805_26382..27419        LAHPEA-RFYISVAPNTYAYLVVLTYHRVESPSFRLPPPDDGDEVLLSRREAVRERAALR
AY386371_120962..121981      AIDVDSSSFFV---KGKNISVLILMFDELIHPMIPLITSISIDDVLISRHDRLYNEIPNK
AJ293568_129314..130330      IVNSNISSFFV---KGKNTLILILIFDELNYPAIPLITSTSSNDVLISRHSRLYDELPGK
Y16780_149456..150460        ILPMNV-SFFT---KGNASLIILLF--DFSINAAPLLRSVTDNNVVISRHKRLHGEIPSS
X69198_148442..149446        ILPMNV-SFFT---KGNASLIILLF--DFSINAAPLLRSVTDNNVVISRHKRLHGEIPSS
X67118_3257..4261            ILPMNV-SFFT---KGNASLIILLF--DFSINAAPLLRSVTDNNVVISRHKRLHGEIPSS
L22579_149041..150045        ILPMNV-SFFT---KGNASLIILLF--DFSINAAPLLRSVTDNNVVISRHKRLHGEIPSS
X94355_174245..175249        ILPMDV-SFFT---KGNASLIILLF--DFSIDAAPLLRSVTDNNVIISRHKRLHDELPSS
AF380138_156366..157370      ILPMDV-SFFT---KGNASLIILLF--DFSIDAAPLLRSVTDNNVIISRHQRLHDELPSS
DQ011155_156385..157389      ILPMDV-SFFT---KGNASLIILLF--DFSIDAAPLLRSVTDNNVIISRHQRLHDELPSS
DQ011154_156443..157447      ILPMDV-SFFT---KGNASLIILLF--DFSIDAAPLLRSVTDNNVIISRHQRLHDELPSS
DQ011157_156355..157359      ILPMDV-SFFT---KGNASLIILLF--DFSIDAAPLLRSVTDNNVIISRHQRLHDELPSS
DQ011153_156355..157359      ILPMDV-SFFT---KGNASLIILLF--DFSIDAAPLLRSVTDNNVIISRHQRLHDELPSS
DQ011156_156825..157829      ILPMDV-SFFT---KGNASLIILLF--DFSIDAAPLLRSVTDNNVIISRHQRLHDELPSS
AY741551_156362..157366      ILPMDV-SFFT---KGNASLIILLF--DFSIDAAPLLRSVTDNNVIISRHQRLHDELPSS
AY753185_156545..157549      ILPMDV-SFFT---KGNASLIILLF--DFSIDAAPLLRSVTDNNVIISRHQRLHDELPSS
AY603973_156290..157294      ILPMDV-SFFT---KGNASLIILLF--DFSIDAAPLLRSVTDNNVIISRHQRLHDELPSS
AY678277_160331..160552      ------------------------------------------------------------
AY678275_160333..160554      ------------------------------------------------------------
AF438165_159556..160560      ILPMNV-SFFT---KGNASLIILLF--DFSIDAAPLLRSVTDNNVVISRHKRLHDEIPSS
AY009089_157672..158676      ILPMNV-SFFT---KGNASLIILLF--DFSIDAAPLLRSVTDNNVVISRHKRLHDEIPSS
AF482758_174804..175808      ILPMNV-SFFT---KGNASLIILLF--DFSIDAAPLLRSVTDNNVVISRHRRLHDELPSS
AF012825_166153..167157      ILPMNV-SFFT---KGNASLIILLF--DFSIDAAPLLRSVTDNNVVISRHKRLHDELPSS
AY313847_160480..160689      ------------------------------------------------------------
AY313848_160512..161504      ILPMDV-SFFT---KGNASLIILLF--DFSIDAAPLLRSVTDNNVIISRHQRLHDELPSS
AY603355_142636..143568      ILPMDV-SFFT---KGNASLIILLF--DFSIDAAPLLRSVTDNNVIISRHQRLHDELPSS
X91135_55..987               ILPMDV-SFFT---KGNASLIILLF--DFSIDAAPLLRSVTDNNVIISRHQRLHDELPSS
U94848_148426..149358        ILPMDV-SFFT---KGNASLIILLF--DFSIDAAPLLRSVTDNNVIISRHQRLHDELPSS
AY313847_160668..161468      ILPMDV-SFFT---KGNASLIILLF--DFSIDAAPLLRSVTDNNVIISRHQRLHDELPSS
DQ377945_163198..163998      ILPMDV-SFFT---KGNASLIILLF--DFSIDAAPLLRSVTDNNVIISRHQRLHDELPSS
AY678277_160531..161331      ILPMDV-SFFT---KGNASLIILLF--DFSIDAAPLLRSVTDNNVIISRHQRLHDELPSS
AY678275_160533..161333      ILPMDV-SFFT---KGNASLIILLF--DFSIDAAPLLRSVTDNNVIISRHQRLHDELPSS
AY678276_160211..161212      ILPMDV-SFFT---KGNASLIILLF--DFSIDAAPLLRSVTDNNVIISRHQRLHDELPSS
D11079_15653..16657          ILPMDV-SFFT---KGNASLIILLF--DFSIDAAPLLRSVTDNNVIISRHQRLHDELPSS
AY243312_157669..158673      ILPMDV-SFFT---KGNASLIILLF--DFSIDAAPLLRSVTDNNVIISRHQRLHDELPSS
M35027_156683..157687        ILPMDV-SFFT---KGNASLIILLF--DFSIDAAPLLRSVTDNNVIISRHQRLHDELPSS
AY689436_140620..141645      IIQGNQ-DALV---SGNNILILILIFDEKNFPFIPLIRSISNNDVFISRHNRIHEEIPDK
AY689437_143702..144727      IIQGNQ-DALV---SGTNVLILILIFDEKNFPFIPLIRSISNNDVFISRHNRIHEEIPDK
AF410153_128372..129358      SIAKND-DIII---KGSNIIISIIFFEEKTYPCIPLIKTISDNYVIVSRHNRLHDELPNE
AY077832_129452..130456      IVNKCN-GLSI---KGTNMLIVITFFEEKNYPHIPLIRTISSNDVFISRHSRLHKEIPNK
AY077833_129452..130456      IVNKCN-GLSI---KGTNMLIVITFFEEKNYPHIPLIRTISSNDVFISRHSRLHKEIPNK
AY077834_129254..130258      IVNKCN-GLSI---KGTNMLIVITFFEEKNYPHIPLIRTISSNDVFISRHSRLHKEIPNK
AY077835_129145..130149      IVTKCN-GLSI---KGTNMLIVITFFEEKNYPHIPLIRTISSNDVFISRHSRLHKEIPNK
AY077836_129209..130213      IVTKCN-GLSI---KGTNMLIVITFFEEKNYPHIPLIRTISSNDVFISRHSRLHKEIPNK
AF409137_129991..130998      IVTKCN-GLSI---KGTNMLIVITFFEEKNYPHIPLIRTISSNDVFISRHSRLHKEIPNK
AF325528_129980..130987      IVTKCN-GLSI---KGTNMLIVITFFEEKNYPHIPLIRTISSNDVFISRHSRLHKEIPNK
AF409138_129790..130797      IVAKCN-GLSI---KGTNMLIVITFFEEKNYPHIPLIRTISSNDVFISRHSRLHKEIPNK
AF170722_131457..132386      MLKSQK-DELV---KGTNVIVSVALFEETYTPRIPLLRTISSGGVIISRYKRLHKELPSQ
AF030894_1..78               ------------------------------------------------------------
U46577_1..549                ---------------GSNVVVSVALFEEAEGPRVPLLRTIHNGGVIISRHKRLHKELPSQ
AF170726_132908..133840      MLKSQK-DELV---KGSNVVVSVALFEEAEGPRVPLLRTIHNGGVIISRHKRLHKELPSQ
U46578_1..439                ----------------------------------------------------LHKELPSQ
                                                                                         

DQ377805_26382..27419        HWFGFKCT-RFNSSNNVWLEFDGCNI-SLTPRRAPDVFSDWIMDE-------CDCCYSQS
AY386371_120962..121981      NWFKFYVELKHEYVSSVTLIVDGTILHCSSDYNTHCFISKEIQNGVSSVNDDCGCCYSNS
AJ293568_129314..130330      NWFKFYVELKHEYSSSITLIIDGTILYASSDYATHCFISKEMQNTVKDIDDDCGCCYSNS
Y16780_149456..150460        NWFKFYISIKSNYCSILYMVVDGSVMYAIADNKTHTIISKNILDN-TTINDECRCCYFEP
X69198_148442..149446        NWFKFYISIKSNYCSILYMVVDGSVMYAIADNKTHTIISKNILDN-TTINDECRCCYFEP
X67118_3257..4261            NWFKFYISIKSNYCSILYMVVDGSVMYAIADNKTHTIISKNILDN-TTINDECRCCYFEP
L22579_149041..150045        NWFKFYISIKSNYCSILYMVVDGSVMYAIADNKTHTIISKNILDN-TTINDECRCCYFEP
X94355_174245..175249        NWFKFYISIKSDYCSILYMVVDGSVMYAIADNRTHAIISKNILDN-TTINDECRCCYFEP
AF380138_156366..157370      NWFKFYISIKSDYCSILYMVVDGSMMYAIADNRTHAIISKNILDN-TTINDECRCCYSEP
DQ011155_156385..157389      NWFKFYISIKSDYCSILYMVVDGSMMYAIADNRTHAIISKNILDN-TTINDECRCCYSEP
DQ011154_156443..157447      NWFKFYISIKSDYCSILYMVVDGSMMYAIADNRTHAIISKNILDN-TTINDECRCCYSEP
DQ011157_156355..157359      NWFKFYISIKSDYCSILYMVVDGSMMYAIADNRTHTIISKNILDN-TTINDECRCCYSEP
DQ011153_156355..157359      NWFKFYISIKSDYCSILYMVVDGSMMYAIADNRTHTIISKNILDN-TTINDECRCCYSEP
DQ011156_156825..157829      NWFKFYISIKSDYCSILYMVVDGSMMYAIADNRTHAIISKNILDN-TTINDECRCCYSEP
AY741551_156362..157366      NWFKFYISIKSDYCSILYMVVDGSMMYAIADNRTHAIISKNILDN-TTINDECRCCYSEP
AY753185_156545..157549      NWFKFYISIKSDYCSILYMVVDGSMMYAIADNRTHAIISKNILDN-TTINDECRCCYSEP
AY603973_156290..157294      NWFKFYISIKSDYCSILYMVVDGSMMYAIADNRTHAIISKNILDN-TTINDECRCCYSEP
AY678277_160331..160552      ------------------------------------------------------------
AY678275_160333..160554      ------------------------------------------------------------
AF438165_159556..160560      NWFKFYISIKSDYCSILYMVVDGSVIYAIADNRTHAIISKNILDN-TTINDECRCCYFEP
AY009089_157672..158676      NWFKFYISIKSDYCSILYMVVDGSVIYAIADNRTHAIISKNILDN-TTINDECRCCYFEP
AF482758_174804..175808      NWFKFYISIKSDYCSILYMVVNGSVMYAIANNRTHAIISKNILDN-TTINDECRCCYFEP
AF012825_166153..167157      NWFKFYINIQSDYCSILYMVVDGSVMYAIADNRTHAIISKNILDN-TTINDECRCCYFEP
AY313847_160480..160689      ------------------------------------------------------------
AY313848_160512..161504      NWFKFYISIKSDYCSILYMVVDGSVMHAIADNRTYANISKNILDN-TTINDECRCCYFEP
AY603355_142636..143568      NWFKFYISIKSDYCSILYMVVDGSVMHAIADNRTYANISKNILDN-TTINDECRCCYFEP
X91135_55..987               NWFKFYISIKSDYCSILYMVVDGSVMHAIADNRTYANISKNILDN-TTINDECRCCYFEP
U94848_148426..149358        NWFKFYISIKSDYCSILYMVVDGSVMHAIADNRTYANISKNILDN-TTINDECRCCYFEP
AY313847_160668..161468      NWFKFYISIKSDYCSILYMVVDGSVMHAIADNRTYANISKNILDN-TTINDECRCCYFEP
DQ377945_163198..163998      NWFKFYISIKSDYCSILYMVVDGSVMHAIADNRTYANISKNILDN-TTINDECRCCYFEP
AY678277_160531..161331      NWFKFYISIKSDYCSILYMVVDGSVMHAIADNRTHAIISKNILDN-TTINDECRCCYFEP
AY678275_160533..161333      NWFKFYISIKSDYCSILYMVVDGSVMHAIADNRTHAIISKNILDN-TTINDECRCCYFEP
AY678276_160211..161212      NWFKFYISIKSDYCSILYMVVDGSVMHAIADNRTHAIISKNILDN-TTINDECRCCYFEP
D11079_15653..16657          NWFKFYISIKSDYCSILYMVVDGSVMHAIADNRTHAIISKNILDN-TTINDECRCCYFEP
AY243312_157669..158673      NWFKFYISIKSDYCSILYMVVDGSVMHAIADNRTHAIISKNILDN-TTINDECRCCYFEP
M35027_156683..157687        NWFKFYISIKSDYCSILYMVVDGSVMHAIADNRTHAIISKNILDN-TTINDECRCCYFEP
AY689436_140620..141645      NWFKFYVELRHCYTTSLMLVIDGTVLYVGTDKDTHCLISKGRANK-QEAIDDCHCCYNDV
AY689437_143702..144727      NWFKFYVELRHCYTTSLMLVIDGTVLYVGTDKDTHCLISKGRANK-QEAIDDCHCCYNDV
AF410153_128372..129358      NWFKFYIELRHGYTSSLVIIVDGTILYAGADVKTHCEISKKRTIR-EEIRDDCMCCYRAS
AY077832_129452..130456      DWFKFYVEFNHNYCTALTVIIDGSVLYSRSDYKTHCVISKYQSKK-DEINDDCCCCYNTP
AY077833_129452..130456      DWFKFYVEFNHNYCTALTVIIDGSVLYSRSDYKTHCVISKYQSKK-DEINDDCCCCYNTP
AY077834_129254..130258      DWFKFYVEFNHNYCTALTVIIDGSVLYSRSDYKTHCVISKYQSKK-DEINDDCCCCYNTP
AY077835_129145..130149      DWFKFYVEFNHNYCTALTVIIDGSILYSRSDYKTHCIISKYQSKK-DEINDDCCCCYNTP
AY077836_129209..130213      DWFKFYVEFNHNYCTALTVIIDGSILYSRSDYKTHCIISKYQSKK-DEINDDCCCCYNTP
AF409137_129991..130998      DWFKFYVEFNHNYCTSLTVIIDGSILYSRSDYKTHCIISKYQSKK-DEINDDCCCCYNTP
AF325528_129980..130987      DWFKFYVEFNHNYCTSLTVIIDGSILYSRSDYKTHCIISKYQSKK-DEINDDCCCCYNTP
AF409138_129790..130797      DWFKFYVEFNHNYCTALTVIIDGSILYSRSDYKTHCIISKYQSKK-DEINDDCCCCYNTP
AF170722_131457..132386      DWFSFYVELFHCYTSVLYAVIDGVVLYANADYKTHCVISDGRRYK-EDVKDDCICCYTSP
AF030894_1..78               ------------------------------------------------------------
U46577_1..549                DWFSFYVEVFHCYTSVIYAVVDGAVLYANADYKTHCTISDGRRHR-EDVTDDCLCCHVSP
AF170726_132908..133840      DWFSFYVEVFHCYTSVIYAVVDGAVLYANADYKTHCTISDDRRHR-EDVTDDCLCCHVSP
U46578_1..439                DWFSFYVEVFHCYTSVIYAVVDGAVLYANADYKTHCTISDDRRHR-EDVTDDCLCCHVSP
                                                                                         

DQ377805_26382..27419        PLFYMSKRTLLASTTMDANFVNVLRRTCVLRAGGLDITVRVVEGNPRTTRLLIVAAAAVE
AY386371_120962..121981      SVCVLSKNELLKKSVCESI-----RGGFTFTVLDVGNFSASFVGKYPNFDYLKITLSTLN
AJ293568_129314..130330      HVYTLSKSDLLEKSVCEPI-----RGGLALLNLEVGKFSASFIGKYPNFKYIKIALSTLH
Y16780_149456..150460        QIKILDRDEMLNGSSCDMN-----RHCIMMNLPDIGEFGSSILGKY-EPDMIKIALSVAG
X69198_148442..149446        QIKILDRDEMLNGSSCDMN-----RHCIMMNLPDIGEFGSSILGKY-EPDMIKIALSVAG
X67118_3257..4261            QIKILDRDEMLNGSSCDMN-----RHCIMMNLPDIGEFGSSILGKY-EPDMIKIALSVAG
L22579_149041..150045        QIKILDRDEMLNGSSCDMN-----RHCIMMNLPDIGEFGSSILGKY-EPDMIKIALSVAG
X94355_174245..175249        QIKILDRDEMLNGSSCDMN-----RHCIMMNLPDVGEFGSSMLGKY-EPDMIKIALSVAG
AF380138_156366..157370      QIRILDRDEMLNGSSCYMN-----RHCIMMNLPDVGEFGSSMLGKY-EPDMIKIALSVAG
DQ011155_156385..157389      QIRILDRDEMLNGSSCYMN-----RHCIMMNLPDVGEFGSSMLGKY-EPDMIKIALSVAG
DQ011154_156443..157447      QIRILDRDEMLNGSSCYMN-----RHCIMMNLPDVGEFGSSMLGKY-EPDMIKIALSVAG
DQ011157_156355..157359      QIRILDRDEMLNGSSCYMN-----RHCIMMNLPDVGEFGSSMLGKY-EPDMIKIALSVAG
DQ011153_156355..157359      QIRILDRDEMLNGSSCYMN-----RHCIMMNLPDVGEFGSSMLGKY-EPDMIKIALSVAG
DQ011156_156825..157829      QIRILDRDEMLNGSSCYMN-----RHCIMMNLPDVGEFGSSMLGKY-EPDMIKIALSVAG
AY741551_156362..157366      QIRILDRDEMLNGSSCYMN-----RHCIMMNLPDVGEFGSSMLGKY-EPDMIKIALSVAG
AY753185_156545..157549      QIRILDRDEMLNGSSCYMN-----RHCIMMNLPDVGEFGSSMLGKY-EPDMIKIALSVAG
AY603973_156290..157294      QIRILDRDEMLNGSSCYMN-----RHCIMMNLPDVGEFGSSMLGKY-EPDMIKIALSVAG
AY678277_160331..160552      ------------------------------------------------------------
AY678275_160333..160554      ------------------------------------------------------------
AF438165_159556..160560      QIKILDRDEMLNGSSCDMN-----RHCIMMNLPDIGEFGSSILGKY-EPDMIKIALSVAG
AY009089_157672..158676      QIKILDRDEMLNGSSCDMN-----RHCIMMNLPDIGEFGSSILGKY-EPDMIKIALSVAG
AF482758_174804..175808      QIKILDRDEMLNGSSCDMN-----RHCIMMNLPDVGEFGSSILGKY-EPDMIKIALSVAG
AF012825_166153..167157      QIKILDRDEMLNGSSCDMN-----RHCIMMNLPDVGEFGSSILGKY-VPDMIKIALSVAG
AY313847_160480..160689      ------------------------------------------------------------
AY313848_160512..161504      QIRILDRDEMLNGSSCDMN-----RHCIMMNLPDVGKFGSSMLGKY-EPDMIKIALSVAG
AY603355_142636..143568      QIRILDRDEMLNGSSCDMN-----RHCIMMNLPDVGEFGSSMLGKY-EPDMIKIALSVAG
X91135_55..987               QIRILDRDEMLNGSSCDMN-----RHCIMMNLPDVGEFGSSMLGKY-EPDMIKIALSVAG
U94848_148426..149358        QIRILDRDEMLNGSSCDMN-----RHCIMMNLPDVGEFGSSMLGKY-EPDMIKIALSVAG
AY313847_160668..161468      QIRILDRDEMLNGSSCDMN-----RHCIMMNLPDVGKFGSSMLGKY-EPDMIKIALLVAG
DQ377945_163198..163998      QIRILDRDEMLNGSSCDMN-----RHCIMMNLPDVGKFGSSMLGKY-EPDMIKIALSVAG
AY678277_160531..161331      QIRILDRDEMLNGSSCDMN-----RHCIMMNLPDVGEFGSSMLGKY-EPDMIKIALSVAG
AY678275_160533..161333      QIRILDRDEMLNGSSCDMN-----RHCIMMNLPDVGEFGSSMLGKY-EPDMIKIALSVAG
AY678276_160211..161212      QIRILDRDEMLNGSSCDMN-----RHCIMMNLPDVGEFGSSMLGKY-EPDMIKIALSVAG
D11079_15653..16657          QIRILDRDEMLNGSSCDMN-----RHCIMMNLPDVGKFGSSMLGKY-EPDMIKIALSVAG
AY243312_157669..158673      QIRILDRDEMLNGSSCDMN-----RHCIMMNLPDVGKFGSSMLGKY-EPDMIKIALSVAG
M35027_156683..157687        QIRILDRDEMLNGSSCDMN-----RHCIMMNLPDVGEFGSSMLGKY-EPDMIKIALSVAG
AY689436_140620..141645      SLCVFDKRELLQKTICSSI-----RGGLHIIIKTIGNFSAGAVGIIPKFDYIKITMSAAC
AY689437_143702..144727      SLCVFDKRELLQKTICSSI-----RGGLHIIIKTIGNFSAGAVGIIPKFDYIKITMSAAC
AF410153_128372..129358      AICIFDKFQVMEKVSCKCI-----RGGVHIICNGLGEFGSSYVGKYPNHDNIRIVVGAAY
AY077832_129452..130456      SVYILNKKEIIDYVSCNTI-----RGGIHISLKGVGDFSSSYIGKCPNVEHLKVVIGSTY
AY077833_129452..130456      SVYILNKKEIIDYVSCNTI-----RGGIHISLKGVGDFSSSYIGKCPNVEHLKVVIGSTY
AY077834_129254..130258      SVYILNKKEIIDYVSCNTI-----RGGIHISLKGVGDFSSSYIGKCPNVEHLKVVIGSTY
AY077835_129145..130149      SVYILNKKEIIEYVSCNTI-----RGGIHISLKGVGDFSSSYIGKCPNVEHLKVVIGSTY
AY077836_129209..130213      SVYILNKKEIIEYVSCNTI-----RGGIHISLKGVGDFSSSYIGKCPNVEHLKVVIGSTY
AF409137_129991..130998      SVYILNKKEIIEYVSCNTI-----RGGIHISLKGVGDFSSSYIGKCPNVEHLKVVIGSTY
AF325528_129980..130987      SVYILNKKEIIEYVSCNTI-----RGGIHISLKGVGDFSSSYIGKCPNVEHLKVVIGSTY
AF409138_129790..130797      SVYILNKKEIIEYVSCNTI-----RGGIHISLKGVGDFSSSYIGKCPNVEHLKVVIGSTY
AF170722_131457..132386      QIRTFGPH-VAENIECHVI-----RDGLCIDIKHVGKFGASYTGTY-NERYIKIAIGSVY
AF030894_1..78               ------------------------------------------------------------
U46577_1..549                QIRTFGTQVMENV-ECRVV-----RDGLCIEIKHVGKFGASCVGAY-NTRYIKIAIGSVY
AF170726_132908..133840      QIRTFG-TQVMENVECRVV-----RDGLCIEIKHVGKFGASCVGAY-NTRYIKIAIGSVY
U46578_1..439                QIRTFGTQVMENV-ECRVV-----RDGLCIEIKHVGKFGASCVGAY-NTRYIKIAIGSVY
                                                                                         

DQ377805_26382..27419        LMIKTRSSFPGANQAGRFFFGVAKA
AY386371_120962..121981      HMISRKEKVSGKIVNGYRFYGICHK
AJ293568_129314..130330      YMIDKKEKISGKMINGYYFYGISHR
Y16780_149456..150460        NLIRNQDYIPGRRGYSYYVYGIASR
X69198_148442..149446        NLIRNQDYIPGRRGYSYYVYGIASR
X67118_3257..4261            NLIRNQDYIPGRRGYSYYVYGIASR
L22579_149041..150045        NLIRNQDYIPGRRGYSYYVYGIASR
X94355_174245..175249        NLIRNRDYIPGRRGYSYYVYGIASR
AF380138_156366..157370      NLIRNRDYIPGRRGYSYYVYGIASR
DQ011155_156385..157389      NLIRNRDYIPGRRGYSYYVYGIASR
DQ011154_156443..157447      NLIRNRDYIPGRRGYSYYVYGIASR
DQ011157_156355..157359      NLIRNRDYIPGRRGYSYYVYGIASR
DQ011153_156355..157359      NLIRNRDYIPGRRGYSYYVYGIASR
DQ011156_156825..157829      NLIRNRDYIPGRRGYSYYVYGIASR
AY741551_156362..157366      NLIRNRDYIPGRRGYSYYVYGIASR
AY753185_156545..157549      NLIRNRDYIPGRRGYSYYVYGIASR
AY603973_156290..157294      NLIRNRDYIPGRRGYSYYVYGIASR
AY678277_160331..160552      -------------------------
AY678275_160333..160554      -------------------------
AF438165_159556..160560      NLIRNRDYIPGRRGYSYYVYGIASR
AY009089_157672..158676      NLIRNRDYIPGRRGYSYYVYGIASR
AF482758_174804..175808      SLIRNRDYIPGRRGYSYYVYGIASR
AF012825_166153..167157      NLIRNRDYIPGRRGYNYYVYGIASR
AY313847_160480..160689      -------------------------
AY313848_160512..161504      NLIRNRDYIPGRRGYSYYVYGIASR
AY603355_142636..143568      ------------------IWKVL--
X91135_55..987               ------------------IWKVL--
U94848_148426..149358        ------------------IWKVL--
AY313847_160668..161468      NLIRNRDYIPGRRGYSYYVYGIASR
DQ377945_163198..163998      NLIRNRDYIPGRRGYSYYVYGIASR
AY678277_160531..161331      NLIRNRDYIPGRRGYSYYVYGIASR
AY678275_160533..161333      NLIRNRDYIPGRRGYSYYVYGIASR
AY678276_160211..161212      NLIRNRDYIPGRRGYSYYVYGIASR
D11079_15653..16657          NLIRNRDYIPGRRGYSYYVYGIASR
AY243312_157669..158673      NLIRNRDYIPGRRGYSYYVYGIASR
M35027_156683..157687        NLIRNRDYIPGRRGYSYYVYGIASR
AY689436_140620..141645      IMLTKDDKLSGKTNIGSYIYGIAHR
AY689437_143702..144727      IMLTKDDKLSGKTNIGSYIYGIAHR
AF410153_128372..129358      DMLTKQDCISGKLATGSCLYGIARR
AY077832_129452..130456      DMLTKQDSISGKKMYCSYIYGIAHR
AY077833_129452..130456      DMLTKQDSISGKKMYCSYIYGIAHR
AY077834_129254..130258      DMLTKQDSISGKKMYCSYIYGIAHR
AY077835_129145..130149      DMLTKQDSISGKKMYCSYIYGIAHR
AY077836_129209..130213      DMLTKQDSISGKKMYCSYIYGIAHR
AF409137_129991..130998      DMLTKQDSISGKKMYCSYIYGIAHR
AF325528_129980..130987      DMLTKQDSISGKKMYCSYIYGIAHR
AF409138_129790..130797      DMLTKQDSISGKKMYCSYIYGIAHR
AF170722_131457..132386      DIILKQDRMSGKKRHSCYVYGIARR
AF030894_1..78               DILLKQDGLSGKKRHSCYVYGIARR
U46577_1..549                DIILKQDGMSGKKRHSCYVYGITRR
AF170726_132908..133840      DIILKQDGMSGKKRHSCYVYGIARR
U46578_1..439                DIILKQDGMSGKKRHSCYVYGIARR
                                                      
