# Supplementary material for: Identification of multiple independent horizontal gene transfers into poxviruses using a comparative genomics approach
Source: BMC Evol Biol. 2008 Feb 27;8:67. doi: 10.1186/1471-2148-8-67 (PMC2268676; doi:10.1186/1471-2148-8-67)
Supplement: Additional file 8 — Multiple sequence alignments for all poxvirus families. [file 1471-2148-8-67-S8.gz › Network/Servers/gen153069.gen.tcd.ie/Users/kirsten/poxvirus/aln/12.aln]

CLUSTAL W (1.81) multiple sequence alignment

AY598434_101..778            ----------MDLSGFKEDDFFLYEKIMNTFFTKLYISS-AIASGTCNITIKRLVLKNS-
AF063866_163810..164538      -------------MGASASVNTIVSNINNRVENSLTQEASASATANCNVEIGSITFKST-
AF250284_184913..185653      -------------MGASASINTIVSDITNRVENSLIQTANASAQAICRVTIGSISFRST-
DQ356948_101690..102442      -------------MGAAASLQTTVNNINQKISNKLVQTASASATANCKVNIGSLRFHTN-
AY386265_48516..49250        -------------MGAAASIQTTVTTINERIRNELQQTASASATADCDVTIGSLIIRKN-
AY386264_48327..49061        -------------MGAAASIQTTVTTVSERIRNELEQSASASATADCDVTIGSLIIRKN-
AY386263_47194..47928        -------------MGAAASIQTTVTTVSERIRNELEQSASASATADCDVTIGSLIIRKN-
U30335_1..236                ------------------------------------------------------------
AX754989_47572..48306        -------------MGAAASIQTTVTTVSERIRNELEQSASASATADCDVTIGSLIIRKN-
DQ184476_47578..48312        -------------MGAAASIQTTVTTVSERIRNELEQSASASATADCDVTIGSLIIRKN-
U60315_85669..86400          -------------MGAAASVQTTVTTLNERISNKLEQSASASATANCNVSIGNIYFGRN-
U86906_1612..2188            -------------MGAAASVQTTVTTLNERISNKLEQSASASATANCNVSIGNIYFGRN-
AY318871_208564..209295      -------------MGAAASIQTTVTTLNKRISEKLEQSAQASAAANCDIHIGNILFKKN-
AF198100_161408..162139      -------------MGAAASIQTTVTTINKKISEKLEQTASASATANCDINIGNIIFKKN-
AJ581527_152774..153505      -------------MGAAASIQTTVTTINKKISEKLEQTASASATANCDINIGNIIFKKN-
D00320_1953..2684            -------------MGAAASIQTTVTTINKKICEKLEQTASASRTANCDINIGNIIFKKN-
AF438165_79869..80621        -------------MGAAASIQTTVNTLSERISSKLEQEANASTQTKCDVEIGNFYIRQN-
AY009089_78079..78831        -------------MGAAASIQTTVNTLSERISSKLEQEANASTQTKCDVEIGNFYIRQN-
AF012825_85830..86582        -------------MGAAASIQTTVNTLSERISSKLEQEANASAQTKCNIEIGNFYIRQN-
DQ011157_76760..77512        -------------MGAAASIQTTVNTLSERISSKLEQEANASAQTKCDIEIGNFYIRQN-
AY741551_76753..77505        -------------MGAAASIQTTVNTLSERISSKLEQEANASAQTKCDIEIGNFYIRQN-
DQ011153_76760..77512        -------------MGAAASIQTTVNTLSERISSKLEQEANASAQTKCDIEIGNFYIRQN-
AF380138_77076..77828        -------------MGAAASIQTTVNTLSERISSKLEQEANASAQTKCDIEIGNFYIRQN-
AY753185_76992..77744        -------------MGAAASIQTTVNTLSERISSKLEQEANASAQTKCDIEIGNFYIRQN-
DQ011155_77191..77943        -------------MGAAASIQTTVNTLSERISSKLEQEANASAQTKCDIEIGNFYIRQN-
AY603973_76749..77501        -------------MGAAASIQTTVNTLSERISSKLEQEANASAQTKCDIEIGNFYIRQN-
DQ011154_77210..77962        -------------MGAAASIQTTVNTLSERISSKLEQEANASAQTKCDIEIGNFYIRQN-
DQ011156_77225..77977        -------------MGAAASIQTTVNTLSERISSKLEQEANASAQTKCDIEIGNFYIRQN-
AY160187_1..753              -------------MGAAASIQTTVNTLSERISSKLEQEANASAQTKCDIEIGNFYIRQN-
AF482758_93755..94507        -------------MGAAASIQTTVNTLSERISSKLEQEANASAQTKCDIEIGNFYIRQN-
AF095689_76595..77347        -------------MGAAASIQTTVNTLSERISSKLEQEANASAQTKCDIEIGNFYIRQN-
Y16780_68853..69605          -------------MGAAASIQTTVNTLSERISSKLEQEANASAQTKCDIEIGNFYIRQN-
X76267_9808..10560           -------------MGAAASIQTTVNTLSERISSKLEQEANASAQTKCDIEIGNFYIRQN-
X67119_17724..18476          -------------MGAAASIQTTVNTLSERISSKLEQEANASAQTKCDIEIGNFYIRQN-
X69198_67839..68591          -------------MGAAASIQTTVNTLSERISSKLEQEANASAQTKCDIEIGNFYIRQN-
L22579_68472..69224          -------------MGAAASIQTTVNTLSERISSKLEQEANASAQTKCDIEIGNFYIRQN-
S55844_1076..1828            -------------MGAAASIQTTVNTLSERISSKLEQEANASAQTKCDIEIGNFYIRQN-
AF226617_1..753              -------------MGAAASIQTTVNTLSERISSKLEQEANASAQTKCDIEIGNFYIRQN-
AY484669_81758..82510        -------------MGAAASIQTTVNTLSERISSKLEQEANASAQTKCDIEIGNFYIRQN-
AY243312_77025..77777        -------------MGAAASIQTTVNTLSERISSKLEQEANASAQTKCDIEIGNFYIRQN-
X94355_93258..94010          -------------MGAAASIQTTVNTLSERISSKLEQEANASAQTKCDIEIGNFYIRQN-
X01978_913..1665             -------------MGAAASIQTTVNTLSERISSKLEQEANASAQTKCDIEIGNFYIRQN-
AY678277_79647..80399        -------------MGAAASIQTTVNTLSERISSKLEQEANASAQTKCDIEIGNFYIRQN-
M35027_80156..80908          -------------MGAAASIQTTVNTLSERISSKLEQEANASAQTKCDIEIGNFYIRQN-
AY603355_66071..66823        -------------MGAAASIQTTVNTLSERISSKLEQEANASAQTKCDIEIGNFYIRQN-
DQ377945_82432..83184        -------------MGAAASIQTTVNTLSERISSKLEQEANASAQTKCDIEIGNFYIRQN-
AY313847_79858..80610        -------------MGAAASIQTTVNTLSERISSKLEQEANASAQTKCDIEIGNFYIRQN-
AY313848_79921..80673        -------------MGAAASIQTTVNTLSERISSKLEQEANASAQTKCDIEIGNFYIRQN-
AY678275_79647..80399        -------------MGAAASIQTTVNTLSERISSKLEQEANASAQTKCDIEIGNFYIRQN-
U94848_71861..72613          -------------MGAAASIQTTVNTLSERISSKLEQEANASAQTKCDIEIGNFYIRQN-
AY678276_79526..80275        -------------MGAAASIQTTVNTLSERISSKLEQEANASAQTKCDIEIGNFYIRQN-
AF170722_53353..54081        -------------MGAAASVQTTVNTLTQKISSSLEQTSSASAQTNCEVEIGNISFKKN-
AF170726_54182..54910        -------------MGAAASVQTTVNTLTQKISSSLEQTSSASAQTNCEVEIGNISFKKN-
AY386371_48807..49550        -------------MGAAASIQTTVNTLNEKISNTLEQSASAEAQTNCDIEIGSIVFRQN-
AJ293568_54301..55044        -------------MGAAASIQTTVNTLNEKISNTLEQDASATAQANCDIEIGSIIFRQN-
AF410153_52020..52769        -------------MGAAASIQTTVNTLNQKISNKLEQSAEASAEAKCDIEIGNITFRQN-
AY689436_61663..62409        -------------MGAAASVQTTVNTLNEKISNKLEQTAEASAIAKCDIEIGSITFRQN-
AY689437_64715..65461        -------------MGAAASVQTTVNTLNEKISNKLEQTAEASAIAKCDIEIGSITFRQN-
AY077832_52684..53418        -------------MGAAASIQTTVNTLNEKISSNLEQTAEATAEAKCDIEIGNIVFRQN-
AY077833_52792..53526        -------------MGAAASIQTTVNTLNEKISSNLEQTAEATAEAKCDIEIGNIVFRQN-
AY077834_52598..53332        -------------MGAAASIQTTVNTLNEKISSNLEQTAEATAEAKCDIEIGNIVFRQN-
AF409137_53154..53891        -------------MGAAASIQTTVNTLNEKISSKLEQTAEATAEAKCDIEIGSIVFRQN-
AF409138_53027..53764        -------------MGAAASIQTTVNTLNEKISSKLEQTAEATAEAKCDIEIGSIVFRQN-
AF325528_53153..53890        -------------MGAAASIQTTVNTLNEKISSKLEQTAEATAEAKCDIEIGSIVFRQN-
AY077835_52550..53284        -------------MGAAASIQTTVNTLNEKISSKLEQTAEATAEAKCDIEIGSIVFRQN-
AY077836_52613..53347        -------------MGAAASIQTTVNTLNEKISSKLEQTAEATAEAKCDIEIGSIVFRQN-
AY318871_163677..164318      -------------MENNQVLSNLYYLFSEKYLEKLSKYQ-DVSSINCGIHIGRI-SGYA-
AF198100_134129..134770      -------------MENQQVISNLYYLFSEKYLEKLNQHP-DTSNVRCGIHIGYL-SGEA-
AJ581527_128937..129578      -------------MENQQVISNLYYLFSEKYLEKLNQHP-DTSNVRCGIHIGYL-SGEA-
DQ356948_34288..33650        -------------MGPGP----LFDLVVANYLRRLALYA-GVARSDCAIHVGEI-RGRLG
AY386265_132100..132774      -MPPPTLPTPPQPDPVRADTGSLYDAFLARFLRALAARA-APASAACAVRVGAV-RGRL-
AY186733_6024..6698          -MPPPTPPTPPQPDPVQADTGSLYDAFLARFLRALAARS-APASAACAVRVGAV-RGRL-
AY386263_132971..133648      MPLQTPPTPPHSPEPTPAAPGSLYDVFLARFLRRLAARA-APASAACAVRVGAV-RGRL-
AY186732_7192..7866          -MPPRTPPTPHSPEPTPAAPGSLYDVFLARFLRQLAARA-APASAACAVRVGAV-RGRL-
CQ858322_2..223              ------------------------------------------------------------
AX234472_2..223              ------------------------------------------------------------
S67520_1..223                ------------------------------------------------------------
AX754989_133246..133923      MPPRTPPTPPHSPEPTPAAPGSLYDVFLARFLRRLAARA-APASAACAVRVGAV-RGRL-
DQ184476_133250..133927      MPPRTPPTPPHSPEPTPAAPGSLYDVFLARFLRRLAARA-APASAACAVRVGAV-RGRL-
U29944_1534..2211            MPPRTPPTPPHSPEPTPAAPGSLYDVFLARFLRRLAARA-APASAACAVRVGAV-RGRL-
AF542070_1..226              ------------------------------------------------------------
AY386264_134011..134691      MPPRTPPTPPHYPEPTPAAPGSLYDVFLARFLRRLAARA-APASAACAVRVGAV-RGRL-
S67522_2..226                ------------------------------------------------------------
U60315_19644..20285          -------------MASAA-LSTLYGAFVARYLRKLSLYS-TTNSVTCAIHVGRI-VGTL-
U32423_1422..1850            --------------MASAALSTLYGAFVARYLRKLSLYS-TTNSVTCAIHVGRI-VGTL-
U86894_3481..4122            --------------MASAALSTLYGAFVARYLRKLSLYS-TTNSVTCAIHVGRI-VGTL-
U52849_1572..2213            -------------MASAA-LSTLYGAFVARYLRKLSLYS-TTNSVTCAIHVGRI-VGTL-
DQ377804_8251..8895          -------------MDNTVAEETLYDIFVSKYLQRIAEHA-APTQTACAVHIGEI-RGTM-
AY340997_17..421             ------------------------------------------------------------
Y16780_27657..28295          -------------MAETKEFKTLYNLFIDSYLQKLAQHS-IPTNVTCAIHIGEV-IGQF-
X69198_26672..27310          -------------MAETKEFKTLYNLFIDSYLQKLAQHS-IPTNVTCAIHIGEV-IGQF-
L22579_27296..27934          -------------MAETKEFKTLYNLFIDSYLQKLAQHS-IPTNVTCAIHIGEV-IGQF-
U18340_26908..27546          -------------MAETKEFKTLYNLFIDSYLQKLAQHS-IPTNVTCAIHIGEV-IGQF-
U18337_26678..27316          -------------MAETKEFKTLYNLFIDSYLQKLAQHS-IPTNVTCAIHIGEV-IGQF-
U18338_27657..28295          -------------MAETKEFKTLYNLFIDSYLQKLAQHS-IPTNVTCAIHIGEV-IGQF-
AF438165_38694..39332        -------------MAETKEFKTLYNLFIDSYLQKLAQYS-IPTNVTCAIHIGEV-IGQF-
AY009089_36904..37542        -------------MAETKEFKTLYNLFIDSYLQKLAQYS-IPTNVTCAIHIGEV-IGQF-
AF482758_52492..53130        -------------MAETKEFKTLYNLFIDSYLQKLAQHS-IPTNVTCAIHIGEV-IGQF-
AF012825_44586..45224        -------------MAETKEFKTLYNLFIDSYLQKLAQHS-IPTNVTCAIHIGEV-IGQF-
M34368_119..757              -------------MAETKEFKTLYNLFIDSYLQKLAQHS-IPTNVTCAIHIGEV-IGQF-
AY484669_40539..41177        -------------MAETKEFKTLYNLFIDSYLQKLAQHS-IPTNVTCAIHIGEV-IGQF-
AY678277_38447..39085        -------------MAETKEFKTLYNLFIDSYLQKLAQHS-IPTNVTCAIHIGEV-IGQF-
M35027_38938..39576          -------------MAETKEFKTLYNLFIDSYLQKLAQHS-IPTNVTCAIHIGEV-IGQF-
AY243312_35834..36472        -------------MAETKEFKTLYNLFIDSYLQKLAQHS-IPTNVTCAIHIGEV-IGQF-
AY603355_25001..25639        -------------MAETKEFKTLYNLFIDSYLQKLAQHS-IPTNVTCAIHIGEV-IGQF-
X94355_52071..52709          -------------MAETKEFKTLYNLFIDSYLQKLAQHS-IPTNVTCAIHIGEV-IGQF-
AY313848_38773..39411        -------------MAETKEFKTLYNLFIDSYLQKLAQHS-IPTNVTCAIHIGEV-IGQF-
AF095689_35378..36016        -------------MAETKEFKTLYNLFIDSYLQKLAQHS-IPTNVTCAIHIGEV-IGQF-
AY678275_38447..39085        -------------MAETKEFKTLYNLFIDSYLQKLAQHS-IPTNVTCAIHIGEV-IGQF-
U94848_30791..31429          -------------MAETKEFKTLYNLFIDSYLQKLAQHS-IPTNVTCAIHIGEV-IGQF-
M57977_7265..7903            -------------MAETKEFKTLYNLFIDSYLQKLAQHS-IPTNVTCAIHIGEV-IGQF-
AY678276_38963..38328        -------------MAETKEFKTLYNLFIDSYLQKLAQHS-IPTNVTCAIHIGEV-IGQF-
DQ011157_36010..36648        -------------MAETKEFKTLYNLFIDSYLQKLAQHS-IPTNVTCAIHIGEV-IGQF-
AY741551_36001..36639        -------------MAETKEFKTLYNLFIDSYLQKLAQHS-IPTNVTCAIHIGEV-IGQF-
DQ011153_36010..36648        -------------MAETKEFKTLYNLFIDSYLQKLAQHS-IPTNVTCAIHIGEV-IGQF-
AF380138_36079..36717        -------------MAETKEFKTLYNLFIDSYLQKLAQHS-IPTNVTCAIHIGEV-IGQF-
AY753185_36240..36878        -------------MAETKEFKTLYNLFIDSYLQKLAQHS-IPTNVTCAIHIGEV-IGQF-
DQ011155_36198..36836        -------------MAETKEFKTLYNLFIDSYLQKLAQHS-IPTNVTCAIHIGEV-IGQF-
AY603973_35997..36635        -------------MAETKEFKTLYNLFIDSYLQKLAQHS-IPTNVTCAIHIGEV-IGQF-
DQ011154_36217..36855        -------------MAETKEFKTLYNLFIDSYLQKLAQHS-IPTNVTCAIHIGEV-IGQF-
DQ011156_36473..37111        -------------MAETKEFKTLYNLFIDSYLQKLAQHS-IPTNVTCAIHIGEV-IGQF-
DQ377945_41266..41904        -------------MAETKEFKTLYNLFIDSYLQKLAQHS-IPTNVTCAIHIGEV-IGQF-
AY313847_38718..39356        -------------MAETKEFKTLYNLFIDSYLQKLAQHS-IPTNVTCAIHIGEV-IGQF-
AF170722_17780..18427        -------------MEPVAQLNTLYTLFVKRYLHNLSLYT-TPVNTTCAIHIGEI-QGVF-
AF170726_18569..19216        -------------MEPTAQLNTLYTLFVKRYLHNLSLYT-TPVNTTCAIHIGEI-RGVF-
AY386371_14799..15443        -------------MEEIQRVNTLYNLFVERYLQRLSSHS-VPTNISCGIHIGEV-KGEL-
AJ293568_18088..18732        -------------MTEIQRVNTLYDLFIEKYLQRLSLHS-VPTNINCGIHIGEV-NGEL-
AY689436_23655..23011        ------------MEENQVKINTLYNLFVDRYLQNLSLYS-VPVNTTCGIHIGEI-RGVF-
AY689437_26563..25919        ------------MEENQVKINTLYNLFVDRYLQNLSLYS-VPVNTTCGIHVGEI-RGVF-
L22013_1444..2091            -------------MENPVRINTLYNVFVERYIENLSIYS-IPINSTCGIHIGEI-KGTF-
AF410153_13509..14156        -------------MENPVRINTLYNVFVERYIENLSIYS-IPINSTCGIHIGEI-KGTF-
AY077835_16097..15450        -------------MENHFQVDTLYNLFIERYLQNLSLYS-VPVNTTCGIHISEI-KGTL-
AY077836_16160..15513        -------------MENHFQVDTLYNLFIERYLQNLSLYS-VPVNTTCGIHISEI-KGTL-
AY077832_16286..15639        -------------MENHFQVDALYNLFIERYLQNLSLYS-VPVNTTCGIHISEI-KGTL-
AY077833_16395..15748        -------------MENHFQVDALYNLFIERYLQNLSLYS-VPVNTTCGIHISEI-KGTL-
AY077834_16196..15549        -------------MENHFQVDALYNLFIERYLQNLSLYS-VPVNTTCGIHISEI-KGTL-
AF336128_10927..11577        -------------MENHFQVDTLYNLFIERYLQNLSLYS-VPVNTTCGIHISEI-KGTL-
AF409137_16027..16677        -------------MENHFQVDTLYNLFIERYLQNLSLYS-VPVNTTCGIHISEI-KGTL-
AF325528_16026..16676        -------------MENHFQVDTLYNLFIERYLQNLSLYS-VPVNTTCGIHISEI-KGTL-
AF409138_15902..16552        -------------MENHFQVDTLYNLFIERYLQNLSLYS-VPVNTTCGIHISEI-KGTL-
AF063866_89128..89853        -------------MDQLG--LDIYNQIYERYLIKLNRNT-ANASINCNIDVGLIETENI-
AF250284_202313..203059      ----MNESQLQTRNSSINIGRTIFNDVYTRFIDKLNRIS-STTNINCNININEIRTSNI-
                                                                                         

AY598434_101..778            STCKIDVKNVCMLNSSKTTSLLIESIKDNEKFITKDIEKKLKR---FNIDYKQWDNSELK
AF063866_163810..164538      KGCVVEVSNLCSAQAEASVDAVVNATIDFYNDLSFEQKQEAPAWFTAAFGVNTTTTNITN
AF250284_184913..185653      QGCTIEVRNLCSAQAVAQVDAVVNATIDFYNNLTFEQKQEAPTWFTVAYGINTTVTTIEN
DQ356948_101690..102442      KGCAVNIRNLCSADAKASVQSILDAVSESYDGLTSAQKAFAPSLLTAALNIQTDVNNVVK
AY386265_48516..49250        LGCSVSVQNMCSADASAQLDAVMKAVSSTFNDLSADQKAYVPGLLTAALNIQTTVTTAVK
AY386264_48327..49061        LGCSVSVRNMCSANAGAQLDAVMKAVSSTFNDLSSDQKAYVPGLLTAALNIQTTVNTAVK
AY386263_47194..47928        LGCSVSVRNMCSANAGAQLDAVMKAVSSTFNDLSSDQKAYVPGLLTAALNIQTTVNTAVK
U30335_1..236                ------------------------------------------------------------
AX754989_47572..48306        LGCSVSVRNMCSANAGAQLDAVMKAVSSTFNDLSSDQKAYVPGLLTAALNIQTTVNTAVK
DQ184476_47578..48312        LGCSVSVRNMCSANAGAQLDAVMKAVSSTFNDLSSDQKAYVPGLLTAALNIQTTVNTAVK
U60315_85669..86400          HGCNVLVKNMCSANADAQLDAIVKAATEVYNELSEEQKAYAPSLLTAALNIQTNVSTVTK
U86906_1612..2188            HGCNVLVKNMCSANADAQLDAIVKAATEVYNELSEEQKAYAPSLLTAALNIQTNVSTVTK
AY318871_208564..209295      RGCNVLVKNMCSANASAQLDAIVSAVKEVYNDLSAEQKAYAPSLLTAALNIQTNVSTITQ
AF198100_161408..162139      KGCNVLVKNMCSANASAQLDAIVSAVREVYDQLTEQQKAYAPSLLTAALNIQTNVSTITQ
AJ581527_152774..153505      KGCNVLVKNMCSANASAQLDAIVSAVREVYDQLTEQQKAYAPSLLTAALNIQTNVSTITQ
D00320_1953..2684            KGCNVLVKNMCSANASAQLDAIVSAVREVYDQLTEQQKAYAPSLLTAALNIQTNVSTITQ
AF438165_79869..80621        HGCNLTVKNMCSADADAQLDAVLSAATETYSGLTPEQKAYVPAMFTAALNIQTSVNTVVR
AY009089_78079..78831        HGCNLTVKNMCSADADAQLDAVLSAATETYSGLTPEQKAYVPAMFTAALNIQTSVNTVVR
AF012825_85830..86582        HGCNLTVKNMCSADADAQLDAVLSAATETYSGLTPEQKAYVPAMFTAALNIQTSVNTVVR
DQ011157_76760..77512        HGCNITVKNMCSADADAQLDAVLSAATETYSGLTPEQKAYVPAMFTAALNIQTSVNTVVR
AY741551_76753..77505        HGCNITVKNMCSADADAQLDAVLSAATETYSGLTPEQKAYVPAMFTAALNIQTSVNTVVR
DQ011153_76760..77512        HGCNITVKNMCSADADAQLDAVLSAATETYSGLTPEQKAYVPAMFTAALNIQTSVNTVVR
AF380138_77076..77828        HGCNITVKNMCSADADAQLDAVLSAATETYSGLTPEQKAYVPAMFTAALNIQTSVNTVVR
AY753185_76992..77744        HGCNITVKNMCSADADAQLDAVLSAATETYSGLTPEQKAYVPAMFTAALNIQTSVNTVVR
DQ011155_77191..77943        HGCNITVKNMCSADADAQLDAVLSAATETYSGLTPEQKAYVPAMFTAALNIQTSVNTVVR
AY603973_76749..77501        HGCNITVKNMCSADADAQLDAVLSAATETYSGLTPEQKAYVPAMFTAALNIQTSVNTVVR
DQ011154_77210..77962        HGCNITVKNMCSADADAQLDAVLSAATETYSGLTPEQKAYVPAMFTAALNIQTSVNTVVR
DQ011156_77225..77977        HGCNITVKNMCSADADAQLDAVLSAATETYSGLTPEQKAYVPAMFTAALNIQTSVNTVVR
AY160187_1..753              HGCNITVKNMCSADADAQLDAVLSAATETYSGLTPEQKAYVPAMFTAALNIQTSVNTVVR
AF482758_93755..94507        HGCNLTVKNMCSADADAQLDAVLSAATETYSSLTPEQKAYVPAMFTAALNIQTSVNTVVR
AF095689_76595..77347        HGCNLTVKNMCSADADAQLDAVLSAATETYSGLTPEQKAYVPAMFTAALNIQTSVNTVVR
Y16780_68853..69605          HGCNLTVKNMCSADADAQLDAVLSAATETYSGLTPEQKTYVPAMFTAALNIQTSVNTVVR
X76267_9808..10560           HGCNLTVKNMCSADADAQLDAVLSAATETYSGLTPEQKTYVPAMFTAALNIQTSVNTVVR
X67119_17724..18476          HGCNLTVKNMCSADADAQLDAVLSAATETYSGLTPEQKAYVPAMFTAALNIQTSVNTVVR
X69198_67839..68591          HGCNLTVKNMCSADADAQLDAVLSAATETYSGLTPEQKAYVPAMFTAALNIQTSVNTVVR
L22579_68472..69224          HGCNLTVKNMCSADADAQLDAVLSAATETYSGLTPEQKAYVPAMFTAALNIQTSVNTVVR
S55844_1076..1828            HGCNLTVKNMCSADADAQLDAVLSAATETYSGLTPEQKAYVPAMFTAALNIQTSVNTVVR
AF226617_1..753              HGCNLTVKNMCSADADAQLDAVLSAATETYSGLTPEQKAYVPAMFTAALNIQTSVNTVVR
AY484669_81758..82510        HGCNLTVKNMCSADADAQLDAVLSAATETYSGLTPEQKAYVPAMFTAALNIQTSVNTVVR
AY243312_77025..77777        HGCNLTVKNMCSADADAQLDAVLSAATETYSGLTPEQKAYVPAMFTAALNIQTSVNTVVR
X94355_93258..94010          HGCNLTVKNMCSADADAQLDAVLSAATETYSGLTPEQKAYVPAMFTAALNIQTSVNTVVR
X01978_913..1665             HGCNLTVKNMCSADADAQLDAVLSAATETYSGLTPEQKAYVPAMFTAALNIQTSVNTVVR
AY678277_79647..80399        HGCNLTVKNMCSADADAQLDAVLSAATETYSGLTPEQKAYVPAMFTAALNIQTSVNTVVR
M35027_80156..80908          HGCNLTVKNMCSADADAQLDAVLSAATETYSGLTPEQKAYVPAMFTAALNIQTSVNTVVR
AY603355_66071..66823        HGCNLTVKNMCSADADAQLDAVLSAATETYSGLTPEQKAYVPAMFTAALNIQTSVNTVVR
DQ377945_82432..83184        HGCNLTVKNMCSADADAQLDAVLSAATETYSGLTPEQKAYVPAMFTAALNIQTSVNTVVR
AY313847_79858..80610        HGCNLTVKNMCSADADAQLDAVLSAATETYSGLTPEQKAYVPAMFTAALNIQTSVNTVVR
AY313848_79921..80673        HGCNLTVKNMCSADADAQLDAVLSAATETYSGLTPEQKAYVPAMFTAALNIQTSVNTVVR
AY678275_79647..80399        HGCNLTVKNMCSADADAQLDAVLSAATETYSGLTPEQKAYVPAMFTAALNIQTSVNTVVR
U94848_71861..72613          HGCNLTVKNMCSADADAQLDAVLSAATETYSGLTPEQKAYVPAMFTAALNIQTSVNTVVR
AY678276_79526..80275        HGCNLTVKNMCSADADAQLDAVLSAATETYSGLTPEQKAYVPAMFTAALNIQTSVNTVVR
AF170722_53353..54081        NGCNVTVKNLCSANANSQLESVLSAATETYDSLTPEQKAYVPSLMTAALNIQTSVNTVVK
AF170726_54182..54910        TGCNVTVKNLCSANANSQLDSVLSAATETYDSLTPEQKAYVPSLMTAALNIQTSVNTVVK
AY386371_48807..49550        RGCNVTVKNLCSSDADAQLEAVIKAANETYESLTPEQKAYVPGLMTAALNIQTSVNTVVK
AJ293568_54301..55044        RGCNVTVKNLCSANADAQLDAVLKAASDTYESLTPEQKAYVPGLMTAALNIQTSVNTVVK
AF410153_52020..52769        RGCNVIVKNLCSAQANAQLDAVIKAATETYDSLTPDQKAYVPGLLTAALNIQTSVNTVVK
AY689436_61663..62409        RGCNVTVKNLCSAKADAQLDAVLKAATETYDSLTPEQKAYVPGLMTAALNIQTSVNTVVK
AY689437_64715..65461        RGCNVTVKNLCSAKADAQLDAVLKAATETYDSLTPEQKAYVPGLMTAALNIQTSVNTVVK
AY077832_52684..53418        KGCNVTVKNLCSSKAESQLDAILKAATETYDSLTPDQKAYVPGLITAALNIQTSVNTVVK
AY077833_52792..53526        KGCNVTVKNLCSSKAESQLDAILKAATETYDSLTPDQKAYVPGLITAALNIQTSVNTVVK
AY077834_52598..53332        KGCNVTVKNLCSSKAESQLDAILKAATETYDSLTPDQKAYVPGLITAALNIQTSVNTVVK
AF409137_53154..53891        KGCNVTVKNLCSSKAESQLDAILKAATETYDSLTPDQKAYVPGLMTAALNIQTSVNTVVK
AF409138_53027..53764        KGCNVTVKNLCSSKAESQLDAILKAATETYDSLTPDQKAYVPGLMTAALNIQTSVNTVVK
AF325528_53153..53890        KGCNVTVKNLCSSKAESQLDAILKAATETYDSLTPDQKAYVPGLMTAALNIQTSVNTVVK
AY077835_52550..53284        KGCNVTVKNLCSSKAESQLDAILKAATETYDLLTPDQKAYVPGLMTAALNIQTSVNTVVK
AY077836_52613..53347        KGCNVTVKNLCSSKAESQLDAILKAATETYDLLTPDQKAYVPGLMTAALNIQTSVNTVVK
AY318871_163677..164318      KNCRISIVNACNSDGEKNFQLLLEALVETIENFPNKERNRIAA--DLGVNIEDYKLGKKT
AF198100_134129..134770      KNCIVSIINACNSNEQKSFQLLIESLIETIENLPEKQQKEIAK--SIGINIDDYKAGKKT
AJ581527_128937..129578      KNCIVSIINACNSNEQKSFQLLIESLIETIENLPEKQQKEIAK--SIGINIDDYKAGKKT
DQ356948_34288..33650        GNCRVRLVNKCNSNAAVSFALLLESLEEVLDLAAPADKRAIGR--SLGVDF-DTFRSRTT
AY386265_132100..132774      RNCELVVLNRCHTDATEALALASSALADTLASIPREDRIAVAK--ELGID--PDKPQLTP
AY186733_6024..6698          RNCELVVLNRCHTDATEALVLASSALADTLASIPREDRIAVAK--ELGID--PDKPQLTP
AY386263_132971..133648      RNCELVVLNRCHADAAGALALASAALADTLAELPRADKLAVAR--ELGVD--PEHPELMP
AY186732_7192..7866          RNCELVVLNRCHADAAGALALASAALAETLAELPRADRLAVAR--ELGVD--PEHPELTP
CQ858322_2..223              ------------------------------------------------------------
AX234472_2..223              ------------------------------------------------------------
S67520_1..223                ------------------------------------------------------------
AX754989_133246..133923      RNCELVVLNRCHADAAGALALASAALAETLAELPRADKLAVAL--ELGVD--PEHPELTP
DQ184476_133250..133927      RNCELVVLNRCHADAAGALALASAALAETLAELPRADKLAVAL--ELGVD--PEHPELTP
U29944_1534..2211            RNCELVVLNRCHADAAGALALASAALAETLAELPRADKLAVAL--ELGVD--PEHPELTP
AF542070_1..226              ------------------------------------------------------------
AY386264_134011..134691      RNCELVVLNRCHADAADALALASAALAETLAALPAADRLAVAR--ELGVD--PEHPELTP
S67522_2..226                ------------------------------------------------------------
U60315_19644..20285          QNCSVRILNRCNNNDQLSFRLLLEAFAETVNLLPPKQRAEIAA--QVGVDL-EAASHEES
U32423_1422..1850            QNCSVRILNRCNNNDQLSFRLLLEAFAETVNLLPPKQRAEIAA--QVGVDL-EAASHEES
U86894_3481..4122            QNCSVRILNRCNNNDQLSFRLLLEAFAETVNLLPPKQRAEIAA--QVGVDL-EAASHEES
U52849_1572..2213            QNCSVRILNRCNNNDQLSFRLLLEAFAETVNLLPPKQRAEIAA--QVGVDL-EAASHEES
DQ377804_8251..8895          RGCELRVVNRCMNNARLSFSLMRDAFEETVAMLPESERRAVAA--EVGFD-----PGAPR
AY340997_17..421             ------------------------------------ERRAVAA--EVGFDP-GAPRDQPS
Y16780_27657..28295          KNCALRITNKCMSNTRLSFTLMVESFIEVISLLPEKDRRAIAE--EIGIDL-NDVPSAVS
X69198_26672..27310          KNCALRITNKCMSNTRLSFTLMVESFIEVISLLPEKDRRAIAE--EIGIDL-NDVPSAVS
L22579_27296..27934          KNCALRITNKCMSNTRLSFTLMVESFIEVISLLPEKDRRAIAE--EIGIDL-NDVPSAVS
U18340_26908..27546          KNCALRITNKCMSNTRLSFTLMVESFIEVISLLPEKDRRAIAE--EIGIDL-NDVPSAVS
U18337_26678..27316          KNCALRITNKCMSNTRLSFTLMVESFIEVISLLPEKDRRAIAE--EIGIDL-NDVPSAVS
U18338_27657..28295          KNCALRITNKCMSNTRLSFTLMVESFIEVISLLPEKDRRAIAE--EIGIDL-NDVPSAVS
AF438165_38694..39332        KNCALRITNKCMSNSRLSFTLMVESFIEVISLLPEKDRRVIAE--EIGIDL-DDVPSAVS
AY009089_36904..37542        KNCALRITNKCMSNSRLSFTLMVESFIEVISLLPEKDRRVIAE--EIGIDL-DDVPSAVS
AF482758_52492..53130        KNCALRITNKCMSNSRLSFTLMVESFIEVISLLPEKDRRAIAE--EIGIDL-NDLPSAVS
AF012825_44586..45224        KNCALRITNKCMSNSRLSFTLMVESFIEVISLLPEKDRRAIAE--EIGIDL-DDVPSAVS
M34368_119..757              KNCALRITNKCMSNSRLSFTLMVESFIEVISLLPEKDRRRIAE--EIGIDL-DDVPSAVS
AY484669_40539..41177        KNCALRITNKCMSNSRLSFTLMVESFIEVISLLPEKDRRAIAE--EIGIDL-DDVPSAVS
AY678277_38447..39085        KNCALRITNKCMSNSRLSFTLMVESFIEVISLLPEKDRRAIAE--EIGIDL-DDVPSAVS
M35027_38938..39576          KNCALRITNKCMSNSRLSFTLMVESFIEVISLLPEKDRRAIAE--EIGIDL-DDVPSAVS
AY243312_35834..36472        KNCALRITNKCMSNSRLSFTLMVESFIEVISLLPEKDRRAIAE--EIGIDL-DDVPSAVS
AY603355_25001..25639        KNCALRITNKCMSNSRLSFTLMVESFIEVISLLPEKDRRAIAE--EIGIDL-DDVPSAVS
X94355_52071..52709          KNCALRITNKCMSNSRLSFTLMVESFIEVISLLPEKDRRAIAE--EIGIDL-DDVPSAVS
AY313848_38773..39411        KNCALRITNKCMSNSRLSFTLMVESFIEVISLLPEKDRRAIAE--EIGIDL-DDVPSAVS
AF095689_35378..36016        KNCALRITNKCMSNSRLSFTLMVESFIEVISLLPEKDRRAIAE--EIGIDL-DDVPSAVS
AY678275_38447..39085        KNCALRITNKCMSNSRLSFTLMVESFIEVISLLPEKDRRAIAE--EIGIDL-DDVPSAVS
U94848_30791..31429          KNCALRITNKCMSNSRLSFTLMVESFIEVISLLPEKDRRAIAE--EIGIDL-DDVPSAVS
M57977_7265..7903            KNCALRITNKCMSNSRLSFTLMVESFIEVISLLPEKDRRAIAE--EIGIDL-DDVPSAVS
AY678276_38963..38328        KNCALRITNKCMSNSRLSFTLMVESFIEVISLLPEKDRRAIAE--EIGIDL-DDVPSAVS
DQ011157_36010..36648        KNCALRITNKCMSNSRLSFTLMVESFIEVISLLPEKDRRAIAE--EIGIDL-DDVPSVVS
AY741551_36001..36639        KNCALRITNKCMSNSRLSFTLMVESFIEVISLLPEKDRRAIAE--EIGIDL-DDVPSVVS
DQ011153_36010..36648        KNCALRITNKCMSNSRLSFTLMVESFIEVISLLPEKDRRAIAE--EIGIDL-DDVPSVVS
AF380138_36079..36717        KNCALRITNKCMSNSRLSFTLMVESFIEVISLLPEKDRRAIAE--EIGIDL-DDVPSVVS
AY753185_36240..36878        KNCALRITNKCMSNSRLSFTLMVESFIEVISLLPEKDRRAIAE--EIGIDL-DDVPSVVS
DQ011155_36198..36836        KNCALRITNKCMSNSRLSFTLMVESFIEVISLLPEKDRRAIAE--EIGIDL-DDVPSVVS
AY603973_35997..36635        KNCALRITNKCMSNSRLSFTLMVESFIEVISLLPEKDRRAIAE--EIGIDL-DDVPSVVS
DQ011154_36217..36855        KNCALRITNKCMSNSRLSFTLMVESFIEVISLLPEKDRRAIAE--EIGIDL-DDVPSVVS
DQ011156_36473..37111        KNCALRITNKCMSNSRLSFTLMVESFIEVISLLPEKDRRAIAE--EIGIDL-DDVPSVVS
DQ377945_41266..41904        KNCALRITNKCMSNSRLSFTLMVESFIEVISLLPEKDRRAIAE--EIGIDL-DDVPSVVS
AY313847_38718..39356        KNCALRITNKCMSNSRLSFTLMVESFIEVISLLPEKDRRAIAE--EIGIDL-DDVPSVVS
AF170722_17780..18427        ERCKLQILNFCSNNKELSFKLLIKTFREISEILPDKERDALAK--EIGIDLTKADDDPSQ
AF170726_18569..19216        ERCKLQVLNFCSSNKELSFKLLVKTFREISEILPDKERDALAK--EIGIDLTKADDDPNQ
AY386371_14799..15443        KRCNLRIINKCLNNPRLSFILMIESLLEVIDKLPEREKNEIAN--EIGIDI-HSNPEIIS
AJ293568_18088..18732        KRCNLRIINKCLNNPRLSFILMIESFLEVIDTLPEREKKEIAN--ELGIDI-NAGSKIIS
AY689436_23655..23011        NRCKLKIINRCLNNPKLSFVILIKTFKDIINILPQKEREELAD--EIGIDLKNDDISYVS
AY689437_26563..25919        NRCKLRIINRCLNNPKLSFVILVKTFKDIVNILPQKEREELAD--EIGIDLKNDDVSYVS
L22013_1444..2091            KRCFLKILNMCINDKELSFNILIKTLKDVTSTLSQKEKEELSK--EIGIDILNNDPKYVP
AF410153_13509..14156        KRCFLKILNMCINDKELSFNILIKTLKDVTSTLSQKEKEELSK--EIGIDILNNDPKYVP
AY077835_16097..15450        KGCKLKIINLCIDDKELSFYLLIKTFKEFANTLSQNEKYELAN--EVGIDLDNQDKNYIP
AY077836_16160..15513        KGCKLKIINLCIDDKELSFYLLIKTFKEFANTLSQNEKYELAN--EVGIDLDNQDKNYIP
AY077832_16286..15639        KGCKLKIINLCIDDKELSFYLLIKTFKEFANTLSQNEKYELAN--EVGIDLDNQDKNYIP
AY077833_16395..15748        KGCKLKIINLCIDDKELSFYLLIKTFKEFANTLSQNEKYELAN--EVGIDLDNQDKNYIP
AY077834_16196..15549        KGCKLKIINLCIDDKELSFYLLIKTFKEFANTLSQNEKYELAN--EVGIDLDNQDKNYIP
AF336128_10927..11577        KGCKLKIINLCIDDKELSFYLLIKTFKEFANTLSQNEKYELAN--EVGIDLDNQDKNYIP
AF409137_16027..16677        KGCKLKIINLCIDDKELSFYLLIKTFKEFANTLSQNEKYELAN--EVGIDLDNQDKNYIP
AF325528_16026..16676        KGCKLKIINLCIDDKELSFYLLIKTFKEFANTLSQNEKYELAN--EVGIDLDNQDKNYIP
AF409138_15902..16552        KGCKLKIINLCIDDKELSFYLLIKTFKEFANTLSQNEKYELAN--EVGIDLDNQDKNYIP
AF063866_89128..89853        NNCNLTFTNECVSNSSTNFTLLLESLVEVLKLLPPEQSSKIEK--KLGITLSELENGEDN
AF250284_202313..203059      NNCNIVLSNKCVSNEITSFTLLLQSLGETMLLLPEDRRTQIEN--ILGISTDDIINENDT
                                                                                         

AY598434_101..778            -------RTCEAF-ASVENTIDIDTFSIENCYSSTDSI-ASIILLNSSDASANCVSKNIV
AF063866_163810..164538      DFKNIVEQRCKAD-AVLNSSITVNNITVADCVAPESEGVIKFTFTNSGTAAGQCAISALL
AF250284_184913..185653      DFRNLVEQRCKSQ-AVLDSSITVDNILVNDCRAPGNEI-VRFTFVNSGTAAGQCAISALL
DQ356948_101690..102442      DFETYVKQTCLAD-SVLNSTITVNDIDMGDCQAPQGTI-MNFEFVNAGTASANCAMKAVL
AY386265_48516..49250        DFENYVRQTCTAD-SVIHNKIKVQSIVMDECASPPGGQTTHLEFINTGTASGNCGVKAVM
AY386264_48327..49061        DFETYVKQTCTAD-AVIHNKIKIQNIVMEECASLPGSPATHLEFVNTGTAAGNCGVKAVM
AY386263_47194..47928        DFETYMKQTCTAD-AVIHNKIKIQNIVMEECASLPGSPATHLEFVNTGTAVGNCGVKAVM
U30335_1..236                ----------------------IQNIVMEECASLPGSPATHLDFVNTGTAVGNCGVKAVM
AX754989_47572..48306        DFETYMKQTCTAD-AVVHNKIKIQNIVMEECASLPGSPATHLDFVNTGTAVGNCGVKAVM
DQ184476_47578..48312        DFETYMKQTCTAD-AVVHNKIKIQNIVMEECASLPGSPATHLDFVNTGTAVGNCGVKAVM
U60315_85669..86400          DFETYVKQACKAD-AVVNNTIKVQNLRVDECSAPSGML-MTFEFINTGTSVGNCAMKALL
U86906_1612..2188            DFETYVKQACKAD-AVVNNTIKVQNLRVDECSAPSGML-MTFEFINTGTSVGNCAMKALL
AY318871_208564..209295      DFETYLKQKCNSD-AVIKNTLSIQSLEVDDCSAPPGQI-MTFEFINTGTATGNCAMKSVL
AF198100_161408..162139      DFETYIKQKCNSD-AVINNIINVQSLEVDECSAPPGQI-MTFEFINTGTATGNCAMKSVL
AJ581527_152774..153505      DFETYIKQKCNSD-AVINNIINVQSLEVDECSAPPGQI-MTFEFINTGTATGNCAMKSVL
D00320_1953..2684            DFETYIKQKCNSD-AVINNIINVQSLEVDECSAPPGQI-MTFEFINTGTATGNCAMKSVL
AF438165_79869..80621        DFENYVKQTCNSS-AVVDNKLKIQNVIIDECYGAPGST-TNLEFINTGSSKGNCAIKALM
AY009089_78079..78831        DFENYVKQTCNSS-AVVDNKLKIQNVIIDECYGAPGST-TNLEFINTGSSKGNCAIKALM
AF012825_85830..86582        DFENYVKQTCNSS-AVVDNKLKIQNVIIDECYGAPGSP-TNLEFINTGSSKGNCAIKALM
DQ011157_76760..77512        DFENYVKQTCNSS-AVVDNKLKIQNVIIDECYGAPGSP-TNLEFINTGSSKGNCAIKALM
AY741551_76753..77505        DFENYVKQTCNSS-AVVDNKLKIQNVIIDECYGAPGSP-TNLEFINTGSSKGNCAIKALM
DQ011153_76760..77512        DFENYVKQTCNSS-AVVDNKLKIQNVIIDECYGAPGSP-TNLEFINTGSSKGNCAIKALM
AF380138_77076..77828        DFENYVKQTCNSS-AVVDNKLKIQNVIIDECYGAPGSP-TNLEFINTGSSKGNCAIKALM
AY753185_76992..77744        DFENYVKQTCNSS-AVVDNKLKIQNVIIDECYGAPGSP-TNLEFINTGSSKGNCAIKALM
DQ011155_77191..77943        DFENYVKQTCNSS-AVVDNKLKIQNVIIDECYGAPGSP-TNLEFINTGSSKGNCAIKALM
AY603973_76749..77501        DFENYVKQTCNSS-AVVDNKLKIQNVIIDECYGAPGSP-TNLEFINTGSSKGNCAIKALM
DQ011154_77210..77962        DFENYVKQTCNSS-AVVDNKLKIQNVIIDECYGAPGSP-TNLEFINTGSSKGNCAIKALM
DQ011156_77225..77977        DFENYVKQTCNSS-AVVDNKLKIQNVIIDECYGAPGSP-TNLEFINTGSSKGNCAIKALM
AY160187_1..753              DFENYVKQTCNSS-AVVDNKLKIQNVIIDECYGAPGSP-TNLEFINTGSSKGNCAIKALM
AF482758_93755..94507        DFENYVKQTCNSS-AVVDNKLKIQNVIIDECYGAPGSP-TNLEFINTGSSKGNCAIKALM
AF095689_76595..77347        DFENYVKQTSNSS-AVVDNKLKIQNVIIDECYAAPGSP-TNLEFINTGSSKGNCAIKALM
Y16780_68853..69605          DFENYVKQTCNSS-AVVDNKLKIQNVIIDECYGAPGSP-TNLEFINTGSSKGNCAIKALM
X76267_9808..10560           DFENYVKQTCNSS-AVVDNKLKIQNVIIDECYGAPGSP-TNLEFINTGSSKGNCAIKALM
X67119_17724..18476          DFENYVKQTCNSS-AVVDNKLKIQNVIIDECYGAPGSP-TNLEFINTGSSKGNCAIKALM
X69198_67839..68591          DFENYVKQTCNSS-AVVDNKLKIQNVIIDECYGAPGSP-TNLEFINTGSSKGNCAIKALM
L22579_68472..69224          DFENYVKQTCNSS-AVVDNKLKIQNVIIDECYGAPGSP-TNLEFINTGSSKGNCAIKALM
S55844_1076..1828            DFENYVKQTCNSS-AVVDNKLKIQNVIIDECYGAPGSP-TNLEFINTGSSKGNCAIKALM
AF226617_1..753              DFENYVKQTCNSS-AVVDNKLKIQNVIIDECYGAPGSP-TNLEFINTGSSKGNCAIKALM
AY484669_81758..82510        DFENYVKQTCNSS-AVVDNKLKIQNVIIDECYGAPGSP-TNLEFINTGSSKGNCAIKALM
AY243312_77025..77777        DFENYVKQTCNSS-AVVDNKLKIQNVIIDECYGAPGSP-TNLEFINTGSSKGNCAIKALM
X94355_93258..94010          DFENYVKQTCNSS-AVVDNKLKIQNVIIDECYGAPGSP-TNLEFINTGSSKGNCAIKALM
X01978_913..1665             DFENYVKQTCNSS-AVVDNKLKIQNVIIDECYGAPGSP-TNLEFINTGSSKGNCAIKALM
AY678277_79647..80399        DFENYVKQTCNSS-AVVDNKLKIQNVIIDECYGAPGSP-TNLEFINTGSSKGNCAIKALM
M35027_80156..80908          DFENYVKQTCNSS-AVVDNKLKIQNVIIDECYGAPGSP-TNLEFINTGSSKGNCAIKALM
AY603355_66071..66823        DFENYVKQTCNSS-AVVDNKLKIQNVIIDECYGAPGSP-TNLEFINTGSSKGNCAIKALM
DQ377945_82432..83184        DFENYVKQTCNSS-AVVDNKLKIQNVIIDECYGAPGSP-TNLEFINTGSSKGNCAIKALM
AY313847_79858..80610        DFENYVKQTCNSS-AVVDNKLKIQNVIIDECYGAPGSP-TNLEFINTGSSKGNCAIKALM
AY313848_79921..80673        DFENYVKQTCNSS-AVVDNKLKIQNVIIDECYGAPGSP-TNLEFINTGSSKGNCAIKALM
AY678275_79647..80399        DFENYVKQTCNSS-AVVDNKLKIQNVIIDECYGAPGSP-TNLEFINTGSSKGNCAIKALM
U94848_71861..72613          DFENYVKQTCNSS-AVVDNKLKIQNVIIDECYGAPGSP-TNLEFINTGSSKGNCAIKALM
AY678276_79526..80275        DFENYVKQTCNSS-AVVDNKLKIQNVIIDECYGAPGSP-TNLEFINTGSSKGNCAIKALM
AF170722_53353..54081        DFENYVRQKCTAD-SVVNNKLKVQNIIIDECAAADGSM-TNFEFINTGSSQGICAVKTLL
AF170726_54182..54910        DFENYVRQKCTAD-SVVNNKLKVQNIVIDECAAADGSS-TNFEFINTGSSQGICAVKTLL
AY386371_48807..49550        DFENHVKQTCNSK-SVVDNKLKIQNIFIDECAAPPGTI-TNFEFINSGTSKGICAIKTLM
AJ293568_54301..55044        DFENHVKQKCNSQ-SVVDNKLKIQNIFIDECSAPSGTT-TNFEFINSGTSKGICAIKTIM
AF410153_52020..52769        DFETYVKQTCTSK-SVIDNKLKIRNIFIDDCAAPAGTT-TNFEFINSGTSQGICAIKTLM
AY689436_61663..62409        DFESYVKQKCTSK-AIIDNKLKIQNIFIDECAAPPGTP-TNFEFINSGTSQGICAIKTLM
AY689437_64715..65461        DFESYVKQKCTSK-AVIDNKLKIQNIFIDECAAPPGTP-TNFEFINSGTSQGICAIKTLM
AY077832_52684..53418        DFETYVKQKCTSK-SVIDNKLKIHNIFIDECVAPTGTT-TNFEFINSGTSQGICAIKTLM
AY077833_52792..53526        DFETYVKQKCTSK-SVIDNKLKIHNIFIDECVAPTGTT-TNFEFINSGTSQGICAIKTLM
AY077834_52598..53332        DFETYVKQKCTSK-SVIDNKLKIHNIFIDECVAPTGTT-TNFEFINSGTSQGICAIKTLM
AF409137_53154..53891        DFETYVKQKCTSK-SVIDNKLKIHNIFIDECAAPTGTT-TNFEFINSGTSQGICAIKTLM
AF409138_53027..53764        DFETYVKQKCTSK-SVIDNKLKIHNIFIDECAAPTGTT-TNFEFINSGTSQGICAIKTLM
AF325528_53153..53890        DFETYVKQKCTSK-SVIDNKLKIHNIFIDECAAPTGTT-TNFEFINSGTSQGICAIKTLM
AY077835_52550..53284        DFETYVKQKCTSK-SVIDNKLKIHNIFIDECAAPTGTT-TNFEFINSGTSQGICAIKTLM
AY077836_52613..53347        DFETYVKQKCTSK-SVIDNKLKIHNIFIDECAAPTGTT-TNFEFINSGTSQGICAIKTLM
AY318871_163677..164318      DLQ----LHCESY-ASLTQHIDIQNFNIGTCYSPNDKY-VDIKVINTGSAISNCGVEIVL
AF198100_134129..134770      ELQ----QHCEAY-ANLTQHIDIQHFNIGTCYSPNDKY-TDIKIINTGSALSNCGVEIIL
AJ581527_128937..129578      ELQ----QHCEAY-ANLTQHIDIQHFNIGTCYSPNDKY-TDIKIINTGSALSNCGVEIIL
DQ356948_34288..33650        DLE----RRCRAE-ADLRNDLDVQTIHLGECDSP--VP-LEFQFVNSGSAVANCGLAAVF
AY386265_132100..132774      D------PACTAAEGALAQSIDLQTLDIGDCGVPGGRR-VRIALVNSGHAATNCALAKVA
AY186733_6024..6698          D------PACTAAEGALAQSIDLQTLDIGDCGVPGGRR-VRIALVNSGHAATNCALAKVA
AY386263_132971..133648      D------PACAGE-SALAQNIDIQTLDLGDCGDPKGRR-LRVALVNSGHAAANCALARVA
AY186732_7192..7866          D------PACAGE-SALAQNIDIQTLDLGDCGDPKGRR-LRVALVNSGHAAANCALARVA
CQ858322_2..223              -----------------------------------------------GHAAANCALARVA
AX234472_2..223              -----------------------------------------------GHAAANCALARVA
S67520_1..223                -----------------------------------------------GHAAANCALARVA
AX754989_133246..133923      D------PACAGE-SALAQNIDIQTLDLGDCGDPKGRR-LRVALVNSGHAAANCALARVA
DQ184476_133250..133927      D------PACAGE-SALAQNIDIQTLDLGDCGDPKGRR-LRVALVNSGHAAANCALARVA
U29944_1534..2211            D------PACAGE-SALAQNIDIQTLDLGDCGDPKGRR-LRVALVNSGHAAANCALARVA
AF542070_1..226              -----------------------------------------------GHAAANCALARVA
AY386264_134011..134691      D------PACAGE-SALAQNIDVQTLDLGDCGDPRGRR-LRVALVNSGHAAANCALARVA
S67522_2..226                -----------------------------------------------GHAAANCALARVA
U60315_19644..20285          RLE----RKCRAH-AALVQSIDVQTLNVGTCIAPPGRS-LAIQVVNSGSAAANCGLEAII
U32423_1422..1850            RLE----RKCRAH-AALVQSIDVQTLNVGTCIAPPGRS-LAIQVVNSGS-----------
U86894_3481..4122            RLE----RKCRAH-AALVQSIDVQTLNVGTCIAPPGRS-LAIQVVNSGSAAANCGLEAII
U52849_1572..2213            RLE----RKCRAH-AALVQSIDVQTLNVGTCIAPPGRS-LAIQVVNSGSAAANCGLEAII
DQ377804_8251..8895          DQPSVLERNCSAS-AAVNDIVDIQKLDIGECFAPPGRH-ILVQIVNSGSAEANCGLESVA
AY340997_17..421             VLE----RNCSAS-AAVNDIVDIQKLDIGECFAPPGRH-ILVQIVNSGSAEANCGLESVA
Y16780_27657..28295          KLE----KNCNAY-AEVNNIIDIQKLNIGECSAPPGQH-MLLQIVNTGSAGANCGLQTIL
X69198_26672..27310          KLE----KNCNAY-AEVNNIIDIQKLNIGECSAPPGQH-MLLQIVNTGSAGANCGLQTIL
L22579_27296..27934          KLE----KNCNAY-AEVNNIIDIQKLNIGECSAPPGQH-MLLQIVNTGSAGANCGLQTIL
U18340_26908..27546          KLE----KNCNAY-AEVNNIIDIQKLNIGECSAPPGQH-MLLQIVNTGSAGANCGLQTIL
U18337_26678..27316          KLE----KNCNAY-AEVNNIIDIQKLNIGECSAPPGQH-MLLQIVNTGSAGANCGLQTIL
U18338_27657..28295          KLE----KNCNAY-AEVNNIIDIQKLNIGECSAPPGQH-MLLQIVNTGSAGANCGLQTIL
AF438165_38694..39332        KLE----KNCNAY-AEVNNIIDIQKLNIGECSAPPGQH-MLLQIVNTGSAEANCGLQTIV
AY009089_36904..37542        KLE----KNCNAY-AEVNNIIDIQKLNIGECSAPPGQH-MLLQIVNTGSAEANCGLQTIV
AF482758_52492..53130        KLE----KNCNAY-AEVNNIIDIQKLDIGECSAPPGQH-MLLQIVNTGSAEANCGLQTIV
AF012825_44586..45224        KLE----KNCNAY-AEVNNIIDIQKLNIGECSAPPGQH-MLLQIVNTGSADANCGLQTIV
M34368_119..757              KLE----KNCNAY-AEVNNIIDIQKLDIGECSAPPGQH-MLLQIVNTGSAERNCGLQTIV
AY484669_40539..41177        KLE----KNCNAY-AEVNNIIDIQKLDIGECSAPPGQH-MLLQIVNTGSAEANCGLQTIV
AY678277_38447..39085        KLE----KNCNAY-AEVNNIIDIQKLDIGECSAPPGQH-MLLQIVNTGSAEANCGLQTIV
M35027_38938..39576          KLE----KNCNAY-AEVNNIIDIQKLDIGECSAPPGQH-MLLQIVNTGSAEANCGLQTIV
AY243312_35834..36472        KLE----KNCNAY-AEVNNIIDIQKLDIGECSAPPGQH-MLLQIVNTGSAEANCGLQTIV
AY603355_25001..25639        KLE----KNCNAY-AEVNNIIDIQKLDIGECSAPPGQH-MLLQIVNTGSAEANCGLQTIV
X94355_52071..52709          KLE----KNCNAY-AEVNNIIDIQKLDIGECSAPPGQH-MLLQIVNTGSAEANCGLQTIV
AY313848_38773..39411        KLE----KNCNAY-AEVNNIIDIQKLDIGECSAPPGQH-MLLQIVNTGSAEANCGLQTIV
AF095689_35378..36016        KLE----KNCNAY-AEVNNIIDIQKLDIGECSAPPGQH-MLLQIVNTGSAEANCGLQTIV
AY678275_38447..39085        KLE----KNCNAY-AEVNNIIDIQKLDIGECSAPPGQH-MLLQIVNTGSAEANCGLQTIV
U94848_30791..31429          KLE----KNCNAY-AEVNNIIDIQKLDIGECSAPPGQH-MLLQIVNTGSAEANCGLQTIV
M57977_7265..7903            KLE----KNCNAY-AEVNNIIDIQKLDIGECSAPPGQH-MLLQIVNTGSAEANCGLQTIV
AY678276_38963..38328        KLE----KNCNAY-AEVNNIIDIQKLDIGECSAPPGQH-MLLQIVNTGSAEANCGLQTIV
DQ011157_36010..36648        KLE----KNCNAY-AEVNNIIDIQKLNIGECSAPPGQH-MLLQIVNTGSAEANCGLQTIV
AY741551_36001..36639        KLE----KNCNAY-AEVNNIIDIQKLNIGECSAPPGQH-MLLQIVNTGSAEANCGLQTIV
DQ011153_36010..36648        KLE----KNCNAY-AEVNNIIDIQKLNIGECSAPPGQH-MLLQIVNTGSAEANCGLQTIV
AF380138_36079..36717        KLE----KNCNAY-AEVNNIIDIQKLNIGECSAPPGQH-MLLQIVNTGSAEANCGLQTIV
AY753185_36240..36878        KLE----KNCNAY-AEVNNIIDIQKLNIGECSAPPGQH-MLLQIVNTGSAEANCGLQTIV
DQ011155_36198..36836        KLE----KNCNAY-AEVNNIIDIQKLNIGECSAPPGQH-MLLQIVNTGSAEANCGLQTIV
AY603973_35997..36635        KLE----KNCNAY-AEVNNIIDIQKLNIGECSAPPGQH-MLLQIVNTGSAEANCGLQTIV
DQ011154_36217..36855        KLE----KNCNAY-AEVNNIIDIQKLNIGECSAPPGQH-MLLQIVNTGSAEANCGLQTIV
DQ011156_36473..37111        KLE----KNCNAY-AEVNNIIDIQKLNIGECSAPPGQH-MLLQIVNTGSAEANCGLQTIV
DQ377945_41266..41904        KLE----KNCNAY-AEVNNIIDIQKLDIGECSAPPGQH-MLLQIVNTGSAEANCGLQTIV
AY313847_38718..39356        KLE----KNCNAY-AEVNNIIDIQKLDIGECSAPPGQH-MLLQIVNTGSAEANCGLQTIV
AF170722_17780..18427        DIV----RNCNVF-SDVKNVIDIQKFDAGYCVAPENKH-ILLQIVNSGSAEANCVISSIV
AF170726_18569..19216        DVV----RNCNAS-SDINNVIDIQKFDAGYCVAPENKH-ILLQIVNSGSAEANCVISSIV
AY386371_14799..15443        KLE----RKCNAS-SDVNNIINIQSFDTGNCIAPENTY-ILLQVINTGSAESNCGLESIL
AJ293568_18088..18732        ELE----RKCNAS-SDVNNIINIQSFNAGNCIAPENTY-ILLQVINTGSAESNCGLEAIL
AY689436_23655..23011        ELE----RQCNAS-ADVNNIINIETFDVGNCSAPEDKY-ILLQIINSGTAEANCGLNAVM
AY689437_26563..25919        ELE----RRCNAS-ADVNNIINVETFDVGNCSAPEDKY-ILLQIINSGTAEANCGLNAVM
L22013_1444..2091            EII----RNCSSS-ADVTNIIDIQTLDVGKCIAPYDKQ-ILLQIVNSGTAEANCVMNSIM
AF410153_13509..14156        EII----RNCSSS-ADVTNIIDIQTLDVGKCIAPYDKQ-ILLQIVNSGTAEANCVMNSIM
AY077835_16097..15450        EII----RKCTST-STVTNVIDIQTFDIGECIAPNGKN-ILLQIINSGTSEANCVMNTIM
AY077836_16160..15513        EII----RKCTST-STVTNVIDIQTFDIGECIAPNGKN-ILLQIINSGTSEANCVMNTIM
AY077832_16286..15639        EII----RKCTSS-AAVTNVIDIKTFDIGECIAPNGKN-ILLQIINSGTSEANCVMNTIM
AY077833_16395..15748        EII----RKCTSS-AAVTNVIDIKTFDIGECIAPNGKN-ILLQIINSGTSEANCVMNTIM
AY077834_16196..15549        EII----RKCTSS-AAVTNVIDIKTFDIGECIAPNGKN-ILLQIINSGTSEANCVMNTIM
AF336128_10927..11577        EII----RKCTSS-AAVTNVIDIQTFDIGECIAPNGKN-ILLQIINFGTSEANCVMNTIM
AF409137_16027..16677        EII----RKCTSS-AAVTNVIDIQTLDIGECIAPNGKN-ILLQIINSGTSEANCVMNTIM
AF325528_16026..16676        EII----RKCTSS-AAVTNVIDIQTLDIGECIAPNGKN-ILLQIINSGTSEANCVMNTIM
AF409138_15902..16552        EII----RKCTSS-AAVTNVIDIQTFDIGECIAPNGKN-ILLQIINSGTSEANCVMNTIM
AF063866_89128..89853        GFV----QECKAQ-ASVNNSISVNEIKITNCYSTGSQP-AEFIFVNSGTVESNCGMSKIS
AF250284_202313..203059      GFI----NNCRAS-AVVDNSINIGTIEINDCYS--NFP-TDFLFLNAGSADANCGIKYIS
                                                                            .            

AY598434_101..778            KALGAS---DDGSVAELXKIERDKQNNRSIIQ-AI--LTIFIGIIFLVGLLVW--CVDF-
AF063866_163810..164538      DLQVAG---S------NT--VSAKQTTGTDWTVIFAYVALVAGIAIIAGIFYYI-YKLRL
AF250284_184913..185653      DLQVAG---S------NQ--VSASQSQGLNIG-NII-LYVAIAIIVIAISYVL--IKFFG
DQ356948_101690..102442      DVLTKS---S------DK--IASDQVSNNDFR-YYIYGAIAIAAIVGLFLTLY--YVKKM
AY386265_48516..49250        DVLAKA---S------TT--VKDQQVAGKGYQ-TI---IIAVVVAILAAVFAW--YARRM
AY386264_48327..49061        DVLAKA---S------TT--VRNNQEAGKGYQ-TI---IIAIVVAILAAIFAW--YARHM
AY386263_47194..47928        DVLAKA---S------TT--VRNDQEAGKGYQ-TI---IIAIVVAILAAIFAW--YARHM
U30335_1..236                DVLAKA---S------TT--VRNDQEAGKGYQ-TI---IIAIVVAILAAIFAW-------
AX754989_47572..48306        DVLAKA---S------TT--VRNDQEAGKGYQ-TI---IIAIVVAILAAIFAW--YARHM
DQ184476_47578..48312        DVLAKA---S------TT--VRNDQEAGKGYQ-TI---IIAIVVAILAAIFAW--YARHM
U60315_85669..86400          DVLTKS----------SD-RISGVQNTGTDIR--W----YVIVAAVVACVLLVLWYAKRM
U86906_1612..2188            DVLTKS----------SD-RISGVQNTGTDIR--W----YVIVAA---------------
AY318871_208564..209295      DVLTKS---S------DR--VSGNQESGNDFV-KY---LYIIGGVICFLILLY--YIKKL
AF198100_161408..162139      DVLTKS---S------DR--VSGNQSTGNDFS-KY---LYIIGGIICFLILLY--YAKKL
AJ581527_152774..153505      DVLTKS---S------DR--VSGNQSTGNDFS-KY---LYIIGGIICFLILLY--YAKKL
D00320_1953..2684            DVLTKS---S------DR--VSGNQSTGNDFS-KY---LYIIGGIICFLILLY--YAKKL
AF438165_79869..80621        QLTTKA---T------TQ--IAPRQVAGTGVQ-FY---IIVIGVIILAALFMY--YAKRM
AY009089_78079..78831        QLTTKA---T------TQ--IAPRQVAGTGVQ-FY---IIVIGVIILAALFMY--YAKRM
AF012825_85830..86582        QLTTKA---T------TQ--IAPRQVAGAGVQ-FY---MIVIGVIILAALFMY--YAKRM
DQ011157_76760..77512        QLTTKA---T------TQ--IAPRQVAGTGVQ-FY---MIVIGVIILAALFMY--YAKRM
AY741551_76753..77505        QLTTKA---T------TQ--IAPRQVAGTGVQ-FY---MIVIGVIILAALFMY--YAKRM
DQ011153_76760..77512        QLTTKA---T------TQ--IAPRQVAGTGVQ-FY---MIVIGVIILAALFMY--YAKRM
AF380138_77076..77828        QLTTKA---T------TQ--IAPRQVAGTGVQ-FY---MIVIGVIILAALFMY--YAKRM
AY753185_76992..77744        QLTTKA---T------TQ--IAPRQVAGTGVQ-FY---MIVIGVIILAALFMY--YAKRM
DQ011155_77191..77943        QLTTKA---T------TQ--IAPRQVAGTGVQ-FY---MIVIGVIILAALFMY--YAKRM
AY603973_76749..77501        QLTTKA---T------TQ--IAPRQVAGTGVQ-FY---MIVIGVIILAALFMY--YAKRM
DQ011154_77210..77962        QLTTKA---T------TQ--IAPRQVAGTGVQ-FY---MIVIGVIILAALFMY--YAKRM
DQ011156_77225..77977        QLTTKA---T------TQ--IAPRQVAGTGVQ-FY---MIVIGVIILAALFMY--YAKRM
AY160187_1..753              QLTTKA---T------TQ--IAPRQVAGTGVQ-FY---MIVIGVIILAALFMY--YAKRM
AF482758_93755..94507        QLTTKA---T------TQ--IAPRQVAGSGVQ-FY---MIVIGVIILAALFMY--YAKRM
AF095689_76595..77347        QLTTKA---T------TQ--IAPRQVAGTGVQ-FY---MIVIGVIILAALFMY--YAKRM
Y16780_68853..69605          QLTTKA---T------TQ--IAPRQVAGTGVQ-FY---MIVIGVIILAALFMY--YAKRM
X76267_9808..10560           QLTTKA---T------TQ--IAPRQVAGTGVQ-FY---MIVIGVIILAALFMY--YAKRM
X67119_17724..18476          QLTTKA---T------TQ--IAPRQVAGTGVQ-FY---MIVIGVIILAALFMY--YAKRM
X69198_67839..68591          QLTTKA---T------TQ--IAPRQVAGTGVQ-FY---MIVIGVIILAALFMY--YAKRM
L22579_68472..69224          QLTTKA---T------TQ--IAPRQVAGTGVQ-FY---MIVIGVIILAALFMY--YAKRM
S55844_1076..1828            QLTTKA---T------TQ--IAPRQVAGTGVQ-FY---MIVIGVIILAALFMY--YAKRM
AF226617_1..753              QLTTKA---T------TQ--IAPKQVAGTGVQ-FY---MIVIGVIILAALFMY--YAKRM
AY484669_81758..82510        QLTTKA---T------TQ--IAPKQVAGTGVQ-FY---MIVIGVIILAALFMY--YAKRM
AY243312_77025..77777        QLTTKA---T------TQ--IAPKQVAGTGVQ-FY---MIVIGVIILAALFMY--YAKRM
X94355_93258..94010          QLTTKA---T------TQ--IAPKQVAGTGVQ-FY---MIVIGVIILAALFMY--YAKRM
X01978_913..1665             QLTTKA---T------TQ--IAPKQVAGTGVQ-FY---MIVIGVIILAALFMY--YAKRM
AY678277_79647..80399        QLTTKA---T------TQ--IAPRQVAGTGVQ-FY---MIVIGVIILAALFMY--YAKRM
M35027_80156..80908          QLTTKA---T------TQ--IAPRQVAGTGVQ-FY---MIVIGVIILAALFMY--YAKRM
AY603355_66071..66823        QLTTKA---T------TQ--IAPRQVAGTGVQ-FY---MIVIGVIILAALFMY--YAKRM
DQ377945_82432..83184        QLTTKA---T------TQ--IAPRQVAGTGVQ-FY---MIVIGVIILAALFMY--YAKRM
AY313847_79858..80610        QLTTKA---T------TQ--IAPRQVAGTGVQ-FY---MIVIGVIILAALFMY--YAKRM
AY313848_79921..80673        QLTTKA---T------TQ--IAPRQVAGTGVQ-FY---MIVIGVIILAALFMY--YAKRM
AY678275_79647..80399        QLTTKA---T------TQ--IAPRQVAGTGVQ-FY---MIVIGVIILAALFMY--YAKRM
U94848_71861..72613          QLTTKA---T------TQ--IAPRQVAGTGVQ-FY---MIVIGVIILAALFMY--YAKRM
AY678276_79526..80275        QLTTKA---T------TQ--IAPRQVAGTGVQ-FY---MIVIGVIILAALFMY--YAKRM
AF170722_53353..54081        DVTTKA---S------TD--ISPRQSSGYGYQ-FY---IIAAVVLILSMVFIY--YAKKM
AF170726_54182..54910        DVTTKA---S------TD--ISPRQSSGYGYQ-FY---VIAAVVLILSMIFMY--YAKKM
AY386371_48807..49550        NVTTKA---S------TN--ISPNQSSGYGYQ-VY---VIAAIAIVLSMIFLY--YAKKM
AJ293568_54301..55044        DVTTKA---S------TN--ISPKQESGYGYQ-VY---VIAAIAIILSMIFLY--YAKKM
AF410153_52020..52769        DVTTKA---S------TN--IAPNQSSGYGYQ-YY---IIAVVIVILSMIFLY--YAKKM
AY689436_61663..62409        DVTTKA---S------TT--ISPSQSSGYGYQ-AY---VIAAVAVIFAMLFLY--YAKRM
AY689437_64715..65461        DVTTKA---S------TT--ISPSQSSGYGYQ-AY---VIAAVAVIFAMLFLY--YAKRM
AY077832_52684..53418        DVTTKA---S------TK--FSPSQSSGYGYQ-FY---IIAAVVVILSMVFLY--YVKKM
AY077833_52792..53526        DVTTKA---S------TK--FSPSQSSGYGYQ-FY---IIAAVVVILSMVFLY--YVKKM
AY077834_52598..53332        DVTTKA---S------TK--FSPSQSSGYGYQ-FY---IIAAVVVILSMVFLY--YVKKM
AF409137_53154..53891        DVTTKA---S------TK--FSPSQSSGYGYQ-FY---IIAAVVVILSMVFLY--YVKKM
AF409138_53027..53764        DVTTKA---S------TK--FSPSQSSGYGYQ-FY---IIAAVVVILSMVFLY--YVKKM
AF325528_53153..53890        DVTTKA---S------TK--FSPSQSSGYGYQ-FY---IIAAVVVILSMVFLY--YVKKM
AY077835_52550..53284        DVTTKA---S------TK--ISPSQSSGYGYQ-FY---IIAAVVVILSMVFLY--YVKKM
AY077836_52613..53347        DVTTKA---S------TK--ISPSQSSGYGYQ-FY---IIAAVVVILSMVFLY--YVKKM
AY318871_163677..164318      NKLLRS----------NKSVPIDNKLSMDTFSIKW----LVIYIVLILSILIILGYIYRT
AF198100_134129..134770      NKIKTN----------NPIVPIDNKLSMESFSIKW----FIIYIVLCVLILLLLGYIYRT
AJ581527_128937..129578      NKIKTN----------NPIVPIDNKLSMESFSIKW----FIIYIVLCVLILLLLGYIYRT
DQ356948_34288..33650        RALSAR----------ATSAPVEARVPVGRAD-RW----LAAGALLAIAACLA--IVALL
AY386265_132100..132774      SALTKR----------VP-VRRQEGLAAGGMP-PW---SVLLSVAAVVVVGTV--AVSLL
AY186733_6024..6698          SALTKR----------VP-ARRQEGLAAGGMP-PW---SVLLSVAAVVVVGTV--AVSLL
AY386263_132971..133648      TALTRR----------VP--ASRHGLAEGGVP-PW---TLLLAVAAVTVLGVV--AISLL
AY186732_7192..7866          TALTRR----------VP--ASRHGLAEGGTP-PW---TLLLAVAAVTVLSVV--AVSLL
CQ858322_2..223              TALTRR----------VP--ASRHGLAEGGTP-PW---TLLLAVAAVTVLGVV--AVSLL
AX234472_2..223              TALTRR----------VP--ASRHGLAEGGTP-PW---TLLLAVAAVTVLGVV--AVSLL
S67520_1..223                TALTRR----------VP--ASRHGLAEGGTP-PW---TLLLAVAAVTVLGVV--AVSLL
AX754989_133246..133923      TALTRR----------VP--ASRHGLAEGGTP-PW---TLLLAVAAVTVLGVV--AVSLL
DQ184476_133250..133927      TALTRR----------VP--ASRHGLAEGGTP-PW---TLLLAVAAVTVLGVV--AVSLL
U29944_1534..2211            TALTRR----------VP--ASRHGLAEGGTP-PW---TLLLAVAAVTVLGVV--AVSLL
AF542070_1..226              TALTRR----------VP--ASRHGLAEGGTP-PW---TLLLAVAAVTVLGVV--AVSLL
AY386264_134011..134691      TALTRH----------VP--ASRHGIAEGGTP-PW---TLLLAVAAVTVLGVV--AISLL
S67522_2..226                TALTRR----------VP--ASRHGLAEGGTP-PW---TLLLAVAAVAVLGVV--AISLL
U60315_19644..20285          RSLSQRP---------AFVPVDARRALCPGAL-AR--------LLAAAAAVLL--ALLAL
U32423_1422..1850            ------------------------------------------------------------
U86894_3481..4122            RSLSQR-PAF------VPVDARRALCPGALAR------LLAAAAAVLLALL----ALAAL
U52849_1572..2213            RSLSQR-PAF------VPVDARRALCPGALAR------LLAAAAAVLLALL----ALAAL
DQ377804_8251..8895          RSLNKR---A------TK-ELAPLHSSVPLAG-LW----KLGVAVLVALIAVV--LVCAM
AY340997_17..421             RSLNKR----------ATKELAPLHSSVPLAG-LW-----KLGVAVLVALIAVV-LVCAM
Y16780_27657..28295          KSLNKI---Y------VP-PIIENRLPY--YD-PW----FLVGVAIILVIFTV--AICSI
X69198_26672..27310          KSLNKI---Y------VP-PIIENRLPY--YD-PW----FLVGVAIILVIFTV--AICSI
L22579_27296..27934          KSLNKI---Y------VP-PIIENRLPY--YD-PW----FLVGVAIILVIFTV--AICSI
U18340_26908..27546          KSLNKI---Y------VP-PIIENRLPY--YD-PW----FLVGVAIILVIFTV--AICSI
U18337_26678..27316          KSLNKI---Y------VP-PIIENRLPY--YD-PW----FLVGVAIILVIFTV--AICSI
U18338_27657..28295          KSLNKI---Y------VP-PIIENRLPY--YD-PW----FLVGVAIILVIFTV--AICSI
AF438165_38694..39332        KSLNKI---Y------VP-PIIENRLPY--YD-PW----FIVGVAIILVIFTV--AICSI
AY009089_36904..37542        KSLNKI---Y------VP-PIIENRLPY--YD-PW----FIVGVAIILVIFTV--AICSI
AF482758_52492..53130        KSLNKI---Y------IP-PIIENRLPY--YD-PW----FLVGVAIILVIFTV--AICSI
AF012825_44586..45224        KSLNKI---Y------VP-PIIENRLPY--YD-PW----FLVGVAIILVIFTV--AICSI
M34368_119..757              KSLNKI---Y------VP-PIIENRLPY--YD-PW----FLVGVAIILVIFTV--AICSI
AY484669_40539..41177        KSLNKI---Y------VP-PIIENRLPY--YD-PW----FLVGVVIILVIFTV--AICSI
AY678277_38447..39085        KSLNKI---Y------VP-PIIENRLPY--YD-PW----FLVGVAIILVIFTV--AICSI
M35027_38938..39576          KSLNKI---Y------VP-PIIENRLPY--YD-PW----FLVGVAIILVIFTV--AICSI
AY243312_35834..36472        KSLNKI---Y------VP-PIIENRLPY--YD-PW----FLVGVAIILVIFTV--AICSI
AY603355_25001..25639        KSLNKI---Y------VP-PIIENRLPY--YD-PW----FLVGVAIILVIFTV--AICSI
X94355_52071..52709          KSLNKI---Y------VP-PIIENRLPY--YD-PW----FLVGVAIILVIFTV--AICSI
AY313848_38773..39411        KSLNKI---Y------VP-PIIENRLPY--YD-PW----FLVGVAIILVIFTV--AICSI
AF095689_35378..36016        KSLNKI---Y------VP-PIIENRLPY--YD-PW----FLVGVAIILVIFTV--AICSI
AY678275_38447..39085        KSLNKI---Y------VP-PIIENRLPY--YD-PW----FLVGVAIILVIFTV--AICSI
U94848_30791..31429          KSLNKI---Y------VP-PIIENRLPY--YD-PW----FLVGVAIILVIFTV--AICSI
M57977_7265..7903            KSLNKI---Y------VP-PIIENRLPY--YD-PW----FLVGVAIILVIFTV--AICSI
AY678276_38963..38328        KSLNKI---Y------VP-PIIENRLPY--YD-PW----FLVGVAIILVIFTV--AICSI
DQ011157_36010..36648        KSLNKI---Y------VP-PIIENRLPY--YD-PW----FLVGVAIILVIFTV--AICSI
AY741551_36001..36639        KSLNKI---Y------VP-PIIENRLPY--YD-PW----FLVGVAIILVIFTV--AICSI
DQ011153_36010..36648        KSLNKI---Y------VP-PIIENRLPY--YD-PW----FLVGVAIILVIFTV--AICSI
AF380138_36079..36717        KSLNKI---Y------VP-PIIENRLPY--YD-PW----FLVGVAIILVIFTV--AICSI
AY753185_36240..36878        KSLNKI---Y------VP-PIIENRLPY--YD-PW----FLVGVAIILVIFTV--AICSI
DQ011155_36198..36836        KSLNKI---Y------VP-PIIENRLPY--YD-PW----FLVGVAIILVIFTV--AICSI
AY603973_35997..36635        KSLNKI---Y------VP-PIIENRLPY--YD-PW----FLVGVAIILVIFTV--AICSI
DQ011154_36217..36855        KSLNKI---Y------VP-PIIENRLPY--YD-PW----FLVGVAIILVIFTV--AICSI
DQ011156_36473..37111        KSLNKI---Y------VP-PIIENRLPY--YD-PW----FLVGVAIILVIFTV--AICSI
DQ377945_41266..41904        KSLNKI---Y------VP-PIIENRLPY--YD-PW----FLVGVAIILVIFTV--AICSI
AY313847_38718..39356        KSLNKI---Y------VP-PIIENRLPY--YD-PW----FLVGVAIILVIFTV--AICSI
AF170722_17780..18427        RATNKI---A------LPDEFINNKLRVL-NS-PW----FIVFAVFVLIVFVI--CVCSI
AF170726_18569..19216        RATNKR---A------LPDEFVNNRLRVS-NR-PW----FIVFAVFVLIVFVI--CVCSI
AY386371_14799..15443        RSINKK---Y------IQKNKIINKPSLT-EK-PW----FIICFVIIFTVFVI--VISSL
AJ293568_18088..18732        KSMNKR---Y------IQENKIINKLPLS-EK-PW----FIICVVVIFMVFVI--AISSL
AY689436_23655..23011        NALNKR---Y------VPDPTIYNSLPY--NK-PW----FIIGSVIICFIFIL--GICSI
AY689437_26563..25919        NALNKR---Y------VPDPTIYNSLPF--SK-PW----FIIGSVIICFIFIL--GICSI
L22013_1444..2091            NSMNRR---Y------IDNANIYNYLNLT-NR-PW----FIFSIIIIAIIFVI--GICSI
AF410153_13509..14156        NSMNRR---Y------IDNANIYNYLNLT-NR-PW----FIFSIIIIAIIFVI--GICSI
AY077835_16097..15450        KSMSNR---Y------TINNYIDNRIPFINDV-HW----FIFFVLIIFIIFLL--GLCSI
AY077836_16160..15513        KSMSNR---Y------TINNYIDNRIPFINDV-HW----FIFFVLIIFIIFLL--GLCSI
AY077832_16286..15639        KSMSNR---Y------TINNYIDNRIPFINDV-HW----FIFFVLIIFIIFLL--GLCSI
AY077833_16395..15748        KSMSNR---Y------TINNYIDNRIPFINDV-HW----FIFFVLIIFIIFLL--GLCSI
AY077834_16196..15549        KSMSNR---Y------TINNYIDNRIPFINDV-HW----FIFFVLIIFIIFLL--GLCSI
AF336128_10927..11577        KSMSNR---Y------TINNYIDNRIPFINDV-HW----FIFFVLIIFIIFLL--GLCSI
AF409137_16027..16677        KSMSNR---Y------TINNYIDNRIPFINDV-HW----FIFFVLIIFIIFLL--GLCSI
AF325528_16026..16676        KSMSNR---Y------TINNYIDNRIPFINDV-HW----FIFFVLIIFIIFLL--GLCSI
AF409138_15902..16552        KSMSNR---Y------TINNYIDNRIPFINDV-HW----FIFFVLIIFIIFLL--GLCSI
AF063866_89128..89853        EALQNT---N----------IIIEKEDEVVTN-IFGVDLLGIIVLLVTLILAYI-FYCII
AF250284_202313..203059      DALLKL---D------NRKPELSLQLLFN-IK-MIDYIIILITILSIYILFIF--MSFLI
                                                                                         

AY598434_101..778            ---------KNI---FVFSFKSLLK----------PPKRI-----------------
AF063866_163810..164538      -----SPKDKVN---IELAKLGA-----TSSKIIQLSQYL---------------RG
AF250284_184913..185653      --NKPTIKQQIS---LELAKNGAVS---SQLI---QLSRY---------VSKIDDRD
DQ356948_101690..102442      --FVMSTDDKIK---LSLANREVPH---WLTL---LDTYLLGRRDTPHLLYE-----
AY386265_48516..49250        --LFTSTTDKIK---LELAKKPVVH---WTTY---LDTFF---TEFPPSV-------
AY386264_48327..49061        --LFMSTSDKIK---LELAKKPVVH---WTTY---LDTFF---TEFPPSV-------
AY386263_47194..47928        --LFMSTSDKIK---LELAKKPVVH---WTTY---LDTFF---TEFPPSV-------
U30335_1..236                ----------------------------YA---------------------------
AX754989_47572..48306        --LFMSTSDKIK---LELAKKPVVH---WTTY---LDTFF---TEFPPSV-------
DQ184476_47578..48312        --LFMSTSDKIK---LELAKKPVVH---WTTY---LDTFF---TEFPPSV-------
U60315_85669..86400          --LFTSTQDKIK---LILASKPDVH---WTTF---LDTFF---SSAPTVL-------
U86906_1612..2188            ---------------------------------------------------------
AY318871_208564..209295      --FFMSTNDKVK---VILAKKPDVH---WSTY---LDTYF---RSSPVII-------
AF198100_161408..162139      --FFMSTNDKVK---VLLAKKPDVH---WTTY---IDTYF---RSSPVLV-------
AJ581527_152774..153505      --FFMSTNDKVK---VLLAKKPDVH---WTTY---IDTYF---RSSPVLV-------
D00320_1953..2684            --FFMSTNDKVK---VLLAKKPDVH---WTTY---IDTYF---RSSPVLV-------
AF438165_79869..80621        --LFTSTNDKIK---LILANKENVH---WTTY---MDTFF---RTSPMVIATTDMQN
AY009089_78079..78831        --LFTSTNDKIK---LILANKENVH---WTTY---MDTFF---RTSPMVIATTDMQN
AF012825_85830..86582        --LFTSTHDKIK---LILANKENVH---WTTY---MDTFF---RTSPMVIATTDMQN
DQ011157_76760..77512        --LFTSTNDKIK---LILANKENVH---WTTY---MDTFF---RTSPMIIATTDIQN
AY741551_76753..77505        --LFTSTNDKIK---LILANKENVH---WTTY---MDTFF---RTSPMIIATTDIQN
DQ011153_76760..77512        --LFTSTNDKIK---LILANKENVH---WTTY---MDTFF---RTSPMIIATTDIQN
AF380138_77076..77828        --LFTSTNDKIK---LILANKENVH---WTTY---MDTFF---RTSPMIIATTDIQN
AY753185_76992..77744        --LFTSTNDKIK---LILANKENVH---WTTY---MDTFF---RTSPMIIATTDIQN
DQ011155_77191..77943        --LFTSTNDKIK---LILANKENVH---WTTY---MDTFF---RTSPMIIATTDIQN
AY603973_76749..77501        --LFTSTNDKIK---LILANKENVH---WTTY---MDTFF---RTSPMIIATTDIQN
DQ011154_77210..77962        --LFTSTNDKIK---LILANKENVH---WTTY---MDTFF---RTSPMIIATTDIQN
DQ011156_77225..77977        --LFTSTNDKIK---LILANKENVH---WTTY---MDTFF---RTSPMIIATTDIQN
AY160187_1..753              --LFTSTNDKIK---LILANKENVH---WTTY---MDTFF---RTSPMIIATTDMQN
AF482758_93755..94507        --LFTSTNDKIK---LILANKENVH---WTTY---MDTFF---RTSPMVIATTDIQN
AF095689_76595..77347        --LFTSTNDKIK---LILANKENVH---WTTY---MDTFF---RTSPMVIATTDMQN
Y16780_68853..69605          --LFTSTNDKIK---LILANKENVH---WTTY---MDTFF---RTSPMVIATTDIQN
X76267_9808..10560           --LFTSTNDKIK---LILANKENVH---WTTY---MDTFF---RTSPMVIATTDIQN
X67119_17724..18476          --LFTSTNDKIK---LILANKENVH---WTTY---MDTFF---RTSPMVIATTDIQN
X69198_67839..68591          --LFTSTNDKIK---LILANKENVH---WTTY---MDTFF---RTSPMVIATTDIQN
L22579_68472..69224          --LFTSTNDKIK---LILANKENVH---WTTY---MDTFF---RTSPMVIATTDIQN
S55844_1076..1828            --LFTSTNDKIK---LILANKENVH---WTTY---MDTFF---RTSPMVIATTDIQN
AF226617_1..753              --LFTSTNDKIK---LILANKENVH---WTTY---MDTFF---RTSPMVIATTDMQN
AY484669_81758..82510        --LFTSTNDKIK---LILANKENVH---WTTY---MDTFF---RTSPMVIATTDMQN
AY243312_77025..77777        --LFTSTNDKIK---LILANKENVH---WTTY---MDTFF---RTSPMVIATTDMQN
X94355_93258..94010          --LFTSTNDKIK---LILANKENVH---WTTY---MDTFF---RTSPMVIATTDMQN
X01978_913..1665             --LFTSTNDKIK---LILANKENVH---WTTY---MDTFF---RTSPMVIATTDMQN
AY678277_79647..80399        --LFTSTNDKIK---LILANKENVH---WTTY---MDTFF---RTSPMVIATTDMQN
M35027_80156..80908          --LFTSTNDKIK---LILANKENVH---WTTY---MDTFF---RTSPMVIATTDMQN
AY603355_66071..66823        --LFTSTNDKIK---LILANKENVH---WTTY---MDTFF---RTSPMVIATTDMQN
DQ377945_82432..83184        --LFTSTNDKIK---LILANKENVH---WTTY---MDTFF---RTSPMVIATTDMQN
AY313847_79858..80610        --LFTSTNDKIK---LILANKENVH---WTTY---MDTFF---RTSPMVIATTDMQN
AY313848_79921..80673        --LFTSTNDKIK---LILANKENVH---WTTY---MDTFF---RTSPMVIATTDMQN
AY678275_79647..80399        --LFTSTNDKIK---LILANKENVH---WTTY---MDTFF---RTSPMVIATTDMQN
U94848_71861..72613          --LFTSTNDKIK---LILANKENVH---WTTY---MDTFF---RTSPMVIATTDMQN
AY678276_79526..80275        --LFTSTNDKIK---LILANKENVH---WTTY---MDTFF---RTSPMVIATTDMQN
AF170722_53353..54081        --LFTSTKDKIK---IILANKPDVH---WTSY---LDTFF---STTHSI--------
AF170726_54182..54910        --LFTSTKDKIK---IILANKPDVH---WTSY---LDTFF---STVHSV--------
AY386371_48807..49550        --FFTSTKDKIK---LILASKPEVH---WSSY---IDTFF---SDSPTVIENIN---
AJ293568_54301..55044        --FFTSTKDKIK---LILASKPEVH---WSSY---IDTFF---SNSPTVIENIN---
AF410153_52020..52769        --LFTSTKDKIK---LILASKPDVH---WTSY---IDTFF---SNVPTVVEEPKLN-
AY689436_61663..62409        --LFMSTQDKIK---IILANKPEVH---WTSY---LDTFF---SNIPTIVDENNAK-
AY689437_64715..65461        --LFMSTQDKIK---IILANKPEVH---WTSY---LDTFF---SNIPTIVDENNAK-
AY077832_52684..53418        --LFTSTKDKIK---IILANKPEVH---WTSY---LDTFF---SNTPTIIEK-----
AY077833_52792..53526        --LFTSTKDKIK---IILANKPEVH---WTSY---LDTFF---SNTPTIIEK-----
AY077834_52598..53332        --LFTSTKDKIK---IILANKPEVH---WTSY---LDTFF---SNTPTIIEK-----
AF409137_53154..53891        --LFTSTKDKIK---IILANKPEVH---WTSY---LDTFF---SNTPTIIEK-----
AF409138_53027..53764        --LFTSTKDKIK---IILANKPEVH---WTSY---LDTFF---SNTPTIIEK-----
AF325528_53153..53890        --LFTSTKDKIK---IILANKPEVH---WTSY---LDTFF---SNTPTIIEK-----
AY077835_52550..53284        --LFTSTKDKIK---IILANKPEVH---WTSY---LDTFF---SNTPTIIEK-----
AY077836_52613..53347        --LFTSTKDKIK---IILANKPEVH---WTSY---LDTFF---SNTPTIIEK-----
AY318871_163677..164318      ---------------VRLKYI-------YGVY-------I-----------------
AF198100_134129..134770      ---------------VRIKYT-------YGVY-------I-----------------
AJ581527_128937..129578      ---------------VRIKYT-------YGVY-------I-----------------
DQ356948_34288..33650        ---------RTT---VTLRYR-------YATY---LDGRI---------------KG
AY386265_132100..132774      ---------RRA---LRLRFR-------FATR-----LRV-----------------
AY186733_6024..6698          ---------RRA---LRLRFR-------FATR-----LRV-----------------
AY386263_132971..133648      ---------RRA---LRVRYR-------FARP---AALRA-----------------
AY186732_7192..7866          ---------RRA---LRVRYQ-------FARP---AALRA-----------------
CQ858322_2..223              ---------RRA---LRVRYR-------FARP---AALRA-----------------
AX234472_2..223              ---------RRA---LRVRYR-------FARP---AALRA-----------------
S67520_1..223                ---------RRA---LRVRYR-------FARP---AALRA-----------------
AX754989_133246..133923      ---------RRA---LRVRYR-------FARP---AALRA-----------------
DQ184476_133250..133927      ---------RRA---LRVRYR-------FARP---AALRA-----------------
U29944_1534..2211            ---------RRA---LRVRYR-------FARP---AALRA-----------------
AF542070_1..226              ---------RRA---LRIRFQ-------YSKP--LNTLRV-----------------
AY386264_134011..134691      ---------RRA---LQIRFR-------YSKP--IQTLRV-----------------
S67522_2..226                ---------RRA---LRIRFR-------YSKS--IQTLRV-----------------
U60315_19644..20285          ---------AALRRRLRLRYQ-------YATD---L--YV-----------------
U32423_1422..1850            ---------------------------------------------------------
U86894_3481..4122            ---------RRR---LRLRYQ-------YATD-----LYV-----------------
U52849_1572..2213            ---------RRR---LRLRYQ-------YATD-----LYV-----------------
DQ377804_8251..8895          ---------RRR---IALKYR-------YGAF---V--YV-----------------
AY340997_17..421             ---------RRR---IALKYR-------YGAF-----VYV-----------------
Y16780_27657..28295          ---------RRN---LALKYR-------YGTF-----LYV-----------------
X69198_26672..27310          ---------RRN---LALKYR-------YGTF-----LYV-----------------
L22579_27296..27934          ---------RRN---LALKYR-------YGTF-----LYV-----------------
U18340_26908..27546          ---------RRN---LALKYR-------YGTF-----LYV-----------------
U18337_26678..27316          ---------RRN---LALKYR-------YGTF-----LYV-----------------
U18338_27657..28295          ---------RRN---LALKYR-------YGTF-----LYV-----------------
AF438165_38694..39332        ---------RRN---LALKYR-------YGTF-----LYV-----------------
AY009089_36904..37542        ---------RRN---LALKYR-------YGTF-----LYV-----------------
AF482758_52492..53130        ---------RRN---LALKYR-------YGTF-----LYV-----------------
AF012825_44586..45224        ---------RRN---LALKYR-------YGTF-----LYV-----------------
M34368_119..757              ---------RRN---LALKYR-------YGTF-----LYV-----------------
AY484669_40539..41177        ---------RRN---LALKYR-------YGTF-----LYV-----------------
AY678277_38447..39085        ---------RRN---LALKYR-------YGTF-----LYV-----------------
M35027_38938..39576          ---------RRN---LALKYR-------YGTF-----LYV-----------------
AY243312_35834..36472        ---------RRN---LALKYR-------YGTF-----LYV-----------------
AY603355_25001..25639        ---------RRN---LALKYR-------YGTF-----LYV-----------------
X94355_52071..52709          ---------RRN---LALKYR-------YGTF-----LYV-----------------
AY313848_38773..39411        ---------RRN---LALKYR-------YGTF-----LYV-----------------
AF095689_35378..36016        ---------RRN---LALKYR-------YGTF-----LYV-----------------
AY678275_38447..39085        ---------RRN---LALKYR-------YGTF-----LYV-----------------
U94848_30791..31429          ---------RRN---LALKYR-------YGTF-----LYV-----------------
M57977_7265..7903            ---------RRN---LALKYR-------YGTF-----LYV-----------------
AY678276_38963..38328        ---------RRN---LALKYR-------YGTF-----LYV-----------------
DQ011157_36010..36648        ---------RRN---LALKYR-------YGTF-----LYV-----------------
AY741551_36001..36639        ---------RRN---LALKYR-------YGTF-----LYV-----------------
DQ011153_36010..36648        ---------RRN---LALKYR-------YGTF-----LYV-----------------
AF380138_36079..36717        ---------RRN---LALKYR-------YGTF-----LYV-----------------
AY753185_36240..36878        ---------RRN---LALKYR-------YGTF-----LYV-----------------
DQ011155_36198..36836        ---------RRN---LALKYR-------YGTF-----LYV-----------------
AY603973_35997..36635        ---------RRN---LALKYR-------YGTF-----LYV-----------------
DQ011154_36217..36855        ---------RRN---LALKYR-------YGTF-----LYV-----------------
DQ011156_36473..37111        ---------RRN---LALKYR-------YGTF-----LYV-----------------
DQ377945_41266..41904        ---------RRN---LALKYR-------YGTF-----LYV-----------------
AY313847_38718..39356        ---------RRN---LALKYR-------YGTF-----LYV-----------------
AF170722_17780..18427        ---------KRK---INLKYR-------YGSF-----LYV-----------------
AF170726_18569..19216        ---------KRK---INLKYR-------YGSF-----LYV-----------------
AY386371_14799..15443        ---------KRK---IGFRYR-------YGSF-----LYV-----------------
AJ293568_18088..18732        ---------KRK---IGFRYK-------YGSF-----LYV-----------------
AY689436_23655..23011        ---------KRK---ISYKYK-------YSPY-----LYV-----------------
AY689437_26563..25919        ---------KRK---ISYKYK-------YSSY-----LYV-----------------
L22013_1444..2091            ---------KRR---IGIKYK-------YGTF-----LYV-----------------
AF410153_13509..14156        ---------KRR---IGIKYK-------YGTF-----LYV-----------------
AY077835_16097..15450        ---------KRK---INIKYK-------YGSF-----LYV-----------------
AY077836_16160..15513        ---------KRK---INIKYK-------YGSF-----LYV-----------------
AY077832_16286..15639        ---------KRK---INIKYK-------YGSF-----LYV-----------------
AY077833_16395..15748        ---------KRK---INIKYK-------YGSF-----LYV-----------------
AY077834_16196..15549        ---------KRK---INIKYK-------YGSF-----LYV-----------------
AF336128_10927..11577        ---------KRK---INIKYK-------YGSF-----LYV-----------------
AF409137_16027..16677        ---------KRK---INIKYK-------YGSF-----LYV-----------------
AF325528_16026..16676        ---------KRK---INIKYK-------YGSF-----LYV-----------------
AF409138_15902..16552        ---------KRK---INIKYK-------YGSF-----LYV-----------------
AF063866_89128..89853        --VMHIYKTKSA---IYFSRNTIVP---EDEL---ILHNINIRRTIPIINDR-----
AF250284_202313..203059      PRNKKSIYYSRN---TILNKNDKILENIYLRHYDGINNFI-----------------
                                                                                      
