# Supplementary material for: Identification of multiple independent horizontal gene transfers into poxviruses using a comparative genomics approach
Source: BMC Evol Biol. 2008 Feb 27;8:67. doi: 10.1186/1471-2148-8-67 (PMC2268676; doi:10.1186/1471-2148-8-67)
Supplement: Additional file 8 — Multiple sequence alignments for all poxvirus families. [file 1471-2148-8-67-S8.gz › Network/Servers/gen153069.gen.tcd.ie/Users/kirsten/poxvirus/aln/120.aln]

CLUSTAL W (1.81) multiple sequence alignment

AF198100_239109..239486      --MKEPLIEVKREYNLIKTLTGKKFVVSTSIVVVLLIINMIFYGIRIHELAVIRRNSETH
AJ581527_228380..228757      --MKEPLIEVKREYNLIKTLTGKKFVVSTSIVVVLLIINMIFYGIRIHELAVIRRNSETH
AY318871_310837..311217      MDTLISPIKVKNEYKLISNLLSNKTTLAVSMIIVLLVFNIAFYSYRINELLII-------
AJ574817_42..293             ----------------------------MSFKYLML-FAA-----------MI-------
AJ574818_42..293             ----------------------------MSFKYLML-FTA-----------MI-------
AJ574815_42..293             ----------------------------MSFKYLML-FAA-----------MI-------
AJ574814_65..316             ----------------------------MSFKYLML-FAA-----------MI-------
AJ574816_42..293             ----------------------------MSFKYLML-FAA-----------MI-------
X69198_1810..2232            ----------------------------MSMKYLMLLFAA-----------MI-------
Y16780_1842..2264            ----------------------------MSMKYLMLLFAA-----------MI-------
U18338_1842..2264            ----------------------------MSMKYLMLLFAA-----------MI-------
L22579_2506..2928            ----------------------------MSMKYLMLLFAA-----------MI-------
U18340_2065..2487            ----------------------------MSMKYLMLLFAA-----------MI-------
U18337_1854..2276            ----------------------------MSMKYLMLLFAA-----------MI-------
DQ011157_9339..9767          ----------------------------MSIKYLMLLFTA-----------MI-------
DQ011153_9339..9767          ----------------------------MSIKYLMLLFTA-----------MI-------
AY741551_9076..9504          ----------------------------MSIKYLMLLFAA-----------MI-------
AF380138_7556..7984          ----------------------------MSIKYLMLLFAA-----------MI-------
AY743598_2062..2490          ----------------------------MSIKYLMLLFAA-----------MI-------
DQ011155_7567..7995          ----------------------------MSIKYLMLLFAA-----------MI-------
DQ011154_7655..8083          ----------------------------MSIKYLMLLFAA-----------MI-------
DQ011156_9860..10288         ----------------------------MSIKYLMLLFAA-----------MI-------
AY753185_9463..9891          ----------------------------MSIKYLMLLFDA-----------MI-------
AY603973_9252..9680          ----------------------------MSIKYLMLLFDA-----------MI-------
X94355_23356..23772          ----------------------------MSMKYLML-FAA-----------MI-------
AF482758_23743..24162        ----------------------------MSMKYLMLLFAA-----------MI-------
U76380_1..375                ----------------------------------------------------I-------
AF438165_12238..12657        ----------------------------MSMKYLMLLFAT-----------MI-------
AY009089_10554..10973        ----------------------------MSMKYLMLLFAT-----------MI-------
DQ377945_12970..13389        ----------------------------MSMKYLMLLFAA-----------MI-------
S61049_1..423                ----------------------------MSMKYLMLLFAA-----------MI-------
DQ085462_1..349              ------------------------------------------------------------
AY678277_9950..10372         ----------------------------MLINYLMLLFAA-----------MI-------
AY678275_9950..10372         ----------------------------MLINYLMLLFAA-----------MI-------
AY678276_9919..10338         ----------------------------MLINYLMLLFAA-----------MI-------
AY484669_11942..12358        ----------------------------MSMKYLMLLFAA-----------MI-------
DQ377945_190826..191248      ----------------------------MSMKYLMLLFAA-----------MI-------
AY313847_10397..10816        ----------------------------MSMKYLMLLFAA-----------MI-------
AY313847_188258..188677      ----------------------------MSMKYLMLLFAA-----------MI-------
AY313848_10379..10801        ----------------------------MSMKYLMLLFAA-----------MI-------
M35027_14178..14606          ----------------------------MSMKYLMLLFAA-----------MI-------
AF095689_183416..183640      ------------------------------------------------------------
AF095689_6927..7349          ----------------------------MLINYLMLLFAA-----------MI-------
AF503170_1..381              ----------------------------------------------------I-------
AY523995_1..380              ----------------------------------------------------I-------
AF163845_1..381              ----------------------------------------------------I-------
AY243312_7333..7755          ----------------------------MSMKYLMLLFAA-----------MI-------
AY243312_186957..187379      ----------------------------MSMKYLMLLFAA-----------MI-------
U79140_1..383                ----------------------------------------------------I-------
AY603355_4413..4835          ----------------------------MLINYLMLLFAA-----------MI-------
U94848_10203..10625          ----------------------------MLINYLMLLFAA-----------MI-------
                                                                                         

AF198100_239109..239486      ISSFNYKGQA----QAQNKRVKNTR-----LFEKCKSKFNNFCIYGECMNIINLDKKFCI
AJ581527_228380..228757      ISSFNYKGQA----QAQNKRVKNTR-----LFEKCKSKFNNFCIYGECMNIINLDKKFCI
AY318871_310837..311217      KRNFESHISKIVYSENTNSYTFKRTNSM--FFKKCKNDYNDYCINGICRYIVDLSEVVCL
AJ574817_42..293             IGSFADN-VTV---ETASPEIANTTTDIPDVIVLCGPEGDGYCLHGVCIHARDIDGMYCR
AJ574818_42..293             IGSFADN-VTV---ETASPEIANTTTDIPDVIVLCGPEGDGYCLHGVCIHARDIDGMYCR
AJ574815_42..293             IGSFADN-VTV---ETASPEIANTTTDIPDVIVLCGPEGDGYCLHGVCIHARDIDGMYCR
AJ574814_65..316             IGSFADN-VTV---ETASPEIANTTTDIPDVIVLCGPEGDGYCLHGVCIHARDIDGMYCR
AJ574816_42..293             IGSFADN-VTV---ETASPEIANTTTDIPDVIVLCGPEGDGYCLHGVCIHARDIDGMYCR
X69198_1810..2232            IRSFANSGNAI---ETTLSEITNTTTDIP-AIRLCGPEGDRYCFHGICIHARDIDGMYCR
Y16780_1842..2264            IRSFANSGNAI---ETTLSEITNTTTDIP-AIRLCGPEGNGYCFHGICIHARDIDGMYCR
U18338_1842..2264            IRSFANSGNAI---ETTLSEITNTTTDIP-AIRLCGPEGNGYCFHGICIHARDIDGMYCR
L22579_2506..2928            IRSFANSGNAI---ETTLSEITNTTTDIP-AIRLCGPEGNGYCFHGICIHARDIDGMYCR
U18340_2065..2487            IRSFANSGNAI---ETTLSEITNTTTDIP-AIRLCGPEGNGYCFHGICIHARDIDGMYCR
U18337_1854..2276            IRSFANSGNAI---ETTLSEITNTTTDIP-AIRLCGPEGNGYCFHGICIHARDIDGMYCR
DQ011157_9339..9767          IRSLADSGNAI---ETTSPEITNATTDIP-AIRLCGPEGDGYCLHGDCIHARDIDGMYCR
DQ011153_9339..9767          IRSLADSGNAI---ETTSPEITNATTDIP-AIRLCGPEGDGYCLHGDCIHARDIDGMYCR
AY741551_9076..9504          IRSLADSGNAI---ETTSPEITNATTDIP-AIRLCGPEGDGYCLHGDCIHARDIDGMYCR
AF380138_7556..7984          IRSLADSGNAI---ETTSPEITNATTDIP-AIRLCGPEGDGYCLHGDCIHARDIDGMYCR
AY743598_2062..2490          IRSLADSGNAI---ETTSPEITNATTDIP-AIRLCGPEGDGYCLHGDCIHARDIDGMYCR
DQ011155_7567..7995          IRSLADSGNAI---ETTSPEITNATTDIP-AIRLCGPEGDGYCLHGDCIHARDIDGMYCR
DQ011154_7655..8083          IRSLADSGNAI---ETTSPEITNATTDIP-AIRLCGPEGDGYCLHGDCIHARDIDGMYCR
DQ011156_9860..10288         IRSLADSGNAI---ETTSPEITNATTDIP-AIRLCGPEGDGYCLHGDCIHARDIDGMYCR
AY753185_9463..9891          IRSLADSGNAI---ETTSPEITNATTDIP-AIRLCGPEGDGYCLHGDCIHARDIDGMYCR
AY603973_9252..9680          IRSLADSGNAI---ETTSPEITNATTDIP-AIRLCGPEGDGYCLHGDCIHARDIDGMYCR
X94355_23356..23772          IRSFADSVTTI---DTTSPEITNDTTVIP-AIRLCGPEGDGYCLHGDCIHARDIDGMYCR
AF482758_23743..24162        IRSFADSGNAI---ETTSPEITNATTDIP-AIRLCGPEGDGYCLHGDCIHARDIDGMYCR
U76380_1..375                IRSFADSGNAI---ETTSPEITNATTDIP-AIRLCGPEGDGYCLHGDCIHARDIDGMYCR
AF438165_12238..12657        IRSFADSGNAI---ETTSPEITNTTTDIP-AIRLCGPEGDGYCLHGDCIHARDINGMYCR
AY009089_10554..10973        IRSFADSGNAI---ETTSPEITNTTTDIP-AIRLCGPEGDGYCLHGDCIHARDINGMYCR
DQ377945_12970..13389        IRSFADSGNAI---ETTLPEITNATTDIP-AIRLCGPEGDGYCLHGDCIHARDIDGMYCR
S61049_1..423                IRSFADSGNAI---ETTLPEITNATTDIP-AIRLCGPEGDGYCLHGDCIHARDIDGMYCR
DQ085462_1..349              ----ADSGNAI---ETTLPEITNATTDIP-AIRLCGPEGDGYCLHGDCIHARDIDGMYCR
AY678277_9950..10372         IRSFADSGNAI---ETTLPEITNATTDIP-AIRLCGPEGDGYCLHGDCIHARDIDGMYCR
AY678275_9950..10372         IRSFADSGNAI---ETTLPEITNATTDIP-AIRLCGPEGDGYCLHGDCIHARDIDGMYCR
AY678276_9919..10338         IRSFADSGNAI---ETTLPEITNATTDIP-AIRLCGPEGDGYCLHGDCIHARDIDGMYCR
AY484669_11942..12358        IRSFADSGNAI---ETTLPEITNATTDIP-AIRLCGPEGDGYCLHGDCIHARDIDGMYCR
DQ377945_190826..191248      IRSFADSGNAI---ETTLPEITNATTDIP-AIRLCGPEGDGYCLHGDCIHARDIDGMYCR
AY313847_10397..10816        IRSFADSGNAI---ETTLPEITNATTDIP-AIRLCGPEGDGYCLHGDCIHARDIDGMYCR
AY313847_188258..188677      IRSFADSGNAI---ETTLPEITNATTDIP-AIRLCGPEGDGYCLHGDCIHARDIDGMYCR
AY313848_10379..10801        IRSFADSGNAI---ETTLPEITNATTDIP-AIRLCGPEGDGYCLHGDCIHARDIDGMYCR
M35027_14178..14606          IRSFADSGNAI---ETTLPEITNATTDIP-AIRLCGPEGDGYCLHGDCIHARDIDGMYCR
AF095689_183416..183640      --------------------------------------------------------MYCR
AF095689_6927..7349          IRSFADSGNAI---ETTLPEITNATTDIP-AIRLCGPEGDGYCLHGDCIHARDIDGMYCR
AF503170_1..381              IRSFADSGNAI---ETTLPEITNATTDIP-AIRLCGPEGDGYCLHGDCIHARDIDGMYCR
AY523995_1..380              IRSFADSGNAI---ETTSPEITNATTDIP-AIRLCGPEGDGYCLHGDCIHARDIDGMYCR
AF163845_1..381              IRSFADSGNAI---ETTSPEITNATTDIP-AIRLCGPEGDGYCLHGDCIHVRDIDGMYCR
AY243312_7333..7755          IRSFADSGNAI---ETTSPEITNATTDIP-AIRLCGPEGDGYCLHGDCIHARDIDGMYCR
AY243312_186957..187379      IRSFADSGNAI---ETTSPEITNATTDIP-AIRLCGPEGDGYCLHGDCIHARDIDGMYCR
U79140_1..383                IRSFADSGNAI---ETTSPEITNATTDIP-AIRLCGPEGDGYCLHGDCIHARDIDGMYCR
AY603355_4413..4835          IRSFADSGNAI---ETTSPEITNATTDIP-AIRLCGPEGDGYCLHGDCIHARDIDGMYCR
U94848_10203..10625          IRSFADSGNAI---ETTSPEITNATTDIP-AIRLCGPEGDGYCLHGDCIHARDIDGMYCR
                                                                                       * 

AF198100_239109..239486      CNKGYTGNRCDIVSIR--------------------------------------------
AJ581527_228380..228757      CNKGYTGNRCDIVSIR--------------------------------------------
AY318871_310837..311217      CNRGYTGIRCEEYTI---------------------------------------------
AJ574817_42..293             CDHGYTGVRCQHIV----------------------------------------------
AJ574818_42..293             CDHGYTGIRCQHIV----------------------------------------------
AJ574815_42..293             CDHGYTGIRCQHIV----------------------------------------------
AJ574814_65..316             CDHGYTGIRCQHIV----------------------------------------------
AJ574816_42..293             CDHGYTGIRCQHIV----------------------------------------------
X69198_1810..2232            CSHGYTGIRCQHVVLVDYQRSEKPNTTTSYIPSPGIVLVLLV--SIIVCCLLFVYRFTRR
Y16780_1842..2264            CSHGYTGIRCQHVVLVDYQRSEKPNTTTSYIPSPGIVLVLLV--GIIMCCLLFVYRFTRR
U18338_1842..2264            CSHGYTGIRCQHVVLVDYQRSEKPNTTTSYIPSPGIVLVLLV--GIIMCCLLFVYRFTRR
L22579_2506..2928            CSHGYTGIRCQHVVLVDYQRSEKPNTTTSYIPSPGIVLVLLV--SIIMCCLLFVYRFTRR
U18340_2065..2487            CSHGYTGIRCQHVVLVDYQRSEKPNTTTSYIPSPGIVLVLLV--SIIMCCLLFVYRFTRR
U18337_1854..2276            CSHGYTGIRCQHVVLVDYQRSEKPNTTTSYIPSPGIVLVLLV--SIIMCCLLFVYRFTRR
DQ011157_9339..9767          CSHGYTGIRCQHVVLVDYQRSGKPDTTTSYIPSLGIVLVLVG--IIITCCLLSVYRFTRR
DQ011153_9339..9767          CSHGYTGIRCQHVVLVDYQRSGKPDTTTSYIPSLGIVLVLVG--IIITCCLLSVYRFTRR
AY741551_9076..9504          CSHGYTGIRCQHVVLVDYQRSGKPDTTTSYIPSLGIVLVLVG--IIITCCLLSVYRFTRR
AF380138_7556..7984          CSHGYTGIRCQHVVLVDYQRSGKPDTTTSYIPSLGIVLVLVG--IIITCCLLSVYRFTRR
AY743598_2062..2490          CSHGYTGIRCQHVVLVDYQRSGKPDTTTSYIPSLGIVLVLVG--IIITCCLLSVYRFTRR
DQ011155_7567..7995          CSHGYTGIRCQHVVLVDYQRSGKPDTTTSYIPSLGIVLVLVG--IIITCCLLSVYRFTRR
DQ011154_7655..8083          CSHGYTGIRCQHVVLVDYQRSGKPDTTTSYIPSLGIVLVLVG--IIITCCLLSVYRFTRR
DQ011156_9860..10288         CSHGYTGIRCQHVVLVDYQRSGKPDTTTSYIPSLGIVLVLVG--IIITCCLLSVYRFTRR
AY753185_9463..9891          CSHGYTGIRCQHVVLVDYQRSGKPDTTTSYIPSLGIVLVLVG--IIITCCLLSVYRFTRR
AY603973_9252..9680          CSHGYTGIRCQHVVLVDYQRSGKPDTTTSYIPSLGIVLVLVG--IIITCCLLSVYRFTRR
X94355_23356..23772          CSHGYTGIRCQHVVLVDYQRSEKPDTTTSYIPSPGIVLVLVG--IIITCCLLSVYRFTRR
AF482758_23743..24162        CFHGYIGIRCQHIVLVDYQRSEKPDTTTSYIPSPGIVLVLVG--IIITCCLLSVYRFTRR
U76380_1..375                CSHGYTGIRCQHIVLVDYQRSEKPDTTTSYIPSPGIVLVLVG--IIITCCLLSVYRFTRR
AF438165_12238..12657        CSHGYTGIRCQHVVLVDYQRSEKPNTTTSYIPSPGIVLVLVG---IIMCCLLSVYRFTRR
AY009089_10554..10973        CSHGYTGIRCQHVVLVDYQRSEKPNTTTSYIPSPGIVLVLVG---IIMCCLLSVYRFTRR
DQ377945_12970..13389        CSHGYTGIRCQHVVLVDYQRSENPNTTTSYIPSPGIVLVLVG--IIIMCCLLSVYRFTRR
S61049_1..423                CSHGYTGIRCQHVVLVDYQRSENPNTTTSYIPSPGIVLVLVG-IIIITCCSLSVYRFTRR
DQ085462_1..349              CSHGYTGIRCQHVVLVDYQRSENPNTTTSYIPSPGIMLVLVG--IIITCCLLSVYKFTRR
AY678277_9950..10372         CSHGYTGIRCQHVVLVDYQRSENPNTTTSYIPSPGIMLVLVG-IIIITCCLLSVYRFTRR
AY678275_9950..10372         CSHGYTGIRCQHVVLVDYQRSENPNTTTSYIPSPGIMLVLVG-IIIITCCLLSVYRFTRR
AY678276_9919..10338         CSHGYTGIRCQHVVLVDYQRSENPNTTTSYIPSPGIMLVLVG-IIIITCCLLSVYRFTRR
AY484669_11942..12358        CSHGYTGIRCQHVVLVDYQRSEKPNTTTSYIPSPGIVLVLVG---IIMCCLLSVYRFTRR
DQ377945_190826..191248      CSHGYTGIRCQHVVLVDYQRSEKPNTTTSYIPSPGIVLVLVG-IIIITCCLLSVYRFTRR
AY313847_10397..10816        CSHGYTGIRCQHVVLVDYQRSEKPNTTTSYIPSPGIMLVLVG--IIIMCCLLSVYRFTRR
AY313847_188258..188677      CSHGYTGIRCQHVVLVDYQRSEKPNTTTSYIPSPGIMLVLVG--IIIMCCLLSVYRFTRR
AY313848_10379..10801        CSHGYTGIRCQHVVLVDYQRSEKPNTTTSYIPSPGIVLVLVG--IIIMCCLLSVYRFTRR
M35027_14178..14606          CSHGYTGIRCQHVVLVDYQRSENPNTTTSYIPSPGIMLVLVGIIIIITCCLLSVYRFTRR
AF095689_183416..183640      CSHGYTGIRCQHVVLVDYQRSEKPNTTTSYIPSPGIMLVLVG-IIIITCCLLSVYRFTRR
AF095689_6927..7349          CSHGYTGIRCQHVVLVDYQRSEKPNTTTSYIPSPGIMLVLVG-IIIITCCLLSVYRFTRR
AF503170_1..381              CSHGYTGIRCQHVVLVDYQRSEKPNTTTSYIPSPGIMLVLVG-IIIITCCLLSVYRFTRR
AY523995_1..380              CSHGYTGIRCQHVVLVDYQR-QKPNTTTSYIPSPGIMLVLVGIIIIITCCLLSVYRFTRR
AF163845_1..381              CSHGYTGIRCQHVVLVDYQRSEKPNTTTSYIPSPGIMLVLVG-IIIITCCLLSVYRFTRR
AY243312_7333..7755          CSHGYTGIRCQHVVLVDYQRSENPNTTTSYIPSPGIMLVLVG-IIIITCCLLSVYRFTRR
AY243312_186957..187379      CSHGYTGIRCQHVVLVDYQRSENPNTTTSYIPSPGIMLVLVG-IIIITCCLLSVYRFTRR
U79140_1..383                CSHGYTGIRCQHVVLVDYQRSEKPNTTTSYIPSPGIMLVLVG-IIIITCCLLSVYRFTRR
AY603355_4413..4835          CSHGYTGIRCQHVVLVDYQRSEKPNTTTSYIPSPGIMLVLVG-IIIITCCLLSVYRFTRR
U94848_10203..10625          CSHGYTGIRCQHVVLVDYQRSEKPNTTTSYIPSPGIMLVLVG-IIIITCCLLSVYRFTRR
                             * .** * **:                                                 

AF198100_239109..239486      ---------------
AJ581527_228380..228757      ---------------
AY318871_310837..311217      ---------------
AJ574817_42..293             ---------------
AJ574818_42..293             ---------------
AJ574815_42..293             ---------------
AJ574814_65..316             ---------------
AJ574816_42..293             ---------------
X69198_1810..2232            TNKLPLQDMVVP---
Y16780_1842..2264            TNKLPLQDMVVP---
U18338_1842..2264            TNKLPLQDMVVP---
L22579_2506..2928            TNKLPLQDMVVP---
U18340_2065..2487            TNKLPLQDMVVP---
U18337_1854..2276            TNKLPLQDMVVP---
DQ011157_9339..9767          T-KLPIQDMVVLYFL
DQ011153_9339..9767          T-KLPIQDMVVLYFL
AY741551_9076..9504          T-KLPIQDMVVLYFL
AF380138_7556..7984          T-KLPIQDMVVLYFL
AY743598_2062..2490          T-KLPIQDMVVLYFL
DQ011155_7567..7995          T-KLPIQDMVVLYFL
DQ011154_7655..8083          T-KLPIQDMVVLYFL
DQ011156_9860..10288         T-KLPIQDMVVLYFL
AY753185_9463..9891          T-KLPIQDMVVLYFL
AY603973_9252..9680          T-KLPIQDMVVLYFL
X94355_23356..23772          T-KLPLQDMVVP---
AF482758_23743..24162        T-KLPLQDMVVP---
U76380_1..375                T-KL-LTDMVVP---
AF438165_12238..12657        TNKLPLQDMVVP---
AY009089_10554..10973        TNKLPLQDMVVP---
DQ377945_12970..13389        T-KLLIQDMVVP---
S61049_1..423                T-KLPIQDMVVP---
DQ085462_1..349              T-KLPIQ--------
AY678277_9950..10372         T-KLLIQDMVVP---
AY678275_9950..10372         T-KLLIQDMVVP---
AY678276_9919..10338         T-KLLIQDMVVP---
AY484669_11942..12358        T-KLPIQDMVVP---
DQ377945_190826..191248      T-KLPLQDMVVP---
AY313847_10397..10816        T-KLPLQDMVVP---
AY313847_188258..188677      T-KLPLQDMVVP---
AY313848_10379..10801        TNKLPLQDMVVP---
M35027_14178..14606          TNKLPLQDMVVP---
AF095689_183416..183640      T-KLPLQDMVVP---
AF095689_6927..7349          T-KLPLQDMVVP---
AF503170_1..381              T-KLPIQDMVVP---
AY523995_1..380              T-KLPIQDMVVP---
AF163845_1..381              T-KLPIQDMVVP---
AY243312_7333..7755          T-KLPIQDMVVP---
AY243312_186957..187379      T-KLPIQDMVVP---
U79140_1..383                T-KLPIQDMVVP---
AY603355_4413..4835          T-KLPIQDMVVP---
U94848_10203..10625          T-KLPIQDMVVP---
                                            
