# Supplementary material for: Identification of multiple independent horizontal gene transfers into poxviruses using a comparative genomics approach
Source: BMC Evol Biol. 2008 Feb 27;8:67. doi: 10.1186/1471-2148-8-67 (PMC2268676; doi:10.1186/1471-2148-8-67)
Supplement: Additional file 8 — Multiple sequence alignments for all poxvirus families. [file 1471-2148-8-67-S8.gz › Network/Servers/gen153069.gen.tcd.ie/Users/kirsten/poxvirus/aln/121.aln]

CLUSTAL W (1.81) multiple sequence alignment

AY603355_13894..14235        --------------MRTLLIRYILWRNDNDQTYYNDD-----FKKLMLLDELVD------
U94848_19684..20025          --------------MRTLLIRYILWRNDNDQTYYNDD-----FKKLMLLDELVD------
AF482758_38260..38613        --------------MRTLLIRYILWRNDGDPSYYNDD-----FKNLMSLDELVD------
AF012825_29846..30199        --------------MRTLLIRYILWRNDGDPSYYNDD-----FKKLMLFDELVD------
DQ011157_21939..22292        --------------MRTLLIRYILWRNDGDPSYYNDD-----FKKLILFDELVD------
AY741551_21607..21960        --------------MRTLLIRYILWRNDGDPSYYNDD-----FKKLILFDELVD------
DQ011153_21939..22292        --------------MRTLLIRYILWRNDGDPSYYNDD-----FKKLILFDELVD------
AF380138_22056..22409        --------------MRTLLIRYILWRNDGDPSYYNDD-----FKKLILFDELVD------
AY743598_16555..16908        --------------MRTLLIRYILWRNDGDPSYYNDD-----FKKLILFDELVD------
AY753185_21988..22341        --------------MRTLLIRYILWRNDGDPSYYNDD-----FKKLILFDELVD------
DQ011155_22178..22531        --------------MRTLLIRYILWRNDGDPSYYNDD-----FKKLILFDELVD------
AY603973_21745..22098        --------------MRTLLIRYILWRNDGDPSYYNDD-----FKKLILFDELVD------
DQ011154_22198..22551        --------------MRTLLIRYILWRNDGDPSYYNDD-----FKKLILFDELVD------
DQ011156_22431..22784        --------------MRTLLIRYILWRNDSDPSYYNDD-----FKKLILFDELVD------
M22812_12680..13033          --------------MRTLLIRYILWRNDNDQTYYNDN-----FKKLMLLDELVD------
AF455804_1..354              --------------MRTLLIRYILWRNDNDQTYYNDD-----FKKLMLLDELVD------
AY678277_24400..24753        --------------MRTLLIRYILWRNDNDQTYYNDD-----FKKLMLLDELVD------
AF455806_1..354              --------------MRTLLIRYILWRNDNDQTYYNDD-----FKKLMLLDELVD------
M35027_24887..25240          --------------MRTLLIRYILWRNDNDQTYYNDD-----FKKLMLLDELVD------
AY484669_26444..26797        --------------MRTLLIRYILWRNDNDQTYYNDD-----FKKLMLLDELVD------
AY243312_21819..22172        --------------MRTLLIRYILWRNDNDQTYYNDD-----FKKLMLLDELVD------
AF455805_1..354              --------------MRTLLIRYILWRNDNDQTYYNDD-----FKKLMLLDELVD------
DQ377945_27274..27627        --------------MRTLLIRYILWRNDNDQTYYNDD-----FKKLMLLDELVD------
AY313847_24724..25077        --------------MRTLLIRYILWRNDNDQTYYNDD-----FKKLMLLDELVD------
AY313848_24746..25099        --------------MRTLLIRYILWRNDNDQTYYNDD-----FKKLMLLDELVD------
AF095689_21346..21699        --------------MRTLLIRYILWRNDNDQTYYNDD-----FKKLMLLDELVD------
AY678275_24400..24753        --------------MRTLLIRYILWRNDNDQTYYNDD-----FKKLMLLDELVD------
AF451287_1..354              --------------MRTLLIRYILWRNDNDQTYYNDD-----FKKLMLLDELVD------
AF455803_1..354              --------------MRTLLIRYILWRNDNDQTYYNDD-----FKKLMLLDELVD------
AY678276_24687..24337        --------------MRTLLIRYILWRNDNDQTYYNDD-----FKKLMLLDELVD------
X94355_37924..38277          --------------MRTLLIRYILWRNDGDPSYYNDD-----FKKLMLLDELVD------
AF438165_24646..24999        --------------MRTLLIRYILWRNDGDPSYYNDD-----FKKLMLLDELVD------
AY009089_22958..23311        --------------MRTLLIRYILWRNDGDPSYYNDD-----FKKLMLLDELVD------
Y16780_15486..15839          --------------MRTLLIRYILWRNDGDPSYYNDD-----FEKLMLLDELVD------
X69198_14655..15008          --------------MRTLLIRYILWRNDGDPSYYNDD-----FEKLMLLDELVD------
U18338_15486..15839          --------------MRTLLIRYILWRNDGDPSYYNDD-----FEKLMLLDELVD------
L22579_15321..15674          --------------MRTLLIRYILWRNDGDPSYYNDD-----FKKLMLLDELVD------
U18340_14923..15276          --------------MRTLLIRYILWRNDGDPSYYNDD-----FKKLMLLDELVD------
U18337_14728..15081          --------------MRTLLIRYILWRNDGDPSYYNDD-----FKKLMLLDELVD------
AY689436_147558..147971      MDEFIYIDTTVEKNIVDILKYYITWRGSSD--FYDKHDCGKIFKKLMLFDDNARKI----
AY689437_150629..151042      MDEFIYIDTTVEKNIVDILKYYITWRGSSD--FYDKHDCGKIFKKLMLFDDHARKI----
AY077832_133476..133880      ------MGNKKNDEIKRIIKEYIRWRGNGEKNICEESELNIFFEKLKKMDSYVKKNIKES
AY077833_133478..133882      ------MGNKKNDEIKRIIKEYIRWRGNGEKNICEESELNIFFEKLKKMDSYVKKNIKES
AY077834_133276..133680      ------MGNKKNDEIKRIIKEYIRWRGNGEKNICEESELNIFFEKLKKMDSYVKKNIKES
AY077835_133178..133582      ------MGNKKNDDIKNIIKEYIRWRGNSEKNICEERKLNIFFNKLKKIDSFVKKKIKES
AY077836_133242..133646      ------MGNKKNDDIKNIIKEYIRWRGNSEKNICEERKLNIFFNKLKKIDSFVKKKIKES
AF409137_134023..134427      ------MGNKKNDDIKHIIKEYIRWRGNGED-ICEERELNIFFKKLKKMDSFVKKNIKES
AF325528_134015..134419      ------MGNKKNDDIKHIIKEYIRWRGNGED-ICEERELNIFFKKLKKMDSFVKKNIKES
AF409138_133824..134222      ------MGN-KNDDIKHIIKEYIRWRGNGEN-ICEERELNI-FKKLKKMDSFVKKNIKES
AF170722_138784..139110      ------------MYDEDTVKRYIRWRGGDLDIPYEDV-----FETYMEFDILAKKK----
AF170726_140335..140661      ------------MYDEATIKRYIRWRGGDLDVPYEDV-----FETYTEFDAVAKKK----
                                               :  ** **...     :.      *:.   :*  .       

AY603355_13894..14235        DGDV-CTLIKNMRMTLSDGPLLDRLNQPVNNIEDAKRMIAISAKVA-RDIGERSEIRYRE
U94848_19684..20025          DGDV-CTLIKNMRMTLSDGPLLDRLNQPVNNIEDAKRMIAISAKVA-RDIGERSEIRYRE
AF482758_38260..38613        DGDV-CALIKNMRMTLSDGPLLDRLNQPVNNIEDAKRMIAISAKVA-RDIGERSEIRWED
AF012825_29846..30199        DDDV-YTLIKKMRMTLSDGPLLDRLNQPVNNVEDVKRMIAISAKVA-RDIGRRSEIRWED
DQ011157_21939..22292        DDDV-CTLIKNMRMTLSDGPLLDRLNQPVNNVEDVKRMIAISAKVA-RDIGRRSEIRWED
AY741551_21607..21960        DDDV-CTLIKNMRMTLSDGPLLDRLNQPVNNVEDVKRMIAISAKVA-RDIGRRSEIRWED
DQ011153_21939..22292        DDDV-CTLIKNMRMTLSDGPLLDRLNQPVNNVEDVKRMIAISAKVA-RDIGRRSEIRWED
AF380138_22056..22409        DDDV-CTLIKNMRMTLSDGPLLDRLNQPVNNVEDVKRMIAISAKVA-RDIGRRSEIRWED
AY743598_16555..16908        DDDV-CTLIKNMRMTLSDGPLLDRLNQPVNNVEDVKRMIAISAKVA-RDIGRRSEIRWED
AY753185_21988..22341        DDDV-CTLIKNMRMTLSDGPLLDRLNQPVNNVEDVKRMIAISAKVA-RDIGRRSEIRWED
DQ011155_22178..22531        DDDV-CTLIKNMRMTLSDGPLLDRLNQPVNNVEDVKRMIAISAKVA-RDIGRRSEIRWED
AY603973_21745..22098        DDDV-CTLIKNMRMTLSDGPLLDRLNQPVNNVEDVKRMIAISAKVA-RDIGRRSEIRWED
DQ011154_22198..22551        DDDV-CTLIKNMRMTLSDGPLLDRLNQPVNNVEDVKRMIAISAKVA-RDIGRRSEIRWED
DQ011156_22431..22784        DDDV-CTLIKNMRMTLSDGPLLDRLNQPVNNVEDVKRMIAISAKVA-RDIGRRSEIRWED
M22812_12680..13033          DGDV-CTLIKNMRMTLSDGPLLDRLNQPVNNIEDAKRMIAISAKVA-RDIGERSEIRWEE
AF455804_1..354              DGDV-CTLIKNMRMTLSDGPLLDRLNQPVNNIEDAKRMIAISAKVA-RDIGERSEIRWEE
AY678277_24400..24753        DGDV-CTLIKNMRMTLSDGPLLDRLNQPVNNIEDAKRMIAISAKVA-RDIGERSEIRWEE
AF455806_1..354              DGDV-CTLIKNMRMTLSDGPLLDRLNQPVNNIEDAKRMIAISAKVA-RDIGERSEIRWEE
M35027_24887..25240          DGDV-CTLIKNMRMTLSDGPLLDRLNQPVNNIEDAKRMIAISAKVA-RDIGERSEIRWEE
AY484669_26444..26797        DGDV-CTLIKNMRMTLSDGPLLDRLNQPVNNIEDAKRMIAISAKVA-RDIGERSEIRWEE
AY243312_21819..22172        DGDV-CTLIKNMRMTLSDGPLLDRLNQPVNNIEDAKRMIAISAKVA-RDIGERSEIRWEE
AF455805_1..354              DGDV-CTLIKNMRMTLSDGPLLDRLNQPVNNIEDAKRMIAISAKVA-RDIGERSEIRWEE
DQ377945_27274..27627        DGDV-CTLIKNMRMTLSDGPLLDRLNQPVNNIEDAKRMIAISAKVA-RDIGERSEIRWEE
AY313847_24724..25077        DGDV-CTLIKNMRMTLSDGPLLDRLNQPVNNIEDAKRMIAISAKVA-RDIGERSEIRWEE
AY313848_24746..25099        DGDV-CTLIKNMRMTLSDGPLLDRLNQPVNNIEDAKRMIAISAKVA-RDIGERSEIRWEE
AF095689_21346..21699        DGDV-CTLIKNMRMTLSDGPLLDRLNQPVNNIEDAKRMIAISAKVA-RDIGERSEIRWEE
AY678275_24400..24753        DGDV-CTLIKNMRMTLSDGPLLDRLNQPVNNIEDAKRMIAISAKVA-RDIGERSEIRWEE
AF451287_1..354              DGDV-CTLIKNMRMTLSDGPLLDRLNQPVNNIEDAKRMIAISAKVA-RDIGERSEIRWEE
AF455803_1..354              DGDV-CTLIKNMRMTLSDGPLLDRLNQPVNNIEDAKRMIAISAKVA-RDIGERSEIRWEE
AY678276_24687..24337        DGDV-CTLIKNMRMTLSDGPLLDRLNQPVNNIEDAKRMIAISAKVA-RDIGERSEIRWEE
X94355_37924..38277          DGDV-CTLIKNMRMTLSDGPLLDRLNQPVNNVEDAKRMIAISAKVA-RDIGERSEIRWEE
AF438165_24646..24999        DGDV-CTLIKNMRMTLSDGPLLDRLNQPVNNVEDVKRMIAISAKVA-RDIGERSEIRWEE
AY009089_22958..23311        DGDV-CTLIKNMRMTLSDGPLLDRLNQPVNNVEDVKRMIAISAKVA-RDIGERSEIRWEE
Y16780_15486..15839          DSDV-CTLIKNMRMTLSDGPLLDRLNQPVNNVEDVKRMIAISAKVA-RDIGERPEIRWEE
X69198_14655..15008          DSDV-CTLIKNMRMTLSDGPLLDRLNQPVNNVEDVKRMIAISAKVA-RDIGERPEIRWEE
U18338_15486..15839          DSDV-CTLIKNMRMTLSDGPLLDRLNQPVNNVEDVKRMIAISAKVA-RDIGERPEIRWEE
L22579_15321..15674          DSDV-CTLIKNMRMTLSDGPLLDRLNQPVNNVEDVKRMIAISAKVA-RDIGERPEIRWEE
U18340_14923..15276          DSDV-CTLIKNMRMTLSDGPLLDRLNQPVNNVEDVKRMIAISAKVA-RDIGERPEIRWEE
U18337_14728..15081          DSDV-CTLIKNMRMTLSDGPLLDRLNQPVNNVEDVKRMIAISAKVA-RDIGERPEIRWEE
AY689436_147558..147971      MGDYDYLFIKNMNLSLDDGPRLDKIDSNILSKLSYKELIGVCAVLAEKVVHYPYTIKWEK
AY689437_150629..151042      MGDYDYLFIKNMNLSLDDGPRLDKIDNNILSKLSYKELIGLCAVLAEKVVHYPYTIKWEK
AY077832_133476..133880      NNDE-YDIIKSMKLSLDDGPRMDKLPKYLLDGLNAEKILGLCGIISEKVVSETYKVNWDR
AY077833_133478..133882      NNDE-YDIIKSMKLSLDDGPRMDKLPKYLLDGLNAEKILGLCGIISEKVVSETYKVNWDR
AY077834_133276..133680      NNDE-YDIIKSMKLSLDDGPRMDKLPKYLLDGLNAEKILGLCGIISEKVVSETYKVNWDR
AY077835_133178..133582      NNDE-YDIIKSMKLSLDDGPRMDKLPEYLLDGLNAEEILGLCSIISEKVVSATYKVNWDR
AY077836_133242..133646      NNDE-YDIIKSMKLSLDDGPRMDKLPEYLLDGLNAEEILGLCSIISEKVVSATYKVNWDR
AF409137_134023..134427      NNDE-YDIIKSMKLSLDDGPRMDKLPEYLLDGLNAEEILGLCGIISEKVVSATYEVNWDR
AF325528_134015..134419      NNDE-YDIIKSMKLSLDDGPRMDKLPEYLLDGLNAEEILGLCGIISEKVVSATYEVNWDR
AF409138_133824..134222      NNDE-YDIIKSMKLSLDDGPRMDKLPEYLLDGLNAEEILGLCGIISEKVVSATYEVDWDR
AF170722_138784..139110      FGECDYDFIKPMKLTLTDGPRLGKL--LTNEHMTPEEAIGLCGILAEKVTHSHYDINWDV
AF170726_140335..140661      FGECGYDLIKPMKLTLTDGPRLGKL--PTKEPMTPEEAIGLCGLLAEKVTHSHYNVNWDV
                              .:    :** *.::* *** :..:     .    :  :.:.. :: .       : :  

AY603355_13894..14235        NSSRIQTMLT---GSIPYENYAS---
U94848_19684..20025          NSSRIQTMLT---GSIPYENYAS---
AF482758_38260..38613        SFAILFRMIEKYFDDLMIDLYGEK--
AF012825_29846..30199        SFAILFRMIEKYFDDLMIDLYGEK--
DQ011157_21939..22292        SFTILFRMIEKYFDDLMTDLYGEK--
AY741551_21607..21960        SFTILFRMIEKYFDDLMTDLYGEK--
DQ011153_21939..22292        SFTILFRMIEKYFDDLMTDLYGEK--
AF380138_22056..22409        SFTILFRMIEKYFDDLMTDLYGEK--
AY743598_16555..16908        SFTILFRMIEKYFDDLMTDLYGEK--
AY753185_21988..22341        SFTILFRMIEKYFDDLMTDLYGEK--
DQ011155_22178..22531        SFTILFRMIEKYFDDLMTDLYGEK--
AY603973_21745..22098        SFTILFRMIEKYFDDLMTDLYGEK--
DQ011154_22198..22551        SFTILFRMIEKYFDDLMTDLYGEK--
DQ011156_22431..22784        SFTILFRMIEKYFDDLMTDLYGEK--
M22812_12680..13033          SFTILFRMIETYFDDLMIDLYGEK--
AF455804_1..354              SFTILFRMIETYFDDLMIDLYGEK--
AY678277_24400..24753        SFTILFRMIETYFDDLMIDLYGEK--
AF455806_1..354              SFTILFRMIETYFDDLMIDLYGEK--
M35027_24887..25240          SFTILFRMIETYFDDLMIDLYGEK--
AY484669_26444..26797        SFTILFRMIETYFDDLMIDLYGEK--
AY243312_21819..22172        SFTILFRMIETYFDDLMIDLYGEK--
AF455805_1..354              SFTILFRMIETYFDDLMIDLYGEK--
DQ377945_27274..27627        SFTILFRMIETYFDDLMIDLYGEK--
AY313847_24724..25077        SFTILFRMIETYFDDLMIDLYGEK--
AY313848_24746..25099        SFTILFRMIETYFDDLMIDLYGEK--
AF095689_21346..21699        SFTILFRMIETYFDDLMIDLYGEK--
AY678275_24400..24753        SFTILFRMIETYFDDLMIDLYGEK--
AF451287_1..354              SFTILFRMIETYFDDLMIDLYGEK--
AF455803_1..354              SFTILFRMIETYFDDLMIDLYGEK--
AY678276_24687..24337        SFTILFRMIETYFDDLMIDLYGEK--
X94355_37924..38277          SFTILFRMIEKYFDDLMTDLYGEK--
AF438165_24646..24999        SFTILFRMIEIYFDDLMIDLYGEK--
AY009089_22958..23311        SFTILFRMIEIYFDDLMIDLYGEK--
Y16780_15486..15839          SFTILFRMIETYFDDLMIDLYGEK--
X69198_14655..15008          SFTILFRMIETYFDDLMIDLYGEK--
U18338_15486..15839          SFTILFRMIETYFDDLMIDLYGEK--
L22579_15321..15674          SFTILFRMIETYFDDLMIDLYGEK--
U18340_14923..15276          SFTILFRMIETYFDDLMIDLYGEK--
U18337_14728..15081          SFTILFRMIETYFDDLMIDLYGEK--
AY689436_147558..147971      VFNTLFNRLTNE-DLMEIKTFLNKT-
AY689437_150629..151042      VFNTLFDRLTNE-DFTEIKTFLNKT-
AY077832_133476..133880      VYESLFNIL----DEKKINYIKSKIM
AY077833_133478..133882      VYESLFNIL----DEKKINYIKSKIM
AY077834_133276..133680      VYESLFNIL----DEKKINYIKSKIM
AY077835_133178..133582      VYESLFNIL----DEKDLNYIKNKIM
AY077836_133242..133646      VYESLFNIL----DEKDLNYIKNKIM
AF409137_134023..134427      VYESLFNIL----DEKDLNYIKSKIM
AF325528_134015..134419      VYESLFNIL----DEKDLNYIKSKIM
AF409138_133824..134222      VYESLFNIL----DEKDLNYIKSKIM
AF170722_138784..139110      LFTELFSVMKL---------------
AF170726_140335..140661      VFDELFSVMKR---------------
                                 :   :                 
