# Supplementary material for: Identification of multiple independent horizontal gene transfers into poxviruses using a comparative genomics approach
Source: BMC Evol Biol. 2008 Feb 27;8:67. doi: 10.1186/1471-2148-8-67 (PMC2268676; doi:10.1186/1471-2148-8-67)
Supplement: Additional file 8 — Multiple sequence alignments for all poxvirus families. [file 1471-2148-8-67-S8.gz › Network/Servers/gen153069.gen.tcd.ie/Users/kirsten/poxvirus/aln/122.aln]

CLUSTAL W (1.81) multiple sequence alignment

AY318871_326201..326935      --------------------MASSNLYYIMIMDTDADYDNCRYCKRMLLQGAKFGNTGLV
AF198100_250544..250969      ----------------------MNVLKLLCKYHVDINISSHSSGRTSLHYAVLFNHKRAL
AJ581527_236845..237270      ----------------------MNVLKLLCKYHVDINISSHSSGRTSLHYAVLFNHKRAL
AF198100_39576..40823        MKTKMFGLHEPICIKLLEQAIELKDYIVVRMILNQQENINTYKHFNMLRKAVLNHDHNLV
AJ581527_40214..41461        MKTKMFGLHEPICIKLLEQAIELKDYIVVRMILNQQENINTYKHFNMLRKAVLNHDHNLV
AJ006408_100..1320           MKTKMFGLHEPICIKLLEQAIELKDYIVVRMILNQQENINTYKHFNMLRKAVLNHDHNLV
AF198100_250974..251414      ------------------------------------------------------------
AJ581527_237275..237715      ---------------------------------MNI------------------------
Y16780_18834..19046          ------------------------------------------------------------
X69198_18008..18220          ------------------------------------------------------------
L22579_18674..18886          ------------------------------------------------------------
U18337_18076..18288          ------------------------------------------------------------
U18338_18834..19046          ------------------------------------------------------------
U18340_18277..18489          ------------------------------------------------------------
AY603355_14895..15191        ---------------------------------MDLSRINTWKSKQL-------------
DQ011157_25157..26011        ---------------------------------MDLSRINTWKSKQL-------------
DQ011153_25157..26011        ---------------------------------MDLSRINTWKSKQL-------------
AF380138_25299..26153        ---------------------------------MDLSRINTWKSKQL-------------
AY743598_19799..20653        ---------------------------------MDLSRINTWKSKQL-------------
DQ011155_25428..26282        ---------------------------------MDLSRINTWKSKQL-------------
DQ011154_25442..26296        ---------------------------------MDLSRINTWKSKQL-------------
AY741551_24825..25679        ---------------------------------MDLSRINTWKSKQL-------------
AY753185_25207..26061        ---------------------------------MDLSRINTWKSKQL-------------
AY603973_24964..25818        ---------------------------------MDLSRINTWKSKQL-------------
DQ011156_25649..26503        ---------------------------------MDLSRINTWKSKQL-------------
AF012825_33087..33944        ---------------------------------MDLSRINTWKSKQL-------------
Y16780_19364..19564          ---------------------------------MDLSRINTRKSKQL-------------
X69198_18538..18738          ---------------------------------MDLSRINTRKSKQL-------------
L22579_19204..19404          ---------------------------------MDLSRINTRKSKQL-------------
U18340_18807..19007          ---------------------------------MDLSRINTRKSKQL-------------
U18337_18606..18806          ---------------------------------MDLSRINTRKSKQL-------------
U18338_19364..19564          ---------------------------------MDLSRINTRKSKQL-------------
AF438165_28164..28367        ------------------------------------------------------------
AY009089_26476..26679        ------------------------------------------------------------
AF095689_24881..25450        ---------------------------------MDLSRINTWKSKQL-------------
AF482758_41500..42354        ---------------------------------MDLSRINTWKSKQL-------------
X94355_41155..42009          ---------------------------------MDLSRINTWKSKQL-------------
AF095689_24595..24825        ------------------------------------------------------------
M14319_92..946               ---------------------------------MDLSRINTWKSKQL-------------
M35027_28121..28975          ---------------------------------MDLSRINTWKSKQL-------------
AY678277_27651..28505        ---------------------------------MDLSRINTWKSKQL-------------
AY678275_27651..28505        ---------------------------------MDLSRINTWKSKQL-------------
AY678276_28417..27566        ---------------------------------MDLSRINTWKSKQL-------------
X55876_22..876               ---------------------------------MDLSRINTWKSKQL-------------
AY484669_29695..30549        ---------------------------------MDLSRINTWKSKQL-------------
AY243312_25071..25925        ---------------------------------MDLSRINTWKSKQL-------------
M27648_1869..2723            ---------------------------------MDLSRINTWKSKQL-------------
AY621082_1..855              ---------------------------------MDLSRINTWKSKQL-------------
DQ377945_30508..31362        ---------------------------------MDLSRINTWKSKQL-------------
AY313847_27949..28803        ---------------------------------MDLSRINTWKSKQL-------------
AY313848_27963..28817        ---------------------------------MDLSRINTWKSKQL-------------
                                                                                         

AY318871_326201..326935      RYLLKNKVDPNFSDEYLRAPIHYAVNSNNPSIVKLLVEYGSEIDIFDDDFEYPITEAVKS
AF198100_250544..250969      SFLLARGADVFKKDACMCTPLYYAMLSDQRDMVTMLLHSKKYIVKFRNKL--DLHNAIET
AJ581527_236845..237270      SFLLARGADVFKKDACMCTPLYYAMLSDQRDMVTMLLHSKKYIVKFRNKL--DLHNAIET
AF198100_39576..40823        NIFIDKNFNINIADSVGYTLLRYAVEVDDVNIAKILLDAGSIINKNDYRL---LHSAITH
AJ581527_40214..41461        NIFIDKNFNINIADSVGYTLLRYAVEVDDVNIAKILLDAGSIINKNDYRL---LHSAITH
AJ006408_100..1320           NIFIDKNFNINIADSVGYTLLRYAVEVDDVNIAKILLDAGSIINKNDYRL---LHSAITH
AF198100_250974..251414      ---------------------------------MNI-------NATDNSLSTPLHHAINL
AJ581527_237275..237715      -------------------------------------------NATDNSLSTPLHHAINL
Y16780_18834..19046          ------------------------------------------------------------
X69198_18008..18220          ------------------------------------------------------------
L22579_18674..18886          ------------------------------------------------------------
U18337_18076..18288          ------------------------------------------------------------
U18338_18834..19046          ------------------------------------------------------------
U18340_18277..18489          ------------------------------------------------------------
AY603355_14895..15191        KSFLSSK-DAFKADVHGHSALYYAIADNNVRLVCTLLNAGALKNLLENEF--PLHQAATL
DQ011157_25157..26011        KSFLSSK-DAFKADINGHSVLYYAIADNNVRLVCTLLNAGALKNLLDNEF--PLHQAATL
DQ011153_25157..26011        KSFLSSK-DAFKADINGHSVLYYAIADNNVRLVCTLLNAGALKNLLDNEF--PLHQAATL
AF380138_25299..26153        KSFLSSK-DAFKADINGHSVLYYAIADNNVRLVCTLLNAGALKNLLDNEF--PLHQAATL
AY743598_19799..20653        KSFLSSK-DAFKADINGHSVLYYAIADNNVRLVCTLLNAGALKNLLDNEF--PLHQAATL
DQ011155_25428..26282        KSFLSSK-DAFKADINGHSVLYYAIADNNVRLVCTLLNAGALKNLLDNEF--PLHQAATL
DQ011154_25442..26296        KSFLSSK-DAFKADINGHSVLYYAIADNNVRLVCTLLNAGALKNLLDNEF--PLHQAATL
AY741551_24825..25679        KSFLSSK-DAFKADINGHSVLYYAIADNNVRLVCTLLNAGALKNLLDNEF--PLHQAATL
AY753185_25207..26061        KSFLSSK-DAFKADINGHSVLYYAIADNNVRLVCTLLNAGALKNLLDNEF--PLHQAATL
AY603973_24964..25818        KSFLSSK-DAFKADINGHSVLYYAIADNNVRLVCTLLNAGALKNLLDNEF--PLHQAATL
DQ011156_25649..26503        KSFLSSK-DAFKADINGHSVLYYAIADNNVRLVCTLLNAGALKNLLDNEF--PLHQAATL
AF012825_33087..33944        KSFLSSK-DAFKADVHGHSALYYAIADNNVRLVCTLLNTGALKNLLENEF--PLHQAATL
Y16780_19364..19564          KSFLSSK-DTFKADVHGHSALYYAIADNNMRLVCTLLNAGALKNLLENEF--PLH-----
X69198_18538..18738          KSFLSSK-DTFKADVHGHSALYYAIADNNMRLVCTLLNAGALKNLLENEF--PLH-----
L22579_19204..19404          KSFLSSK-DTFKADVHGHSALYYAIADNNMRLVCTLLNAGALKNLLENEF--PLH-----
U18340_18807..19007          KSFLSSK-DTFKADVHGHSALYYAIADNNMRLVCTLLNAGALKNLLENEF--PLH-----
U18337_18606..18806          KSFLSSK-DTFKADVHGHSALYYAIADNNMRLVCTLLNAGALKNLLENEF--PLH-----
U18338_19364..19564          KSFLSSK-DTFKADVHGHSALYYAIADNNMRLVCTLLNAGALKNLLENEF--PLH-----
AF438165_28164..28367        ------------------------------------------------------------
AY009089_26476..26679        ------------------------------------------------------------
AF095689_24881..25450        KSFLSSK-DTFKADVHGHSALYYAIADNNVRLVCTLLNSGALKNLLENEF--PLHQAATL
AF482758_41500..42354        KSFLSSK-DAFKADVHGHSALYYAIADNNVRLVCTLLNAGALKNLLENEF--PLHQAATL
X94355_41155..42009          KSFLSSK-DAFKADVHGHSALYYAIADNNVRLVCTLLNAGALKNLLENEF--PLHQAATL
AF095689_24595..24825        ------------------------------------------------------------
M14319_92..946               KSFLSSK-DTFKADVHGHSALYYAIADNNVRLVCTLLNAGALKNLLENEF--PLHQAATL
M35027_28121..28975          KSFLSSK-DTFKADVHGHSALYYAIADNNVRLVCTLLNAGALKNLLENEF--PLHQAATL
AY678277_27651..28505        KSFLSSK-DAFKADINGHSALYYAIADNNVRLVCTLLNAGALKNLLENEF--PLHQAATL
AY678275_27651..28505        KSFLSSK-DAFKADINGHSALYYAIADNNVRLVCTLLNAGALKNLLENEF--PLHQAATL
AY678276_28417..27566        KSFLSSK-DAFKADINGHSALYYAIADNNVRLVCTLLNAGALKNLLENEF--PLHQAATL
X55876_22..876               KSFLSSK-DTFKADVHGHSALYYAIADNNVRLVCTLLNAGALKNLLENEF--PLHQAATL
AY484669_29695..30549        KSFLSSK-DTFKADVHGHSALYYAIADNNVRLVCTLLNAGALKNLLENEF--PLHQAATL
AY243312_25071..25925        KSFLSSK-DAFKADVHGHSALYYAIADNNVRLVCTLLNAGALKNLLENEF--PLHQAATL
M27648_1869..2723            KSFLSSK-DAFKADVHGHSALYYAIADNNVRLVCTLLNAGALKNLLENEF--PLHQAATL
AY621082_1..855              KSFLSSK-DTFKADVHGHSASYYAIADNNVRLVCTLLNAGALKNLLENEF--PLHQAATL
DQ377945_30508..31362        KSFLSSK-DTFKADVHGHSALYYAIADNNVRLVCTLLNAGALKNLLENEF--PLHQAATL
AY313847_27949..28803        KSFLSSK-DTFKADVHGHSALYYAIADNNVRLVCTLLNAGALKNLLENEF--PLHQAATL
AY313848_27963..28817        KSFLSSK-DTFKADVHGHSALYYAIADNNVRLVCTLLNAGALKNLLENEF--PLHQAATL
                                                                                         

AY318871_326201..326935      NYLEVAKTLIDAGADKTIFND--FDLLHNSISKKHREMTELLID--NGTDVLMKDADDRI
AF198100_250544..250969      GNIKVIKTLLDNGVNENSVDKDGLTPLHYAVKYGNISIVKMFVIR---------------
AJ581527_236845..237270      GNIKVIKTLLDNGVNENSVDKDGLTPLHYAVKYGNISIVKMFVIR---------------
AF198100_39576..40823        ENKKMIELLCLHGININVKDDKGYTALYYTICNNNYDMVCFLLE-KNADISIVNKYSMLH
AJ581527_40214..41461        ENKKMIELLCLHGININVKDDKGYTALYYTICNNNYDMVCFLLE-KNADISIVNKYSMLH
AJ006408_100..1320           ENKKMIELLCLHGININVKDDKGYTALYYTICNNNYDMVCFLLE-KNADISIVNKYSMLH
AF198100_250974..251414      LKTDIVSLLMQYKADASIRDSKGITPFCYAMYLGYYGVNKDILN---------IITRYNS
AJ581527_237275..237715      LKTDIVSLLMQYKADASIRDSKGITPFCYAMYLGYYGVNKDILN---------IITRYNS
Y16780_18834..19046          ------------------------------------------------------------
X69198_18008..18220          ------------------------------------------------------------
L22579_18674..18886          ------------------------------------------------------------
U18337_18076..18288          ------------------------------------------------------------
U18338_18834..19046          ------------------------------------------------------------
U18340_18277..18489          ------------------------------------------------------------
AY603355_14895..15191        EDTKIVKILLFSGLDDS-------------------------------------------
DQ011157_25157..26011        EDTKIVKILLFSGMDDSQFDDKGNTALYYAVDSGNMQTVKLFVK-KNWRLMFYGKTGWKT
DQ011153_25157..26011        EDTKIVKILLFSGMDDSQFDDKGNTALYYAVDSGNMQTVKLFVK-KNWRLMFYGKTGWKT
AF380138_25299..26153        EDTKIVKILLFSGMDDSQFDDKGNTALYYAVDSGNMQTVKLFVK-KNWRLMFYGKTGWKT
AY743598_19799..20653        EDTKIVKILLFSGMDDSQFDDKGNTALYYAVDSGNMQTVKLFVK-KNWRLMFYGKTGWKT
DQ011155_25428..26282        EDTKIVKILLFSGMDDSQFDDKGNTALYYAVDSGNMQTVKLFVK-KNWRLMFYGKTGWKT
DQ011154_25442..26296        EDTKIVKILLFSGMDDSQFDDKGNTALYYAVDSGNMQTVKLFVK-KNWRLMFYGKTGWKT
AY741551_24825..25679        EDTKIVKILLFSGMDDSQFDDKGNTALYYAVDSGNMQTVKLFVK-KNWRLMFYGKTGWKT
AY753185_25207..26061        EDTKIVKILLFSGMDDSQFDDKGNTALYYAVDSGNMQTVKLFVK-KNWRLMFYGKTGWKT
AY603973_24964..25818        EDTKIVKILLFSGMDDSQFDDKGNTALYYAVDSGNMQTVKLFVK-KNWRLMFYGKTGWKT
DQ011156_25649..26503        EDTKIVKILLFSGMDDSQFDDKGNTALYYAVDSGNMQTVKLFVK-KNWRLMFYGKTGWKT
AF012825_33087..33944        EDTKIVKILLFSGMDDSQFDDKGNTALYYAVDSGNMQTVKLFVK-KNWRLMFYGKTGWKT
Y16780_19364..19564          ------------------------------------------------------------
X69198_18538..18738          ------------------------------------------------------------
L22579_19204..19404          ------------------------------------------------------------
U18340_18807..19007          ------------------------------------------------------------
U18337_18606..18806          ------------------------------------------------------------
U18338_19364..19564          ------------------------------------------------------------
AF438165_28164..28367        -----------------------------------MQTVKLFVK-KNWRLMFYGKTGWKT
AY009089_26476..26679        -----------------------------------MQTVKLFVK-KNWRLMFYGKTGWKT
AF095689_24881..25450        EDTKIVKILLFSGLDDSQFDDKGNTALYYAVDSGNMQTVKLFVK-KNWRLMFYGKTGWKT
AF482758_41500..42354        EDTKIAKILLFSGMDDSQFDDKGNTALYYAVDSGNMQTVKLFVK-KNWRLMFYGKTGWKT
X94355_41155..42009          EDTKIAKILLFSGMDDSQFDDKGNTALYYAVDSGNMQTVKLFVK-KNWRLMFYGKTGWKT
AF095689_24595..24825        ------------------------------------------------------------
M14319_92..946               EDTKIVKILLFSGMDDSQFDDKGNTALYYAVDSGNMQTVKLFVK-KNWRLMFYGKTGWKT
M35027_28121..28975          EDTKIVKILLFSGMDDSQFDDKGNTALYYAVDSGNMQTVKLFVK-KNWRLMFYGKTGWKT
AY678277_27651..28505        EDTKIVKILLFSGLDDSQFDDKGNTALYYAVDSGNMQTVKLFVK-KNWRLMFYGKTGWKT
AY678275_27651..28505        EDTKIVKILLFSGLDDSQFDDKGNTALYYAVDSGNMQTVKLFVK-KNWRLMFYGKTGWKT
AY678276_28417..27566        EDTKIVKILLFSGLDDSQFDDKGNTALYYAVDSGNMQTVKLFVK-KNWRLMFYGKTGWKT
X55876_22..876               EDTKIVKILLFSGLDDSQFDDKGNTALYYAVDSGNMQTVKLFVK-KNWRLMFYGKTGWKT
AY484669_29695..30549        EDTKIVKILLFSGLDDSQFDDKGNTALYYAVDSGNMQTVKLFVK-KNWRLMFYGKTGWKT
AY243312_25071..25925        EDTKIVKILLFSGLDDSQFDDKGNTALYYAVDSGNMQTVKLFVK-KNWRLMFYGKTGWKT
M27648_1869..2723            EDTKIVKILLFSGLDDSQFDDKGNTALYYAVDSGNMQTVKLFVK-KNWRLMFYGKTGWKT
AY621082_1..855              EDTKIVKILLFSGLDDSQFDDKGNTALYYAVDSGNMQTVKLFVK-KNWRLMFYGKTGWKT
DQ377945_30508..31362        EDTKIVKILLFSGLDDSQFDDKGNTALYYAVDSGNMQTVKLFVK-KNWRLMFYGKTGWKT
AY313847_27949..28803        EDTKIVKILLFSGLDDSQFDDKGNTALYYAVDSGNMQTVKLFVK-KNWRLMFYGKTGWKT
AY313848_27963..28817        EDTKIVKILLFSGLDDSQFDDKGNTALYYAVDSGNMQTVKLFVK-KNWRLMFYGKTGWKT
                                                                                         

AY318871_326201..326935      PLHYAAYNDDIEGVLHVLNYVSCNLGYEICEKMIYEILSCHDIYSNEVLSTIIDYFMIIK
AF198100_250544..250969      ------------------------------------------------------------
AJ581527_236845..237270      ------------------------------------------------------------
AF198100_39576..40823        FLSTSNKYHNVMAVL-----LDKGIDVNIINHVKAPIHVAVERNNIYGTMLLINRNADVN
AJ581527_40214..41461        FLSTSNKYHNVMAVL-----LDKGIDVNIINHVKAPIHVAVERNNIYGTMLLINRNADVN
AJ006408_100..1320           FLSTSNKYHNVMAVL-----LDKGIDVNIINHVKAPIHVAVERNNIYGTMLLINRNADVN
AF198100_250974..251414      INGTTRDINDVYTILLNNKKK------NY---VFVNLHDAARLGYVYILKKIIYNGKNIN
AJ581527_237275..237715      INGTTRDINDVYTI--LLNNKKKNY-------VFVNLHDAARLGYVYILKKIIYNGKNIN
Y16780_18834..19046          -----------------------------------------------MMILLLDYMTPSN
X69198_18008..18220          -----------------------------------------------MMILLLDYMTPSN
L22579_18674..18886          -----------------------------------------------MMILLLDYMTPSN
U18337_18076..18288          -----------------------------------------------MMILLLDYMTPSN
U18338_18834..19046          -----------------------------------------------MMILLLDYMTPSN
U18340_18277..18489          -----------------------------------------------MMILLLDYMTPSN
AY603355_14895..15191        --YSMIIFNKIT------------------------------------------------
DQ011157_25157..26011        SFYHAVMLNDVSIVSYFLSEIPSPFDLAI---LLSCIHTTIKNGHVDMMILLLDYMTSTN
DQ011153_25157..26011        SFYHAVMLNDVSIVSYFLSEIPSPFDLAI---LLSCIHTTIKNGHVDMMILLLDYMTSTN
AF380138_25299..26153        SFYHAVMLNDVSIVSYFLSEIPSPFDLAI---LLSCIHTTIKNGHVDMMILLLDYMTSTN
AY743598_19799..20653        SFYHAVMLNDVSIVSYFLSEIPSPFDLAI---LLSCIHTTIKNGHVDMMILLLDYMTSTN
DQ011155_25428..26282        SFYHAVMLNDVSIVSYFLSEIPSPFDLAI---LLSCIHTTIKNGHVDMMILLLDYMTSTN
DQ011154_25442..26296        SFYHAVMLNDVSIVSYFLSEIPSPFDLAI---LLSCIHTTIKNGHVDMMILLLDYMTSTN
AY741551_24825..25679        SFYHAVMLNDVSIVSYFLSEIPSPFDLAI---LLSCIHTTIKNGHVDMMILLLDYMTSTN
AY753185_25207..26061        SFYHAVMLNDVSIVSYFLSEIPSPFDLAI---LLSCIHTTIKNGHVDMMILLLDYMTSTN
AY603973_24964..25818        SFYHAVMLNDVSIVSYFLSEIPSPFDLAI---LLSCIHTTIKNGHVDMMILLLDYMTSTN
DQ011156_25649..26503        SFYHAVMLNDVSIVSYFLSEIPSPFDLAI---LLSCIHTTIKNGHVDMMILLLDYMTSTN
AF012825_33087..33944        SFYHTVMLNDVSIVSYFLSEIPSTFDLAI---LLSCIHITIKNGHVDMMILLIDYMASTN
Y16780_19364..19564          ------------------------------------------------------------
X69198_18538..18738          ------------------------------------------------------------
L22579_19204..19404          ------------------------------------------------------------
U18340_18807..19007          ------------------------------------------------------------
U18337_18606..18806          ------------------------------------------------------------
U18338_19364..19564          ------------------------------------------------------------
AF438165_28164..28367        SFYHAVMLNDVSIVSYFLSEIPSTFDLAI---LLSCIHTTIKNGHI--------------
AY009089_26476..26679        SFYHAVMLNDVSIVSYFLSEIPSTFDLAI---LLSCIHTTIKNGHI--------------
AF095689_24881..25450        SFYHAVMLNDVSIVSYFLSEIPSTFDLAI---LLSCIHITIKNGHVDMMILLLDYMT---
AF482758_41500..42354        SFYHAVMLNDVSIVSYFLSEIPSTFDLAI---LYSCIHDSIKNGNVDMMILLLDYMESTN
X94355_41155..42009          SFYHAVMLNDVSIVSYFLSEIPSTFDLAI---LYSCIHDSIKNGNVDMMILLLDYMESTN
AF095689_24595..24825        ------------------------------------------------------------
M14319_92..946               SFYHAVMLNDVSIVSYFLSEIPSTFDLAI---LLSCIHTTIKNGHVDMMILLLDYMTSTN
M35027_28121..28975          SFYHAVMLNDVSIVSYFLSEIPSTFDLAI---LLSCIHTTIKNGHVDMMILLLDYMTSTN
AY678277_27651..28505        SFYHAVMLNDVSIVSYFLSEIPSTFDLAI---LLSCIHITIKNGHVDMMILLLDYMTSTN
AY678275_27651..28505        SFYHAVMLNDVSIVSYFLSEIPSTFDLAI---LLSCIHITIKNGHVDMMILLLDYMTSTN
AY678276_28417..27566        SFYHAVMLNDVSIVSYFLSEIPSTFDLAI---LLSCIHITIKNGHVDMMILLLDYMTSTN
X55876_22..876               SFYHAVMLNDVSIVSYFLSEIPSTFDLAI---LLSCIHITIKNGHVDMMILLLDYMTSTN
AY484669_29695..30549        SFYHAVMLNDVSIVSYFLSEIPSTFDLAI---LLSCIHTTIKNGHVDMMILLLDYMTSTN
AY243312_25071..25925        SFYHAVMLNDVSIVSYFLSEIPSTFDLAI---LLSCIHITIKNGHVDMMILLLDYMTSTN
M27648_1869..2723            SFYHAVMLNDVSIVSYFLSEIPSTFDLAI---LLSCIHITIKNGHVDMMILLLDYMTSTN
AY621082_1..855              SFYHAVMLNDVSIVSYFLSEIPSTFDLAI---LLSCIHITIKNGHVDMMILLLDYMTSTN
DQ377945_30508..31362        SFYHAVMLNDVSIVSYFLSEIPSTFDLAI---LLSCIHITIKNGHVDMMILLLDYMTSTN
AY313847_27949..28803        SFYHAVMLNDVSIVSYFLSEIPSTFDLAI---LLSCIHITIKNGHVDMMILLLDYMTSTN
AY313848_27963..28817        SFYHAVMLNDVSIVSYFLSEIPSTFDLAI---LLSCIHITIKNGHVDMMILLLDYMTSTN
                                                                                         

AY318871_326201..326935      RKDAGSFLRD------------------------S-----------------HNIVKKLI
AF198100_250544..250969      ------------------------------------------------------------
AJ581527_236845..237270      ------------------------------------------------------------
AF198100_39576..40823        IKELHGGRTSLHLAIKERNYEAAFVLINNGANVDSFDDVGNTPIFIAASLQDVRFMKLLL
AJ581527_40214..41461        IKELHGGRTSLHLAIKERNYEAAFVLINNGANVDSFDDVGNTPIFIAASLQDVRFMKLLL
AJ006408_100..1320           IKELHGGRTSLHLAIKERNYEAAFVLINNGANVDSFDDVGNTPIFIAASLQDVRFMKLLL
AF198100_250974..251414      RIDEY----------------------YYSALHYA-----------------VKSSNLKA
AJ581527_237275..237715      RIDEYYY-----------------SALHYAVK--S-----------------SNLKAVNF
Y16780_18834..19046          TNNFLLFIPDIKLAIDNKDIEVLQALFKYDINIYS-----------------ANLENVLL
X69198_18008..18220          TNNFLLFIPDIKLAIDNKDIEVLQALFKYDINIYS-----------------ANLENVLL
L22579_18674..18886          TNNFLLFIPDIKLAIDNKDIEVLQALFKYDINIYS-----------------ANLENVLL
U18337_18076..18288          TNNFLLFIPDIKLAIDNKDIEVLQALFKYDINIYS-----------------ANLENVLL
U18338_18834..19046          TNNFLLFIPDIKLAIDNKDIEVLQALFKYDINIYS-----------------ANLENVLL
U18340_18277..18489          TNNFLLFIPDIKLAIDNKDIEVLQALFKYDINIYS-----------------ANLENVLL
AY603355_14895..15191        ------------------------------------------------------------
DQ011157_25157..26011        T-NSLLFIPDIKLAIDNKDIEMLQALFKYDINIYS-----------------VNLENVLL
DQ011153_25157..26011        T-NSLLFIPDIKLAIDNKDIEMLQALFKYDINIYS-----------------VNLENVLL
AF380138_25299..26153        T-NSLLFIPDIKLAIDNKDIEMLQALFKYDINIYS-----------------VNLENVLL
AY743598_19799..20653        T-NSLLFIPDIKLAIDNKDIEMLQALFKYDINIYS-----------------VNLENVLL
DQ011155_25428..26282        T-NSLLFIPDIKLAIDNKDIEMLQALFKYDINIYS-----------------VNLENVLL
DQ011154_25442..26296        T-NSLLFIPDIKLAIDNKDIEMLQALFKYDINIYS-----------------VNLENVLL
AY741551_24825..25679        T-NSLLFIPDIKLAIDNKDIEMLQALFKYDINIYS-----------------VNLENVLL
AY753185_25207..26061        T-NSLLFIPDIKLAIDNKDIEMLQALFKYDINIYS-----------------VNLENVLL
AY603973_24964..25818        T-NSLLFIPDIKLAIDNKDIEMLQALFKYDINIYS-----------------VNLENVLL
DQ011156_25649..26503        T-NSLLFIPDIKLAIDNKDIEMLQALFKYDINIYS-----------------VNLENVLL
AF012825_33087..33944        TNNSLLFIPDIKLAIDNKDLEILQALFKYDINIYS-----------------VNLENVLL
Y16780_19364..19564          ------------------------------------------------------------
X69198_18538..18738          ------------------------------------------------------------
L22579_19204..19404          ------------------------------------------------------------
U18340_18807..19007          ------------------------------------------------------------
U18337_18606..18806          ------------------------------------------------------------
U18338_19364..19564          ------------------------------------------------------------
AF438165_28164..28367        ------------------------------------------------------------
AY009089_26476..26679        ------------------------------------------------------------
AF095689_24881..25450        ------------------------------------------------------------
AF482758_41500..42354        TNNSLLFIPDIKLAIDNKDLEMLQALFKYDINIYS-----------------VNLENVLL
X94355_41155..42009          TNNSLLFIPDIKLAIDNKDLEMLQALFKYDINIYS-----------------ANLENVLL
AF095689_24595..24825        ---------------------MLQALFKYDINIYS-----------------ANLENVLL
M14319_92..946               TNNSLLFIPDIKLAIDNKDIEMLQALFKYDINIYS-----------------VNLENVLL
M35027_28121..28975          TNNSLLFIPDIKLAIDNKDIEMLQALFKYDINIYS-----------------VNLENVLL
AY678277_27651..28505        TNNSLLFIPDIKLAIDNKDIEMLQALFKYDINIYS-----------------ANLENVLL
AY678275_27651..28505        TNNSLLFIPDIKLAIDNKDIEMLQALFKYDINIYS-----------------ANLENVLL
AY678276_28417..27566        TNNSLLFIPDIKLAIDNKDIEMLQALFKYDINIYS-----------------ANLENVLL
X55876_22..876               TNNSLLFIPDNKLAIDNKDIEMLQALFKYDINIYS-----------------ANLENVLL
AY484669_29695..30549        TNNSLLFIPDIKLAIDNKDIEMLQALFKYDINIYS-----------------ANLENVLL
AY243312_25071..25925        TNNSLLFIPDIKLAIDNKDIEMLQALFKYDINIYS-----------------ANLENVLL
M27648_1869..2723            TNNSLLFIPDIKLAIDNKDIEMLQALFKYDINIYS-----------------ANLENVLL
AY621082_1..855              TNNSLLFIPDIKLAIDNKDIEMLQALFKYDINIYS-----------------ANLENVLL
DQ377945_30508..31362        TNNSLLFIPDIKLAIDNKDIEMLQALFKYDINIYS-----------------ANLENVLL
AY313847_27949..28803        TNNSLLFIPDIKLAIDNKDIEMLQALFKYDINIYS-----------------ANLENVLL
AY313848_27963..28817        TNNSLLFIPDIKLAIDNKDIEMLQALFKYDINIYS-----------------ANLENVLL
                                                                                         

AY318871_326201..326935      DDT---------------------------------------------------------
AF198100_250544..250969      ------------------------------------------------------------
AJ581527_236845..237270      ------------------------------------------------------------
AF198100_39576..40823        DNGADINVRNVFGETPVNMVITGGSKEVTQYTVSYLISLKVDNIVLNDFCAYKQNMNLIH
AJ581527_40214..41461        DNGADINVRNVFGETPVNMVITGGSKEVTQYTVSYLISLKVDNIVLNDFCAYKQNMNLIH
AJ006408_100..1320           DNGADINVRNVFGETPVNMVITGGSKEVTQYTVSYLISLKVDNIVLNDFCAYKQNMNLIH
AF198100_250974..251414      VNF---------------------------------------------------------
AJ581527_237275..237715      ------------------------------------------------------------
Y16780_18834..19046          DDA------------------------------------EIAK-----------------
X69198_18008..18220          DDA------------------------------------EIAK-----------------
L22579_18674..18886          DDA------------------------------------EIAK-----------------
U18337_18076..18288          DDA------------------------------------EIAK-----------------
U18338_18834..19046          DDA------------------------------------EIAK-----------------
U18340_18277..18489          DNA------------------------------------EIAK-----------------
AY603355_14895..15191        ------------------------------------------------------------
DQ011157_25157..26011        DDA------------------------------------EIAKMIIEKHVEYKSD-----
DQ011153_25157..26011        DDA------------------------------------EIAKMIIEKHVEYKSD-----
AF380138_25299..26153        DDA------------------------------------EIAKMIIEKHVEYKSD-----
AY743598_19799..20653        DDA------------------------------------EIAKMIIEKHVEYKSD-----
DQ011155_25428..26282        DDA------------------------------------EIAKMIIEKHVEYKSD-----
DQ011154_25442..26296        DDA------------------------------------EIAKMIIEKHVEYKSD-----
AY741551_24825..25679        DDA------------------------------------EIAKMIIEKHVEYKSD-----
AY753185_25207..26061        DDA------------------------------------EIAKMIIEKHVEYKSD-----
AY603973_24964..25818        DDA------------------------------------EIAKMIIEKHVEYKSD-----
DQ011156_25649..26503        DDA------------------------------------EIAKMIIEKHVEYKSD-----
AF012825_33087..33944        DDA------------------------------------EITKMIIEKHVEYKSD-----
Y16780_19364..19564          ------------------------------------------------------------
X69198_18538..18738          ------------------------------------------------------------
L22579_19204..19404          ------------------------------------------------------------
U18340_18807..19007          ------------------------------------------------------------
U18337_18606..18806          ------------------------------------------------------------
U18338_19364..19564          ------------------------------------------------------------
AF438165_28164..28367        ------------------------------------------------------------
AY009089_26476..26679        ------------------------------------------------------------
AF095689_24881..25450        ---------------------------------------------VDKHQ----------
AF482758_41500..42354        DDA------------------------------------EIAKMIIEKHVEYKSD-----
X94355_41155..42009          DDA------------------------------------EIAKMIIEKHVEYKSD-----
AF095689_24595..24825        DDA------------------------------------EIAKMIIEKHVEYKSD-----
M14319_92..946               DDA------------------------------------EITKMIIEKDVEYKSD-----
M35027_28121..28975          DDA------------------------------------EITKMIIEKHVEYKSD-----
AY678277_27651..28505        DDA------------------------------------EIAKMIIEKHVEYKSD-----
AY678275_27651..28505        DDA------------------------------------EIAKMIIEKHVEYKSD-----
AY678276_28417..27566        DDA------------------------------------EIAKMIIEKHVEYKSD-----
X55876_22..876               DDA------------------------------------EIAKMIIEKHVEYKSD-----
AY484669_29695..30549        DDA------------------------------------EIAKMIIEKHVEYKSD-----
AY243312_25071..25925        DDA------------------------------------EIAKMIIEKHVEYKSD-----
M27648_1869..2723            DDA------------------------------------EIAKMIIEKHVEYKSD-----
AY621082_1..855              DDA------------------------------------EIAKMIIEKHVEYKSD-----
DQ377945_30508..31362        DDA------------------------------------EIAKMIIEKHVEYKSD-----
AY313847_27949..28803        DDA------------------------------------EIAKMIIEKHVEYKSD-----
AY313848_27963..28817        DDA------------------------------------EIAKMIIEKHVEYKSD-----
                                                                                         

AY318871_326201..326935      ---------------------------EELNAV---------------------------
AF198100_250544..250969      ------------------------------------------------------------
AJ581527_236845..237270      ------------------------------------------------------------
AF198100_39576..40823        RINYGSPRLFMEYIGDIYEWHLPYSVLTDDKPINYSKIQSKVSHNESRFLPYKKRYNYNN
AJ581527_40214..41461        RINYGSPRLFMEYIGDIYEWHLPYSVLTDDKPINYSKIQSKVSHNESRFLPYKKRYNYNN
AJ006408_100..1320           RINYGSPRLFMEYIGDIYEWHLPYSVLTDDKPINYSKIQSKVSHNESRFLPYKTL-----
AF198100_250974..251414      ------------------------------------------------------------
AJ581527_237275..237715      ------------------------------------------------------------
Y16780_18834..19046          -----------------------------------------------------NDYRKAC
X69198_18008..18220          -----------------------------------------------------NDYRKAC
L22579_18674..18886          -----------------------------------------------------NDYRKAC
U18337_18076..18288          -----------------------------------------------------NDYRKAC
U18338_18834..19046          -----------------------------------------------------NDYRKAC
U18340_18277..18489          -----------------------------------------------------NDYRKAC
AY603355_14895..15191        ------------------------------------------------------------
DQ011157_25157..26011        ------------------------SYTKDLDDVKNNKLDEIISKNEELRLMYDNCVRKNY
DQ011153_25157..26011        ------------------------SYTKDLDDVKNNKLDEIISKNEELRLMYDNCVRKNY
AF380138_25299..26153        ------------------------SYTKDLDDVKNNKLDEIISKNEELRLMYVNYVRKNY
AY743598_19799..20653        ------------------------SYTKDLDDVKNNKLDEIISKNEELRLMYVNYVRKNY
DQ011155_25428..26282        ------------------------SYTKDLDDVKNNKLDEIISKNEELRLMYVNYVRKNY
DQ011154_25442..26296        ------------------------SYTKDLDDVKNNKLDEIISKNEELRLMYVNYVRKNY
AY741551_24825..25679        ------------------------SYTKDLDDVKNNKLDEIISKNEELRLMYVNCVRKNY
AY753185_25207..26061        ------------------------SYTKDLDDVKNNKLDEIISKNEELRLMYVNCVRKNY
AY603973_24964..25818        ------------------------SYTKDLDDVKNNKLDEIISKNEELRLMYVNCVRKNY
DQ011156_25649..26503        ------------------------SYTKDLDDVKNNKLDEIISKNEELRLMYVNCVRKNY
AF012825_33087..33944        ------------------------SYTKDLDIVKNNKLDEIISKNKELRLMYVNCVRKTN
Y16780_19364..19564          ------------------------------------------------------------
X69198_18538..18738          ------------------------------------------------------------
L22579_19204..19404          ------------------------------------------------------------
U18340_18807..19007          ------------------------------------------------------------
U18337_18606..18806          ------------------------------------------------------------
U18338_19364..19564          ------------------------------------------------------------
AF438165_28164..28367        ------------------------------------------------------------
AY009089_26476..26679        ------------------------------------------------------------
AF095689_24881..25450        ------------------------------------------------------------
AF482758_41500..42354        ------------------------SYTKDLDIVKNNKLDEIISKNKELRLMYVNYARKN-
X94355_41155..42009          ------------------------SYTKDLDIVKNNKLDEIISKNKELRLMYVNCVKKN-
AF095689_24595..24825        ------------------------SYTKDLDIVKNNKLDEIISKNKELRLMYVNCVKKN-
M14319_92..946               ------------------------SYTKDLDIVKNNKLDEIISKNKELRLMYVNCVKKN-
M35027_28121..28975          ------------------------SYTKDLDIVKNNKLDEIISKNKELRLMYVNCVKKN-
AY678277_27651..28505        ------------------------SYTKDLDIVKNNKLDEIISKNKELKLMYVNCVKKN-
AY678275_27651..28505        ------------------------SYTKDLDIVKNNKLDEIISKNKELKLMYVNCVKKN-
AY678276_28417..27566        ------------------------SYTKDLDIVKNNKLDEIISKNKELKLMYVNCVKKN-
X55876_22..876               ------------------------SYTKDLDIVKNNKLDEIISKNKELKLMYVNCVKKN-
AY484669_29695..30549        ------------------------SYTKDLDIVKNNKLDEIISKNKELRLMYVNCVRKN-
AY243312_25071..25925        ------------------------SYTKDLDIVKNNKLDEIISKNKELRLMYVNCVKKN-
M27648_1869..2723            ------------------------SYTKDLDIVKNNKLDEIISKNKELRLMYVNCVKKN-
AY621082_1..855              ------------------------SYTKDLDIVKNNKLDEIISKNKELRLMYVNCVKKN-
DQ377945_30508..31362        ------------------------SYTKDLDIVKNNKLDEIISKNKELRLMYVNCVKKN-
AY313847_27949..28803        ------------------------SYTKDLDIVKNNKLDEIISKNKELRLMYVNCVKKN-
AY313848_27963..28817        ------------------------SYTKDLDIVKNNKLDEIISKNKELRLMYVNCVKKN-
                                                                                         

AY318871_326201..326935      ----
AF198100_250544..250969      ----
AJ581527_236845..237270      ----
AF198100_39576..40823        TLIQ
AJ581527_40214..41461        TLIQ
AJ006408_100..1320           ----
AF198100_250974..251414      ----
AJ581527_237275..237715      ----
Y16780_18834..19046          ----
X69198_18008..18220          ----
L22579_18674..18886          ----
U18337_18076..18288          ----
U18338_18834..19046          ----
U18340_18277..18489          ----
AY603355_14895..15191        ----
DQ011157_25157..26011        ----
DQ011153_25157..26011        ----
AF380138_25299..26153        ----
AY743598_19799..20653        ----
DQ011155_25428..26282        ----
DQ011154_25442..26296        ----
AY741551_24825..25679        ----
AY753185_25207..26061        ----
AY603973_24964..25818        ----
DQ011156_25649..26503        ----
AF012825_33087..33944        ----
Y16780_19364..19564          ----
X69198_18538..18738          ----
L22579_19204..19404          ----
U18340_18807..19007          ----
U18337_18606..18806          ----
U18338_19364..19564          ----
AF438165_28164..28367        ----
AY009089_26476..26679        ----
AF095689_24881..25450        ----
AF482758_41500..42354        ----
X94355_41155..42009          ----
AF095689_24595..24825        ----
M14319_92..946               ----
M35027_28121..28975          ----
AY678277_27651..28505        ----
AY678275_27651..28505        ----
AY678276_28417..27566        ----
X55876_22..876               ----
AY484669_29695..30549        ----
AY243312_25071..25925        ----
M27648_1869..2723            ----
AY621082_1..855              ----
DQ377945_30508..31362        ----
AY313847_27949..28803        ----
AY313848_27963..28817        ----
                                 
