# Supplementary material for: Identification of multiple independent horizontal gene transfers into poxviruses using a comparative genomics approach
Source: BMC Evol Biol. 2008 Feb 27;8:67. doi: 10.1186/1471-2148-8-67 (PMC2268676; doi:10.1186/1471-2148-8-67)
Supplement: Additional file 8 — Multiple sequence alignments for all poxvirus families. [file 1471-2148-8-67-S8.gz › Network/Servers/gen153069.gen.tcd.ie/Users/kirsten/poxvirus/aln/123.aln]

CLUSTAL W (1.81) multiple sequence alignment

AF198100_212383..212676      MYIENNSLVLIIPETNSITPQLFTIHDNKPICVCSRYSLIPSKKENVQISYIDNIHMY-F
AJ581527_201662..201955      MYIENNSLVLIIPETNSITPQLFTIHDNKPICVCSRYSLIPSKKENVQISYIDNIHMY-F
AY318871_284830..285120      MYIENNSLVIIPSRINL-IPSLFVIGNKKSVCVCNRYSLIPSNNENVQLSRIDDMHLY-F
U60315_140036..140326        MFVADNTLLLLPRGTP--WPSGLT-AGGRVL-------TPFNARAYVHVAHTDEPFDV-D
U86923_349..606              MFVADNTLLLLPRGTP--WPSGLT-AGGRVL-------TPFNARAYVHVAHTDEPFDV-D
AF438165_127163..127447      MFVDDNSLIIYST-----WPSTLSDSSGRVI-------VMPDNRSFTF----KEGFKL-D
AY009089_125283..125567      MFVDDNSLIIYST-----WPSTLSDSSGRVI-------VMPDNRSFTF----KEGFKL-D
AF012825_132990..133274      MFVDDNSLIIYST-----WPNTLSDSSGRVI-------VMPDNKSFTF----KEGFKL-D
Y16780_115966..116250        MFVDDDSLIIYST-----WPSTLSDSSGRVI-------VMPDNRSFTF----KEGFKL-D
X76268_3287..3571            MFVDDDSLIIYST-----WPSTLSDSSGRVI-------VMPDNRSFTF----KEGFKL-D
X69198_114961..115245        MFVDDDSLIIYST-----WPSTLSDSSGRVI-------VMPDNRSFTF----KEGFKL-D
L22579_115591..115875        MFVDDDSLIIYST-----WPSTLSDSSGRVI-------VMPDNRSFTF----KEGFKL-D
DQ011157_123903..124187      MFVDDNSLIIYST-----WPSTLSDSSGRVI-------IMPDNRSFTF----KEGFKL-D
AY741551_123896..124180      MFVDDNSLIIYST-----WPSTLSDSSGRVI-------IMPDNRSFTF----KEGFKL-D
DQ011153_123903..124187      MFVDDNSLIIYST-----WPSTLSDSSGRVI-------IMPDNRSFTF----KEGFKL-D
AF380138_124197..124481      MFVDDNSLIIYST-----WPSTLSDSSGRVI-------IMPDNRSFTF----KEGFKL-D
AY753185_124117..124401      MFVDDNSLIIYST-----WPSTLSDSSGRVI-------IMPDNRSFTF----KEGFKL-D
DQ011155_124312..124596      MFVDDNSLIIYST-----WPSTLSDSSGRVI-------IMPDNRSFTF----KEGFKL-D
AY603973_123874..124158      MFVDDNSLIIYST-----WPSTLSDSSGRVI-------IMPDNRSFTF----KEGFKL-D
DQ011154_124331..124615      MFVDDNSLIIYST-----WPSTLSDSSGRVI-------IMPDNRSFTF----KEGFKL-D
DQ011156_124350..124634      MFVDDNSLIIYST-----WPSTLSDSSGRVI-------IMPDNRSFTF----KEGFKL-D
AF482758_141008..141292      MFVDDNSLIIYST-----WPSTLSDSSGRVI-------VMPDNRSFTF----KEGFKL-D
AY678277_126816..127100      MFVDDNSLIIYST-----WPSTLSDSSGRVI-------VMPDNRSFTF----KEGFKL-D
M35027_127296..127580        MFVDDNSLIIYST-----WPSTLSDSSGRVI-------VMPDNRSFTF----KEGFKL-D
AY484669_128942..129226      MFVDDNSLIIYST-----WPSTLSDSSGRVI-------VMPDNRSFTF----KEGFKL-D
AY243312_124179..124463      MFVDDNSLIIYST-----WPSTLSDSSGRVI-------VMPDNRSFTF----KEGFKL-D
AY603355_113135..113419      MFVDDNSLIIYST-----WPSTLSDSSGRVI-------VMPDNRSFTF----KEGFKL-D
DQ377945_129560..129844      MFVDDNSLIIYST-----WPSTLSDSSGRVI-------VMPDNRSFTF----KEGFKL-D
AY313847_127007..127291      MFVDDNSLIIYST-----WPSTLSDSSGRVI-------VMPDNRSFTF----KEGFKL-D
X94355_140445..140729        MFVDDNSLIIYST-----WPSTLSDSSGRVI-------VMPDNRSFTF----KEGFKL-D
AY313848_127049..127333      MFVDDNSLIIYST-----WPSTLSDSSGRVI-------VMPDNRSFTF----KEGFKL-D
AF095689_123724..124008      MFVDDNSLIIYST-----WPSTLSDSSGRVI-------VMPDNRSFTF----KEGFKL-D
AY678275_126816..127100      MFVDDNSLIIYST-----WPSTLSDSSGRVI-------VMPDNRSFTF----KEGFKL-D
U94848_118925..119209        MFVDDNSLIIYST-----WPSTLSDSSGRVI-------VMPDNRSFTF----KEGFKL-D
AY678276_126985..126704      MFVDDNSLIIYST-----WPSTLSDSSGRVI-------VMPDNRSFTF----KEGFKL-D
AF170722_101464..101748      MFVDDSILVVYNT-----WPSGLIRDVRKSV-------PFPTRHSCTF----SDDVRI-D
AF170726_102291..102575      MFVDDKTFVVYNT-----WPTGLIQGTRKSV-------PFPTRHSCTF----SSDVRI-D
AF410153_98174..98458        MFVDDNTLIVYRK-----WTNCLINNQGKFI-------LSPTKNSIMF----DELKYI-Q
AY386371_94854..95138        MFVDDKTVIVYSK-----WPSCLVNKNGKYL-------KFPVNNSYTY----SNFSKI-N
AJ293568_100453..100737      MFVDDKTIVIYSE-----WPSCLVNKNGNFL-------KFPINNSYTY----NNFFKI-G
AY689436_108655..108374      MFVENDTLIIYKN-----WPYCLINTDNKYI-------PFPNSNSYTF---DDDKIKI-S
AY689437_111698..111417      MFVENDTLIIYKN-----WPYCLINTDNKYI-------PFPNSNSYTF---DDDKIKI-S
AY077835_99545..99261        MFVDDNTIIVYKK-----WPLCSVYDKKGFI-------SFPTNNSYTF----KNFNKINN
AY077836_99608..99324        MFVDDNTIIVYKK-----WPLCSVYDKKGFI-------SFPTNNSYTF----KNFNKINN
AF409137_99912..100199       MFVDDNTIIVYKK-----WPLCSVYDKKGFI-------SFPTNNSCTF----KNFNKINN
AF325528_99912..100199       MFVDDNTIIVYKK-----WPLCSVYDKKGFI-------SFPTNNSCTF----KNFNKINN
AY077832_99688..99404        MFVDDNTIIVYKK-----WPLCSVYDKKGFI-------SFPTNNSCTF----KNFNKINN
AY077833_99788..99504        MFVDDNTIIVYKK-----WPLCSVYDKKGFI-------SFPTNNSCTF----KNFNKINN
AY077834_99591..99307        MFVDDNTIIVYKK-----WPLCSVYDKKGFI-------SFPTNNSCTF----KNFNKINN
AF409138_99735..100022       MFVDDNTIIVYKK-----WPLCSVYDKKGFI-------SFPTNNSCTF----KKFNKINN
                             *:: :. .::         .          :            .        ..      

AF198100_212383..212676      RSFKNLYLVNPRNHDIIKVFNFLKNYKWGGNFYLLFNV-------------
AJ581527_201662..201955      RSFKNLYLVNPRNHDIIKVFNFLKNYKWGGNFYLLFNV-------------
AY318871_284830..285120      KKHKNIYIVNPYRHEIIRIFHFIKKNKWEGGFYLLFNV-------------
U60315_140036..140326        ERVPAVCMVNPTYEQLLRTCVFLRRRRWGGELRLLLERRRDAQPFCG----
U86923_349..606              ERVPAVCMVNPTYEQLLRTCVFLRRRRWGGELRLLLE--------------
AF438165_127163..127447      ESIKSILLVNPSSIDLLKIRVYKNRIKWMGNIFVLFEKENIPPPFRLVNDK
AY009089_125283..125567      ESIKSILLVNPSSIDLLKIRVYKNRIKWMGNIFVLFEKENIPPPFRLVNDK
AF012825_132990..133274      ESIKSILLVNPSSIDLLKIRVYKHRIKWMGDIFVLFEQENIPPPFRLVNDK
Y16780_115966..116250        ESIKSILLVNPSSIDLLKIRVYKHRIKWMGNIFVLFEQENIPPPFRLVNDK
X76268_3287..3571            ESIKSILLVNPSSIDLLKIRVYKHRIKWMGNIFVLFEQENIPPPFRLVNDK
X69198_114961..115245        ESIKSILLVNPSSIDLLKIRVYKHRIKWMGNIFVLFEQENIPPPFRLVNDK
L22579_115591..115875        ESIKSILLVNPSSIDLLKIRVYKHRIKWMGNIFVLFEQENIPPPFRLVNDK
DQ011157_123903..124187      ESIKSILLVNPSSIDLLKIRVYKHRIKWMGDIFVLFEQENIPPPFRLVNDK
AY741551_123896..124180      ESIKSILLVNPSSIDLLKIRVYKHRIKWMGDIFVLFEQENIPPPFRLVNDK
DQ011153_123903..124187      ESIKSILLVNPSSIDLLKIRVYKHRIKWMGDIFVLFEQENIPPPFRLVNDK
AF380138_124197..124481      ESIKSILLVNPSSIDLLKIRVYKHRIKWMGDIFVLFEQENIPPPFRLVNDK
AY753185_124117..124401      ESIKSILLVNPSSIDLLKIRVYKHRIKWMGDIFVLFEQENIPPPFRLVNDK
DQ011155_124312..124596      ESIKSILLVNPSSIDLLKIRVYKHRIKWMGDIFVLFEQENIPPPFRLVNDK
AY603973_123874..124158      ESIKSILLVNPSSIDLLKIRVYKHRIKWMGDIFVLFEQENIPPPFRLVNDK
DQ011154_124331..124615      ESIKSILLVNPSSIDLLKIRVYKHRIKWMGDIFVLFEQENIPPPFRLVNDK
DQ011156_124350..124634      ESIKSILLVNPSSIDLLKIRVYKHRIKWMGDIFVLFEQENIPPPFRLVNDK
AF482758_141008..141292      ESIKSILLVNPSSIDLLKIRVYKHRIKWMGDIFVLFEQENIPPPFRLVNDK
AY678277_126816..127100      ESIKSILLVNPSSIDLLKIRVYKHRIKWMGDIFVLFEQENIPPPFRLVNDK
M35027_127296..127580        ESIKSILLVNPSSIDLLKIRVYKHRIKWMGDIFVLFEQENIPPPFRLVNDK
AY484669_128942..129226      ESIKSILLVNPSSIDLLKIRVYKHRIKWMGDIFVLFEQENIPPPFRLVNDK
AY243312_124179..124463      ESIKSILLVNPSSIDLLKIRVYKHRIKWMGDIFVLFEQENIPPPFRLVNDK
AY603355_113135..113419      ESIKSILLVNPSSIDLLKIRVYKHRIKWMGDIFVLFEQENIPPPFRLVNDK
DQ377945_129560..129844      ESIKSILLVNPSSIDLLKIRVYKHRIKWMGDIFVLFEQENIPPPFRLVNDK
AY313847_127007..127291      ESIKSILLVNPSSIDLLKIRVYKHRIKWMGDIFVLFEQENIPPPFRLVNDK
X94355_140445..140729        ESIKSILLVNPSSIDLLKIRVYKHRIKWMGDIFVLFEQENIPPPFRLVNDK
AY313848_127049..127333      ESIKSILLVNPSSIDLLKIRVYKHRIKWMGDIFVLFEQENIPPPFRLVNDK
AF095689_123724..124008      ESIKSILLVNPSSIDLLKIRVYKHRIKWMGDIFVLFEQENIPPPFRLVNDK
AY678275_126816..127100      ESIKSILLVNPSSIDLLKIRVYKHRIKWMGDIFVLFEQENIPPPFRLVNDK
U94848_118925..119209        ESIKSILLVNPSSIDLLKIRVYKHRIKWMGDIFVLFEQENIPPPFRLVNDK
AY678276_126985..126704      ESIKSILLVNPSSIDLLKIRVYKHRIKWMGDIFVLFEQENIPPPFRLVNDK
AF170722_101464..101748      NSYSSVVLSNPTFVQLLKMCVHIKRVQWKGKIILLFECDNKPPPFRLVNDN
AF170726_102291..102575      NSYSSVVLSNPTFVQLLKMCVHIKRVQWKGKIILLFECDNKPPPFRLVNDN
AF410153_98174..98458        SCFNSVLLLNPSKTDIIKICVHIKRIKWEGKIIILFEGNNKPIPFRLVNGN
AY386371_94854..95138        KDLISVLIVNPSITELLKICVYLRDTCWKGNITILFECDNKPPPFRLVNDN
AJ293568_100453..100737      KDVTSVLIVNPNIIKLLKICVYLRNIGWKGDITILFECSNKPPPFRLVNDN
AY689436_108655..108374      NSFKKILLINPSYISLLMICVYIKRNSWKGNILILFTR-NKPPPFRLVNDN
AY689437_111698..111417      NSFKKILLINPSYISLLMICVYIKRNSWKGNILILFTR-NKPPPFRLVNDN
AY077835_99545..99261        HDSKTILLINPSLVELMLLCVYIKRTKWNGKIAIMFKRDNKLPPFRLVNDN
AY077836_99608..99324        HDSKTILLINPSLVELMLLCVYIKRTKWNGKIAIMFKRDNKLPPFRLVNDN
AF409137_99912..100199       DDSKTILLINPSLVELMLFCVYIKRTKWNGKIAIMFKRDNKLPPFRLVNDN
AF325528_99912..100199       DDSKTILLINPSLVELMLFCVYIKRTKWNGKIAIMFKRDNKLPPFRLVNDN
AY077832_99688..99404        DDSKTILLINPSLVELMLFCVYIKRTKWNGKIAIMFKRDNKLPPFRLVNDN
AY077833_99788..99504        DDSKTILLINPSLVELMLFCVYIKRTKWNGKIAIMFKRDNKLPPFRLVNDN
AY077834_99591..99307        DDSKTILLINPSLVELMLFCVYIKRTKWNGKIAIMFKRDNKLPPFRLVNDN
AF409138_99735..100022       DDSKTILLINPSLVELMLFCVYIKRTKWNGKIAIMFKRDNKLPPFRLVNDN
                                  : : **   .::    . .   * * : :::               
