# Supplementary material for: Identification of multiple independent horizontal gene transfers into poxviruses using a comparative genomics approach
Source: BMC Evol Biol. 2008 Feb 27;8:67. doi: 10.1186/1471-2148-8-67 (PMC2268676; doi:10.1186/1471-2148-8-67)
Supplement: Additional file 8 — Multiple sequence alignments for all poxvirus families. [file 1471-2148-8-67-S8.gz › Network/Servers/gen153069.gen.tcd.ie/Users/kirsten/poxvirus/aln/124.aln]

CLUSTAL W (1.81) multiple sequence alignment

AF170722_10606..10842        --------------------MGLLLP------GSVHEGVVYFRDGVFRVSLHGYEDHDCV
AF170722_149016..149252      --------------------MGLLLP------GSVHEGVVYFRDGVFRVSLHGYEDHDCV
AF170726_149997..150305      MTVIKPSSRPRPRKNKNIKVNTYRTSAMDLSPGSVHEGIVYFKDGIFKVRLLGYEGHECI
AF482758_43827..44093        -----------------MLAFCYSLPNA----GDVIKGRVYENDYALYIDLFDYPHSAAI
AJ312292_1..267              -----------------MLAFCYSLPNA----GDVIKGRVYENDYALYIDLFDYPHSAAI
AF380138_27672..27803        -----------------MLAFCYSLPNA----GDVIKGRVYENDYTLYIYLFDYPHSEAI
M27650_197..478              -----------------MLAFCYSLPNA----GDVIKGRVYENDYALYIYLFDYPHSEAI
M27648_197..478              -----------------MLAFCYSLPNA----GDVIKGRVYEKDYALYIYLFDYPHFEAI
AJ312291_1..96               -----------------MLAFCYSLPNA----GDVIKGRVYKNDYALYIYLF--------
D00382_1431..1697            -----------------MLAFCYSLPNA----GDVIKGRVYEKDYALYIYLFDYPHFEAI
AY772447_1..267              -----------------MLAFCYSLPNA----GDVIKGRVYEKDYALYIYLFDYPHFEAI
AY243312_27306..27572        -----------------MLAFCYSLPNA----GDVIKGRVYEKDYALYIYLFDYPHFEAI
AY772448_1..267              -----------------MLAFCYSLPNA----GDVIKGRVYEKDYALYIYLFDYPHFEAI
M35027_30363..30629          -----------------MLAFCYSLPNA----GDVIKGRVYEKDYALYIYLFDYPHSEAI
AY484669_31930..32196        -----------------MLAFCYSLPNA----GDVIKGRVYEKDYALYIYLFDYPHSEAI
AF095689_26831..27097        -----------------MLAFCYSLPNA----GDVIKGRVYEKDYALYIYLFDYPHSEAI
AY678277_29888..30154        -----------------MLAFCYSLPNA----GDVIKGRVYENDYALYIYLFDYPHSEAI
AY603355_16556..16822        -----------------MLAFCYSLPNA----GDVIKGRVYENDYALYIYLFDYPHSEAI
X94355_43400..43666          -----------------MLAFCYSLPNA----GDVIKGRVYENDYALYIYLFDYPHSEAI
AY678275_29888..30154        -----------------MLAFCYSLPNA----GDVIKGRVYENDYALYIYLFDYPHSEAI
U94848_22346..22612          -----------------MLAFCYSLPNA----GDVIKGRVYENDYALYIYLFDYPHSEAI
AY678276_30066..29803        -----------------MLAFCYSLPNA----GDVIKGRVYENDYALYIYLFDYPHSEAI
DQ377945_32743..33009        -----------------MLAFCYSLPNA----GDVIKGRVYENDYALYIYLFDYPHFEAI
AY313847_30184..30450        -----------------MLAFCYSLPNA----GDVIKGRVYENDYALYIYLFDYPHFEAI
AY313848_30198..30464        -----------------MLAFCYSLPNA----GDVIKGRVYENDYALYIYLFDYPHFEAI
Y16780_20910..21176          -----------------MLVFCYSLPNV----GDVLKGKVYENGYVLYVDLFDYPHSEAI
X69198_20084..20350          -----------------MLVFCYSLPNV----GDVLKGKVYENGYVLYVDLFDYPHSEAI
L22579_20753..21016          -----------------MLVFCYSLPNV----GDVLKGKVYENGYVLYVDLFDYPHSEAI
U18340_20353..20619          -----------------MLVFCYSLPNV----GDVLKGKVYENGYVLYVDLFDYPHSEAI
U18337_20152..20418          -----------------MLVFCYSLPNV----GDVLKGKVYENGYVLYVDLFDYPHSEAI
U18338_20910..21176          -----------------MLVFCYSLPNV----GDVLKGKVYENGYVLYVDLFDYPHSEAI
AF438165_30052..30318        -----------------MLAFCYSLPNV----GDVLNGKVYENGYALYIDLFDYPHSEAI
AY009089_28364..28630        -----------------MLAFCYSLRNV----GDVLNGKVYENGYALYIDLFDYPHSEAI
L22013_7895..8155            ------------MSTMNTLAFCYGLPNI----NDITQGIIFVRNNIFYSYLTDY-AMEAC
AF410153_7445..7705          ------------MSTMNTLAFCYGLPNI----NDITQGIIFVRNNIFYSYLTDY-AMEAC
AF153912_329..595            -----------MNNHKSKLAFCYAFPTV----GTVTKGIVTVKDADFTVFLPEF-GLEAL
AJ293568_10981..11247        -----------MNNYKSKLAFCYAFPTV----GTVTKGIVTVKDADFTVFLPEF-GLEAL
AY386371_8308..8574          -----------MSRNRSQLAFCYAFPTV----GTITKGVVTVEGDSFTVFLPEF-GLHAL
AY689436_17490..17224        ------------MSRKSDLAFCYVFPEI----DELTKGIVILKNGELYVKLIDY-GLDGF
AY689437_19828..19562        ------------MSQKSDLAFCYVFPEI----DELTKGIVILKNGELYVKLIDY-GLDGF
AY077835_9735..9469          ------------MSSNSDLAFCYVLPNI----NEVTDGIVFIKDNIVYVKLINY-GLEAL
AY077836_9796..9530          ------------MSSNSDLAFCYVLPNI----NEVTDGIVFIKDNIVYVKLINY-GLEAL
AY077832_9918..9652          ------------MSSNSDLAFCYVLPNI----NEVTDGIVCIRDNIVYVKLINY-GLEAL
AY077833_10022..9756         ------------MSSNSDLAFCYVLPNI----NEVTDGIVCIRDNIVYVKLINY-GLEAL
AY077834_9826..9560          ------------MSSNSDLAFCYVLPNI----NEVTDGIVCIRDNIVYVKLINY-GLEAL
AF336128_5051..5320          ------------MSSNSDLAFCYVLPNI----NEVTDGIVFIKDNIVYVKLINY-GLEAL
AF409137_9978..10247         ------------MSSNSDLAFCYVLPNI----NEVTDGIVFIKDNIVYVKLINY-GLEAL
AF409138_9870..10139         ------------MSSNSDLAFCYVLPNI----NEVTDGIVFIKDNIVYVKLINY-GLEAL
AF325528_9984..10253         ------------MSSNSDLAFCYVLPNI----NEVTDGIVFIKDNIVYVKLINY-GLEAL
                                                             . : .* :   .  .   *         

AF170722_10606..10842        LLDYLNYRHDTLDQLKRRLVGRTIKTQVVRVNGL--YVDL---RRFFTG-----
AF170722_149016..149252      LLDYLNYRHDTLDQLKRRLVGRTIKTQVVRVNGL--YVDL---RRFFTG-----
AF170726_149997..150305      LLDYLNYRQDTLDRLKERLVGRVIKTRVVRADGL--YVDL---RRFF-------
AF482758_43827..44093        LAESVQMHMDRYFKYRDKLVGKKVKVKVIRVDYTKGYIDVNYKRMCRHQ-----
AJ312292_1..267              LAESVQMHMDRYFKYRDKLVGKKVKVKVIRVDYTKGYIDVNYKRMCRHQ-----
AF380138_27672..27803        LAEC--------------------------------------------------
M27650_197..478              LAESVKMHMDRYVEYRDKLVGKTVKVKVIRVDYTKGYIDVNYKRIYRCQLQKDV
M27648_197..478              LAESVKMHMDRYVEYRDKLVGKTVKVKVIRVDYTKGYIDVNYKRIYRCQLQKDV
AJ312291_1..96               ------------------------------------------------------
D00382_1431..1697            LAESVKMHMDRYVEYRDKLVGKTVKVKVIRVDYTKGYIDVNYKRMCRHQ-----
AY772447_1..267              LAESVKMHMDRYVEYRDKLVGKTVKVKVIRVDYTKGYIDVNYKRMCRHQ-----
AY243312_27306..27572        LAESVKMHMDRYVEYRDKLVGKTVKVKVIRVDYTKGYIDVNYKRMCRHQ-----
AY772448_1..267              LAESVKMHMDRYVEYRDKLVGKTVKVKVIRVDYTKGYIDVNYKRMCRHQ-----
M35027_30363..30629          LAESVKMHMDRYVEYRDKLVGKTVKVKVIRVDYTKGYIDVNYKRMCRHQ-----
AY484669_31930..32196        LAESVKMHMDRYVEYRDKLVGKTVKVKVIRVDYTKGYIDVNYKRMCRHQ-----
AF095689_26831..27097        LAESVKMHMDRYVEYRDKLVGKTVKVKVIRVDYTKGYIDVNYKRMCRHQ-----
AY678277_29888..30154        LAESVKMHMDRYVEYRDKLVGKTVKVKVIRVDYTKGYIDVNYKRMCRHQ-----
AY603355_16556..16822        LAESVKMHMDRYVEYRDKLVGKTVKVKVIRVDYTKGYIDVNYKRMCRHQ-----
X94355_43400..43666          LAESVKMHMDRYVEYRDKLVGKTVKVKVIRVDYTKGYIDVNYKRMCRHQ-----
AY678275_29888..30154        LAESVKMHMDRYVEYRDKLVGKTVKVKVIRVDYTKGYIDVNYKRMCRHQ-----
U94848_22346..22612          LAESVKMHMDRYVEYRDKLVGKTVKVKVIRVDYTKGYIDVNYKRMCRHQ-----
AY678276_30066..29803        LAESVKMHMDRYVEYRDKLVGKTVKVKVIRVDYTKGYIDVNYKRMCRHQ-----
DQ377945_32743..33009        LAESVKMHMDRYVEYRDKLVGKTVKVKVIRVDYTKGYIDVNYKRMCRHQ-----
AY313847_30184..30450        LAESVKMHMDRYVEYRDKLVGKTVKVKVIRVDYTKGYIDVNYKRMCRHQ-----
AY313848_30198..30464        LAESVKMHMDRYVEYRDKLVGKTVKVKVIRVDYTKGYIDVNYKRMCRHQ-----
Y16780_20910..21176          LVESTQMHMNRYFKYRDKLVGKTVKVKVIRIDYTKGYIDVNYKRMCRHQ-----
X69198_20084..20350          LVESTQMHMNRYFKYRDKLVGKTVKVKVIRIDYTKGYIDVNYKRMCRHQ-----
L22579_20753..21016          LVESTQMHMNRYFKYRDKLVGKTVKVKVIRIDYTKGYIDVNYKRMCRH------
U18340_20353..20619          LVESTQMHMNRYFKYRDKLVGKTVKVKVIRIDYTKGYIDVNYKRMCRHQ-----
U18337_20152..20418          LVESTQMHMNRYFKYRDKLVGKTVKVKVIRIDYTKGYIDVNYKRMCRHQ-----
U18338_20910..21176          LVESTQMHMNRYFKYRDKLVGKTVKVKVIRIDYTKGYIDVNYKRMCRHQ-----
AF438165_30052..30318        LAESVQMHMNRYFKYRDKLVGKTVKVKVIRVDYTKGYIDVNYKRMCRHQ-----
AY009089_28364..28630        LAESVQMHMNRYFKYRDKLVGKTVKVKVIRVDYTKGYIDVNYKRMCRHQ-----
L22013_7895..8155            ILNYINIRADKIEDLKKSLVGKTISVRVIRVDVLKGYIDV---SIV--------
AF410153_7445..7705          ILNYINIRADKIEDLKKSLVGKTISVRVIRVDVLKGYIDV---SIV--------
AF153912_329..595            IVNYFSVNANIAEKLSKELSGKTINVQVIRTDKLKGYVDV---RHIT-------
AJ293568_10981..11247        IVNYFSVNANIAEKLSKELSGKTINVQVIRTDKLKGYVDV---RHIT-------
AY386371_8308..8574          IVNYLSVNVKRAKKLSEKLSGKTVTVQVIRTDKLKGYVDV---RHIE-------
AY689436_17490..17224        IVDYWNVNQERFEKIRKKLVGKVIKVKVIRTDKVKGYIDV---RKVTSI-----
AY689437_19828..19562        IIDYWNVNQERFEKIRKKLVGKVIKVKVIRTDKVKGYIDV---RKVTSI-----
AY077835_9735..9469          VIDYVDINMDQMNNIKKTLVNKLINVQIVRMNKIKGYIDV---KVHNNN-----
AY077836_9796..9530          VIDYVDINMDQMNNIKKTLVNKLINVQIVRMNKIKGYIDV---KVHNNN-----
AY077832_9918..9652          VIDYVNINMDQMNNIKKTLVNKLINVQIIRMNKIKGYIDV---KIYNNN-----
AY077833_10022..9756         VIDYVNINMDQMNNIKKTLVNKLINVQIIRMNKIKGYIDV---KIYNNN-----
AY077834_9826..9560          VIDYVNINMDQMNNIKKTLVNKLINVQIIRMNKIKGYIDV---KIYNNN-----
AF336128_5051..5320          VIDYVNINMDQMNNIKKTLVNKLINVQIIRMNKIKGYIDV---KVYNNN-----
AF409137_9978..10247         VIDYVNINMDQMNNIKKTLVNKLINVQIIRMNKIKGYIDV---KVYNNN-----
AF409138_9870..10139         VIDYVNINMDQMNNIKKTLVNKLINVQIIRMNKIKGYIDV---KVYNNN-----
AF325528_9984..10253         VIDYVNINMDQMNNIKKTLVNKLINVQIIRMNKIKGYIDV---KVYNNN-----
                                                                                   
