# Supplementary material for: Identification of multiple independent horizontal gene transfers into poxviruses using a comparative genomics approach
Source: BMC Evol Biol. 2008 Feb 27;8:67. doi: 10.1186/1471-2148-8-67 (PMC2268676; doi:10.1186/1471-2148-8-67)
Supplement: Additional file 8 — Multiple sequence alignments for all poxvirus families. [file 1471-2148-8-67-S8.gz › Network/Servers/gen153069.gen.tcd.ie/Users/kirsten/poxvirus/aln/125.aln]

CLUSTAL W (1.81) multiple sequence alignment

DQ356948_66163..65477      ----MTAALIYCRISTDRQTTLLAQEDACRAYCGRRGLVVRKVVSEIVTAYSGRHLAEQR
AY386371_20628..21275      ----MTFAIIVTSLVSLFDASIPFQLKICRQQCESLGETVVNEIKLFGYVNKKTLFTSKW
AJ293568_24101..24748      ----MTFAIIVTSLVSLFDASIPFQTKICKQQCKSLGKTVIDEIKLFGYVNKKTLSSN--
AF482758_59625..60320      -----MKAVIVTSVASLLDASIQFQKTACRHHCNYLSMQIVKEIEEFGTINEKNLEFDTW
AF012825_51712..52407      -----MKVVIVTSVASLLDASIQFQKTACRHHCNYLSMQVVKEIEDFGTINEKNLEFDTW
DQ011157_43147..43842      -----MKVVIVTSVASLLDASIQFQKTACRHHCNYLSMQVVKEIEEFGTINEKKLEFDTW
AY741551_43138..43833      -----MKVVIVTSVASLLDASIQFQKTACRHHCNYLSMQVVKEIEEFGTINEKKLEFDTW
DQ011153_43147..43842      -----MKVVIVTSVASLLDASIQFQKTACRHHCNYLSMQVVKEIEEFGTINEKKLEFDTW
AF380138_43216..43911      -----MKVVIVTSVASLLDASIQFQKTACRHHCNYLSMQVVKEIEEFGTINEKKLEFDTW
AY753185_43377..44072      -----MKVVIVTSVASLLDASIQFQKTACRHHCNYLSMQVVKEIEEFGTINEKKLEFDTW
DQ011155_43334..44029      -----MKVVIVTSVASLLDASIQFQKTACRHHCNYLSMQVVKEIEEFGTINEKKLEFDTW
AY603973_43134..43829      -----MKVVIVTSVASLLDASIQFQKTACRHHCNYLSMQVVKEIEEFGTINEKKLEFDTW
DQ011154_43353..44048      -----MKVVIVTSVASLLDASIQFQKTACRHHCNYLSMQVVKEIEEFGTINEKKLEFDTW
DQ011156_43610..44305      -----MKVVIVTSVASLLDASIQFQKTACRHHCNYLSMQVVKEIEEFGTINEKKLEFDTW
M57977_190..885            -----MKVVIVTSVASLLDASIQFQKTAYRHHCNYLSMQVVKEIEEFGTINEKNLEFDTW
AF095689_42512..43207      -----MKVVIVTSVRSLLDVSIQFQKTACRHHCNYLSMQVIKEIEEFGTINEKNLEFGTW
Y16780_34790..35485        -----MKVVIVTSVASLLDASIQFQKTACRHHCNYLSMQIVKEIKEFGTINEKNLEFATW
X69198_33803..34498        -----MKVVIVTSVASLLDASIQFQKTACRHHCNYLSMQIVKEIEEFGTINEKNLEFATW
L22579_34429..35124        -----MKVVIVTSVASLLDASIQFQKTACRHHCNYLSMQIVKEIEEFGTINEKNLEFATW
AF438165_45819..46520      -----MKVVIVTSVASLLDASIQFQKTACRHHCNYLSMQIVKEIEEFGTINEKNLEFDTW
AY009089_44029..44730      -----MKVVIVTSVASLLDASIQFQKTACRHHCNYLSMQIVKEIEEFGTINEKNLEFDTW
X94355_59203..59898        -----MKVVIVTSVASLLDASIQFQKTACRHHCNYLSMQIVKEIEEFGTINEKNLEFDTW
AY484669_47676..48371      -----MKVVIVTSVASLLDASIQFQKTACRHHCNYLSMQIVKEIEEFGTINEKNLEFGTW
M35027_46075..46770        -----MKVVIVTSVRSLLDASIQFQKTACRHHCNYLSMQVVKEIEEFGTINEKNLEFDTW
AY678277_45582..46277      -----MKVVIVTSVASLLDASIQFQKTACRHHCNYLSMQVVKEIEEFGTINEKNLEFDTW
AY678275_45582..46277      -----MKVVIVTSVASLLDASIQFQKTACRHHCNYLSMQVVKEIEEFGTINEKNLEFDTW
AY678276_46157..45465      -----MKVVIVTSVASLLDASIQFQKTACRHHCNYLSMQVVKEIEEFGTINEKNLEFDTW
AY313847_45827..46522      -----MKVVIVTSVASLLDASIQFQKTACRHHCNYLSMQVVKEIEEFGTINEKNLEFDTW
DQ377945_48375..49070      -----MKVVIVTSVASLLDASIQFQKTACRHHCNYLSMQVVKEIEEFGTINEKNLEFDTW
AY243312_42944..43639      -----MKVVIVTSVASLLDASIQFQKTACRHHCNYLSMQVVKEIEEFGTINEKNLEFDTW
AY603355_32070..32765      -----MKVVIVTSVASLLDASIQFQKTACRHHCNYLSMQVVKEIEEFGTINEKNLEFDTW
AY313848_45890..46585      -----MKVVIVTSVASLLDASIQFQKTACRHHCNYLSMQVVKEIEEFGTINEKNLEFDTW
U94848_37860..38555        -----MKVVIVTSVASLLDASIQFQKTACRHHCNYLSMQVVKEIEEFGTINEKNLEFDTW
U43549_2874..3503          ----MESAAIISSVMSLFDTSLQHQVTKCEEYCGILQVQPVVYIQEFGYIHDATLKKRTW
AF170726_24342..24971      ----MESAAIISSVMSLFDTSLQHQVTKCEEYCGILQVQPVVYIQEFGYIHDATLKKRTW
AF170722_23552..24181      ----MESAAIISSVISLFDTSLQHQVTKCEEYCGILQIQPVVYIQEFGYIHDTTLKKHTW
AY077835_22751..22095      ---MLKNAAIVTSLISLFDTSIYYQIKICRNYCNLIHSSIKVELKEVGYIDEKVISSKRW
AY077836_22814..22158      ---MLKNAAIVTSLISLFDTSIYYQIKICRNYCNLIHSSIKVELKEVGYIDEKVISSKRW
AY077832_22881..22225      ---MLKNAAIVTSLISLFDTSIYYQIKICRNYCNLIHSSIKIELKELGYIDEKVISSKRW
AY077833_22990..22334      ---MLKNAAIVTSLISLFDTSIYYQIKICRNYCNLIHSSIKIELKELGYIDEKVISSKRW
AY077834_22793..22137      ---MLKNAAIVTSLISLFDTSIYYQIKICRNYCNLIHSSIKIELKELGYIDEKVISSKRW
AF409137_22702..23361      ---MLKNAAIVTSLISLFDTSIDYQIKICRNYCNLIHSSIKIELKEVGYIDEKVISSKRW
AF325528_22701..23360      ---MLKNAAIVTSLISLFDTSIDYQIKICRNYCNLIHSSIKIELKEVGYIDEKVISSKRW
AF409138_22578..23237      ---MLKNAAIVTSLISLFDTSIDYQIKICRNYCNLINSSIKIELKEVGYIDEKVISSKRW
AF410153_20658..21311      ----MDSAAIITSLISLLDTSIEYQIKACRDYCKLLSVVVELEFKEFGYIDKHTLETKRW
AY689436_30964..30305      ---MEKSAAIITSLISLFDISLEYQTKICLDYCKSLNICNYIILKEFGYICENILSLPRW
AY689437_33877..33218      ---MEKSAAIITSLISLFDVSLEYQTKICLDYCKSLNISNYIILKEFGYICDNILSLPRW
DQ377804_18102..18821      MSACVRRAAIFISRISLLDVAFDIQVERCRAYCADRGLEVVMEVREYGYITEDTADSETW
U60315_33507..34199        --MQADGAAIYVSLSSLFDASFDFQLTVCHDYCERHALRVLHEERAYGTVREELLRSEAW
                                  . *     :  : ::  *       *                  .        

DQ356948_66163..65477      IEV---PRGVRHVICYDVSRMGRLSDD--AAFVREHLARGVQFHFVSENIVSRAA-DDAG
AY386371_20628..21275      VNV--YNNDIDTIVFYHIKQLSIGIKKLYNILTKNRIY-PIKIYFARDYLVFGG--LPPS
AJ293568_24101..24748      KCVNLYNNNIDTIIFYQIKQLTICIKKLYKILMKNRVT-PIKIYFARDYLVFGG--IPPS
AF482758_59625..60320      KDV-IHNDEIDALVFYRVKQISISMGVLYESMMRNRTK-PISMYFVRDCLAFDG--DPPS
AF012825_51712..52407      KEV-IQNDEIDALVFYRVKQISISTGVLYESMMRNRIK-PISMYFVRDCLAFDG--DPPS
DQ011157_43147..43842      KDV-IQNDEIDAIVFYRVKQISISTGVLYESMMRNRTK-PISMYFVRDCLAFDG--NPPS
AY741551_43138..43833      KDV-IQNDEIDAIVFYRVKQISISTGVLYESMMRNRTK-PISMYFVRDCLAFDG--NPPS
DQ011153_43147..43842      KDV-IQNDEIDAIVFYRVKQISISTGVLYESMMRNRTK-PISMYFVRDCLAFDG--NPPS
AF380138_43216..43911      KDV-IQNDEIDAIVFYRVKQISISTGVLYESMMRNRTK-PISMYFVRDCLAFDG--NPPS
AY753185_43377..44072      KDV-IQNDEIDAIVFYRVKQISISTGVLYESMMRNRTK-PISMYFVRDCLAFDG--NPPS
DQ011155_43334..44029      KDV-IQNDEIDAIVFYRVKQISISTGVLYESMMRNRTK-PISMYFVRDCLAFDG--NPPS
AY603973_43134..43829      KDV-IQNDEIDAIVFYRVKQISISTGVLYESMMRNRTK-PISMYFVRDCLAFDG--NPPS
DQ011154_43353..44048      KDV-IQNDEIDAIVFYRVKQISISTGVLYESMMRNRTK-PISMYFVRDCLAFDG--NPPS
DQ011156_43610..44305      KDV-IQNDEIDAIVFYRVKQISISTGVLYESMMRNRTK-PISMYFVRDCLAFDG--NPPS
M57977_190..885            TDV-IQNDEIDALVFYRVKQIGISTGVLYKSMMRNRTK-PISMYFVRDCLAFDG--DPPS
AF095689_42512..43207      KDV-IQNDEIDALVFYRVKQISISMGVLYESMMRNRTK-PISMYFVRDCLAFDG--NPPS
Y16780_34790..35485        KDV-IQNDEIDALVFYRVKQISISTGVLYESMMRNRTK-PISMYFVRDCLAFDG--DPPS
X69198_33803..34498        KDV-IQNDEIDALVFYRVKQISISTGVLYESMMRNRTK-PISMFFVRDCLAFDG--DPPS
L22579_34429..35124        KDV-IQNDEIDALVFYRVKQISISTGVLYESMMRNRTK-PISMFFVRDCLAFDG--DPPS
AF438165_45819..46520      KDV-IQNDEIDALVFYRVKQISISTGVLYESMMRNRTK-PISMYFVRDCLAFDG--DPPS
AY009089_44029..44730      KDV-IQNDEIDALVFYRVKQISISTGVLYESMMRNRTK-PISMYFVRDCLAFDG--DPPS
X94355_59203..59898        KDV-IQNDEIDALVFYRVKQISISTGVLYESMMRNRTK-PISMYFVRDCLAFDG--DPPS
AY484669_47676..48371      KDV-IQNDEIDALVFYRVKQISISMGVLYESMMRNRTK-PISMYFVRDCLAFDG--DPPS
M35027_46075..46770        KDV-IQNDEIDALVFYRVKQISISTGVLYESMMRNRTK-PISMYFVRDCLAFDG--NPPS
AY678277_45582..46277      KDV-IQNDEIDALVFYRVKQISISTGVLYKSMMRNRTK-PISMYFVRDCLAFDG--NPPS
AY678275_45582..46277      KDV-IQNDEIDALVFYRVKQISISTGVLYKSMMRNRTK-PISMYFVRDCLAFDG--NPPS
AY678276_46157..45465      KDV-IQNDEIDALVFYRVKQISISTGVLYKSMMRNRTK-PISMYFVRDCLAFDG--NPPS
AY313847_45827..46522      KDV-IQNDEIDALVFYRVKQISISTGVLYKSMMRNRTK-PISMYFVRDCLAFDG--DPPS
DQ377945_48375..49070      KDV-IQNDEIDALVFYRVKQISISTGVLYKSMMRNRTK-PISMYFVRDCLAFDG--DPPS
AY243312_42944..43639      KDV-IQNDEIDALVFYRVKQISISTGVLYKSMMRNRTK-PISMYFVRDCLAFDG--DPPS
AY603355_32070..32765      KDV-IQNDEIDALVFYRVKQISISTGVLYKSMMRNRTK-PISMYFVRDCLAFDG--DPPS
AY313848_45890..46585      KDV-IQNDEIDALVFYRVKQISISTGVLYKSMMRNRTK-PISMYFVRDCLAFDG--DPPS
U94848_37860..38555        KDV-IQNDEIDALVFYRVKQISISTGVLYKSMMRNRTK-PISMYFVRDCLAFDG--DPPS
U43549_2874..3503          KAI--QDNDVTVLIFYQVKQLSISAEKLYNEFVRENAY--MKLYFVKDNLAFDG--IPPS
AF170726_24342..24971      KAI--QDNDVTVLIFYQVKQLSISAEKLYNEFVRENAY--MKLYFVKDNLAFDG--IPPS
AF170722_23552..24181      K-V-IQDNAVTVLVFYQVKQLSISAEKVYNEFVRENAY--LKIYFVKDNLAFDG--TPPS
AY077835_22751..22095      ECI-SNDNKIDILVFYQKKQLSVSNDHLYNFLMRKRNK-SLTIYYVKDNLLFDG--ITPS
AY077836_22814..22158      ECI-SNDNKIDILVFYQKKQLSVSNDHLYNFLMRKRNK-SLTIYYVKDNLLFDG--ITPS
AY077832_22881..22225      ECI-SHDNKIDILVFYQKKQLSVSNDHLYNFLMRKRNK-SLTIYYVKDNLLFDG--ITPS
AY077833_22990..22334      ECI-SHDNKIDILVFYQKKQLSVSNDHLYNFLMRKRNK-SLTIYYVKDNLLFDG--ITPS
AY077834_22793..22137      ECI-SHDNKIDILVFYQKKQLSVSNDHLYNFLMRKRNK-SLTIYYVKDNLLFDG--ITPS
AF409137_22702..23361      ECI-SHDNKIDILVFYQKKQLSVSNDHLYNFLMRKRNK-SLTIYYVKDNLLFDG--ITPS
AF325528_22701..23360      ECI-SHDNKIDILVFYQKKQLSVSNDHLYNFLMRKRNK-SLTIYYVKDNLLFDG--ITPS
AF409138_22578..23237      ECI-SHDNKIDILVFYQKKQLSVSNDHLYNFLMRKRNK-SLTIYYVKDNLLFDG--ITPS
AF410153_20658..21311      NDL--ARSNINILVFYQVRQLSISAEYLYDVFIKNREV-PIRMYFVKDHLAFDG--CPPL
AY689436_30964..30305      ENI-INEKKISLLIFYQVKQLSISVEKVYNKFIEFNNINDFKIYFVKDNLLFDG--YPPT
AY689437_33877..33218      ETI-MNKKKISLLIFYQVKQLSISVEKVYNKFIEFNNINDFKIYFVKDNLLFDG--YPPT
DQ377804_18102..18821      SAI--VCSCISDVVFFRSRQMRAPAVAMFESLLERGLSDDMRFHFVDDNLVLEG--VPPA
U60315_33507..34199        ERI--RGLGVAHVVFFQLRQFGTSVAQLYALMQPT----TMTLHFVRDCMTFDGGRSAPV
                             :      :  :: :   .:          :        . :.:. : :   .    . 

DQ356948_66163..65477      FREVQQRLRLAQHESEQLSNRIRNGKMVKDSKIRSLLALIH-GGANDNLIRNFVLRNFNR
AY386371_20628..21275      FKTITINLKTQNR-----------------IKIKKFINLIS-NTDDIDILKNFVRDNFGN
AJ293568_24101..24748      FKTVTINLKIRNR-----------------KKIKKFINLIN-NTNDTTVIKNFVNDNFGN
AF482758_59625..60320      FRMTSCNINAYNR-----------------KKIKDLIILMNMKTCNKKIIGEFIIDNFGS
AF012825_51712..52407      FRMTSCNINAYNR-----------------DKIKDLIILMNMKTCNKKIIGEFIIDNFGS
DQ011157_43147..43842      FRMTSCNINAYNR-----------------NKIKDLIILMNMKTCNKKIIGEFIIDNFGS
AY741551_43138..43833      FRMTSCNINAYNR-----------------NKIKDLIILMNMKTCNKKIIGEFIIDNFGS
DQ011153_43147..43842      FRMTSCNINAYNR-----------------NKIKDLIILMNMKTCNKKIIGEFIIDNFGS
AF380138_43216..43911      FRMTSCNINAYNR-----------------NKIKDLIILMNMKTCNKKIIGEFIIDNFGS
AY753185_43377..44072      FRMTSCNINAYNR-----------------NKIKDLIILMNMKTCNKKIIGEFIIDNFGS
DQ011155_43334..44029      FRMTSCNINAYNR-----------------NKIKDLIILMNMKTCNKKIIGEFIIDNFGS
AY603973_43134..43829      FRMTSCNINAYNR-----------------NKIKDLIILMNMKTCNKKIIGEFIIDNFGS
DQ011154_43353..44048      FRMTSCNINAYNR-----------------NKIKDLIILMNMKTCNKKIIGEFIIDNFGS
DQ011156_43610..44305      FRMTSCNINAYNR-----------------NKIKDLIILMNMKTCNKKIIGEFIIDNFGS
M57977_190..885            FRMTSCNINAYNR-----------------NKIKDLIILMNMKTCNKKIIGEFIIDNFGS
AF095689_42512..43207      FRMTSCNINAYNR-----------------SKINDLIILMNMKTCNKKIIGEFIIDNFGS
Y16780_34790..35485        FRMTSCNINAYNR-----------------NKIKDLIILMNMKTCNKKIIGEFIIDNFGS
X69198_33803..34498        FRMTSCNINAYNR-----------------NKIKDLIILMNMKTCNKKIIGEFIIDNFGS
L22579_34429..35124        FRMTSCNINAYNR-----------------NKIKDLIILMNMKTCNKKIIGEFIIDNFGS
AF438165_45819..46520      FRMTSCNINAYNR-----------------NKIKDLIILMNMKTCNKKIIGEFIIDNFGS
AY009089_44029..44730      FRMTSCNINAYNR-----------------NKIKDLIILMNMKTCNKKIIGEFIIDNFGS
X94355_59203..59898        FRMTSCNINAYNR-----------------NKIKDLIILMNMKTCNKKIIGEFIIDNFGS
AY484669_47676..48371      FRMTSCNINAYNR-----------------NKIKDLIILMNMKTCNKKIIGEFIIDNFGS
M35027_46075..46770        FRMTSCNINAYNR-----------------SKIKDLIILMNMKTCNKKIIGEFIIDNFGS
AY678277_45582..46277      FRMTSCNINAYNR-----------------NKIKDLIILMNMKTCNKKIIGEFIIDNFGS
AY678275_45582..46277      FRMTSCNINAYNR-----------------NKIKDLIILMNMKTCNKKIIGEFIIDNFGS
AY678276_46157..45465      FRMTSCNINAYNR-----------------NKIKDLIILMNMKTCNKKIIGEFIIDNFGS
AY313847_45827..46522      FRMTSCNINAYNR-----------------SKIKDLIILMNMKTCNKKIIGEFIIDNFGS
DQ377945_48375..49070      FRMTSCNINAYNR-----------------SKIKDLIILMNMKTCNKKIIGEFIIDNFGS
AY243312_42944..43639      FRMTSCNINAYNR-----------------SKIKDLIILMNMKTCNKKIIGEFIIDNFGS
AY603355_32070..32765      FRMTSCNINAYNR-----------------SKIKDLIILMNMKTCNKKIIGEFIIDNFGS
AY313848_45890..46585      FRMTSCNINAYNR-----------------SKIKDLIILMNMKTCNKKIIGEFIIDNFGS
U94848_37860..38555        FRMTSCNINAYNR-----------------SKIKDLIILMNMKTCNKKIIGEFIIDNFGS
U43549_2874..3503          FYKVNL-VTLYNR-----------------KKIRKVVSLIQ-RRRPKQVIANYVRETFGS
AF170726_24342..24971      FYKVNL-VTLYNR-----------------KKIRKVVSLIQ-RRRPKQVIANYVRETFGS
AF170722_23552..24181      FYKVNL-VTLYNR-----------------KKLRKIISLIQ-RRRPKQVIANYVRETFGS
AY077835_22751..22095      FRHINLDSKINTR-----------------KKLKDLFVLINMNTCSDDIIKKFIYDNFKT
AY077836_22814..22158      FRHINLDSKINTR-----------------KKLKDLFVLINMNTCSDDIIKKFIYDNFKT
AY077832_22881..22225      FRHINFDSKINTR-----------------KKLKDLFVLINMNTCSDDIIKKFIYDNFET
AY077833_22990..22334      FRHINFDSKINTR-----------------KKLKDLFVLINMNTCSDDIIKKFIYDNFET
AY077834_22793..22137      FRHINFDSKINTR-----------------KKLKDLFVLINMNTCSDDIIKKFIYDNFET
AF409137_22702..23361      FRHINLDSKINTR-----------------KKLKDLFVLINMNTCSDDIIKKFIYDNFET
AF325528_22701..23360      FRHINLDSKINTR-----------------KKLKDLFVLINMNTCSDDIIKKFIYDNFET
AF409138_22578..23237      FRHINLDSKINTR-----------------KKLKDLFVLINMNTCSDDIIKKFIYDNFET
AF410153_20658..21311      FRTINIDVKFTYR-----------------KKIRDLITISNMTTCNDKIMQDFINNNFGN
AY689436_30964..30305      FKMLNKDINILNK-----------------KKIMDLITIVNMKTLDKKMVSDFINNNFGN
AY689437_33877..33218      FKMLNKDINILNK-----------------KKLMDLITIVNMKTLDTKMVSDFINNNFGN
DQ377804_18102..18821      FRSTAMDIGRETR-----------------KCVRDLVTLLHIGSCSRSVLLEFIKCNFGG
U60315_33507..34199        FRIVPMDVSTALR-----------------ARMRDFVALMHMRSCTRAMLRDFVLCNFGA
                           *           .                   : ... :         :: .::  .*  

DQ356948_66163..65477      V-----VVDSLVGLPEFELCARLNRY-----RLYC------SRRWTPASLRRFCER----
AY386371_20628..21275      VNVLLKLVKKNVLWITVILSNKNNSRLNV------------------IKFKNFVYKIKKL
AJ293568_24101..24748      VDLLLKIVKENVLWVTILLSNKNNSRLNI------------------IKFNNFISKIKKI
AF482758_59625..60320      VDALLSIINSNVTWVTSVINNSNGRGINI--RVSN------NKMLTITNFRRFVNKLKIY
AF012825_51712..52407      VDALLSIINSNVTWVTSVINNSNSRGINI--RVSN------NKMLTITSFRRFVNKLKMY
DQ011157_43147..43842      VDALLSIINSNVTWVTSVINNSNGRGINI--RVSN------NKMLTITSFRRFVNKLKMY
AY741551_43138..43833      VDALLSIINSNVTWVTSVINNSNGRGINI--RVSN------NKMLTITSFRRFVNKLKMY
DQ011153_43147..43842      VDALLSIINSNVTWVTSVINNSNGRGINI--RVSN------NKMLTITSFRRFVNKLKMY
AF380138_43216..43911      VDALLSIINSNVTWVTSVINNSNGRGINI--RVSN------NKMLTITSFRRFVNKLKMY
AY753185_43377..44072      VDALLSIINSNVTWVTSVINNSNGRGINI--RVSN------NKMLTITSFRRFVNKLKMY
DQ011155_43334..44029      VDALLSIINSNVTWVTSVINNSNGRGINI--RVSN------NKMLTITSFRRFVNKLKMY
AY603973_43134..43829      VDALLSIINSNVTWVTSVINNSNGRGINI--RVSN------NKMLTITSFRRFVNKLKMY
DQ011154_43353..44048      VDALLSIINSNVTWVTSVINNSNGRGINI--RVSN------NKMLTITSFRRFVNKLKMY
DQ011156_43610..44305      VDALLSIINSNVTWVTSVINNSNGRGINI--RVSN------NKMLTITSFRRFVNKLKMY
M57977_190..885            VDALLSIINSNVTWVTSVINNSNGRGINI--RVSN------NKMLTITSFRRFVNKLKMY
AF095689_42512..43207      VDALLSIVNSNVTWVTSVINNSNGRGINI--RVSN------NKMLTITSFRRFVNKLKMY
Y16780_34790..35485        VNALLSIINSNVTWVTSVINNSNGRGINI--RVSN------NKMLTITSFRRFVNKLKMY
X69198_33803..34498        VNALLSIINSNVTWVTSVINNSNGRGINI--RVSN------NKMLTITSFRRFVNKLKMY
L22579_34429..35124        VNALLSIINSNVTWVTSVINNSNGRGINI--RVSN------NKMLTITSFRRFVNKLKMY
AF438165_45819..46520      VDTLLSIINSNVTWVTSVINNSNGRGINI--RVSN------NKMLTITSFRRFVNKLKMY
AY009089_44029..44730      VDTLLSIINSNVTWVTSVINNSNGRGINI--RVSN------NKMLTITSFRRFVNKLKMY
X94355_59203..59898        VDALLSIINSNVTWVTSVINNSNGRGINI--RVSN------NKMLTITSFRRFVNKLKMY
AY484669_47676..48371      VDALLSIINSNVTWVTSVINNSNGRGINI--RVSN------NKMLTITSFRRFVNKLKMY
M35027_46075..46770        VDALLSIVNSNVTWVTSVINNSNGRGINI--RVSN------NKMLTITSFRRFVNKLKMY
AY678277_45582..46277      VDALLSIINSNVTWVTSVINNSNGRGINI--RVSN------NKMLTITSFRRFVNKLKMY
AY678275_45582..46277      VDALLSIINSNVTWVTSVINNSNGRGINI--RVSN------NKMLTITSFRRFVNKLKMY
AY678276_46157..45465      VDALLSIVNSNVTWVTSVINNSNGRGINI--RVSN------NKMLTITSFRRFVNKLKMY
AY313847_45827..46522      VDALLSIINSNVTWVTSVINNSNGRGINI--RVSN------NKMLTITSFRRFVNKLKMY
DQ377945_48375..49070      VDALLSIVNSNVTWVTSVINNSNGRGINI--RVSN------NKMLTITSFRRFVNKLKMY
AY243312_42944..43639      VDALLSIINSNVTWITSVINNSNGRGINI--RVSN------NKMLTITSFRRFVNKLKMY
AY603355_32070..32765      VDALLSIVNSNVTWITSVINNSNGRGINI--RVSN------NKMLTITSFRRFVNKLKMY
AY313848_45890..46585      VDALLSIVNSNVTWITSVINNSNGRGINI--RVSN------NKMLTITSFRRFVNKLKMY
U94848_37860..38555        VDALLSIVNSNVTWITSVINNSNGRGINI--RVSN------NKMLTITSFRRFVNKLKMY
U43549_2874..3503          VSELLTAIRLDSLWLKRQLPHSGHR----------------------ISYKKLIHEVKTM
AF170726_24342..24971      VSELLTAIRLDSLWLKRQLPHSGHR----------------------ISYKKLIHEVKTM
AF170722_23552..24181      VSELLTAIRLDSLWLKWQLPHSEHR----------------------ISYKKFIYEVKKM
AY077835_22751..22095      FKILMDAINCDSLWLRKSLHPRKSKK-NI--KEKN------------YYYNKFVNKIKDL
AY077836_22814..22158      FKILMDAINCDSLWLRKSLHPRKSKK-NI--KEKN------------YYYNKFVNKIKDL
AY077832_22881..22225      FKILMDAINCDSLWLRKALNPRKSKK-NI--KEKN------------YYYNKFVNKIKDL
AY077833_22990..22334      FKILMDAINCDSLWLRKALNPRKSKK-NI--KEKN------------YYYNKFVNKIKDL
AY077834_22793..22137      FKILMDAINCDSLWLRKALNPRKSKK-NI--KEKN------------YYYNKFVNKIKDL
AF409137_22702..23361      FKILMDAINCDSLWLRKALHPRKSKK-NI--KEKN------------YYYNKFVNKIKDL
AF325528_22701..23360      FKILMDAINCDSLWLRKALHPRKSKK-NI--KEKN------------YYYNKFVNKIKDL
AF409138_22578..23237      FKILMDAINCDSLWLRKALHPRKSKK-NI--KEKN------------YYYNKFVNKIKDL
AF410153_20658..21311      VSSLLRIIDSDSIWLRKVIMSGKYK------HGSK-----------IRSYRHFMFTIRRI
AY689436_30964..30305      VEKLLNIINLNSLWFKRVINKNKKKG-----NRSN------------KRYKSFINKIRNI
AY689437_33877..33218      VEKLLNIINLNSLWFKRVINKNKKKG-----NRAN------------RRYKSFINKIKNI
DQ377804_18102..18821      VDQLLHILRSNMHWVSSMLGQYDGRVRDGGGRRDKKAADRPSRRTCVTRFRRFVAVVRRL
U60315_33507..34199        FETLVQTLRRHVLIVTLELAQHEKTARHSLASSKK------RKALSMMRFRAFMSKVRAL
                           .      :          :                               . :       

DQ356948_66163..65477      -PAAGAGATELLSASLSELKF------
AY386371_20628..21275      DTKN-DKLISEICNNLKSIKI------
AJ293568_24101..24748      DAEN-NKLISEICNDLKLIKI------
AF482758_59625..60320      KTTKCTSQLDNLCAEMNKMDILEKK--
AF012825_51712..52407      KTTKCTYQLDNLCTEMNKMDILDKK--
DQ011157_43147..43842      KTTKCASQLDNLCTKMNKMGILDKK--
AY741551_43138..43833      KTTKCASQLDNLCTKMNKMGILDKK--
DQ011153_43147..43842      KTTKCASQLDNLCTKMNKMGILDKK--
AF380138_43216..43911      KTTKCASQLDNLCTKMNKMGILDKK--
AY753185_43377..44072      KTTKCASQLDNLCTKMNKMGILDKK--
DQ011155_43334..44029      KTTKCASQLDNLCTKMNKMGILDKK--
AY603973_43134..43829      KTTKCASQLDNLCTKMNKMGILDKK--
DQ011154_43353..44048      KTTKCASQLDNLCTKMNKMGILDKK--
DQ011156_43610..44305      KTTKCASQLDNLCTKMNKMGILDKK--
M57977_190..885            KTTKCASQLDNVCTEMNKMDIIDKK--
AF095689_42512..43207      KTTKCASQLDNLCTEMNKMDIIDKK--
Y16780_34790..35485        KTTKCASQLDNLCTEINKMDIIDKK--
X69198_33803..34498        KTTKCASQLDNLCTEINKMDIIDKK--
L22579_34429..35124        KTTKCASQLDNLCTEINKMDIIDKK--
AF438165_45819..46520      KTTKCASQFDNLCTEMNKMDIIDKNET
AY009089_44029..44730      KTTKCASQFDNLCTEMNKMDIIDKNET
X94355_59203..59898        KTTKCASQLDNLCTEMNKMDIIDKK--
AY484669_47676..48371      KTTKCASQLDNLCTEMNKMDIIDKK--
M35027_46075..46770        KTTKCASQLDNLCTEMNKMDIIDKK--
AY678277_45582..46277      KTTKCASQLDNLCTEMNKMDIIDKK--
AY678275_45582..46277      KTTKCASQLDNLCTEMNKMDIIDKK--
AY678276_46157..45465      KTTKCASQLDNLCTEMNKMDIIDKK--
AY313847_45827..46522      KTTKCASQLDNLCTEMNKMDIIDKK--
DQ377945_48375..49070      KTTKCASQLDNLCTEMNKMDIIDKK--
AY243312_42944..43639      KTTKCASQLDNLCTEMNKMDIIDKK--
AY603355_32070..32765      KTTKCASQLDNLCTEMNKMDIIDKK--
AY313848_45890..46585      KTTKCASQLDNLCTEMNKMDIIDKK--
U94848_37860..38555        KTTKCASQLDNLCTEMNKMDIIDKK--
U43549_2874..3503          KILG-NNDVDNVCCAVSSMQL------
AF170726_24342..24971      KILG-NNDVDNVCCAVSSMQL------
AF170722_23552..24181      KIVG-NYDIDNVCSTMSSIQL------
AY077835_22751..22095      DNIH---YVNDICTSFKNITV------
AY077836_22814..22158      DNIH---YVNDICTSFKNITV------
AY077832_22881..22225      DNIH---YVNDICKSFKNITV------
AY077833_22990..22334      DNIH---YVNDICKSFKNITV------
AY077834_22793..22137      DNIH---YVNDICKSFKNITV------
AF409137_22702..23361      DNIH---YVNDICTSFKNITV------
AF325528_22701..23360      DNIH---YVNDICTSFKNITV------
AF409138_22578..23237      DNIH---YVNDICTSFKNITV------
AF410153_20658..21311      KKKE-ASSIDDICNNIQSITI------
AY689436_30964..30305      NKLE-KSYIDNICNDFKLISI------
AY689437_33877..33218      NKLE-KSFIDNICNDFNLISI------
DQ377804_18102..18821      RGH--TDDVERLCDDMMTVSLF-----
U60315_33507..34199        RPLFESSELEDICDAMRCVSL------
                                    . :.  .  : .      
