# Supplementary material for: Identification of multiple independent horizontal gene transfers into poxviruses using a comparative genomics approach
Source: BMC Evol Biol. 2008 Feb 27;8:67. doi: 10.1186/1471-2148-8-67 (PMC2268676; doi:10.1186/1471-2148-8-67)
Supplement: Additional file 8 — Multiple sequence alignments for all poxvirus families. [file 1471-2148-8-67-S8.gz › Network/Servers/gen153069.gen.tcd.ie/Users/kirsten/poxvirus/aln/126.aln]

CLUSTAL W (1.81) multiple sequence alignment

AF063866_53915..54163      MSKYNQSFIERSMSSIEKNNYFNATSDNLYL---VSRDEQYSTSNTQKYNTK--------
AF170722_54137..54436      --MASENILLDKIQHMNMQNNINEKFLDCIIDHVISKRRAFV-RPFLRLFFDLLIVFMIV
AF170726_54965..55264      --MASGSIMLDKIQDIHTQNNINEKFLDYIIDHVISKRRPFI-RPFVRLLFDVLIGFMVF
AF482758_94539..94805      -----MEVIADRLDDIVEQNIADEKFVDFVIHGLLEHQCPSILRPLLRLLIDILLFVIVI
X01978_1697..1975          -----MEVITDRLDDIVKQNIADEKFVDFVIHG-LEHQCPAILRPLIRLFIDILLFVIVI
X94355_94042..94320        -----MEVIADRLDDIVKQNIADEKFVDFVIHG-LEHQCPAILRPLIRLFIDILLFVIVI
DQ011157_77544..77822      -----MEVIADRLDDIVKQNIADEKFVDFVIHG-LEHQCPAILRPLIRLFIDILLFVIVI
AY741551_77537..77815      -----MEVIADRLDDIVKQNIADEKFVDFVIHG-LEHQCPAILRPLIRLFIDILLFVIVI
DQ011153_77544..77822      -----MEVIADRLDDIVKQNIADEKFVDFVIHG-LEHQCPAILRPLIRLFIDILLFVIVI
AY753185_77776..78054      -----MEVIADRLDDIVKQNIADEKFVDFVIHG-LEHQCPAILRPLIRLFIDILLFVIVI
AY603973_77533..77811      -----MEVIADRLDDIVKQNIADEKFVDFVIHG-LEHQCPAILRPLIRLFIDILLFVIVI
DQ011156_78009..78287      -----MEVIADRLDDIVKQNIADEKFVDFVIHG-LEHQCPAILRPLIRLFIDILLFVIVI
AF380138_77860..78138      -----MEVIADRLDDIVKQNIADEKFVDFVIHG-LEHQCPAILRPLIRLFIDILLFVIVI
DQ011155_77975..78253      -----MEVIADRLDDIVKQNIADEKFVDFVIHG-LEHQCPAILRPLIRLFIDILLFVIVI
DQ011154_77994..78272      -----MEVIADRLDDIVKQNIADEKFVDFVIHG-LEHQCPAILRPLIRLFIDILLFVIVI
AF012825_86614..86877      -----MEVIADRLDDIVKQNIADEKFVDFVIHG-LEHQCPAILRPLIRLFIDILLFVIVI
Y16780_69637..69900        -----MEVIADRLDDIVKQNIADEKFVDFVIHG-LEHQCPAILRPLIRLFIDILLFVIVI
X67119_18508..18771        -----MEVIADRLDDIVKQNIADEKFVDFVIHG-LEHQCPAILRPLIRLFIDILLFVIVI
X69198_68623..68886        -----MEVIADRLDDIVKQNIADEKFVDFVIHG-LEHQCPAILRPLIRLFIDILLFVIVI
L22579_69256..69519        -----MEVIADRLDDIVKQNIADEKFVDFVIHG-LEHQCPAILRPLIRLFIDILLFVIVI
S55844_1860..2123          -----MEVIADRLDDIVKQNIADEKFVDFVIHG-LEHQCPAILRPLIRLFIDILLFVIVI
X76267_10592..10855        -----MEVIADRLDDIVKQNIADEKFVDFVIHG-LEHQCPAILRPLIRLFIDILLFVIVI
AF438165_80653..80916      -----MEVIADRLDDIVKQNIADEKFVDFVIHG-LEHQCPAILRPLIRLFIDILLFVIVI
AY009089_78863..79126      -----MEVIADRLDDIVKQNIADEKFVDFVIHG-LEHQCPAILRPLIRLFIDILLFVIVI
DQ377945_83216..83473      -----MEVIADRLDDIVKQNIADEKFVDFVIHG-LEHQCPAILRPLIRLFIDILLFVIVI
AY313847_80642..80899      -----MEVIADRLDDIVKQNIADEKFVDFVIHG-LEHQCPAILRPLIRLFIDILLFVIVI
AY313848_80705..80962      -----MEVIADRLDDIVKQNIADEKFVDFVIHG-LEHQCPAILRPLIRLFIDILLFVIVI
AY243312_77809..78072      -----MEVITDRLDDIVKQNIADEKFVDFVIHG-LEHQCPAILRPLIRLFIDILLFVIVI
M35027_80940..81203        -----MEVIADRLDDIVKQNIADEKFVDFVIHG-LEHQCPAILRPLIRLFIDILLFVIVI
AY484669_82542..82805      -----MEVIADRLDDIVKQNIADEKFVDFVIHG-LEHQCPAILRPLIRLFIDILLFVIVI
AY603355_66855..67118      -----MEVIADRLDDIVKQNIADEKFVDFVIHG-LEHQCPAILRPLIRLFIDILLFVIVI
AF095689_77379..77642      -----MEVIADRLDDIVKQNIADEKFVDFVIHG-LEHQCPAILRPLIRLFIDILLFVIVI
U94848_72645..72908        -----MEVIADRLDDIVKQNIADEKFVDFVIHG-LEHQCPAILRPLIRLFIDILLFVIVI
AY678276_80310..80570      -----MEVIADRLDDIVKQNIADEKFVDFVIHG-LEHQCPAILRPLIRLFIDILLFVIVI
AY678277_80431..80688      -----MEVIADRLDDIVKQNIADEKFVDFVIHG-LEHQCPAILRPLIRLFIDILLFVIVI
AY678275_80431..80688      -----MEVIADRLDDIVKQNIADEKFVDFVIHG-LEHQCPAILRPLIRLFIDILLFVIVI
AY386371_49565..49840      ----MAEVLFFKLKSIEQENLLNGLILDCIINE-IENSNHYLLRPFIRLIIDVILLITVI
AJ293568_55063..55338      ----MAEVLFSKLKSIERENLLNESILDCIINE-IENNHHYLFRSFIRLTIDLILLIIAM
AY077832_53459..53734      ----MAEILTNKLKSIDNENKYNEKFIECIIQE-IEKRQYFILKPIVRFIIDVMIIVIVL
AY077833_53567..53842      ----MAEILTNKLKSIDNENKYNEKFIECIIQE-IEKRQYFILKPIVRFIIDVMIIVIVL
AY077834_53373..53648      ----MAEILTNKLKSIDNENKYNEKFIECIIQE-IEKRQYFILKPIVRFIIDVMIIVIVL
AF409138_53802..54080      ----MAEILTNKLKSIENENKYNEKLIECIIQE-IEKQQYFILKPIVRFIIDVMIIVIVL
AY077835_53316..53591      ----MAEILTNKLKSIDNENKYNEKFIECIIQE-IEKQQYFILKPIVRFIIDVMIIVIVL
AY077836_53379..53654      ----MAEILTNKLKSIDNENKYNEKFIECIIQE-IEKQQYFILKPIVRFIIDVMIIVIVL
AF409137_53929..54207      ----MAEILTNKLKSIDNENKYNEKLIECIIQE-IEKQQYFILKPIVRFIIDVMIIVIVL
AF325528_53928..54206      ----MAEILTNKLKSIDNENKYNEKLIECIIQE-IEKQQYFILKPIVRFIIDVMIIVIVL
AF410153_52799..53083      ----MAEVLINKLRSIEYENKSNEKLIDCILYE-VERQQHWVFRPILRLLFDMIILLIVF
AY689436_62457..62741      ----MAEVLINKLRNIELDNYGNEKIIDCIIYE-IENTQYVIVRPILRLIVDLMILLIVL
AY689437_65509..65793      ----MAEVLINKLRNIELDNYGNEKIIDCIIYE-IENTQYVIVRPILRLIVDLMILLIVL
                                 ..:   :  :  :*  :    :  :   :..          .   .        

AF063866_53915..54163      ESSSSQALTRELQNRLGDSQLE--------GYYLMAQKKSK-----
AF170722_54137..54436      IIFTQRLVIRNWQLVLIGATIYSIMELN--KYRCQLGSDKKLPV--
AF170726_54965..55264      SLFVHRMAVRNWHLMLTGLVIYSIMELN--KYRRQLGSDEELTV--
AF482758_94539..94805      YIFTVRLVRRNYQMLLVLVALVIALTIF--YYFIL-----------
X01978_1697..1975          YIFTVRLVSRNYQMLLALVALVITINYFLLLYTIIVLD--------
X94355_94042..94320        YIFTVRLVSRNYQMLLALVALVIALTIFLLLYTIIVLD--------
DQ011157_77544..77822      YIFTVRLVSRNYQILLVLVALVITLTIFLLLYTIIVLD--------
AY741551_77537..77815      YIFTVRLVSRNYQILLVLVALVITLTIFLLLYTIIVLD--------
DQ011153_77544..77822      YIFTVRLVSRNYQILLVLVALVITLTIFLLLYTIIVLD--------
AY753185_77776..78054      YIFTVRLVSRNYQILLVLVALVITLTIFLLLYTIIVLD--------
AY603973_77533..77811      YIFTVRLVSRNYQILLVLVALVITLTIFLLLYTIIVLD--------
DQ011156_78009..78287      YIFTVRLVSRNYQILLVLVALVITLTIFLLLYTIIVLD--------
AF380138_77860..78138      YIFTVRLVSRNYQMLLVLVALVITLTIFLLLYTIIVLD--------
DQ011155_77975..78253      YIFTVRLVSRNYQMLLVLVALVITLTIFLLLYTIIVLD--------
DQ011154_77994..78272      YIFTVRLVSRNYQMLLVLVALVITLTIFLLLYTIIVLD--------
AF012825_86614..86877      YIFTVHLVRRNYQMLLALVAQVITLTIF--YYFIL-----------
Y16780_69637..69900        YIFTVRLVSRNYQMLLALLALVISLTIF--YYFIL-----------
X67119_18508..18771        YIFTVRLVSRNYQMLLALLALVISLTIF--YYFIL-----------
X69198_68623..68886        YIFTVRLVSRNYQMLLALLALVISLTIF--YYFIL-----------
L22579_69256..69519        YIFTVRLVSRNYQMLLALLALVISLTIF--YYFIL-----------
S55844_1860..2123          YIFTVRLVSRNYQMLLALLALVISLTIF--YYFIL-----------
X76267_10592..10855        YIFTVRLVSRNYQMLLALLALVISLTIF--YYFIL-----------
AF438165_80653..80916      YIFTIRLVSRNYQMLLVLVALVITLTIF--YYFIL-----------
AY009089_78863..79126      YIFTIRLVSRNYQMLLVLVALVITLTIF--YYFIL-----------
DQ377945_83216..83473      YIFTVRLVSRNYQML--LVVLVITLTIF--YYFIL-----------
AY313847_80642..80899      YIFTVRLVSRNYQML--LVVLVITLTIF--YYFIL-----------
AY313848_80705..80962      YIFTVRLVSRNYQML--LVVLVITLTIF--YYFIL-----------
AY243312_77809..78072      YIFTVRLVSRNYQMLLALVALVITLTIF--YYFIL-----------
M35027_80940..81203        YIFTVRLVSRNYQMLLALVALVITLTIF--YYFIL-----------
AY484669_82542..82805      YIFTVRLVSRNYQMLLALVALVITLTIF--YYFIL-----------
AY603355_66855..67118      YIFTVRLVSRNYQMLLALVALVITLTIF--YYFIL-----------
AF095689_77379..77642      YIFTVRLVSRNYQMLLALVALVITLTIF--YYFIL-----------
U94848_72645..72908        YIFTVRLVSRNYQMLLALVALVITLTIF--YYFIL-----------
AY678276_80310..80570      YIFTVRLVSRNYQMLLALVALVITLTIF--YYFIL-----------
AY678277_80431..80688      YIFTVRLVSRNYQML--LVALVITLTIF--YYFIL-----------
AY678275_80431..80688      YIFTVRLVSRNYQML--LVALVITLTIF--YYFIL-----------
AY386371_49565..49840      VSLIIRILKRNYVTLLIMFLFYLSMRFK--NQIAIVFN--------
AJ293568_55063..55338      IFIMIRILKRNYFALFVIFLFYLFISFR--NQIAIVFN--------
AY077832_53459..53734      NDLTIRLLRRNYKILFSILLLSILYDAF--AHSNVSSDI-------
AY077833_53567..53842      NDLTIRLLRRNYKILFSILLLSILYDAF--AHSNVSSDI-------
AY077834_53373..53648      NDLTIRLLRRNYKILFSILLLSILYDAF--AHSNVSSDI-------
AF409138_53802..54080      NDLTIRLLKRNYKILFSIVLLSILYDAF--AHSDVSSDI-------
AY077835_53316..53591      NDLTIRLLKRNYKILFSILLLSILYDAF--THSDVSSDI-------
AY077836_53379..53654      NDLTIRLLKRNYKILFSILLLSILYDAF--THSDVSSDI-------
AF409137_53929..54207      NDLTIRLLKRNYKILFSIVLLSILYDSF--THSDVSSDI-------
AF325528_53928..54206      NDLTIRLLKRNYKILFSIVLLSILYDLF--THSDVSSDI-------
AF410153_52799..53083      NDLLFRLIKRNYYICIILITTYIMYKFF--MYILLLYNDCS-----
AY689436_62457..62741      NDVIIRVIKRNYKILL-ISSFCVSM-----LYFLIHKEENLNDNGS
AY689437_65509..65793      NDVIIRVIKRNYKILL-ISSFCVSM-----LYFLIHKEENLNDNGS
                                .   *:                                   
