# Supplementary material for: Identification of multiple independent horizontal gene transfers into poxviruses using a comparative genomics approach
Source: BMC Evol Biol. 2008 Feb 27;8:67. doi: 10.1186/1471-2148-8-67 (PMC2268676; doi:10.1186/1471-2148-8-67)
Supplement: Additional file 8 — Multiple sequence alignments for all poxvirus families. [file 1471-2148-8-67-S8.gz › Network/Servers/gen153069.gen.tcd.ie/Users/kirsten/poxvirus/aln/127.aln]

CLUSTAL W (1.81) multiple sequence alignment

DQ356948_173175..173507      --------MEIIEKLTDRETTFYYNPTHTICGRRARVAVHNGCVYRFFAPDDDLVQRYLS
AF198100_227797..228138      --------MEIFELISENEK-YFNGIPIILPKKKKTYV-YKNITFIFYIPSDNKIEQYIQ
AJ581527_217069..217410      --------MEIFELISENEK-YFNGIPIILPKKKKTYV-YKNITFIFYIPSDNKIEQYIQ
AY246559_869..1210           --------MEIFELISSRER-YFSNVPLVFPKKKKVYD-YKNVTFIFFSPSDKKIDYYMC
AY318871_300152..300493      --------MEIFELISSRER-YFSSVPLVFPKKKKVYD-YKNVTFIFFSPSDKKIDYYMC
AY255628_1643..1984          --------MEIFELISSRER-YFSSVLLVFPKKKKVYD-YKNVTFIFFSPSDKKIDYYMC
AY689436_121027..121476      --------MDILNMLKFLEKSSFYNFNLNIPKNKTYVD-YKNNKFIFYKPKEKIIRKYLT
AY689437_124069..124527      --------MDILNMLKFLEKSSFYNFNLNIPKNKSCVD-YKNNKFIFYKPKEKIIRKYLT
AF095689_141665..142090      -------MASILNTLRFLEKTSFYNCNDSITKEKIKIK-HKGMSFVFYKPKHSTVVKYLS
AF012825_150490..150870      -------MESILNTLRFLEKTSFYNCDNLITTEKIKIK-HKGMAFVFYKPKHSTVVKYLS
Y16780_133823..134263        -------MVSILNTLRFLEKTSFYNCNDSITKEKIKIK-HKGMSFVFYKPKHSTVVKYLS
X67115_6542..6964            -------MVSILNTLRFLEKTSFYNCNDSITKEKIKIK-HKGMSFVFYKPKHSTVVKYLS
X76266_6543..6983            -------MVSILNTLRFLEKTSFYNCNDSITKEKIKIK-HKGMSFVFYKPKHSTVVKYLS
X69198_132817..133239        -------MVSILNTLRFLEKTSFYNCNDSITKEKIKIK-HKGMSFVFYKPKHSTVVKYLS
L22579_133440..133862        -------MVSILNTLRFLEKTSFYNCNDSITKEKIKIK-HKGMSFVFYKPKHSTVVKYLS
DQ011157_141748..142176      -------MTSILNTLRFLEKTSFYNCNDSITKEKIKIK-HKGMLFVFYKPKHSTVVKYLS
AY741551_141727..142155      -------MTSILNTLRFLEKTSFYNCNDSITKEKIKIK-HKGMLFVFYKPKHSTVVKYLS
DQ011153_141748..142176      -------MTSILNTLRFLEKTSFYNCNDSITKEKIKIK-HKGMLFVFYKPKHSTVVKYLS
AY753185_141925..142353      -------MTSILNTLRFLEKTSFYNCNDSITKEKIKIK-HKGMLFVFYKPKHSTVVKYLS
AY603973_141682..142110      -------MTSILNTLRFLEKTSFYNCNDSITKEKIKIK-HKGMLFVFYKPKHSTVVKYLS
DQ011156_142171..142599      -------MTSILNTLRFLEKTSFYNCNDSITKEKIKIK-HKGMLFVFYKPKHSTVVKYLS
AY603355_127223..127600      -------MASILNTLRFLEKTSFYNCNDSITKEKIKIK-HKGMSFVFYKPKHSTVVKYLS
U94848_133013..133390        -------MASILNTLRFLEKTSFYNCNDSITKEKIKIK-HKGMSFVFYKPKHSTVVKYLS
AF482758_159065..159487      -------MASILNTLRFLEKTSFYNCNDSITKEKIKIK-HKGMSFVFYKPKHSTVVKYLS
D11079_1..397                STADIFNMASILNTLRFLEKTSFYNCNDSITKEKIKIK-HKGMSFVFYKPKHSTVVKYLS
M61187_6405..6779            -------MASILNTLRFLEKTSFYNCNDSITKEKIKIK-HKGMSFVFYKPKHSTVVKYLS
AY243312_142060..142434      -------MASILNTLRFLEKTSFYNCNDSITKEKIKIK-HKGMSFVFYKPKHSTVVKYLS
DQ377945_147435..147809      -------MASILNTLRFLEKTSFYNCNDSITKEKIKIK-HKGMSFVFYKPKHSTVVKYLS
AF411104_1208..1582          -------MASILNTLRFLEKTSFYNCNDSITKEKIKIK-HKGMSFVFYKPKHSTVVKYLS
X57318_6405..6779            -------MASILNTLRFLEKTSFYNCNDSITKEKIKIK-HKGMSFVFYKPKHSTVVKYLS
M35027_141045..141419        -------MASILNTLRFLEKTSFYNCNDSITKEKIKIK-HKGMSFVFYKPKHSTVVKYLS
AF438165_144312..144767      -------MVSILNTLRFLEKTSFYNCNDSITKEKIKIK-HKGMSFVFYKPKHSTVVKYLS
AY009089_142435..142884      -------MVSILNTLRFLEKTSFYNCNDSITKEKIKIK-HKGMSFVFYKPKHSTVVKYLS
AY678277_144703..145086      -------MASILNTLRFLEKTSFYNCNDSITKEKIKIK-HKGMSFVFYKPKHSTVVKYLS
AY678275_144704..145087      -------MASILNTLRFLEKTSFYNCNDSITKEKIKIK-HKGMSFVFYKPKHSTVVKYLS
X94355_158469..158906        -------MASILNTLRFLEKTSFYNCNDSITKEKIKIK-HKGMSFVFYKPKHSTVVKYLS
DQ011154_141742..142179      -------MASILNTLRFLEKTSFYNCNDSITKEKIKIK-HKGMSFVFYKPKHSTVVKYLS
AF411106_1208..1582          -------MASILNTLRFLEKTSFYNCNDSITKEKIKIK-HKGMSFVFYKPKHSTVVKYLS
AF411105_1208..1582          -------MASILNTLRFLEKTSFYNCNDSITKEKIKIK-HKGMSFVFYKPKHSTVVKYLS
AY484669_146870..147244      -------MASILNTLRFLEKTSFYNCNDSITKEKIKIK-HKGMSFVFYKPKHSTVVKYLS
AY313847_144879..145253      -------MASILNTLRFLEKTSFYNCNDSITKEKIKIK-HKGMSFVFYKPKHSTVVKYLS
AY313848_144921..145295      -------MASILNTLRFLEKTSFYNCNDSITKEKIKIK-HKGMSFVFYKPKHSTVVKYLS
AY678276_144589..144960      -------MASILNTLRFLEKTSFYNCNDSITKEKIKIK-HKGMSFVFYKPKHSTVVKYLS
AF380138_141611..142039      -------MASILNTLRFLEKTSFYNCNDSITKEKIKIK-HKGMSFVFYKPKHSTVVKYLS
DQ011155_141711..142148      -------MASILNTLRFLEKTSFYNCNDSITKEKIKIK-HKGMSFVFYKPKHSTVVKYLS
DQ377805_14972..15457        --------MDVFNTLRFLESTGFSGAASMLPRAKVRLS-HRGADFVFYRPKPSTVQRYMS
U60315_158822..159175        --------METFHMLRSMERKFYADLALALPAHKSAFA-HRDMLFIFYAPKAATVARYLA
U86942_1016..1175            --------METFHMLRSMERKFYADLALALPAHKSAFA-HRDMLFIFYAPKAATVARYLA
                                      . :  :   *   : .    :   .     :..  : *: *.   :  *: 

DQ356948_173175..173507      QTQLRHRDFYALGEIVISGICMLLIYINMGYYGVCENGSAYYLGRRVARLRLL-KLSTLK
AF198100_227797..228138      RSELHYSDFIVYGKVIIDDVEMLLLYVNFEYYGISIDGKTKYLGKSIKDLKIR-GTK---
AJ581527_217069..217410      RSELHYSDFIVYGKVIIDDVEMLLLYVNFEYYGISIDGKTKYLGKSIKDLKIR-GTK---
AY246559_869..1210           RCDLHYTDFEIYGEIIIDNMIMLLIYLDFKYYGITEEGKTKYLGNTIKDLRIR-ETK---
AY318871_300152..300493      RCDLHYTDFVVYGEVIIDNMIMLLIYLDFKYYGITEEGKTKYLGNTIKDLRIR-ETK---
AY255628_1643..1984          RCDLHYTDFVVYGEVIIDNMIMLLIYLDFKYYGITEEGKTKYLGNTIKDLRIR----ETK
AY689436_121027..121476      NAGIYHNDIIIFGKIIINDNKLLFFYMDLFYYGINLFGDIYKLGREIDNLSLN-KIKSKN
AY689437_124069..124527      NAGIYHNDIIIFGKIIINDNKLLFFYMDLFYYGINLFGDIYKLGREIDNLSLN-K--IKS
AF095689_141665..142090      GGGIYHDDLVVLGKVTINDLKMMLFYMDLSYHGVTSSGVIYKLGSSIDRLSLN-RTIVTK
AF012825_150490..150870      GGGIYHDELVVLGKVTINDLKMMLFYMDLSYHGVTRSGAIYKLGSSIDRLSLN-RTIVTK
Y16780_133823..134263        GGCIYHDDLVVLGKVTINDLKMMLFYMDLSYHGVTSSGVIYKLGSSIDRLSLN-RTIVTK
X67115_6542..6964            GGCIYHDDLVVLGKVTINDLKMMLFYMDLSYHGVTSSGVIYKLGSSIDRLSLN-RTIVTK
X76266_6543..6983            GGCIYHDDLVVLGKVTINDLKMMLFYMDLSYHGVTSSGVIYKLGSSIDRLSLN-RTIVTK
X69198_132817..133239        GGCIYHDDLVVLGKVTINDLKMMLFYMDLSYHGVTSSGVIYKLGSSIDRLSLN-RTIVTK
L22579_133440..133862        GGCIYHDDLVVLGKVTINDLKMMLFYMDLSYHGVTSSGVIYKLGSSIDRLSLN-RTIVTK
DQ011157_141748..142176      GGGIYHDDLVVLGKVTINDLKMMLFYMDLSYHGVTSSGAIYKLGSSIDRLSLN-RTIVTK
AY741551_141727..142155      GGGIYHDDLVVLGKVTINDLKMMLFYMDLSYHGVTSSGAIYKLGSSIDRLSLN-RTIVTK
DQ011153_141748..142176      GGGIYHDDLVVLGKVTINDLKMMLFYMDLSYHGVTSSGAIYKLGSSIDRLSLN-RTIVTK
AY753185_141925..142353      GGGIYHDDLVVLGKVTINDLKMMLFYMDLSYHGVTSSGAIYKLGSSIDRLSLN-RTIVTK
AY603973_141682..142110      GGGIYHDDLVVLGKVTINDLKMMLFYMDLSYHGVTSSGAIYKLGSSIDRLSLN-RTIVTK
DQ011156_142171..142599      GGGIYHDDLVVLGKVTINDLKMMLFYMDLSYHGVTSSGAIYKLGSSIDRLSLN-RTIVTK
AY603355_127223..127600      GGGIYHDDLVVLGKVTINDLKMMLFYMDLSYHGVTSSGTIYKLGSSIDRLSLN-RTIVTK
U94848_133013..133390        GGGIYHDDLVVLGKVTINDLKMMLFYMDLSYHGVTSSGTIYKLGSSIDRLSLN-RTIVTK
AF482758_159065..159487      GGGIYHDDLVVLGKVTINDLKMMLFYMDLSYHGVTSSGAIYKLGSSIDRLSLN-RTIVTK
D11079_1..397                GGGIYHDDLVVLGKVTINNLKMMLFYMDLSYHGVTSSGAIYKLGSSIDRLSLN-RTIVTK
M61187_6405..6779            GGGIYHDDLVVLGKVTINNLKMMLFYMDLSYHGVTSSGAIYKLGSSIDRLSLN-RTIVTK
AY243312_142060..142434      GGGIYHDDLVVLGKVTINNLKMMLFYMDLSYHGVTSSGAIYKLGSSIDRLSLN-RTIVTK
DQ377945_147435..147809      GGGIYHDDLVVLGKVTINNLKMMLFYMDLSYHGVTSSGAIYKLGSSIDRLSLN-RTIVTK
AF411104_1208..1582          GGGIYHDDLVVLGKVTINNLKMMLFYMDLSYHGVTSSGAIYKLGSSIDRLSLN-RTIVTK
X57318_6405..6779            GGGIYHDDLVVLGKVTINNLKMMLFYMDLSYHGVTSSGAIYKLGSSIDRLSLN-RTIVTK
M35027_141045..141419        GGGIYHDDLVVLGKVTINDLKMMLFYMDLSYHGVTSSGVIYKLGSSIDRLSLN-RTIVTK
AF438165_144312..144767      GGGIYHDDLVVLGKVTINDLKMMLFYMDLSYHGVTSSGAIYKLGSSIDRLSLN-RTIVTK
AY009089_142435..142884      GGGIYHDDLVVLGKVTINDLKMMLFYMDLSYHGVTSSGAIYKLGSSIDRLSLN-RTIVTK
AY678277_144703..145086      GGGIYHDDLVVLGKVTINDLKMMLFYMDLSYHGVTSSGAIYKLGSSIDRLSLN-RTIVTK
AY678275_144704..145087      GGGIYHDDLVVLGKVTINDLKMMLFYMDLSYHGVTSSGAIYKLGSSIDRLSLN-RTIVTK
X94355_158469..158906        GGGIYHDDLVVLGKVTINDLKMMLFYMDLSYHGVTSSGAIYKLGSSIDRLSLN-RTIVTK
DQ011154_141742..142179      GGGIYHDDLVVLGKVTINDLKMMLFYMDLSYHGVTSSGAIYKLGSSIDRLSLN-RTIVTK
AF411106_1208..1582          GGGIYHDDLVVLGKVTINDLKMMLFYMDLSYHGVTSSGAIYKLGSSIDRLSLN-RTIVTK
AF411105_1208..1582          GGGIYHDDLVVLGKVTINDLKMMLFYMDLSYHGVTSSGAIYKLGSSIDRLSLN-RTIVTK
AY484669_146870..147244      GGGIYHDDLVVLGKVTINDLKMMLFYMDLSYHGVTSSGAIYKLGSSIDRLSLN-RTIVTK
AY313847_144879..145253      GGGIYHDDLVVLGKVTINDLKMMLFYMDLSYHGVTSSGAIYKLGSSIDRLSLN-RTIVTK
AY313848_144921..145295      GGGIYHDDLVVLGKVTINDLKMMLFYMDLSYHGVTSSGAIYKLGSSIDRLSLN-RTIVTK
AY678276_144589..144960      GGGIYHDDLVVLGKVTINDLKMMLFYMDLSYHGVTSSGAIYKLGSSIDRLSLN-RTIVTK
AF380138_141611..142039      GGGIYHDDLVVLGKVTINDLKMMLFYMDLSYHGVTSSGAIYKLGSSIDRLSLN-RTIVTK
DQ011155_141711..142148      GGGIYHDDLVVLGKVTINDLKMMLFYMDLSYHGVTSSGAIYKLGSSIDRLSLN-RTIVTK
DQ377805_14972..15457        ACGVWHSDVVVLGKVVMCGEKLLLFYMDLCYHGASMNGSLYRLGTSIRSLSLRERRLMAR
U60315_158822..159175        AADVCHSDMTVLGKLHIGGRKLLLVHMDLFYYGLSRAGAMYRLGRSIARLSLDSRKVYAH
U86942_1016..1175            AA----------------------------------------------------------
                                                                                         

DQ356948_173175..173507      ------------------------------------------------------------
AF198100_227797..228138      ---------------------------------RWKD------FT---------------
AJ581527_217069..217410      ---------------------------------RWKDF-----TH---------------
AY246559_869..1210           ---------------------------------QWKDF-----SY---------------
AY318871_300152..300493      ---------------------------------QWKDF-----SY---------------
AY255628_1643..1984          ---------------------------------QWKDF-----SY---------------
AY689436_121027..121476      SYYDDDDSDVYYNTYSYDEY------DIYDDY--YDECDENCDYY---------------
AY689437_124069..124527      KN---SYYDDDDSDVYYYNTYSYDDYDEYDNYDDYDECDENCDYY---------------
AF095689_141665..142090      VN---NNYYNYNNYNNY---------NNYNNYNNYNN-------Y---------------
AF012825_150490..150870      VN---NNY-------------------------NYDT------FF---------------
Y16780_133823..134263        VN---NNYNNYNNYNNYNNYN-----NYYNCY-NYDDT-----FF---------------
X67115_6542..6964            VN---NNYNNYNNYN-----------NYYNCY-NYDDT-----FF---------------
X76266_6543..6983            VN---NNYNNYNNYNNYNNYN-----NYYNCY-NYDDT-----FF---------------
X69198_132817..133239        VN---NNYNNYNNYN-----------NYYNCY-NYDDT-----FF---------------
L22579_133440..133862        VN---NNYNNYNNYN-----------NYYNCY-NYDDT-----FF---------------
DQ011157_141748..142176      VN---NNYNNYNNYNCY---------NNYNCY-NYDDT-----FF---------------
AY741551_141727..142155      VN---NNYNNYNNYNCY---------NNYNCY-NYDDT-----FF---------------
DQ011153_141748..142176      VN---NNYNNYNNYNCY---------NNYNCY-NYDDT-----FF---------------
AY753185_141925..142353      VN---NNYNNYNNYNCY---------NNYNCY-NYDDT-----FF---------------
AY603973_141682..142110      VN---NNYNNYNNYNCY---------NNYNCY-NYDDT-----FF---------------
DQ011156_142171..142599      VN---NNYNNYNNYNCY---------NNYNCY-NYDDT-----FF---------------
AY603355_127223..127600      V----------------------------NNY-NY-DT-----FF---------------
U94848_133013..133390        V----------------------------NNY-NY-DT-----FF---------------
AF482758_159065..159487      VN----NYNNYNNYNNY---------NNYNNY-NYDT------FF---------------
D11079_1..397                VN-------------------------------NYDDT-----FF---------------
M61187_6405..6779            VN-------------------------------NYDDT-----FF---------------
AY243312_142060..142434      VN-------------------------------NYDDT-----FF---------------
DQ377945_147435..147809      VN-------------------------------NYDDT-----FF---------------
AF411104_1208..1582          VN-------------------------------NYDDT-----FF---------------
X57318_6405..6779            VN-------------------------------NYDDT-----FF---------------
M35027_141045..141419        VN-------------------------------NYDDT-----FF---------------
AF438165_144312..144767      VN---NYYNYYNNYNNYNNYNNYNNYNNYNNY-NYDDT-----FF---------------
AY009089_142435..142884      VN---NYYNYYNNYNNYNNYNNYN--NNYNNY-NYDDT-----FF---------------
AY678277_144703..145086      VN---NNY-------------------------NYDDT-----FF---------------
AY678275_144704..145087      VN---NNY-------------------------NYDDT-----FF---------------
X94355_158469..158906        VN---NNYNNYNNYNNYNNY------NNYNNY-NYDDT-----FF---------------
DQ011154_141742..142179      VN---NNYNNYNNYNNYNYY------NNYNCY-NYDDT-----FF---------------
AF411106_1208..1582          VN-------------------------------NYDDT-----FF---------------
AF411105_1208..1582          VN-------------------------------NYDDT-----FF---------------
AY484669_146870..147244      VN-------------------------------NYDDT-----FF---------------
AY313847_144879..145253      VN-------------------------------NYDDT-----FF---------------
AY313848_144921..145295      VN-------------------------------NYDDT-----FF---------------
AY678276_144589..144960      VN-------------------------------NYDDT-----FF---------------
AF380138_141611..142039      VN---NNYNNYNNYNCY---------NNYNCY-NYDDT-----FF---------------
DQ011155_141711..142148      VNNNYNNYNNYNNYNCY---------NNYNCY-NYDDT-----FF---------------
DQ377805_14972..15457        SA---DPED-----------------DSVCCWGLSEED-----YYPGPRGRLSSASSSGS
U60315_158822..159175        IS----------------------------------------------------------
U86942_1016..1175            ------------------------------------------------------------
                                                                                         

DQ356948_173175..173507      ---------------
AF198100_227797..228138      --------------H
AJ581527_217069..217410      ---------------
AY246559_869..1210           ---------------
AY318871_300152..300493      ---------------
AY255628_1643..1984          ---------------
AY689436_121027..121476      -----------EDE-
AY689437_124069..124527      -----------EDE-
AF095689_141665..142090      -----------NNYN
AF012825_150490..150870      -----------DDDD
Y16780_133823..134263        -----------DDDD
X67115_6542..6964            -----------DDDD
X76266_6543..6983            -----------DDDD
X69198_132817..133239        -----------DDDD
L22579_133440..133862        -----------DDDD
DQ011157_141748..142176      -----------DDDD
AY741551_141727..142155      -----------DDDD
DQ011153_141748..142176      -----------DDDD
AY753185_141925..142353      -----------DDDD
AY603973_141682..142110      -----------DDDD
DQ011156_142171..142599      -----------DDDD
AY603355_127223..127600      -----------DDDD
U94848_133013..133390        -----------DDDD
AF482758_159065..159487      -----------DDDD
D11079_1..397                -----------DDDD
M61187_6405..6779            -----------DDDD
AY243312_142060..142434      -----------DDDD
DQ377945_147435..147809      -----------DDDD
AF411104_1208..1582          -----------DDDD
X57318_6405..6779            -----------DDDD
M35027_141045..141419        -----------DDDD
AF438165_144312..144767      -----------DDDD
AY009089_142435..142884      -----------DDDD
AY678277_144703..145086      -----------DDDD
AY678275_144704..145087      -----------DDDD
X94355_158469..158906        -----------DDDD
DQ011154_141742..142179      -----------DDDD
AF411106_1208..1582          -----------DDDD
AF411105_1208..1582          -----------DDDD
AY484669_146870..147244      -----------DDDD
AY313847_144879..145253      -----------DDDD
AY313848_144921..145295      -----------DDDD
AY678276_144589..144960      -----------DDDD
AF380138_141611..142039      -----------DDDD
DQ011155_141711..142148      -----------DDDD
DQ377805_14972..15457        LERPEFELGSDEDSD
U60315_158822..159175        -----------AESA
U86942_1016..1175            ---------------
                                            
