# Supplementary material for: Identification of multiple independent horizontal gene transfers into poxviruses using a comparative genomics approach
Source: BMC Evol Biol. 2008 Feb 27;8:67. doi: 10.1186/1471-2148-8-67 (PMC2268676; doi:10.1186/1471-2148-8-67)
Supplement: Additional file 8 — Multiple sequence alignments for all poxvirus families. [file 1471-2148-8-67-S8.gz › Network/Servers/gen153069.gen.tcd.ie/Users/kirsten/poxvirus/aln/128.aln]

CLUSTAL W (1.81) multiple sequence alignment

DQ377805_24620..25648        -----MITGWTIACLALATL-AKGHDVVPTPAPLHTTAAARATVSARPPAASRRPAVTRK
Y16780_138635..139468        ------MLRVRILLI----Y-L--CTFV---------------------------VITST
X69198_137611..138444        ------MLRVRILLI----Y-L--CTFV---------------------------VITST
L22579_138210..139043        ------MLRVRILLI----Y-L--CTFV---------------------------VITST
AF438165_149173..150006      ------MLRVRILLI----Y-L--CTFV---------------------------VITAT
AY009089_147290..148123      ------MLRVRILLI----Y-L--CTFV---------------------------VITAT
AF012825_155259..156092      ------MLRVRISLI----Y-L--YTLV---------------------------VITTT
DQ011157_146545..147378      ------MLRVRILLI----Y-L--CTFV---------------------------VITST
AY741551_146524..147357      ------MLRVRILLI----Y-L--CTFV---------------------------VITST
DQ011153_146545..147378      ------MLRVRILLI----Y-L--CTFV---------------------------VITST
AY753185_146722..147555      ------MLRVRILLI----Y-L--CTFV---------------------------VITST
AY603973_146479..147312      ------MLRVRILLI----Y-L--CTFV---------------------------VITST
DQ011156_146968..147801      ------MLRVRILLI----Y-L--CTFV---------------------------VITST
X94355_163362..164195        ------MLRVRILLI----Y-L--CTFV---------------------------VITST
AF380138_146421..147254      ------MLRVRILLI----Y-L--CTFV---------------------------VITST
DQ011155_146517..147350      ------MLRVRILLI----Y-L--CTFV---------------------------VITST
DQ011154_146548..147381      ------MLRVRILLI----Y-L--CTFV---------------------------VITST
D11079_4838..5671            ------MSRVRISLI----Y-L--CTFM---------------------------IITST
M61187_11220..12053          ------MSRVRISLI----Y-L--CTFM---------------------------IITST
X57318_11220..12053          ------MSRVRISLI----Y-L--CTFM---------------------------IITST
AY243312_146854..147687      ------MSRVRISLI----Y-L--CTFM---------------------------IITST
AF482758_163950..164783      ------MSRVRISLI----Y-L--YTLV---------------------------VITTT
AY603355_131966..132799      ------MSRVRISLI----Y-L--YTLV---------------------------VITTT
U94848_137756..138589        ------MSRVRISLI----Y-L--YTLV---------------------------VITTT
AY484669_151673..152506      ------MSRVRISLI----Y-L--YTLV---------------------------VITTT
AY678277_149506..150339      ------MSRVRISLI----Y-L--YTLV---------------------------VITTT
AY678275_149507..150340      ------MSRVRISLI----Y-L--YTLV---------------------------VITTT
AY678276_150216..149386      ------MSRVRISLI----Y-L--YTLV---------------------------VITTT
M35027_145845..146678        ------MSRVRISLI----Y-L--YTLV---------------------------VITTT
AF095689_146536..147369      ------MSRVRISLI----Y-L--YTLV---------------------------VITTT
DQ377945_152229..153062      ------MSRVRISLI----Y-L--YTLV---------------------------VITTT
AY313847_149673..150506      ------MSRVRISLI----Y-L--YTLV---------------------------VITTT
AY313848_149715..150548      ------MSRVRISLI----Y-L--YTLV---------------------------VITTT
AY386371_112260..113060      ------MHTYNYIIFFLFKL-I-SCSYI--------------------------------
AJ293568_118072..118890      MYMYMYMYMYNYIIICLFKLSL--STYI--------------------------------
AY077832_118015..117113      -MFYFKKKKINIIFLFLTIY-I--NSSF---------------------------SILEN
AY077833_117991..117089      -MFYFKKKKINIIFLFLTIY-I--NSSF---------------------------SILEN
AY077834_117794..116892      -MFYFKKKKINIIFLFLTIY-I--NSSF---------------------------SILEN
AF409138_117331..118233      -MFYFKKKKVNIIFLFLTIY-I--NSSF---------------------------SIPEN
AY077835_117749..116850      -MFCFKKKKVKIIFLFFTIY-I--NSSF---------------------------SISEN
AY077836_117812..116913      -MFCFKKKKVKIIFLFFTIY-I--NSSF---------------------------SISEN
AF409137_117528..118433      -MFYFKKKKVNIIFLFLTIY-I--NSSF---------------------------SISEN
AF325528_117522..118424      -MFYFKKKKVNIIFLFLTIY-I--NSSF---------------------------SISEN
AF410153_115780..116661      ---------MKIFLLL---L-L--CYYP---------------------------VLSKF
AY689436_127480..126584      MLNISSLVSIRIYFFILTIF-I--CFYC------------------------SEQTLTTV
AY689437_130535..129639      MLNISSLASIRIYFFILTIF-I--CFYC------------------------SEQTLTTV
AF170722_120209..121081      MRTSCIASIAHVGLLLVV-F-V---HLT---------------------------VGNKV
AF170726_121056..121901      ----------MIGLLFFV-Y-V--VPLA---------------------------AENEV
                                           :                                             

DQ377805_24620..25648        P--SVTFQNTTLSVAASCNDPVLRLPCVAVVAAPYAMSDVAAEWRLRGKRIYSFDGYTHR
Y16780_138635..139468        K--TIEYTA--------CNDTII-IPCTIDNPTKY------IRWKLDNHNILTYNKTSKT
X69198_137611..138444        K--TIEYTA--------CNDTII-IPCTIDNPTKY------IRWKLDNHNILTYNKTSKT
L22579_138210..139043        K--TIEYTA--------CNDTII-IPCTIDNPTKY------IRWKLDNHNILTYNKTSKT
AF438165_149173..150006      K--TIEYMA--------CNDTII-IPCTIDNPTKY------IRWKLDNHDILTYNKTSKT
AY009089_147290..148123      K--TIEYMA--------CNDTII-IPCTIDNPTKY------IRWKLDNHDILTYNKTSKT
AF012825_155259..156092      K--TIEYTA--------CNDTII-IPCTIDNPTKY------IRWKLDNHDILTYNKTSKT
DQ011157_146545..147378      K--TIEYTA--------CNDTII-IPCIIDNPTKY------IRWKLDNHDILTYNKTSKT
AY741551_146524..147357      K--TIEYTA--------CNDTII-IPCIIDNPTKY------IRWKLDNHDILTYNKTSKT
DQ011153_146545..147378      K--TIEYTA--------CNDTII-IPCIIDNPTKY------IRWKLDNHDILTYNKTSKT
AY753185_146722..147555      K--TIEYTA--------CNDTII-IPCIIDNPTKY------IRWKLDNHDILTYNKTSKT
AY603973_146479..147312      K--TIEYTA--------CNDTII-IPCIIDNPTKY------IRWKLDNHDILTYNKTSKT
DQ011156_146968..147801      K--TIEYTA--------CNDTII-IPCIIDNPTKY------IRWKLDNHDILTYNKTSKT
X94355_163362..164195        K--TIEYTA--------CNDTII-IPCTIDNPTKY------IRWKLDNHDILTYNKTSKT
AF380138_146421..147254      K--TIEYTA--------CNDTII-IPCIIDNPTKY------IRWKLDNHDILTYNKTSKT
DQ011155_146517..147350      K--TIEYTA--------CNDTII-IPCIIDNPTKY------IRWKLDNHDILTYNKTSKT
DQ011154_146548..147381      K--TIEYTA--------CNDTII-IPCIIDNPTKY------IRWKLDNHDILTYNKTSKT
D11079_4838..5671            K--TIEYTA--------CNNTII-IPCTIDNPTKY------IRWKLDNHDILTYNKTSKT
M61187_11220..12053          K--TIEYTA--------CNNTII-IPCTIDNPTKY------IRWKLDNHDILTYNKTSKT
X57318_11220..12053          K--TIEYTA--------CNNTII-IPCTIDNPTKY------IRWKLDNHDILTYNKTSKT
AY243312_146854..147687      K--TIEYTA--------CNNTII-IPCTIDNPTKY------IRWKLDNHDILTYNKTSKT
AF482758_163950..164783      K--TIEYTA--------CNDTII-IPCTIDNPTKY------IRWKLDNHDILTYNKTSKT
AY603355_131966..132799      K--TIEYTA--------CNDTII-IPCTIDNPTKY------IRWKLDNHDILTYNKTSKT
U94848_137756..138589        K--TIEYTA--------CNDTII-IPCTIDNPTKY------IRWKLDNHDILTYNKTSKT
AY484669_151673..152506      K--TIEYTA--------CNDTII-IPCTIDNPTKY------IRWKLDNHDILTYNKTSKT
AY678277_149506..150339      K--TIEYTA--------CNDTII-IPCTIDNPTKY------IRWKLDNHDILTYNKTSKT
AY678275_149507..150340      K--TIEYTA--------CNDTII-IPCTIDNPTKY------IRWKLDNHDILTYNKTSKT
AY678276_150216..149386      K--TIEYTA--------CNDTII-IPCTIDNPTKY------IRWKLDNHDILTYNKTSKT
M35027_145845..146678        K--TIEYTA--------CNDTII-IPCTIDNPTKY------IRWKLDNHDILTYNKTSKT
AF095689_146536..147369      K--TIEYTA--------CNDTII-IPCTIDNPTKY------IRWKLDNHDILTYNKTSKT
DQ377945_152229..153062      K--TIEYTA--------CNDTII-IPCTIDNPTKY------IRWKLDNHDILTYNKTSKT
AY313847_149673..150506      K--TIEYTA--------CNDTII-IPCTIDNPTKY------IRWKLDNHDILTYNKTSKT
AY313848_149715..150548      K--TIEYTA--------CNDTII-IPCTIDNPTKY------IRWKLDNHDILTYNKTSKT
AY386371_112260..113060      ---RVNYTT--------CNSVVN-VVCDVKLPYNS-----AVEWRFNNKVIFYSNNT---
AJ293568_118072..118890      ---KVNYTT--------CNSSIY-IVCSSNLPYNS-----IIEWKFNNKVILNNNNT---
AY077832_118015..117113      NFSSIIYSK--------CNKTIV-IDCNINHFVKY-NENITINWFFNNYPLLKKNNT---
AY077833_117991..117089      NFSSIIYSK--------CNKTIV-IDCNINHFVKY-NENITINWFFNNYPLLKKNNT---
AY077834_117794..116892      NFSSIIYSK--------CNKTIV-IDCNINHFVKY-NENITINWFFNNYPLLKKNNT---
AF409138_117331..118233      KVSSINYSK--------CNKTII-IDCDINHF-KY-NGNVTINWFFNNYPLFKKNNT---
AY077835_117749..116850      KVSSINYSK--------CNKSIV-IDCNINHFVKY-NENVTINWFFNNYPLLKKNNT---
AY077836_117812..116913      KVSSINYSK--------CNKSIV-IDCNINHFVKY-NENVTINWFFNNYPLLKKNNT---
AF409137_117528..118433      KVSSINYSK--------CNKTIV-IDCNINHFVKY-NENVTINWFFNNYPLFKKNNT---
AF325528_117522..118424      KVSSINYSK--------CNKTIV-IDCNINHFVKY-NENVTINWFFNNYPLFKKNNT---
AF410153_115780..116661      IFFTNEFTI--------CNDTVS-VHCDISSLIYSNISDIHVNWSLNNHNINHKHTI---
AY689436_127480..126584      N--SVMYTS--------CNKTIL-LTCNLDKLIYDNISNIDIRWKVDGNSIFLVNKTYY-
AY689437_130535..129639      N--SVTYTS--------CNKTIL-LTCNLDKLIYDNTSNIDIRWKVDGNSIFLVNKTYY-
AF170722_120209..121081      T--VMPYTV--------CNTTIT-LECNLDELIYKDINSIHVKWLFYTMDDTISNIT---
AF170726_121056..121901      T--VTPYTV--------CNKTVT-LECNLDALIYKDINSVHVKWLFDTMYDTISNKT---
                                   :          **  :  : *                * .              

DQ377805_24620..25648        HRLLNGLTNAAMVPDALAKNGDASLMVARSDLVDGTYVC---RVSLRGVEGETAVHVRVS
Y16780_138635..139468        IILSKWHTSAKLHS---LSDNDVSLIIKYKDILPGTYTC----EDNTGIKSTVKLVQRHT
X69198_137611..138444        IILSKWHTSAKLHS---LSDNDVSLIIKYKDILPGTYTC----EDNTGIKSTVKLVQRHT
L22579_138210..139043        IILSKWHTSAKLHS---LSDNDVSLIIKYKDILPGTYTC----EDNTGIKSTVKLVQRHT
AF438165_149173..150006      TILSKWHTSAKLHS---LSDNDVSLIIEYKDMLPGTYTC----EDNTGIKSTVKLVQRHT
AY009089_147290..148123      TILSKWHTSAKLHS---LSDNDVSLIIEYKDMLPGTYTC----EDNTGIKSTVKLVQRHT
AF012825_155259..156092      TILSKWHTSARLHS---LSDNDVSLIMEYKDILPGTYTC----GDNTGIKSTVKLVQCHT
DQ011157_146545..147378      TILSKWHTSARLHS---LSDSDVSLIMEYKDILPGTYTC----GDNTGIKYTVKLIQRHT
AY741551_146524..147357      TILSKWHTSARLHS---LSDSDVSLIMEYKDILPGTYTC----GDNTGIKYTVKLIQRHT
DQ011153_146545..147378      TILSKWHTSARLHS---LSDSDVSLIMEYKDILPGTYTC----GDNTGIKYTVKLIQRHT
AY753185_146722..147555      TILSKWHTSARLHS---LSDSDVSLIMEYKDILPGTYTC----GDNTGIKYTVKLIQRHT
AY603973_146479..147312      TILSKWHTSARLHS---LSDSDVSLIMEYKDILPGTYTC----GDNTGIKYTVKLIQRHT
DQ011156_146968..147801      TILSKWHTSARLHS---LSDSDVSLIMEYKDILPGTYTC----GDNTGIKYTVKLIQRHT
X94355_163362..164195        TILSKWHTSARLHS---LSDSDVSLIMEYKDILPGTYTC----GDNTGIKSTVKLVQRHT
AF380138_146421..147254      TILSKWHTSARLHS---LSDSDVSLIMEYKDILPGTYTC----GDNTGIKSTVKLVQRHT
DQ011155_146517..147350      TILSKWHTSARLHS---LSDSDVSLIMEYKDILPGTYTC----GDNTGIKSTVKLVQRHT
DQ011154_146548..147381      TILSKWHTSARLHS---LSDSDVSLIMEYKDILPGTYTC----GDNTGIKSTVKLVQRHT
D11079_4838..5671            TILSKWHTSARLHS---LSDSDVSLIIEYKDILPGTYTC----EDNTGIKSTVKLVQRHT
M61187_11220..12053          TILSKWHTSARLHS---LSDSDVSLIIEYKDILPGTYTC----EDNTGIKSTVKLVQRHT
X57318_11220..12053          TILSKWHTSARLHS---LSDSDVSLIIEYKDILPGTYTC----EDNTGIKSTVKLVQRHT
AY243312_146854..147687      TILSKWHTSARLHS---LSDSDVSLIIEYKDILPGTYTC----EDNTGIKSTVKLVQLHT
AF482758_163950..164783      TILSKWHTSARLHS---LSDSDVSLIMEYKDILPGTYTC----EDNTGIKSTVKLVQRHT
AY603355_131966..132799      TILSKWHTSARLHS---LSDSDVSLIMEYKDILPGTYTC----GDNTGIKSTVKLVQLHT
U94848_137756..138589        TILSKWHTSARLHS---LSDSDVSLIMEYKDILPGTYTC----GDNTGIKSTVKLVQLHT
AY484669_151673..152506      TILSKWHTSARLHS---LSDSDVSLIMEYKDILPGTYTC----EDNTGIKFTVKLVQRHT
AY678277_149506..150339      TILSKWHTSARLHS---LSDSDVSLIMEYKDILPGTYTC----EDNTGIKSTVKLVQLHT
AY678275_149507..150340      TILSKWHTSARLHS---LSDSDVSLIMEYKDILPGTYTC----EDNTGIKSTVKLVQLHT
AY678276_150216..149386      TILSKWHTSARLHS---LSDSDVSLIMEYKDILPGTYTC----EDNTGIKSTVKLVQLHT
M35027_145845..146678        TILSKWHTSARLHS---LSDSDVSLIIEYKDILPGTYTC----EDNTGIKSTVKLVQLHT
AF095689_146536..147369      TILSKWHTSARLHS---LSDSDVSLIIEYKDILPGTYTC----GDNTGIKSTVKLVQLHT
DQ377945_152229..153062      TILSKWHTSARLHS---LSDSDVSLIIEYKDILPGTYTC----GDNTGIKFTVKLVQLHT
AY313847_149673..150506      TILSKWHTSARLHS---LSDSDVSLIIEYKDILPGTYTC----GDNTGIKSTVKLVQLHT
AY313848_149715..150548      TILSKWHTSARLHS---LSDSDVSLIIEYKDILPGTYTC----GDNTGIKSTVKLVQLHT
AY386371_112260..113060      ------------------------LKFKFNNNLFGNYTC-----KTFDVFNKIELKLITE
AJ293568_118072..118890      ------------------------LKFNFNNNLSGNYTC-----KALNLFNKIELQLVIN
AY077832_118015..117113      --------------------STQKLILDFSKYLYGNYTCYVINNDNILLKKTIQLKYIIK
AY077833_117991..117089      --------------------STQKLILDFSKYLYGNYTCYVINNDNILLKKTIQLKYIIK
AY077834_117794..116892      --------------------STQKLILDFSKYLYGNYTCYVINNDNILLKKTIQLKYIIK
AF409138_117331..118233      --------------------NTQTLILDFSKYLYGNYTCYVINNDNILLKETIQLKYIIK
AY077835_117749..116850      --------------------NTQKLILDFSKYLYGNYTCYVINNNNILLKETIQLKYIIK
AY077836_117812..116913      --------------------NTQKLILDFSKYLYGNYTCYVINNNNILLKETIQLKYIIK
AF409137_117528..118433      --------------------NTQKLILDFSKYLYGNYTCYVINNNNILLKETIQLKYIIK
AF325528_117522..118424      --------------------NTQKLILDFSKYLYGNYTCYVINNNNILLKETIQLKYIIK
AF410153_115780..116661      -------------------HNITTLLFNFSKDINGNYTCEASGKFNKIIHTTY-VSYTVK
AY689436_127480..126584      --------------------NLSSLLFNFSTSLTGNYTCEAASKFNK-IKNIIMLQYTSE
AY689437_130535..129639      --------------------NLSSLLFNFSTSLTGNYTCEAASKFNK-IKNIIMLQYTSE
AF170722_120209..121081      --------------------NGSFIKFDFAKNLSGNYTCEAY-SDLNSVKNVIALNLVHQ
AF170726_121056..121901      --------------------NGSSITFDFANNLTGNYTCEAYSEFNS-VKHVIALTFVHQ
                                                     : .     : *.*.*         :     :     

DQ377805_24620..25648        AVGEWVPYLDAYAITALTCLLDAAFWMRLILLAWA---GEVSALEALFVAAEGAVTSTAV
Y16780_138635..139468        N---WFNDHHTMLMFIFTGITLFLLFLEIAYTSIS--VVFSTNLGILQVF---GCIIAMI
X69198_137611..138444        N---WFNDHHTMLMFIFTGITLFLLFLEIAYTSIS--VVFSTNLGILQVF---GCIIAMI
L22579_138210..139043        N---WFNDHHTMLMFIFTGITLFLLFLEIAYTSIS--VVFSTNLGILQVF---GCIIAMI
AF438165_149173..150006      N---WFNDHHTMLMFIFTGITLFLLFLEIAYTSTS--VVFSTNLGILQVF---GCIIAMI
AY009089_147290..148123      N---WFNDHHTMLMFIFTGITLFLLFLEIAYTSTS--VVFSTNLGILQVF---GCIIAMI
AF012825_155259..156092      N---WFNDYQTTLMFIFTGITLFLLFLEIAYTSIS--VVFSTNLGILQVF---GCVIAMI
DQ011157_146545..147378      N---WFNDYQTMLMFIFTGITLFLLFLEIAYTSIS--VVFSTNLGILQVF---GCVIAMI
AY741551_146524..147357      N---WFNDYQTMLMFIFTGITLFLLFLEIAYTSIS--VVFSTNLGILQVF---GCVIAMI
DQ011153_146545..147378      N---WFNDYQTMLMFIFTGITLFLLFLEIAYTSIS--VVFSTNLGILQVF---GCVIAMI
AY753185_146722..147555      N---WFNDYQTMLMFIFTGITLFLLFLEIAYTSIS--VVFSTNLGILQVF---GCVIAMI
AY603973_146479..147312      N---WFNDYQTMLMFIFTGITLFLLFLEIAYTSIS--VVFSTNLGILQVF---GCVIAMI
DQ011156_146968..147801      N---WFNDYQTMLMFIFTGITLFLLFLEIAYTSIS--VVFSTNLGILQVF---GCVIAMI
X94355_163362..164195        N---WFNDYQTMLMFIFTGITLFLLFLEIAYTSIS--VVFSTNLGILQVF---GCVIAMI
AF380138_146421..147254      N---WFNDYQTMLMFIFTGITLFLLFLEIAYTSIS--VVFSTNLGILQVF---GCVIAMI
DQ011155_146517..147350      N---WFNDYQTMLMFIFTGITLFLLFLEIAYTSIS--VVFSTNLGILQVF---GCVIAMI
DQ011154_146548..147381      N---WFNDYQTMLMFIFTGITLFLLFLEIAYTSIS--VVFSTNLGILQVF---GCVIAMI
D11079_4838..5671            N---WFNDYQTMLMFIFTGITLFLLFLEITYTSIS--VVFSTNLGILQVF---GCVIAMI
M61187_11220..12053          N---WFNDYQTMLMFIFTGITLFLLFLEITYTSIS--VVFSTNLGILQVF---GCVIAMI
X57318_11220..12053          N---WFNDYQTMLMFIFTGITLFLLFLEITYTSIS--VVFSTNLGILQVF---GCVIAMI
AY243312_146854..147687      N---WFNDYQTMLMFIFTGITLFLLFLEITYTSIS--VVFSTNLGILQVF---GCVIAMI
AF482758_163950..164783      N---WFNDYQTMLMFIFTGITLFLLFLEIAYTSIS--VVFSTNLGILQVF---GCVIAMV
AY603355_131966..132799      N---WFNDYQTMLMFIFTGITLFLLFLEITYTSIS--VVFSTNLGILQVF---GCVIAMI
U94848_137756..138589        N---WFNDYQTMLMFIFTGITLFLLFLEITYTSIS--VVFSTNLGILQVF---GCVIAMI
AY484669_151673..152506      N---WFNDYQTMLMFIFTGITLFLLFLEITYTSIS--VVFSTNLGILQVF---GCVIAMI
AY678277_149506..150339      N---WFNDYQTMLMFIFTGITLFLLFLEITYTSIS--VVFSTNLGILQVF---GCVIAMI
AY678275_149507..150340      N---WFNDYQTMLMFIFTGITLFLLFLEITYTSIS--VVFSTNLGILQVF---GCVIAMI
AY678276_150216..149386      N---WFNDYQTMLMFIFTGITLFLLFLEITYTSIS--VVFSTNLGILQVF---GCVIAMI
M35027_145845..146678        N---WFNDYQTMLMFIFTGITLFLLFLEITYTSIS--VVFSTNLGILQVF---GCVIAMI
AF095689_146536..147369      N---WFNDYQTMLMFIFTGITLFLLFLEITYTSIS--VVFSTNLGILQVF---GCVIAII
DQ377945_152229..153062      N---WFNDYQTMLMFIFTGITLFLLFLEITYTSIS--VVFSTNLGILQVF---GCVIAMI
AY313847_149673..150506      N---WFNDYQTMLMFIFTGITLFLLFLEITYTSIS--VVFSTNLGILQVF---GCVIAMI
AY313848_149715..150548      N---WFNDYQTMLMFIFTGITLFLLFLEITYTSIS--VVFSTNLGILQVF---GCVIAMI
AY386371_112260..113060      ----WITSEEKIIISSMLIAYLIISWMTILTLSFK----IDRLKRVINLHAIL-IWITIL
AJ293568_118072..118890      ----WITSEEKTVILYLLVTQLVVLWITILTLSLK----INKFKKVINLYATL-IWVTIL
AY077832_118015..117113      ----WLNEKEINTVFIMLSIYVIILWGKIIATTIKFKLSFKKDKKIIYLYYYIGFVITLI
AY077833_117991..117089      ----WLNEKEINTVFIMLSIYVIILWGKIIATTIKFKLSFKKDKKIIYLYYYIGFVITLI
AY077834_117794..116892      ----WLNEKEINTVFIMLSIYVIILWGKIIATTIKFKLSFKKDKKIIYLYYYIGFVITLI
AF409138_117331..118233      ----WLNEKEINAVVILLSIYVILLWGKIIATTIKFKLSFKKDKKIIYLYYYIGFVITLI
AY077835_117749..116850      ----WLNKKEINTVVIMLSIYVIILWGKIIATTIKFKLSFKKDKKIIYLY-YIGFVITLI
AY077836_117812..116913      ----WLNKKEINTVVIMLSIYVIILWGKIIATTIKFKLSFKKDKKIIYLY-YIGFVITLI
AF409137_117528..118433      ----WLNEKEINTVVIMLSIYVIILWGKIIATTIKFKLSFKKDKKIIYLYYYIGFVITLI
AF325528_117522..118424      ----WLNEKEINTVVIMLSIYVIILWGKIIATTIKFKLSFKKD-KIIYLYYYIGFVITLI
AF410153_115780..116661      ----WFNHEERCVIISLLIIYIVIVWGQLIILIFK----HRNISNFIYIY-AISIWSTLI
AY689436_127480..126584      ----WFTKEEIEIVISMLSIFIILLWSELITITFK----LNKLKRIIYLY-AVSLWITLI
AY689437_130535..129639      ----WFTKEEIEIVISMLSIFIILLWSELITITFK----LNKLKRIIYLY-AVSLWITLI
AF170722_120209..121081      ----WFSREELQFILSLLTIYIILLWCNVYTITSK----TSNISKLIHVY-SIALWMTII
AF170726_121056..121901      ----WFSREEIQFILSLLTIYIILLWGNVCTITFK----INNVSKLIHVY-SIALWMTLI
                                 *.       :  :        :  :                 : :        : :

DQ377805_24620..25648        GLGCAWII--GTSYSYQTAMGLCLVIVTSGIIVLANHL-FTLICRNYAVPPVVTVIQVAG
Y16780_138635..139468        ELCGAFLF-YPSMFTLRHIIGLLMMTLPSIFLIITKVFSFWLLCKLSCAVHLIIYYQLAG
X69198_137611..138444        ELCGAFLF-YPSMFTLRHIIGLLMMTLPSIFLIITKVFSFWLLCKLSCAVHLIIYYQLAG
L22579_138210..139043        ELCGAFLF-YPSMFTLRHIIGLLMMTLPSIFLIITKVFSFWLLCKLSCAVHLIIYYQLAG
AF438165_149173..150006      ELCGAFLF-YPSMFTLRHIIGLLMMTLPSIFLIITKVFSFWLLCKLSCAVHLIIYYQLAG
AY009089_147290..148123      ELCGAFLF-YPSMFTLRHIIGLLMMTLPSIFLIITKVFSFWLLCKLSCAVHLIIYYQLAG
AF012825_155259..156092      ELCGAFLF-YPSMFTLRHIIGLLMITLPSIFLIITKVFSFWLLCKLSCAVHLIIYYQLAG
DQ011157_146545..147378      ELCGAFLF-YPSMFTLRHIIGLLMMTLPSIFLIITKVFSFWLLCKLSCAVHLIIYYQLAG
AY741551_146524..147357      ELCGAFLF-YPSMFTLRHIIGLLMMTLPSIFLIITKVFSFWLLCKLSCAVHLIIYYQLAG
DQ011153_146545..147378      ELCGAFLF-YPSMFTLRHIIGLLMMTLPSIFLIITKVFSFWLLCKLSCAVHLIIYYQLAG
AY753185_146722..147555      ELCGAFLF-YPSMFTLRHIIGLLMMTLPSIFLIITKVFSFWLLCKLSCAVHLIIYYQLAG
AY603973_146479..147312      ELCGAFLF-YPSMFTLRHIIGLLMMTLPSIFLIITKVFSFWLLCKLSCAVHLIIYYQLAG
DQ011156_146968..147801      ELCGAFLF-YPSMFTLRHIIGLLMMTLPSIFLIITKVFSFWLLCKLSCAVHLIIYYQLAG
X94355_163362..164195        ELCGAFLF-YPSMFTLRHIIGLLMMTLPSIFLIITKVFSFWLLCKLSCAVHLIIYYQLAG
AF380138_146421..147254      ELCGAFLF-YPSMFTLRHIIGLLMMTLPSIFLIITKVFSFWLLCKLSCAVHLIIYYQLAG
DQ011155_146517..147350      ELCGAFLF-YPSMFTLRHIIGLLMMTLPSIFLIITKVFSFWLLCKLSCAVHLIIYYQLAG
DQ011154_146548..147381      ELCGAFLF-YPSMFTLRHIIGLLMMTLPSIFLIITKVFSFWLLCKLSCAVHLIIYYQLAG
D11079_4838..5671            ELCGAFLF-YPSMFTLRHIIGLLMMTLPSIFLIITKVFSFWLLCKLSCAVHLIIYYQLAG
M61187_11220..12053          ELCGAFLF-YPSMFTLRHIIGLLMMTLPSIFLIITKVFSFWLLCKLSCAVHLIIYYQLAG
X57318_11220..12053          ELCGAFLF-YPSMFTLRHIIGLLMMTLPSIFLIITKVFSFWLLCKLSCAVHLIIYYQLAG
AY243312_146854..147687      ELCGAFLF-YPSMFTLRHIIGLLMMTLPSIFLIITKVFSFWLLCKLSCAVHLIIYYQLAG
AF482758_163950..164783      ELCGAFLF-YPSMFTLRHIIGLLMMTLPSIFLIITKVFSFWLLCKLSCAVHLIIYYQLAG
AY603355_131966..132799      ELCGAFLF-YPSMFTLRHIIGLLMMTLPSIFLIITKVFSFWLLCKSSCAVHLIIYYQLAG
U94848_137756..138589        ELCGAFLF-YPSMFTLRHIIGLLMMTLPSIFLIITKVFSFWLLCKSSCAVHLIIYYQLAG
AY484669_151673..152506      ELCGAFLF-YPSMFTLRHIIGLLMMTLPSIFLIITKVFSFWLLCKLSCAVHLIIYYQLAG
AY678277_149506..150339      ELCGAFLF-YPSMFTLRHIIGLLMMTLPSIFLIITKVFSFWLLCKLSCAVHLIIYYQLAG
AY678275_149507..150340      ELCGAFLF-YPSMFTLRHIIGLLMMTLPSIFLIITKVFSFWLLCKLSCAVHLIIYYQLAG
AY678276_150216..149386      ELCGAFLF-YPSMFTLRHIIGLLMMTLPSIFLIITKVFSFWLLCKLSCAVHLIIYYQLAG
M35027_145845..146678        ELCGAFLF-YPSMFTLRHIIGLLMMTLPSIFLIITKVFSFWLLCKLSCAVHLIIYYQLAG
AF095689_146536..147369      ELCGAFLF-YPSMFTLRHIIGLLMMTLPSIFLIITKVFSFWLLCKLSCAVHLIIYYQLAG
DQ377945_152229..153062      ELCGAFLF-YPSMFTLRHIIGLLMMTLPSIFLIITKVFSFWLLCKLSCAVHLIIYYQLAG
AY313847_149673..150506      ELCGAFLF-YPSMFTLRHIIGLLMMTLPSIFLIITKVFSFWLLCKLSCAVHLIIYYQLAG
AY313848_149715..150548      ELCGAFLF-YPSMFTLRHIIGLLMMTLPSIFLIITKVFSFWLLCKLSCAVHLIIYYQLAG
AY386371_112260..113060      GVYIQYMLKLSKGYSFIDVCGIVLITVLLFSSIFVNVLTLLK-IKKKKCFIVIIILKTIT
AJ293568_118072..118890      CLFIQYILRLNKKYSFIDIYGIMLISVLLFSSIGVNVLTLLK-IKKNKYLIVIIILKTVA
AY077832_118015..117113      MLLGQYMIGLNTNNIFIRILGTSFIQVSIFISIILQIIFFKKKFKNTLSLITVFLLHFIS
AY077833_117991..117089      MLLGQYMIGLNTNNIFIRILGTSFIQVSIFISIILQIIFFKKKFKNTLSLITVFLLHFIS
AY077834_117794..116892      MLLGQYMIGLNTNNIFIRILGTSFIQVSIFISIILQIIFFKKKFKNTLSLITVFLLHFIS
AF409138_117331..118233      MLLGQYMIGLNTNNIFIRILGTSFIQVSIFISIILQIIFFKKKFKNTLSLITVFLLHFIS
AY077835_117749..116850      MLLGQYMIGLNTNNILIRILGTSFIQLSIFISIILQIIFFKKKFKNTLSLITVFLLHFIS
AY077836_117812..116913      MLLGQYMIGLNTNNILIRILGTSFIQLSIFISIILQIIFFKKKFKNTLSLITVFLLHFIS
AF409137_117528..118433      MLLGQYMIGLNTNNIFIRILGTSFIQVSIFISIILQIIFFKKKFKNTLSLITVFLLHFIS
AF325528_117522..118424      MLLGQYMIGLNTNNIFIRILGTSFIQVSIFISIILQIIFFKKKFKNTLSLITVFLLHFIS
AF410153_115780..116661      MLVGQYMISFVTELMYVYIQGIVLIQFSMLSFLFLQKYIYEQ-FEYRYMFIIFIIIKVIL
AY689436_127480..126584      LLIGQYMISISSIFTFVKVQGIILIQISILISMFVQIHLYKY-VENSYLIIGNLVLQVIS
AY689437_130535..129639      MLVGQYMISISSVFTFVKVQGIILIQISILISMFVQIHLYKY-VENSYLIIGNLVLQVIS
AF170722_120209..121081      MFVGQYMIGINTDMIYVKINGIILIQLSIISSVFLQRILHKT-IIPSYLLNIVMGLKVLS
AF170726_121056..121901      MFVGQYMIGIDTDMLYVKVNGIILIQLSIFSSIFLQRILHKK-LIPSYLLNIVLGLKAVS
                              .   :::   .        *  :: .     :  :                    :   

DQ377805_24620..25648        LIVAVTGLHLSVRECLG---HYINVTTLGVA--------LFAFAGAVEVPLAWAELRGVK
Y16780_138635..139468        YILTVLGLGLSLKECVD---GTLLLSGLGTIMVSEHFSLLFLVCFPSTQRDYY-------
X69198_137611..138444        YILTVLGLGLSLKECVD---GTLLLSGLGTIMVSEHFSLLFLVCFPSTQRDYY-------
L22579_138210..139043        YILTVLGLGLSLKECVD---GTLLLSGLGTIMVSEHFSLLFLVCFPSTQRDYY-------
AF438165_149173..150006      YILTVLGLGLSLKECVD---GTLLLSGLGTIMVSEHFSLLFLVCFPSTQRDYY-------
AY009089_147290..148123      YILTVLGLGLSLKECVD---GTLLLSGLGTIMVSEHFSLLFLVCFPSTQRDYY-------
AF012825_155259..156092      YILTVLGLGLSLKECVD---GTLLLSGLGTIMVSEHFSLLFLVYFPSTQRDYY-------
DQ011157_146545..147378      YILTVLGLGLSLKECVD---GTLLLSGLGTIMVSEHFGLLFLVCFPSTQRDYY-------
AY741551_146524..147357      YILTVLGLGLSLKECVD---GTLLLSGLGTIMVSEHFGLLFLVCFPSTQRDYY-------
DQ011153_146545..147378      YILTVLGLGLSLKECVD---GTLLLSGLGTIMVSEHFGLLFLVCFPSTQRDYY-------
AY753185_146722..147555      YILTVLGLGLSLKECVD---GTLLLSGLGTIMVSEHFGLLFLVCFPSTQRDYY-------
AY603973_146479..147312      YILTVLGLGLSLKECVD---GTLLLSGLGTIMVSEHFGLLFLVCFPSTQRDYY-------
DQ011156_146968..147801      YILTVLGLGLSLKECVD---GTLLLSGLGTIMVSEHFGLLFLVCFPSTQRDYY-------
X94355_163362..164195        YILTVLGLGLSLKECVD---GTLLLSGLGTIMVSEHFSLLFLVCFPSTQRDYY-------
AF380138_146421..147254      YILTVLGLGLSLKECVD---GTLLLSGLGTIMVSEHFGLLFLVCFPSTQRDYY-------
DQ011155_146517..147350      YILTVLGLGLSLKECVD---GTLLLSGLGTIMVSEHFGLLFLVCFPSTQRDYY-------
DQ011154_146548..147381      YILTVLGLGLSLKECVD---GTLLLSGLGTIMVSEHFGLLFLVCFPSTQRDYY-------
D11079_4838..5671            YILTVLGLGLSLKECVD---GTLLLSGLGTIMVSEHFSLLFLVCFPSTQRDYY-------
M61187_11220..12053          YILTVLGLGLSLKECVD---GTLLLSGLGTIMVSEHFSLLFLVCFPSTQRDYY-------
X57318_11220..12053          YILTVLGLGLSLKECVD---GTLLLSGLGTIMVSEHFSLLFLVCFPSTQRDYY-------
AY243312_146854..147687      YILTVLGLGLSLKECVD---GTLLLSGLGTIMVSEHFSLLFLVCFPSTQRDYY-------
AF482758_163950..164783      YILTVLGLGLSLKECVD---GTLLLSGLGTIMVSEHFSLLFLVCFPSTQRDYY-------
AY603355_131966..132799      YILTVLGLGLSLKECVD---GTLLLSGLGTIMVSEHFSLLFLVCFPSTQRDYY-------
U94848_137756..138589        YILTVLGLGLSLKECVD---GTLLLSGLGTIMVSEHFSLLFLVCFPSTQRDYY-------
AY484669_151673..152506      YILTVLGLGLSLKECVD---GTLLLSGLGTIMVSEHFSLLFLVCFPSTQRDYY-------
AY678277_149506..150339      YILTVLGLGLSLKECVD---GTLLLSGLGTIMVSEHFSLLFLVCFPSTQRDYY-------
AY678275_149507..150340      YILTVLGLGLSLKECVD---GTLLLSGLGTIMVSEHFSLLFLVCFPSTQRDYY-------
AY678276_150216..149386      YILTVLGLGLSLKECVD---GTLLLSGLGTIMVSEHFSLLFLVCFPSTQRDYY-------
M35027_145845..146678        YILTVLGLGLSLKECVD---GTLLLSGLGTIMVSEHFSLLFLVCFPSTQRDYY-------
AF095689_146536..147369      YILTVLGLGLSLKECVD---GTLLLSGLGTIMVSEHFSLLFLVCFPSTQRDYY-------
DQ377945_152229..153062      YILTVLGLGLSLKECVD---GTLLLSGLGTIMVSEHFSLLFLVCFPSTQRDYY-------
AY313847_149673..150506      YILTVLGLGLSLKECVD---GTLLLSGLGTIMVSEHFSLLFLVCFPSTQRDYY-------
AY313848_149715..150548      YILTVLGLGLSLKECVD---GTLLLSGLGTIMVSEHFSLLFLVCFPSTQRDYY-------
AY386371_112260..113060      SVLFFLTTLVILFYCYKSIFGSLLIYKLLIINVFELSHLVILFILPVEFKIEYKKLIILN
AJ293568_118072..118890      SILFFLVYLLILFYCYKNIFGLFLIYNLLIINIFELSYLVCLLIIPIELRIKYKKLIMIK
AY077832_118015..117113      YIISLIMFTMSLIGCYNEIYGKVIVYKLSLVIIFEFISLLSLFIFSLNTSIKYRKLHIIE
AY077833_117991..117089      YIISLIMFTMSLIGCYNEIYGKVIVYKLSLVIIFEFISLLSLFIFSLNTSIKYRKLHIIE
AY077834_117794..116892      YIISLIMFTMSLIGCYNEIYGKVIVYKLSLVIIFEFISLLSLFIFSLNTSIKYRKLHIIE
AF409138_117331..118233      YIISLIMFTMSLIGCYNEIYGKVIVYKLLLVIIFEFISLLSLFIFSLNTSIKYRKLHIIE
AY077835_117749..116850      YIISLIMFTMSLIGCYNEIYGKVIVYKLLLVIIFEFISLLSLFIFSLNTSIKYRKLHIIE
AY077836_117812..116913      YIISLIMFTMSLIGCYNEIYGKVIVYKLLLVIIFEFISLLSLFIFSLNTSIKYRKLHIIE
AF409137_117528..118433      YIISLIMFTMSLIGCYNEIYGKVIVYKLLLVIIFEFISLLSLFIFSLNTSIKYRKLHIIE
AF325528_117522..118424      YIISLIMFTMSLIGCYNEIYGKVIVYKLLLVIIFEFISLLSLFIFSLNTSIKYRKLHIIE
AF410153_115780..116661      FLISSIIIILSFNGCYKSIYGYLFMYKLLVIDILSLSCLAISVITPLRKNINYKQLHIIQ
AY689436_127480..126584      YLISCIILILSFVGCYNQIYIYLFIYKLLFINVLELCNLVLLFITPLGHNIIYKKLHVTT
AY689437_130535..129639      YLISCIILILSFVGCYNQIYIYLFIYKLLFINVLELCNLVLLFITPLGHNIIYKKLHVTT
AF170722_120209..121081      FTGSTIVIALSFVGCYNKAYGYTYVYKLLFADVLELISLITLYVLPFGTQTTYKRLYLQS
AF170726_121056..121901      YTGSTVVIALSFIGCYNKAYGYTYMYKLLFADILELISLIALYTLPLGTQATYKKLYLQS
                                      : .  *         :  *                 .      :       

DQ377805_24620..25648        AAASIQIGPV-------
Y16780_138635..139468        -----------------
X69198_137611..138444        -----------------
L22579_138210..139043        -----------------
AF438165_149173..150006      -----------------
AY009089_147290..148123      -----------------
AF012825_155259..156092      -----------------
DQ011157_146545..147378      -----------------
AY741551_146524..147357      -----------------
DQ011153_146545..147378      -----------------
AY753185_146722..147555      -----------------
AY603973_146479..147312      -----------------
DQ011156_146968..147801      -----------------
X94355_163362..164195        -----------------
AF380138_146421..147254      -----------------
DQ011155_146517..147350      -----------------
DQ011154_146548..147381      -----------------
D11079_4838..5671            -----------------
M61187_11220..12053          -----------------
X57318_11220..12053          -----------------
AY243312_146854..147687      -----------------
AF482758_163950..164783      -----------------
AY603355_131966..132799      -----------------
U94848_137756..138589        -----------------
AY484669_151673..152506      -----------------
AY678277_149506..150339      -----------------
AY678275_149507..150340      -----------------
AY678276_150216..149386      -----------------
M35027_145845..146678        -----------------
AF095689_146536..147369      -----------------
DQ377945_152229..153062      -----------------
AY313847_149673..150506      -----------------
AY313848_149715..150548      -----------------
AY386371_112260..113060      SNLNL------------
AJ293568_118072..118890      SNLNL------------
AY077832_118015..117113      DENLLFSIE--------
AY077833_117991..117089      DENLLFSIE--------
AY077834_117794..116892      DENLLFSIE--------
AF409138_117331..118233      DENLLFSIE--------
AY077835_117749..116850      DENLLFSIE--------
AY077836_117812..116913      DENLLFSIE--------
AF409137_117528..118433      DENLLFSIE--------
AF325528_117522..118424      DENLLFSIE--------
AF410153_115780..116661      SDSFPFLLKSDYDENCI
AY689436_127480..126584      DDIESFSIG--------
AY689437_130535..129639      DDIESFSIG--------
AF170722_120209..121081      DETFTFP----------
AF170726_121056..121901      DETFTFL----------
                                              
