# Supplementary material for: Identification of multiple independent horizontal gene transfers into poxviruses using a comparative genomics approach
Source: BMC Evol Biol. 2008 Feb 27;8:67. doi: 10.1186/1471-2148-8-67 (PMC2268676; doi:10.1186/1471-2148-8-67)
Supplement: Additional file 8 — Multiple sequence alignments for all poxvirus families. [file 1471-2148-8-67-S8.gz › Network/Servers/gen153069.gen.tcd.ie/Users/kirsten/poxvirus/aln/129.aln]

CLUSTAL W (1.81) multiple sequence alignment

AF095689_35166..35318      MEGSKRRHDSRRQQQEQEQPRPRTP--------PSYEEIAKYGHSFNVKRFT----NE--
AF012825_44331..44528      MEGSKRKHDSRRPQQEQEQQRPRTP--------PSYEEIAKYGHSLNVKRFT----NEEM
DQ011155_35947..36141      MEGSKRKHDTRRL-QEQEQPRPRTP--------PSYEEIAKYGHSFNVKRFT----NEEM
DQ011157_35759..35953      MEGSKRKHDSRRL-QEQEQPRPRTP--------PSYEEIAKYGHSFNVKRFT----NEEM
DQ011153_35759..35953      MEGSKRKHDSRRL-QEQEQPRPRTP--------PSYEEIAKYGHSFNVKRFT----NEEM
AY243312_35577..35774      MEGSKRKHDSRRLQQEQEQLRPRTP--------PSYEEIAKYGHSFNVKRFT----NEEM
M34368_817..1014           MEGSKRKHDSRRLQQEQEQLRPRTP--------PSYEEIAKYGHSFNVKRFT----NEEM
DQ011156_36222..36416      MEGSKRKHDSQRL-QEQEQPRPRTP--------PSYEEIAKYGHSFNVKRFT----NEEM
AY741551_35750..35944      MEGSKRKHDSRRL-QEQEQPRPRTP--------PSYEEIAKYGHSFNVKRFT----NEEM
AF380138_35828..36022      MEGSKRKHDSRRL-QEQEQPRPRTP--------PSYEEIAKYGHSFNVKRFT----NEEM
AY753185_35989..36183      MEGSKRKHDSRRL-QEQEQPRPRTP--------PSYEEIAKYGHSFNVKRFT----NEEM
AY603973_35746..35940      MEGSKRKHDSRRL-QEQEQPRPRTP--------PSYEEIAKYGHSFNVKRFT----NEEM
DQ011154_35966..36160      MEGSKRKHDSRRL-QEQEQPRPRTP--------PSYEEIAKYGHSFNVKRFT----NEEM
AF438165_38437..38634      MEGSKRKHESRRPQQEQEQHRPRTP--------PSCEEIAKYGHSFNVKRFT----NEEM
AY009089_36647..36844      MEGSKRKHESRRPQQEQEQHRPRTP--------PSCEEIAKYGHSFNVKRFT----NEEM
L22579_27031..27228        MEGSKRKHESRRPQQEQEQHRPRTP--------PSYEEIAKYGHSFNVKRFT----NGEM
Y16780_27400..27597        MEGSKRKHESRRPQQEQEQHRPRTP--------PSYEEIAKYGHSFNVKRFT----NEEM
X69198_26407..26604        MEGSKRKHESRRPQQEQEQHRPRTP--------PSYEEIAKYGHSFNVKRFT----NEEM
U18340_26643..26840        MEGSKRKHESRRPQQEQEQHRPRTP--------PSYEEIAKYGHSFNVKRFT----NEEM
U18337_26413..26610        MEGSKRKHESRRPQQEQEQHRPRTP--------PSYEEIAKYGHSFNVKRFT----NEEM
U18338_27400..27597        MEGSKRKHESRRPQQEQEQHRPRTP--------PSYEEIAKYGHSFNVKRFT----NEEM
AY603355_24744..24941      MEGSKRRHDSRRLQQEQEQPRPRTP--------PSYEEIAKYGHSFNVKRFT----NEEM
U94848_30534..30731        MEGSKRRHDSRRLQQEQEQPRPRTP--------PSYEEIAKYGHSFNVKRFT----NEEM
AY678277_38190..38387      MEGSKRRHDSRRLQQEQEQPRPRTP--------PSYEEIAKYGHSFNVKRFT----NKEM
AY678275_38190..38387      MEGSKRRHDSRRLQQEQEQPRPRTP--------PSYEEIAKYGHSFNVKRFT----NKEM
M57977_7962..8159          MEGSKRRHDSRRLQQEQEQPRPRTP--------PSYEEIAKYGHSFNVKRFT----NKEM
AY678276_38265..38071      MEGSKRRHDSRRLQQEQEQPRPRTP--------PSYEEIAKYGHSFNVKRFT----NKEM
AF482758_52234..52431      MEGSKRKHDSRRPQQEQEQHRPRTP--------PSYEEIAKYGHSFNVKRFT----NEEM
M35027_38681..38878        MEGSKRKHDSRRPQQEQEQPRPRTP--------PSYEEIAKYGHSFNVKRFT----NEEM
AY484669_40282..40479      MEGSKRKHDSRRPQQEQEQPRPRTP--------PSYEEIAKYGHSFNVKRFT----NEEM
X94355_51813..52010        MEGSKRKHDSRRPQQEQEQPRPRTP--------PSYEEIAKYGHSFNVKRFT----NEEM
DQ377945_41009..41206      MEGSKRKHDSRRPQQEQEQPRPRTP--------PSYEEIAKYGHSFNVKRFT----NKEM
AY313848_38516..38713      MEGSKRKHDSRRPQQEQEQPRPRTP--------PSYEEIAKYGHSFNVKRFT----NKEM
AY313847_38461..38658      MEGSKRRHDSRRPQQEQEQPRPRTP--------PSYEEIAKYGHSFNVKRFT----NKEM
AY689436_22939..22745      ---MSDKNRARKINKVIVSGKPYNT--------PTKDEIKKYGCCLNIKKPI---QTNDN
AY386371_14530..14742      -----MDGDQKMINKVVITSKPCDIVDSSTSYNPTSDEIKKYGYCLNIKKPSS-NKKQEV
AF170722_17526..17726      -----MSSYVKKINKAVVEGKTYKPST------PTNEEIQKYGCCLSIKKTQS-GEKSKT
AF170726_18313..18513      -----MSSYVKKINKAVVEGKTYKPST------PTNEEIQKYGCCLSIKKTQS-GEKSKT
AY077832_15557..15342      -----MSEKLKKVNKVVVNGKPYNSNSSNSN--PSKDEIKKYGYCLNIKKPASHNDKKET
AY077833_15665..15450      -----MSEKLKKVNKVVVNGKPYNSNSSNSN--PSKDEIKKYGYCLNIKKPASHNDKKET
AY077834_15467..15252      -----MSEKLKKVNKVVVNGKPYNSNSSNSN--PSKDEIKKYGYCLNIKKPASHNDKKET
AY077835_15366..15151      -----MSEKLKKVNKVVVNGKPYNSNSSNSS--PSKDEIKKYGYCLNIKKPSSYNDKKET
AY077836_15429..15214      -----MSEKLKKVNKVVVNGKPYNSNSSNSS--PSKDEIKKYGYCLNIKKPSSYNDKKET
AF336128_10633..10851      -----MSEKLKKVNKVVVNGKPYNSNSSNST--PSKDEIKKYGYCLNIKKPSSHNDKKET
AF409137_15731..15949      -----MSEKLKKVNKVVVNGKPYNSNSSNST--PSKDEIKKYGYCLNIKKPSSHNDKKET
AF409138_15608..15826      -----MSEKLKKVNKVVVNGKPYNSNSSNST--PSKDEIKKYGYCLNIKKPSSHNDKKET
AF325528_15731..15949      -----MSEKLKKVNKVVVNGKPYNSNSSNST--PSKDEIKKYGYCLNIKKPSSHNDKKET
                                     .   :     ..           *: :** *** .:.:*.      .   

AF095689_35166..35318      ---------RNVS--------
AF012825_44331..44528      CLKNDY--PRIISYNPPPK--
DQ011155_35947..36141      CLKNDY--PRIISYNPPPK--
DQ011157_35759..35953      CLKNDY--PRIISYNPPPE--
DQ011153_35759..35953      CLKNDY--PRIISYNPPPE--
AY243312_35577..35774      CLKNDY--PRIISYNPPPK--
M34368_817..1014           CLKNDY--PRIISYNPPPK--
DQ011156_36222..36416      CLKNDY--PRIISYNPPPK--
AY741551_35750..35944      CLKNDY--PRIISYNPPPK--
AF380138_35828..36022      CLKNDY--PRIISYNPPPK--
AY753185_35989..36183      CLKNDY--PRIISYNPPPK--
AY603973_35746..35940      CLKNDY--PRIISYNPPPK--
DQ011154_35966..36160      CLKNDY--PRIISYNPPPK--
AF438165_38437..38634      CLKNDY--PRIISYNPPPK--
AY009089_36647..36844      CLKNDY--PRIISYNPPPK--
L22579_27031..27228        CLKNDY--PRIISYNPPPK--
Y16780_27400..27597        CLKNDY--PRIISYNPPPK--
X69198_26407..26604        CLKNDY--PRIISYNPPPK--
U18340_26643..26840        CLKNDY--PRIISYNPPPK--
U18337_26413..26610        CLKNDY--PRIISYNPPPK--
U18338_27400..27597        CLKNDY--PRIISYNPPPK--
AY603355_24744..24941      CLKNDY--PRIISYNPPPK--
U94848_30534..30731        CLKNDY--PRIISYNPPPK--
AY678277_38190..38387      CLKNDY--PRIISYNPPPK--
AY678275_38190..38387      CLKNDY--PRIISYNPPPK--
M57977_7962..8159          CLKNDY--PRIISYNPPPK--
AY678276_38265..38071      CLKNDY--PRIISYNPPPK--
AF482758_52234..52431      CLKNDY--PRIISYNPPPK--
M35027_38681..38878        CLKNDY--PRIISYNPPPK--
AY484669_40282..40479      CLKNDY--PRIISYNPPPK--
X94355_51813..52010        CLKNDY--PRIISYNPPPK--
DQ377945_41009..41206      CLKNDY--PRIISYNPPPK--
AY313848_38516..38713      CLKNDY--PRIISYNPPPK--
AY313847_38461..38658      CLKNDY--PRIISYNPPPK--
AY689436_22939..22745      SIKSVYFLKKLITKLYINQ--
AY386371_14530..14742      YLRNNY--PSIISSNNRL---
AF170722_17526..17726      CLQNNY--PEIITNNM-FYNT
AF170726_18313..18513      CLQNNY--PEIIT-NNMFYNT
AY077832_15557..15342      YLHNDY--PMVITTNTSFYDT
AY077833_15665..15450      YLHNDY--PMVITTNTSFYDT
AY077834_15467..15252      YLHNDY--PMVITTNTSFYDT
AY077835_15366..15151      YLHNDY--PMVITTNTSFYDT
AY077836_15429..15214      YLHNDY--PMVITTNTSFYDT
AF336128_10633..10851      YLHNDY--PMVITTNTSFYDT
AF409137_15731..15949      YLHNDY--PMVITTNTSFYDT
AF409138_15608..15826      YLHNDY--PMVITTNTSFYDT
AF325528_15731..15949      YLHNDY--PMVITTNTSFYDT
                                      ::        
