# Supplementary material for: Identification of multiple independent horizontal gene transfers into poxviruses using a comparative genomics approach
Source: BMC Evol Biol. 2008 Feb 27;8:67. doi: 10.1186/1471-2148-8-67 (PMC2268676; doi:10.1186/1471-2148-8-67)
Supplement: Additional file 8 — Multiple sequence alignments for all poxvirus families. [file 1471-2148-8-67-S8.gz › Network/Servers/gen153069.gen.tcd.ie/Users/kirsten/poxvirus/aln/13.aln]

CLUSTAL W (1.81) multiple sequence alignment

DQ356948_58348..60159        MATSSRPLSGTDAMELSGDDENEIEVTVEAGRRRRQPSVRVACGLAYSGERLQRAYPVNV
AF063866_45894..47237        ------------------------------------------------------------
DQ356948_56371..58035        -------------------------MERFPKHISSVSPGSRGSVAPRVRSATNNANVKKT
AF063866_59208..60803        -------------------------------------MKYEFMKIKKYIMSFLIESEWQN
AF250284_115729..116352      ------------------------------------------------------------
AF250284_28772..29077        ------------------------------------------------------------
AF198100_187344..188279      -----------------------------------------------MKEDDSSNINNIH
AJ581527_178687..179622      -----------------------------------------------------------M
AY318871_236520..237476      ------------------------------------------------------------
AF198100_182017..182847      ------------------------------------------------------------
AJ581527_173360..174190      ------------------------------------------------------------
AY318871_230527..231354      ------------------------------------------------------------
AY313847_12572..12823        ------------------------------------------------------------
AY313847_186251..186502      ------------------------------------------------------------
AY313848_12563..12814        --------------------------------------------------------MHYP
AF438165_14296..15024        ------------------------------------------------------------
AY009089_12612..13340        ------------------------------------------------------------
AY678276_12096..12524        ------------------------------------------------------------
AF012825_19658..20383        ------------------------------------------------------------
U01161_755..1480             ------------------------------------------------------------
AF380138_9567..10295         ------------------------------------------------------------
AY743598_4081..4809          ------------------------------------------------------------
DQ011155_9566..10294         ------------------------------------------------------------
DQ011154_9661..10389         ------------------------------------------------------------
DQ011157_11347..12075        ------------------------------------------------------------
AY741551_11081..11809        ------------------------------------------------------------
DQ011153_11347..12075        ------------------------------------------------------------
AY753185_11467..12195        ------------------------------------------------------------
AY603973_11256..11984        ------------------------------------------------------------
DQ011156_11864..12592        ------------------------------------------------------------
Y16780_3921..4649            ------------------------------------------------------------
X69198_3887..4615            ------------------------------------------------------------
L22579_4584..5312            ------------------------------------------------------------
U18337_3932..4660            ------------------------------------------------------------
U18338_3921..4649            ------------------------------------------------------------
U18340_4143..4871            ------------------------------------------------------------
AF482758_25828..26556        ------------------------------------------------------------
X94355_25426..26154          ------------------------------------------------------------
AY678277_12034..12753        ------------------------------------------------------------
AY678275_12034..12753        ------------------------------------------------------------
AY243312_184741..185295      ------------------------------------------------------------
AY484669_14018..14746        ------------------------------------------------------------
M22812_278..832              ------------------------------------------------------------
AY243312_9417..9962          ------------------------------------------------------------
AY678276_12001..12132        ------------------------------------------------------------
AY313848_12468..12602        ------------------------------------------------------------
AY313847_12477..12611        ------------------------------------------------------------
AY603355_6473..6748          ------------------------------------------------------------
U94848_12263..12538          ------------------------------------------------------------
AF095689_9014..9148          ------------------------------------------------------------
AY603355_6934..7116          ------------------------------------------------------------
AY678276_12502..12687        ------------------------------------------------------------
AY313848_12959..13147        ------------------------------------------------------------
AY243312_9937..10125         ------------------------------------------------------------
AY243312_184578..184766      ------------------------------------------------------------
DQ377945_15540..15728        ------------------------------------------------------------
DQ377945_188487..188675      ------------------------------------------------------------
AY313847_12968..13156        ------------------------------------------------------------
AY313847_185918..186106      ------------------------------------------------------------
AY386371_124262..124972      ------------------------------------------------------------
AJ293568_134106..134810      ------------------------------------------------------------
AY689436_145827..146561      ------------------------------------------------------------
AY689437_148898..149632      ------------------------------------------------------------
AY077832_132022..132741      ------------------------------------------------------------
AY077833_132025..132744      ------------------------------------------------------------
AY077834_131823..132542      ------------------------------------------------------------
AY077835_131728..132447      ------------------------------------------------------------
AY077836_131792..132511      ------------------------------------------------------------
AF409138_132374..133096      ------------------------------------------------------------
AF409137_132576..133298      ------------------------------------------------------------
AF325528_132565..133287      ------------------------------------------------------------
AF410153_132666..133406      ------------------------------------------------------------
AF170722_137135..137839      ------------------------------------------------------------
L26342_665..1369             ------------------------------------------------------------
AF170726_138665..139369      ------------------------------------------------------------
AF198100_264005..264847      ------------------------------------------------------------
AJ581527_250308..251150      ------------------------------------------------------------
D00295_8844..9686            ------------------------------------------------------------
AY318871_234009..234839      ------------------------------------------------------------
AF198100_191226..191699      ------------------------------------------------------------
AJ581527_180382..180855      ------------------------------------------------------------
AY318871_240422..241354      ------------------------------------------------------------
AF250284_89260..89670        ------------------------------------------------------------
AF017791_522..968            ------------------------------------------------------------
AF250284_25919..26983        ------------------------------------------------------------
AF250284_95332..96420        ------------------------------------------------------------
AF250284_96452..97498        ------------------------------------------------------------
AY318871_332961..333749      ------------------------------------------------------------
AY318871_234912..236060      ------------------------------------------------------------
AF198100_185418..186644      ------------------------------------------------------------
AJ581527_176761..177987      ------------------------------------------------------------
AY318871_241402..241797      ------------------------------------------------------------
AF198100_195121..195912      ------------------------------------------------------------
AJ581527_184277..185068      ------------------------------------------------------------
AF198100_277051..277506      ------------------------------------------------------------
AJ581527_254020..254475      ------------------------------------------------------------
D00295_5519..5974            ------------------------------------------------------------
AY318871_107734..108306      ------------------------------------------------------------
AF198100_77355..77954        ------------------------------------------------------------
AJ581527_77987..78586        ------------------------------------------------------------
AF198100_189902..190627      ------------------------------------------------------------
AY318871_247920..249233      ------------------------------------------------------------
AY318871_239086..239637      ------------------------------------------------------------
AY318871_242076..242606      ------------------------------------------------------------
AY318871_165725..166690      ------------------------------------------------------------
AY318871_246839..247831      ------------------------------------------------------------
AY318871_252945..253802      ------------------------------------------------------------
AY318871_251832..252677      ------------------------------------------------------------
AY318871_257913..258392      ------------------------------------------------------------
AY318871_250150..251199      ------------------------------------------------------------
AY318871_251243..251779      ------------------------------------------------------------
U17141_1..345                ------------------------------------------------------------
AF198100_156366..157235      ------------------------------------------------------------
AY318871_196882..198072      ------------------------------------------------------------
AY318871_195825..196838      ------------------------------------------------------------
AY318871_260009..261124      ------------------------------------------------------------
AY318871_204991..205989      ------------------------------------------------------------
AY318871_203870..204946      ------------------------------------------------------------
AY318871_200678..201718      ------------------------------------------------------------
AY318871_258418..258822      ------------------------------------------------------------
AY318871_258876..259955      ------------------------------------------------------------
                                                                                         

DQ356948_58348..60159        AVSAAAGSNNNGDEPD-----------VAMDSVQTCFGDFRLTDSSRRERMPLPIDLCF-
AF063866_45894..47237        -------MDSETDYIA-----------KAIKEYKKQYEYRMEIYN---------------
DQ356948_56371..58035        AGRISGRFEMQILISLLKIDKLGASLATVVMDVRCLTELDAELEQPENNPLSLYRYQRIT
AF063866_59208..60803        IKSNIIKVKDKNVTKY------------NINNIINNIKKNDYTKQCFINELMLFLKNGLK
AF250284_115729..116352      -------MNTHIINYN-------------IKNNYWCLHINDF------------------
AF250284_28772..29077        -------MNF-------------------INDNFYFINIKNL------------------
AF198100_187344..188279      GKYSVSDLSQDDYVIE------------CIDGSFDSIKYRDI------------------
AJ581527_178687..179622      KEDDSSNINNIHGKYSVSDLSQDDYVIECIDGSFDSIKYRDI------------------
AY318871_236520..237476      ---MEHEYNGNGTLVI-----------KSLNEFFNYVEYNNK------------------
AF198100_182017..182847      -------MSHLHLNNG--------------DTEYRVIEDNGF------------------
AJ581527_173360..174190      -------MSHLHLNNG--------------DTEYRVIEDNGF------------------
AY318871_230527..231354      -------MS---CIIP-----------PHVDTKYKVLVDGNC------------------
AY313847_12572..12823        -----------MHYP---------------------------------------------
AY313847_186251..186502      -------MHYP-------------------------------------------------
AY313848_12563..12814        ------------------------------------------------------------
AF438165_14296..15024        -------MEFDPSKIN-----------ISSIDHVTILQYIDEPNDIRL------------
AY009089_12612..13340        -------MEFDPSKIN-----------ISSIDHVTILQYIDEPNDIRL------------
AY678276_12096..12524        -------MHYP-------------------------------------------------
AF012825_19658..20383        -------MEFDPAKIN-----------TSSIDHVTILQYIDEPNDIRL------------
U01161_755..1480             -------MEFDPAKIN-----------TSSIDHVTILQYIDEPNDIRL------------
AF380138_9567..10295         -------MEFDPVKIN-----------TSSIDHVTILQYIDEPNDIRL------------
AY743598_4081..4809          -------MEFDPVKIN-----------TSSIDHVTILQYIDEPNDIRL------------
DQ011155_9566..10294         -------MEFDPVKIN-----------TSSIDHVTILQYIDEPNDIRL------------
DQ011154_9661..10389         -------MEFDPVKIN-----------TSSIDHVTILQYIDEPNDIRL------------
DQ011157_11347..12075        -------MEFDPVKIN-----------TSSIDHVTILQYIDEPNDIRL------------
AY741551_11081..11809        -------MEFDPVKIN-----------TSSIDHVTILQYIDEPNDIRL------------
DQ011153_11347..12075        -------MEFDPVKIN-----------TSSIDHVTILQYIDEPNDIRL------------
AY753185_11467..12195        -------MEFDPVKIN-----------TSSIDHVTILQYIDEPNDIRL------------
AY603973_11256..11984        -------MEFDPVKIN-----------TSSIDHVTILQYIDEPNDIRL------------
DQ011156_11864..12592        -------MEFDPVKIN-----------TSSIDHVTILQYIDEPNDIRL------------
Y16780_3921..4649            -------MEFDPTKIN-----------ISSIDHVTILQYIDEPNDIRL------------
X69198_3887..4615            -------MEFDPTKIN-----------ISSIDHVTILQYIDEPNDIRL------------
L22579_4584..5312            -------MEFDPTKIN-----------ISSIDHVTILQYIDEPNDIRL------------
U18337_3932..4660            -------MEFDPTKIN-----------ISSIDHVTILQYIDEPNDIRL------------
U18338_3921..4649            -------MEFDPTKIN-----------ISSIDHVTILQYIDEPNDIRL------------
U18340_4143..4871            -------MEFDPTKIN-----------ISSIDHVTILQYIDEPNDIRL------------
AF482758_25828..26556        -------MEFDPTKIN-----------ISSIDHVTILQYIDEPNDIRL------------
X94355_25426..26154          -------MEFDPTKIN-----------TSSIDHVTILQYIDEPNDIRL------------
AY678277_12034..12753        -------MEFDPAKIN-----------TSSIDHVTILQYIDEPNDIRL------------
AY678275_12034..12753        -------MEFDPAKIN-----------TSSIDHVTILQYIDEPNDIRL------------
AY243312_184741..185295      -------MEFDPAKIN-----------TSSIDHVTILQYIDEPNDIRL------------
AY484669_14018..14746        -------MEFDPAKIN-----------TSSIDHVTILQYIDEPNDIRL------------
M22812_278..832              -------MEFDPAKIN-----------TSSIDHVTILQYIDEPNDIRL------------
AY243312_9417..9962          -------MEFDPAKIN-----------TSSIDHVTILQYIDEPNDIRL------------
AY678276_12001..12132        -------MEFDPAKIN-----------TSSIDHVTILQYIDEPNDIRL------------
AY313848_12468..12602        -------MEFDPAKIN-----------TSSIDHVTILQYIDEPNDIRL------------
AY313847_12477..12611        -------MEFDPAKIN-----------TSSIDHVTILQYIDEPNDIRL------------
AY603355_6473..6748          -------MEFDPAKIN-----------TSSIDHVTILQYIDEPNDIRL------------
U94848_12263..12538          -------MEFDPAKIN-----------TSSIDHVTILQYIDEPNDIRL------------
AF095689_9014..9148          -------MEFDPAKIN-----------TSSIDHVTILQYIDEPNDIRL------------
AY603355_6934..7116          -------M----------------------------------------------------
AY678276_12502..12687        -------M----------------------------------------------------
AY313848_12959..13147        -------M----------------------------------------------------
AY243312_9937..10125         -------M----------------------------------------------------
AY243312_184578..184766      -------M----------------------------------------------------
DQ377945_15540..15728        -------M----------------------------------------------------
DQ377945_188487..188675      -------M----------------------------------------------------
AY313847_12968..13156        -------M----------------------------------------------------
AY313847_185918..186106      -------M----------------------------------------------------
AY386371_124262..124972      -----MVDDYDDKFQN-----------------YDVLHGECF------------------
AJ293568_134106..134810      -------MEDDSNICQ----------------NYDILHGECF------------------
AY689436_145827..146561      -------MSQDYDIND-----------------FIKLKCDDI------------------
AY689437_148898..149632      -------MSQDYDIND-----------------FIILKCDDI------------------
AY077832_132022..132741      -------MDSN----S--------------RNGFILLNYEKV------------------
AY077833_132025..132744      -----------MDSNS--------------RNGFILLNYEKV------------------
AY077834_131823..132542      -----------MDSNS--------------RNGFILLNYEKV------------------
AY077835_131728..132447      -------MDSD----S--------------RNGFILLNYQKV------------------
AY077836_131792..132511      -------MDSD------------------SRNGFILLNYQKV------------------
AF409138_132374..133096      -------MDSD------------------IRNGFILLNYEKV------------------
AF409137_132576..133298      -------MDSD------------------SRNGFILLNYEKV------------------
AF325528_132565..133287      -------MDSD------------------SRNGFILLNYEKV------------------
AF410153_132666..133406      -------MNIEISVKH-------------YPRGFKILRNNICP-----------------
AF170722_137135..137839      -------MDHNVKILD---------------NAYGI------------------------
L26342_665..1369             -------MDHNVKILD---------------NAYGI------------------------
AF170726_138665..139369      -------MDHNVKILD---------------NDYGI------------------------
AF198100_264005..264847      -------MKFKEVRNTIKKMNITDIKICGINEYFMSMKLLDV------------------
AJ581527_250308..251150      -------MKFKEVRNTIKKMNITDIKICGINEYFMSMKLLDV------------------
D00295_8844..9686            -------MKFKEVRNTIKKMNITDIKICGINEYFMSMKLLDV------------------
AY318871_234009..234839      -------MNNVILRH--------------IDNQFCSVRLYDL------------------
AF198100_191226..191699      -------MDKRYISTR------------KLNDGFLILYYDSI------------------
AJ581527_180382..180855      -------MDKRYISTR------------KLNDGFLILYYDSI------------------
AY318871_240422..241354      -------MTQQFSVFQ-------------LEEGFLVLKYDTI------------------
AF250284_89260..89670        -------M--SSIIYD-----------EKIKNTFYSAHINSY------------------
AF017791_522..968            -------MSLNDICYE-----------Q-IKDSFHYGLFGDF------------------
AF250284_25919..26983        -------MSLIDVCYE------------HIKDSYYYGLFGDF------------------
AF250284_95332..96420        -------MSLNNICYE------------HIKDSYYYGLFGDF------------------
AF250284_96452..97498        -------MSLIDVCYE------------HIKDSYYYGLFGDF------------------
AY318871_332961..333749      -------MDAESIKIY-----------N-INTKFVLLKLNDI------------------
AY318871_234912..236060      -------MDFRHKRC--------------ISDFFSIARYGNV------------------
AF198100_185418..186644      -------MMFNSMITG------------YIDEEFCYIQYSGF------------------
AJ581527_176761..177987      -------MMFNSMITG------------YIDEEFCYIQYSGF------------------
AY318871_241402..241797      -------MYNNHYNIA-----------TDIDDTYSYIYYGKL------------------
AF198100_195121..195912      -------MNTLPYIIQ------------DIDSHFCYIKYDGI------------------
AJ581527_184277..185068      -------MNTLPYIIQ------------DIDSHFCYIKYDGI------------------
AF198100_277051..277506      -------MEIKVESIN---------------NNFCKLSYEDI------------------
AJ581527_254020..254475      -------MEIKVESIN---------------NNFCKLSYEDI------------------
D00295_5519..5974            -------MEIKVESIN---------------NNFCKLSYEDI------------------
AY318871_107734..108306      -------MDFTRNITR-----------H-IDNNFCCIRYGNL------------------
AF198100_77355..77954        -------MEFVPNTVK------------HIDENFCFINYANI------------------
AJ581527_77987..78586        -------MEFVPNTVK------------HIDENFCFINYANI------------------
AF198100_189902..190627      -------MS----TIT-----------CYGNDKFSYIIYDKI------------------
AY318871_247920..249233      -------MDLSVIVTD-----------H-IDDRFSWVRYDDF------------------
AY318871_239086..239637      -------MDIITCCSC---------------KGFNFVTYNDV------------------
AY318871_242076..242606      -------MDFRCIISK-----------H-INDKFCYIEYGDM------------------
AY318871_165725..166690      -------MELSYIVTR------------DINEQFCYARYYDF------------------
AY318871_246839..247831      MYNYYNTMDFSDIFTR-----------E-IDERFCYIQYDKF------------------
AY318871_252945..253802      -------MDFSNLVTH-----------E-INERFCYIKYDTF------------------
AY318871_251832..252677      -------MDFSDLVTR------------EIDERFCYIKYDTL------------------
AY318871_257913..258392      -------M----------------------------------------------------
AY318871_250150..251199      -------MDFSNLVTR-----------E-INERFCYIKYDQF------------------
AY318871_251243..251779      -------MDFSDLVTR-----------E-IDERFCYIKYDIF------------------
U17141_1..345                ------MIKF--------------------------------------------------
AF198100_156366..157235      -------MDFSDLVTR------------EIDDRFCYIKYDKF------------------
AY318871_196882..198072      -------MDFSDLVTR------------EIDERFCYIKYDTF------------------
AY318871_195825..196838      -------MDFSDLVTR------------EIDQRFCYIKYDEF------------------
AY318871_260009..261124      -------MDFSNLVTR-----------E-IDERFCYIKYDTF------------------
AY318871_204991..205989      -------MDFSDLVTR------------EIDERFCYIKYDTF------------------
AY318871_203870..204946      -------MDFSDLVTR------------EIDERFCYIKYDIF------------------
AY318871_200678..201718      -------MDFSNLVTR------------EIDERFCYIKYDKF------------------
AY318871_258418..258822      -------MEE---------------------------KYDRD------------------
AY318871_258876..259955      -------MDFSNLVTR------------EIDERFCYIKYDDF------------------
                                                                                         

DQ356948_58348..60159        ------------------------------------------------------------
AF063866_45894..47237        ----------------ILLIVLS-------------------------------------
DQ356948_56371..58035        L---------------AKCCFLE-------------------------------------
AF063866_59208..60803        YNKCTITEHEWVKYYKQLLYDEKLISSLPQIIDFDGLDNINIFELNILMEKCKLIQYDIN
AF250284_115729..116352      ----------------NLIYNKK-------------------------------------
AF250284_28772..29077        ----------------KVIIDNR-------------------------------------
AF198100_187344..188279      ----------------KVIIMKN-------------------------------------
AJ581527_178687..179622      ----------------KVIIMKN-------------------------------------
AY318871_236520..237476      ----------------NLTIMRV-------------------------------------
AF198100_182017..182847      ----------------SIILLKH-------------------------------------
AJ581527_173360..174190      ----------------SIILLKH-------------------------------------
AY318871_230527..231354      ----------------HLMFMIR-------------------------------------
AY313847_12572..12823        ------------------------------------------------------------
AY313847_186251..186502      ------------------------------------------------------------
AY313848_12563..12814        ------------------------------------------------------------
AF438165_14296..15024        ----------------TVCIIQN-------------------------------------
AY009089_12612..13340        ----------------TVCIIQN-------------------------------------
AY678276_12096..12524        ------------------------------------------------------------
AF012825_19658..20383        ----------------PVCIIRN-------------------------------------
U01161_755..1480             ----------------PVCIIRN-------------------------------------
AF380138_9567..10295         ----------------TVCIIRN-------------------------------------
AY743598_4081..4809          ----------------TVCIIRN-------------------------------------
DQ011155_9566..10294         ----------------TVCIIRN-------------------------------------
DQ011154_9661..10389         ----------------TVCIIRN-------------------------------------
DQ011157_11347..12075        ----------------TVCIIRN-------------------------------------
AY741551_11081..11809        ----------------TVCIIRN-------------------------------------
DQ011153_11347..12075        ----------------TVCIIRN-------------------------------------
AY753185_11467..12195        ----------------TVCIIRN-------------------------------------
AY603973_11256..11984        ----------------TVCIIRN-------------------------------------
DQ011156_11864..12592        ----------------TVCIIRN-------------------------------------
Y16780_3921..4649            ----------------TVCIIQN-------------------------------------
X69198_3887..4615            ----------------TVCIIQN-------------------------------------
L22579_4584..5312            ----------------TVCIIQN-------------------------------------
U18337_3932..4660            ----------------TVCIIQN-------------------------------------
U18338_3921..4649            ----------------TVCIIQN-------------------------------------
U18340_4143..4871            ----------------TVCIIQN-------------------------------------
AF482758_25828..26556        ----------------TVCIIQN-------------------------------------
X94355_25426..26154          ----------------TVCIIRN-------------------------------------
AY678277_12034..12753        ----------------TVCIIRN-------------------------------------
AY678275_12034..12753        ----------------TVCIIRN-------------------------------------
AY243312_184741..185295      ----------------TVCIIRN-------------------------------------
AY484669_14018..14746        ----------------TVCIIRN-------------------------------------
M22812_278..832              ----------------TVCIIRN-------------------------------------
AY243312_9417..9962          ----------------TVCIIRN-------------------------------------
AY678276_12001..12132        ----------------TVCIIRN-------------------------------------
AY313848_12468..12602        ----------------TVCIIRN-------------------------------------
AY313847_12477..12611        ----------------TVCIIRN-------------------------------------
AY603355_6473..6748          ----------------TVCIIT--------------------------------------
U94848_12263..12538          ----------------TVCIIT--------------------------------------
AF095689_9014..9148          ----------------TVCIIQN-------------------------------------
AY603355_6934..7116          ------------------------------------------------------------
AY678276_12502..12687        ------------------------------------------------------------
AY313848_12959..13147        ------------------------------------------------------------
AY243312_9937..10125         ------------------------------------------------------------
AY243312_184578..184766      ------------------------------------------------------------
DQ377945_15540..15728        ------------------------------------------------------------
DQ377945_188487..188675      ------------------------------------------------------------
AY313847_12968..13156        ------------------------------------------------------------
AY313847_185918..186106      ------------------------------------------------------------
AY386371_124262..124972      ----------------KVILMSD-------------------------------------
AJ293568_134106..134810      ----------------KVVLMSN-------------------------------------
AY689436_145827..146561      ----------------DIIILIV-------------------------------------
AY689437_148898..149632      ----------------DIIILIV-------------------------------------
AY077832_132022..132741      ----------------KVIIVLS-------------------------------------
AY077833_132025..132744      ----------------KVIIVLS-------------------------------------
AY077834_131823..132542      ----------------KVIIVLS-------------------------------------
AY077835_131728..132447      ----------------KVIIALS-------------------------------------
AY077836_131792..132511      ----------------KVIIALS-------------------------------------
AF409138_132374..133096      ----------------KVIIVLA-------------------------------------
AF409137_132576..133298      ----------------KVIIVLA-------------------------------------
AF325528_132565..133287      ----------------KVIIVLA-------------------------------------
AF410153_132666..133406      ----------------NIILTTK-------------------------------------
AF170722_137135..137839      ----------------NIVFLRS-------------------------------------
L26342_665..1369             ----------------NIVFLRS-------------------------------------
AF170726_138665..139369      ----------------NIVFLRS-------------------------------------
AF198100_264005..264847      ----------------EVVIMRS-------------------------------------
AJ581527_250308..251150      ----------------EVVIMRS-------------------------------------
D00295_8844..9686            ----------------EVVIMRS-------------------------------------
AY318871_234009..234839      ----------------CIIILKD-------------------------------------
AF198100_191226..191699      ----------------EIIVMSC-------------------------------------
AJ581527_180382..180855      ----------------EIIVMSC-------------------------------------
AY318871_240422..241354      ----------------KIICMTS-------------------------------------
AF250284_89260..89670        ----------------QLVIDKK-------------------------------------
AF017791_522..968            ----------------KLIIDKN-------------------------------------
AF250284_25919..26983        ----------------KLVIDKT-------------------------------------
AF250284_95332..96420        ----------------KLVIDKT-------------------------------------
AF250284_96452..97498        ----------------KLVIDKT-------------------------------------
AY318871_332961..333749      ----------------EIVTMIS-------------------------------------
AY318871_234912..236060      ----------------EVTILNS-------------------------------------
AF198100_185418..186644      ----------------HLVMMIS-------------------------------------
AJ581527_176761..177987      ----------------HLVMMIS-------------------------------------
AY318871_241402..241797      ----------------KVIVMKD-------------------------------------
AF198100_195121..195912      ----------------TLTMMKD-------------------------------------
AJ581527_184277..185068      ----------------TLTMMKD-------------------------------------
AF198100_277051..277506      ----------------EIIMMKE-------------------------------------
AJ581527_254020..254475      ----------------EIIMMKE-------------------------------------
D00295_5519..5974            ----------------EIIMMKE-------------------------------------
AY318871_107734..108306      ----------------ELIMSKF-------------------------------------
AF198100_77355..77954        ----------------EVIMLKY-------------------------------------
AJ581527_77987..78586        ----------------EVIMLKY-------------------------------------
AF198100_189902..190627      ----------------KIIIMKS-------------------------------------
AY318871_247920..249233      ----------------EIIVMKE-------------------------------------
AY318871_239086..239637      ----------------SLIIMKS-------------------------------------
AY318871_242076..242606      ----------------TLIMMKD-------------------------------------
AY318871_165725..166690      ----------------DVIVLKD-------------------------------------
AY318871_246839..247831      ----------------DLIMIKE-------------------------------------
AY318871_252945..253802      ----------------DLIMMKK-------------------------------------
AY318871_251832..252677      ----------------ELIMMKE-------------------------------------
AY318871_257913..258392      --------------------MKE-------------------------------------
AY318871_250150..251199      ----------------NLIMMKE-------------------------------------
AY318871_251243..251779      ----------------ELIMMKE-------------------------------------
U17141_1..345                ----------------DLIMMKE-------------------------------------
AF198100_156366..157235      ----------------DLIMMKE-------------------------------------
AY318871_196882..198072      ----------------ELIMMKE-------------------------------------
AY318871_195825..196838      ----------------DLIMMKE-------------------------------------
AY318871_260009..261124      ----------------ELIMMKE-------------------------------------
AY318871_204991..205989      ----------------ELIMMKE-------------------------------------
AY318871_203870..204946      ----------------ELIMMKE-------------------------------------
AY318871_200678..201718      ----------------ELIMMKE-------------------------------------
AY318871_258418..258822      ------------------------------------------------------------
AY318871_258876..259955      ----------------DLIMMKE-------------------------------------
                                                                                         

DQ356948_58348..60159        -----YGYQLAEIYRCCHIENKPQYLGKYRMCTRVGVLCNPPGSGKNHVILGLVACNRIS
AF063866_45894..47237        -----VLILLFA------------------------VLCVLLYVTK-------------K
DQ356948_56371..58035        -----NSFVSRTGLMFKTHVAVLGNRPNSGKKTAAVSLAKHNRENPDNPGSIGTRS---G
AF063866_59208..60803        LQTKLLNLFNECWKYKKIPDEWLISKIKSIHKNGDKNICNNY-----------------R
AF250284_115729..116352      -----LNLYNAS------------------------RVCDIY-----------------E
AF250284_28772..29077        -----NNYFNIT------------------------KLLNSI-----------------N
AF198100_187344..188279      -----NGYVNCS------------------------KLCKMR-----------------N
AJ581527_178687..179622      -----NGYVNCS------------------------KLCKMR-----------------N
AY318871_236520..237476      -----NGYVNCS------------------------KLCKSV-----------------N
AF198100_182017..182847      -----TEYINVT------------------------KLCKIH-----------------N
AJ581527_173360..174190      -----TEYINVT------------------------KLCKIH-----------------N
AY318871_230527..231354      -----NGYINVT------------------------KMCKIN-----------------N
AY313847_12572..12823        -----KYYINIT------------------------KINPHL-----------------A
AY313847_186251..186502      -----KYYINIT------------------------KINPHL-----------------A
AY313848_12563..12814        -----KYYINIT------------------------KINPHL-----------------A
AF438165_14296..15024        -INNITYYINIT------------------------KINPHL-----------------A
AY009089_12612..13340        -INNITYYINIT------------------------KINPHL-----------------A
AY678276_12096..12524        -----KYYINIT------------------------KINTHL-----------------A
AF012825_19658..20383        -INNITYFINIT------------------------KINPDL-----------------A
U01161_755..1480             -INNITYFINIT------------------------KINPDL-----------------A
AF380138_9567..10295         -INNITYYINIT------------------------KINPHL-----------------A
AY743598_4081..4809          -INNITYYINIT------------------------KINPHL-----------------A
DQ011155_9566..10294         -INNITYYINIT------------------------KINPHL-----------------A
DQ011154_9661..10389         -INNITYYINIT------------------------KINPHL-----------------A
DQ011157_11347..12075        -VNNITYYINIT------------------------KINPHL-----------------A
AY741551_11081..11809        -VNNITYYINIT------------------------KINPHL-----------------A
DQ011153_11347..12075        -VNNITYYINIT------------------------KINPHL-----------------A
AY753185_11467..12195        -VNNITYYINIT------------------------KINPHL-----------------A
AY603973_11256..11984        -VNNITYYINIT------------------------KINPHL-----------------A
DQ011156_11864..12592        -INNITYYINIT------------------------KINPHL-----------------A
Y16780_3921..4649            -INNITYYINIT------------------------KINPHL-----------------A
X69198_3887..4615            -INNITYYINIT------------------------KINPHL-----------------A
L22579_4584..5312            -INNITYYINIT------------------------KINPHL-----------------A
U18337_3932..4660            -INNITYYINIT------------------------KINPHL-----------------A
U18338_3921..4649            -INNITYYINIT------------------------KINPHL-----------------A
U18340_4143..4871            -INNITYYINIT------------------------KINPHL-----------------A
AF482758_25828..26556        -INNITYYINIT------------------------KINPHL-----------------A
X94355_25426..26154          -INNITYYINIT------------------------KINPHL-----------------A
AY678277_12034..12753        -INNITYYINIT------------------------KINTHL-----------------A
AY678275_12034..12753        -INNITYYINIT------------------------KINTHL-----------------A
AY243312_184741..185295      -INNITYYINIT------------------------KINTHL-----------------A
AY484669_14018..14746        -INNITYYINIT------------------------KINTHL-----------------A
M22812_278..832              -INNITYYINIT------------------------KINTHL-----------------A
AY243312_9417..9962          -INNITYYINIT------------------------KINTHL-----------------A
AY678276_12001..12132        -------IISIS-----------------------------------------------Q
AY313848_12468..12602        -------IISIS-----------------------------------------------Q
AY313847_12477..12611        -------IISIS-----------------------------------------------Q
AY603355_6473..6748          ------------------------------------KINPHL-----------------A
U94848_12263..12538          ------------------------------------KINPHL-----------------A
AF095689_9014..9148          -------IISIS-----------------------------------------------Q
AY603355_6934..7116          ------------------------------------------------------------
AY678276_12502..12687        ------------------------------------------------------------
AY313848_12959..13147        ------------------------------------------------------------
AY243312_9937..10125         ------------------------------------------------------------
AY243312_184578..184766      ------------------------------------------------------------
DQ377945_15540..15728        ------------------------------------------------------------
DQ377945_188487..188675      ------------------------------------------------------------
AY313847_12968..13156        ------------------------------------------------------------
AY313847_185918..186106      ------------------------------------------------------------
AY386371_124262..124972      -----NKYVNVT------------------------RLCKLA-----------------K
AJ293568_134106..134810      -----NKYVNVT------------------------KLCKIA-----------------K
AY689436_145827..146561      -----NRYINIT------------------------KLCNPM-----------------K
AY689437_148898..149632      -----NRYINIT------------------------KLCNPM-----------------K
AY077832_132022..132741      -----NNYINIT------------------------KLCKPM-----------------G
AY077833_132025..132744      -----NNYINIT------------------------KLCKPM-----------------G
AY077834_131823..132542      -----NNYINIT------------------------KLCKPM-----------------G
AY077835_131728..132447      -----NNYINIT------------------------KLCKPM-----------------G
AY077836_131792..132511      -----NNYINIT------------------------KLCKPM-----------------G
AF409138_132374..133096      -----NNYVNIT------------------------KLCKPM-----------------G
AF409137_132576..133298      -----NNYVNIT------------------------KLCKPM-----------------G
AF325528_132565..133287      -----NNYVNIT------------------------KLCKPM-----------------G
AF410153_132666..133406      -----ENYINIT------------------------RLCNGQ-----------------K
AF170722_137135..137839      -----NHYINIT------------------------RLCNPM-----------------K
L26342_665..1369             -----NHYINIT------------------------RLCNPM-----------------K
AF170726_138665..139369      -----NHYINIT------------------------RLCAPM-----------------K
AF198100_264005..264847      -----NGFVNIT------------------------RLCNLE-----------------G
AJ581527_250308..251150      -----NGFVNIT------------------------RLCNLE-----------------G
D00295_8844..9686            -----NGFVNIT------------------------RLCNLE-----------------G
AY318871_234009..234839      -----GDYVNAS------------------------KLCKYE-----------------N
AF198100_191226..191699      -----NHFINIS------------------------ALLAKK-----------------N
AJ581527_180382..180855      -----NHFINIS------------------------ALLAKK-----------------N
AY318871_240422..241354      -----NYFVNVS------------------------KLLECW-----------------N
AF250284_89260..89670        -----TGFFNAS------------------------YVCIKN-----------------Y
AF017791_522..968            -----TGYFNAT------------------------KLCKDG-----------------G
AF250284_25919..26983        -----TGCFNAT------------------------KLCNLG-----------------G
AF250284_95332..96420        -----TGCFNAT------------------------KLCNLG-----------------G
AF250284_96452..97498        -----TGCFNAT------------------------KLCNLS-----------------G
AY318871_332961..333749      -----NGYVNVT------------------------KLCKSR-----------------N
AY318871_234912..236060      -----NNYVNVS------------------------QLCSYS-----------------N
AF198100_185418..186644      -----NCYINAS------------------------KLCDTK------------------
AJ581527_176761..177987      -----NCYINAS------------------------KLCDTK------------------
AY318871_241402..241797      -----CGYFNAT------------------------KICSHF-----------------N
AF198100_195121..195912      -----NGYINAT------------------------QLCMLG-----------------N
AJ581527_184277..185068      -----NGYINAT------------------------QLCMLG-----------------N
AF198100_277051..277506      -----NEYINAT------------------------RLCSSR-----------------G
AJ581527_254020..254475      -----NEYINAT------------------------RLCSSR-----------------G
D00295_5519..5974            -----NEYINAT------------------------RLCSSR-----------------G
AY318871_107734..108306      -----NGYVNAT------------------------KLCNLG-----------------N
AF198100_77355..77954        -----NGYINAT------------------------KICDLG-----------------N
AJ581527_77987..78586        -----NGYINAT------------------------KICDLG-----------------N
AF198100_189902..190627      -----NNYVNAT------------------------RLCELR-----------------G
AY318871_247920..249233      -----NGYVNAT------------------------KLCILG-----------------N
AY318871_239086..239637      -----NNYINAT------------------------KLCDSQ-----------------K
AY318871_242076..242606      -----NSFINAS------------------------KLCDLN-----------------G
AY318871_165725..166690      -----NGFINAT------------------------KLCELG-----------------K
AY318871_246839..247831      -----NNYINAT------------------------KLCQLG-----------------N
AY318871_252945..253802      -----NGFINAT------------------------KLCKLG-----------------G
AY318871_251832..252677      -----NNYVNAT------------------------KLCKLG-----------------G
AY318871_257913..258392      -----NGFVNAT------------------------KLCKLG-----------------G
AY318871_250150..251199      -----NNYINAT------------------------KLCKLG-----------------G
AY318871_251243..251779      -----NNYINAT------------------------KLCKLG-----------------G
U17141_1..345                -----NRFINAT------------------------KLCKLG-----------------G
AF198100_156366..157235      -----NRFINAT------------------------KLCKLG-----------------G
AY318871_196882..198072      -----NNYINAT------------------------KLCKLE-----------------D
AY318871_195825..196838      -----NGFINAT------------------------KLCKLG-----------------G
AY318871_260009..261124      -----NNYVNAT------------------------KLCKLG-----------------N
AY318871_204991..205989      -----NNYINAT------------------------KLCKLE-----------------G
AY318871_203870..204946      -----NNYINAT------------------------KLCKLG-----------------G
AY318871_200678..201718      -----NGFINAT------------------------KLCKLG-----------------G
AY318871_258418..258822      -----------------------------------------------------------T
AY318871_258876..259955      -----NGFINAT------------------------KLCKLG-----------------K
                                                                                         

DQ356948_58348..60159        --DTSRLGVFVTSN---SYFSA------ISPVFNFVPATVIVAPWQFMSSWSS-LLRSVD
AF063866_45894..47237        KSIARKCFDVESSGKELQYMNDTIQYTSLKVEDDNYTTVELRSKNSDKKSNIILTTENER
DQ356948_56371..58035        TVNLVVMRRQLKANVVFTLIRH------LPRWINAVAAVWPGAKFSVYDCQATCDFEPLD
AF063866_59208..60803        GINLINWACKLYSK---ILNNR------LKPIMENLISEEQSGFRKNRSIKDNIYILHEI
AF250284_115729..116352      K-NIHIW--LEENY---DYTIK------YLK------------------------IKEIN
AF250284_28772..29077        V-DYNFWYRLNSTK---ILFNK------ICKNYN-------------------------T
AF198100_187344..188279      K-YFSRWLRLSTSKALLDIYNN------KSVDNA--------------------------
AJ581527_178687..179622      K-YFSRWLRLSTSKALLDIYNN------KSVDNA--------------------------
AY318871_236520..237476      K-YFSRWKRLSRAK---AILEI------KKVQNG------------------------DD
AF198100_182017..182847      K-EFYRWKRLISAG---RIIET------VSRDIS---------------------NQGFE
AJ581527_173360..174190      K-EFYRWKRLISAG---RIIET------VSRDIS---------------------NQGFE
AY318871_230527..231354      K-EFYRWKRLVNSS---KIIED------IEKKYA---------------------LPESS
AY313847_12572..12823        N-QFRAWKKRIAGR---DYMTN------LSRDTG---------------------IQQSK
AY313847_186251..186502      N-QFRAWKKRIAGR---DYMTN------LSRDTG---------------------IQQSK
AY313848_12563..12814        N-QFRAWKKRIAGR---DYMTN------LSRDTG---------------------IQQSK
AF438165_14296..15024        N-QFRAWKKRIAGR---DYMTN------LSRDTG---------------------IQQSN
AY009089_12612..13340        N-QFRAWKKRIAGR---DYMTN------LSRDTG---------------------IQQSN
AY678276_12096..12524        N-QFRAWKKRIAGR---DYITN------LSRDTG---------------------IQQSK
AF012825_19658..20383        N-QFRAWKKRIAGR---DYMTN------LSRDTG---------------------IQQSK
U01161_755..1480             N-QFRAWKKRIAGR---DYMTN------LSRDTG---------------------IQQSK
AF380138_9567..10295         N-RFRAWKKRIAGR---DYMTN------LSRDTG---------------------IQQSK
AY743598_4081..4809          N-RFRAWKKRIAGR---DYMTN------LSRDTG---------------------IQQSK
DQ011155_9566..10294         N-RFRAWKKRIAGR---DYMTN------LSRDTG---------------------IQQSK
DQ011154_9661..10389         N-RFRAWKKRIAGR---DYMTN------LSRDTG---------------------IQQSK
DQ011157_11347..12075        N-RFRAWKKRIAGR---DYMTN------LSRDTG---------------------IQQSK
AY741551_11081..11809        N-RFRAWKKRIAGR---DYMTN------LSRDTG---------------------IQQSK
DQ011153_11347..12075        N-RFRAWKKRIAGR---DYMTN------LSRDTG---------------------IQQSK
AY753185_11467..12195        N-RFRAWKKRIAGR---DYMTN------LSRDTG---------------------IQQSK
AY603973_11256..11984        N-RFRAWKKRIAGR---DYMTN------LSRDTG---------------------IQQSK
DQ011156_11864..12592        N-RFRAWKKRIAGR---DYMTN------LSRDTG---------------------IQQSK
Y16780_3921..4649            N-QFRAWKKRIAGR---DYMTN------LSRDTG---------------------IQQSN
X69198_3887..4615            N-QFRAWKKRIAGR---DYMTN------LSRDTG---------------------IQQSN
L22579_4584..5312            N-QFRAWKKRIAGR---DYMTN------LSRDTG---------------------IQQSN
U18337_3932..4660            N-QFRAWKKRIAGR---DYMTN------LSRDTG---------------------IQQSN
U18338_3921..4649            N-QFRAWKKRIAGR---DYMTN------LSRDTG---------------------IQQSN
U18340_4143..4871            N-QFRAWKKRIAGR---DYMTN------LSRDTG---------------------IQQSN
AF482758_25828..26556        N-QFRTWKKRIAGR---DYMTN------LSRDTG---------------------IQQSK
X94355_25426..26154          N-QFRAWKKRIAGR---DYMTN------LSRDTG---------------------IQQSK
AY678277_12034..12753        N-QFRAWKKRIAGR---DYITN------LSRDTG---------------------IQQSK
AY678275_12034..12753        N-QFRAWKKRIAGR---DYITN------LSRDTG---------------------IQQSK
AY243312_184741..185295      N-QFRAWKKRIAGR---DYMTN------LSRDTG---------------------IQQSK
AY484669_14018..14746        N-QFRAWKKRIAGR---DYMTN------LSRDTG---------------------IQQSK
M22812_278..832              N-QFRAWKKRIAGR---DYMTN------LSRDTG---------------------IQQSK
AY243312_9417..9962          N-QFRAWKKRIAGR---DYMTN------LSRDTG---------------------IQQSK
AY678276_12001..12132        K-----------------------------------------------------------
AY313848_12468..12602        K-----------------------------------------------------------
AY313847_12477..12611        K-----------------------------------------------------------
AY603355_6473..6748          N-QFRAWKKRIAGR---DYMTN------LSRDTG---------------------IQQSK
U94848_12263..12538          N-QFRAWKKRIAGR---DYMTN------LSRDTG---------------------IQQSK
AF095689_9014..9148          K-----------------------------------------------------------
AY603355_6934..7116          -----------------KLFTQ--------------------------------------
AY678276_12502..12687        -----------------KLFTQ--------------------------------------
AY313848_12959..13147        -----------------KLFTQ--------------------------------------
AY243312_9937..10125         -----------------KLFTQ--------------------------------------
AY243312_184578..184766      -----------------KLFTQ--------------------------------------
DQ377945_15540..15728        -----------------KLFTQ--------------------------------------
DQ377945_188487..188675      -----------------KLFTQ--------------------------------------
AY313847_12968..13156        -----------------KLFTQ--------------------------------------
AY313847_185918..186106      -----------------KLFTQ--------------------------------------
AY386371_124262..124972      K-SYCRWKALLRGK---RTLIR------VSEEEQ---------------------ISINE
AJ293568_134106..134810      K-SYCRWKALLRGR---RTLIS------VSEEEQ---------------------ISIDK
AY689436_145827..146561      K-PFYSWWNSVKNR---QIIIN------TAIEEC---------------------VKVDK
AY689437_148898..149632      K-PFYSWWNSVKNR---QIIIN------TAIEEC---------------------VKVDK
AY077832_132022..132741      K-SFNNWWNLKSSY---QIICN------IAKEED---------------------IKVEN
AY077833_132025..132744      K-SFNNWWNLKSSY---QIICN------IAKEED---------------------IKVEN
AY077834_131823..132542      K-SFNNWWNLKSSY---QIICN------IAKEED---------------------IKVEN
AY077835_131728..132447      K-SFHNWWNLKSSY---QIICN------IAKEED---------------------IKVEN
AY077836_131792..132511      K-SFHNWWNLKSSY---QIICN------IAKEED---------------------IKVEN
AF409138_132374..133096      K-SFHNWWNLKSSY---QIICN------IAKEED---------------------IEVED
AF409137_132576..133298      K-SFHNWWNLKSSY---QIICN------IAKEED---------------------IEVEN
AF325528_132565..133287      K-SFHNWWNLKSSY---QIICN------IAKEED---------------------IEVEN
AF410153_132666..133406      K-TFSRWKCLATNA---RIIDN------ISLEEN---------------------ICVKD
AF170722_137135..137839      K-SFTNWKSLKNSK---YIMNS------ISIEEN---------------------IDIDD
L26342_665..1369             K-SFTNWKSLKNSK---YIMNS------ISIEEN---------------------IDIDD
AF170726_138665..139369      K-SFTNWKALKNSK---YIMNS------ISIEEN---------------------IDIDD
AF198100_264005..264847      K-DFNDWKQLESSR---RLLNT------LKDNNK--------------------------
AJ581527_250308..251150      K-DFNDWKQLESSR---RLLNT------LKDNNK--------------------------
D00295_8844..9686            K-DFNDWKQLESSR---RLLNT------LKDNNK--------------------------
AY318871_234009..234839      K-HFSDWKSLDTSKELIEYTET------LLCDGS-----------------------DSK
AF198100_191226..191699      K-DFNEWLKIESFR---EIIDT------LDKINY--------------------DLGQRY
AJ581527_180382..180855      K-DFNEWLKIESFR---EIIDT------LDKINY--------------------DLGQRY
AY318871_240422..241354      K-DFTEWMQLEDAK---KIINT------LDCIIS--------------------NIGPVY
AF250284_89260..89670        R-KINNWLNNKKTIKLIKYYMN------LLNNKN---------------------NNNNK
AF017791_522..968            K-RFDHWLENTKSK---ELIEY------YDEKISPGSPGDINN------------IKKSH
AF250284_25919..26983        K-KFKQWKRLEKSQ---ELIDY------IKNNRG--------------------GDPHPG
AF250284_95332..96420        K-QYRDWKRLEKSKELIKTLIN------VRRENS--------------------RVWEYN
AF250284_96452..97498        K-RFRNWIRLDRSKQLLKYMEN---------------------------------YRSSY
AY318871_332961..333749      K-QFKDWKILDTSI---QLMDE------ITSAKK----------------------DDTN
AY318871_234912..236060      K-DFTKWMSSNIFT---ELINN------LEKNKS---------------------VDGNK
AF198100_185418..186644      --DFKKWLRLDSSL---SLLQE------IENTNF-----------------------PSE
AJ581527_176761..177987      --DFKKWLRLDSSL---SLLQE------IENTNF-----------------------PSE
AY318871_241402..241797      K-EFHNWQRFESSKCLTDVINK------IIRPNK--------------------CLINIP
AF198100_195121..195912      K-DFKEWIKLDHSI---ELIKE------IEKNIN---------------------KETTK
AJ581527_184277..185068      K-DFKEWIKLDHSI---ELIKE------IEKNIN---------------------KETTK
AF198100_277051..277506      R-DILDWMSKESSV---ELINE------LDRINR-----------------------SCN
AJ581527_254020..254475      R-DILDWMSKESSV---ELINE------LDRINR-----------------------SCN
D00295_5519..5974            R-DILDWMSKESSV---ELINE------LDRINR-----------------------SCN
AY318871_107734..108306      K-RFRNWRRLQSSK---ELIKT------LSNKNN-----------------DKVMIEVGL
AF198100_77355..77954        K-NFRQWCRLESSK---KLIKT------LNYKNG---------------------IYNKA
AJ581527_77987..78586        K-NFRQWCRLESSK---KLIKT------LNYKNG---------------------IYNKA
AF198100_189902..190627      R-KFTNWKKLSESK---ILVDN------VKKIND------------------KTNQLKTD
AY318871_247920..249233      R-RLSDWLNMESTK---ELIRE------AEYVNRNWKAKSFYTDD----------IKGVI
AY318871_239086..239637      K-DFRNWKKLSTSK---FLIKD------IKEINN------------------QLKTSNKD
AY318871_242076..242606      K-DFRKWLSLSTSK---FLIDG------IESICK-DWKININKANGK--------IMEKS
AY318871_165725..166690      K-DFKNWLCLDGSK---ELIEK------IKEHNN--------------------YYYRTN
AY318871_246839..247831      K-KLRNWLKLDTSK---ELIMQ------LESVNR---------------------VLKIN
AY318871_252945..253802      R-NLKHWLENKQSK---ELVKE------LENIYE-VWKIKSLGQNSGKM------ILEVN
AY318871_251832..252677      K-DFHLWKHLDGSK---ELIEE------IKRINNVWKIKSAPQDLG---------VPEVI
AY318871_257913..258392      R-NLKHWLENKQSK---ELVKE------LETIDK-VWKVKSPGRNSGRV------ILEVG
AY318871_250150..251199      K-EFKKWIRLEGSK---ELVKT------VEEANN-YWKIKSS-DTDLNR-----MILEV-
AY318871_251243..251779      K-EFNKWICLDESK---ELIKT------IEETNN-VWKVKSSGPD----------LAQLE
U17141_1..345                K-DFHRWKRLDGSK---ELMIK------VNEMNE---------------------MWKSA
AF198100_156366..157235      K-DFHRWKRLDGSK---ELMIK------VNEMNE---------------------MWKSA
AY318871_196882..198072      K-KFKNWLRLEGTK---ELISK------MDEVNS---------------------VWNIK
AY318871_195825..196838      K-DFHRWKRLDGSK---ELITK------VKEMNG---------------------MWKSG
AY318871_260009..261124      K-RFRDWIRLDGSK---DLIKE------VEYISN-IWSIKSP-RADLRG-----VILEVG
AY318871_204991..205989      K-EFYNWRKLEGSR---ELVKK------VEEINN---------------------FWKVK
AY318871_203870..204946      K-NLKHWLENKQSK---DLIKE------LEDINS---------------------VWKPF
AY318871_200678..201718      K-DFHRWKRLDYSK---ELIRE------VEAIND---------------------IWKLK
AY318871_258418..258822      H----------------ELKTE------LKKIEE-------------------------R
AY318871_258876..259955      K-EFYKWTRLDGTK---ELIKK------VQEMNN---------------------IWKVK
                                                                                         

DQ356948_58348..60159        MLTFFEVK-------------------------------RVRSMANVYCDVILVP-----
AF063866_45894..47237        NFQHQSNC--------------------------ETPIRSNSNDEKTKARIALIK-----
DQ356948_56371..58035        FLFVTYCD----------------------YRRFADVARGNRFRRVFYYQPQEIM-----
AF063866_59208..60803        IRNRKKETYFAFIDFKKAFDNVDREILWNIMHLHGYPPHLINAIKSLYENTRIIVKSKVI
AF250284_115729..116352      DHVSIINN------------------------------NKESSLNGLYVSEHILL-----
AF250284_28772..29077        IKYIITGN---------------------------------NDISGVYIHPIILI-----
AF198100_187344..188279      IVKVYGKG-------------------------------KKLIITGFYLKQNMIR-----
AJ581527_178687..179622      IVKVYGKG-------------------------------KKLIITGFYLKQNMIR-----
AY318871_236520..237476      VIIRVHGK------------------------------GTMNSVIGFYLRQDLVQ-----
AF198100_182017..182847      SPLVYVNR------------------------------KGNKEFYGFYAHPQLAL-----
AJ581527_173360..174190      SPLVYVNR------------------------------KGNKEFYGFYAHPQLAL-----
AY318871_230527..231354      SLIYIER-------------------------------KNNKDVYGFYAHPDLAI-----
AY313847_12572..12823        LTETIRNC------------------------------QKNRNIYGLYIHYNLVI-----
AY313847_186251..186502      LTETIRNC------------------------------QKNRNIYGLYIHYNLVI-----
AY313848_12563..12814        LTETIRNC------------------------------QKNRNIYGLYIHYNLVI-----
AF438165_14296..15024        LTETIRNC------------------------------QKNRNIYGLYIHHNLVI-----
AY009089_12612..13340        LTETIRNC------------------------------QKNRNIYGLYIHHNLVI-----
AY678276_12096..12524        LTETIRNC------------------------------QKNRNIYGLYIHYNLVI-----
AF012825_19658..20383        LTETIRNC------------------------------QKNRNIYGLYIHYNLVI-----
U01161_755..1480             LTETIRNC------------------------------QKNRNIYGLYIHYNLVI-----
AF380138_9567..10295         LTETIRNC------------------------------QKNKNIYGLYIHYNLVI-----
AY743598_4081..4809          LTETIRNC------------------------------QKNKNIYGLYIHYNLVI-----
DQ011155_9566..10294         LTETIRNC------------------------------QKNKNIYGLYIHYNLVI-----
DQ011154_9661..10389         LTETIRNC------------------------------QKNKNIYGLYIHYNLVI-----
DQ011157_11347..12075        LTETIRNC------------------------------QKNKNIYGLYIHYNLVI-----
AY741551_11081..11809        LTETIRNC------------------------------QKNKNIYGLYIHYNLVI-----
DQ011153_11347..12075        LTETIRNC------------------------------QKNKNIYGLYIHYNLVI-----
AY753185_11467..12195        LTETIRNC------------------------------QKNKNIYGLYIHYNLVI-----
AY603973_11256..11984        LTETIRNC------------------------------QKNKNIYGLYIHYNLVI-----
DQ011156_11864..12592        LTETIRNC------------------------------QKNKNIYGLYIHYNLVI-----
Y16780_3921..4649            LTETIRNC------------------------------QKNRNIYGLYIHYNLVI-----
X69198_3887..4615            LTETIRNC------------------------------QKNRNIYGLYIHYNLVI-----
L22579_4584..5312            LTETIRNC------------------------------QKNRNIYGLYIHYNLVI-----
U18337_3932..4660            LTETIRNC------------------------------QKNRNIYGLYIHYNLVI-----
U18338_3921..4649            LTETIRNC------------------------------QKNRNIYGLYIHYNLVI-----
U18340_4143..4871            LTETIRNC------------------------------QKNRNIYGLYIHYNLVI-----
AF482758_25828..26556        LTETIRNC------------------------------QKNRNIYGLYIHYNLVI-----
X94355_25426..26154          LTETIRNC------------------------------QKNRNIYGLYIHYNLVI-----
AY678277_12034..12753        LTETIRNC------------------------------QKNRNIYGLYIHYNLVI-----
AY678275_12034..12753        LTETIRNC------------------------------QKNRNIYGLYIHYNLVI-----
AY243312_184741..185295      LTETIRNC------------------------------QKNRNIYGLYIHYNLVI-----
AY484669_14018..14746        LTETIRNC------------------------------QKNRNIYGLYIHYNLVI-----
M22812_278..832              LTETIRNC------------------------------QKNRNIYGLYIHYNLVI-----
AY243312_9417..9962          LTETIRNC------------------------------QKNRNIYGLYIHYNLVI-----
AY678276_12001..12132        ------------------------------------------------------------
AY313848_12468..12602        ------------------------------------------------------------
AY313847_12477..12611        ------------------------------------------------------------
AY603355_6473..6748          LTETVKKI----------------------------------ETYMVYIYTTI-------
U94848_12263..12538          LTETVKKI----------------------------------ETYMVYIYTTI-------
AF095689_9014..9148          ------------------------------------------------------------
AY603355_6934..7116          ------------------------------------------------------------
AY678276_12502..12687        ------------------------------------------------------------
AY313848_12959..13147        ------------------------------------------------------------
AY243312_9937..10125         ------------------------------------------------------------
AY243312_184578..184766      ------------------------------------------------------------
DQ377945_15540..15728        ------------------------------------------------------------
DQ377945_188487..188675      ------------------------------------------------------------
AY313847_12968..13156        ------------------------------------------------------------
AY313847_185918..186106      ------------------------------------------------------------
AY386371_124262..124972      LSIRVHKS------------------------------KITEQIHGVFIHQKILW-----
AJ293568_134106..134810      LSIRVYKS------------------------------KTTEQIHGVFIHQKILW-----
AY689436_145827..146561      LLYRIYKS------------------------------KSTKTIYGVYIHYRLLE-----
AY689437_148898..149632      LLYRIYKS------------------------------KSTKTIYGVYIHYRLLE-----
AY077832_132022..132741      LSFNVWKG------------------------------QETKEVYGKYIHPKLLV-----
AY077833_132025..132744      LSFNVWKG------------------------------QETKEVYGKYIHPKLLV-----
AY077834_131823..132542      LSFNVWKG------------------------------QETKEVYGKYIHPKLLV-----
AY077835_131728..132447      LSFNVWKG------------------------------QKTKEVYGKYIHPKLLV-----
AY077836_131792..132511      LSFNVWKG------------------------------QKTKEVYGKYIHPKLLV-----
AF409138_132374..133096      LSFNVWKG------------------------------QETKDVHGKYIHPKLLV-----
AF409137_132576..133298      LSFNVWKG------------------------------QETKEVYGKYIHPKLLV-----
AF325528_132565..133287      LSFNVWKG------------------------------QETKEVYGKYIHPKLLV-----
AF410153_132666..133406      LSFRIYSC------------------------------NLTKSVHGIFIHPKLLK-----
AF170722_137135..137839      LTFRIYKN------------------------------KYSVYYHGIFVHPKLLK-----
L26342_665..1369             LTFRIYKN------------------------------KYSVYYHGIFVHPKLLK-----
AF170726_138665..139369      LTFRIYKN------------------------------KYSVYYHGIFVHPKLLK-----
AF198100_264005..264847      LHDPIINI-----------------------------RHTRIKINGEYVSQLLLD-----
AJ581527_250308..251150      LHDPIINI-----------------------------RHTRIKINGEYVSQLLLD-----
D00295_8844..9686            LHDPIINI-----------------------------RHTRIKINGEYVSQLLLD-----
AY318871_234009..234839      FSAVINIK------------------------------TDKKKVSGSYISMHLLP-----
AF198100_191226..191699      CEEPYGAS------------------HSSVIIEVKASNLIDDRTAGFYVHKDLIP-----
AJ581527_180382..180855      CEEPYGAS------------------HSSVIIEVKASNLIDDRTAGFYVHKDLIP-----
AY318871_240422..241354      LEEPYGAC----------------NSNVIIEIASNDDNKNRDAIAGFYVHRNLLP-----
AF250284_89260..89670        IKYKIVDK--------------------------------YDNINGIYLHPILLN-----
AF017791_522..968            YYINLKGN------------------------------NINNIISGTYVYINILL-----
AF250284_25919..26983        FYETKGDN----------------------------KDENVKKITGCYVPKEVIL-----
AF250284_95332..96420        IISNNNH-------------------------------EIHKQYTGYYVSKDLIL-----
AF250284_96452..97498        VSVGFYEV------------------------KGDNNNKTSKEITGQYVPKEVIL-----
AY318871_332961..333749      IIIDVSYT-------------------------------SNELLKGEYVSPILLQ-----
AY318871_234912..236060      AIMLIDGY--------------------------------DNGINGYYAHPSLVP-----
AF198100_185418..186644      KKFSIKNS----------------------KSVIILEKYYHEEVEGYYIHPDILP-----
AJ581527_176761..177987      KKFSIKNS----------------------KSVIILEKYYHEEVEGYYIHPDILP-----
AY318871_241402..241797      SEYGRDNC-----------------------------------TSGTYVHPLLFP-----
AF198100_195121..195912      YVKAVISV-----------------------RSDYYNSETSNDIKGFYIHGNIMP-----
AJ581527_184277..185068      YVKAVISV-----------------------RSDYYNSETSNDIKGFYIHGNIMP-----
AF198100_277051..277506      DYYDYRGI--------------------------VLNVVSDSETSELYVHRDLIL-----
AJ581527_254020..254475      DYYDYRGI--------------------------VLNVVSDSETSELYVHRDLIL-----
D00295_5519..5974            DYYDYRGI--------------------------VLNVVSDSETSELYVHRDLIL-----
AY318871_107734..108306      ISNNVYK----------------------------------YELVGTYVHPDLVP-----
AF198100_77355..77954        VLEIGLAS----------------------------NSAYKYELVGTYVHIDLVP-----
AJ581527_77987..78586        VLEIGLAS----------------------------NSAYKYELVGTYVHIDLVP-----
AF198100_189902..190627      MIIYVKDI-----------------------------DHKGRDTCGYYVHQDLVS-----
AY318871_247920..249233      LDIESEDY--------------------------------VYEVSGCYIHQDLIS-----
AY318871_239086..239637      MIIEVKEG-------------------------------NNSKIQGFYVHQDLI------
AY318871_242076..242606      HDTKMYKE---------------------------------YDVSGSYIHYDLIP-----
AY318871_165725..166690      LTSKNMLC--------------------VILEIKNTHKYHKHDVSGSYIHPDLVP-----
AY318871_246839..247831      ITESYMND------------ENYYPLKAIINVCNEDTTDNTYEVSGAYVHPDLIP-----
AY318871_252945..253802      AESEKEHQ---------------------------------YDVSGYYIHQDLLP-----
AY318871_251832..252677      ITVEPEDK-----------------------------SDKKYEVAGSYIHQDLLY-----
AY318871_257913..258392      TISKGKHQ---------------------------------YEVAGSYVHPDLIP-----
AY318871_250150..251199      -KNEYNIE-------------------------------CQYEVAGYYVHPDLLP-----
AY318871_251243..251779      IIITVSNE---------------------------GKNDKKYEVAGSYVHPDLIP-----
U17141_1..345                PPDLGGII----------------------IEVNGSNQYTEYDIAGSYVHQDLIP-----
AF198100_156366..157235      PPPPDLGG--------------------IIIEVNGSNQYTEYDIAGSYVHQDLIP-----
AY318871_196882..198072      SPGSDLSR-------------------VILEVGTESKGKHQYEVAGSYVHPDLIP-----
AY318871_195825..196838      PPRSGGGI---------------------IIEVNGANQYTDYDIAGSYVHQDLIP-----
AY318871_260009..261124      TISKGKH---------------------------------QYEVAGSYVHPDLIP-----
AY318871_204991..205989      SPPSDVKG-------------------VILEVGTVSKGKHQYEVAGSYVHPDLIP-----
AY318871_203870..204946      PAGRNSGQ-----------------LESIIIVESEGKNGKKYEVAGSYVHQDLLP-----
AY318871_200678..201718      SPPPDLGG-------------------VILEVGTVSKGKHQYEVAGSYVHQDLIP-----
AY318871_258418..258822      LKDKVINP----------------------------------------------------
AY318871_258876..259955      PGPPDLEG-----------------LEMIIVIESEGKNGKKYEVSGSYVHPDLIP-----
                                                                                         

DQ356948_58348..60159        -------DKLFSRFAETNVGVTF-------HRLVFDNVQCLSNFSAAVRNLFTWV----V
AF063866_45894..47237        --ELQRRKRSQSFKKNTNYDS---------PKSI----------TYENSDQIFHKRVNTK
DQ356948_56371..58035        -------IMSMPRTGDTLVEANF-------TWVVTSFPQYVVT-SRYYGGRSFWP-----
AF063866_59208..60803        KINKGIKQGCAVSLSLFNIYIDHIMNEWKQHNIKGIELNDNTNLNYILYADDLVI-----
AF250284_115729..116352      -------GIS-IWISEECYYKCI---------------------NIILHNHDIFK-----
AF250284_28772..29077        -------------------------------DII----------NWINNNKKEID-----
AF198100_187344..188279      -------YVI-EWIGD-DFTNDI-------YKMI----------NFYNALFG--------
AJ581527_178687..179622      -------YVI-EWIGD-DFTNDI-------YKMI----------NFYNALFG--------
AY318871_236520..237476      -------YVS-EWLGDNNFVEEV-------TEII----------NLYNSFHSGKK----F
AF198100_182017..182847      -------YIA-KWISEDIFNKI--------KHLI----------NSY-------------
AJ581527_173360..174190      -------YIA-KWISEDIFNKI--------KHLI----------NSYTISDKTVV-----
AY318871_230527..231354      -------EIA-KWLSQ-DVVNSV-------KKLV----------SIFNEGVNMNL-----
AY313847_12572..12823        -----------NWITD---------------VII----------NQY-------------
AY313847_186251..186502      -----------NWITD---------------VII----------NQY-------------
AY313848_12563..12814        -----------NWITD---------------VII----------NQY-------------
AF438165_14296..15024        -------NLVIDWITDVIVQSIV-------RGLV----------NWYIDNNTYTP----N
AY009089_12612..13340        -------NLVIDWITDVIVQSIV-------RGLV----------NWYIDNNTYTP----N
AY678276_12096..12524        -----------NWITDVIVQSIL-------RGLV----------NWYIANNTYTP----N
AF012825_19658..20383        -------NVVIDWITDVIVQSIL-------RGLV----------NWYIANNTYNP----N
U01161_755..1480             -------NVVIDWITDVIVQSIL-------RGLV----------NWYIANNTYNP----N
AF380138_9567..10295         -------NVVIDWITDVIVQSIL-------RGLV----------NWYIANNTYTP----N
AY743598_4081..4809          -------NVVIDWITDVIVQSIL-------RGLV----------NWYIANNTYTP----N
DQ011155_9566..10294         -------NVVIDWITDVIVQSIL-------RGLV----------NWYIANNTYTP----N
DQ011154_9661..10389         -------NVVIDWITDVIVQSIL-------RGLV----------NWYIANNTYTP----N
DQ011157_11347..12075        -------NVVIDWITDVIVQSIL-------RGLV----------NWYIANNTYTP----N
AY741551_11081..11809        -------NVVIDWITDVIVQSIL-------RGLV----------NWYIANNTYTP----N
DQ011153_11347..12075        -------NVVIDWITDVIVQSIL-------RGLV----------NWYIANNTYTP----N
AY753185_11467..12195        -------NVVIDWITDVIVQSIL-------RGLV----------NWYIANNTYTP----N
AY603973_11256..11984        -------NVVIDWITDVIVQSIL-------RGLV----------NWYIANNTYTP----N
DQ011156_11864..12592        -------NVVIDWITDVIVQSIL-------RGLV----------NWYIANNTYTP----N
Y16780_3921..4649            -------NVVIDWITDVIVQSIL-------RGLV----------NWYIDNNTYTP----N
X69198_3887..4615            -------NVVIDWITDVIVQSIL-------RGLV----------NWYIDNNTYTP----N
L22579_4584..5312            -------NVVIDWITDVIVQSIL-------RGLV----------NWYIDNNTYTP----N
U18337_3932..4660            -------NVVIDWITDVIVQSIL-------RGLV----------NWYIDNNTYTP----N
U18338_3921..4649            -------NVVIDWITDVIVQSIL-------RGLV----------NWYIDNNTYTP----N
U18340_4143..4871            -------NVVIDWITDVIVQSIL-------RGLV----------NWYIDNNTYTP----N
AF482758_25828..26556        -------NVVIDWITDVIVQSIL-------RGLV----------NWYIANNNYTP----N
X94355_25426..26154          -------NVVIDWITDVIVQSIL-------RGLV----------NWYIANNTYTP----N
AY678277_12034..12753        -------NVVIDWITDVIVQSIL-------RGLV----------NWYIANNTYTP-----
AY678275_12034..12753        -------NVVIDWITDVIVQSIL-------RGLV----------NWYIANNTYTP-----
AY243312_184741..185295      -------NVVIDWITDVIVQSIL-------RGLV----------NWYIANNTYTP----N
AY484669_14018..14746        -------NVVIDWITDVIVQSIL-------RGLV----------NWYIANNTYTP----N
M22812_278..832              -------NVVIDWITDVIVQSIL-------RGLV----------NWYIANNTYTP----N
AY243312_9417..9962          -------NVVIDWITDVIVQSIL-------RGLV----------NWYIANNTYTP-----
AY678276_12001..12132        ------------------------------------------------------------
AY313848_12468..12602        ------------------------------------------------------------
AY313847_12477..12611        ------------------------------------------------------------
AY603355_6473..6748          ------------------------------------------------------------
U94848_12263..12538          ------------------------------------------------------------
AF095689_9014..9148          ------------------------------------------------------------
AY603355_6934..7116          ------------------------------------------------------------
AY678276_12502..12687        ------------------------------------------------------------
AY313848_12959..13147        ------------------------------------------------------------
AY243312_9937..10125         ------------------------------------------------------------
AY243312_184578..184766      ------------------------------------------------------------
DQ377945_15540..15728        ------------------------------------------------------------
DQ377945_188487..188675      ------------------------------------------------------------
AY313847_12968..13156        ------------------------------------------------------------
AY313847_185918..186106      ------------------------------------------------------------
AY386371_124262..124972      -------DVL-TWISQ-EYRDMV-------FSLI----------QLYNQKKLVKK-----
AJ293568_134106..134810      -------DVL-TWISQ-EYRDMV-------FSLI----------QLYEQKKLIKKPS---
AY689436_145827..146561      -------YIL-NWISN-DYCIKI-------LNTI----------NNFNADILKSK-----
AY689437_148898..149632      -------YIL-NWISN-DYCIKI-------LNTI----------NNFNADILKSK-----
AY077832_132022..132741      -------YIL-NWISE-EYCAKI-------LSII----------NEFNSKILNNI-----
AY077833_132025..132744      -------YIL-NWISE-EYCAKI-------LSII----------NEFNSKILNNI-----
AY077834_131823..132542      -------YIL-NWISE-EYCAKI-------LSII----------NEFNSKILNNI-----
AY077835_131728..132447      -------YIL-NWISE-DYCAKI-------LSII----------NEFNSKILNNI-----
AY077836_131792..132511      -------YIL-NWISE-DYCAKI-------LSII----------NEFNSKIL--------
AF409138_132374..133096      -------YIL-NWISE-EYCAKI-------LSII----------NDFNSKIL--------
AF409137_132576..133298      -------YIL-NWISE-EYCAKI-------LSII----------NEFNSKIL--------
AF325528_132565..133287      -------YIL-NWISE-EYCAKI-------LSII----------NEFNSKILNNI-----
AF410153_132666..133406      -------PFL-DWIST-EYSNDV-------ISVI----------NKHDKNILGQE-----
AF170722_137135..137839      -------YVL-SWISE-EYYAKV-------YGII----------NEYDENILKNTMLTLH
L26342_665..1369             -------YVL-SWISE-EYYAKV-------YGII----------NEYDENILKNTMLTLH
AF170726_138665..139369      -------YVL-SWISD-EYYAKV-------YSII----------NAYDENIL--------
AF198100_264005..264847      -------YVI-PWISP-YVATRV-------SILM----------RYYRRCVALNI-----
AJ581527_250308..251150      -------YVI-PWISP-YVATRV-------SILM----------RYYRRCVALNI-----
D00295_8844..9686            -------YVI-PWISP-YVATRV-------SILM----------RYYRRCVALNI-----
AY318871_234009..234839      -------HLS-LWLSP-DIAAKI-------SVMM----------KRYKELSIMYN-----
AF198100_191226..191699      -------YIL-TCISI-PFSLKV-------VRVL----------DTYIGEKLENR-----
AJ581527_180382..180855      -------YIL-TCISI-PFSLKV-------VRVL----------DTYIGEKLENR-----
AY318871_240422..241354      -------YIV-SCISP-LLAIKI-------TCMI----------DYYINKKIETK-----
AF250284_89260..89670        -------HLL-DWI------------------------------NIKINNKYNII-----
AF017791_522..968            -------NIA-SWISIDFYDKCY-------KIIE----------TYYINEIYIRN-----
AF250284_25919..26983        -------DIS-SWISVEFYLKCN-------DIII----------NYYNTEFKSLSEKEII
AF250284_95332..96420        -------DIA-SWIAPEFYLKCN-------DIII----------NYYNNEFKSLSKEDIN
AF250284_96452..97498        -------DIS-SWISVEFYLKCN-------DIII----------NYYNNEFKYLSKEDIN
AY318871_332961..333749      -------HIA-YWISS-YVAIKV-------SILI----------RYYFRKLLINT-----
AY318871_234912..236060      --------IIASWASP-TFAINA-------SKII----------NYFMANNYMFV-----
AF198100_185418..186644      -------HIV-GWLSP-TFAISM-------SKFI----------NGYISNSFTITEKDDK
AJ581527_176761..177987      -------HIV-GWLSP-TFAISM-------SKFI----------NGYISNSFTITEKDDK
AY318871_241402..241797      -------HVL-SWLSF-RYAIQI-------SKII----------NNMHSRMYYMK-----
AF198100_195121..195912      -------HIC-AWISS-KFAIKV-------SNIV----------HNYLNDRYVQNDKEEI
AJ581527_184277..185068      -------HIC-AWISS-KFAIKV-------SNIV----------HNYLNDRYVQNDKEEI
AF198100_277051..277506      -------HIS-HWISP-LFSLKV-------VKFI----------NSYIQDSYQLE-----
AJ581527_254020..254475      -------HIS-HWISP-LFSLKV-------VKFI----------NSYIQDSYQLE-----
D00295_5519..5974            -------HIS-HWISP-LFSLKV-------VKFI----------NSYIQDSYQLE-----
AY318871_107734..108306      -------YIV-LWTFP-NIAIIY-------SDII----------NRYLSNYFNYF----N
AF198100_77355..77954        -------HII-CWVFP-SIALNF-------SKIL----------NSYLSNSYCTR-----
AJ581527_77987..78586        -------HII-CWVFP-SIALNF-------SKIL----------NSYLSNSYCTR-----
AF198100_189902..190627      -------SIS-NWISP-LFAVKV-------NKII----------NYYICNEYDIR-----
AY318871_247920..249233      -------HIT-SWISP-LFSLKV-------SKIM----------NYYTMSKYERE-----
AY318871_239086..239637      -------YPIAYWISP-IFAIKV-------NKII----------NYYLYNDYEIM----V
AY318871_242076..242606      -------HVA-CWVFN-SFALTF-------SAII----------NKYASNQYSLI-----
AY318871_165725..166690      -------HIV-SWISP-SFAVRV-------SKIT----------NYHISGHYEYK-----
AY318871_246839..247831      -------HIA-FWISP-LFAVKV-------SRII----------NCYMLKQYEFQ-----
AY318871_252945..253802      -------HIC-SWISP-LFAIRV-------YKII----------NCYISGKYEFK-----
AY318871_251832..252677      -------HIT-SWISP-SFSVKV-------SKIV----------NCYIYGKYEFK-----
AY318871_257913..258392      -------HIA-SWISP-LFAVKV-------SKII----------NCYVSGKYEFK----L
AY318871_250150..251199      -------HIC-SWISP--FAIKV-------SKII----------NCYMSGQYEFK----L
AY318871_251243..251779      -------HIA-FWISP-SFAIKV-------SKII----------NCYVSGKYEFK-----
U17141_1..345                -------HIA-SWISP-LFALKV-------SKII----------SCYVSGKYEF------
AF198100_156366..157235      -------HIA-SWISP-LFALKV-------SKII----------SCYVSGKYEFK-----
AY318871_196882..198072      -------HIA-SWISP-LFAIKV-------SKII----------NCYVSGKYEFKLKERE
AY318871_195825..196838      -------HIT-SWISP-FFAVKV-------SKII----------NCYLSGKYELKLKKKE
AY318871_260009..261124      -------HIA-SWISP-SFAIKV-------SKII----------NCYVSGKYEFK----L
AY318871_204991..205989      -------HIA-SWISP-SFAVKV-------SKII----------NCYVSGKYEFK-----
AY318871_203870..204946      -------HIC-SWISP-SFAIKV-------SKIV----------NCYMSERYVFKIKEKE
AY318871_200678..201718      -------HIT-SWISP-SFAIKV-------SKII----------NCYVSGKYEFK-----
AY318871_258418..258822      -----------------SSPNKL-------HRLV--------------------------
AY318871_258876..259955      -------HIA-SWISP-LFAIKV-------SKII----------NCYVSGKYEFK-----
                                                                                         

DQ356948_58348..60159        EPCVRNIEYLELKSRNHLIASVYERMREL-PFAMPFLTVVSTREEIIARECWKHREVTTV
AF063866_45894..47237        SSKIMKNRKPIPHKRNKPTNKNNTKDEEL-EILLEKNNSPNENNTTDEKPKLPEKSIN--
DQ356948_56371..58035        ------------------SRNVIAEVADIGLGIEADIVVCCEDDLINIDLRCPVDIRR--
AF063866_59208..60803        ------------------ISTNKNDFIHG-IDMLNNLSKKYKLPISFEKTKV--------
AF250284_115729..116352      ------------------LDNDILNYKDI-YTNLNKNIIIDR------------------
AF250284_28772..29077        ------------------------------------------------------------
AF198100_187344..188279      ------------------NDELKIVSCENTLCPFIELGRCYYGKKCKYIHGD--------
AJ581527_178687..179622      ------------------NDELKIVSCENTLCPFIELGRCYYGKKCKYIHGD--------
AY318871_236520..237476      KP-----------------LVIERPQDNV-LCPFLKLGRCYYGKKCKYIHGNK-------
AF198100_182017..182847      ----------------------TISDKTVVIKDFSYCDELCPDAIIGKCCKT--------
AJ581527_173360..174190      ------------------------------IKDFSYCDELCPDAIIGKCCKT--------
AY318871_230527..231354      ---------------------VCVEEELCPYDVLGECEKGEYCEYVHGDI----------
AY313847_12572..12823        ------------------------------------------------------------
AY313847_186251..186502      ------------------------------------------------------------
AY313848_12563..12814        ------------------------------------------------------------
AF438165_14296..15024        TP----------------NNTTTISELDI-IKILDKYEDVY-------------------
AY009089_12612..13340        TP----------------NNTTTISELDI-IKILDKYEDVY-------------------
AY678276_12096..12524        TP----------------NNTTTISELDI-IKILDKYEDVY-------------------
AF012825_19658..20383        TP-----------------NSTTISELDI-IKILDKYEDVY-------------------
U01161_755..1480             TP-----------------NSTTISELDI-IKILDKYEDVY-------------------
AF380138_9567..10295         TP----------------NNTTTISELDI-IKILDKYEDMY-------------------
AY743598_4081..4809          TP----------------NNTTTISELDI-IKILDKYEDMY-------------------
DQ011155_9566..10294         TP----------------NNTTTISELDI-IKILDKYEDMY-------------------
DQ011154_9661..10389         TP----------------NNTTTISELDI-IKILDKYEDMY-------------------
DQ011157_11347..12075        TP----------------NNTTTISELDI-IKILDKYEDMY-------------------
AY741551_11081..11809        TP----------------NNTTTISELDI-IKILDKYEDMY-------------------
DQ011153_11347..12075        TP----------------NNTTTISELDI-IKILDKYEDMY-------------------
AY753185_11467..12195        TP----------------NNTTTISELDI-IKILDKYEDMY-------------------
AY603973_11256..11984        TP----------------NNTTTISELDI-IKILDKYEDMY-------------------
DQ011156_11864..12592        TP----------------NNTTTISELDI-IKILDKYEDMY-------------------
Y16780_3921..4649            TP----------------NNTTTISELDI-IKILDKYEDVY-------------------
X69198_3887..4615            TP----------------NNTTTISELDI-IKILDKYEDVY-------------------
L22579_4584..5312            TP----------------NNTTTISELDI-IKILDKYEDVY-------------------
U18337_3932..4660            TP----------------NNTTTISELDI-IKILDKYEDVY-------------------
U18338_3921..4649            TP----------------NNTTTISELDI-IKILDKYEDVY-------------------
U18340_4143..4871            TP----------------NNTTTISELDI-IKILDKYEDVY-------------------
AF482758_25828..26556        TP----------------NNTTTISELDI-IKILDKYEEVY-------------------
X94355_25426..26154          TP----------------NNTTTISELDI-IKILDKYEDVY-------------------
AY678277_12034..12753        ------------------NNTTTISELDI-IKILDKYEDVY-------------------
AY678275_12034..12753        ------------------NNTTTISELDI-IKILDKYEDVY-------------------
AY243312_184741..185295      TP----------------NNTTTISELDI-IKILDKYEDVY-------------------
AY484669_14018..14746        TP----------------NNTTTISELDI-IKILDKYEDVY-------------------
M22812_278..832              TP----------------NNTTTISELDI-IKILDKYEDVY-------------------
AY243312_9417..9962          ------------------NNTTTISELDI-IKILDKYEDVY-------------------
AY678276_12001..12132        ------------------------------------------------------------
AY313848_12468..12602        ------------------------------------------------------------
AY313847_12477..12611        ------------------------------------------------------------
AY603355_6473..6748          ------------------------------------------------------------
U94848_12263..12538          ------------------------------------------------------------
AF095689_9014..9148          ------------------------------------------------------------
AY603355_6934..7116          ------------------------------------------------------------
AY678276_12502..12687        ------------------------------------------------------------
AY313848_12959..13147        ------------------------------------------------------------
AY243312_9937..10125         ------------------------------------------------------------
AY243312_184578..184766      ------------------------------------------------------------
DQ377945_15540..15728        ------------------------------------------------------------
DQ377945_188487..188675      ------------------------------------------------------------
AY313847_12968..13156        ------------------------------------------------------------
AY313847_185918..186106      ------------------------------------------------------------
AY386371_124262..124972      ---------------PSFDNNQYDDEEDIFFNAIHKKGKVY-------------------
AJ293568_134106..134810      ------------------LHHQYDDEEDIFFKAIHKKGKVY-------------------
AY689436_145827..146561      ---------------------KDNDNIKHIYNRLKYEENMYYAILNKNDTKK--------
AY689437_148898..149632      ---------------------KDNDNVKHIYNRLKYEENMYCAILNKNDTKK--------
AY077832_132022..132741      --------------------TTNTKINKI-YMRLPKEESMFNAIFNKENSKY--------
AY077833_132025..132744      --------------------TTNTKINKI-YMRLPKEESMFNAIFNKENSKY--------
AY077834_131823..132542      --------------------TTNTKINKI-YMRLPKEESMFNAIFNKENSKY--------
AY077835_131728..132447      --------------------NTNTKINKI-YTRLPKEESMFNAIFNKENSKS--------
AY077836_131792..132511      ------------------NNINTNTKINKIYTRLPKEESMFNAIFNKENSKS--------
AF409138_132374..133096      ------------------NNITTNTKINKIYKRLPKEESMFNAIFNKENSKS--------
AF409137_132576..133298      ------------------NNITTNTKINKIYMRLPKEESMFNAIFNKENSKF--------
AF325528_132565..133287      --------------------TTNTKINKI-YTRLPKEESMFNAIFNKENSKS--------
AF410153_132666..133406      -----------------------LCNKKMSYTNMEQEETMFKAICKKKQ-----------
AF170722_137135..137839      V-----------------NYIYCLKQEDILYKAIQHRNKTY-------------------
L26342_665..1369             V-----------------NYIYCLKQEDILYKAIQHRNKTY----------Y--------
AF170726_138665..139369      ------------------KNTVLTLYVNY-IYCLKQEDMLYKAIHHRNKTYH--------
AF198100_264005..264847      ------------------ETEKDIDHSQELQNQISKIDEVYDRSIKDISNRF--------
AJ581527_250308..251150      ------------------ETEKDIDHSQELQNQISKIDEVYDRSIKDISNRF--------
D00295_8844..9686            ------------------ETEKDIDHSQELQNQISKIDEVYDRSIKDISNRF--------
AY318871_234009..234839      ------------------NNTISYSDL---CATIRNFNSQYDDNIIRIK-----------
AF198100_191226..191699      ------------------IKLSQSMDLET-------------------------------
AJ581527_180382..180855      ------------------IKLSQSMDLET-------------------------------
AY318871_240422..241354      ------------------FKVNESINKRL-VELIDINSDRHTKEISNIKIGY--------
AF250284_89260..89670        ---------------------------DYIILVLNNIK----------------------
AF017791_522..968            ------------------------------TKIINKNYKLN-------------------
AF250284_25919..26983        NKIKEIENKY--------INIVEDKELEI-NDLNKKLSDIINQNNKILESNK--------
AF250284_95332..96420        NKIKEVEN----------KYTNIIVENEITIKQKDDKIDELNNKLDIIITTN--------
AF250284_96452..97498        NKVKEVEN----------KYTNIIEENEITIKQKDDKIDELIQINKRIEEQN--------
AY318871_332961..333749      ------------------ETQEDIAYGELLRTYIDQVKEKYDLRVNEINQYF--------
AY318871_234912..236060      ------------------INDST----NCYMEMMNELNERRLREVRELKNHYREQKK---
AF198100_185418..186644      KYNTLPP-----------SSSYKQGDRNCFIDMLNEMTNKHLNDITELKTHY--------
AJ581527_176761..177987      KYNTLPP-----------SSSYKQGDRNCFIDMLNEMTNKHLNDITELKTHY--------
AY318871_241402..241797      ------------------------------------------------------------
AF198100_195121..195912      HQ----------------EPDKDIKYIKKQCKLMREIRILFKKNYTRELDEL--------
AJ581527_184277..185068      HQ----------------EPDKDIKYIKKQCKLMREIRILFKKNYTRELDEL--------
AF198100_277051..277506      ------------------------------YELIHKKSLM--------------------
AJ581527_254020..254475      ------------------------------YELIHKKSLM--------------------
D00295_5519..5974            ------------------------------YELIHKKSLM--------------------
AY318871_107734..108306      VR----------------YNCVN----PV-YCFKYNYDRKFKKNT---------------
AF198100_77355..77954        ------------------LKKGSDNEDQI-------------------------------
AJ581527_77987..78586        ------------------------------LKKGSDNEDQI-------------------
AF198100_189902..190627      ------------------LSEMESDMTEV-IDVVDKLVGGYNDEIAEIIYLF--------
AY318871_247920..249233      ------------------LRDKEDINKEF-LKLLKGLYKKHDNDIVKLKERYREQRKNIK
AY318871_239086..239637      SD----------------------------FRNLYKETDIY-------------------
AY318871_242076..242606      ------------------------------VKSDSKFIDEIT------------------
AY318871_165725..166690      ------------------LIKRKKEIKEI-YEMLFNFSIRHNANSAKLRKEL--------
AY318871_246839..247831      ------------------LKEKKDINEEL-LHVLHTINRKYDKDTIELKERY--------
AY318871_252945..253802      ------------------LKHSDNTNKEL-LELIKEFNRKYDKDTLESKERYKELDNYS-
AY318871_251832..252677      ------------------VKEKENKIDEL-MELLYKFNDKYDKDTAKLDKYN--------
AY318871_257913..258392      KER---------------ENKID----EL-MELLYKFNDKYDRDTLEL------------
AY318871_250150..251199      KEKE--------REIKEKETTNK----EL-LELLYAFDKKYDRDIADLKERYKEQK----
AY318871_251243..251779      ---------------------------------LNEREEEI-------------------
U17141_1..345                ------------------------------------------------------------
AF198100_156366..157235      ------------------LKEKENKIEEL-LDLLHKFNNKYDKDTLELKELY--------
AY318871_196882..198072      EE----------------IRKRENKIDEL-MELLYKFNDKYDRDIAKADERY--------
AY318871_195825..196838      QE----------------IAEKEITNKEL-LELLQEFNRKYDKDTLELKERY--------
AY318871_260009..261124      KERE--------EEIRKRENKID----EL-MELLYEFNDKYDRDTLELKKLYREQRK---
AY318871_204991..205989      ------------------LKERENKIDEL-MELLYKFNDKYDRDTAKLEKYN--------
AY318871_203870..204946      EE----------------IKKRENKIDEL-MELLYKFNDKYDRDIAEAKERY--------
AY318871_200678..201718      ------------------LKEKENKIDEL-MELLYEFNSKYDRDTAKLEKYN--------
AY318871_258418..258822      --------------------------------ILQNKRD---------------------
AY318871_258876..259955      ------------------LKEKENKIDEL-MELLYEFNGKYDRDTLELKKLY--------
                                                                                         

DQ356948_58348..60159        HFSMASSSFSALSSGDRFFLGLHNKSMDVIRSVMPASNVGSLEDLIPRIIFPVEFSVAVR
AF063866_45894..47237        ----------------------------------------------------------LQ
DQ356948_56371..58035        ------------------------------------------------------------
AF063866_59208..60803        ------------------------------------------------------------
AF250284_115729..116352      ------------------------------------------------------------
AF250284_28772..29077        ------------------------------------------------------------
AF198100_187344..188279      ------------------------------------------------------------
AJ581527_178687..179622      ------------------------------------------------------------
AY318871_236520..237476      ------------------------------------------------------------
AF198100_182017..182847      ------------------------------------------------------------
AJ581527_173360..174190      ------------------------------------------------------------
AY318871_230527..231354      ------------------------------------------------------------
AY313847_12572..12823        ------------------------------------------------------------
AY313847_186251..186502      ------------------------------------------------------------
AY313848_12563..12814        ------------------------------------------------------------
AF438165_14296..15024        ------------------------------------------------------------
AY009089_12612..13340        ------------------------------------------------------------
AY678276_12096..12524        ------------------------------------------------------------
AF012825_19658..20383        ------------------------------------------------------------
U01161_755..1480             ------------------------------------------------------------
AF380138_9567..10295         ------------------------------------------------------------
AY743598_4081..4809          ------------------------------------------------------------
DQ011155_9566..10294         ------------------------------------------------------------
DQ011154_9661..10389         ------------------------------------------------------------
DQ011157_11347..12075        ------------------------------------------------------------
AY741551_11081..11809        ------------------------------------------------------------
DQ011153_11347..12075        ------------------------------------------------------------
AY753185_11467..12195        ------------------------------------------------------------
AY603973_11256..11984        ------------------------------------------------------------
DQ011156_11864..12592        ------------------------------------------------------------
Y16780_3921..4649            ------------------------------------------------------------
X69198_3887..4615            ------------------------------------------------------------
L22579_4584..5312            ------------------------------------------------------------
U18337_3932..4660            ------------------------------------------------------------
U18338_3921..4649            ------------------------------------------------------------
U18340_4143..4871            ------------------------------------------------------------
AF482758_25828..26556        ------------------------------------------------------------
X94355_25426..26154          ------------------------------------------------------------
AY678277_12034..12753        ------------------------------------------------------------
AY678275_12034..12753        ------------------------------------------------------------
AY243312_184741..185295      ------------------------------------------------------------
AY484669_14018..14746        ------------------------------------------------------------
M22812_278..832              ------------------------------------------------------------
AY243312_9417..9962          ------------------------------------------------------------
AY678276_12001..12132        ------------------------------------------------------------
AY313848_12468..12602        ------------------------------------------------------------
AY313847_12477..12611        ------------------------------------------------------------
AY603355_6473..6748          ------------------------------------------------------------
U94848_12263..12538          ------------------------------------------------------------
AF095689_9014..9148          ------------------------------------------------------------
AY603355_6934..7116          ------------------------------------------------------------
AY678276_12502..12687        ------------------------------------------------------------
AY313848_12959..13147        ------------------------------------------------------------
AY243312_9937..10125         ------------------------------------------------------------
AY243312_184578..184766      ------------------------------------------------------------
DQ377945_15540..15728        ------------------------------------------------------------
DQ377945_188487..188675      ------------------------------------------------------------
AY313847_12968..13156        ------------------------------------------------------------
AY313847_185918..186106      ------------------------------------------------------------
AY386371_124262..124972      ------------------------------------------------------------
AJ293568_134106..134810      ------------------------------------------------------------
AY689436_145827..146561      ------------------------------------------------------------
AY689437_148898..149632      ------------------------------------------------------------
AY077832_132022..132741      ------------------------------------------------------------
AY077833_132025..132744      ------------------------------------------------------------
AY077834_131823..132542      ------------------------------------------------------------
AY077835_131728..132447      ------------------------------------------------------------
AY077836_131792..132511      ------------------------------------------------------------
AF409138_132374..133096      ------------------------------------------------------------
AF409137_132576..133298      ------------------------------------------------------------
AF325528_132565..133287      ------------------------------------------------------------
AF410153_132666..133406      ------------------------------------------------------------
AF170722_137135..137839      ------------------------------------------------------------
L26342_665..1369             ------------------------------------------------------------
AF170726_138665..139369      ------------------------------------------------------------
AF198100_264005..264847      ------------------------------------------------------------
AJ581527_250308..251150      ------------------------------------------------------------
D00295_8844..9686            ------------------------------------------------------------
AY318871_234009..234839      ------------------------------------------------------------
AF198100_191226..191699      ------------------------------------------------------------
AJ581527_180382..180855      ------------------------------------------------------------
AY318871_240422..241354      ------------------------------------------------------------
AF250284_89260..89670        ------------------------------------------------------------
AF017791_522..968            ------------------------------------------------------------
AF250284_25919..26983        ---------------------------------------------------------NLE
AF250284_95332..96420        -------------------------------------------------KILEQKSTNLE
AF250284_96452..97498        ------------------------------------------------------------
AY318871_332961..333749      ------------------------------------------------------------
AY318871_234912..236060      ------------------------------------ELSYQIRLLRSKISDLENKNSNMR
AF198100_185418..186644      ----------------------------REQKRELKYQNTVLSSKITELKNVNDEFRYRI
AJ581527_176761..177987      ----------------------------REQKRELKYQNTVLSSKITELKNVNDEFRYRI
AY318871_241402..241797      ------------------------------------------------------------
AF198100_195121..195912      ------------------------------------------------------------
AJ581527_184277..185068      ------------------------------------------------------------
AF198100_277051..277506      ------------------------------------------------------------
AJ581527_254020..254475      ------------------------------------------------------------
D00295_5519..5974            ------------------------------------------------------------
AY318871_107734..108306      ------------------------------------------------------------
AF198100_77355..77954        ------------------------------------------------------------
AJ581527_77987..78586        ------------------------------------------------------------
AF198100_189902..190627      ------------------------------------------------------------
AY318871_247920..249233      RLETKYDNEIEELKLRNVNTECKEIRQDSLQGRQDSLQGRQDSLQGSNRLFFNEEELVTC
AY318871_239086..239637      ------------------------------------------------------------
AY318871_242076..242606      ------------------------------------------------------------
AY318871_165725..166690      ------------------------------------------------------------
AY318871_246839..247831      -----------------------------------------------------------Y
AY318871_252945..253802      ------------------------------------------------------------
AY318871_251832..252677      ------------------------------------------------------------
AY318871_257913..258392      ------------------------------------------------------------
AY318871_250150..251199      ------------------------------------------RD--------------LK
AY318871_251243..251779      ------------------------------------------------------------
U17141_1..345                ------------------------------------------------------------
AF198100_156366..157235      --------------------------------------------------------REQR
AY318871_196882..198072      -------------------------------REQRKEAKEHKKQNKELSFNIKRMEEKYD
AY318871_195825..196838      ------------------------------------------------------------
AY318871_260009..261124      -----------------------------HAKRMEEKYDRDTRE--------------LK
AY318871_204991..205989      ------------------------------------------------------------
AY318871_203870..204946      -------------------------------------------------REQRKQAKELK
AY318871_200678..201718      ------------------------------------------------------------
AY318871_258418..258822      ------------------------------------------------------------
AY318871_258876..259955      ------------------------------------------------------------
                                                                                         

DQ356948_58348..60159        GATPALVERRKYLVESIAQDADCVICMDTDVRPRLIVGCCRKSMCTPCAFT---------
AF063866_45894..47237        HIQLKLKKQNEKIIKELQNKLLSQEKIQNEQLMSQEKMQNEQLLFQEKMQD---------
DQ356948_56371..58035        ----------VRGVEVVTAFSPPVPVRYGNFSTKKKILGHLKVPEARLSDI---------
AF063866_59208..60803        ----------------MAFKGTETINIEIYIDDNLIQQVDCFTYLGYEISY---------
AF250284_115729..116352      ------------------------------------------------------------
AF250284_28772..29077        ------------------------------------------------------------
AF198100_187344..188279      ---------QCDICGLYILHPTDINQRVSHKKTCLVDRDSLIVF----------------
AJ581527_178687..179622      ---------QCDICGLYILHPTDINQRVSHKK----------------------------
AY318871_236520..237476      ----------CDICDLYLLHPTDYIQR---------------------------------
AF198100_182017..182847      ----------KSSCEYVHGDICDICGFEALHPTDIDK-----------------------
AJ581527_173360..174190      ----------KSSCEYVHGDICDICGFEALHPTDIDK-----------------------
AY318871_230527..231354      ----------CDICGMRALHPNDLEQ----------------------------------
AY313847_12572..12823        ------------------------------------------------------------
AY313847_186251..186502      ------------------------------------------------------------
AY313848_12563..12814        ------------------------------------------------------------
AF438165_14296..15024        ------------------------------------------------------------
AY009089_12612..13340        ------------------------------------------------------------
AY678276_12096..12524        ------------------------------------------------------------
AF012825_19658..20383        ------------------------------------------------------------
U01161_755..1480             ------------------------------------------------------------
AF380138_9567..10295         ------------------------------------------------------------
AY743598_4081..4809          ------------------------------------------------------------
DQ011155_9566..10294         ------------------------------------------------------------
DQ011154_9661..10389         ------------------------------------------------------------
DQ011157_11347..12075        ------------------------------------------------------------
AY741551_11081..11809        ------------------------------------------------------------
DQ011153_11347..12075        ------------------------------------------------------------
AY753185_11467..12195        ------------------------------------------------------------
AY603973_11256..11984        ------------------------------------------------------------
DQ011156_11864..12592        ------------------------------------------------------------
Y16780_3921..4649            ------------------------------------------------------------
X69198_3887..4615            ------------------------------------------------------------
L22579_4584..5312            ------------------------------------------------------------
U18337_3932..4660            ------------------------------------------------------------
U18338_3921..4649            ------------------------------------------------------------
U18340_4143..4871            ------------------------------------------------------------
AF482758_25828..26556        ------------------------------------------------------------
X94355_25426..26154          ------------------------------------------------------------
AY678277_12034..12753        ------------------------------------------------------------
AY678275_12034..12753        ------------------------------------------------------------
AY243312_184741..185295      ------------------------------------------------------------
AY484669_14018..14746        ------------------------------------------------------------
M22812_278..832              ------------------------------------------------------------
AY243312_9417..9962          ------------------------------------------------------------
AY678276_12001..12132        ------------------------------------------------------------
AY313848_12468..12602        ------------------------------------------------------------
AY313847_12477..12611        ------------------------------------------------------------
AY603355_6473..6748          ------------------------------------------------------------
U94848_12263..12538          ------------------------------------------------------------
AF095689_9014..9148          ------------------------------------------------------------
AY603355_6934..7116          ------------------------------------------------------------
AY678276_12502..12687        ------------------------------------------------------------
AY313848_12959..13147        ------------------------------------------------------------
AY243312_9937..10125         ------------------------------------------------------------
AY243312_184578..184766      ------------------------------------------------------------
DQ377945_15540..15728        ------------------------------------------------------------
DQ377945_188487..188675      ------------------------------------------------------------
AY313847_12968..13156        ------------------------------------------------------------
AY313847_185918..186106      ------------------------------------------------------------
AY386371_124262..124972      -------------LKLTKCMLNVLTEYEHLY-----------------------------
AJ293568_134106..134810      -------------SELTKCVSSVLLEYEDLY-----------------------------
AY689436_145827..146561      ----------KNYKKFKNTIPLILYDFEEDY-----------------------------
AY689437_148898..149632      ----------KNYKKFKNTIPLILYDFEEDY-----------------------------
AY077832_132022..132741      ----------KNYKKFLINIPTILSKYEKYF-----------------------------
AY077833_132025..132744      ----------KNYKKFLINIPTILSKYEKYF-----------------------------
AY077834_131823..132542      ----------KNYKKFLINIPTILSKYEKYF-----------------------------
AY077835_131728..132447      ----------KNYKKFLINIPTILSKYEKYF-----------------------------
AY077836_131792..132511      ----------KNYKKFLINIPTILSKYEKYF-----------------------------
AF409138_132374..133096      ----------KNYKKFLINIPTILSKYEKYF-----------------------------
AF409137_132576..133298      ----------KNYKKFLINIPTILSKYEKYF-----------------------------
AF325528_132565..133287      ----------KNYKKFLINIPTILSKYEKYF-----------------------------
AF410153_132666..133406      ----------KQYKYFLSNIPSVLQEYENVY-----------------------------
AF170722_137135..137839      -------------YRLLKTIPNVVNEYEMLH-----------------------------
L26342_665..1369             --------------RLLKTIPNVVNEYEMLH-----------------------------
AF170726_138665..139369      --------------RLLKTIPNVVNEYETLY-----------------------------
AF198100_264005..264847      --KEIETSYYSKLSTYLLTKAERVLEKDYSME----------------------------
AJ581527_250308..251150      --KEIETSYYSKLSTYLLTKAERVLEKDYSME----------------------------
D00295_8844..9686            --KEIETSYYSKLSTYLLTKAERVLEKDYSME----------------------------
AY318871_234009..234839      ----------NLYYKRVAAINLELDE----------------------------------
AF198100_191226..191699      ------------------------------------------------------------
AJ581527_180382..180855      ------------------------------------------------------------
AY318871_240422..241354      ----------NSVISDLKTSLMSIKERNYRMN----------------------------
AF250284_89260..89670        ------------------------------------------------------------
AF017791_522..968            ------------------------------------------------------------
AF250284_25919..26983        NQNKKLLKLAEKQNIKLDEIGDELDETNFKLDTLTQTVEENILPD---------------
AF250284_95332..96420        NINNKLLKLAEKQNIKLDEISDELDETNYKLDTLTQTVEENILPD---------------
AF250284_96452..97498        ---IKLLKLAEKQNIKLDEISDELDETNYKLDTLTQTVEENILPD---------------
AY318871_332961..333749      ----------NEISNVICNKLTICLLEKAEY-----------------------------
AY318871_234912..236060      TKINNFNTTSKGIKDENNSVKNKIKITERLYSETVKENNKLNSTLVDLEKI---------
AF198100_185418..186644      KHFDDSIKEIKDENNTLKSNIKITEKHNKELQRDNNRLKTLLRELYEKNTSLQNNITELR
AJ581527_176761..177987      KHFDDSIKEIKDENNTLKSNIKITEKHNKELQRDNNRLKTLLRELYEKNTSLQNNITELR
AY318871_241402..241797      ------------------------------------------------------------
AF198100_195121..195912      ----------KKVRELYYEKNKGLEEYIDKLEYSYT------------------------
AJ581527_184277..185068      ----------KKVRELYYEKNKGLEEYIDKLEYSYT------------------------
AF198100_277051..277506      ------------------------------------------------------------
AJ581527_254020..254475      ------------------------------------------------------------
D00295_5519..5974            ------------------------------------------------------------
AY318871_107734..108306      ------------------------------------------------------------
AF198100_77355..77954        ------------------------------------------------------------
AJ581527_77987..78586        ------------------------------------------------------------
AF198100_189902..190627      ----------NKFIEKYIANISLSTELSSIL-----------------------------
AY318871_247920..249233      TSTQSDLFTNDEEQYDVGSSKEPVKQRKASPLHELLTEGEGRTQSVLFTDG---------
AY318871_239086..239637      ------------------------------------------------------------
AY318871_242076..242606      ------------------------------------------------------------
AY318871_165725..166690      ----------KAMEEKYTRDINELKVRLIEL------------------KA---------
AY318871_246839..247831      EQRKELREYNKQNNEKYDKDTKRLKEYNKRMEEKYNRDITE-------------------
AY318871_252945..253802      ----------KRMEEKYDRDIAETRERYRE------------------------------
AY318871_251832..252677      ----------KLMEEKYDRDIAETRELYRGQHEEV-------------------------
AY318871_257913..258392      ------------------------------------------------------------
AY318871_250150..251199      EQNKELAEGMKRMEEKYDRDTRELKEYNKRIEE-------KYDRDTRELKL---------
AY318871_251243..251779      ------------------------------------------------------------
U17141_1..345                ------------------------------------------------------------
AF198100_156366..157235      KEAKSLRKINERIEEKYDKDTRELKQGLKE------------------------------
AY318871_196882..198072      RDTKELKEHNKRMEEKYNRDTKELKEHNKRMEEKYDRDTRELKEHNKELSNSVKRMEEKY
AY318871_195825..196838      ---RELKKYNKRMEEKYDRDTRELKEHNKRMEEKYDR-----------------------
AY318871_260009..261124      EHNKELSNSVKRMEEKYDRDTRELKEHNKELSNSVKRMEEKYDRDTHELKT---------
AY318871_204991..205989      ----------KRMEKKYDRDTRELKEHNKRMEEKYDRDTNELKS----------------
AY318871_203870..204946      EHNKELYNSVKRMEEKYDRDTQELKYNLTELKEYNKELKE--------------------
AY318871_200678..201718      ----------KRMEEKYDKDTRELKEHNKELSNSVKRMEEKYDRDTRELKEGLRELKE--
AY318871_258418..258822      ------------------------------------------------------------
AY318871_258876..259955      ---REQRKHAKRMEEKYDLDTRELKEHNKRMEEKYDRDTRELKEHNKELSNSVKRMEEKY
                                                                                         

DQ356948_58348..60159        --WLIARSTCPCCKADVWLDNAFVVCEAPFRGRLCRDT-------------PSIIVRHIL
AF063866_45894..47237        --EQLMSQDEMQNEQNLNEIQNEQLLIQDEMQNEQNLNEIQNEQLLIQDEMQNEQNLNEI
DQ356948_56371..58035        --ESHLVECPICTLKRRPRCVILACCFQAVCSDCLAKVYATKP--------ACPFCRSFI
AF063866_59208..60803        --TNKINLLYKLNQFDKICNLIINSLKDKVDI-------------------KIIIHVYKI
AF250284_115729..116352      ---------------NNIKDK------------------------------IDKIINNIQ
AF250284_28772..29077        ------------------------------------------------------------
AF198100_187344..188279      ---------------KRSTSK------------------------------KCGICIEEI
AJ581527_178687..179622      ---------------TCLVDRDSLIVFKRSTSK------------------KCGICIEEI
AY318871_236520..237476      ----------INHRRNCTETRKLLPPFIRSINK------------------TCSVCLERI
AF198100_182017..182847      ---------------RLTHEKVCMQLLCKEDIKYD----------------KCGICLDAI
AJ581527_173360..174190      ---------------RLTHEKVCMQLLCKEDIKYD----------------KCGICLDAI
AY318871_230527..231354      ---------------RRNHERICIKFTLRTSGLFTRNNILDKKIDNDKRIHICSICLEDT
AY313847_12572..12823        ------------------------------------------------------------
AY313847_186251..186502      ------------------------------------------------------------
AY313848_12563..12814        ------------------------------------------------------------
AF438165_14296..15024        ---------------RVSKEK------------------------------ECGICYEAV
AY009089_12612..13340        ---------------RVSKEK------------------------------ECGICYEAV
AY678276_12096..12524        ---------------RVSKEK------------------------------ECGICYEVV
AF012825_19658..20383        ---------------RVSKEK------------------------------ECGICYEVV
U01161_755..1480             ---------------RVSKEK------------------------------ECGICYEVV
AF380138_9567..10295         ---------------RVSKEK------------------------------ECGICYEVV
AY743598_4081..4809          ---------------RVSKEK------------------------------ECGICYEVV
DQ011155_9566..10294         ---------------RVSKEK------------------------------ECGICYEVV
DQ011154_9661..10389         ---------------RVSKEK------------------------------ECGICYEVV
DQ011157_11347..12075        ---------------RVSKEK------------------------------ECGICYEVV
AY741551_11081..11809        ---------------RVSKEK------------------------------ECGICYEVV
DQ011153_11347..12075        ---------------RVSKEK------------------------------ECGICYEVV
AY753185_11467..12195        ---------------RVSKEK------------------------------ECGICYEVV
AY603973_11256..11984        ---------------RVSKEK------------------------------ECGICYEVV
DQ011156_11864..12592        ---------------RVSKEK------------------------------ECGICYEVV
Y16780_3921..4649            ---------------KVSKEK------------------------------ECGICYEVV
X69198_3887..4615            ---------------KVSKEK------------------------------ECGICYEVV
L22579_4584..5312            ---------------KVSKEK------------------------------ECGICYEVV
U18337_3932..4660            ---------------KVSKEK------------------------------ECGICYEVV
U18338_3921..4649            ---------------KVSKEK------------------------------ECGICYEVV
U18340_4143..4871            ---------------KVSKEK------------------------------ECGICYEVV
AF482758_25828..26556        ---------------RVSKEK------------------------------ECGICYEVV
X94355_25426..26154          ---------------RVSKEK------------------------------ECGICYEVV
AY678277_12034..12753        ---------------RVSKEK------------------------------ECGICYEVV
AY678275_12034..12753        ---------------RVSKEK------------------------------ECGICYEVV
AY243312_184741..185295      ---------------RVSKEK------------------------------ECGICYEVV
AY484669_14018..14746        ---------------RVSKEK------------------------------ECGICYEVV
M22812_278..832              ---------------RVSKEK------------------------------ECGICYEVV
AY243312_9417..9962          ---------------RVSKEK------------------------------ECGICYEVV
AY678276_12001..12132        ------------------------------------------------------------
AY313848_12468..12602        ------------------------------------------------------------
AY313847_12477..12611        ------------------------------------------------------------
AY603355_6473..6748          ------------------------------------------------------------
U94848_12263..12538          ------------------------------------------------------------
AF095689_9014..9148          ------------------------------------------------------------
AY603355_6934..7116          ------------------------------------------------------------
AY678276_12502..12687        ------------------------------------------------------------
AY313848_12959..13147        ------------------------------------------------------------
AY243312_9937..10125         ------------------------------------------------------------
AY243312_184578..184766      ------------------------------------------------------------
DQ377945_15540..15728        ------------------------------------------------------------
DQ377945_188487..188675      ------------------------------------------------------------
AY313847_12968..13156        ------------------------------------------------------------
AY313847_185918..186106      ------------------------------------------------------------
AY386371_124262..124972      ---------------DISKDK------------------------------ECTICMEKV
AJ293568_134106..134810      ---------------KRSKDK------------------------------ECGICMEKV
AY689436_145827..146561      ---------------ELSKTK------------------------------ECNICMENI
AY689437_148898..149632      ---------------ELSKTK------------------------------ECNICMENI
AY077832_132022..132741      ---------------LESKEK------------------------------ECAICLENV
AY077833_132025..132744      ---------------LESKEK------------------------------ECAICLENV
AY077834_131823..132542      ---------------LESKEK------------------------------ECAICLENV
AY077835_131728..132447      ---------------LESKEK------------------------------ECAVCLENV
AY077836_131792..132511      ---------------LESKEK------------------------------ECAVCLENV
AF409138_132374..133096      ---------------LESEEK------------------------------ECSVCLENV
AF409137_132576..133298      ---------------LESEEK------------------------------ECAVCLEKV
AF325528_132565..133287      ---------------LESEEK------------------------------ECAVCLEKV
AF410153_132666..133406      ---------------NDSIDK------------------------------ECSICMEIV
AF170722_137135..137839      ---------------NRYKGE------------------------------ECAICMEPI
L26342_665..1369             ---------------NRYKGE------------------------------ECAICMEPI
AF170726_138665..139369      ---------------DSYKGE------------------------------ECAICMEPV
AF198100_264005..264847      ---------------QDIDNN------------------------------EDIRTDEMI
AJ581527_250308..251150      ---------------QDIDNN------------------------------EDIRTDEMI
D00295_8844..9686            ---------------QDIDNN------------------------------EDIRTDEMI
AY318871_234009..234839      ---------------IKNKSK------------------------------ELRNKYYKE
AF198100_191226..191699      ------------------------------------------------------------
AJ581527_180382..180855      ------------------------------------------------------------
AY318871_240422..241354      ---------------DRIQDIEAVIVEQKIDAREPKLLILQHRQN------ESMFKSLVV
AF250284_89260..89670        ------------------------------------------------------------
AF017791_522..968            ------------------------------------------------------------
AF250284_25919..26983        ---------------RNISPK------------------------------DVNLKHNLV
AF250284_95332..96420        ---------------RNIQPN------------------------------DINLKHNLV
AF250284_96452..97498        ---------------RNIQPN------------------------------DINLKHNLV
AY318871_332961..333749      ---------------IISKDYSD----------------------------LSNIDYEDN
AY318871_234912..236060      --NEDLKNEMIELRKKVAKETTELYEYNMRSANNNTIES------------DSQYLMDRY
AF198100_185418..186644      ETIARETKELHNQVIELSKDKGIEP--------------------------IEEYRVDRC
AJ581527_176761..177987      ETIARETKELHNQVIELSKDKGIEP--------------------------IEEYRVDRC
AY318871_241402..241797      ------------------------------------------------------------
AF198100_195121..195912      ---------------QRMKEL------------------------------TLSIDELKN
AJ581527_184277..185068      ---------------QRMKEL------------------------------TLSIDELKN
AF198100_277051..277506      ---------------DQLKEI---------------------------------------
AJ581527_254020..254475      ---------------DQLKEI---------------------------------------
D00295_5519..5974            ---------------DQLKEI---------------------------------------
AY318871_107734..108306      ---------------RMVGER---------------------------------------
AF198100_77355..77954        ---------------------------------------------------RSGFFSEGI
AJ581527_77987..78586        ---------------------------------------------------RSGFFSEGI
AF198100_189902..190627      ---------------------------------------------------NNFINFNKK
AY318871_247920..249233      --EEIIDKELKVNATQDIGICNSHENFTSSESSSSSINSIQIIENKTDTHEKLSSRRETS
AY318871_239086..239637      ------------------------------------------------------------
AY318871_242076..242606      ---------------------------------------------------EFMISYNAT
AY318871_165725..166690      --QNKELKTELIKIEYMLKDK---TVTYHHHIRFRHLVILQNKKD------SNSFKVLFI
AY318871_246839..247831      ----------LKEYSKRMEERYNKDIKELK---------------------EYNKRMEEK
AY318871_252945..253802      ----------QRKEAKELKEHNKKLS-------------------------NSVKRMEMK
AY318871_251832..252677      ---------------KVLKKHNKKLS-------------------------NSIKRIERK
AY318871_257913..258392      ------------------------------------------------------------
AY318871_250150..251199      --K-------IERIEERLKDK--VINPTSPNK-LHRLVILQNKKD------PNSFRTLRV
AY318871_251243..251779      ---------------RKRENK---------------------------------------
U17141_1..345                ------------------------------------------------------------
AF198100_156366..157235      ---------------LKDENK------------------------------ELKFELKKI
AY318871_196882..198072      DRDTLELKTELKKIEERLKDK---VINPSSPDKLHRLVILQKKND------SNSFRTLRV
AY318871_195825..196838      --DTLELKTELKKIEERLKDK---VINPSSPDKLHRLVILQKKND------SNSFRTLRV
AY318871_260009..261124      --E-------LKKIEERLKDK--VINPSSPNK-LHRLVILQNKRD------PNSFKTLRV
AY318871_204991..205989      --ELREVKTELKKLEERLKDK---VINPTSPNKLHRLVILQNKRD------PNSFKTLRL
AY318871_203870..204946      --QNKNLERKLERIEERLKDK---VINPSSPNKLHRLVILQNKRD------PNSFKTLRL
AY318871_200678..201718      --ENKELKTELKKIEERLKDK---VINPSSPNKLHRLVILQNKRD------PNSFKTLRL
AY318871_258418..258822      ---------------------------------------------------PNSFKTLRL
AY318871_258876..259955      DRDTHELKTELKKIEERLKDK---VINPSSPNKLHRLVILQNKRD------PNSFKTLRL
                                                                                         

DQ356948_58348..60159        ERTL--MVDPSRRLFITNENYDVMSMM---------RVARMLRDLGQEVY----------
AF063866_45894..47237        QNEQLLIQDEMQNEQNLNEIQNKQLLI--------LDEMQNEQLLILDEM----------
DQ356948_56371..58035        CPDRVFVVERSSKAELLPLAASEISEH-------------NTCLGNLAVVLDKAAVCMLY
AF063866_59208..60803        LAVP--IFTSRFIFYELSSEEENIITR--------------HEMHFLKNI----------
AF250284_115729..116352      NNETITRKYILNNIQSDLNKIILWVEI--------------KNILKWKNS----------
AF250284_28772..29077        ------------------------------------------------------------
AF198100_187344..188279      NKKH-----ISEQYFGILPSCKHIFCL--------------SCIRRWADT----------
AJ581527_178687..179622      NKKH-----ISEQYFGILPSCKHIFCL--------------SCIRRWADT----------
AY318871_236520..237476      YEKE--I---NKQYFGILPNCKHVFCF--------------YCIQRWMSI----------
AF198100_182017..182847      KGNK--------KPYGILSDCNHMFCI--------------NCIKTWMTT----------
AJ581527_173360..174190      KGNK--------KPYGILSDCNHMFCI--------------NCIKTWMTT----------
AY318871_230527..231354      RRKP--I---NDRVYGILSKCNHIFCL--------------KCINAWMKT----------
AY313847_12572..12823        ------------------------------------------------------------
AY313847_186251..186502      ------------------------------------------------------------
AY313848_12563..12814        ------------------------------------------------------------
AF438165_14296..15024        YSKR--SE--NDRYFGLLDSCNHIFCI--------------TCINIWHRT----------
AY009089_12612..13340        YSKR--SE--NDRYFGLLDSCNHIFCI--------------TCINIWHRT----------
AY678276_12096..12524        YSKR--------------------------------------------------------
AF012825_19658..20383        YSKR----LENDRYFGLLDSCNHIFCI--------------TCINIWHRT----------
U01161_755..1480             YSKR--LE--NDRYFGLLDSCNHIFCI--------------TCINIWHRT----------
AF380138_9567..10295         YSKR--LE--NDRYFGLLDSCNHIFCI--------------TCINIWHRT----------
AY743598_4081..4809          YSKR--LE--NDRYFGLLDSCNHIFCI--------------TCINIWHRT----------
DQ011155_9566..10294         YSKR--LE--NDRYFGLLDSCNHIFCI--------------TCINIWHRT----------
DQ011154_9661..10389         YSKR--LE--NDRYFGLLDSCNHIFCI--------------TCINIWHRT----------
DQ011157_11347..12075        YSKR--LE--NDRYFGLLDSCNHIFCI--------------TCINIWHRT----------
AY741551_11081..11809        YSKR--LE--NDRYFGLLDSCNHIFCI--------------TCINIWHRT----------
DQ011153_11347..12075        YSKR--LE--NDRYFGLLDSCNHIFCI--------------TCINIWHRT----------
AY753185_11467..12195        YSKR--LE--NDRYFGLLDSCNHIFCI--------------TCINIWHRT----------
AY603973_11256..11984        YSKR--LE--NDRYFGLLDSCNHIFCI--------------TCINIWHRT----------
DQ011156_11864..12592        YSKR--LE--NDRYFGLLDSCNHIFCI--------------TCINIWHRT----------
Y16780_3921..4649            YSKR--LE--NDRYFGLLDSCNHIFCI--------------TCINIWHRT----------
X69198_3887..4615            YSKR--LE--NDRYFGLLDSCNHIFCI--------------TCINIWHRT----------
L22579_4584..5312            YSKR--LE--NDRYFGLLDSCNHIFCI--------------TCINIWHRT----------
U18337_3932..4660            YSKR--LE--NDRYFGLLDSCNHIFCI--------------TCINIWHRT----------
U18338_3921..4649            YSKR--LE--NDRYFGLLDSCNHIFCI--------------TCINIWHRT----------
U18340_4143..4871            YSKR--LE--NDRYFGLLDSCNHIFCI--------------TCINIWHRT----------
AF482758_25828..26556        YSKR--LE--NDRYFGLLDSCNHIFCI--------------TCINIWHRT----------
X94355_25426..26154          YSKR--LE--NDRYFGLLDSCNHIFCI--------------TCINIWHRT----------
AY678277_12034..12753        YSKR--LE--NDRYFGLLDSCNHIFCI--------------TCINIWHKT----------
AY678275_12034..12753        YSKR--LE--NDRYFGLLDSCNHIFCI--------------TCINIWHKT----------
AY243312_184741..185295      YSKR--------------------------------------------------------
AY484669_14018..14746        YSKR--LE--NDRYFGLLDSCTHIFCI--------------TCINIWHKT----------
M22812_278..832              YSKR--------------------------------------------------------
AY243312_9417..9962          YSKR--------------------------------------------------------
AY678276_12001..12132        ------------------------------------------------------------
AY313848_12468..12602        ------------------------------------------------------------
AY313847_12477..12611        ------------------------------------------------------------
AY603355_6473..6748          ------------------------------------------------------------
U94848_12263..12538          ------------------------------------------------------------
AF095689_9014..9148          ------------------------------------------------------------
AY603355_6934..7116          ----------NDRYFGLLDSCNHIFCI--------------TCINIWHRT----------
AY678276_12502..12687        ----------NDRYFGLLDSCNHIFCI--------------TCINIWHRT----------
AY313848_12959..13147        ----------NDRYFGLLDSCNHIFCI--------------TCINIWHKT----------
AY243312_9937..10125         ----------NDRYFGLLDSCTHIFCI--------------TCINIWHKT----------
AY243312_184578..184766      ----------NDRYFGLLDSCTHIFCI--------------TCINIWHKT----------
DQ377945_15540..15728        ----------NDRYFGLLDSCNHIFCI--------------TCINIWHKT----------
DQ377945_188487..188675      ----------NDRYFGLLDSCNHIFCI--------------TCINIWHKT----------
AY313847_12968..13156        ----------NDRYFGLLDSCNHIFCI--------------TCINIWHKT----------
AY313847_185918..186106      ----------NDRYFGLLDSCNHIFCI--------------TCINIWHKT----------
AY386371_124262..124972      YDKN-----VKNVYFGLLSNCNHVFCI--------------RCIDAWKKE----------
AJ293568_134106..134810      YNKN-----VKNIYFGVLPNCNHGFCI--------------KCIDTWKKE----------
AY689436_145827..146561      YDKE----KIYNRYFGIISSCNHVFCM--------------GCITIWRKN----------
AY689437_148898..149632      YDKE----KIYNRYFGIISSCNHVFCM--------------GCITIWRKN----------
AY077832_132022..132741      YDKE-----YDSMYFGILPSCDHVFCI--------------ECINIWKKD----------
AY077833_132025..132744      YDKE-----YDSMYFGILPSCDHVFCI--------------ECINIWKKD----------
AY077834_131823..132542      YDKE-----YDSMYFGILPSCDHVFCI--------------ECINIWKKD----------
AY077835_131728..132447      YDKE-----YDSMYFGILPGCDHVFCI--------------ECINIWKKE----------
AY077836_131792..132511      YDKE-----YDSMYFGILPGCDHVFCI--------------ECINIWKKE----------
AF409138_132374..133096      YDKE-----YDSMYFGILPNCDHVFCI--------------ECINIWKKE----------
AF409137_132576..133298      YDKE-----YDSMYFGILPNCDHVFCI--------------ECINIWKKE----------
AF325528_132565..133287      YDKE-----YDSMYFGILPNCDHVFCI--------------ECINIWKKE----------
AF410153_132666..133406      YEKK-----MKSKFFGILSHCNHIFCI--------------DCINEWRKQ----------
AF170722_137135..137839      YNKS-----IKNSFFGVLSHCNHIFCI--------------ECIDRWKKQ----------
L26342_665..1369             YNKS-----IKNSFFGVLSHCNHIFCI--------------ECIDRWKKQ----------
AF170726_138665..139369      YAKP-----IKSSFFGVLSHCNHVFCI--------------ECIDRWKKQ----------
AF198100_264005..264847      AAIEAEIEENNRRYLSIISGIRKQHAE--------------DRINISKIM----------
AJ581527_250308..251150      AAIEAEIEENNRRYLSIISGIRKQHAE--------------DRINISKIM----------
D00295_8844..9686            AAIEAEIEENNRRYLSIISGIRKQHAE--------------DRINISKIM----------
AY318871_234009..234839      YNTCEMDNSKKEQYYREITSIKDKLVRTRKKLDDNAVNISFELVRIKQRY----------
AF198100_191226..191699      ---------------------NNSYNM---------------------------------
AJ581527_180382..180855      ---------------------NNSYNM---------------------------------
AY318871_240422..241354      DAEECTIE----KLHKIRKDYKLFFRT-----------NERQVISNFEGL----------
AF250284_89260..89670        -------------------------------------------LSIYKNN----------
AF017791_522..968            ------------------------------------------------------------
AF250284_25919..26983        IYKN------NNEIKIIRAQNKYINKIKILDENIIIKEYVPNPIDFINRM----------
AF250284_95332..96420        IYKK-----INNIIKITRAQNKYINKIKISEDNIIIKEYVPNPIDFINRM----------
AF250284_96452..97498        IYKK-----INNIIKITRAQNKYINKIKISEDNIIIKEYVPNPIDFINRM----------
AY318871_332961..333749      DMSE--VNMKIERLEKELEDNNQNRNT---------------VLSIIKSN----------
AY318871_234912..236060      FKRSGITRDMKKHYLLIMNEKANLLSF-----RYTHMHVRKVCIELYRSKDRYLLFYTYY
AF198100_185418..186644      FVRNRLHRSNKNNYIIIFQHKKDLFTF-----KYFKLHIRKVCIELFNYRESHNLFLIIY
AJ581527_176761..177987      FVRNRLHRSNKNNYIIIFQHKKDLFTF-----KYFKLHIRKVCIELFNYRESHNLFLIIY
AY318871_241402..241797      ------------------------------------------------------------
AF198100_195121..195912      SNKQ-----LKNKLENIEKRI--------------------KCINPPTES----------
AJ581527_184277..185068      SNKQ-----LKNKLENIEKRI--------------------KCINPPTES----------
AF198100_277051..277506      ---------------ILLNDDNNM------------------------------------
AJ581527_254020..254475      ---------------ILLNDDNNM------------------------------------
D00295_5519..5974            ---------------ILLNDDNNM------------------------------------
AY318871_107734..108306      ----------YKTYTENLKDQNKILEY---------------------------------
AF198100_77355..77954        SKIL--YDIHDNEILKLKKNTKKLEEK-------------------YEKT----------
AJ581527_77987..78586        SKIL--YDIHDNEILKLKKNTKKLEEK-------------------YEKT----------
AF198100_189902..190627      YNND--IKDIKSLILDLKNTSIKLDKK------------------LFDKD----------
AY318871_247920..249233      QRSE--FLTEGEEIVTVTSSQKTLVKI------PNAAVHNGTCEIIQSKD----------
AY318871_239086..239637      ------ISTIMDIMNSLASDYYETLT---------------EVIEKLNKF----------
AY318871_242076..242606      SNTD--TSHNIEKYINMLKEV---------------------------------------
AY318871_165725..166690      YRER-----LTNELNKIKNDYRIFYSA-----------YDPNAVSCFNQL----------
AY318871_246839..247831      YNKD--IKELKERNKELSKYSKHIEDK--------------YDINIRELK----------
AY318871_252945..253802      YNKD------TNKLKSELKEVKIELKK---------------------------------
AY318871_251832..252677      YSKN--ANELKSKLLEVKTELKKLEEI---------LQDKVVNISLPNKV----------
AY318871_257913..258392      ----------KELYLEQRKEAKEHKKT---------------------------------
AY318871_250150..251199      QVER--MN--QE-INKVKQDYNVFFNA-----------YEPNAVSCFNNL----------
AY318871_251243..251779      ----------VEELMELLYKCNDLQNF---------------------------------
U17141_1..345                ------------------------------------------------------------
AF198100_156366..157235      EERL-----RDKVINPFSPNKHHRLVI----------LQKKIDNNSFKTL----------
AY318871_196882..198072      QAKG-----LDRELDKVKRDYRVFFNA-----------YEPNAVSCFNRL----------
AY318871_195825..196838      QAKG-----LDRELDKIKRDYRVFFNA-----------YEPNAVSCFNRL----------
AY318871_260009..261124      QTER--LN--QE-TNKYKNDYKVFFNA-----------YEPNAVSCFNRL----------
AY318871_204991..205989      QAER-----LDRELDKVKRDYRVFFNA-----------YEPNAVSCFNRL----------
AY318871_203870..204946      QAER-----LDRELDKVKRDYRVFFNA-----------YEPNAVSCFNRL----------
AY318871_200678..201718      QAER-----LDRELDKVKRDYRVFFNA-----------YEPNAVSCFNRL----------
AY318871_258418..258822      QAER-----LDRELDKVKRDYKIFFNA-----------YEPNAVSCFNRL----------
AY318871_258876..259955      QAER-----LDRELDKVKRDYKVFFNA-----------YEPNAVSCFNRL----------
                                                                                         

DQ356948_58348..60159        ---------IIDSDCTHKGARSIVQKRPAVIVS-----------------ANR---KKGL
AF063866_45894..47237        ---------QDEQLLILEEMQDEQKRYTLYTLD-----------------QIDNQLQELK
DQ356948_56371..58035        VDSRMYQEVRTYLDVEGVECEVMREVASMMGLRYGHLILASRNGSVRQCGSVSSLNEMVV
AF063866_59208..60803        ----------LDFNLEDDIIRQILDVYKLVDKINESKYKWKERLSSMDYDRLPMKIVNFH
AF250284_115729..116352      ------------------KLPIKYN-YKNIYLK-------------------Y-------
AF250284_28772..29077        --------------------------------------------------YFY-------
AF198100_187344..188279      ---------TRNTDTEN-TCPECRIVFPFIIPS-----------------RYWIDNKYDK
AJ581527_178687..179622      ---------TRNTDTEN-TCPECRIVFPFIIPS-----------------RYWIDNKYDK
AY318871_236520..237476      ---------IKGTNTEG-TCPVCRTVSVFIVPN-----------------RYW---IDDK
AF198100_182017..182847      -------------INSKKQCPECRVPSKYIIQS-----------------PIWTVDKVSK
AJ581527_173360..174190      -------------INSKKQCPECRVPSKYIIQS-----------------PIWTVDKVSK
AY318871_230527..231354      ------------STARD-RCPECRQVSKNIIPS-----------------YIRIDEKKDN
AY313847_12572..12823        ------------------------------------------------------------
AY313847_186251..186502      ------------------------------------------------------------
AY313848_12563..12814        ------------------------------------------------------------
AF438165_14296..15024        ---------RRETGASD-NCPICRTRFRNITMS-----------------KFY---KLVN
AY009089_12612..13340        ---------RRETGASD-NCPICRTRFRNITMS-----------------KFY---KLVN
AY678276_12096..12524        ------------------------------------------------------------
AF012825_19658..20383        ---------RRETGASD-NCPICRTRFRNITMS-----------------KFY---KLVN
U01161_755..1480             ---------RRETGASD-NCPICRTRFRNITMS-----------------KFY---KLVN
AF380138_9567..10295         ---------RRETGALD-NCPICRTRFRKITMS-----------------KFY---KLVN
AY743598_4081..4809          ---------RRETGALD-NCPICRTRFRKITMS-----------------KFY---KLVN
DQ011155_9566..10294         ---------RRETGALD-NCPICRTRFRKITMS-----------------KFY---KLVN
DQ011154_9661..10389         ---------RRETGALD-NCPICRTRFRKITMS-----------------KFY---KLVN
DQ011157_11347..12075        ---------RRETGASD-NCPICRTRFRKITMS-----------------KFY---KLVN
AY741551_11081..11809        ---------RRETGASD-NCPICRTRFRKITMS-----------------KFY---KLVN
DQ011153_11347..12075        ---------RRETGASD-NCPICRTRFRKITMS-----------------KFY---KLVN
AY753185_11467..12195        ---------RRETGASD-NCPICRTRFRKITMS-----------------KFY---KLVN
AY603973_11256..11984        ---------RRETGASD-NCPICRTRFRKITMS-----------------KFY---KLVN
DQ011156_11864..12592        ---------RRETGASD-NCPICRTRFRKITMS-----------------KFY---KLVN
Y16780_3921..4649            ---------RRETGASD-NCPICRTRFRNITMS-----------------KFY---KLVN
X69198_3887..4615            ---------RRETGASD-NCPICRTRFRNITMS-----------------KFY---KLVN
L22579_4584..5312            ---------RRETGASD-NCPICRTRFRNITMS-----------------KFY---KLVN
U18337_3932..4660            ---------RRETGASD-NCPICRTRFRNITMS-----------------KFY---KLVN
U18338_3921..4649            ---------RRETGASD-NCPICRTRFRNITMS-----------------KFY---KLVN
U18340_4143..4871            ---------QRETGASD-NCPICRTRFRNITMS-----------------KFY---KLVN
AF482758_25828..26556        ---------RRETGASD-NCPICRTRFRNITMS-----------------KFY---KLVN
X94355_25426..26154          ---------RRETGASD-NCPICRTRFRNITMS-----------------KFY---KLVN
AY678277_12034..12753        ---------RRETGASD-NCPICRTRFRNITMS-----------------KFY---KLVN
AY678275_12034..12753        ---------RRETGASD-NCPICRTRFRNITMS-----------------KFY---KLVN
AY243312_184741..185295      ------------------------------------------------------------
AY484669_14018..14746        ---------RRETGASD-NCPICRTRFRNITMS-----------------KFY---KLVN
M22812_278..832              ------------------------------------------------------------
AY243312_9417..9962          ------------------------------------------------------------
AY678276_12001..12132        ------------------------------------------------------------
AY313848_12468..12602        ------------------------------------------------------------
AY313847_12477..12611        ------------------------------------------------------------
AY603355_6473..6748          ------------------------------------------------------------
U94848_12263..12538          ------------------------------------------------------------
AF095689_9014..9148          ------------------------------------------------------------
AY603355_6934..7116          ---------RRETGASD-NCPICRTRFRNITMS-----------------KLT---NK--
AY678276_12502..12687        ---------RRETGASD-NCPICRTRFRNITMS-----------------KFY---KLVN
AY313848_12959..13147        ---------RRETGASD-NCPICRTRFKNITMS-----------------KFY---KLVN
AY243312_9937..10125         ---------RRETGASD-NCPICRTRFRNITMS-----------------KFY---KLVN
AY243312_184578..184766      ---------RRETGASD-NCPICRTRFRNITMS-----------------KFY---KLVN
DQ377945_15540..15728        ---------RRETGASD-NCPICRTRFRNITMS-----------------KFY---KLVN
DQ377945_188487..188675      ---------RRETGASD-NCPICRTRFRNITMS-----------------KFY---KLVN
AY313847_12968..13156        ---------RRETGASD-NCPICRTRFRNITMS-----------------KFY---KLVN
AY313847_185918..186106      ---------RRETGASD-NCPICRTRFRNITMS-----------------KFY---KLVN
AY386371_124262..124972      ---------KK-------TCPVCRTPFFSVKKQ-----------------RFFTS-----
AJ293568_134106..134810      ----------------KKTCPLCRTPFFAVRKQ-----------------RFFTA-----
AY689436_145827..146561      ----------------KTTCPLCRKKFIFVIKS-----------------RFF---RKIK
AY689437_148898..149632      ----------------KTTCPLCRKKFIFVIKS-----------------RFF---RKIK
AY077832_132022..132741      ----------------KSTCPVCRNEFLFVIKS-----------------RFFP------
AY077833_132025..132744      --------------KS--TCPVCRNEFLFVIKS-----------------RFFP------
AY077834_131823..132542      --------------KS--TCPVCRNEFLFVIKS-----------------RFFP------
AY077835_131728..132447      ----------------NSTCPVCRNEFLFVIKS-----------------RFFP------
AY077836_131792..132511      ----------------NSTCPVCRNEFLFVIKS-----------------RFFP------
AF409138_132374..133096      ----------------NSTCPVCRDEFLFVIKS-----------------RFFP------
AF409137_132576..133298      ----------------NSTCPVCRNEFLFVIKS-----------------RFFP------
AF325528_132565..133287      ----------------NSTCPVCRNEFLFVIKS-----------------RFFP------
AF410153_132666..133406      ---------RN-------TCPLCRVTFSSIIKT-----------------RFF---SREV
AF170722_137135..137839      ----------------NNKCPVCRTIFISVTKS-----------------RFFYKG----
L26342_665..1369             ----------------NNKCPVCRTIFISVTKS-----------------RFFYKG----
AF170726_138665..139369      ----------------NNKCPVCRTIFVSVTKS-----------------RFFYKG----
AF198100_264005..264847      ---------------------LSGDSFNEIIVK-----------------------IRDY
AJ581527_250308..251150      ---------------------LSGDSFNEIIVK-----------------------IRDY
D00295_8844..9686            ---------------------LSGDSFNEIIVK-----------------------IRDY
AY318871_234009..234839      ---------FSDLYKLN-SYIISGKDFPSIIDK-----------------------MNEM
AF198100_191226..191699      ------------------------------------------------------------
AJ581527_180382..180855      ------------------------------------------------------------
AY318871_240422..241354      ---------KKRLLRDK-YICLQKSGYKLIDKC-----------------RYY---IRDM
AF250284_89260..89670        --------------------------------------------------RNY-------
AF017791_522..968            ------------------------------------------------------------
AF250284_25919..26983        KLYCVDINKKIKLSLRKNNKNISYDEFIDIYNADK---------------KLEIKYNYII
AF250284_95332..96420        KLYCIDLNKKIKLSLRKNNKNISYDEFIDIYNINK---------------KFEIKYNNII
AF250284_96452..97498        KLYCIDLNKKIKLSLRKNNKNISYDEFIDIYNINK---------------KFEIKYNNII
AY318871_332961..333749      ---------REKSDIYIASLLAHNSNYRETLIR-----------------IKY---HIDN
AY318871_234912..236060      EVSPSILRKFKEFLENNDKLEVNGCNFRIVENT------------------YTLLDLRKD
AF198100_185418..186644      EPTNKSIIRFKNMLENNEHIELKDNNFKITDT------------------RYTVINILKD
AJ581527_176761..177987      EPTNKSIIRFKNMLENNEHIELKDNNFKITDT------------------RYTVINILKD
AY318871_241402..241797      ---------KIET-----------------------------------------------
AF198100_195121..195912      ------------------SKNVIYDRFKKLYHI-----------------LTFRKSK---
AJ581527_184277..185068      ------------------SKNVIYDRFKKLYHI-----------------LTFRKSK---
AF198100_277051..277506      ------------------------------------------------------------
AJ581527_254020..254475      ------------------------------------------------------------
D00295_5519..5974            ------------------------------------------------------------
AY318871_107734..108306      ------------------RIAKLEEKIKDLTTE---------------------------
AF198100_77355..77954        ------------NSLINQKISNLEVAVKGLSIK---------------------------
AJ581527_77987..78586        -----------NSLINQ-KISNLEVAVKGLSIK---------------------------
AF198100_189902..190627      ---------NNESNDEKLETEVDKLIFFI-------------------------------
AY318871_247920..249233      ---------SKSLEKNSLDAKNTQSIADKLRRF-----------------RFEGSSRSAK
AY318871_239086..239637      ------------------NSYVLDNESSY---------------------KRF-------
AY318871_242076..242606      ------------------------------------------------------------
AY318871_165725..166690      ---------KDKLLDLN-LIKFCYNDFMLVDTE-----------------VYC---TKKF
AY318871_246839..247831      ---------VKLDGIRDSLKTSISNISCKLPPP-----------------NSNEPPQLVI
AY318871_252945..253802      ---------LEERLKDKVNTSFPNNVHRLVISQ-----------------NDKDPNILKL
AY318871_251832..252677      ------------------HRMVISQNNEDSNIL-----------------KLYDYKPKV-
AY318871_257913..258392      --------------------------------------------------------K---
AY318871_250150..251199      ---------KERLISQE-RVKVNYNDFTLCDSE-----------------NYG---VREL
AY318871_251243..251779      ------------------------------DLV-----------------REYV------
U17141_1..345                ------------------------------------------------------------
AF198100_156366..157235      ---------RLQAERLNQEMNKYKTNILYFLMHT----------------NLTQYPVLIG
AY318871_196882..198072      ---------KERLLEQE-RVKINYNDFTLCDLE-----------------NYG---VREL
AY318871_195825..196838      ---------KERLLEQE-RVKINYNDFTLCDLE-----------------NYG---VREL
AY318871_260009..261124      ---------KERLLEQE-RVKINYNDFTLCDLE-----------------NYG---VREL
AY318871_204991..205989      ---------KERLLEQE-RVKINYNDFTLCDLE-----------------NYG---VREL
AY318871_203870..204946      ---------KERLLEQE-RVKINYNDFTLCDLE-----------------NYG---VREL
AY318871_200678..201718      ---------KERLLEQE-RVKINYNDFVLCDLE-----------------NYG---VREL
AY318871_258418..258822      ---------KERLLEQE-RVKINYNDFILCDLE-----------------NYG---VREL
AY318871_258876..259955      ---------KERLLEQE-RVKINYNDFTLCDLE-----------------NYG---VREL
                                                                                         

DQ356948_58348..60159        HLDLDFVTDLVIFDRLPNDYTVLFSMVRRGSRERDLAVWCVS
AF063866_45894..47237        NEIQELENNVQEVEKRHSQELQN-------------------
DQ356948_56371..58035        VLKGESAQKKREIESVTNLIVGINKTQAVKVTYLS-------
AF063866_59208..60803        ------------------------------------------
AF250284_115729..116352      ------------------------------------------
AF250284_28772..29077        ------------------------------------------
AF198100_187344..188279      KILYNRYKKMIFTKIPIRTIKI--------------------
AJ581527_178687..179622      KILYNRYKKMIFTKIPIRTIKI--------------------
AY318871_236520..237476      YEKRLIINKYKKDRKTYKAFKHYIGRYVLFYTVNNSLFVTND
AF198100_182017..182847      NQLSVSYKTVYIKSC---------------------------
AJ581527_173360..174190      NQLSVSYKTVYIKSC---------------------------
AY318871_230527..231354      ------------------------------------------
AY313847_12572..12823        ------------------------------------------
AY313847_186251..186502      ------------------------------------------
AY313848_12563..12814        ------------------------------------------
AF438165_14296..15024        ------------------------------------------
AY009089_12612..13340        ------------------------------------------
AY678276_12096..12524        ------------------------------------------
AF012825_19658..20383        ------------------------------------------
U01161_755..1480             ------------------------------------------
AF380138_9567..10295         ------------------------------------------
AY743598_4081..4809          ------------------------------------------
DQ011155_9566..10294         ------------------------------------------
DQ011154_9661..10389         ------------------------------------------
DQ011157_11347..12075        ------------------------------------------
AY741551_11081..11809        ------------------------------------------
DQ011153_11347..12075        ------------------------------------------
AY753185_11467..12195        ------------------------------------------
AY603973_11256..11984        ------------------------------------------
DQ011156_11864..12592        ------------------------------------------
Y16780_3921..4649            ------------------------------------------
X69198_3887..4615            ------------------------------------------
L22579_4584..5312            ------------------------------------------
U18337_3932..4660            ------------------------------------------
U18338_3921..4649            ------------------------------------------
U18340_4143..4871            ------------------------------------------
AF482758_25828..26556        ------------------------------------------
X94355_25426..26154          ------------------------------------------
AY678277_12034..12753        ------------------------------------------
AY678275_12034..12753        ------------------------------------------
AY243312_184741..185295      ------------------------------------------
AY484669_14018..14746        ------------------------------------------
M22812_278..832              ------------------------------------------
AY243312_9417..9962          ------------------------------------------
AY678276_12001..12132        ------------------------------------------
AY313848_12468..12602        ------------------------------------------
AY313847_12477..12611        ------------------------------------------
AY603355_6473..6748          ------------------------------------------
U94848_12263..12538          ------------------------------------------
AF095689_9014..9148          ------------------------------------------
AY603355_6934..7116          ------------------------------------------
AY678276_12502..12687        ------------------------------------------
AY313848_12959..13147        ------------------------------------------
AY243312_9937..10125         ------------------------------------------
AY243312_184578..184766      ------------------------------------------
DQ377945_15540..15728        ------------------------------------------
DQ377945_188487..188675      ------------------------------------------
AY313847_12968..13156        ------------------------------------------
AY313847_185918..186106      ------------------------------------------
AY386371_124262..124972      ------------------------------------------
AJ293568_134106..134810      ------------------------------------------
AY689436_145827..146561      ------------------------------------------
AY689437_148898..149632      ------------------------------------------
AY077832_132022..132741      ------------------------------------------
AY077833_132025..132744      ------------------------------------------
AY077834_131823..132542      ------------------------------------------
AY077835_131728..132447      ------------------------------------------
AY077836_131792..132511      ------------------------------------------
AF409138_132374..133096      ------------------------------------------
AF409137_132576..133298      ------------------------------------------
AF325528_132565..133287      ------------------------------------------
AF410153_132666..133406      IS----------------------------------------
AF170722_137135..137839      ------------------------------------------
L26342_665..1369             ------------------------------------------
AF170726_138665..139369      ------------------------------------------
AF198100_264005..264847      IETTAKPAVANNYE----------------------------
AJ581527_250308..251150      IETTAKPAVANNYE----------------------------
D00295_8844..9686            IETTAKPAVANNYE----------------------------
AY318871_234009..234839      ITRNETEDNDDVFV----------------------------
AF198100_191226..191699      ------------------------------------------
AJ581527_180382..180855      ------------------------------------------
AY318871_240422..241354      IKDLYELKTC--------------------------------
AF250284_89260..89670        ------------------------------------------
AF017791_522..968            ------------------------------------------
AF250284_25919..26983        LNNSKIDEVILLFNKLKEEQYNY-------------------
AF250284_95332..96420        LNNSNLDDVILLFNKLKEEQYNY-------------------
AF250284_96452..97498        LNNSNLDDVILLFNKLKEEQYNY-------------------
AY318871_332961..333749      I-----------------------------------------
AY318871_234912..236060      INSLLS------------------------------------
AF198100_185418..186644      INKIFSDN----------------------------------
AJ581527_176761..177987      INKIFSDN----------------------------------
AY318871_241402..241797      ------------------------------------------
AF198100_195121..195912      ------------------------------------------
AJ581527_184277..185068      ------------------------------------------
AF198100_277051..277506      ------------------------------------------
AJ581527_254020..254475      ------------------------------------------
D00295_5519..5974            ------------------------------------------
AY318871_107734..108306      ------------------------------------------
AF198100_77355..77954        ------------------------------------------
AJ581527_77987..78586        ------------------------------------------
AF198100_189902..190627      ------------------------------------------
AY318871_247920..249233      CHASTTSERPSKYFS---------------------------
AY318871_239086..239637      ------------------------------------------
AY318871_242076..242606      ------------------------------------------
AY318871_165725..166690      IEDLKSMNIIRKYA----------------------------
AY318871_246839..247831      KTEILK------------------------------------
AY318871_252945..253802      YDYKPEV-----------------------------------
AY318871_251832..252677      ------------------------------------------
AY318871_257913..258392      ------------------------------------------
AY318871_250150..251199      CIDLLNLDLVRKYT----------------------------
AY318871_251243..251779      ------------------------------------------
U17141_1..345                ------------------------------------------
AF198100_156366..157235      ------------------------------------------
AY318871_196882..198072      YNDLQNLDLVRKYT----------------------------
AY318871_195825..196838      YNDLQNLDLVRKYA----------------------------
AY318871_260009..261124      YNDLNNLDLVRKYA----------------------------
AY318871_204991..205989      YNDLNNLDLVRKYA----------------------------
AY318871_203870..204946      YNDLQNLDLVRKYA----------------------------
AY318871_200678..201718      YNDLQNLDLVRKYT----------------------------
AY318871_258418..258822      CNDLQNLDLVRKYA----------------------------
AY318871_258876..259955      CNDLQNLDLVRKYA----------------------------
                                                                       
