# Supplementary material for: Identification of multiple independent horizontal gene transfers into poxviruses using a comparative genomics approach
Source: BMC Evol Biol. 2008 Feb 27;8:67. doi: 10.1186/1471-2148-8-67 (PMC2268676; doi:10.1186/1471-2148-8-67)
Supplement: Additional file 8 — Multiple sequence alignments for all poxvirus families. [file 1471-2148-8-67-S8.gz › Network/Servers/gen153069.gen.tcd.ie/Users/kirsten/poxvirus/aln/130.aln]

CLUSTAL W (1.81) multiple sequence alignment

AY598436_101..1009           ---------MGDDVISELVKDLRVNTKN----------------RSDLSIKNFMYFLKCF
AY318871_72604..73680        MVKLTYVITGGSGFLGRHIVHTLIAFEPNVKEIRIYDTYIAQWVHDISKQSNVI-IVPII
Z29716_51..1160              MRTLVYVVTGGCGFLGRHIINNLILFESSLKEVRVYDL-DRPMLLDLVEKCNIIKIVPVI
AF198100_48116..49228        MRTLVYVVTGGCGFLGRHIINNLILFESSLKEVRVYDIRIDQWLLDLVEKCNIIKIVPVI
AJ581527_48754..49866        MRTLVYVVTGGCGFLGRHIINNLILFESSLKEVRVYDIRIDQWLLDLVEKCNIIKIVPVI
U60315_169622..170686        --MKVYAVTGGGGFIGSYIVRALLQCERTLIELRVIDVRWGT--KVSSRNVNVV-YIYC-
U86945_4225..5289            --MKVYAVTGGGGFIGSYIVRALLQCERTLIELRVIDVRWGT--KVSSRNVNVV-YIYC-
U32426_256..1320             --MKVYAVTGGGGFIGSYIVRALLQCERTLIELRVIDVRWGT--KVSSRNVNVV-YIYC-
Y16780_143936..144148        ------------------------------------------------------------
Y16780_144317..144502        --MTVYAVTGGAEFLGRYIVKLLISTDD-VQEIRVINVVEDP--QPLVSKVKVINYIQC-
X69198_143303..143488        --MTVYAVTGGAEFLGRYIVKLLISADD-VQEIRVINVVEDP--QPLVSKVKVINYIQC-
X69198_142502..143134        ------------------------------------------------------------
L22579_143101..143733        ------------------------------------------------------------
Y16780_143589..143894        ------------------------------------------------------------
AF012825_160152..161192      --MAVYAVTGGAGFLGRYIVKLLISADD-VQEIRVIDVEEDP--QPLTSKVKVINYIQC-
AF482758_168803..169840      --MAVYAVTGGAGFLGRHIVKLLISADD-VQEIRVIDVAEDP--QPLTSKVKVINYIQC-
AF438165_153578..154618      --MAVYAVTGGAGFLGRYIVKLLISADD-VQEIRVIDVVEDP--QPLTSKVKVINYIQC-
AY009089_151694..152734      --MAVYAVTGGAGFLGRYIVKLLISADD-VQEIRVIDVVEDP--QPLTSKVKVINYIQC-
DQ011157_150350..151390      --MAVYAVTGGAGFLGRYIVKLLISADD-VQEIRVIDIVEDP--QPITSKVKVINYIQC-
AY741551_150330..151370      --MAVYAVTGGAGFLGRYIVKLLISADD-VQEIRVIDIVEDP--QPITSKVKVINYIQC-
DQ011153_150350..151390      --MAVYAVTGGAGFLGRYIVKLLISADD-VQEIRVIDIVEDP--QPITSKVKVINYIQC-
AY753185_150526..151566      --MAVYAVTGGAGFLGRYIVKLLISADD-VQEIRVIDIVEDP--QPITSKVKVINYIQC-
AY603973_150271..151311      --MAVYAVTGGAGFLGRYIVKLLISADD-VQEIRVIDIVEDP--QPITSKVKVINYIQC-
DQ011156_150774..151814      --MAVYAVTGGAGFLGRYIVKLLISADD-VQEIRVIDIVEDP--QPITSKVKVINYIQC-
AF380138_150212..151252      --MAVYAVTGGAGFLGRYIVKLLISADD-VQEIRVIDIVEDP--QPITSKVKVINYIQC-
DQ011155_150336..151376      --MAVYAVTGGAGFLGRYIVKLLISADD-VQEIRVIDIVEDP--QPITSKVKVINYIQC-
DQ011154_150375..151415      --MAVYAVTGGAGFLGRYIVKLLISADD-VQEIRVIDIVEDP--QPITSKVKVINYIQC-
AY603355_136747..137787      --MAVYAVTGGAGFLGRYIVKLLISADD-VQEIRVIDIVEDP--QPITSKVKVINYIQC-
U94848_142537..143577        --MAVYAVTGGAGFLGRYIVKLLISADD-VQEIRVIDIVEDP--QPITSKVKVINYIQC-
M35027_150693..151733        --MAVYAVTGGAGFLGRYIVKLLISADD-VQEIRVIDIVEDP--QPITSKVKVINYIQC-
DQ377945_157051..158091      --MAVYAVTGGAGFLGRYIVKLLISADD-VQEIRVIDIVEDP--QPITSKVKVINYIQC-
AF095689_151396..152436      --MAVYAVTGGAGFLGRYIVKLLISADD-VQEIRVIDIVEDP--QPITSKVKVINYIQC-
AY313847_154490..155530      --MAVYAVTGGAGFLGRYIVKLLISADD-VQEIRVIDIVEDP--QPITSKVKVINYIQC-
AY313848_154545..155585      --MAVYAVTGGAGFLGRYIVKLLISADD-VQEIRVIDIVEDP--QPITSKVKVINYIQC-
AY678277_154356..155396      --MAVYAVTGGAGFLGRYIVKLLISADD-VQEIRVIDIVEDP--QPITSKVKVINYIQC-
AY678275_154357..155397      --MAVYAVTGGAGFLGRYIVKLLISADD-VQEIRVIDIVEDP--QPITSKVKVINYIQC-
AY678276_155275..154238      --MAVYAVTGGAGFLGRYIVKLLISADD-VQEIRVIDIVEDP--QPITSKVKVINYIQC-
X94355_168244..169284        --MAVYAVTGGAGFLGRYIVKLLISADD-VQEIRVIDIVEDP--QPITSKVKVINYIQC-
M72474_1837..2877            --MAVYAVTGGAGFLGRYIVKLLISADD-VQEIRVIDIVEDP--QPITSKVKVINYIQC-
D11079_9677..10717           --MAVYAVTGGAGFLGRYIVKLLISADD-VQEIRVIDIVEDP--QPITSKVKVINYIQC-
AY243312_151693..152733      --MAVYAVTGGAGFLGRYIVKLLISADD-VQEIRVIDIVEDP--QPITSKVKVINYIQC-
AY484669_156518..157558      --MAVYAVTGGAGFLGRYIVKLLISADD-VQEIRVIDIVEDP--QPITSKVKVINYIQC-
AJ293568_120427..121458      --MSVYSVIGGCGFIGKFIVNMLLS-DSLVNEIRVIDLKTEN--ITLIKNEVTIKYHQC-
AF410153_117486..118520      --MSVYAVIGGCGFIGKFIVSLLLESDKIISEIRVLDIKSIN--SIIVRENICVKYQQC-
AY689436_129596..128550      --MSVYAVLGGCGFIGKFIVKLLLECDKLISEIRVIDIKTDN--KESIKDDVQISYHQC-
AY689437_132691..131645      --MSVYAVLGGCGFIGKFIVKLLLECDKLISEIRVIDIKTDN--KESIKDDVQISYHQC-
                                                                                         

AY598436_101..1009           QDRFNITLQALYNKETKIKTITDQDIFFFIEHRSKAYIFFLSYIAKRYLDIDLDPIKSIK
AY318871_72604..73680        GDVRNRYSLDSALQYADVVIHSAAVIDTIGIIPKDVVMDVNVNGTKNVIDSCILNGVRVL
Z29716_51..1160              GDVRNKSTLDEALRSADVVIHIASINDVAGKFTNDSIMDVNINGTKNVVDSCLYNGVRVL
AF198100_48116..49228        GDVRNKSTLDEALRSADVVIHIASINDVAGKFTNDSIMDVNINGTKNVVDSCLYNGVRVL
AJ581527_48754..49866        GDVRNKSTLDEALRSADVVIHIASINDVAGKFTNDSIMDVNINGTKNVVDSCLYNGVRVL
U60315_169622..170686        -DVCDTARLCAALEGVDVLIHTAGLVDVMGEYSEDEIYRANVHGTHSALSACVCAGVRFV
U86945_4225..5289            -DVCDTARLCAALEGVDVLIHTAGLVDVMGEYSEDEIYRANVHGTHSALSACVCAGVRFV
U32426_256..1320             -DVCDTARLCAALEGVDVLIHTAGLVDVMGEYSEDEIYRANVHGTHSALSACVCAGVRFV
Y16780_143936..144148        ------------------------------------------------------------
Y16780_144317..144502        -DIND-------------------------------------------------------
X69198_143303..143488        -DIND-------------------------------------------------------
X69198_142502..143134        ------------------------------------------------------------
L22579_143101..143733        ------------------------------------------------------------
Y16780_143589..143894        ------------------------------------------------------------
AF012825_160152..161192      -DINDFDKVREALDGVNLIIHTAALVDVFGKYTDNEIMKVNYYGTQTILAACVDLGIKYL
AF482758_168803..169840      -DINDFDKVREALDGVNLIIHTAALVDVFGKYTNNEIMRVNYYGTQTILAACVDLGIKYL
AF438165_153578..154618      -DINDFDKVKEALDGVNLIIHTAALVDVFGKYTDNEIMKVNYYGTQTILAACVDLGIKYL
AY009089_151694..152734      -DINDFDKVKEALDGVNLIIHTAALVDVFGKYTDNEIMKVNYYGTQTILAACVDLGIKYL
DQ011157_150350..151390      -DINDFDKVREALDGVNLIIHTAALVDVFGKYTDNEIMKVNYYGTQTILAACVDLGIKYL
AY741551_150330..151370      -DINDFDKVREALDGVNLIIHTAALVDVFGKYTDNEIMKVNYYGTQTILAACVDLGIKYL
DQ011153_150350..151390      -DINDFDKVREALDGVNLIIHTAALVDVFGKYTDNEIMKVNYYGTQTILAACVDLGIKYL
AY753185_150526..151566      -DINDFDKVREALDGVNLIIHTAALVDVFGKYTDNEIMKVNYYGTQTILAACVDLGIKYL
AY603973_150271..151311      -DINDFDKVREALDGVNLIIHTAALVDVFGKYTDNEIMKVNYYGTQTILAACVDLGIKYL
DQ011156_150774..151814      -DINDFDKVREALDGVNLIIHTAALVDVFGKYTDNEIMKVNYYGTQTILAACVDLGIKYL
AF380138_150212..151252      -DINDFDKVREALDGVNLIIHTAALVDVFGKYTDNEIMKVNYYGTQTILAACVDLGIKYL
DQ011155_150336..151376      -DINDFDKVREALDGVNLIIHTAALVDVFGKYTDNEIMKVNYYGTQTILAACVDLGIKYL
DQ011154_150375..151415      -DINDFDKVREALDGVNLIIHTAALVDVFGKYTDNEIMKVNYYGTQTILAACVDLGIKYL
AY603355_136747..137787      -DINDFDKVREALDGVNLIIHTAALVDVFGKYTDNEIMKVNYYGTQTILAACVDLGIKYL
U94848_142537..143577        -DINDFDKVREALDGVNLIIHTAALVDVFGKYTDNEIMKVNYYGTQTILAACVDLGIKYL
M35027_150693..151733        -DINDFDKVREALDGVNLIIHTAALVDVFGKYTDNEIMKVNYYGTQTILAACVDLGIKYL
DQ377945_157051..158091      -DINDFDKVREALDGVNLIIHTAALVDVFGKYTDNEIMKVNYYGTQTILAACVDLGIKYL
AF095689_151396..152436      -DINDFDKVREALDGVNLIIHTAALVDVFGKYTDNEIMKVNYYGTQTILAACVDLGIKYL
AY313847_154490..155530      -DINDFDKVREALNGVNLIIHTAALVDVFGKYTDNEIMKVNYYGTQTILAACVDLGIKYL
AY313848_154545..155585      -DINDFDKVREALNGVNLIIHTAALVDVFGKYTDNEIMKVNYYGTQTILAACVDLGIKYL
AY678277_154356..155396      -DINDFDKVREALDGVNLIIHTAALVDVFGKYTDNEIMKVNYYGTQTILAACVDLGIKYL
AY678275_154357..155397      -DINDFDKVREALDGVNLIIHTAALVDVFGKYTDNEIMKVNYYGTQTILAACVDLGIKYL
AY678276_155275..154238      -DINDFDKVREALDGVNLIIHTAALVDVFGKYTDNEIMKVNYYGTQTILAACVDLGIKYL
X94355_168244..169284        -DINDFDKVREALDGVNLIIHTAALVDVFGKYTDNEIMKVNYYGTQTILAACVDLGIKYL
M72474_1837..2877            -DINDFDKVREALDGVNLIIHTAALVDVFGKYTDNEIMKVNYYGTQTILAACVDLGIKYL
D11079_9677..10717           -DINDFDKVREALDGVNLIIHTAALVDVFGKYTDNEIMKVNYYGTQTILAACVDLGIKYL
AY243312_151693..152733      -DINDFDKVREALDGVNLIIHTAALVDVFGKYTDNEIMKVNYYGTQTILAACVDLGIKYL
AY484669_156518..157558      -DINDFDKVREALDGVNLIIHTAALVDVFGKYTDNEIMKVNYYGTQTILAACVDLGIKYL
AJ293568_120427..121458      -DIKNLEELVKLTSGVNVVIHCAALNNAYVNIPDEEVYSINFKGTKNVIDACITNEIEFL
AF410153_117486..118520      -DILNSTDILNQLKGVDVIIYSLSIKNT-DIYTDDEILDVNVSGIRNVIEACIKNSIEFL
AY689436_129596..128550      -DVCSLVDLTNILKGVDLVITTVSISSLNGVYTDEQIYEMNITSIKNVITACVRNGIEYL
AY689437_132691..131645      -DVCSLIDLTNILKGVDLVITTVSISSLNGVYTDEQIYDMNITSIRNVVTACVRNGIEYL
                                                                                         

AY598436_101..1009           KYRAHLDIISGNYLSYPVK---------EKKGTPYLKNEEL-EKLYDELDSYDKIGFLIL
AY318871_72604..73680        IYTSSIKVTGPNNRGDHMIDGNENTNYNSVHKDVYPLSKSLAEKYVLDADGTTSNIGIRL
Z29716_51..1160              VYTSSYSAVGPNFLGDAMIRGNENTYYQSNHKEAYPLSKQLSEKYILEANGTMSNIGLRL
AF198100_48116..49228        VYTSSYSAVGPNFLGDAMIRGNENTYYQSNHKEAYPLSKQLSEKYILEANGTMSNIGLRL
AJ581527_48754..49866        VYTSSYSAVGPNFLGDAMIRGNENTYYQSNHKEAYPLSKQLSEKYILEANGTMSNIGLRL
U60315_169622..170686        VYTSSMEVVGPNMRAEPFV-GDEKTEYESCHQHCYPRSKAEAEELVLSSNGRRVRGGQRM
U86945_4225..5289            VYTSSMEVVGPNMRAEPFV-GDEKTEYESCHQHCYPRSKAEAEELVLSSNGRRVRGGQRM
U32426_256..1320             VYTSSMEVVGPNMRAEPFV-GDEKTEYESCHQHCYPRSKAEAEELVLSSNGRRVRGGQRM
Y16780_143936..144148        -----MEAIGPNKHGDPFI-GHEHTLYDISPGHVYAKSKRMVEQLVMKANNSVIMNGAKL
Y16780_144317..144502        ------------------------------------------------------------
X69198_143303..143488        ------------------------------------------------------------
X69198_142502..143134        -----MEAIGPNKHGNPFI-GHEHTLYDISPGHVYAKSKRMVEQLVTKANNSVIMNGAKL
L22579_143101..143733        -----MEAIGPNKHGNPFI-GHEHTLYDISPGHVYAKSKRMVEQLVMKANNSVIMNGAKL
Y16780_143589..143894        ------------------------------------------------------------
AF012825_160152..161192      IYTSSMEAIGPNKHGDPFI-GHEHTLYDISPGHVYAKSKRMAEQLVMKANNSVIMNGAKL
AF482758_168803..169840      IYTSSMEAIGPNKHGDPFI-GHEHTLYDISPGHVYAKSKRMAEQLVMKANNSVIMNGAKL
AF438165_153578..154618      IYTSSMEAIGPNKHGDPFI-GHEYTLYDISPGHVYAKSKRMAEQLVMKANNSVIMNGAKL
AY009089_151694..152734      IYTSSMEAIGPNKHGDPFI-GHEYTLYDISPGHVYAKSKRMAEQLVMKANNSVIMNGAKL
DQ011157_150350..151390      IYTSSMEAIGPNKHGNPFI-GHEHTLYDISPGHVYAKSKRMAEQLVMKANNSVIMNGAKL
AY741551_150330..151370      IYTSSMEAIGPNKHGNPFI-GHEHTLYDISPGHVYAKSKRMAEQLVMKANNSVIMNGAKL
DQ011153_150350..151390      IYTSSMEAIGPNKHGNPFI-GHEHTLYDISPGHVYAKSKRMAEQLVMKANNSVIMNGAKL
AY753185_150526..151566      IYTSSMEAIGPNKHGNPFI-GHEHTLYDISPGHVYAKSKRMAEQLVMKANNSVIMNGAKL
AY603973_150271..151311      IYTSSMEAIGPNKHGNPFI-GHEHTLYDISPGHVYAKSKRMAEQLVMKANNSVIMNGAKL
DQ011156_150774..151814      IYTSSMEAIGPNKHGNPFI-GHEHTLYDISPGHVYAKSKRMAEQLVMKANNSVIMNGAKL
AF380138_150212..151252      IYTSSMEAIGPNKHGNPFI-GHEHTLYDISPGHVYAKSKRMAEQLVMKANNSVIMNGAKL
DQ011155_150336..151376      IYTSSMEAIGPNKHGNPFI-GHEHTLYDISPGHVYAKSKRMAEQLVMKANNSVIMNGAKL
DQ011154_150375..151415      IYTSSMEAIGPNKHGNPFI-GHEHTLYDISPGHVYAKSKRMAEQLVMKANNSVIMNGAKL
AY603355_136747..137787      IYTSSMEAIGPNKHGDPFI-GHEHTLYDISPGHVYAKSKRMAEQLVMKANNSVIMNGAKL
U94848_142537..143577        IYTSSMEAIGPNKHGDPFI-GHEHTLYDISPGHVYAKSKRMAEQLVMKANNSVIMNGAKL
M35027_150693..151733        IYTSSMEAIGPNKHGDPFI-GHEHTLYDISPGHVYAKSKRMAEQLVMKANNSVIMNGAKL
DQ377945_157051..158091      IYTSSMEAIGPNKHGDPFI-GHEHTLYDISPGHVYAKSKRMAEQLVMKANNSVIMNGAKL
AF095689_151396..152436      IYTSSMEAIGPNKHGDPFI-GHEHTLYDISPGHVYAKSKRMAEQLVMKANNSVIMNGAKL
AY313847_154490..155530      IYTSSMEAIGPNKHGDPFI-GHEHTLYDISPGHVYAKSKRMAEQLVMKANNSVIMNGAKL
AY313848_154545..155585      IYTSSMEAIGPNKHGDPFI-GHEHTLYDISPGHVYAKSKRMAEQLVMKANNSVIMNGAKL
AY678277_154356..155396      IYTSSMEAIGPNKHGDPFI-GHEHTLYDISPGHVYAKSKRMAEQLVMKANNSVIMNGAKL
AY678275_154357..155397      IYTSSMEAIGPNKHGDPFI-GHEHTLYDISPGHVYAKSKRMAEQLVMKANNSVIMNGAKL
AY678276_155275..154238      IYTSSMEAIGPNKHGDPFI-GHEHTLYDISPGHVYAKSKRMAEQLVMKANNSVIMNGAKL
X94355_168244..169284        IYTSSMEAIGPNKHGDPFI-GHEHTLYDISPGHVYAKSKRMAEQLVMKANNSVIMNGAKL
M72474_1837..2877            IYTSSMEAIGPNKHGDPFI-GHEHTLYDISPGHVYAKSKRMAEQLVMKANNSVIMNGAKL
D11079_9677..10717           IYTSSMEAIGPNKHGDPFI-GHEHTLYDISPGHVYAKSKRMAEQLVMKANNSVIMNGAKL
AY243312_151693..152733      IYTSSMEAIGPNKHGDPFI-GHEHTLYDISPGHVYAKSKRMAEQLVMKANNSVIMNGAKL
AY484669_156518..157558      IYTSSMEAIGPNKHGDPFI-GHEHTLYDISPGHVYAKSKRMAEQLVMKANNSVIMNGAKL
AJ293568_120427..121458      VFTSCMSVIGPNKTGDVFI-GNEYNSYYTSFNNAYSSSKSDAEKIIISSNGIQVGNNKTL
AF410153_117486..118520      IYTGCYESIGPNKLGDPFV-GNEETEYNIQHPTTYAFSKYTAEKIVIAYNNVRLLNNNTL
AY689436_129596..128550      IYTGDSSSIGPNKLGKPFF-GNENTSYESIHDNLYCKSKLLSEEIVISSNGINIENLKTL
AY689437_132691..131645      IYTGDSSSIGPNKLGKPFF-GNENTSYESIHDNLYCKSKLLSEEIVISSNGINIENLKTL
                                                                                         

AY598436_101..1009           ITTGMR---------------------RGALIKCDRSKIDYSYKVPIISTIEKGNVLTKY
AY318871_72604..73680        YTCALRPLHIYGEFCPTLESIYKKARKSGT-IYKYAKDNVIQSSVYAGNVAWMHLLAARN
Z29716_51..1160              CTCALRPLGVFGEYCPVLETLYRRSYKSRK-MYKYADDKVFHSRVYAGNVAWMHILAARN
AF198100_48116..49228        CTCALRPLGVFGEYCPVLETLYRRSYKSRK-MYKYADDKVFHSRVYAGNVAWMHILAARN
AJ581527_48754..49866        CTCALRPLGVFGEYCPVLETLYRRSYKSRK-MYKYADDKVFHSRVYAGNVAWMHILAARN
U60315_169622..170686        LTCALRPPGVYGEGNQLLLRLAKNYVRMGLHVPRTVCENALQSRVYVGNVAWMHVLAARA
U86945_4225..5289            LTCALRPPGVYGEGNQLLLRLAKNYVRMGLHVPRTVCENALQSRVYVGNVAWMHVLAARA
U32426_256..1320             LTCALRPPGVYGEGNQLLLRLAKNYVRMGLHVPRTVCENALQSRVYVGNVAWMHVLAARA
Y16780_143936..144148        YTCCQDP-----------------------------------------------------
Y16780_144317..144502        ------------------------------------------------------------
X69198_143303..143488        ------------------------------------------------------------
X69198_142502..143134        YTCCLRPTGIYGGGDKLTKVFYEQCTQHGNIMYRTVDDDAVHSRVYVGNVAWMHVLAVKY
L22579_143101..143733        YTCCLRPTGIYGGGDKLTKVFYEQCTQHGNIMYRTVDDDAVHSRVYVGNVAWMHVLAVKY
Y16780_143589..143894        -------------------------------MYCTVDDDAVHNRVYVGNVAWMHVLAVKY
AF012825_160152..161192      YTCCLRPTEIYGEGDKLMKVFYKQCKQHGNIMYRTVDDGAVHSRVYVGNVAWMHVLAAKY
AF482758_168803..169840      YTCCLRPTGIYGEGDKLTKVFYEQCKQHGNIMYRTVDDDAVHSRVYVGNVAWMHVLAAKY
AF438165_153578..154618      YTCCLRPTGIYGEGDKLTKVFYEQCKQHGNIMYRTVDDDAVHSRVYVGNVAWMHVLAAKY
AY009089_151694..152734      YTCCLRPTGIYGEGDKLTKVFYEQCKQHGNIMYRTVDDDAVHSRVYVGNVAWMHVLAAKY
DQ011157_150350..151390      YTCCLRPTGIYGEGDKLTKVFYEQCKQHGNIMYRTVDDDAVHSRVYVGNVAWMHVLAAKY
AY741551_150330..151370      YTCCLRPTGIYGEGDKLTKVFYEQCKQHGNIMYRTVDDDAVHSRVYVGNVAWMHVLAAKY
DQ011153_150350..151390      YTCCLRPTGIYGEGDKLTKVFYEQCKQHGNIMYRTVDDDAVHSRVYVGNVAWMHVLAAKY
AY753185_150526..151566      YTCCLRPTGIYGEGDKLTKVFYEQCKQHGNIMYRTVDDDAVHSRVYVGNVAWMHVLAAKY
AY603973_150271..151311      YTCCLRPTGIYGEGDKLTKVFYEQCKQHGNIMYRTVDDDAVHSRVYVGNVAWMHVLAAKY
DQ011156_150774..151814      YTCCLRPTGIYGEGDKLTKVFYEQCKQHGNIMYRTVDDDAVHSRVYVGNVAWMHVLAAKY
AF380138_150212..151252      YTCCLRPTGIYGEGDKLTKVFYEQCKQHGNIMYRTVDDDAVHSRVYVGNVAWMHVLAAKY
DQ011155_150336..151376      YTCCLRPTGIYGEGDKLTKVFYEQCKQHGNIMYRTVDDDAVHSRVYVGNVAWMHVLAAKY
DQ011154_150375..151415      YTCCLRPTGIYGEGDKLTKVFYEQCKQHGNIMYRTVDDDAVHSRVYVGNVAWMHVLAAKY
AY603355_136747..137787      YTCCLRPTGIYGEGDKLMKVFYEQCKQHGNIMYRTVDDNAVHSRVYVGNAAWMHVLAAKY
U94848_142537..143577        YTCCLRPTGIYGEGDKLMKVFYEQCKQHGNIMYRTVDDNAVHSRVYVGNAAWMHVLAAKY
M35027_150693..151733        YTCCLRPTGIYGEGDKLTKVFYEQCKQHGNIMYRTVDDNAVHSRVYVGNAAWMHVLAAKY
DQ377945_157051..158091      YTCCLRPTGIYGEGDKLTKVFYEQCKQHGNIMYRTVDDNAVHSRVYVGNAAWMHVLAAKY
AF095689_151396..152436      YTCCLRPTGIYGEGDKLTKVFYEQCKQHGNIMYRTVDDNAVHSRVYVGNAAWMHVLAAKY
AY313847_154490..155530      YTCCLRPTGIYGEGDKLTKVFYEQCKQHGNIMYRTVDDNAVHSRVYVGNAAWMHVLAAKY
AY313848_154545..155585      YTCCLRPTGIYGEGDKLTKVFYEQCKQHGNIMYRTVDDNAVHSRVYVGNAAWMHVLAAKY
AY678277_154356..155396      YTCCLRPTRIYGEGDKLTKVFYEQCKQHGNIMYRTVDDDAVHSRVYVGNVAWMHVLAAKY
AY678275_154357..155397      YTCCLRPTRIYGEGDKLTKVFYEQCKQHGNIMYRTVDDDAVHSRVYVGNVAWMHVLAAKY
AY678276_155275..154238      YTCCLRPTRIYGEGDKLTKVFYEQCKQHGNIMYRTVDDDAVHSRVYVGNVAWMHVLAAKY
X94355_168244..169284        YTCCLRPTGIYGEGDKLTKVFYEQCKQHGNIMYRTVDDDAVHSRVYVGNAAWMHVLAAKY
M72474_1837..2877            YTCCLRPTGIYGEGDKLTKVFYEQCKQHGNIMYRTVDDDAVHSRVYVGNVAWMHVLAAKY
D11079_9677..10717           YTCCLRPTGIYGEGDKLTKVFYEQCKQHGNIMYRTVDDDAVHSRVYVGNVAWMHVLAAKY
AY243312_151693..152733      YTCCLRPTGIYGEGDKLTKVFYEQCKQHGNIMYRTVDDDAVHSRVYVGNVAWMHVLAAKY
AY484669_156518..157558      YTCCLRPTGIYGEGDKLTKVFYEQCKQHGNIMYRTVDDDAVHSRVYVGNVAWMHVLAAKY
AJ293568_120427..121458      KTCALRPTGVYGEENYMLKNLYNYSKKNNNKMLMTVPKGTKSSRVYVGNVAWMHVLAARQ
AF410153_117486..118520      KTCVLRPLNVYGEGNYTLKYIYEESKKNGYRMKRISRDNIKHSRVYVGNVAWMHVLAARQ
AY689436_129596..128550      KTCVLRPVDTYGEENYTLKRIYEYCKNNNNMMPMVVPKTIKTSRVYVGNVAWMHVLAARQ
AY689437_132691..131645      KTCVLRPVDTYGEENYTLKRIYEYCKNNNNMMPMVVPKTIKTSRVYVGNVAWMHVLAARQ
                                                                                         

AY598436_101..1009           TLNPEIIHLLKENPTFNF-YTAATLRTLINRCKKILNKHIKTHIFRFTFARLV-LNTKNN
AY318871_72604..73680        MIERGNHSPLRGEFYYCYDHSPSESYNEFN---MHFLRSLGLQLKRIPLPICI-IRLIAY
Z29716_51..1160              MIENGQHSPLCKNVYYCYDTSPTEHYHDFN---MHFFNQLGMDLRNTCLPLWC-LRFIAN
AF198100_48116..49228        MIENGQHSPLCNNVYYCYDTSPTEHYHDFN---MHFFNQLGMDLRNTCLPLWC-LRFIAN
AJ581527_48754..49866        MIENGQHSPLCKNVYYCYDTSPTEHYHDFN---MHFFNQLGMDLRNTCLPLWC-LRFIAN
U60315_169622..170686        LQEPD--SRLPGNAYFCYDHSPCMDYEAFN---VMLLRSFGVELGGPRLPRAL-LTVAAY
U86945_4225..5289            LQEPD--SRLPGNAYFCYDHSPCMDYEAFN---VMLLRSFGVELGGPRLPRAL-LTVAAY
U32426_256..1320             LQEPD--SRLPGNAYFCYDHSPCMDYEAFN---VMLLRSFGVELGGPRLPRAL-LTVAAY
Y16780_143936..144148        ------------------------------------------------------LEFTEK
Y16780_144317..144502        ------------------------------------------------------------
X69198_143303..143488        ------------------------------------------------------------
X69198_142502..143134        IQYPG--SEIKGNAYFCYGYSPSCSYDMFN---LLLMKPLGIE-QGSRIPRWM-LKMYTC
L22579_143101..143733        IQYPG--SEIKGNAYFCYGYSPSCSYDMFN---LLLMKPLGIE-QGSRIPRWM-LKMYTC
Y16780_143589..143894        IQYPG--SEIKGNAYVCYGYSPSCSYDMFN---LLLMKPLGIE-QGSRIPRWM-LKMYTC
AF012825_160152..161192      IQYPG--SEIKGNAYFCYDNSPSCSYDMFN---LLLMKPLGIE-QGSRVPRWV-LKTHAC
AF482758_168803..169840      IQYPG--SEIKGNAYFCYDYSPSCSYDMFN---LLLMKPLGIE-QGSRIPRWM-LKMYAC
AF438165_153578..154618      IQYPG--SEIKGNAYFCYDYSPSCSYDMFN---LLLMKPLGIE-QGSRIPRWM-LKMYAC
AY009089_151694..152734      IQYPG--SEIKGNAYFCYDYSPSCSYDMFN---LLLMKPLGIE-QGSRIPRWM-LKMYAC
DQ011157_150350..151390      IQYPG--SAIKGNAYFCYDYSPSCSYDMFN---LLLMKPLGIE-QGSRIPRWM-LKMYAY
AY741551_150330..151370      IQYPG--SAIKGNAYFCYDYSPSCSYDMFN---LLLMKPLGIE-QGSRIPRWM-LKMYAY
DQ011153_150350..151390      IQYPG--SAIKGNAYFCYDYSPSCSYDMFN---LLLMKPLGIE-QGSRIPRWM-LKMYAY
AY753185_150526..151566      IQYPG--SAIKGNAYFCYDYSPSCSYDMFN---LLLMKPLGIE-QGSRIPRWM-LKMYAY
AY603973_150271..151311      IQYPG--SAIKGNAYFCYDYSPSCSYDMFN---LLLMKPLGIE-QGSRIPRWM-LKMYAY
DQ011156_150774..151814      IQYPG--SAIKGNAYFCYDYSPSCSYDMFN---LLLMKPLGIE-QGSRIPRWM-LKMYAY
AF380138_150212..151252      IQYPG--SAIKGNAYFCYDYSPSCSYDMFN---LLLMKPLGIE-QGSRIPRWM-LKMYAC
DQ011155_150336..151376      IQYPG--SAIKGNAYFCYDYSPSCSYDMFN---LLLMKPLGIE-QGSRIPRWM-LKMYAC
DQ011154_150375..151415      IQYPG--SAIKGNAYFCYDYSPSCSYDMFN---LLLMKPLGIE-QGSRIPRWM-LKMYAC
AY603355_136747..137787      IQYPG--SEIKGNAYFCYDYSPSCSYDMFN---LLLMKPLGIE-QGSRIPRWM-LKMYAC
U94848_142537..143577        IQYPG--SEIKGNAYFCYDYSPSCSYDMFN---LLLMKPLGIE-QGSRIPRWM-LKMYAC
M35027_150693..151733        IQYPG--SKIKGNAYFCYDYSPSCSYDMFN---LLLMKPLGIE-QGSRIPRWM-LKMYAC
DQ377945_157051..158091      IQYPG--SKIKGNAYFCYDYSPSCSYDMFN---LLLMKPLGIE-QGSRIPRWM-LKMYAC
AF095689_151396..152436      IQYPG--SKIKGNAYFCYDYSPSCSYDMFN---LLLMKPLGIE-QGSRIPRWM-LKMYAC
AY313847_154490..155530      IQYPG--SKIKGNAYFCYDYSPSCSYDMFN---LLLMKPLGIE-QGSRIPRWM-LKMYAC
AY313848_154545..155585      IQYPG--SKIKGNAYFCYDYSPSCSYDMFN---LLLMKPLGIE-QGSRIPRWM-LKMYAC
AY678277_154356..155396      IQYPG--SEIKGNAYFCYDYSPSCSYDMFN---LLLMKPLGIE-QGSRIPRWM-LKMYAC
AY678275_154357..155397      IQYPG--SEIKGNAYFCYDYSPSCSYDMFN---LLLMKPLGIE-QGSRIPRWM-LKMYAC
AY678276_155275..154238      IQYPG--SEIKGNAYFCYDYSPSCSYDMFN---LLLMKPLGIE-QGSRIPRWM-LKMYAC
X94355_168244..169284        IQYPG--SEIKGNAYFCYDYSPSCSYDMFN---LLLMKPLGIE-QGSRIPRWM-LKMYAC
M72474_1837..2877            IQYPG--SEIKGNAYFCYDYSPSCSYDMFN---LLLMKPLGIE-QGSRIPRWM-LKMYAC
D11079_9677..10717           IQYPG--SEIKGNAYFCYDYSPSCSYDMFN---LLLMKPLGIE-QGSRIPRWM-LKMYAC
AY243312_151693..152733      IQYPG--SEIKGNAYFCYDYSPSCSYDMFN---LLLMKPLGIE-QGSRIPRWM-LKMYAC
AY484669_156518..157558      IQYPG--SKIKGNAYFCYDYSPSCSYDMFN---LLLMKPLGIE-QGSRIPRWM-LKMYAC
AJ293568_120427..121458      IQSPK--SKIPGNVYFCYDYSPYCEYDQFN---LLILSQLNI--KEMYVPLWM-LKILSE
AF410153_117486..118520      IQNPN--SSIPGNIYYCYDMSPCCEYDIFN---LLILSQLNVT-EGNKMPLWISLCILKV
AY689436_129596..128550      IQNPN--SKIPGNVYYCYDLSPCCEYDVFN---LMLMEPLGIE-EGKQIPLWL-SKIASI
AY689437_132691..131645      IQNPN--SKIPGNVYYCYDLSPCCEYDVFN---LMLMEPLGIE-EGKQIPLWI-SKIASI
                                                                                         

AY598436_101..1009           AQN-----VQVLLDH-----ANLSTTQTSYIKETYQDKSQRLNLPWQLRDEKQFALPKFL
AY318871_72604..73680        FNK----GIRILLSPICKYKSFLNPYTLTIECTNFTVVTDKAFIKFGYVPLYRWEDCKNR
Z29716_51..1160              INK----GLRVLLSPICSYTPLLNPYTLIKECTTFTIETDKAFKDFGYVPLYTWEESRSK
AF198100_48116..49228        INK----GLRVLLSPICSYTPLLNPYTLIKECTTFTIETDKAFKDFGYVPLYTWEESRSK
AJ581527_48754..49866        INK----GLRVLLSPICSYTPLLNPYTLIKECTTFTIETDKAFKDFGYVPLYTWEESRSK
U60315_169622..170686        TNAALQWLLRQLGIRFS---PLLNPYTLAVANACFVIRTRKAREHMGYEPIHNWKQSRKN
U86945_4225..5289            TNAALQWLLRQLGIRFS---PLLNPYTLAVANACFVIRTRKAREHMGYEPIHNWKQSRKN
U32426_256..1320             TNAALQWLLRQLGIRFS---PLLNPYTLAVANACFVIRTRKAREHMGYEPIHNWKQSRKN
Y16780_143936..144148        ETN---------------------------------------------------------
Y16780_144317..144502        ------------LIR---------------------------------------------
X69198_143303..143488        ------------LIR---------------------------------------------
X69198_142502..143134        KND-----MKRILFRKP---SLLNNYTLKISNTTFEAR-QQCRTRFQLLPYL--------
L22579_143101..143733        KND-----MKRILFRKP---SLLNNYTLKISNTTFEAH-QQCRTRFQLLPYL--------
Y16780_143589..143894        KNN-----MKRILFRKP---SLLNNYT---------------------------------
AF012825_160152..161192      KND-----IKRILFRKS---SLLNKYTLKISNTAFEVRTNKAELDFNYSPIFDVDVAFER
AF482758_168803..169840      KND-----MKRILFRKP---SLLNNYTLKIYNTTFEVRTNNAELDFNYSPIFDVDVAFER
AF438165_153578..154618      KND-----MKRILFRKP---SLLNNYTLKISNTTFEVRTNNAELDFNYSPIFDVDVAFER
AY009089_151694..152734      RND-----MKRILFRKP---SLLNNYTLKISNTTFEVRTNNAELDFNYSPIFDVDVAFER
DQ011157_150350..151390      KND-----MKRILFRKP---SILNNYTLKISNTTFEVRTNNAELDFNYSPIFDVDVAFER
AY741551_150330..151370      KND-----MKRILFRKP---SILNNYTLKISNTTFEVRTNNAELDFNYSPIFDVDVAFER
DQ011153_150350..151390      KND-----MKRILFRKP---SILNNYTLKISNTTFEVRTNNAELDFNYSPIFDVDVAFER
AY753185_150526..151566      KND-----MKRILFRKP---SILNNYTLKISNTTFEVRTNNAELDFNYSPIFDVDVAFER
AY603973_150271..151311      KND-----MKRILFRKP---SILNNYTLKISNTTFEVRTNNAELDFNYSPIFDVDVAFER
DQ011156_150774..151814      KND-----MKRILFRKP---SILNNYTLKISNTTFEVRTNNAELDFNYSPIFDVDVAFER
AF380138_150212..151252      KND-----MKRILFRKP---SILNNYTLKISNTTFEVRTNNAELDFNYSPIFDVDVAFER
DQ011155_150336..151376      KND-----MKRILFRKP---SILNNYTLKISNTTFEVRTNNAELDFNYSPIFDVDVAFER
DQ011154_150375..151415      KND-----MKRILFRKP---SILNNYTLKISNTTFEVRTNNAELDFNYSPIFDVDVAFER
AY603355_136747..137787      KND-----MKRILFRKP---SLLNNYTLKISNTTFEVRTNNAELDFNYSPIFNVDVAFER
U94848_142537..143577        KND-----MKRILFRKP---SLLNNYTLKISNTTFEVRTNNAELDFNYSPIFNVDVAFER
M35027_150693..151733        KND-----MKRILFRKP---SLLNNYTLKISNTTFEVRTNNAELDFNYSPIFDVDVAFKR
DQ377945_157051..158091      KND-----MKRILFRKP---SLLNNYTLKISNTTFEVRTNNAELDFNYSPIFDVDVAFER
AF095689_151396..152436      KND-----MKRILFRKP---SLLNNYTLKISNTTFEVRTNNAELDFNYSPIFDVDVAFER
AY313847_154490..155530      KND-----MKRILFRKP---SLLNNYTLKISNTTFEVRTNNAELDFNYSPIFDVDVAFER
AY313848_154545..155585      KND-----MKRILFRKP---SLLNNYTLKISNTTFEVRTNNAELDFNYSPIFDVDVAFER
AY678277_154356..155396      KND-----MKRILFRKP---SLLNNYTLKISNTTFEVRTNNAELDFNYSPIFDVDVAFER
AY678275_154357..155397      KND-----MKRILFRKP---SLLNNYTLKISNTTFEVRTNNAELDFNYSPIFDVDVAFER
AY678276_155275..154238      KND-----MKRILFRKP---SLLNNYTLKISNTTFEVRTNNAELDFNYSPIFDVDVAFER
X94355_168244..169284        KND-----MKRILFRKP---SLLNNYTLKISNTTFEVRTNNAELDFNYSPIFDVDVAFER
M72474_1837..2877            KND-----MKRILFRKP---SLLNNYTLKISNTTFEVRTNNAELDFNYSPIFNVDVAFER
D11079_9677..10717           KND-----MKRILFRKP---SLLNNYTLKISNTTFEVRTNNAELDFNYSPIFNVDVAFER
AY243312_151693..152733      KND-----MKRILFRKP---SLLNNYTLKISNTTFEVRTNNAELDFNYSPIFNVDVAFER
AY484669_156518..157558      KND-----MKRILFRKP---SLLNNYTLKISNTTFEVRTNNAELDFNYSPIFNVDVAFER
AJ293568_120427..121458      --------SKMLGIEKC---PMLNKYMIYISSSTFIVKTNKAFIDFDYVPMFSFDESLSR
AF410153_117486..118520      NKK-----IHKM--------NVLNESMLKTINSTFIVSTDKAYIDFGYMPIFTVNEAFER
AY689436_129596..128550      FNK-------KIRKNNPDEYPMLSRDILFKAITQFIVNTNKAN-EFGYKPIFFPDESFER
AY689437_132691..131645      FNK-------KIRKNNPGEYPMLSRDILFKAITQFIVNTNKAN-EFGYKPIFFPDESFER
                                                                                         

AY598436_101..1009           TREHILLFCK---------
AY318871_72604..73680        TREWLKSL-----------
Z29716_51..1160              TQLWIRELEAKSSSQKPKS
AF198100_48116..49228        TQLWIRELEAKSSSQKPKS
AJ581527_48754..49866        TQLWIRELEAKSSSQKPKS
U60315_169622..170686        TTRWLRSQLAS--------
U86945_4225..5289            TTRWLRSQLAS--------
U32426_256..1320             TTRWLRSQLAS--------
Y16780_143936..144148        -------------------
Y16780_144317..144502        -------------------
X69198_143303..143488        -------------------
X69198_142502..143134        -------------------
L22579_143101..143733        -------------------
Y16780_143589..143894        -------------------
AF012825_160152..161192      TRKWLEELE----------
AF482758_168803..169840      TRKWL-ESE----------
AF438165_153578..154618      TRKWLEESE----------
AY009089_151694..152734      TRKWLEESE----------
DQ011157_150350..151390      TRKWLEESE----------
AY741551_150330..151370      TRKWLEESE----------
DQ011153_150350..151390      TRKWLEESE----------
AY753185_150526..151566      TRKWLEESE----------
AY603973_150271..151311      TRKWLEESE----------
DQ011156_150774..151814      TRKWLEESE----------
AF380138_150212..151252      TRKWLEESE----------
DQ011155_150336..151376      TRKWLEESE----------
DQ011154_150375..151415      TRKWLEESE----------
AY603355_136747..137787      TRKWLEESE----------
U94848_142537..143577        TRKWLEESE----------
M35027_150693..151733        TRKWLEESE----------
DQ377945_157051..158091      TRKWLEESE----------
AF095689_151396..152436      TRKWLEESE----------
AY313847_154490..155530      TRKWLEESE----------
AY313848_154545..155585      TRKWLEESE----------
AY678277_154356..155396      TRKWLEESE----------
AY678275_154357..155397      TRKWLEESE----------
AY678276_155275..154238      TRKWLEESE----------
X94355_168244..169284        TRKWLEESE----------
M72474_1837..2877            TRKWLEESE----------
D11079_9677..10717           TRKWLEESE----------
AY243312_151693..152733      TRKWLEESE----------
AY484669_156518..157558      TRKWLEESE----------
AJ293568_120427..121458      TSNWIKSICE---------
AF410153_117486..118520      TSNWLRDICDN--------
AY689436_129596..128550      TTSWLKCISEK--------
AY689437_132691..131645      TTSWLKCISEK--------
                                                
