# Supplementary material for: Identification of multiple independent horizontal gene transfers into poxviruses using a comparative genomics approach
Source: BMC Evol Biol. 2008 Feb 27;8:67. doi: 10.1186/1471-2148-8-67 (PMC2268676; doi:10.1186/1471-2148-8-67)
Supplement: Additional file 8 — Multiple sequence alignments for all poxvirus families. [file 1471-2148-8-67-S8.gz › Network/Servers/gen153069.gen.tcd.ie/Users/kirsten/poxvirus/aln/131.aln]

CLUSTAL W (1.81) multiple sequence alignment

X94355_31175..31723          MSSIRFIACLCLISVLGNCHD-DPYYQPFDKLNITLDIYTYEDLV-PYTVDNDLPRPNDD
AF438165_17857..18405        MSSIRFIACIYLISVFGNCHE-DPYYQPFDKLNITLDIYTYEDLV-PYTVDNDLPNPNDD
AY009089_16172..16720        MSSIRFIACIYLISVFGNCHE-DPYYQPFDKLNITLDIYTYEDLV-PYTVDNDLPNPNDD
AF482758_31599..32156        MTAIRFIACLCLISVFGNCRSVDPYYQPFDKLNITLDIYTYEDLV-PYTVDNDLPNPNDD
AY678276_18170..17640        MSSIRFIACLCLIFIFGNCHD-DPYYQPFDKLNITLDIYTYEDLV-PYTVDN-------D
M22812_5975..6508            MSSIRFIACLYLISIFGNCHE-DPYYQPFNKLNITLDIYTYEDLV-PYTVDN-------D
AY243312_15111..15644        MSSIRFIACLYLISIFGNCHE-DPYYQPFNKLNITLDIYTYEDLV-PYTVDN-------D
AY313848_18090..18623        MSAIRFIACLCLIFVLGNCHD-DPYYQPFNKLNITLDIYTYEDLV-PYTVDN-------D
AF095689_14657..15190        MSSIRFIACLCLIFVLGNCHD-DPYYQPFDKLNITLDIYTYEDLV-PYTVDN-------D
M35027_18179..18733          MSSIRFIACLYLISIFGNCHE-DPYYQPFDKLNITLDIYTYEDLV-PYTVDNDLPNPNDD
AY603355_12012..12545        MSAIRFIACLYLISIFGNCHE-DPYYQPFDKLNITLDIYTYEDLV-PYTVDN-------D
U94848_17802..18335          MSAIRFIACLYLISIFGNCHE-DPYYQPFDKLNITLDIYTYEDLV-PYTVDN-------D
DQ377945_20643..21176        MSAIRFIACLYLISIFGNCHE-DPYYQPFDKLNITLDIYTYEDLV-PYTVDN-------D
AY313847_18077..18610        MSAIRFIACLYLISIFGNCHE-DPYYQPFDKLNITLDIYTYEDLV-PYTVDN-------D
AY678277_17714..18247        MSAIRFIACLCLISIFGNCHE-DPYYQPFNKLNITLDIYTYEDLV-PYTVDN-------D
AY678275_17714..18247        MSAIRFIACLCLISIFGNCHE-DPYYQPFNKLNITLDIYTYEDLV-PYTVDN-------D
AY484669_19747..20280        MSAIRFIACLCLIFVLGNCHE-DPYYQPFDKLNITLDIYTYEDLV-PYTVDN-------D
AF438165_171442..171723      ------------------------------------------------------------
AY009089_169567..169848      ------------------------------------------------------------
AF482758_187140..187685      -MYKKLITFLFVIGAIASYS--NNEYTPFNKLSVKLYIDGVDNIENSYT-DN--------
AF012825_178451..178996      -MYKKLITFLFVIGAVASYS--NNEYTPFNKLSVKLYIDGVDNIENSYT-DN--------
DQ011157_168652..169200      -MYKKLITFLFVIGAVASYS--NNEYTPFNKLSVKLYIDGVDNIENSYTDDN--------
AY741551_168617..169165      -MYKKLITFLFVIGAVASYS--NNEYTPFNKLSVKLYIDGVDNIENSYTDDN--------
DQ011153_168652..169200      -MYKKLITFLFVIGAVASYS--NNEYTPFNKLSVKLYIDGVDNIENSYTDDN--------
AY753185_168846..169394      -MYKKLITFLFVIGAVASYS--NNEYTPFNKLSVKLYIDGVDNIENSYTDDN--------
AY603973_168583..169131      -MYKKLITFLFVIGAVASYS--NNEYTPFNKLSVKLYIDGVDNIENSYTDDN--------
DQ011156_169111..169659      -MYKKLITFLFVIGAVASYS--NNEYTPFNKLSVKLYIDGVDNIENSYTDDN--------
AF380138_166458..167006      -MYKKLITFLFVIGAVASYS--NNEYTPFNKLSVKLYIDGVDNIENSYTDDN--------
DQ011155_166448..166996      -MYKKLITFLFVIGAVASYS--NNEYTPFNKLSVKLYIDGVDNIENSYTDDN--------
DQ011154_166506..167054      -MYKKLITFLFVIGAVASYS--NNEYTPFNKLSVKLYIDGVDNIENSYTDDN--------
X94355_186630..187178        -MYKNLITFLFVIGAVASYS--NNEYTPFNKLSVKLYIDGVDNIENSYTDDN--------
AY678277_172598..173146      -MYKKLITFLFVIGALASYS--NNEYTPFNKLSVKLYIDGVDNIENSYTDDN--------
AY678275_172599..173147      -MYKKLITFLFVIGALASYS--NNEYTPFNKLSVKLYIDGVDNIENSYTDDN--------
AF120160_60..608             -MYKKLITFLFVIGAVASYS--NNEYTPFNKLSVKLYIDGVDNIENSYTDDN--------
DQ377945_175288..175836      -MYKKLITFLFVIGAVASYS--NNEYTPFNKLSVKLYIDGVDNIENSYTDDN--------
AY313847_172759..173307      -MYKKLITFLFVIGAVASYS--NNEYTPFNKLSVKLYIDGVDNIENSYTDDN--------
AY313848_172785..173333      -MYKKLITFLFVIGAVASYS--NNEYTPFNKLSVKLYIDGVDNIENSYTDDN--------
AF095689_169661..170209      -MYKKLITFLFVIGAVASYS--NNEYTPFNKLSVKLYIDGVDNIENSYTDDN--------
AY484669_174861..175409      -MYKKLITFLFVIGALASYS--NNEYTPFNKLSVKLYIDGVDNIENSYTDDN--------
AY603355_151243..151776      -MYKKLITFLFVIGALASYS--NNEYTPFNKLSVKLYIDGVDNIENSYTDDN--------
U94848_157033..157566        -MYKKLITFLFVIGALASYS--NNEYTPFNKLSVKLYIDGVDNIENSYTDDN--------
D11079_27952..28500          -MYKKLITFLFVIGALASYS--NNEYTPFNKLSVKLYIDGVDNIENSYTDDN--------
M58056_121..669              -MYKKLITFLFVIGALASYS--NNEYTPFNKLSVKLYIDGVDNIENSYTDDN--------
M35027_168991..169539        -MYKKLITFLFVIGALASYS--NNEYTPFNKLSVKLYIDGVDNIENSYTDDN--------
AY243312_169968..170516      -MYKKLITFLFVIGALASYS--NNEYTPFNKLSVKLYIDGVDNIENSYTDDN--------
AY678276_172510..173055      -MYKKLITFLFVIGALASYS--NNEYTPFNKLSVKLYIDGVDNIENSYTDDN--------
                                                                                         

X94355_31175..31723          TTSFVKIYFKNFWITVMTKWCAPFIDTVSVYTSHDNLNIQFYTRDEYDTQSEDKICTIDV
AF438165_17857..18405        TTSFVKIYFKNFWITVMTKWCASFIDTVSLYTSHDNLNIQFYSRDEYDTQSEDKICTIDV
AY009089_16172..16720        TTSFVKIYFKNFWITVMTKWCASFIDTVSLYTSHDNLNIQFYSRDEYDTQSEDKICTIDV
AF482758_31599..32156        TTSFVKIYFKKFWITVMTKWCSPFIDTVSVYTSHDNLNIQFYSRDEYDTQSEDKICTIDV
AY678276_18170..17640        TTSFVKIYFKNFWITVMTKWCAPFIDTVSVYTSHDNLNIEFYTRDEYDTQSEDKICTIDV
M22812_5975..6508            TTSFVKIYFKKFWITVMTKWCAPFIDTVSVYTSHDNLNIEFYTRDEYDTQSEDKICTIDV
AY243312_15111..15644        TTSFVKIYFKKFWITVMTKWCAPFIDTVSVYTSHDNLNIEFYTRDEYDTQSEDKICTIDV
AY313848_18090..18623        TTSFVKIYFKKFWITVMTKWCAPFIDTVSVYTSHDNLNIEFYTRDEYDTQSEDKICTIDV
AF095689_14657..15190        TTSFVKIYFKKFWITVMTKWCAPFIDTVSVYTSHDNLNIQFYSRDEYDTQSEDKICTIDV
M35027_18179..18733          TTSFVKIYFKNFWITVMTKWCAPFIDTVSVYTSHDNLNIQFYSRDEYDTQSEDKICTIDV
AY603355_12012..12545        TTSFVKIYFKNFWITVMTKWCAPFIDTVSVYTSHDNLNIQFYSRDEYDTQSEDKICTIDV
U94848_17802..18335          TTSFVKIYFKNFWITVMTKWCAPFIDTVSVYTSHDNLNIQFYSRDEYDTQSEDKICTIDV
DQ377945_20643..21176        TTSFVKIYFKKFWITVMTKWCAPFIDTVSVYTSHDNLNIQFYSRDEYDTQSEDKICTIDV
AY313847_18077..18610        TTSFVKIYFKKFWITVMTKWCAPFIDTVSVYTSHDNLNIQFYSRDEYDTQSEDKICTIDV
AY678277_17714..18247        TTSFVKIYFKNFWITVMTKWCAPFIDTVSVYTSHDNLNIQFYSRDEYDTQSEDKICTIDV
AY678275_17714..18247        TTSFVKIYFKNFWITVMTKWCAPFIDTVSVYTSHDNLNIQFYSRDEYDTQSEDKICTIDV
AY484669_19747..20280        TTSFVKIYFKNFWITVMTKWCAPFIDTVSVYTSHDNLNIQFYSRDEYDTQSEDKICTIDV
AF438165_171442..171723      ----------------------------------------MYTIDSSTIQRRGHTCKIST
AY009089_169567..169848      ----------------------------------------MYTIDSSTIQRRGHTCKIST
AF482758_187140..187685      --NELVLNFKEYTVSIITESCDIGFDSIDIDVIDDYKILDMYTIGSSTIQRRGHTCRIST
AF012825_178451..178996      --NELVLNFKEYTISIITESCDVGFDSIDIDVINDYKILDMYTIDSSTIQRRGHTCKIST
DQ011157_168652..169200      --NELVLNFKEYTISIITESCDVGFDSIDIDVINDYKIIDMYTIDSSTIQRRGHTCRIST
AY741551_168617..169165      --NELVLNFKEYTISIITESCDVGFDSIDIDVINDYKIIDMYTIDSSTIQRRGHTCRIST
DQ011153_168652..169200      --NELVLNFKEYTISIITESCDVGFDSIDIDVINDYKIIDMYTIDSSTIQRRGHTCRIST
AY753185_168846..169394      --NELVLNFKEYTISIITESCDVGFDSIDIDVINDYKIIDMYTIDSSTIQRRGHTCRIST
AY603973_168583..169131      --NELVLNFKEYTISIITESCDVGFDSIDIDVINDYKIIDMYTIDSSTIQRRGHTCRIST
DQ011156_169111..169659      --NELVLNFKEYTISIITESCDVGFDSIDIDVINDYKIIDMYTIDSSTIQRRGHTCRIST
AF380138_166458..167006      --NELVLNFKEYTISIITESCDVGFDSIDIDVINDYKIIDMYTIDSSTIQRREHTCRIST
DQ011155_166448..166996      --NELVLNFKEYTISIITESCDVGFDSIDIDVINDYKIIDMYTIDSSTIQRREHTCRIST
DQ011154_166506..167054      --NELVLNFKEYTISIITESCDVGFDSIDIDVINDYKIIDMYTIDSSTIQRREHTCRIST
X94355_186630..187178        --NELVLNFKEYTISIITESCDVGFDSIDIDVINDYKIIDMYTIDSSTIQRRGHTCKIST
AY678277_172598..173146      --NELVLNFKEYTISIITESCDVGFDSIDINVINDYKIIDMYTIDSSTIQRRGHTCRIST
AY678275_172599..173147      --NELVLNFKEYTISIITESCDVGFDSIDINVINDYKIIDMYTIDSSTIQRRGHTCRIST
AF120160_60..608             --NELVLNFKEYTISIITESCDVGFDSIDIDVINDYKIIDMYTIDSSTIQRRGHTCRIST
DQ377945_175288..175836      --NELVLNFKEYTISIITESCDVGFDSIDIDVINDYKIIDMYTIDSSTIQRRGHTCRIST
AY313847_172759..173307      --NELVLNFKEYTISIITESCDVGFDSIDIDVINDYKIIDMYTIDSSTIQRRGHTCRIST
AY313848_172785..173333      --NELVLNFKEYTISIITESCDVGFDSIDIDVINDYKIIDMYTIDSSTIQRRGHTCRIST
AF095689_169661..170209      --NELVLNFKEYTISIITESCDVGFDSIDIDVINDYKIIDMYTIDSSTIQRRGHTCRIST
AY484669_174861..175409      --NELVLNFKEYTISIITESCDVGFDSIDIDVINDYKIIDMYTIDSSTIQRRGHTCRIST
AY603355_151243..151776      --NELVLNFKEYTISIITESCDVGFDSIDIDVINDYKIIDM-----STIQRRGHTCRIST
U94848_157033..157566        --NELVLNFKEYTISIITESCDVGFDSIDIDVINDYKIIDM-----STIQRRGHTCRIST
D11079_27952..28500          --NELVLNFKEYTISIITESCDVGFDSIDIDVINDYKIIDMYTIDSSTIQRRGHTCRIST
M58056_121..669              --NELVLNFKEYTISIITESCDVGFDSIDIDVINDYKIIDMYTIDSSTIQRRGHTCRIST
M35027_168991..169539        --NELVLNFKEYTISIITESCDVGFDSIDIDVINDYKIIDMYTIDSSTIQRRGHTCRIST
AY243312_169968..170516      --NELVLNFKEYTISIITESCDVGFDSIDIDVINDYKIIDMYTIDSSTIQRRGHTCRIST
AY678276_172510..173055      --NELVLNFKEYTISIITESCDVGFDSIDIDVINDYKIIDMYTIDSSTIQRRGHTCRIST
                                                                     :        *   : * *..

X94355_31175..31723          KARCKHRTKREV-TVQQEAYRYSLSSDLSCFDSIDLEIDLIETNRTDTTVLKSYEL----
AF438165_17857..18405        KARCKHLTKREV-IVQQEAYRYSLSSDLSCFDSIDLEIDLIETNSTDTTVLKSYDL----
AY009089_16172..16720        KARCKHLTKREV-IVQQEAYRYSLSSDLSCFDSIDLEIDLIETNSTDTTVLKSYDL----
AF482758_31599..32156        KARCDRLTKPEV-TVQEEAYRYSLSSDLSCFDSIDLDIDLIETNSTDTTVLKSYEL----
AY678276_18170..17640        KARCNHLTKREV-TVQQEAYRYSLSSDLSCFDSIDLDIDLIETNSTDTTVLKSYEL----
M22812_5975..6508            KARCNHLTKPEV-TVQKEAYRYSLSSDLSCFDSIDLDIDLIETNSTDTTVLKSYEL----
AY243312_15111..15644        KARCNHLTKPEV-TVQKEAYRYSLSSDLSCFDSIDLDIDLIETNSTDTTVLKSYEL----
AY313848_18090..18623        KARCNHLTKPEV-TVQKEAYRYSLSSDLSCFDSIDLDIDLIETNSTDTTVLKSYEL----
AF095689_14657..15190        KARCNHLTKPEV-TVQKEAYRYSLSSDLSCFDSIDLDIDLIETNSTDTTVLKSYEL----
M35027_18179..18733          KARCKHLTKREV-TVQKEAYRYSLSSDLSCFDSIDLDIDLIETNSTDTTVLKSYEL----
AY603355_12012..12545        KARCKHLTKREV-TVQQEAYRYSLSSDLSCFDSIDLEIDLIETNSTDTTVLKSYEL----
U94848_17802..18335          KARCKHLTKREV-TVQQEAYRYSLSSDLSCFDSIDLEIDLIETNSTDTTVLKSYEL----
DQ377945_20643..21176        KARCKHLTKREV-TVQQEAYRYSLSSDLSCFDSIDLEIDLIETNSTDTTVLKSYEL----
AY313847_18077..18610        KARCKHLTKREV-TVQQEAYRYSLSSDLSCFDSIDLEIDLIETNSTDTTVLKSYEL----
AY678277_17714..18247        KARCNHLTKPEV-TVQQEAYRYSLSSDLSCFDSIDLDIDLIETNSTDTTVLKSYEL----
AY678275_17714..18247        KARCNHLTKPEV-TVQQEAYRYSLSSDLSCFDSIDLDIDLIETNSTDTTVLKSYEL----
AY484669_19747..20280        KARCNHLTKREV-TVQQEAYRYSLSSDLSCFDSIDLDIDLIETNSTDTTVLKSYEL----
AF438165_171442..171723      KLSCHYDKHPYIHKY--DELQYSITTEGKCYKGIKYEISMMN----DDILLRQHTLKIGS
AY009089_169567..169848      KLSCHYDKHPYIHKY--DELQYSITTEGKCYKGIKYEISMMN----DDILLRQHTLKIGS
AF482758_187140..187685      KLSCHYDKHPYIHKYEGDERQYSITAEGKCYKGIKYEISMMN----DDILLRQHTLKIGS
AF012825_178451..178996      KLSCHYDKHPYIHKYEGDERQYSITAEGKCYKGIKYEISMMH----DDTLLRKHTLKIGS
DQ011157_168652..169200      KLSCHYDKYPYIHKYEGDERQYSITAEGKCYKGIKYEISMMN----DDTLLRKHTLKIGF
AY741551_168617..169165      KLSCHYDKYPYIHKYEGDERQYSITAEGKCYKGIKYEISMMN----DDTLLRKHTLKIGF
DQ011153_168652..169200      KLSCHYDKYPYIHKYEGDERQYSITAEGKCYKGIKYEISMMN----DDTLLRKHTLKIGF
AY753185_168846..169394      KLSCHYDKYPYIHKYEGDERQYSITAEGKCYKGIKYEISMMN----DDTLLRKHTLKIGF
AY603973_168583..169131      KLSCHYDKYPYIHKYEGDERQYSITAEGKCYKGIKYEISMMN----DDTLLRKHTLKIGF
DQ011156_169111..169659      KLSCHYDKYPYIHKYEGDERQYSITAEGKCYKGIKYEISMMN----DDTLLRKHTLKIGF
AF380138_166458..167006      KLSCYYDKYPYIHKYEGDERQYSITAEGKCYKGIKYEISMMN----DDTLLRKHTLKIGF
DQ011155_166448..166996      KLSCHYDKYPYIHKYEGDERQYSITAEGKCYKGIKYEISMMN----DDTLLRKHTLKIGF
DQ011154_166506..167054      KLSCHYDKYPYIHKYEGDERQYSITAEGKCYKGIKYEISMMN----DDTLLRKHTLKIGF
X94355_186630..187178        KLSCHYDKYPYIHKYDGDERQYSITAEGKCYKGIKYEISMMN----DDTLLRKHTLKIGS
AY678277_172598..173146      KLSCHYDKYPYIHKYDGDERQYSITAEGKCYKGIKYEISMIN----DDTLLRKHTLKIGS
AY678275_172599..173147      KLSCHYDKYPYIHKYDGDERQYSITAEGKCYKGIKYEISMIN----DDTLLRKHTLKIGS
AF120160_60..608             KLSCHYDKYPYIHKYDGDERQYSITAEGKCYKGIKYEISMIN----DDTLLRKHTLKIGS
DQ377945_175288..175836      KLSCHYDKYPYIHKYDGDERQYSITAEGKCYKGIKYEISMIN----DDTLLRKHTLKIGS
AY313847_172759..173307      KLSCHYDKYPYIHKYDGDERQYSITAEGKCYKGIKYEISMIN----DDTLLRKHTLKIGS
AY313848_172785..173333      KLSCHYDKYPYIHKYDGDERQYSITAEGKCYKGIKYEISMIN----DDTLLRKHTLKIGS
AF095689_169661..170209      KLSCHYDKYPYIHKYDGDERQYSITAEGKCYKGIKYEISMIN----DDTLLRKHTLKIGS
AY484669_174861..175409      KLSCHYDKYPYIHKYDGDEQQYSITAEGKCYKGIKYEISMIN----DDTLLRKHTLKIGS
AY603355_151243..151776      KLSCHYDKYPYIHKYDGDERQYSITAEGKCYKGIKYEISMIN----DDTLLRKHTLKIGS
U94848_157033..157566        KLSCHYDKYPYIHKYDGDERQYSITAEGKCYKGIKYEISMIN----DDTLLRKHTLKIGS
D11079_27952..28500          KLSCHYDKYPYIHKYDGDERQYSITAEGKCYKGIKYEISMIN----DDTLLRKHTLKIGS
M58056_121..669              KLSCHYDKYPYIHKYDGDERQYSITAEGKCYKGIKYEISMIN----DDTLLRKHTLKIGS
M35027_168991..169539        KLSCHYDKYPYIHKYDGDERQYSITAEGKCYKGIKYEISMIN----DDTLLRKHTLKIGS
AY243312_169968..170516      KLSCHYDKYPYIHKYDGDERQYSITAEGKCYKGIKYEISMIN----DDTLLRKHTLKIGS
AY678276_172510..173055      KLSCHYDKYPYIHKYDGDERQYSITAEGKCYKGIKYEISMIN----DDTLLRKHTLKIGS
                             *  *   .   :     :  .**:::: .*:..*. :*.::     *  :*..: *    

X94355_31175..31723          --MLPARTKST--------
AF438165_17857..18405        --MLPARTKST--------
AY009089_16172..16720        --MLPARTKST--------
AF482758_31599..32156        --MLPKRAKSIHN------
AY678276_18170..17640        --MLPKRAKSIHN------
M22812_5975..6508            --MLPKRAKSIHN------
AY243312_15111..15644        --MLPKRAKSIHN------
AY313848_18090..18623        --MLPKRAKSIHN------
AF095689_14657..15190        --MLPKRAKSIHN------
M35027_18179..18733          --MLPKRAKSIHN------
AY603355_12012..12545        --MLPKRAKSIHN------
U94848_17802..18335          --MLPKRAKSIHN------
DQ377945_20643..21176        --MLPKRAKSIHN------
AY313847_18077..18610        --MLPKRAKSIHN------
AY678277_17714..18247        --MLPKRAKSIHN------
AY678275_17714..18247        --MLPKRAKSIHN------
AY484669_19747..20280        --MLPKRAKSIHN------
AF438165_171442..171723      TNIFDSHGHSNTYYSKYDL
AY009089_169567..169848      TNIFDSHGHSNTYYSKYDL
AF482758_187140..187685      TNIFDRHEHSNIYYPKYDL
AF012825_178451..178996      TYIFDRHGHSNTYYSKYDF
DQ011157_168652..169200      TYIFDRHGHSNTYYSKYDF
AY741551_168617..169165      TYIFDRHGHSNTYYSKYDF
DQ011153_168652..169200      TYIFDRHGHSNTYYSKYDF
AY753185_168846..169394      TYIFDRHGHSNTYYSKYDF
AY603973_168583..169131      TYIFDRHGHSNTYYSKYDF
DQ011156_169111..169659      TYIFDRHGHSNTYYSKYDF
AF380138_166458..167006      TYIFDRHGHSNTYYSKYDF
DQ011155_166448..166996      TYIFDRHGHSNTYYSKYDF
DQ011154_166506..167054      TYIFDRHGHSNTYYSKYDF
X94355_186630..187178        TYIFDRHGHSNTYYSKYDF
AY678277_172598..173146      TYIFDRHGHSNTYYSKYDF
AY678275_172599..173147      TYIFDRHGHSNTYYSKYDF
AF120160_60..608             TYIFDRHGHSNTYYSKYDF
DQ377945_175288..175836      TYIFDRHGHSNTYYSKYDF
AY313847_172759..173307      TYIFDRHGHSNTYYSKYDF
AY313848_172785..173333      TYIFDRHGHSNTYYSKYDF
AF095689_169661..170209      TYIFDRHGHSNTYYSKYDF
AY484669_174861..175409      TYIFDRHGHSNTYYSKYDF
AY603355_151243..151776      TYIFDRHGHSNTYYSKYDF
U94848_157033..157566        TYIFDRHGHSNTYYSKYDF
D11079_27952..28500          TYIFDRHGHSNTYYSKYDF
M58056_121..669              TYIFDRHGHSNTYYSKYDF
M35027_168991..169539        TYIFDRHGHSNTYYSKYDF
AY243312_169968..170516      TYIFDRHGHSNTYYSKYDF
AY678276_172510..173055      TYIFDRHGHSNTYYSKYDF
                               ::  . :*         
