# Supplementary material for: Identification of multiple independent horizontal gene transfers into poxviruses using a comparative genomics approach
Source: BMC Evol Biol. 2008 Feb 27;8:67. doi: 10.1186/1471-2148-8-67 (PMC2268676; doi:10.1186/1471-2148-8-67)
Supplement: Additional file 8 — Multiple sequence alignments for all poxvirus families. [file 1471-2148-8-67-S8.gz › Network/Servers/gen153069.gen.tcd.ie/Users/kirsten/poxvirus/aln/132.aln]

CLUSTAL W (1.81) multiple sequence alignment

U60315_183788..185650        MGPRAQRARSTLRKLRRALCGRQDSPARARTPENRHFARKCARTCEHGYAHTHTCEDTPA
AF198100_49280..51118        ------------------------------------------------------------
AJ581527_49918..51756        ------------------------------------------------------------
AY318871_74682..76433        ------------------------------------------------------------
AF063866_114944..115345      ------------------------------------------------------------
Y16780_140262..140681        ------------------------------------------------------------
X69198_139238..139657        ------------------------------------------------------------
L22579_139837..140256        ------------------------------------------------------------
Y16780_139907..140275        ------------------------------------------------------------
X69198_138883..139251        ------------------------------------------------------------
L22579_139482..139850        ------------------------------------------------------------
AF438165_150798..151031      ------------------------------------------------------------
AY009089_148915..149148      ------------------------------------------------------------
AF095689_148156..148584      ------------------------------------------------------------
AY313847_151287..151715      ------------------------------------------------------------
AJ574802_121..1320           ------------------------------------------------------------
AJ574805_121..1320           ------------------------------------------------------------
AF012825_156107..157306      ------------------------------------------------------------
AJ574801_143..1342           ------------------------------------------------------------
AJ574803_121..1320           ------------------------------------------------------------
AJ574804_121..1320           ------------------------------------------------------------
Y16780_139484..139708        ------------------------------------------------------------
X69198_138460..138684        ------------------------------------------------------------
X94355_164211..165419        ------------------------------------------------------------
DQ377945_153079..153759      ------------------------------------------------------------
AF482758_164799..166028      ------------------------------------------------------------
AY243312_147590..148477      ------------------------------------------------------------
D11079_5574..6461            ------------------------------------------------------------
AY484669_152523..153728      ------------------------------------------------------------
AY603355_133373..134005      ------------------------------------------------------------
D11079_6458..6886            ------------------------------------------------------------
AY243312_148474..148902      ------------------------------------------------------------
AY313848_151335..151763      ------------------------------------------------------------
M61187_11956..13281          ------------------------------------------------------------
X57318_11956..13281          ------------------------------------------------------------
M35027_146695..147906        ------------------------------------------------------------
AY603355_132816..133067      ------------------------------------------------------------
AY313847_150523..150921      ------------------------------------------------------------
AF095689_147386..148072      ------------------------------------------------------------
AY678275_150357..151568      ------------------------------------------------------------
AY678277_150356..151567      ------------------------------------------------------------
AJ309297_428..1678           ------------------------------------------------------------
AY678276_150233..151441      ------------------------------------------------------------
AY313848_150565..150969      ------------------------------------------------------------
                                                                                         

U60315_183788..185650        KEHGHLGEHECLRGHGHAHAYEERCENKHKHLHAHEHTHERHGRAPRRLALTAPLPLLLL
AF198100_49280..51118        ---------------------------------------------------------MFY
AJ581527_49918..51756        ---------------------------------------------------------MFY
AY318871_74682..76433        ----------------------------------------------------------MN
AF063866_114944..115345      ------------------------------------------------------------
Y16780_140262..140681        ------------------------------------------------------------
X69198_139238..139657        ------------------------------------------------------------
L22579_139837..140256        ------------------------------------------------------------
Y16780_139907..140275        ------------------------------------------------------------
X69198_138883..139251        ------------------------------------------------------------
L22579_139482..139850        ------------------------------------------------------------
AF438165_150798..151031      ------------------------------------------------------------
AY009089_148915..149148      ------------------------------------------------------------
AF095689_148156..148584      ------------------------------------------------------------
AY313847_151287..151715      ------------------------------------------------------------
AJ574802_121..1320           ------------------------------------------------------------
AJ574805_121..1320           ------------------------------------------------------------
AF012825_156107..157306      ------------------------------------------------------------
AJ574801_143..1342           ------------------------------------------------------------
AJ574803_121..1320           ------------------------------------------------------------
AJ574804_121..1320           ------------------------------------------------------------
Y16780_139484..139708        ------------------------------------------------------------
X69198_138460..138684        ------------------------------------------------------------
X94355_164211..165419        ------------------------------------------------------------
DQ377945_153079..153759      ------------------------------------------------------------
AF482758_164799..166028      ------------------------------------------------------------
AY243312_147590..148477      ------------------------MMVLLHAVYSIVFVDVIIIKVQRYINDILTLDIFYL
D11079_5574..6461            ------------------------MMVLLHAVYSIVFVDVIIIKVQRYINDILTLDIFYL
AY484669_152523..153728      ------------------------------------------------------------
AY603355_133373..134005      ------------------------------------------------------------
D11079_6458..6886            ------------------------------------------------------------
AY243312_148474..148902      ------------------------------------------------------------
AY313848_151335..151763      ------------------------------------------------------------
M61187_11956..13281          ------------------------MMVLLHAVYSIVFVDVIIIKVQRYINDILTLDIFYL
X57318_11956..13281          ------------------------MMVLLHAVYSIVFVDVIIIKVQRYINDILTLDIFYL
M35027_146695..147906        ------------------------------------------------------------
AY603355_132816..133067      ------------------------------------------------------------
AY313847_150523..150921      ------------------------------------------------------------
AF095689_147386..148072      ------------------------------------------------------------
AY678275_150357..151568      ------------------------------------------------------------
AY678277_150356..151567      ------------------------------------------------------------
AJ309297_428..1678           ------------------------------------------------------------
AY678276_150233..151441      ------------------------------------------------------------
AY313848_150565..150969      ------------------------------------------------------------
                                                                                         

U60315_183788..185650        PLLLPPMILLFFLSPADAKPVL------ERQVFWNHSEPRASFLTPPHGPGAPPGGPFLT
AF198100_49280..51118        ISIIIVILLVIPCNIAKIISPRVKSKLTENNIEFRYKTYMEDVVIYRTDCNT------RL
AJ581527_49918..51756        ISIIIVILLVIPCNIAKIISPRVKSKLTENNIEFRYKTYMEDVVIYRTDCNT------RL
AY318871_74682..76433        VVLLLLVLLPYSISENLVSPRIRVNVTRYNNTKLFDFKTSLYDVVTYYKNES------SV
AF063866_114944..115345      ----------------------------MVLVKEKPNEKIINLNPTFIL-----------
Y16780_140262..140681        ------------------------------------------------------------
X69198_139238..139657        ------------------------------------------------------------
L22579_139837..140256        ------------------------------------------------------------
Y16780_139907..140275        ------------------------------------------------------------
X69198_138883..139251        ------------------------------------------------------------
L22579_139482..139850        ------------------------------------------------------------
AF438165_150798..151031      ------------------------------------------------------------
AY009089_148915..149148      ------------------------------------------------------------
AF095689_148156..148584      ------------------------------------------------------------
AY313847_151287..151715      ------------------------------------------------------------
AJ574802_121..1320           --MIPLLFILFYF---------------TNCIEWHKFETSEEIISTYLI-DD------VL
AJ574805_121..1320           --MIPLLFILFYF---------------TNCIEWHKFETSEEIISTYLI-DD------VL
AF012825_156107..157306      --MIPLLFILFYF---------------TNCIEWHKFETSEEIISTYLI-DD------VL
AJ574801_143..1342           --MIPLLFILFYF---------------TNCIEWHKFETSEEIISTYLI-DD------VL
AJ574803_121..1320           --MIPLLFILFYF---------------TNCIEWHKFETSEEIISTYLI-DD------VL
AJ574804_121..1320           --MIPLLFILFYF---------------TNCIEWHKFETSEEIISTYLI-DD------VL
Y16780_139484..139708        --MIPLLFILFYF---------------ANGIEWHKFKTSEKIISTYLI-DD------VL
X69198_138460..138684        --MIPLLFILFYF---------------ANGIEWHKFETSEKIISTYLI-DD------VL
X94355_164211..165419        --MIPLLFILFYF---------------ANGIEWHKFETSEEIISTYLI-DD------VV
DQ377945_153079..153759      --MIPLLFILFYF---------------ANGIEWHKFETSEEIISTYLL-DD------VL
AF482758_164799..166028      --MIPLLFILFYF---------------ANGIEWHKFETSEEIISTYLL-DD------VL
AY243312_147590..148477      FKMIPLLFILFYF---------------ANGIEWHKFETSEEIISTYLL-DD------VL
D11079_5574..6461            FKMIPLLFILFYF---------------ANGIEWHKFETSEEIISTYLL-DD------VL
AY484669_152523..153728      --MIPLLFILFYF---------------ANGIEWHKFETSEEIISTYLL-DD------VL
AY603355_133373..134005      ------------------------------------------------------------
D11079_6458..6886            ------------------------------------------------------------
AY243312_148474..148902      ------------------------------------------------------------
AY313848_151335..151763      ------------------------------------------------------------
M61187_11956..13281          FKMIPLLFILFYF---------------ANGIEWHKFETSEEIISTYLL-DD------VL
X57318_11956..13281          FKMIPLLFILFYF---------------ANGIEWHKFETSEEIISTYLL-DD------VL
M35027_146695..147906        --MIPLLFILFYF---------------ANGIEWHKFETSEEIISTYLL-DD------VL
AY603355_132816..133067      --MIPLLFILFYF---------------ANGIEWHKFETSEEIISTYLL-DD------VL
AY313847_150523..150921      --MIPLLFILFYF---------------ANGIEWHKFETSEEIISTYLL-DD------VL
AF095689_147386..148072      --MIPLLFILFYF---------------ANGIEWHKFETSEEIISTYLL-DD------VL
AY678275_150357..151568      --MIPLLFILFYF---------------ANGIEWHKFETSEEIISTYLL-DD------VL
AY678277_150356..151567      --MIPLLFILFYF---------------ANGIEWHKFETSEEIISTYLL-DD------VL
AJ309297_428..1678           --MIPLLFILFYF---------------ANGIEWHKFETSEEIISTYLL-DD------VL
AY678276_150233..151441      --MIPLLFILFYF---------------ANGIEWHKFETSEEIISTYLL-DD------VL
AY313848_150565..150969      --MIPLLFILFYF---------------ANGIEWHKFETSEEIISTYLL-DD------VL
                                                                                         

U60315_183788..185650        AVGGDGTLYLIPSNSSNPPVCVEIPLPYGPGHENVITLLLVDGGPRTPDALTVAACLEVG
AF198100_49280..51118        IIGVTNTVYVVNTTDKS-----NITVDFSP--------------------DNVSTQSGAN
AJ581527_49918..51756        IIGVTNTVYVVNTTDKS-----NITVDFSP--------------------DNVSTQSGAN
AY318871_74682..76433        LVGVTNTLHIFNFIDGK-----ETSIDFTPEKNPLETTAKTPGKHEYSNRNYITFIGTYQ
AF063866_114944..115345      ---WDYEKY-FSYGNFT---------------------------------IYIITLIEI-
Y16780_140262..140681        ---MNTIKQSFSTSNWE--------------------------------------DIQSN
X69198_139238..139657        ---MNTIKQSFSTSNWE--------------------------------------DIQSN
L22579_139837..140256        ---MNTIKQSFSTSNWE--------------------------------------DIQSN
Y16780_139907..140275        ------MIY---------------------------------------------------
X69198_138883..139251        ------MIY---------------------------------------------------
L22579_139482..139850        ------MIY---------------------------------------------------
AF438165_150798..151031      ---MNTIKQSFSTSKLE-------------------------------------------
AY009089_148915..149148      ---MNTIKQSFSTSKLE-------------------------------------------
AF095689_148156..148584      ---MNTIKQSFSTSKLE-------------------------------------------
AY313847_151287..151715      ---MNTIKQSFSTSKLE-------------------------------------------
AJ574802_121..1320           YTGVNGAVYTFSNNELN-----KTGLTNNN--------------------NYITTSIKVE
AJ574805_121..1320           YTGVNGAVYTFSNNELN-----KTGLTNNN--------------------NYITTSIKVE
AF012825_156107..157306      YTGVNGAVYTFSNNELN-----KTGLTNNN--------------------NYITTSIKVE
AJ574801_143..1342           YTGVNGAVYTFSNNELN-----KTGLTNNN--------------------NYITTSIKVE
AJ574803_121..1320           YTGVNGAVYTFSNNELN-----KTGLTNNN--------------------NYITTSIKVE
AJ574804_121..1320           YTGVNGAVYTFSNNELN-----KTGLTNNN--------------------NYITTSIKVE
Y16780_139484..139708        YTGVNGAVYTFSNNKLN-----KTGLA-NT--------------------NYITTSIKVE
X69198_138460..138684        YTGVNGAVYTFSNNKLN-----KTGLA-NT--------------------NYITTSIKVE
X94355_164211..165419        YTGVNGAVYTFSNNELN-----KTGLTNNN--------------------NYITTSIKVE
DQ377945_153079..153759      YTGVNGAVYTFSNNKLN-----KTGLA-NT--------------------NYITTFIKVE
AF482758_164799..166028      YTGVNGAVYTFSNNELN-----KTGLT-NN--------------------NYITTSIKVE
AY243312_147590..148477      YTGVNGAVYTFSNNKLN-----KTGLA-NT--------------------NYITTSIKVE
D11079_5574..6461            YTGVNGAVYTFSNNKLN-----KTGLT-NN--------------------NYITTSIKVE
AY484669_152523..153728      YTGVNGAVYTFSNNKLN-----KTGLA-NT--------------------NYITTSIKVE
AY603355_133373..134005      ------------------------------------------------------------
D11079_6458..6886            ---MNTIKQSFSTSKLE-------------------------------------------
AY243312_148474..148902      ---MNTIKQSFSTSKLE-------------------------------------------
AY313848_151335..151763      ---MNTIKQSFSTSKLE-------------------------------------------
M61187_11956..13281          YTGVNGAVYTFSNNKLN-----KTGLT-NN--------------------NYITTSIKVE
X57318_11956..13281          YTGVNGAVYTFSNNKLN-----KTGLT-NN--------------------NYITTSIKVE
M35027_146695..147906        YTGVNGAVYTFSNNKLN-----KTGLT-NN--------------------NYITTSIKVE
AY603355_132816..133067      YTGVNGAVYTFSNNKLN-----KTGLT-NN--------------------NYITTSIKVE
AY313847_150523..150921      YTGVNGAVYTFSNNKLN-----KTGLT-NN--------------------NYITTSIKVE
AF095689_147386..148072      YTGVNGAVYTFSNNKLN-----KTGLT-NN--------------------NYITTSIKVE
AY678275_150357..151568      YTGVNGAVYTFSNNKLN-----KTGLT-NN--------------------NYITTSIKVE
AY678277_150356..151567      YTGVNGAVYTFSNNKLN-----KTGLT-NN--------------------NYITTSIKVE
AJ309297_428..1678           YTGVNGAVYTFSNNKLN-----KTGLT-NN--------------------NYITTSIKVE
AY678276_150233..151441      YTGVNGAVYTFSNNKLN-----KTGLT-NN--------------------NYITTSIKVE
AY313848_150565..150969      YTGVNGAVYTFSNNKLN-----KTGLT-NN--------------------NYITTSIKVE
                                                                                         

U60315_183788..185650        VSLLTTNATEPTNASNSSPRLTGSCEKLRTWALGNPPFTRVCGTGGGTPRCWALSTNGSI
AF198100_49280..51118        ---------------------------YITFIGGYDDKILVCGTNSSSPTCWYI--NGTI
AJ581527_49918..51756        ---------------------------YITFIGGYDDKILVCGTNSSSPTCWYI--NGTI
AY318871_74682..76433        ------------------------------------NKTMVCGTNACSPKCWFL--IGNN
AF063866_114944..115345      --------------------------------------------------CFII------
Y16780_140262..140681        -------------------------------------------------YCHQL------
X69198_139238..139657        -------------------------------------------------YCLQL------
L22579_139837..140256        -------------------------------------------------YCLQL------
Y16780_139907..140275        ------------------------------------------------------------
X69198_138883..139251        ------------------------------------------------------------
L22579_139482..139850        ------------------------------------------------------------
AF438165_150798..151031      ------------------------------------------------------------
AY009089_148915..149148      ------------------------------------------------------------
AF095689_148156..148584      ------------------------------------------------------------
AY313847_151287..151715      ------------------------------------------------------------
AJ574802_121..1320           ---------------------------------D----TLVCGTNNGNPKCWKI--DGS-
AJ574805_121..1320           ---------------------------------D----TLVCGTNNGNPKCWKI--DGS-
AF012825_156107..157306      ---------------------------------D----TLVCGTNNGNPKCWKI--DGS-
AJ574801_143..1342           ---------------------------------D----TLVCGTNNGNPKCWKI--DGS-
AJ574803_121..1320           ---------------------------------D----TLVCGTNNGNPKCWKI--DGS-
AJ574804_121..1320           ---------------------------------D----TLVCGTNNGNPKCWKI--DGS-
Y16780_139484..139708        ------------------------------------------------------------
X69198_138460..138684        ------------------------------------------------------------
X94355_164211..165419        ---------------------------------DED--TLVCGTNNGNPKCWKI--DGS-
DQ377945_153079..153759      ---------------------------------NED--TLVCGTNNGNPKCWKI--DGS-
AF482758_164799..166028      ---------------------------------DKD--TLVCGTNNGNPKCWKI--DGS-
AY243312_147590..148477      ---------------------------------DADKDTLVCGTNNGNPKCWKI--DGS-
D11079_5574..6461            ---------------------------------DADKDTLVCGTNNGNPKCWKI--DGS-
AY484669_152523..153728      ---------------------------------NED--TLVCGTNNGNPKCWKI--DGS-
AY603355_133373..134005      ------------------------------------------------------------
D11079_6458..6886            ------------------------------------------------------------
AY243312_148474..148902      ------------------------------------------------------------
AY313848_151335..151763      ------------------------------------------------------------
M61187_11956..13281          ---------------------------------DADKDTLVCGTNNGNPKCWKI--DGS-
X57318_11956..13281          ---------------------------------DADKDTLVCGTNNGNPKCWKI--DGS-
M35027_146695..147906        ---------------------------------DADKDTLVCGTNNGNPKCWKI--DGS-
AY603355_132816..133067      ------------------------------------------------------------
AY313847_150523..150921      ---------------------------------DADKDTLVCGTNNGNPKCWKI--DGS-
AF095689_147386..148072      ---------------------------------DADKDTLVCGTNNGNPKCWKI--DGS-
AY678275_150357..151568      ---------------------------------DADKDTLVCGTNNGNPKCWKI--DGS-
AY678277_150356..151567      ---------------------------------DADKDTLVCGTNNGNPKCWKI--DGS-
AJ309297_428..1678           ---------------------------------DADKDTLVCGTNNGNPKCWKI--DGS-
AY678276_150233..151441      ---------------------------------DADKDTLVCGTNNGNPKCWKI--DGS-
AY313848_150565..150969      ---------------------------------DADKDTLVCGTNNGNPKCWKI--DGS-
                                                                                         

U60315_183788..185650        HDLGLDGVGYSPPQHNGTRPLLCTNTSEPHLHSCEHTAWNGDHDPQRCTRTPLDKHGQSW
AF198100_49280..51118        KEPTPYGRGLSPESYDMTG--LVLIDGKEIYSTIKKY-------------SHLSTGFSRI
AJ581527_49918..51756        KEPTPYGRGLSPESYDMTG--LVLIDGKEIYSTIKKY-------------SHLSTGFSRI
AY318871_74682..76433        KTTGPSGLGFAPYKFNSSNDDMVLVDGEDVYSTIPKY-------------ERLPKKFRRI
AF063866_114944..115345      ------------------------------------------------------------
Y16780_140262..140681        ------------------------------------------------------------
X69198_139238..139657        ------------------------------------------------------------
L22579_139837..140256        ------------------------------------------------------------
Y16780_139907..140275        ------------------------------------------------------------
X69198_138883..139251        ------------------------------------------------------------
L22579_139482..139850        ------------------------------------------------------------
AF438165_150798..151031      ------------------------------------------------------------
AY009089_148915..149148      ------------------------------------------------------------
AF095689_148156..148584      ------------------------------------------------------------
AY313847_151287..151715      ------------------------------------------------------------
AJ574802_121..1320           EDPKYRGRGYAPYQNSKVT---IISHNECVLSDINIS-------------KEGIKRWRRF
AJ574805_121..1320           EDPKYRGRGYAPYQNSKVT---IISHNECVLSDINIS-------------KEGIKRWRRF
AF012825_156107..157306      EDPKYRGRGYAPYQNSKVT---IISHNECVLSDINIS-------------KEGIKRWRRF
AJ574801_143..1342           EDPKYRGRGYAPYQNSKVT---IISHNECVLSDINIS-------------KEGIKRWRRF
AJ574803_121..1320           EDPKYRGRGYAPYQNSKVT---IISHNECVLSDINIS-------------KEGIKRWRRF
AJ574804_121..1320           EDPKYRGRGYAPYQNSKVT---IISHNECVLSDINIS-------------KEGIKRWRRF
Y16780_139484..139708        ------------------------------------------------------------
X69198_138460..138684        ------------------------------------------------------------
X94355_164211..165419        DDPKHRGRGYAPYQNSKVT---IISHNECVLSDINIS-------------KEGIKRWRRF
DQ377945_153079..153759      DDPKHRGRGYAPYQNSKVT---IISHNGCVLSDINIS-------------KEGIKRWRRF
AF482758_164799..166028      EDPKHRGRGYAPYQKSKVT---IISYNGCVLSDINIS-------------KEGIKRWRRF
AY243312_147590..148477      DDPKHRGRGYAPYQNSKVT---IISHNGCVLSDINIS-------------KEGIKRWRRF
D11079_5574..6461            DDPKHRGRGYAPYQNSKVT---IISHNGCVLSDINIS-------------KEGIKRWRRF
AY484669_152523..153728      DDPKHRGRGYAPYQNSKVT---IISYNECVLSDINIS-------------KEGIKRWRRF
AY603355_133373..134005      ------------------------------------------------------------
D11079_6458..6886            ------------------------------------------------------------
AY243312_148474..148902      ------------------------------------------------------------
AY313848_151335..151763      ------------------------------------------------------------
M61187_11956..13281          DDPKHRGRGYAPYQNSKVT---IISHNGCVLSDINIS-------------KEGIKRWRRF
X57318_11956..13281          DDPKHRGRGYAPYQNSKVT---IISHNGCVLSDINIS-------------KEGIKRWRRF
M35027_146695..147906        DDPKHRGRGYAPYQNSKVT---IISYNECVLSDINIS-------------KEGIKRWRRF
AY603355_132816..133067      ------------------------------------------------------------
AY313847_150523..150921      DDPKHRGRGYAPY--SKVT---IISYNECVLSDINIS-------------KEGIKR----
AF095689_147386..148072      DDPKHRGRGYAPYQNSKVT---IISYNGCVLSDINIS-------------KEGIKRWRRF
AY678275_150357..151568      DDPKHRGRGYAPYQNSKVT---IISHNGCVLSDINIS-------------KEGIKRWRRF
AY678277_150356..151567      DDPKHRGRGYAPYQNSKVT---IISHNGCVLSDINIS-------------KEGIKRWRRF
AJ309297_428..1678           DDPKHRGRGYAPYQNSKVT---IISHNGCVLSDINIS-------------KEGIKRWRRF
AY678276_150233..151441      DDPKHRGRGYAPYQNSKVT---IISHNGCVLSDINIS-------------KEGIKRWRRF
AY313848_150565..150969      DDPKHRGRGYAPYQNSKVT---IISHNGCVLSDINIS-------------KEGIKR----
                                                                                         

U60315_183788..185650        SPQCHKSTAPNQLGTRPPLLIT--KMSDENGTDYVYFLIGGSGDDYP-----PLLARVCE
AF198100_49280..51118        VGKPV--LYTSSSTMKNPKFVHLVSLQETNSINDTIYIFFQEE-------GMAKVSRVCK
AJ581527_49918..51756        VGKPV--LYTSSSTMKNPKFVHLVSLQETNSINDTIYIFFQEE-------GMAKVSRVCK
AY318871_74682..76433        LGR--NELYTSDSVIKNPTFIKMVSLNESASINDTIYTFFLENNQSK-------VFRVCK
AF063866_114944..115345      ------------------------------------FLLF-------------YFFQQEL
Y16780_140262..140681        ---------------------------------------------------LVYVYQL--
X69198_139238..139657        ---------------------------------------------------LVYVYQL--
L22579_139837..140256        ---------------------------------------------------LVYVYQL--
Y16780_139907..140275        -------LYTADNVIPKDGLQG--AFVDKDGTYDKVYILFTVTIGSKRIVKIPYIAQMCL
X69198_138883..139251        -------LYTADNVIPKDGLQG--AFVDKDGTYDKVYILFTVTIGSKRIVKIPYIAQMCL
L22579_139482..139850        -------LYTADNVIPKDGLQG--AFVDKDGTYDKVYILFTVTIGSKRIVKIPYIAQMCL
AF438165_150798..151031      ------------------------------------------------------------
AY009089_148915..149148      ------------------------------------------------------------
AF095689_148156..148584      ------------------------------------------------------------
AY313847_151287..151715      ------------------------------------------------------------
AJ574802_121..1320           DGPCGYDLYTADNVIPKDGVRG--AFVDKDGTYDKVYILFTDTIDTKRIVKIPYIAQMCL
AJ574805_121..1320           DGPCGYDLYTADNVIPKDGVRG--AFVDKDGTYDKVYILFTDTIDTKRIVKIPYIAQMCL
AF012825_156107..157306      DGPCGYDLYTADNVIPKDGVRG--AFVDKDGTYDKVYILFTDTIDTKRIVKIPYIAQMCL
AJ574801_143..1342           DGPCGYDLYTADNVIPKDGVRG--AFVDKDGTYDKVYILFTDTIDTKRIVKIPYIAQMCL
AJ574803_121..1320           DGPCGYDLYTADNVIPKDGVRG--AFVDKDGTYDKVYILFTDTIDTKRIVKIPYIAQMCL
AJ574804_121..1320           DGPCGYDLYTADNVIPKDGVRG--AFVDKDGTYDKVYILFTDTIDTKRIVKIPYIAQMCL
Y16780_139484..139708        ------------------------------------------------------------
X69198_138460..138684        ------------------------------------------------------------
X94355_164211..165419        DGPCGYDLFTADNVIPKDGLRG--AFVDKDGTYDKVYILFTDTIGSKRIVKIPYIAQMCL
DQ377945_153079..153759      DGPCGYDLFTADNVIPKDGLRG--AFVDKDGTYDKVYILFTDTIGSKRIVKIPYIAQMCL
AF482758_164799..166028      DGPCGYDLYTADNVIPKDGVRG--AFVDKDGTYDKVYILFTDTIGSKRIVKIPYIAQMCL
AY243312_147590..148477      DGPCGYDLYTADNVIPKDGLRG--AFVDKDGTYDKVYILFTDTIGSKRIVKIPYIAQMCL
D11079_5574..6461            DGPCGYDLYTADNVIPKDGLRG--AFVDKDGTYDKVYILFTDTIGSKRIVKIPYIAQMCL
AY484669_152523..153728      DGPCGYDLFTADNVIPKDGLRG--AFVDKDGTYDKVYILFTDTIGSKRIVKIPYIAQMCL
AY603355_133373..134005      ---------------------------------------------------------MCL
D11079_6458..6886            ------------------------------------------------------------
AY243312_148474..148902      ------------------------------------------------------------
AY313848_151335..151763      ------------------------------------------------------------
M61187_11956..13281          DGPCGYDLYTADNVIPKDGLRG--AFVDKDGTYDKVYILFTDTIGSKRIVKIPYIAQMCL
X57318_11956..13281          DGPCGYDLYTADNVIPKDGLRG--AFVDKDGTYDKVYILFTDTIGSKRIVKIPYIAQMCL
M35027_146695..147906        DGPCGYDLYTADNVIPKDGLRG--AFVDKDGTYDKVYILFTDTIGSKRIVKIPYIAQMCL
AY603355_132816..133067      ------------------------------------------------------------
AY313847_150523..150921      ------------------------------------------------------------
AF095689_147386..148072      DGPCGYDLYTADNVIPKDGLRG--AFVDKDGTYDKVYILFTDTIGSKRIVKIPYIAQMCL
AY678275_150357..151568      DGPCGYDLYTADNVIPKDGLRG--AFVDKDGTYDKVYILFTDTIGSKRIVKIPYIAQMCL
AY678277_150356..151567      DGPCGYDLYTADNVIPKDGLRG--AFVDKDGTYDKVYILFTDTIGSKRIVKIPYIAQMCL
AJ309297_428..1678           DGPCGYDLFTADNVIPKDGLRG--AFVDKDGTYDKVYILFTDTIGSKRIVKIPYIAQMCL
AY678276_150233..151441      DGPCGYDLYTADNVIPKDGLRG--AFVDKDGTYDKVYILFTDTIGSKRIVKIPYIAQMCL
AY313848_150565..150969      ------------------------------------------------------------
                                                                                         

U60315_183788..185650        DD-----CWLSGHWTPRLQTVLQT-NV-----SCANASALLKSTSGNGGPIVLLVEGEGG
AF198100_49280..51118        HDQGGSGSLSGSKWSTFLKSIMICEDLNVR-FNYLKDVVVIKGKSPNETIIYGLFFNEWN
AJ581527_49918..51756        HDQGGSGSLSGSKWSTFLKSIMICEDLNVR-FNYLKDVVVIKGKSPNETIIYGLFFNEWN
AY318871_74682..76433        GDKGSTGSMSSSKWSTLLKSVLVCKDSYNRSFNKLVDVFVLQDTN-TRVYFYGLFMNEWG
AF063866_114944..115345      ------------------------------------------------IFIYNYF-----
Y16780_140262..140681        ------------------------------------------------------------
X69198_139238..139657        ------------------------------------------------------------
L22579_139837..140256        ------------------------------------------------------------
Y16780_139907..140275        NDECGPSSLSSHRWSTLLKVELEC-DIDGRSYSQINHSKTIK------------------
X69198_138883..139251        NDECGPSSLSSHRWSTLLKVELEC-DIDGRSYSQINHSKTIK------------------
L22579_139482..139850        NDECGPSSLSSHRWSTLLKVELEC-DIDGRSYSQINHSKTIK------------------
AF438165_150798..151031      ------------------------------------------------------------
AY009089_148915..149148      ------------------------------------------------------------
AF095689_148156..148584      ------------------------------------------------------------
AY313847_151287..151715      ------------------------------------------------------------
AJ574802_121..1320           NDEGGPSSLSSHRWSTFLKVELEC-DIDGRSYRQIIHSKAIKTDN--DTILYVFFDSPYS
AJ574805_121..1320           NDEGGPSSLSSHRWSTFLKVELEC-DIDGRSYRQIIHSKAIKTDN--DTILYVFFDSPYS
AF012825_156107..157306      NDEGGPSSLSSHRWSTFLKVELEC-DIDGRSYRQIIHSKAIKTDN--DTILYVFFDSPYS
AJ574801_143..1342           NDEGGPSSLSSHRWSTFLKVELEC-DIDGRSYRQIIHSKAIKTDN--DTILYVFFDSPYS
AJ574803_121..1320           NDEGGPSSLSSHRWSTFLKVELEC-DIDGRSYRQIIHSKAIKTDN--DTILYVFFDSPYS
AJ574804_121..1320           NDEGGPSSLSSHRWSTFLKVELEC-DIDGRSYRQIIHSKAIKTDN--DTILYVFFDSPYS
Y16780_139484..139708        ------------------------------------------------------------
X69198_138460..138684        ------------------------------------------------------------
X94355_164211..165419        NDEGGPSSLSSHRWSTFLKVELEC-DIDGRSYRQIIHSKTIKTDN--DTILYVFFDSPYS
DQ377945_153079..153759      NDKGGPSSLSSHRWSTFFKVELEC-DIDGRSYR---------------------------
AF482758_164799..166028      NDEGGPSSLSSHRWSTFLKVELEC-DIDGRSYRQIIHSKTIKTDN--DTILYVFFDSPYS
AY243312_147590..148477      NDEGGPSSLSSHRWSTFLKVELEC-DIDGRSYRQIIHSRTIKTDN--DTILYVFFDSP--
D11079_5574..6461            NDEGGPSSLSSHRWSTFLKVELEC-DIDGRSYRQIIHSRTIKTDN--DTILYVFFDSP--
AY484669_152523..153728      NDEGGPSSLSSHRWSTFLKVELEC-DIDGRSYRQIIHSRTIKTDN--DTILYVFFDSPYS
AY603355_133373..134005      NDEGGPSSLSSHRWSTFLKVELEC-DIDGRSYRQIIHSRTIKTDN--DTILYVFFDSPYS
D11079_6458..6886            ------------------------------------------------------------
AY243312_148474..148902      ------------------------------------------------------------
AY313848_151335..151763      ------------------------------------------------------------
M61187_11956..13281          NDEGGPSSLSSHRWSTFLKVELEC-DIDGRSYRQIIHSRTIKTDN--DTILYVFFDSPYS
X57318_11956..13281          NDEGGPSSLSSHRWSTFLKVELEC-DIDGRSYRQIIHSRTIKTDN--DTILYVFFDSPYS
M35027_146695..147906        NDEGGPSSLSSHRWSTFLKVELEC-DIDGRSYRQIIHSRTIKTDN--DTILYVFFDSPYS
AY603355_132816..133067      ------------------------------------------------------------
AY313847_150523..150921      ------------------------------------------------------------
AF095689_147386..148072      NDEGGPSSLSSHRWSTFLKVELEC-DIDGRSYR---------------------------
AY678275_150357..151568      NDEGGPSSLSSHRWSTFLKVELEC-DIDGRSYRQIIHSRTIKTDN--DTILYVFFDSPYS
AY678277_150356..151567      NDEGGPSSLSSHRWSTFLKVELEC-DIDGRSYRQIIHSRTIKTDN--DTILYVFFDSPYS
AJ309297_428..1678           NDEGGPSSLSSHRWSTFLKVELEC-DIDGRSYRQIIHSRTIKTDN--DTILYVFFDSPYS
AY678276_150233..151441      NDEGGPSSLSSHRWSTFLKVELEC-DIDGRSYRQIIHSRTIKTDN--DTILYVFFDSPYS
AY313848_150565..150969      ------------------------------------------------------------
                                                                                         

U60315_183788..185650        NGSICTYSGLDTGKHFAHTPQLGETGPRDPLV--GACGHNGD-VPESLAKKAREH-----
AF198100_49280..51118        YSAVCMFKFDKIQNNFNTSPLKGYSGGKVLSVRPGTCL--NTSTPRDTFEVIDLYPETLY
AJ581527_49918..51756        YSAVCMFKFDKIQNNFNTSPLKGYSGGKVLSVRPGTCL--NTSTPRDTFEVIDLYPETLY
AY318871_74682..76433        FSAVCVFSFKNIQHNFNTSPLKGFT-GKMPSTKPGTCLTGS--TPDETFKVIDQYPETSM
AF063866_114944..115345      ------------------------------------------VGPQKTDDDIEQF-----
Y16780_140262..140681        ----------------------------------------EKVVPHNTFDVIEQY-----
X69198_139238..139657        ----------------------------------------EKVVPHNTFDVIEQY-----
L22579_139837..140256        ----------------------------------------EKVVPHNTFDVIEQY-----
Y16780_139907..140275        -------------------------------------------------QIMIRY-----
X69198_138883..139251        -------------------------------------------------QIMIRY-----
L22579_139482..139850        -------------------------------------------------QIMIRY-----
AF438165_150798..151031      ----------------------GYT-KQLPSPAPGICLPAGKVVPHTTFDVIEQY-----
AY009089_148915..149148      ----------------------GYT-KQLPSPAPGICLPAGKVVPHTTFDVIEQY-----
AF095689_148156..148584      ----------------------GYT-KQLPSPAPGICLPAGKVVSHTTFNVIEQY-----
AY313847_151287..151715      ----------------------GYT-KQLPSPAPGICLPAGKVVPHTTFEVIEKY-----
AJ574802_121..1320           KSALCTYSMNAIKHSFSTSKLGGYT-KQLPSPAPGICLPAGKVVPHTTFDIIEQY-----
AJ574805_121..1320           KSALCTYSMNAIKHSFSTSKLGGYT-KQLPSPAPGICLPAGKVVPHTTFDIIEQY-----
AF012825_156107..157306      KSALCTYSMNAIKHSFSTSKLGGYT-KQLPSPAPGICLPAGKVVPHTTFDIIEQY-----
AJ574801_143..1342           KSALCTYSMNAIKHSFSTSKLGGYT-KQLPSPAPGICLPAGKVVPHTTFDIIEQY-----
AJ574803_121..1320           KSALCTYSMNAIKHSFSTSKLGGYT-KQLPSPAPGICLPAGKVVPHTTFDIIEQY-----
AJ574804_121..1320           KSALCTYSMNAIKHSFSTSKLGGYT-KQLPSPAPGICLPAGKVVPHTTFDIIEQY-----
Y16780_139484..139708        ------------------------------------------------------------
X69198_138460..138684        ------------------------------------------------------------
X94355_164211..165419        KSALCTYSMNTIKQSFSTSKLEGYT-KQLPSPAPGICLPAGKVVPHTTFDVIEQY-----
DQ377945_153079..153759      ------------------------------------------------------------
AF482758_164799..166028      KSALCAYSMNSIKQSFTTSKLEGYT-KQLPSPAPGICLPAGKVVPHTTFEVIEKY-----
AY243312_147590..148477      -----------------------------------------------------HY-----
D11079_5574..6461            -----------------------------------------------------HY-----
AY484669_152523..153728      KSALCTYSMNTIKQSFSTSKLEGYT-KQLPSPAPGICLPAGKVVPHTTFEVIEKY-----
AY603355_133373..134005      KSALCTYSMNTIKQSFSTSKLEGYT-KQLPSPAPGICLPAGKVVPHTTFEVIEKY-----
D11079_6458..6886            ----------------------GYT-KQLPSPAPGICLPAGKVVPHTTFEVIEKY-----
AY243312_148474..148902      ----------------------GYT-KQLPSPAPGICLPAGKVVPHTTFEVIEKY-----
AY313848_151335..151763      ----------------------GYT-KQLPSPAPGICLPAGKVVPHTTFEVIEKY-----
M61187_11956..13281          KSALCTYSMNTIKQSFSTSKLEGYT-KQLPSPASGICLPAGKVVPHTTFEVIEKY-----
X57318_11956..13281          KSALCTYSMNTIKQSFSTSKLEGYT-KQLPSPASGICLPAGKVVPHTTFEVIEKY-----
M35027_146695..147906        KSALCTYSMNTIKQSFSTSKLEGYT-KQLPSPAPGICLPAGKVVSHTTFEVIEKY-----
AY603355_132816..133067      ------------------------------------------------------------
AY313847_150523..150921      ------------------------------------------------------------
AF095689_147386..148072      ------------------------------------------------------------
AY678275_150357..151568      KSALCTYSMNTIKQSFSTSKLEGYT-KQLPSPAPGICLPAGKVVPHTTFEVIEKY-----
AY678277_150356..151567      KSALCTYSMNTIKQSFSTSKLEGYT-KQLPSPAPGICLPAGKVVPHTTFEVIEKY-----
AJ309297_428..1678           KSALCTYSMNTIKQSFSTSKLEGYT-KQLPSPAPGICLPAGKVVPHTTFEVIEKY-----
AY678276_150233..151441      KSALCTYSMNTIKQSFSTSKLEGYT-KQLPSPAPGICLPAGKVVPHTTFEVIEQY-----
AY313848_150565..150969      ------------------------------------------------------------
                                                                                         

U60315_183788..185650        --------------------------------------------------------PDLK
AF198100_49280..51118        GVKGDFIFKTKYTYTHIVINTAVINYQHKDYRVTTFYLSTSDGKIHKVVVYEDGVINVIE
AJ581527_49918..51756        GVKGDFIFKTKYTYTHIVINTAVINYQHKDYRVTTFYLSTSDGKIHKVVVYEDGVINVIE
AY318871_74682..76433        SVKGRMLFESQYSYTHLVVSTKKVSHHKKSYNIIVLYLSTNNGRVHKVVVYERGAICVME
AF063866_114944..115345      --------------------------------------------------------NALD
Y16780_140262..140681        --------------------------------------------------------NVLD
X69198_139238..139657        --------------------------------------------------------NVLD
L22579_139837..140256        --------------------------------------------------------NVLD
Y16780_139907..140275        --------------------------------------------------------YMYS
X69198_138883..139251        --------------------------------------------------------YMYS
L22579_139482..139850        --------------------------------------------------------YMYS
AF438165_150798..151031      --------------------------------------------------------NVLD
AY009089_148915..149148      --------------------------------------------------------NVLD
AF095689_148156..148584      --------------------------------------------------------NVLD
AY313847_151287..151715      --------------------------------------------------------NVLD
AJ574802_121..1320           --------------------------------------------------------NELD
AJ574805_121..1320           --------------------------------------------------------NELD
AF012825_156107..157306      --------------------------------------------------------NELD
AJ574801_143..1342           --------------------------------------------------------NELD
AJ574803_121..1320           --------------------------------------------------------NELD
AJ574804_121..1320           --------------------------------------------------------NELD
Y16780_139484..139708        ------------------------------------------------------------
X69198_138460..138684        ------------------------------------------------------------
X94355_164211..165419        --------------------------------------------------------NVLD
DQ377945_153079..153759      ------------------------------------------------------------
AF482758_164799..166028      --------------------------------------------------------NVLD
AY243312_147590..148477      ------------------------------------------------------------
D11079_5574..6461            ------------------------------------------------------------
AY484669_152523..153728      --------------------------------------------------------NVLD
AY603355_133373..134005      --------------------------------------------------------NVLD
D11079_6458..6886            --------------------------------------------------------NVLD
AY243312_148474..148902      --------------------------------------------------------NVLD
AY313848_151335..151763      --------------------------------------------------------NVLD
M61187_11956..13281          --------------------------------------------------------NVLD
X57318_11956..13281          --------------------------------------------------------NVLD
M35027_146695..147906        --------------------------------------------------------NVLD
AY603355_132816..133067      ------------------------------------------------------------
AY313847_150523..150921      ------------------------------------------------------------
AF095689_147386..148072      ------------------------------------------------------------
AY678275_150357..151568      --------------------------------------------------------NVLD
AY678277_150356..151567      --------------------------------------------------------NVLD
AJ309297_428..1678           --------------------------------------------------------NVLD
AY678276_150233..151441      --------------------------------------------------------NVLD
AY313848_150565..150969      ------------------------------------------------------------
                                                                                         

U60315_183788..185650        QTLT-----------------------------PSGGPVALPGLDP---------RHV--
AF198100_49280..51118        LTLKQYPSPVLALVSDERSEKLFVSYNDSTIELPLAFCHLYGGTCDSCLLSRDPHCGW--
AJ581527_49918..51756        LTLKQYPSPVLALVSDERSEKLFVSYNDSTIELPLAFCHLYGGTCDSCLLSRDPHCGW--
AY318871_74682..76433        MSLK-SYDSPILSMILDNSTKLYVSYNDTIIQLPVAFCELYGKTCDECVMSRDPHCGWKN
AF063866_114944..115345      NTLQ-----------------------------EIVNS----------------------
Y16780_140262..140681        NIIK-----------------------------PLSNQPIFKGPSD---------VKW--
X69198_139238..139657        NIIK-----------------------------PLFNQPIFKGPSD---------VKW--
L22579_139837..140256        NIIK-----------------------------PLSNQPIFKGPSD---------VKW--
Y16780_139907..140275        LIV------------------------------------------------------L--
X69198_138883..139251        LIVL--------------------------------------------------------
L22579_139482..139850        LIVL--------------------------------------------------------
AF438165_150798..151031      DIIK-----------------------------PLSNQPIFEGPSG---------VKW--
AY009089_148915..149148      DIIK-----------------------------PLSNQPIFEGPSG---------VKW--
AF095689_148156..148584      DIIK-----------------------------PLSNQPIFEGPSG---------VKW--
AY313847_151287..151715      DIIK-----------------------------PLSNQPIFEGPSG---------VKW--
AJ574802_121..1320           DIIK-----------------------------PLS-QPIFEGPSG---------VKW--
AJ574805_121..1320           DIIK-----------------------------PLS-QPIFEGPSG---------VKW--
AF012825_156107..157306      DIIK-----------------------------PLS-QPIFEGPSG---------VKW--
AJ574801_143..1342           DIIK-----------------------------PLS-QPIFEGPSG---------VKW--
AJ574803_121..1320           DIIK-----------------------------PLS-QPIFEGPSG---------VKW--
AJ574804_121..1320           DIIK-----------------------------PLS-QPIFEGPSG---------VKW--
Y16780_139484..139708        DVIH--------------------------------------------------------
X69198_138460..138684        DVIH--------------------------------------------------------
X94355_164211..165419        DIIK-----------------------------PLSNQPIFEGPSG---------IKW--
DQ377945_153079..153759      ------------------------------------------------------------
AF482758_164799..166028      DIIK-----------------------------PLSNQPIFEGPSG---------VKW--
AY243312_147590..148477      -------------------------------------VPIL-------------------
D11079_5574..6461            -------------------------------------VPIL-------------------
AY484669_152523..153728      DIIK-----------------------------PLSNQPIFEGPSG---------VKW--
AY603355_133373..134005      DIIK-----------------------------PLSNQPIFEGPSG---------VKW--
D11079_6458..6886            DIIK-----------------------------PLSNQPIFEGPSG---------VKW--
AY243312_148474..148902      DIIK-----------------------------PLSNQPIFEGPSG---------VKW--
AY313848_151335..151763      DIIK-----------------------------PLSNQPIFEGPSG---------VKW--
M61187_11956..13281          DIIK-----------------------------PLSNQPIFEGPSG---------VKW--
X57318_11956..13281          DIIK-----------------------------PLSNQPIFEGPSG---------VKW--
M35027_146695..147906        DIIK-----------------------------PLSNQPIFEGPSG---------VKW--
AY603355_132816..133067      -----------------------------------DAEPITEIPNV---------GK---
AY313847_150523..150921      ------------------------------------------------------------
AF095689_147386..148072      ------------------------------------------------------------
AY678275_150357..151568      DIIK-----------------------------PLSNQPIFEGPSG---------VKW--
AY678277_150356..151567      DIIK-----------------------------PLSNQPIFEGPSG---------VKW--
AJ309297_428..1678           DIIK-----------------------------PLSNQPIFEGPSG---------VKW--
AY678276_150233..151441      DIIK-----------------------------PLSNQPIFEGPSG---------VKW--
AY313848_150565..150969      ------------------------------------------------------------
                                                                                         

U60315_183788..185650        -----------------TALG-----TGPGLLF-LGTNQS------------------NV
AF198100_49280..51118        -----------------TNIDCVYGGEKKLLQKD----IYDVPKNICSGSLIKREPFSRK
AJ581527_49918..51756        -----------------TNIDCVYGGEKKLLQKD----IYDVPKNICSGSLIKREPFSRK
AY318871_74682..76433        KECVYGDGGKKILQDSLLDVPRNICSSSKVKH------EYLNRTVMLHPSSYHIL---VC
AF063866_114944..115345      ----------------------------------------------------------SL
Y16780_140262..140681        -----------------FDIK-----EKENEHW-----KY------------------RI
X69198_139238..139657        -----------------FDIK-----EKENEHR-----KY------------------RI
L22579_139837..140256        -----------------FDIK-----EKENEHR-----KY------------------RI
Y16780_139907..140275        -----------------FQV--------------------------------------RI
X69198_138883..139251        -----------------FQV--------------------------------------RI
L22579_139482..139850        -----------------FQV--------------------------------------RI
AF438165_150798..151031      ------------------------------------------------------------
AY009089_148915..149148      ------------------------------------------------------------
AF095689_148156..148584      -----------------FDIK-----EKENEHR-----EY------------------RI
AY313847_151287..151715      -----------------FDIK-----EKENEHR-----EY------------------RI
AJ574802_121..1320           -----------------FDIK-----EKENEHR-----EY------------------RI
AJ574805_121..1320           -----------------FDIK-----EKENEHR-----EY------------------RI
AF012825_156107..157306      -----------------FDIK-----EKENEHR-----EY------------------RI
AJ574801_143..1342           -----------------FDIK-----EKENEHR-----EY------------------RI
AJ574803_121..1320           -----------------FDIK-----EKENEHR-----EY------------------RI
AJ574804_121..1320           -----------------FDIK-----EKENEHR-----EY------------------RI
Y16780_139484..139708        ------------------------------------------------------------
X69198_138460..138684        ------------------------------------------------------------
X94355_164211..165419        -----------------FDIK-----EKENEHR-----EY------------------RI
DQ377945_153079..153759      ------------------------------------------------------------
AF482758_164799..166028      -----------------FDIK-----EKENEHR-----EY------------------RI
AY243312_147590..148477      ------------------------------------------------------------
D11079_5574..6461            ------------------------------------------------------------
AY484669_152523..153728      -----------------FDIK-----EKENEHR-----EY------------------RI
AY603355_133373..134005      -----------------FDIK-----EKENEHR-----EY------------------RI
D11079_6458..6886            -----------------FDIK-----EKENEHR-----EY------------------RI
AY243312_148474..148902      -----------------FDIK-----EKENEHR-----EY------------------RI
AY313848_151335..151763      -----------------FDIK-----EKENEHR-----EY------------------RI
M61187_11956..13281          -----------------FDIK-----EKENEHR-----EY------------------RI
X57318_11956..13281          -----------------FDIK-----EKENEHR-----EY------------------RI
M35027_146695..147906        -----------------FDIK-----EKENEHR-----EY------------------RI
AY603355_132816..133067      ------------------------------------------------------------
AY313847_150523..150921      ------------------------------------------------------------
AF095689_147386..148072      ------------------------------------------------------------
AY678275_150357..151568      -----------------FDIK-----EKENEHR-----EY------------------RI
AY678277_150356..151567      -----------------FDIK-----EKENEHR-----EY------------------RI
AJ309297_428..1678           -----------------FDIK-----EKENEHR-----EY------------------RI
AY678276_150233..151441      -----------------FDIK-----EKENEHR-----EY------------------RI
AY313848_150565..150969      ------------------------------------------------------------
                                                                                         

U60315_183788..185650        FLLRMNDNGRPNGSLTLFWNGTGNGNGRAGPRGPVLGLQHSSGGGAGAAG-------LLA
AF198100_49280..51118        VYLSSSSYHVLSCPIESHQANYVWVNKHN-------------KTIVDCGPDNNDMCYFFI
AJ581527_49918..51756        VYLSSSSYHVLSCPIESHQANYVWVNKHN-------------KTIVDCGPDNNDMCYFFI
AY318871_74682..76433        FTVSFQAKYRWMKDNSTIKECLVGTEECS--------------HMIPKVN-SNFGQYICV
AF063866_114944..115345      YCNGDNLYYKYKGESRQA-------------------------LALNNEP---------I
Y16780_140262..140681        YFIKENTIYSFNTKSKQTRSSQVDAQLFS--------------VMVTSKP-------LFI
X69198_139238..139657        YFIKENTIYSFNTKSKQTRSSQVDAQLFS--------------VMVTSKP-------LFI
L22579_139837..140256        YFIKENTIYSFNTKSKQTRSSQVDAQLFS--------------VMVTSKP-------LFI
Y16780_139907..140275        MYL----FYEYH------------------------------------------------
X69198_138883..139251        MYL----FYEYH------------------------------------------------
L22579_139482..139850        MYL----FYEYH------------------------------------------------
AF438165_150798..151031      --------------------------LYK-------------------------------
AY009089_148915..149148      --------------------------LYK-------------------------------
AF095689_148156..148584      YFIKENSIYSFDTKSKQTRSAQVNAQLFS--------------VMVTSKP-------LFI
AY313847_151287..151715      YFIKENSIYSFDTKTKQTRSAQVNAQLFS--------------VMVTAKP-------LFI
AJ574802_121..1320           YFIKENTIYSFDTKSKQTRSAQVDARLFS--------------VMVTSKP-------LFI
AJ574805_121..1320           YFIKENTIYSFDTKSKQTRSAQVDARLFS--------------VMVTSKP-------LFI
AF012825_156107..157306      YFIKENTIYSFDTKSKQTRSAQVDARLFS--------------VMVTSKP-------LFI
AJ574801_143..1342           YFIKENTIYSFDTKSKQTRSAQVDARLFS--------------VMVTSKP-------LFI
AJ574803_121..1320           YFIKENTIYSFDTKSKQTRSAQVDARLFS--------------VMVTSKP-------LFI
AJ574804_121..1320           YFIKENTIYSFDTKSKQTRSAQVDARLFS--------------VMVTSKP-------LFI
Y16780_139484..139708        ------------------------------------------------------------
X69198_138460..138684        ------------------------------------------------------------
X94355_164211..165419        YFIKENTIYSFDTKSKQTRSAQVDARLFS--------------VMVTSKP-------LFI
DQ377945_153079..153759      ------------------------------------------------------------
AF482758_164799..166028      YFIKENTIYSFDTKSKQTRSAQVDARLFS--------------VMVTSKP-------LFI
AY243312_147590..148477      ------------------------------------------------------------
D11079_5574..6461            ------------------------------------------------------------
AY484669_152523..153728      YFIKENSIYSFDTKSKQTRSSQVDARLFS--------------VMVTSKP-------LFI
AY603355_133373..134005      YFIKENSIYSFDTKSKQTRSSQVDARLFS--------------VMVTSKP-------LFI
D11079_6458..6886            YFIKENSIYSFDTKSKQTRSSQVDARLFS--------------VMVTSKP-------LFI
AY243312_148474..148902      YFIKENSIYSFDTKSKQTRSSQVDARLFS--------------VMVTSKP-------LFI
AY313848_151335..151763      YFIKENSIYSFDTKSKQTRSSQVDARLFS--------------VMVTSKP-------LFI
M61187_11956..13281          YFIKENSIYSFDTKSKQTRSSQVDARLFS--------------VMVTSKP-------LFI
X57318_11956..13281          YFIKENSIYSFDTKSKQTRSSQVDARLFS--------------VMVTSKP-------LFI
M35027_146695..147906        YFIKENSIYSFDTKSKQTRSSQVDARLFS--------------VMVTSKP-------LFI
AY603355_132816..133067      ------------------------------------------------------------
AY313847_150523..150921      ------------------------------------------------------------
AF095689_147386..148072      ------------------------------------------------------------
AY678275_150357..151568      YFIKENSIYSFDTKSKQTRSSQVDARLFS--------------VMVTSKP-------LFI
AY678277_150356..151567      YFIKENSIYSFDTKSKQTRSSQVDARLFS--------------VMVTSKP-------LFI
AJ309297_428..1678           YFIKENSIYSFDTKSKQTRSSQVDARLFS--------------VMVTSKP-------LFI
AY678276_150233..151441      YFIKENSIYSFDTKSKQTRSSQVDARLFS--------------VMVTSKP-------LFI
AY313848_150565..150969      ------------------------------------------------------------
                                                                                         

U60315_183788..185650        VLF--------------GDGVTVLRTEGAL------------------------------
AF198100_49280..51118        YNLYDDNFGKYTCTSEEGWNKETVMIEELSKVNKDYSKRQLQEHAVNKKGNTLITCSKFL
AJ581527_49918..51756        YNLYDDNFGKYTCTSEEGWNKETVMIEELSKVNKDYSKRQLQEHAVNKKGNTLITCSKFL
AY318871_74682..76433        SEE--------------GWNSMISSVDNIVPMTRR-------------------------
AF063866_114944..115345      TDC-------------------NNILNKYVTFN---------------------------
Y16780_140262..140681        ADI--------------GIEVGMPRIKNT-------------------------------
X69198_139238..139657        ADI--------------GIEVGMPRIKNT-------------------------------
L22579_139837..140256        ADI--------------GIEVGMPRIKNT-------------------------------
Y16780_139907..140275        ------------------------------------------------------------
X69198_138883..139251        ------------------------------------------------------------
L22579_139482..139850        ------------------------------------------------------------
AF438165_150798..151031      -----------------GEGK---------------------------------------
AY009089_148915..149148      -----------------GEGK---------------------------------------
AF095689_148156..148584      ADI--------------GIGVGMPQMKKILKM----------------------------
AY313847_151287..151715      ADI--------------GIGVGMPQMKKILKM----------------------------
AJ574802_121..1320           ADI--------------GIGVGIPRMKKILKM----------------------------
AJ574805_121..1320           ADI--------------GIGVGIPRMKKILKM----------------------------
AF012825_156107..157306      ADI--------------GIGVGIPRMKKILKM----------------------------
AJ574801_143..1342           ADI--------------GIGVGIPRMKKILKM----------------------------
AJ574803_121..1320           ADI--------------GIGVGIPRMKKILKM----------------------------
AJ574804_121..1320           ADI--------------GIGVGIPRMKKILKM----------------------------
Y16780_139484..139708        ------------------------------------------------------------
X69198_138460..138684        ------------------------------------------------------------
X94355_164211..165419        ADI--------------GIGVGMPRMKKIFKM----------------------------
DQ377945_153079..153759      ------------------------------------------------------------
AF482758_164799..166028      ADI--------------GIGVGMPRMKKYLKCNLIEYTQQ--------------------
AY243312_147590..148477      ------------------------------------------------------------
D11079_5574..6461            ------------------------------------------------------------
AY484669_152523..153728      ADI--------------GIGVGMPQMKKILKM----------------------------
AY603355_133373..134005      ADI--------------GIGVGMPQMKKILKM----------------------------
D11079_6458..6886            ADI--------------GIGVGMPQMKKILKM----------------------------
AY243312_148474..148902      ADI--------------GIGVGMPQMKKILKM----------------------------
AY313848_151335..151763      ADI--------------GIGVGMPQMKKILKM----------------------------
M61187_11956..13281          ADI--------------GIGVGMPQMKKILKM----------------------------
X57318_11956..13281          ADI--------------GIGVGMPQMKKILKM----------------------------
M35027_146695..147906        ADI--------------GIGVGMPQMKKILKM----------------------------
AY603355_132816..133067      ------------------------------------------------------------
AY313847_150523..150921      ------------------------------------------------------------
AF095689_147386..148072      ------------------------------------------------------------
AY678275_150357..151568      ADI--------------GIGVGMPQMKKILKM----------------------------
AY678277_150356..151567      ADI--------------GIGVGMPQMKKILKM----------------------------
AJ309297_428..1678           ADI--------------GIGVGMPRMKKYLKCNLNSSTPHDNEQT---------------
AY678276_150233..151441      ADI--------------GIGVGMPQMKKILKM----------------------------
AY313848_150565..150969      ------------------------------------------------------------
                                                                                         

U60315_183788..185650        ------------
AF198100_49280..51118        IIFVYLFVFIIV
AJ581527_49918..51756        IIFVYLFVFIIV
AY318871_74682..76433        ------------
AF063866_114944..115345      ------------
Y16780_140262..140681        ------------
X69198_139238..139657        ------------
L22579_139837..140256        ------------
Y16780_139907..140275        ------------
X69198_138883..139251        ------------
L22579_139482..139850        ------------
AF438165_150798..151031      ------------
AY009089_148915..149148      ------------
AF095689_148156..148584      ------------
AY313847_151287..151715      ------------
AJ574802_121..1320           ------------
AJ574805_121..1320           ------------
AF012825_156107..157306      ------------
AJ574801_143..1342           ------------
AJ574803_121..1320           ------------
AJ574804_121..1320           ------------
Y16780_139484..139708        ------------
X69198_138460..138684        ------------
X94355_164211..165419        ------------
DQ377945_153079..153759      ------------
AF482758_164799..166028      ------------
AY243312_147590..148477      ------------
D11079_5574..6461            ------------
AY484669_152523..153728      ------------
AY603355_133373..134005      ------------
D11079_6458..6886            ------------
AY243312_148474..148902      ------------
AY313848_151335..151763      ------------
M61187_11956..13281          ------------
X57318_11956..13281          ------------
M35027_146695..147906        ------------
AY603355_132816..133067      ------------
AY313847_150523..150921      ------------
AF095689_147386..148072      ------------
AY678275_150357..151568      ------------
AY678277_150356..151567      ------------
AJ309297_428..1678           ------------
AY678276_150233..151441      ------------
AY313848_150565..150969      ------------
                                         
