# Supplementary material for: Identification of multiple independent horizontal gene transfers into poxviruses using a comparative genomics approach
Source: BMC Evol Biol. 2008 Feb 27;8:67. doi: 10.1186/1471-2148-8-67 (PMC2268676; doi:10.1186/1471-2148-8-67)
Supplement: Additional file 8 — Multiple sequence alignments for all poxvirus families. [file 1471-2148-8-67-S8.gz › Network/Servers/gen153069.gen.tcd.ie/Users/kirsten/poxvirus/aln/133.aln]

CLUSTAL W (1.81) multiple sequence alignment

AY386371_8614..9474        -MINCFINSSGSFISCKYWFFSPIPKAIVFISHGEGEHSLIYENLANELTKINIAVFSHD
AF153912_25..297           ------------------------------------------------------------
AJ293568_11279..12136      -MIHYFINKGGKFISCKYWCFSPIPKAIVFISHGEGEHSLIYERLANELTKINISVFSHD
AF438165_31963..32187      ------------------------------------------------------------
AY009089_30278..30502      ------------------------------------------------------------
AY313848_31966..32331      ------------------------------------------------------------
M35027_32087..32497        ------------------------------------------------------------
AY313847_31907..32317      ------------------------------------------------------------
AY678277_31664..32068      ------------------------------------------------------------
AY678275_31664..32068      ------------------------------------------------------------
D00382_3200..3604          ------------------------------------------------------------
AY243312_29075..29479      ------------------------------------------------------------
AF095689_28600..29004      ------------------------------------------------------------
AY678276_31981..31580      ------------------------------------------------------------
AF380138_29160..29990      MSANCMFNLDNDYIYCKYWKPITYPKALVFISHGAGEHSGRYDELAENISSLGILVFSHD
DQ011157_29053..29883      MSTNCMFNLDNDYIYCKYWKPITYPKALVFISHGAGEHSGRYDELAENISSLGILVFSHD
AY741551_29069..29899      MSTNCMFNLDNDYIYCKYWKPITYPKALVFISHGAGEHSGRYDELAENISSLGILVFSHD
DQ011153_29053..29883      MSTNCMFNLDNDYIYCKYWKPITYPKALVFISHGAGEHSGRYDELAENISSLGILVFSHD
AY753185_29298..30128      MSTNCMFNLDNDYIYCKYWKPITYPKALVFISHGAGEHSGRYDELAENISSLGILVFSHD
AY603973_29055..29885      MSTNCMFNLDNDYIYCKYWKPITYPKALVFISHGAGEHSGRYDELAENISSLGILVFSHD
DQ011156_29542..30372      MSTNCMFNLDNDYIYCKYWKPITYPKALVFISHGAGEHSGRYDELAENISSLGILVFSHD
DQ011155_29290..30120      MSANCMFNLDNDYIYCKYWKPITYPKALVFISHGAGEHSGRYDELAENISSLGILVFSHD
DQ011154_29304..30134      MSANCMFNLDNDYIYCKYWKPITYPKALVFISHGAGEHSGRYDELAENISSLGILVFSHD
X94355_45027..45857        MSANCMFNLDNDYIYCKYWKPITYPKALVFISHGAGEHSGRYDELAENISSLGILVFSHD
AF012825_36932..37765      MSANCMFNLDNDYIYCKYWKPITYPKALVFISHGAGEHSGRYDELAENISSLGILVFSHD
AF482758_45451..46281      MSANCMFNLDNDYIYCKYWKPITYPKALVFISHGAGEHSGRYDELAENISSLGILVFSHD
DQ377945_34362..34874      ------------------------------------------------------------
AY603355_18176..18688      ------------------------------------------------------------
D00382_3051..3185          ------------------------------------------------------------
AY678277_31515..31649      ------------------------------------------------------------
AY243312_28926..29060      ------------------------------------------------------------
AY678275_31515..31649      ------------------------------------------------------------
AY678276_31562..31431      ------------------------------------------------------------
AY313848_32307..32639      MSANCMFNLDNDYI---YWKPITYPKALVFISHGAGKHSGRYDELAENISSLGILVFSHD
AY678277_32037..32291      MSANCMFNLDNDYIYCKYWKPITYPKALVFISHGAGKHSGRYDELAENISSLGILVFSHD
AY678275_32037..32291      MSANCMFNLDNDYIYCKYWKPITYPKALVFISHGAGKHSGRYDELAENISSLGILVFSHD
D00382_3573..3818          MSANCMFNLDNDYI---YWKPITYPKALVFISHGAGKHSGRYDELAENISSLGILVFSHD
M35027_32519..32764        MSANCMFNLDNDYI---YWKPITYPKALVFISHGAGKHSGRYDELAENISSLGILVFSHD
AY243312_29448..29693      MSANCMFNLDNDYI---YWKPITYPKALVFISHGAGKHSGRYDELAENISSLGILVFSHD
DQ377945_34896..35141      MSANCMFNLDNDYI---YWKPITYPKALVFISHGAGKHSGRYDELAENISSLGILVFSHD
AY313847_32339..32584      MSANCMFNLDNDYI---YWKPITYPKALVFISHGAGKHSGRYDELAENISSLGILVFSHD
AY678276_32195..31953      MSANCMFNLDNDYI---YWKPITYPKALVFISHGAGKHSGRYDELAENISSLGILVFSHD
AY603355_18710..18904      --------------------MITYPKALVFISHGAGKHSGRYDELAENISSLGILVFSHD
                                                                                       

AY386371_8614..9474        HIGHGKSQGERLSVTSFNVYLQDVMQHVGIFKRVYPNVPMFVLGHSMGSAIAILTSAKYP
AF153912_25..297           ------------------------------------------------------------
AJ293568_11279..12136      HVGHGKSQGKRLSVTSFNVYIQDVIQHVNIFKKSYPNVPMYILGHSMGSAIAILISVKYP
AF438165_31963..32187      ----------------------------------------------MGATISILAAYENP
AY009089_30278..30502      ----------------------------------------------MGATISILAAYENP
AY313848_31966..32331      ----------------------------------------------MGATISILASYDNP
M35027_32087..32497        ----------------------------------------------MGATISILASYDNP
AY313847_31907..32317      ----------------------------------------------MGATISILASYDNP
AY678277_31664..32068      ---------------------MTLVQHVVTIKSTYWVIPW------------ELASYDNP
AY678275_31664..32068      ---------------------MTLVQHVVTIKSTYWVIPW------------ELASYDNP
D00382_3200..3604          ---------------------MTLVQHVVTIKSTYWVIPW------------ELASYDNP
AY243312_29075..29479      ---------------------MTLVQHVVTIKSTYWVIPW------------ELASYDNP
AF095689_28600..29004      ---------------------MTLVQHVVTIKSTYWVIPW------------ELASYDNP
AY678276_31981..31580      ---------------------MTLVQHVVTIKSTYWVIPW------------ELASYDNP
AF380138_29160..29990      HIGHGRSNGEKMMIDDFGKYVRDVVQHVVTIKSTYPGVPVFLLGHSMGATISILAACDNP
DQ011157_29053..29883      HIGHGRSNGEKMMIDDFGKYVRDVVQHVVTIKSTYPGVPVFLLGHSMGATISILAACDNP
AY741551_29069..29899      HIGHGRSNGEKMMIDDFGKYVRDVVQHVVTIKSTYPGVPVFLLGHSMGATISILAACDNP
DQ011153_29053..29883      HIGHGRSNGEKMMIDDFGKYVRDVVQHVVTIKSTYPGVPVFLLGHSMGATISILAACDNP
AY753185_29298..30128      HIGHGRSNGEKMMIDDFGKYVRDVVQHVVTIKSTYPGVPVFLLGHSMGATISILAACDNP
AY603973_29055..29885      HIGHGRSNGEKMMIDDFGKYVRDVVQHVVTIKSTYPGVPVFLLGHSMGATISILAACDNP
DQ011156_29542..30372      HIGHGRSNGEKMMIDDFGKYVRDVVQHVVTIKSTYPGVPVFLLGHSMGATISILAACDNP
DQ011155_29290..30120      HIGHGRSNGEKMMIDDFGKYVRDVVQHVVTIKSTYPGVPVFLLGHSMGATISILAACDNP
DQ011154_29304..30134      HIGHGRSNGEKMMIDDFGKYVRDVVQHVVTIKSTYPGVPVFLLGHSMGATISILAACDNP
X94355_45027..45857        HIGHGRSNGEKMMIDDFGTYVRDVVQHVVTIKSTYPGVPVFLLGHSMGATISILAAYENP
AF012825_36932..37765      HIGHGRSNGEKMMIDDFGTYVRDVVQHVVTIKSTYPGVPVFLLGHSMGATISILAAYENP
AF482758_45451..46281      HIGHGRSNGEKMMIDDFGTYVRDVVQHVVTIKSTYPGVPVFLLGHSMGATISILAAYENP
DQ377945_34362..34874      ----------------------------------------------MGATISILASYDNP
AY603355_18176..18688      ----------------------------------------------MGATISILASYDNP
D00382_3051..3185          ------------------------------------------------------------
AY678277_31515..31649      ------------------------------------------------------------
AY243312_28926..29060      ------------------------------------------------------------
AY678275_31515..31649      ------------------------------------------------------------
AY678276_31562..31431      ------------------------------------------------------------
AY313848_32307..32639      HIGHGRSNGEKMMIDDFGTYVRDVVQHVVTIKSTYLGVPVFLLGIPW-------------
AY678277_32037..32291      HIGHGRSNGEKMMIDDFG-----------TARGNY-------------------------
AY678275_32037..32291      HIGHGRSNGEKMMIDDFG-----------TARGNY-------------------------
D00382_3573..3818          HIGHGRSNGEKMMIDDFG-----------TARGNY-------------------------
M35027_32519..32764        HIGHGRSNGEKMMIDDFG-----------TARGNY-------------------------
AY243312_29448..29693      HIGHGRSNGEKMMIDDFG-----------TARGNY-------------------------
DQ377945_34896..35141      HIGHGRSNGEKMMIDDFG-----------TARGNY-------------------------
AY313847_32339..32584      HIGHGRSNGEKMMIDDFG-----------TARGNY-------------------------
AY678276_32195..31953      HIGHGRSNGEKMMIDDFG-----------TARGNY-------------------------
AY603355_18710..18904      HIGHGRSNGEKMMIDDFG-----------TARGNY-------------------------
                                                                                       

AY386371_8614..9474        NIFDGVILLSPMINFSEKLSFCDIIKTYLCNIFYPSKIIHKINVNLLSNNKEENLLYNSD
AF153912_25..297           ------------------------------------------------------------
AJ293568_11279..12136      NIFDGIILLSPMINFLENLSFCDVLKTYLYNIFYPSKIIYKINVNMLSNNIKENASYNLD
AF438165_31963..32187      NLFTAMIIMSPLVN-VEAVPRLNLLAAKLMGAITPNAPVGTLCPESVS----EIWMKFTN
AY009089_30278..30502      NLFTAMIIMSPLVN-VEAVPRLNLLAAKLMGAITPNAPVGTLCPESVS----EIWMKFTN
AY313848_31966..32331      NLFTAMILMSPLVN-ADAVSKLNLLAAKLMGTITPNAPVGKLCPESVSRDMDKVYKYQYD
M35027_32087..32497        NLFTAMILMSPLVN-ADAVSRLNLLAAKLMGTITPNAPVGKLCPESVSRDMDKVYKYQYD
AY313847_31907..32317      NLFTAMILMSPLVN-ADAVSKLNLLAAKLMGTITPNAPVGKLCPESVSRDMDKVYKYQYD
AY678277_31664..32068      NLFTAMILMSPLVN-ADAVSRLNLLAAKLMGTITPNAPVGKLCPESVSRDMDEVYKYQYD
AY678275_31664..32068      NLFTAMILMSPLVN-ADAVSRLNLLAAKLMGTITPNAPVGKLCPESVSRDMDEVYKYQYD
D00382_3200..3604          NLFTAMILMSPLVN-ADAVSKLNLLAAKLMGTITLNAPVGKLCPESVSRDMDKVYKYQYD
AY243312_29075..29479      NLFTAMILMSPLVN-ADAVSKLNLLAAKLMGTITLNAPVGKLCPESVSRDMDKVYKYQYD
AF095689_28600..29004      NLFTAMILMSPLVN-ADAVSKLNLLAAKLMGTITLNAPVGKLCPESVSRDMDKVYKYQYD
AY678276_31981..31580      NLFTAMILMSPLVN-ADAVSKLNLLAAKLMGTITPNAPVGKLCPESVSRDMDKVYKYQYD
AF380138_29160..29990      NLFTAMILMSPLVN-ADAVPRLNLLAAKLMGTITPNASVGKLCPESVSRDMDEVYKYQYD
DQ011157_29053..29883      NLFTAMILMSPLVN-ADAVPRLNLLAAKLMGTITPNASVGKLCPESVSRDMDEVYKYQYD
AY741551_29069..29899      NLFTAMILMSPLVN-ADAVPRLNLLAAKLMGTITPNASVGKLCPESVSRDMDEVYKYQYD
DQ011153_29053..29883      NLFTAMILMSPLVN-ADAVPRLNLLAAKLMGTITPNASVGKLCPESVSRDMDEVYKYQYD
AY753185_29298..30128      NLFTAMILMSPLVN-ADAVPRLNLLAAKLMGTITPNASVGKLCPESVSRDMDEVYKYQYD
AY603973_29055..29885      NLFTAMILMSPLVN-ADAVPRLNLLAAKLMGTITPNASVGKLCPESVSRDMDEVYKYQYD
DQ011156_29542..30372      NLFTAMILMSPLVN-ADAVPRLNLLAAKLMGTITPNASVGKLCPESVSRDMDEVYKYQYD
DQ011155_29290..30120      NLFTAMILMSPLVN-ADAVPRLNLLAAKLMGTITPNASVGKLCPESVSRDMDEVYKYQYD
DQ011154_29304..30134      NLFTAMILMSPLVN-ADAVPRLNLLAAKLMGTITPNASVGKLCPESVSRDMDEVYKYQYD
X94355_45027..45857        DLFRAMILMSPLVN-ADAVPRLNLLAAKLMGTITPNAPVGKLCPESVSRDMDEVYKYQYD
AF012825_36932..37765      NLFTAMILMSPLVN-ADAVPRLNLLAAKLMGTITPNVSVGKLCPESVSRDKDEVYKYQYD
AF482758_45451..46281      DLFTAMILMSPLVN-TEAVPRLNMLAAKLMGSFTPNAPVGKLCPESVSRDMDEVYKYQYD
DQ377945_34362..34874      NLFTAMILMSPLVN-ADAVSKLNLLAAKLMGTITPNAPVGKLCPESVSRDMDKVYKYQYD
AY603355_18176..18688      NLFTAMILMSPLVN-ADAVSRLNLLAAKLMGTITPNAPVGKLCPESVSRDMDKVYKYQYD
D00382_3051..3185          ------------------------------------------------------------
AY678277_31515..31649      ------------------------------------------------------------
AY243312_28926..29060      ------------------------------------------------------------
AY678275_31515..31649      ------------------------------------------------------------
AY678276_31562..31431      ------------------------------------------------------------
AY313848_32307..32639      ------------------------------------------------------------
AY678277_32037..32291      ------------------------------------------------------------
AY678275_32037..32291      ------------------------------------------------------------
D00382_3573..3818          ------------------------------------------------------------
M35027_32519..32764        ------------------------------------------------------------
AY243312_29448..29693      ------------------------------------------------------------
DQ377945_34896..35141      ------------------------------------------------------------
AY313847_32339..32584      ------------------------------------------------------------
AY678276_32195..31953      ------------------------------------------------------------
AY603355_18710..18904      ------------------------------------------------------------
                                                                                       

AY386371_8614..9474        PYVCGNCGMSASFCYQMMRLTSKVKKKIKNVKIPIMVLHGTDNSVCDVKWSMYVVKSVKS
AF153912_25..297           -----------------MCLTSSAKKKINNVKIPIIVLHGINDVICDVKWSKYIIKSVGS
AJ293568_11279..12136      PYICSN-KMSAAFCYQVMCLTSSAKKKINNVKIPIIVLHGINDVICDVKWSKYIIKSVGS
AF438165_31963..32187      TNTTH-------------------------------------------------------
AY009089_30278..30502      TNTTH-------------------------------------------------------
AY313848_31966..32331      PLINHE-KIKAGFASQVLKATNKVRKIISKINTPRL------------------------
M35027_32087..32497        PLINHE-KIKAGFASQVLKATNKVRKIISKINTPRL------------------------
AY313847_31907..32317      PLINHE-KIKAGFASQVLKATNKVRKIISKINTPRL------------------------
AY678277_31664..32068      PLVNHE-KIKAGFASQVLKATNKVRKIISKINTPRL------------------------
AY678275_31664..32068      PLVNHE-KIKAGFASQVLKATNKVRKIISKINTPRL------------------------
D00382_3200..3604          PLINHE-KIKAGFASQVLKATNKVRKIISKINTPRL------------------------
AY243312_29075..29479      PLINHE-KIKAGFASQVLKATNKVRKIISKINTPRL------------------------
AF095689_28600..29004      PLINHE-KIKAGFASQVLKATNKVRKIISKINTPRL------------------------
AY678276_31981..31580      PLINHE-KIKAGFASQVLKATNKVRKIISKINTPRL------------------------
AF380138_29160..29990      PLVNHE-KIKAGFASQVLKATNKVRKIIPKIDTPTLILQGTNNEISDVSGAYYFMQHANC
DQ011157_29053..29883      PLVNHE-KIKAGFASQVLKATNKVRKIIPKINTPTLILQGTNNEISDVSGAYYFMQHANC
AY741551_29069..29899      PLVNHE-KIKAGFASQVLKATNKVRKIIPKINTPTLILQGTNNEISDVSGAYYFMQHANC
DQ011153_29053..29883      PLVNHE-KIKAGFASQVLKATNKVRKIIPKINTPTLILQGTNNEISDVSGAYYFMQHANC
AY753185_29298..30128      PLVNHE-KIKAGFASQVLKATNKVRKIIPKINTPTLILQGTNNEISDVSGAYYFMQHANC
AY603973_29055..29885      PLVNHE-KIKAGFASQVLKATNKVRKIIPKINTPTLILQGTNNEISDVSGAYYFMQHANC
DQ011156_29542..30372      PLVNHE-KIKAGFASQVLKATNKVRKIIPKINTPTLILQGTNNEISDVSGAYYFMQHANC
DQ011155_29290..30120      PLVNHE-KIKAGFASQVLKATNKVRKIIPKINTPTLILQGTNNEISDVSGAYYFMQHANC
DQ011154_29304..30134      PLVNHE-KIKAGFASQVLKATNKVRKIIPKINTPTLILQGTNNEISDVSGAYYFMQHANC
X94355_45027..45857        PLVNHE-KIKAGFASQVLKATNKVRKIIPKINTPTLILQGTNNEISDVSGAYYFMQHANC
AF012825_36932..37765      PLVNHE-KIKAGFASQVLKATNKVRKIIPKINTPTLILQGTNNEISDVSGAYYFMQHANC
AF482758_45451..46281      PLVNHE-KIKAGFASQVLKATNKVRKIIPKINTPSLILQGTNNEISDVSGAYYFMQHANC
DQ377945_34362..34874      PLINHE-KIKAGFASQVLKATNKVRKIIPKINTPTLILQGTNNEISDVSGAYYFMQHANC
AY603355_18176..18688      PLINHE-KIKAGFASQVLKATNKVRKIISKINTPTLILQGTNNEISDVLGAYYFMQHANC
D00382_3051..3185          ------------------------------------------------------MQHANC
AY678277_31515..31649      ------------------------------------------------------MQHANC
AY243312_28926..29060      ------------------------------------------------------MQHANC
AY678275_31515..31649      ------------------------------------------------------MQHANC
AY678276_31562..31431      ------------------------------------------------------MQHANC
AY313848_32307..32639      ------------------------------------------------------------
AY678277_32037..32291      ------------------------------------------------------------
AY678275_32037..32291      ------------------------------------------------------------
D00382_3573..3818          ------------------------------------------------------------
M35027_32519..32764        ------------------------------------------------------------
AY243312_29448..29693      ------------------------------------------------------------
DQ377945_34896..35141      ------------------------------------------------------------
AY313847_32339..32584      ------------------------------------------------------------
AY678276_32195..31953      ------------------------------------------------------------
AY603355_18710..18904      ------------------------------------------------------------
                                                                                       

AY386371_8614..9474        HDITIKMYKGAKHDLHREKINIRDSVFNDIIAWLMNKSNISYYDMLI
AF153912_25..297           YDRTIKLYKGANHDLHREVEDIRDTVFSDIKVWLINRSKVSYYDVLI
AJ293568_11279..12136      YDRTIKLYKGANHDLHREVEDIRDTVFSDIKVWLINRSKVSYYDVLI
AF438165_31963..32187      -----------------------------------------------
AY009089_30278..30502      -----------------------------------------------
AY313848_31966..32331      --------------SYSREQTMRLAMF--------------------
M35027_32087..32497        --------------SYSREQTMRLVMFQVHIISCNMQIVIEK-----
AY313847_31907..32317      --------------SYSREQTMRLVMFQVHIISCNMQIVIEK-----
AY678277_31664..32068      --------------SYSREQTIRLAMF--------------------
AY678275_31664..32068      --------------SYSREQTIRLAMF--------------------
D00382_3200..3604          --------------SYSREQTIRLAMF--------------------
AY243312_29075..29479      --------------SYSREQTIRLAMF--------------------
AF095689_28600..29004      --------------SYSREQTIRLAMF--------------------
AY678276_31981..31580      --------------SYSREQTIRLAMF--------------------
AF380138_29160..29990      -NREIKIYEGAKHHLHKETDEVKKSVMKEIETWIFNRVK--------
DQ011157_29053..29883      -NREIKIYEGAKHHLHKETDEVKKSVMKEIETWIFNRVK--------
AY741551_29069..29899      -NREIKIYEGAKHHLHKETDEVKKSVMKEIETWIFNRVK--------
DQ011153_29053..29883      -NREIKIYEGAKHHLHKETDEVKKSVMKEIETWIFNRVK--------
AY753185_29298..30128      -NREIKIYEGAKHHLHKETDEVKKSVMKEIETWIFNRVK--------
AY603973_29055..29885      -NREIKIYEGAKHHLHKETDEVKKSVMKEIETWIFNRVK--------
DQ011156_29542..30372      -NREIKIYEGAKHHLHKETDEVKKSVMKEIETWIFNRVK--------
DQ011155_29290..30120      -NREIKIYEGAKHHLHKETDEVKKSVMKEIETWIFNRVK--------
DQ011154_29304..30134      -NREIKIYEGAKHHLHKETDEVKKSVMKEIETWIFNRVK--------
X94355_45027..45857        -NREIKIYEGAKHHLHKETDEVKKSVMKEIETWIFNRVK--------
AF012825_36932..37765      -NREIKIYEGAKHHLHKETDEVKKSVMKEIETWIFNRVKL-------
AF482758_45451..46281      -NREIKIYEGAKHHLHKETDEVKKSVMKEIETWIFNRVK--------
DQ377945_34362..34874      -NREIKIYEGAKHHLHKETDEVKKSVMKEIETWIFNRVK--------
AY603355_18176..18688      -NREIKIYEGAKHHLHKETDEVKKSVMKEIETWIFNRVK--------
D00382_3051..3185          -NREIKIYEGAKHHLHKETDEVKKSVMKEIETWIFNRVK--------
AY678277_31515..31649      -NREIKIYEGAKHHLHKETDEVKKSVMKEIETWIFNRVK--------
AY243312_28926..29060      -NREIKIYEGAKHHLHKETDEVKKSVMKEIETWIFNRVK--------
AY678275_31515..31649      -NREIKIYEGAKHHLHKETDEVKKSVMKEIETWIFNRVK--------
AY678276_31562..31431      -NREIKIYEGAKHHLHKETDEVKKSVMKEIETWIFNRVK--------
AY313848_32307..32639      ----------EQQFLY-------------------------------
AY678277_32037..32291      -----------------------------------------------
AY678275_32037..32291      -----------------------------------------------
D00382_3573..3818          -----------------------------------------------
M35027_32519..32764        -----------------------------------------------
AY243312_29448..29693      -----------------------------------------------
DQ377945_34896..35141      -----------------------------------------------
AY313847_32339..32584      -----------------------------------------------
AY678276_32195..31953      -----------------------------------------------
AY603355_18710..18904      -----------------------------------------------
                                                                          
