# Supplementary material for: Identification of multiple independent horizontal gene transfers into poxviruses using a comparative genomics approach
Source: BMC Evol Biol. 2008 Feb 27;8:67. doi: 10.1186/1471-2148-8-67 (PMC2268676; doi:10.1186/1471-2148-8-67)
Supplement: Additional file 8 — Multiple sequence alignments for all poxvirus families. [file 1471-2148-8-67-S8.gz › Network/Servers/gen153069.gen.tcd.ie/Users/kirsten/poxvirus/aln/134.aln]

CLUSTAL W (1.81) multiple sequence alignment

DQ356948_159909..159751      MIAAYQPFLLGGCLIAALALNFVFSRDDKIDALFILS-VIVFLWYIYHIFLYIV------
AY318871_284653..284814      MITNYEPIIIFIVLLVAYILDITMSKSAKFRTMFMIE-VAGFMWFFYHFVHSIL------
AJ581527_201486..201647      MISNYEPIIIVTIFILSCIMNISMSTRAKFSIIFFIH-SAIFMWFLFHFLYSVL------
AX754989_94077..94238        MVSDYDPAVLVFIFCMALAANFCMPMKTKLSTIFVLQ-SVVFSWFLFHFVHSVI------
AY386264_94824..94985        MVSDYDPAVLVFIFCMALAANFCMPMKTKLSTIFVLQ-SVVFSWFLFHFVHSVI------
AY386263_93672..93833        MVSDYDPAVLVFIFCMALAANFCMPMKTKLSTIFVLQ-SVVFSWFLFHFVHSVI------
DQ184476_94083..94244        MVSDYDPAVLVFIFCMALAANFCMPMKTKLSTIFVLQ-SVVFSWFLFHFVHSVI------
AY386265_94608..94769        MVSDYDPAVLVLIFCAAMAANVYMTPQTKLSTIFVLQ-SVVFSWFLFHFVHSVI------
U60315_139871..140032        MITSYEPLLLLCCVGASLAANRLLSRASKLDAVFSVH-AVFFLWFLFHFLYSVF------
AF482758_140857..141018      MISNYEPLLLLVITCCVLLFNFTISSKTKIDIIFAVQ-TIVFIWFIFHFVHSAI------
AF438165_127012..127173      MISNYEPLLLLVITCCVLLFNFTISSKTKIDIIFAVQ-TIVFIWFIFHFVHSAI------
AY484669_128791..128952      MISNYEPLLLLVITCCVLLFNFTISSKTKIDIIFAVQ-TIVFIWFIFHFVHSAI------
AY243312_124028..124189      MISNYEPLLLLVITCCVLLFNFTISSKTKIDIIFAVQ-TIVFIWFIFHFVHSAI------
AY603355_112984..113145      MISNYEPLLLLVITCCVLLFNFTISSKTKIDIIFAVQ-TIVFIWFIFHFVHSAI------
AY009089_125132..125293      MISNYEPLLLLVITCCVLLFNFTISSKTKIDIIFAVQ-TIVFIWFIFHFVHSAI------
AF012825_132839..133000      MISNYEPLLLLVITCCVLLFNFTISSKTKIDIIFAVQ-TIVFIWFIFHFVHSAI------
DQ377945_129409..129570      MISNYEPLLLLVITCCVLLFNFTISSKTKIDIIFAVQ-TIVFIWFIFHFVHSAI------
AY313847_126856..127017      MISNYEPLLLLVITCCVLLFNFTISSKTKIDIIFAVQ-TIVFIWFIFHFVHSAI------
AY313848_126898..127059      MISNYEPLLLLVITCCVLLFNFTISSKTKIDIIFAVQ-TIVFIWFIFHFVHSAI------
AY678276_126711..126553      MISNYEPLLLLVITCCVLLFNFTISSKTKIDIIFAVQ-TIVFIWFIFHFVHSAI------
DQ011157_123752..123913      MISNYEPLLLLVITCCVLLFNFTISSKTKIDIIFAVQ-TIVFIWFIFHFVYSAI------
AY741551_123745..123906      MISNYEPLLLLVITCCVLLFNFTISSKTKIDIIFAVQ-TIVFIWFIFHFVYSAI------
DQ011153_123752..123913      MISNYEPLLLLVITCCVLLFNFTISSKTKIDIIFAVQ-TIVFIWFIFHFVYSAI------
AY753185_123966..124127      MISNYEPLLLLVITCCVLLFNFTISSKTKIDIIFAVQ-TIVFIWFIFHFVYSAI------
DQ011155_124161..124322      MISNYEPLLLLVITCCVLLFNFTISSKTKIDIIFAVQ-TIVFIWFIFHFVYSAI------
AY603973_123723..123884      MISNYEPLLLLVITCCVLLFNFTISSKTKIDIIFAVQ-TIVFIWFIFHFVYSAI------
DQ011154_124180..124341      MISNYEPLLLLVITCCVLLFNFTISSKTKIDIIFAVQ-TIVFIWFIFHFVYSAI------
DQ011156_124199..124360      MISNYEPLLLLVITCCVLLFNFTISSKTKIDIIFAVQ-TIVFIWFIFHFVYSAI------
AY386371_94676..94864        MITNYEPFILLGIICIALLANIKLSSKVKLDIIFFCSMHIIYVVYIPLCTFSILKFLLVK
AF409137_99761..99922        MITNYEPLILFGIILITLLGNLKLSFKLKINIIFFIQ-SILFMWFIFHFVHSVF------
AF409138_99584..99745        MITNYEPLILFGIILITLLGNLKLSFKLKINIIFFIQ-SILFMWFIFHFVHSVF------
AF325528_99761..99922        MITNYEPLILFGIILITLLGNLKLSFKLKINIIFFIQ-SILFMWFIFHFVHSVF------
AY077832_99411..99253        MITNYEPLILFGIILITLLGNLKLSFKLKINIIFFIQ-SILFMWFIFHFVHSVF------
AY077833_99511..99353        MITNYEPLILFGIILITLLGNLKLSFKLKINIIFFIQ-SILFMWFIFHFVHSVF------
AY077834_99314..99156        MITNYEPLILFGIILITLLGNLKLSFKLKINIIFFIQ-SILFMWFIFHFVHSVF------
AY077835_99268..99110        MITNYEPLILFGIILITLLGNLKLSFKLKINIIFFIQ-SILFMWFIFHFVHSVF------
AY077836_99331..99173        MITNYEPLILFGIILITLLGNLKLSFKLKINIIFFIQ-SILFMWFIFHFVHSVF------
AF170722_101313..101474      MITNYEPVILLGITCFTVLVNFKLSTKAKIDIIFFVQ-SILFMWFIFHFIHSVF------
AF170726_102140..102301      MITNYEPVILLGIICFTVLVNFKLSTKAKIDVIFFIQ-SILFMWFIFHFVHSVF------
AF410153_98023..98184        MVTNYEPLILLGIICVASLANIKLSIKVKMDIIFFIQ-SILFMWFILHFVHSVL------
AY689436_108381..108223      MITNYEPLILIGIICIASLANIKLSSKIKLDIVFFLQ-SILFMWFTFHFIHSVF------
AY689437_111424..111266      MITNYEPLILIGIICIASLANIKLSSKIKLDIVFFLQ-SILFMWFTFHFIHSVF------
AJ293568_100302..100463      MITNYEPFILLGIICIALLANIKLSSKVKLDIIFFVQ-SILFMWFIFHFVHSVF------
                             *:: *:* ::          :  :.   *:  :*       :  :        .      

DQ356948_159909..159751      --
AY318871_284653..284814      --
AJ581527_201486..201647      --
AX754989_94077..94238        --
AY386264_94824..94985        --
AY386263_93672..93833        --
DQ184476_94083..94244        --
AY386265_94608..94769        --
U60315_139871..140032        --
AF482758_140857..141018      --
AF438165_127012..127173      --
AY484669_128791..128952      --
AY243312_124028..124189      --
AY603355_112984..113145      --
AY009089_125132..125293      --
AF012825_132839..133000      --
DQ377945_129409..129570      --
AY313847_126856..127017      --
AY313848_126898..127059      --
AY678276_126711..126553      --
DQ011157_123752..123913      --
AY741551_123745..123906      --
DQ011153_123752..123913      --
AY753185_123966..124127      --
DQ011155_124161..124322      --
AY603973_123723..123884      --
DQ011154_124180..124341      --
DQ011156_124199..124360      --
AY386371_94676..94864        WT
AF409137_99761..99922        --
AF409138_99584..99745        --
AF325528_99761..99922        --
AY077832_99411..99253        --
AY077833_99511..99353        --
AY077834_99314..99156        --
AY077835_99268..99110        --
AY077836_99331..99173        --
AF170722_101313..101474      --
AF170726_102140..102301      --
AF410153_98023..98184        --
AY689436_108381..108223      --
AY689437_111424..111266      --
AJ293568_100302..100463      --
                               
