# Supplementary material for: Identification of multiple independent horizontal gene transfers into poxviruses using a comparative genomics approach
Source: BMC Evol Biol. 2008 Feb 27;8:67. doi: 10.1186/1471-2148-8-67 (PMC2268676; doi:10.1186/1471-2148-8-67)
Supplement: Additional file 8 — Multiple sequence alignments for all poxvirus families. [file 1471-2148-8-67-S8.gz › Network/Servers/gen153069.gen.tcd.ie/Users/kirsten/poxvirus/aln/135.aln]

CLUSTAL W (1.81) multiple sequence alignment

AY318871_312700..313143      -------------------------------------MDTDHFNLNKLINCLSYFICIVS
AY318871_21357..21863        -------------------------------------MVFICKKQYCENKFYFITAFFSI
AF198100_7681..8184          -------------------------------------MPILLKKQVSEVSCYAITVLGIL
AF198100_280356..280859      -------------------------------------MPILLKKQVSEVSCYAITVLGIL
AJ581527_8318..8821          -------------------------------------MPILLKKQVSEVSCYAITVLGIL
AJ581527_257325..257828      -------------------------------------MPILLKKQVSEVSCYAITVLGIL
D00295_2166..2669            -------------------------------------MPILLKKQVSEVSCYAITVLGIL
AY318871_37612..38040        --------------------------------------------------------MGLN
AF198100_263571..264002      ----------------------------------------MCKKARKRGLLTIAFTI---
AJ581527_249874..250305      ----------------------------------------MCKKARKRGLLTIAFTI---
D00295_9689..10120           ----------------------------------------MCKKARKRGLLTIAFTI---
AY678276_151864..151986      ----------------------------------------------------MPRRMELK
AF482758_166025..166507      ----------------------------------------MNKPKTDYAGYACCVICGLI
AF043237_66..548             ----------------------------------------MNKPKTDYAGYACCVICGLI
AY603355_134031..134537      ----------------------------------------MNKHKTDYAGYACCVICGLI
U94848_139821..140327        ----------------------------------------MNKHKTDYAGYACCVICGLI
A19581_76..555               ----------------------------------------MNKHKTDYAGYACCVICGLI
D11079_6912..7391            ----------------------------------------MNKHKTDYAGYACCVICGLI
AY678277_151593..152072      ----------------------------------------MNKHKTDYAGYACCVICGLI
A21998_76..555               ----------------------------------------MNKHKTDYAGYACCVICGLI
AY484669_153754..154233      ----------------------------------------MNKHKTDYAGYACCVICGLI
AY243312_148928..149407      ----------------------------------------MNKHKTDYAGYACCVICGLI
AF095689_148610..149089      ----------------------------------------MNKHKTDYAGYACCVICGLI
AY678275_151594..152073      ----------------------------------------MNKHKTDYAGYACCVICGLI
AY678276_151470..151946      ----------------------------------------MNKHKTDYAGYACCVICGLI
X94355_165445..165942        ----------------------------------------MNKPKTDYAGYACCVICGLI
Y16780_140708..140893        --------------------------------------MTMNKPKTNYAGYACCVICGLI
X69198_139684..139869        --------------------------------------MTMNKPKTNYAGYACCVICGLI
M35027_147932..148438        ----------------------------------------MNKPKTDYAGYACCVICGLI
AY313847_151741..152247      ----------------------------------------MNKHKTDYAGYACCVICGLI
M61187_13307..13813          ----------------------------------------MNKHKTDYAGYACCVICGLI
DQ377945_154298..154804      ----------------------------------------MNKHKTDYAGYACCVICGLI
AY313848_151789..152295      ----------------------------------------MNKHKTDYAGYACCVICGLI
AY318871_231421..231891      -------------------------------------MYIYKYIKIHTCISEVFIFVTAL
AF482758_13039..13248        -------------------------------------------MFIMRESIYRVMIVILY
AF012825_12766..13077        -------------------------------------MLFIMRE-----LVYRVVIVILS
X94355_12346..12636          -------------------------------------------MFIMRELVYRVVIVILS
AY318871_8608..9117          ----------------------------------------MCVSEICGSCIISLIILCLS
AY689436_131047..130400      MFPELKMALKPTTEIVEMGKDDCRDTNSDKETETQKNYVQFTSFVTPEKLYCCIITICIL
AY689437_134133..133486      MFPELKMALKPTTTIVEMGKDDCCDTNSDKETETQKNYGQFTSFVTPEKLYCCIITICIL
AF012825_12597..12824        -----------------------------------------MTHFLRYTDTRVYLIIGL-
X94355_12159..12386          ------------------------------------------------------------
                                                                                         

AY318871_312700..313143      VFVIITTVISIIPQKKE-------------------CGIEWIEHNGLCYKLYLDLK-WKD
AY318871_21357..21863        SFMFLTATIIVILIKCYY-MFPNFNKV---------CPDEWIGYKNQCYYFSDNETNWYD
AF198100_7681..8184          CLILFT-ILVVVTCKWYY-AFPYFSKV---------CPDEWIGYNSKCYYFTINETNWND
AF198100_280356..280859      CLILFT-ILVVVTCKWYY-AFPYFSKV---------CPDEWIGYNSKCYYFTINETNWND
AJ581527_8318..8821          CLILFT-ILVVVTCKWYY-AFPYFSKV---------CPDEWIGYNSKCYYFTINETNWND
AJ581527_257325..257828      CLILFT-ILVVVTCKWYY-AFPYFSKV---------CPDEWIGYNSKCYYFTINETNWND
D00295_2166..2669            CLILFT-ILVVVTCKWYY-AFPYFSKV---------CPDEWIGYNSKCYYFTINETNWND
AY318871_37612..38040        IYITCISILLSYTLYNYYYEYSRDNKIT---YLRESCHDNWVRHSDKCYFASLHKVSWKD
AF198100_263571..264002      --LLFVIILVDIDRDRYL----------------VRCGKDWLEFDNLCYFISENKLSWDD
AJ581527_249874..250305      --LLFVIILVDIDRDRYL----------------VRCGKDWLEFDNLCYFISENKLSWDD
D00295_9689..10120           --LLFVIILVDIDRDRYL----------------VRCGKDWLEFDNLCYFISENKLSWDD
AY678276_151864..151986      NGNIFVAQRILPNCIRVT------------------------LYNNYTTFLSY-------
AF482758_166025..166507      IGIIFTATLIKTIERKVVINTPSIDKTIKDAYIREDCPADWISYNNKCIHLSTDRKTWEE
AF043237_66..548             IGIIFTATLIKTIERKVVINTPSIDKTIKDAYIREDCPADWISYNNKCIHLSTDRKTWEE
AY603355_134031..134537      VGIIFTATLLKVVERKLV-HTPSIDKTIKDAYIREDCPTDWISYNNKCIHLSTDRKTWEE
U94848_139821..140327        VGIIFTATLLKVVERKLV-HTPSIDKTIKDAYIREDCPTDWISYNNKCIHLSTDRKTWEE
A19581_76..555               VGIIFTATLLKVVERKLV-HTPSIDKTIKDAYIREDCPTDWISYNNKCIHLSTDRKTWEE
D11079_6912..7391            VGIIFTATLLKVVERKLV-HTPSIDKTIKDAYIREDCPTDWISYNNKCIHLSTDRKTWEE
AY678277_151593..152072      VGIIFTATLLKVVERKLV-HTPSIDKTIKDAYIREDCPTDWISYNNKCIHLSTDRKTWEE
A21998_76..555               VGIIFTATLLKVVERKLV-HTPSIDKTIKDAYIREDCPTDWISYNNKCIHLSTDRKTWEE
AY484669_153754..154233      VGIIFTATLLKVVERKLV-HTPSIDKTIKDAYIREDCPTDWISYNNKCIHLSTDRKTWEE
AY243312_148928..149407      VGIIFTATLLKVVERKLV-HTPSIDKTIKDAYIREDCPTDWISYNNKCIHLSTDRKTWEE
AF095689_148610..149089      VGIIFTATLLKVVERKLV-HTPSIDKTIKDAYIREDCPTDWISYNNKCIHLSTDRKTWEE
AY678275_151594..152073      VGIIFTATLLKVVERKLV-HTPSIDKTIKDAYIREDCPTDWISYNNKCIHLSTDRKTWEE
AY678276_151470..151946      VGIIFTATLLKVVERKLV-HTPSIDKTIKDAYIREDCPTDWISYNNKCIHLSTDRKTWEE
X94355_165445..165942        VGIISTATLLKVVERKLV-HTPSIDKTIKDAYIREDCPTDWISYNNKCIHLSTDRKTWEE
Y16780_140708..140893        VGIIFTATLLKTVERKLI-HTPLIDKTIKDAYIREDCPTD--------------------
X69198_139684..139869        VGIIFTATLLKAVERKLI-HTPLIDKTIKDAYIREDCPTD--------------------
M35027_147932..148438        VGIIFTATLLKVVERKLV-HTPSIDKTIKDAYIREDCPTDWISYNNKCIHLSTDRKTWEE
AY313847_151741..152247      VGIIFTATLLKVVERKLV-HTPSIDKTIKDAYIREDCPTDWISYNNKCIHLSTDRKTWEE
M61187_13307..13813          VGIIFTATLLKVVERKLV-HTPSIDKTIKDAYIREDCPTDWISYNNKCIHLSTDRKTWEE
DQ377945_154298..154804      VEIIFTATLLKVVERKLV-HTPSIDKTIKDAYIREDCPTDWISYNNKCIHLSTDRKTWEE
AY313848_151789..152295      VEIIFTATLLKVVERKLV-HTPSIDKTIKDAYIREDCPTDWISYNNKCIHLSTDRKTWEE
AY318871_231421..231891      CSVIFLLQYIFDAKVCYK-TDP--------------CDKGWIGIGEKCYYYSNELANWTD
AF482758_13039..13248        LSLISSFLVICSMEHGYFQEGISRFKI---------CPYHW-------------------
AF012825_12766..13077        LSLLSSFLVICFIEHRCF-KEETRYKI---------CPKNTIGINNICYYFSEYITNWTA
X94355_12346..12636          LSLLSSFLVICSMEHRCF-KEETRYKI---------CPKNTISINNICYYFSEDTTNWTA
AY318871_8608..9117          IATLVEINYIYIEVKHA--GKPQAHKTI---IYRHTCDKNWIGLNERCYKYFNNMDTWHN
AY689436_131047..130400      ITINLVPIIILMAFKSDT-QEPTIKYVT--------CPKGWIGFGYKCFYFSEDSKNWTF
AY689437_134133..133486      ITINLVPIIILMAFKSDT-QEPTIKYVT--------CPKGWIGFGYKCFYFSEDSKNWTF
AF012825_12597..12824        --------------------------------YRTNSQSPWLNCDNKPY-----------
X94355_12159..12386          --------MTHIKIRRYKGTFDY-----------------WVG-----LYRTNSHSPWLN
                                                                                         

AY318871_312700..313143      AIDQCHKE--HSSLVQV-TDKDVEF-FNKFGIG---CIWMRNRVTSNSTYTIESGGVEMS
AY318871_21357..21863        SKKKCESM--DSSLIKLDRQDVIDF-VSKYGKT---DYWI------ERKHYENIVSTSLY
AF198100_7681..8184          SKKLCDVM--DSSLIRFDNIETLNF-VSRYGKG---SYWIDI----NQNRKIPGINFSLY
AF198100_280356..280859      SKKLCDVM--DSSLIRFDNIETLNF-VSRYGKG---SYWIDI----NQNRKIPGINFSLY
AJ581527_8318..8821          SKKLCDVM--DSSLIRFDNIETLNF-VSRYGKG---SYWIDI----NQNRKIPGINFSLY
AJ581527_257325..257828      SKKLCDVM--DSSLIRFDNIETLNF-VSRYGKG---SYWIDI----NQNRKIPGINFSLY
D00295_2166..2669            SKKLCDVM--DSSLIRFDNIETLNF-VSRYGKG---SYWIDI----NQNRKIPGINFSLY
AY318871_37612..38040        GFDRCNLI--GAKMLNNSILSEDRIPVILYK-----NHWL------DKTGSAIFVKDEDY
AF198100_263571..264002      SMMVCDNL-GGGNNININTNSGL---LNTSK-----DYWIKIVDELD-------------
AJ581527_249874..250305      SMMVCDNL-GGGNNININTNSGL---LNTSK-----DYWIKIVDELD-------------
D00295_9689..10120           SMMVCDNL-GGGNNININTNSGL---LNTSK-----DYWIKIVDELD-------------
AY678276_151864..151986      ------------------------------------HYFG--------------------
AF482758_166025..166507      GRNACKALNPNSDLIKIETPNELSF-LRSLRS----GYWVGESEILNQTTPYNFIAKNTT
AF043237_66..548             GRNACKALNPNSDLIKIETPNELSF-LRSLRS----GYWVGESEILNQTTPYNFIAKNTT
AY603355_134031..134537      GRNACKALNPNSDLIKIETPNELSF-LRSIRR----GYWVGESEILNQTTPYNFIAKNAT
U94848_139821..140327        GRNACKALNPNSDLIKIETPNELSF-LRSIRR----GYWVGESEILNQTTPYNFIAKNAT
A19581_76..555               GRNACKALNPNSDLIKIETPNELSF-LRSIRR----GYWVGESEILNQTTPYNFIAKNAT
D11079_6912..7391            GRNACKALNPNSDLIKIETPNELSF-LRSIRR----GYWVGESEILNQTTPYNFIAKNAT
AY678277_151593..152072      GRNACKALNPNSDLIKIETPNELSF-LRSIRR----GYWVGESEILNQTTPYNFIAKNAT
A21998_76..555               GRNACKALNPNSDLIKIETPNELSF-LRSIRR----GYWVGESEILNQTTPYNFIAKNAT
AY484669_153754..154233      GRNACKALNPNSDLIKIETPNELSF-LRSIRR----GYWVGESEILNQTTPYNFIAKNAT
AY243312_148928..149407      GRNACKALNPNSDLIKIETPNELSF-LRSIRR----GYWVGESEILNQTTPYNFIAKNAT
AF095689_148610..149089      GRNACKALNPNSDLIKIETPNELSF-LRSIRR----GYWVGESEILNQTTPYNFIAKNAT
AY678275_151594..152073      GRNACKALNPNSDLIKIETPNELSF-LRSIRR----GYWVGESEILNQTTPYNFIAKNAT
AY678276_151470..151946      GRNACKALNPNSDLIKIETPNELSF-LRSIRR----GYWVGESEILNQTTPYNFIAKNAT
X94355_165445..165942        GRNACKALNPNSDLIKIETPNELSF-LRSLRR----GYWVGESEILNQTTPYNFIAKNTT
Y16780_140708..140893        ------------------------------------------------------------
X69198_139684..139869        ------------------------------------------------------------
M35027_147932..148438        GRNTCKALNPNSDLIKIETPNELSF-LRSLRR----GYWVGESEILNQTTPYNFIAKNAT
AY313847_151741..152247      GRNTCKALNPNSDLIKIETPNELSF-LRSIRR----GYWVGESEILNQTTPYNFIAKNAT
M61187_13307..13813          GRNACKALNPNSDLIKIETPNELSF-LRSIRR----GYWVGESEILNQTTPYNFIAKNAT
DQ377945_154298..154804      GRNACKALNPNSDLIKIETPNELSF-LRSLRR----GYWVGESEILNQTTPYNFIAKNAT
AY313848_151789..152295      GRNACKALNPNSDLIKIETPNELSF-LRSIRR----GYWVGESEILNQTTPYNFIAKNAT
AY318871_231421..231891      SLKKCREV--GADLVTYPSDPDTEYDVTRYSCFD--KHWVGAYKI-NTNSQHPDKNDECY
AF482758_13039..13248        ----------------YKQHMSLLF-RRYYHKL---DSII--------------------
AF012825_12766..13077        SFKYCKNM--NGRLACIINDT---F-PKIYRYKGIFDYWAI-------------------
X94355_12346..12636          SFEYCKNM----------------------------------------------------
AY318871_8608..9117          SVTSCESE-GSVVFLPGEDSNAFEL-IKIMTNYSG-DIWLGASR--DNFQPWKDPYGKIV
AY689436_131047..130400      GNTFCTSL--GATLVKVETEEELNF-LKRYKDSS--DHWIGLNRE-SSNHPWKWADNSNY
AY689437_134133..133486      GNTFCTSL--GATLVKVETEEELNF-LKRYKDSS--DHWIGLNRE-SSNHPWKWSDNSSY
AF012825_12597..12824        -----------NNIIHIRCVEDYAY-----------------------------------
X94355_12159..12386          ----CDNK-PYNNIIPIRGVEDYDY-----------------------------------
                                                                                         

AY318871_312700..313143      I------TFPVVTCACYENSKVVLSDCDQEKPYICYK---------------------
AY318871_21357..21863        RNSFD--INDTSICLYFDLNIITETPCIFYEKWICVKPNNYVVWYYDNH---------
AF198100_7681..8184          YE-----QGVNDICLLFDTSNIIEMSCIFHERTICVKEDRYTHWYTEYMR--------
AF198100_280356..280859      YE-----QGVNDICLLFDTSNIIEMSCIFHERTICVKEDRYTHWYTEYMR--------
AJ581527_8318..8821          YE-----QGVNDICLLFDTSNIIEMSCIFHERTICVKEDRYTHWYTEYMR--------
AJ581527_257325..257828      YE-----QGVNDICLLFDTSNIIEMSCIFHERTICVKEDRYTHWYTEYMR--------
D00295_2166..2669            YE-----QGVNDICLLFDTSNIIEMSCIFHERTICVKEDRYTHWYTEYMR--------
AY318871_37612..38040        CEFVNYDNKKP---------FISTTSCNSSMFYVCVSDIMRLL---------------
AF198100_263571..264002      -------CTNINMCNFLYSNIVGCDICTIEKFYICIKPINKINLFSYFVEYTK-----
AJ581527_249874..250305      -------CTNINMCNFLYSNIVGCDICTIEKFYICIKPINKINLFSYFVEYTK-----
D00295_9689..10120           -------CTNINMCNFLYSNIVGCDICTIEKFYICIKPINKINLFSYFVEYTK-----
AY678276_151864..151986      ----------------------------------------------------------
AF482758_166025..166507      K------NGTK------------------KRKYICSTTNIPKLHSCYTI---------
AF043237_66..548             K------NGTK------------------KRKYICSTTNIPKLHSCYTI---------
AY603355_134031..134537      K------NGTK------------------KRKYICSTTNTPKLHFYHTTTSVRCFRKK
U94848_139821..140327        K------NGTK------------------KRKYICSTTNTPKLHFYHTTTSVRCFRKK
A19581_76..555               K------NGTK------------------KRKYICSTTNTPKLHSCYTI---------
D11079_6912..7391            K------NGTK------------------KRKYICSTTNTPKLHSCYTI---------
AY678277_151593..152072      K------NGTK------------------KRKYICSTTNTPKLHSCYTI---------
A21998_76..555               K------NGTK------------------KRKYICSTTNTPKLHSCYTI---------
AY484669_153754..154233      K------NGTK------------------KRKYICSTTNTPKLHSCYTI---------
AY243312_148928..149407      K------NGTK------------------KRKYICSTTNTPKLHSCYTI---------
AF095689_148610..149089      K------NGTK------------------KRKYICSTTNTPKLHSCYTI---------
AY678275_151594..152073      K------NGTK------------------KRKYICSTTNTPKLHSCYTI---------
AY678276_151470..151946      K------NGTK------------------KRKYICSTTNTPKLHSCYTI---------
X94355_165445..165942        KNVTKHMNGTK------------------KRKYICSTTNTPKLHSCYTI---------
Y16780_140708..140893        ----------------------------------------------------------
X69198_139684..139869        ----------------------------------------------------------
M35027_147932..148438        K------NGNIFVA------QRILPNCIRVTLYNNYTTFLSYHYFG------------
AY313847_151741..152247      K------NGNIFVV------QRILPNCIRVTLYNNYTTFLSYHYFG------------
M61187_13307..13813          K------NGNIFVA------QRILPNCIRVTLYNNYTTFLSYHYFG------------
DQ377945_154298..154804      K------NGNIFVV------QRILPNCIRVTLYNNYTTFLSYHYFG------------
AY313848_151789..152295      K------NGNIFVV------QRILPNCIRVTLYNNYTTFLSYHYFG------------
AY318871_231421..231891      YVSRGMPTHKGDNVFL----------CNVTIHWICEKNMYLRC---------------
AF482758_13039..13248        ----------------------------------------------------------
AF012825_12766..13077        ----------------------------------------------------------
X94355_12346..12636          -------NGRL--------------ACIINDTYQDTQIQGYI----------------
AY318871_8608..9117          TVMSEIRSVKFGCAVLKKSGIVSVNNCSAYKKYICEKPM-------------------
AY689436_131047..130400      NSSFV--ITGTGECAYLNDIRISSSRVYANRKWICSKTYTNIYIPSNNSYNYP-----
AY689437_134133..133486      NASFV--ITGTGECAYLNDIRISSSRVYANRKWICSKTYTNIYIPSNSSYNYP-----
AF012825_12597..12824        ----------------LNDNGISAARIYADRRWICEVPMVDY----------------
X94355_12159..12386          -----------------LNNGISTARIYADRRWICEVPMVDY----------------
                                                                                       
