# Supplementary material for: Identification of multiple independent horizontal gene transfers into poxviruses using a comparative genomics approach
Source: BMC Evol Biol. 2008 Feb 27;8:67. doi: 10.1186/1471-2148-8-67 (PMC2268676; doi:10.1186/1471-2148-8-67)
Supplement: Additional file 8 — Multiple sequence alignments for all poxvirus families. [file 1471-2148-8-67-S8.gz › Network/Servers/gen153069.gen.tcd.ie/Users/kirsten/poxvirus/aln/136.aln]

CLUSTAL W (1.81) multiple sequence alignment

AY678276_167625..167714      ------------------------------------------------------------
AF063866_204558..205136      --MFISHHLGGYNESLHAFPDLSTDKVIDVTKYSKIYVDDNMYII--SGLMWIFSKIENR
Y16780_155489..155686        ------------------------------------------------------------
U18339_65..262               ------------------------------------------------------------
X72086_76..273               ------------------------------------------------------------
AY603355_147127..147666      ------------------------------------------------------------
U94848_152917..153456        ------------------------------------------------------------
M35027_164571..164945        ------------------------------------------------------------
AF095689_165255..165629      ------------------------------------------------------------
AY678277_168195..168569      ------------------------------------------------------------
AY678275_168197..168571      ------------------------------------------------------------
D11079_23549..24052          ------------------------------------------------------------
AY243312_165565..166068      ------------------------------------------------------------
AY678276_168106..168477      ------------------------------------------------------------
AY313847_168358..168732      ------------------------------------------------------------
AY313848_168387..169181      ------------------------------------------------------------
DQ377945_170884..171684      ------------------------------------------------------------
AY603355_146499..146930      ---------------------------MNIYKLEIRSMIKKE------------------
AF380138_161299..162810      --MFYAHAFGGYDENLHAFPRISSTVANDVRKYSVVSVYNKKYNIVKNKYMWCNSQVNKR
DQ011155_161317..162828      --MFYAHAFGGYDENLHAFPGISSTVANDVRKYSVVSVYNKKYNIVKNKYMWCNSQVNKR
DQ011154_161375..162886      --MFYAHAFGGYDENLHAFPGISSTVANDVRKYSVVSVYNKKYNIVKNKYMWCNSQVNKR
DQ011157_163519..165036      MAMFYAHAFGGYDENLHAFPGISSTVANDVRKYSVVSVYNKKYNIVKNKYMWCNSQVNKR
DQ011153_163519..165036      MAMFYAHAFGGYDENLHAFPGISSTVANDVRKYSVVSVYNKKYNIVKNKYMWCNSQVNKR
AY741551_163520..165037      MAMFYAHAFGGYDENLHAFPGISSTVANDVRKYSVVSVYNKKYNIVKNKYMWCNSQVNKR
AY753185_163704..165221      MAMFYAHAFGGYDENLHAFPGISSTVANDVRKYSVVSVYNKKYNIVKNKYMWCNSQVNKR
AY603973_163449..164966      MAMFYAHAFGGYDENLHAFPGISSTVANDVRKYSVVSVYNKKYNIVKNKYMWCNSQVNKR
DQ011156_163985..165502      MAMFYAHAFGGYDENLHAFPGISSTVANDVRKYSVVSVYNKKYNIVKNKYMWCNSQVNKR
AF482758_181950..183467      MAMFYAHAFGGYDENLHAFPGISSTVANDVRKYSVVSVYNNKYDIVKDKYMWCYSYVNKR
AF012825_173249..174760      MAMFYTHAFGGYDENLHAFPGISSTVANDVRKYSVVSVYNKKYKIVKNKYMWCYSQVNKR
AF438165_166055..167563      MAMFYAHALGGYDENIHAFPGISSTVANDVRKYSVVSVYNNKYDIIKDKYMWCYSQVNKR
AY009089_164177..165685      MAMFYAHALGGYDENIHAFPGISSTVANDVRKYSVVSVYNNKYDIIKDKYMWCYSQVNKR
X94355_181475..182986        MAMFYAHALGGYDENLHAFPGISSTVANDVRKYSVVSVYNNKYDIVKDKYMWCYSEVNKR
D11079_22854..23513          MAMFYAHALGGYDENLHAFPGISSTVANDVRKYSVVSVYNNKYDIVKDKYMWCYSQVNKR
AY243312_164870..165529      MAMFYAHALGGYDENLHAFPGISSTVANDVRKYSVVSVYNNKYDIVKDKYMWCYSQVNKR
DQ377945_170189..170848      MAMFYAHALGGYDENLHAFPGISSTVANDVRKYSVVSVYNNKYDIVKDKYMWCYSQVNKR
AY313847_167663..168322      MAMFYAHALGGYDENLHAFPGISSTVANDVRKYSVVSVYNNKYDIVKDKYMWCYSQVNKR
AY313848_167692..168351      MAMFYAHALGGYDENLHAFPGISSTVANDVRKYSVVSVYNNKYDIVKDKYMWCYSQVNKR
AY678277_167500..168159      MAMFYAHALGGYDENLHAFPGISSTVANDVRKYSVVLVYNNKYDIVKDKYMWCYSQVNKR
AY678275_167502..168161      MAMFYAHALGGYDENLHAFPGISSTVANDVRKYSVVLVYNNKYDIVKDKYMWCYSQVNKR
M35027_163876..164535        MAMFYAHALGGYDENLHAFPGISSTVANDVRKYSVVSVYNNKYDIVKDKYMWCYSQVNKR
AF095689_164560..165219      MAMFYAHALGGYDENLHAFPGISSTVANDVRKYSVVSVYNNKYDIVKDKYMWCYSQVNKR
AY678276_167411..168067      MAMFYAHALGGYDENLHAFPGISSTVANDVRKYSVVSVYNNKYDIVKDKYMWCYSQVNKR
                                                                                         

AY678276_167625..167714      ------------------------------------------------------------
AF063866_204558..205136      YIGGLVPYFVCNDILEGGSLITDENNTAISCVTMKKDNMYALSGLAYETFDQNIN-VPIY
Y16780_155489..155686        ------------------------------------------------------------
U18339_65..262               ------------------------------------------------------------
X72086_76..273               ------------------------------------------------------------
AY603355_147127..147666      ------------------------------------------------------------
U94848_152917..153456        ------------------------------------------------------------
M35027_164571..164945        ------------------------------------------------------------
AF095689_165255..165629      ------------------------------------------------------------
AY678277_168195..168569      ------------------------------------------------------------
AY678275_168197..168571      ------------------------------------------------------------
D11079_23549..24052          ------------------------------------------------------------
AY243312_165565..166068      ------------------------------------------------------------
AY678276_168106..168477      ------------------------------------------------------------
AY313847_168358..168732      ------------------------------------------------------------
AY313848_168387..169181      ------------------------------------------------------------
DQ377945_170884..171684      ------------------------------------------------------------
AY603355_146499..146930      -------------------------------ITYRHKNYYALSGIGYESLDLCLEGVGIH
AF380138_161299..162810      YIGALLPMFECNEYLQIGDPIHDLEGNQISIVTYRHKNYYALSGIGYESLDLCLEGVGIH
DQ011155_161317..162828      YIGALLPMFECNEYLQIGDPIHDLEGNQISIVTYRHKNYYALSGIGYESLDLCLEGVGIH
DQ011154_161375..162886      YIGALLPMFECNEYLQIGDPIHDLEGNQISIVTYRHKNYYALSGIGYESLDLCLEGVGIH
DQ011157_163519..165036      YIGALLPMFECNEYLQIGDPIHDLEGNQISIVTYRHKNYYALSGIGYESLDLCLEGVGIH
DQ011153_163519..165036      YIGALLPMFECNEYLQIGDPIHDLEGNQISIVTYRHKNYYALSGIGYESLDLCLEGVGIH
AY741551_163520..165037      YIGALLPMFECNEYLQIGDPIHDLEGNQISIVTYRHKNYYALSGIGYESLDLCLEGVGIH
AY753185_163704..165221      YIGALLPMFECNEYLQIGDPIHDLEGNQISIVTYRHKNYYALSGIGYESLDLCLEGVGIH
AY603973_163449..164966      YIGALLPMFECNEYLQIGDPIHDLEGNQISIVTYRHKNYYALSGIGYESLDLCLEGVGIH
DQ011156_163985..165502      YIGALLPMFECNEYLQIGDPIHDLEGNQISIVTYRHKNYYALSGIGYESLDLCLEGVGIH
AF482758_181950..183467      YIGALLPMFECNEYLQIGDPIHDLEGNQISIVTYRHKNYYALSGIGYESLDLCLEGVGIH
AF012825_173249..174760      YIGALLPMFECNEYLQIGDPIHDQEGNQISIITYRHKNYYALSGIGYESLDLCLEGVGIH
AF438165_166055..167563      YIGALLPMFECNEYLQIGDPIHDQEGNQISIVTYRHKNYYALSGIGYESLDLCLEGVGIH
AY009089_164177..165685      YIGALLPMFECNEYLQIGDPIHDQEGNQISIVTYRHKNYYALSGIGYESLDLCLEGVGIH
X94355_181475..182986        YIGALLPMFECNEYLQIGDPIHDQEGNQISIITYRHKNYYALSGIGYESLDLCLEGVGIH
D11079_22854..23513          YIGALLPMFECNEYLQIGDPIHDQEGNQISIITYRHKNYYALSGIGYESLDLCLEGVGIH
AY243312_164870..165529      YIGALLPMFECNEYLQIGDPIHDQEGNQISIITYRHKNYYALSGIGYESLDLCLEGVGIH
DQ377945_170189..170848      YIGALLPMFECNEYLQIGDPIHDQEGNQISIITYRHKNYYALSGIGYESLDLCLEGVGIH
AY313847_167663..168322      YIGALLPMFECNEYLQIGDPIHDQEGNQISIITYRHKNYYALSGIGYESLDLCLEGVGIH
AY313848_167692..168351      YIGALLPMFECNEYLQIGDPIHDQEGNQISIITYRHKNYYALSGIGYESLDLCLEGVRIH
AY678277_167500..168159      YIGALLPMFECNEYLQIGDPIHDQEGNQISIITYRHKNYYALSGIGYESLDLCLEGVGIH
AY678275_167502..168161      YIGALLPMFECNEYLQIGDPIHDQEGNQISIITYRHKNYYALSGIGYESLDLCLEGVGIH
M35027_163876..164535        YIGALLPMFECNEYLQIGDPIHDQEGNQISIITYRHKNYYALSGIGYESLDLCLEGVGIH
AF095689_164560..165219      YIGALLPMFECNEYLQIGDPIHDQEGNQISIITYRHKNYYALSGIGYESLDLCLEGVGIH
AY678276_167411..168067      YIGALLPMFECNEYLQIGDPIHDQEGNQISIITYRHKNYYALSGIGYESLDLCLEGVGIH
                                                                                         

AY678276_167625..167714      ------------------------------------------------------------
AF063866_204558..205136      HHELENGHSVYGSIQGKYEIIKEYAKSFKQSSHNSISEYHIWVGEKLIQITSINNDKKEI
Y16780_155489..155686        ------------------------------------------------------------
U18339_65..262               ------------------------------------------------------------
X72086_76..273               ------------------------------------------------------------
AY603355_147127..147666      ------------------------------------------------------------
U94848_152917..153456        ------------------------------------------------------------
M35027_164571..164945        ------------------------------------------------------------
AF095689_165255..165629      ------------------------------------------------------------
AY678277_168195..168569      ------------------------------------------------------------
AY678275_168197..168571      ------------------------------------------------------------
D11079_23549..24052          ------------------------------------------------------------
AY243312_165565..166068      ------------------------------------------------------------
AY678276_168106..168477      ------------------------------------------------------------
AY313847_168358..168732      ------------------------------------------------------------
AY313848_168387..169181      ------------------------------------------------------------
DQ377945_170884..171684      ------------------------------------------------------------
AY603355_146499..146930      HHVLETENAVYGKVQHDYSTIKEKAKEMNALSSGPIIDYHVWIGDCICQVTAVDVHGKEI
AF380138_161299..162810      HHVLETGNAVYGKVQHEYSTIKEKAKEMNALKPGPIIDYHVWIGDCVCQVTTVDVHGKEI
DQ011155_161317..162828      HHVLETGNAVYGKVQHEYSTIKEKAKEMNALKPGPIIDYHVWIGDCVCQVTTVDVHGKEI
DQ011154_161375..162886      HHVLETGNAVYGKVQHEYSTIKEKAKEMNALKPGPIIDYHVWIGDCVCQVTTVDVHGKEI
DQ011157_163519..165036      HHVLETGNAVYGKVQHEYSTIKEKAKEMNALKPGPIIDYHVWIGDCVCQVTTVDVHGKEI
DQ011153_163519..165036      HHVLETGNAVYGKVQHEYSTIKEKAKEMNALKPGPIIDYHVWIGDCVCQVTTVDVHGKEI
AY741551_163520..165037      HHVLETGNAVYGKVQHEYSTIKEKAKEMNALKPGPIIDYHVWIGDCVCQVTTVDVHGKEI
AY753185_163704..165221      HHVLETGNAVYGKVQHEYSTIKEKAKEMNALKPGPIIDYHVWIGDCVCQVTTVDVHGKEI
AY603973_163449..164966      HHVLETGNAVYGKVQHEYSTIKEKAKEMNALKPGPIIDYHVWIGDCVCQVTTVDVHGKEI
DQ011156_163985..165502      HHVLETGNAVYGKVQHEYSTIKEKAKEMNALKPGPIIDYHVWIGDCVCQVTTVDVHGKEI
AF482758_181950..183467      HHTLEAGNAVYGKVQHDYSTIKEKAKEMNSLSPGPIIDYHVWIGDCVCQVTAVDVHGKEI
AF012825_173249..174760      HHVLETGNAVYGKVQHDYSTIKEKAKEMSALSPGPIIDYHVWIGDCICQVTAVDVHGKEI
AF438165_166055..167563      HHVLETGNAVYGKVQHDYSTIKEKAKEMSTLSPGPIIDYHVWIGDCICQVTAVDVHGKEI
AY009089_164177..165685      HHVLETGNAVYGKVQHDYSTIKEKAKEMSTLSPGPIIDYHVWIGDCICQVTAVDVHGKEI
X94355_181475..182986        HHVLETGNAVYGKVQHDYSTIKEKAKEMSTLSPGPIIDYHVWIGDCICQVTAVDVHGKEI
D11079_22854..23513          HHVLETGNAVYGKVQHDYSTIKEKAKEMNALSPGPIIDYHVWIGDCICQVTAVDVHGKEI
AY243312_164870..165529      HHVLETGNAVYGKVQHDYSTIKEKAKEMNALSPGPIIDYHVWIGDCICQVTAVDVHGKEI
DQ377945_170189..170848      HHVLEAGNAVYGKVQHDYSTIKEKAKEMNALSSGPIIDYHVWIGDCICQVTAVDVHGKEI
AY313847_167663..168322      HHVLEAGNAVYGKVQHDYSTIKEKAKEMSTLSPGPIIDYHVWIGDCICQVTAVDVHGKEI
AY313848_167692..168351      HHVLETGNAVYGKVQHDYSTIKEKAKEMSTLSPGPIIDYHVWIGDCICQVTAVDVHGKEI
AY678277_167500..168159      HHVLETGNAVYGKVQHDYSTIKEKAKEMSTLSPGPIIDYHVWIGDCICQVTAVDVHGKEI
AY678275_167502..168161      HHVLETGNAVYGKVQHDYSTIKEKAKEMSTLSPGPIIDYHVWIGDCICQVTAVDVHGKEI
M35027_163876..164535        HHVLETGNAVYGKVQHDYSTIKEKAKEMSTLSPGPIIDYHVWIGDCICQVTAVDVHGKEI
AF095689_164560..165219      HHVLETGNAVYGKVQHDYSTIKEKAKEMSTLSPGPIIDYHVWIGDCICQVTAVDVHGKEI
AY678276_167411..168067      HHVLETGNAVYGKVQHDYSTIKEKAKEMSTLSPGPIIDYHVWIGDCICQVTAVDVHGKEI
                                                                                         

AY678276_167625..167714      ------------------------------------------------------------
AF063866_204558..205136      FRFRIKKGGIL-------------------------------------------------
Y16780_155489..155686        ------------------------------------------------------------
U18339_65..262               ------------------------------------------------------------
X72086_76..273               ------------------------------------------------------------
AY603355_147127..147666      ------------------------------------------------------------
U94848_152917..153456        ------------------------------------------------------------
M35027_164571..164945        ----------------------------------------------------------MK
AF095689_165255..165629      ----------------------------------------------------------MK
AY678277_168195..168569      ----------------------------------------------------------MK
AY678275_168197..168571      ----------------------------------------------------------MK
D11079_23549..24052          ----------------------------------------------------------MK
AY243312_165565..166068      ----------------------------------------------------------MK
AY678276_168106..168477      ----------------------------------------------------------MK
AY313847_168358..168732      ----------------------------------------------------------MK
AY313848_168387..169181      ----------------------------------------------------------MK
DQ377945_170884..171684      ----------------------------------------------------------MK
AY603355_146499..146930      MRMRFKKGAVLPIPNLVKVKLG-ENDTENL------------------------------
AF380138_161299..162810      MRMRFKRGAVLPIPNLVKVKVGEENDTINLSTSISALLNSGGGTIEVTSKEERVDYVLMK
DQ011155_161317..162828      MRMRFKRGAVLPIPNLVKVKVGEENDTINLSTSISALLNSGGGTIEVTSKEERVDYVLMK
DQ011154_161375..162886      MRMRFKRGAVLPIPNLVKVKVGEENDTINLSTSISALLNSGGGTIEVTSKEERVDYVLMK
DQ011157_163519..165036      MRMRFKRGAVLPIPNLVKVKVGEENDTINLSTSISALLNSGGGTIEVTSKEERVDYVLMK
DQ011153_163519..165036      MRMRFKRGAVLPIPNLVKVKVGEENDTINLSTSISALLNSGGGTIEVTSKEERVDYVLMK
AY741551_163520..165037      MRMRFKRGAVLPIPNLVKVKVGEENDTINLSTSISALLNSGGGTIEVTSKEERVDYVLMK
AY753185_163704..165221      MRMRFKRGAVLPIPNLVKVKVGEENDTINLSTSISALLNSGGGTIEVTSKEERVDYVLMK
AY603973_163449..164966      MRMRFKRGAVLPIPNLVKVKVGEENDTINLSTSISALLNSGGGTIEVTSKEERVDYVLMK
DQ011156_163985..165502      MRMRFKRGAVLPIPNLVKVKVGEENDTINLSTSISALLNSGGGTIEVTSKEERVDYVLMK
AF482758_181950..183467      MRMRFKKGAVLPIPNLVKVKLGEENDTVNLSTSISALLNSGGGTIEVTSKEERVDYVLMK
AF012825_173249..174760      MRMRFKKGAVLQIPNLVKVKLG-ENDTENLSTAISALLNSGGGTIEVTSKEERVDYVLMK
AF438165_166055..167563      MRMRFKKGAVLQIPNLVKVKLG-ENDSENLSTTISALLNSGGGTIEVTSQEDRVNHVLMK
AY009089_164177..165685      MRMRFKKGAVLQIPNLVKVKLG-ENDSENLSTTISALLNSGGGTIEVTSQEDRVNHVLMK
X94355_181475..182986        MKMRFKKGAVLQIPNLVKVKLG-ENDTENLSTAISALLNSGGGTIEVTSQEDRVNHVLMK
D11079_22854..23513          MRMRFKKGAVLPIPNLVKVKLG-ENDTENL------------------------------
AY243312_164870..165529      MRMRFKKGAVLPIPNLVKVKLG-ENDTENL------------------------------
DQ377945_170189..170848      MRMRFKKGAVLPIPNLVKVKLG-ENDTENL------------------------------
AY313847_167663..168322      MKMRFKKGAVLPIPNLVKVKLG-ENDTENL------------------------------
AY313848_167692..168351      MKMRFKKGAVLPIPNLVKVKLG-ENDTENL------------------------------
AY678277_167500..168159      MRMRFKKGAVLPIPNLVKVKLG-ENDTENL------------------------------
AY678275_167502..168161      MRMRFKKGAVLPIPNLVKVKLG-ENDTENL------------------------------
M35027_163876..164535        MRMRFKKGAVLPIPNLVKVKLG-ENDTENL------------------------------
AF095689_164560..165219      MRMRFKKGAVLPIPNLVKVKLG-ENDTENL------------------------------
AY678276_167411..168067      MRMRFKKGAVLPIPNLVKVKLG-ENDTENL------------------------------
                                                                                         

AY678276_167625..167714      ------------------------------------------MNIYKLEIRSMIKKEIKS
AF063866_204558..205136      ------------------------------------------------------------
Y16780_155489..155686        -------MWS-VYDRFNIVNGKECCYIHLHSSNQNLMPSTVKTNLYMRSMTSCIQMDLIT
U18339_65..262               -------MWS-VYDRFNIVNGKECCYIHLHSSNQNLMPSTVKTNLYMRSMTSCIQMDLIT
X72086_76..273               -------MWS-VYDRFNIVNGKECCYIHLHSSNQNLMPSTVKTNLYMRSMTSCIQMDLIT
AY603355_147127..147666      ----------------------------MHSN----------------------------
U94848_152917..153456        ----------------------------MHSN----------------------------
M35027_164571..164945        RLETIRHMWSVVYDHFDIVNGKECCYVHTHSSNQNPIPSTVKTNLYMKTMGSCIQMDSME
AF095689_165255..165629      RLETIRHMWSVVYDHFDIVNGKECCYVHTHSSNQNPIPSTVKTNLYMKTMGSCIQMDSME
AY678277_168195..168569      RLETIRHMWSVVYDHFDIVNGKECCYVHTHLSNQNPIPSTVKTNLYMKTMGSCIQMDSME
AY678275_168197..168571      RLETIRHMWSVVYDHFDIVNGKECCYVHTHLSNQNPIPSTVKTNLYMKTMGSCIQMDSME
D11079_23549..24052          RLETIRHMWSVVYDHFDIVNGKECCYVHTHLSNQNLIPSTVKTNLYMKTMGSCIQMDSME
AY243312_165565..166068      RLETIRHMWSVVYDHFDIVNGKECCYVHTHLSNQNLIPSTVKTNLYMKTMGSCIQMDSME
AY678276_168106..168477      RLETIRHMWSVVYDHFDIVNGKECCYVHTHLSNQNLIPSTVKTNLYMKTMGSCIQMDSME
AY313847_168358..168732      RLETIRHMWSVVYDHFNIVNGKECCYVHTHLSNQNLIPSTVKTNLYMKTMGSCIQMDSME
AY313848_168387..169181      RLETIRHMWSVVYDHFNIVNGKECCYVHTHLSNQNLIPSTVKTNLYMKTMGSCIQMDSME
DQ377945_170884..171684      RLETIRHMWSVVYDHFDIVNGKECCYVHTHLSNQNLIPSTVKTNLYMKTMGSCIQMDSME
AY603355_146499..146930      ------------------------------SSTISAAPSR--------------------
AF380138_161299..162810      RLESIHHLWSVVYDHLNVVNGEERCYIHMHSSHQSPMLSTVKTNLYMKTMGACLQMDSME
DQ011155_161317..162828      RLESIHHLWSVVYDHLNVVNGEERCYIHMHSSHQSPMLSTVKTNLYMKTMGACLQMDSME
DQ011154_161375..162886      RLESIHHLWSVVYDHLNVVNGEERCYIHMHSSHQSPMLSTVKTNLYMKTMGACLQMDSME
DQ011157_163519..165036      RLESIHHLWSVVYDHLNVVNGEERCYVHMHSSHQSPMLSTVKTNLYMKTMGACLQMDSME
DQ011153_163519..165036      RLESIHHLWSVVYDHLNVVNGEERCYVHMHSSHQSPMLSTVKTNLYMKTMGACLQMDSME
AY741551_163520..165037      RLESIHHLWSVVYDHLNVVNGEERCYVHMHSSHQSPMLSTVKTNLYMKTMGACLQMDSME
AY753185_163704..165221      RLESIHHLWSVVYDHLNVVNGEERCYVHMHSSHQSPMLSTVKTNLYMKTMGACLQMDSME
AY603973_163449..164966      RLESIHHLWSVVYDHLNVVNGEERCYVHMHSSHQSPMLSTVKTNLYMKTMGACLQMDSME
DQ011156_163985..165502      RLESIHHLWSVVYDHLNVVNGEERCYVHMHSSHQSPMLSTVKTNLYMKTMGACLQMDSME
AF482758_181950..183467      RLESIRHLWSVVYDHFDVVNGKERCYVHMHSSNQSPMLSTVKTNLYMKTMGACLQMDYME
AF012825_173249..174760      RLESIHHLWSVVYDHLNVVNGKERCYVHMHSSNQHPIPSTVKTNLYMKTMGSCLQMDSME
AF438165_166055..167563      RLESIRHMWS-VYDRFNIVNGKECCYIHLHSSNQNLMPSTVKTNLYMRSMTSCIQMDPIT
AY009089_164177..165685      RLESIRHMWS-VYDRFNIVNGKECCYIHLHSSNQNLMPSTVKTNLYMRSMTSCIQMDPIT
X94355_181475..182986        RLESIRHMWSVVYDHFDIVNGKECCYVHMHSSNQNPIPSTVKTNLYMKTMGSCIQMDSME
D11079_22854..23513          ------------------------------SSTISAAPSR--------------------
AY243312_164870..165529      ------------------------------SSTISAAPSR--------------------
DQ377945_170189..170848      ------------------------------SSTISAAPSR--------------------
AY313847_167663..168322      ------------------------------SSTISAAPSR--------------------
AY313848_167692..168351      ------------------------------SSTISAAPSR--------------------
AY678277_167500..168159      ------------------------------SSTISAAPSR--------------------
AY678275_167502..168161      ------------------------------SSTISAAPSR--------------------
M35027_163876..164535        ------------------------------SSTISAAPSR--------------------
AF095689_164560..165219      ------------------------------SSTISAAPSR--------------------
AY678276_167411..168067      ------------------------------SSTISAAPSR--------------------
                                                                                         

AY678276_167625..167714      LSSHIATKTTML------------------------------------------------
AF063866_204558..205136      ADEYVI------------------------------------------------------
Y16780_155489..155686        ALDYLSELKESSG-----------------------------------------------
U18339_65..262               ALDYLSELKESSG-----------------------------------------------
X72086_76..273               ALDYLSELKESSG-----------------------------------------------
AY603355_147127..147666      --EYLSELKESGGWSPRPEMQEFEYPDGVEDTESIERLVEEFFNRSELQAG------KSI
U94848_152917..153456        --EYLSELKESGGWSPRPEMQEFEYPDGVEDTESIERLVEEFFNRSELQAG------KSI
M35027_164571..164945        ALEYLSELKESGGWSPRPEMQEFEYPDGVEDTESIERLVEEFFNRSELQAGKLVKFGNSI
AF095689_165255..165629      ALEYLSELKESGGWSPRPEMQEFEYPDGVEDTESIERLVEEFFNRSELQAGKLVKFGNSI
AY678277_168195..168569      SLEYLSELKESGGWSPRPEMQEFEYPDGVEDTESIERLVEEFFNRSELQAGESVKFGNSI
AY678275_168197..168571      SLEYLSELKESGGWSPRPEMQEFEYPDGVEDTESIERLVEEFFNRSELQAGESVKFGNSI
D11079_23549..24052          ALEYLSELKESGGWSPRPEMQEFEYPDGVEDTESIERLVEEFFNRSELQAGESVKFGNSI
AY243312_165565..166068      ALEYLSELKESGGWSPRPEMQEFEYPDGVEDTESIERLVEEFFNRSELQAGESVKFGNSI
AY678276_168106..168477      ALEYLSELKESGGWSPRPEMQEFEYPDGVEDTESIERLVEEFFNRSELQAGESVKFGNSI
AY313847_168358..168732      ALEYLSELKESGGWSPRPEMQEFEYPDGVEDTESIERLAEEFFNRSELQAGKSVKFGNSI
AY313848_168387..169181      ALEYLSELKESGGWSPRPEMQEFEYPDGVEDTESIERLAEEFFNRSELQAGESVKFGNSI
DQ377945_170884..171684      ALEYLSELKESGGWSPRPEMQEFEYPDGVEDTESIERLAEEFFNRSELQAGESVKFGNSI
AY603355_146499..146930      ------------------------------------------------------------
AF380138_161299..162810      ALEYLSELKESGGRSPRPELQKFEYPDGVKDTESIERLAEEFFNRSELQAGESVKFGNSI
DQ011155_161317..162828      ALEYLSELKESGGRSPRPELQKFEYPDGVKDTESIERLAEEFFNRSELQAGESVKFGNSI
DQ011154_161375..162886      ALEYLSELKESGGRSPRPELQKFEYPDGVKDTESIERLAEEFFNRSELQAGESVKFGNSI
DQ011157_163519..165036      ALEYLSELKESGGRSPRPELQKFEYPDGVKDTESIERLAEEFFNRSELQAGESVKFGKSI
DQ011153_163519..165036      ALEYLSELKESGGRSPRPELQKFEYPDGVKDTESIERLAEEFFNRSELQAGESVKFGKSI
AY741551_163520..165037      ALEYLSELKESGGRSPRPELQKFEYPDGVKDTESIERLAEEFFNRSELQAGESVKFGNSI
AY753185_163704..165221      ALEYLSELKESGGRSPRPELQKFEYPDGVKDTESIERLAEEFFNRSELQAGESVKFGNSI
AY603973_163449..164966      ALEYLSELKESGGRSPRPELQKFEYPDGVKDTESIERLAEEFFNRSELQAGESVKFGNSI
DQ011156_163985..165502      ALEYLSELKESGGRSPRPELQKFEYPDGVKDTESIERLAEEFFNRSELQAGESVKFGNSI
AF482758_181950..183467      ALEYLSELKESGGRSPRPELPEFEYPDGVEDAGSIERLAEEFFSRSELQADEPVNFCNSI
AF012825_173249..174760      ALEYLSELKESGGRSPRPELQKFEYPDGVEDTESIERLAEEFFNRSELQAGESVKFGNSI
AF438165_166055..167563      ALYYLSELKESGGQSPRPELPEFDYPDGVQDDGSIERVAEEFFNRSELQAGESVEFGNSV
AY009089_164177..165685      ALYYLSELKESGGQSPRPELPEFDYPDGVQDDGSIERVAEEFFNRSELQAGESVEFGNSV
X94355_181475..182986        ALEYLSELKESGGRSPRPEMQEFEYPDGVEDTESIERLAEEFFNRSELQAGESVKFGNSI
D11079_22854..23513          ------------------------------------------------------------
AY243312_164870..165529      ------------------------------------------------------------
DQ377945_170189..170848      ------------------------------------------------------------
AY313847_167663..168322      ------------------------------------------------------------
AY313848_167692..168351      ------------------------------------------------------------
AY678277_167500..168159      ------------------------------------------------------------
AY678275_167502..168161      ------------------------------------------------------------
M35027_163876..164535        ------------------------------------------------------------
AF095689_164560..165219      ------------------------------------------------------------
AY678276_167411..168067      ------------------------------------------------------------
                                                                                         

AY678276_167625..167714      ------------------------------------------------------------
AF063866_204558..205136      ------------------------------------------------------------
Y16780_155489..155686        ------------------------------------------------------------
U18339_65..262               ------------------------------------------------------------
X72086_76..273               ------------------------------------------------------------
AY603355_147127..147666      NVKHTSVSAKQLRTRI-------LSSFANTEGGYLFIGVDNNTHKVFGFTVGYDYLRLIE
U94848_152917..153456        NVKHTSVSAKQLRTRI-------LSSFANTEGGYLFIGVDNNTHKVFGFTVGYDYLRLIE
M35027_164571..164945        NC----------------------------------------------------------
AF095689_165255..165629      NC----------------------------------------------------------
AY678277_168195..168569      NC----------------------------------------------------------
AY678275_168197..168571      NC----------------------------------------------------------
D11079_23549..24052          NVKHTSVSAKQLRTRIRQQLP---------------------------------------
AY243312_165565..166068      NVKHTSVSAKQLRTRIRQQLP---------------------------------------
AY678276_168106..168477      NC----------------------------------------------------------
AY313847_168358..168732      NC----------------------------------------------------------
AY313848_168387..169181      NVKHTSVSAKQLRTRIRQQLPFILSSF--TKGGYLFIGVDNNTHKVFGFTVGHDYLRLVE
DQ377945_170884..171684      NVKHTSVSAKQLRTRIRQQLPSILSSFANTEGGYLFIGVDNNTHKVIGFTVGHDYLRLVE
AY603355_146499..146930      ------------------------------------------------------------
AF380138_161299..162810      NVKHTSVSAKQLRTRIRQQLPSILSSFANTKGGYLFIGVDNNTHKVIGFTVGHDYLKLVE
DQ011155_161317..162828      NVKHTSVSAKQLRTRIRQQLPSILSSFANTKGGYLFIGVDNNTHKVIGFTVGHDYLKLVE
DQ011154_161375..162886      NVKHTSVSAKQLRTRIRQQLPSILSSFANTKGGYLFIGVDNNTHKVIGFTVGHDYLKLVE
DQ011157_163519..165036      NVKHTSVSAKQLRTRIRRQLPSILSSFANTKGGYLFIGVDNNTHKVIGFTVGHDYLKLVE
DQ011153_163519..165036      NVKHTSVSAKQLRTRIRRQLPSILSSFANTKGGYLFIGVDNNTHKVIGFTVGHDYLKLVE
AY741551_163520..165037      NVKHTSVSAKQLRTRIRQQLPSILSSFANTKGGYLFIGVDNNTHKVIGFTVGHDYLKLVE
AY753185_163704..165221      NVKHTSVSAKQLRTRIRQQLPSILSSFANTKGGYLFIGVDNNTHKVIGFTVGHDYLKLVE
AY603973_163449..164966      NVKHTSVSAKQLRTRIRQQLPSILSSFANTKGGYLFIGVDNNTHKVIGFTVGHDYLKLVE
DQ011156_163985..165502      NVKHTSVSAKQLRTRIRQQLPSILSSFANTKGGYLFIGVDNNTHKVIGFTVGHDYLKLVE
AF482758_181950..183467      NVKHTSVSAKQLRTRIRQQLPSILSSFANTDGGYLFIGVDNNTHKVVGFTVGQDYLKLVE
AF012825_173249..174760      NVKHTSVSAKQLRTRIRQQLPSILSSFANTEGGYLFIGVDNNTHKVIGFTVGHDYLRLVE
AF438165_166055..167563      NVKNTSVSAKQLRTRIRQQLPSILSSFANTEGGYLFIGLDNNTHKVIGFTVGQDCLKLIE
AY009089_164177..165685      NVKNTSVSAKQLRTRIRQQLPSILSSFANTEGGYLFIGLDNNTHKVIGFTVGQDCLKLIE
X94355_181475..182986        NVKHTSVSAKQLRTRIRQQLPSILSSFANTEGGYLFIGVDNNTHKVIGFTVGHDYLRLVE
D11079_22854..23513          ------------------------------------------------------------
AY243312_164870..165529      ------------------------------------------------------------
DQ377945_170189..170848      ------------------------------------------------------------
AY313847_167663..168322      ------------------------------------------------------------
AY313848_167692..168351      ------------------------------------------------------------
AY678277_167500..168159      ------------------------------------------------------------
AY678275_167502..168161      ------------------------------------------------------------
M35027_163876..164535        ------------------------------------------------------------
AF095689_164560..165219      ------------------------------------------------------------
AY678276_167411..168067      ------------------------------------------------------------
                                                                                         

AY678276_167625..167714      ------------------------------------------------------------
AF063866_204558..205136      ------------------------------------------------------------
Y16780_155489..155686        ------------------------------------------------------------
U18339_65..262               ------------------------------------------------------------
X72086_76..273               ------------------------------------------------------------
AY603355_147127..147666      NDIEKHIKRLCVVYFCEKKEDIKYTCRFIKVYKPGDEATSTYVCAIKVERCCCAVFADWP
U94848_152917..153456        NDIEKHIKRLCVVYFCEKKEDIKYTCRFIKVYKPGDEATSTYVCAIKVERCCCAVFADWP
M35027_164571..164945        ------------------------------------------------------------
AF095689_165255..165629      ------------------------------------------------------------
AY678277_168195..168569      ------------------------------------------------------------
AY678275_168197..168571      ------------------------------------------------------------
D11079_23549..24052          ------------------------------LYSHLLPTQRVDICSLELIIIHTK------
AY243312_165565..166068      ------------------------------LYSHLLPTQRVDICSLELIIIHTK------
AY678276_168106..168477      ------------------------------------------------------------
AY313847_168358..168732      ------------------------------------------------------------
AY313848_168387..169181      NDIEKHIKRLCVVYFCEKKEDIKYTCRFIKVYKPGDETTSTYVCAIKVERCCCAVFADWP
DQ377945_170884..171684      NDIEKHIKRLCVVYFCEKKEDIKYTCRFIKVYKPGDETTSTYVCAIKVERCCCAVFADWP
AY603355_146499..146930      ------------------------------------------------------------
AF380138_161299..162810      RDIEKYIQKLPVVHFCKKKEDIKYACRFIKVYKPGDETTSTYVCAIKVERCCCAVFADWP
DQ011155_161317..162828      RDIEKYIQKLPVVHFCKKKEDIKYACRFIKVYKPGDETTSTYVCAIKVERCCCAVFADWP
DQ011154_161375..162886      RDIEKYIQKLPVVHFCKKKEDIKYACRFIKVYKPGDETTSTYVCAIKVERCCCAVFADWP
DQ011157_163519..165036      SDIEKYIQKLPVVHFCKKKEDIKYACRFIKVYKPGDETTSTYVCAIKVERCCCAVFADWP
DQ011153_163519..165036      SDIEKYIQKLPVVHFCKKKEDIKYACRFIKVYKPGDETTSTYVCAIKVERCCCAVFADWP
AY741551_163520..165037      SDIEKYIQKLPVVHFCKKKEDIKYACRFIKVYKPGDETTSTYVCAIKVERCCCAVFADWP
AY753185_163704..165221      SDIEKYIQKLPVVHFCKKKEDIKYACRFIKVYKPGDETTSTYVCAIKVERCCCAVFADWP
AY603973_163449..164966      SDIEKYIQKLPVVHFCKKKEDIKYACRFIKVYKPGDETTSTYVCAIKVERCCCAVFADWP
DQ011156_163985..165502      SDIEKYIQKLPVVHFCKKKEDIKYACRFIKVYKPGDETTSTYVCAIKVERCCCAVFADWP
AF482758_181950..183467      SDIEKYIKRLRVVHFCEKKEDIKYACRFIKVYKPGEETTSTYVCAIKVERCCCAVFADWP
AF012825_173249..174760      NDIEKHIKRLRVVHFCEKKEDIKYACRFIKVYKPGDETTSTYMCAIKVERCCCAVFADWP
AF438165_166055..167563      NEIEKRIRRLHVVHFCEKKEDIKYACRFIKVYKPGEETTSTYVCAIKVERCCCAVFTDWP
AY009089_164177..165685      NEIEKRIRRLHVVHFCEKKEDIKYACRFIKVYKPGEETTSTYVCAIKVERCCCAVFTDWP
X94355_181475..182986        NDIEKHIKRLRVVHFCEKKEDIKYACRFIKVYKPGDETTSTYVCAIKVERCCCAVFADWP
D11079_22854..23513          ------------------------------------------------------------
AY243312_164870..165529      ------------------------------------------------------------
DQ377945_170189..170848      ------------------------------------------------------------
AY313847_167663..168322      ------------------------------------------------------------
AY313848_167692..168351      ------------------------------------------------------------
AY678277_167500..168159      ------------------------------------------------------------
AY678275_167502..168161      ------------------------------------------------------------
M35027_163876..164535        ------------------------------------------------------------
AF095689_164560..165219      ------------------------------------------------------------
AY678276_167411..168067      ------------------------------------------------------------
                                                                                         

AY678276_167625..167714      -------------------------
AF063866_204558..205136      -------------------------
Y16780_155489..155686        -------------------------
U18339_65..262               -------------------------
X72086_76..273               -------------------------
AY603355_147127..147666      ESWYQEVFSR---------------
U94848_152917..153456        ESWYQEVFSR---------------
M35027_164571..164945        -------------------------
AF095689_165255..165629      -------------------------
AY678277_168195..168569      -------------------------
AY678275_168197..168571      -------------------------
D11079_23549..24052          -------------------------
AY243312_165565..166068      -------------------------
AY678276_168106..168477      -------------------------
AY313847_168358..168732      -------------------------
AY313848_168387..169181      ESWYMDTNG-INKYSPDEWVSHIKF
DQ377945_170884..171684      ESWYMDTNG-INKYSPDEWVSHIKF
AY603355_146499..146930      -------------------------
AF380138_161299..162810      ESWYMDTSGSMKKYSPDEWVSHIKF
DQ011155_161317..162828      ESWYMDTSGSMKKYSPDEWVSHIKF
DQ011154_161375..162886      ESWYMDTSGSMKKYSPDEWVSHIKF
DQ011157_163519..165036      ESWYMDTSGSMKKYSPDEWVSHIKF
DQ011153_163519..165036      ESWYMDTSGSMKKYSPDEWVSHIKF
AY741551_163520..165037      ESWYMDTSGSMKKYSPDEWVSHIKF
AY753185_163704..165221      ESWYMDTSGSMKKYSPDEWVSHIKF
AY603973_163449..164966      ESWYMDTSGSMKKYSPDEWVSHIKF
DQ011156_163985..165502      ESWYMDTSGSMKKYSPDEWVSHIKF
AF482758_181950..183467      ESWYMDTSGSMKKYSPDEWVSHIKF
AF012825_173249..174760      ESWYMDTNG-IKKYSPDEWVSYIKV
AF438165_166055..167563      ESWYMDTSG-IKKYSPDEWVSSIKF
AY009089_164177..165685      ESWYMDTSG-IKKYSPDEWVSSIKF
X94355_181475..182986        ESWYMDTNG-IKKYSPDEWVSHIKF
D11079_22854..23513          -------------------------
AY243312_164870..165529      -------------------------
DQ377945_170189..170848      -------------------------
AY313847_167663..168322      -------------------------
AY313848_167692..168351      -------------------------
AY678277_167500..168159      -------------------------
AY678275_167502..168161      -------------------------
M35027_163876..164535        -------------------------
AF095689_164560..165219      -------------------------
AY678276_167411..168067      -------------------------
                                                      
