# Supplementary material for: Identification of multiple independent horizontal gene transfers into poxviruses using a comparative genomics approach
Source: BMC Evol Biol. 2008 Feb 27;8:67. doi: 10.1186/1471-2148-8-67 (PMC2268676; doi:10.1186/1471-2148-8-67)
Supplement: Additional file 8 — Multiple sequence alignments for all poxvirus families. [file 1471-2148-8-67-S8.gz › Network/Servers/gen153069.gen.tcd.ie/Users/kirsten/poxvirus/aln/137.aln]

CLUSTAL W (1.81) multiple sequence alignment

AY318871_60675..61127        -------------------------------MSYQVQTGEIEDKL---------------
AF250284_38018..39616        ------------------MNISKNYPQCTLNDISVNLFDHQKRIIKY----FYDVETKSI
AF250284_206768..208225      -------------------------------MLFFNNNYLLENNILHEPYNIIKYDFPIF
AF250284_109361..110119      ---------------------------------MDIKILFYILYLLF----IKLQYINAK
AF063866_47301..48296        --------------------------------MINIKLIYLSLLISC-------------
AF063866_165805..166827      ---------------------------------MKYTLIIITILFIYGTYELKLCDVCKC
AF250284_110459..114613      MYFNILNGLLWKYYIIKRKKYIYDMLEYLLLILFFTLLYSFKKNIKY----YDNDLNNIN
AF063866_176622..177155      ------------------------------------------------------------
AF063866_218047..219036      -------------------------------MFFHTMKIFFINMIKY-------------
AF063866_126360..127094      --------------------------------MSVLNKYTIEYICKY----LSPNSILNL
AF063866_214002..214649      ------------------------------------------------------------
AF250284_218435..219301      ---------------------------------MNIPIEILEIIIDY----LDNETKLKF
AF250284_500..1882           ---------------------------------MELPVEMLEIIFNY----LDNDTKLQF
AF250284_230511..231893      ---------------------------------MELPVEMLEIIFNY----LDNDTKLQF
AF250284_14178..15230        ---------------------------------MDLPTEMLEIIFNY----LDNYTKLKF
AF063866_197885..198805      -----------------------------MHNMDKLEINSFECIMKY----LNEKDQMA-
AF063866_198841..199680      ---------------------------------MSVMLEGINIDYKS-------------
AF063866_23121..23648        ------------------------------------------------------------
AF063866_94376..94831        --------------------------------MMEKNTYIYKGYI---------------
AF250284_117282..118889      ------------------MNKEEAQEYLNNLTDEKIVFSKVQHIIKY----DIIKKLYID
M80924_852..1511             -------------------------------MDLLNSDIILINILKY-------------
AF250284_18233..19693        -------------------------------MDLLNSDIILINILKY----YNLKKIIIN
AF063866_227136..227417      ------------------------------------------------------------
AF063866_223560..225683      ---------------------------------MALNYYSFVELIKY----LNNPDEIHG
AF063866_227470..229344      ---------------------------------MTLNYYSFIEVVKY----LDNPDKIHE
AF063866_219557..220759      ---------------------------------------MYK------------------
AF063866_206210..207499      ------------------------------MDIQLLDFYSYKNIIKY----LDNEDINKL
AF063866_208070..209653      ------------------------------MAIQLLDFYSYKTLIEY----LDINN----
AF250284_72233..72586        ------------------------------------------------------------
AF063866_18933..20651        ----------------------------------MINIYCYKNIIQY----LDINDIHK-
AF063866_220798..221799      --------------------------------------MCDIKILNI----SNNKNPN--
AF063866_20698..21717        --------------------------------MFYVK---YEDIEK--------------
AF063866_11374..12138        ----------------------------------MNNLTYYKEKLKK----LNNDLNKIH
AF063866_209732..210895      --------------------------------MNKINQYCYNEIIKY----LDIKDINN-
AF063866_12364..14199        --------------------------------MNNINLYCYENLIKY----LKDSDIH--
AF063866_16728..17462        --------------------------------MDYIN---YEDIEK--------------
AF063866_14293..15810        --------------------------------MNNINLYCYENLLKY----LDDKNKH--
AF063866_16436..16654        --------------------------------MNNITLDCYENILKY----LNDENKHK-
AF063866_221829..223040      ---------------------------------------------------MNEELKK--
AF063866_9825..11327         --------------------------------MNNINLYCYKNILKY----LDNDDKNN-
AF063866_17532..18692        ----------------------------------MVNLNCYKLILKY----LNNDLDKIH
                                                                                         

AY318871_60675..61127        ------------------------------------------LKHL--------------
AF250284_38018..39616        ELQNNCLKLNNEIINIIKDFINLPSSILTL--QIDIDD----IIKL------------QN
AF250284_206768..208225      KLYNNNICELNLFISERENISLEIVKNIDMTNDFKLFL-KHILRNI------------KC
AF250284_109361..110119      DINWKDICNTFDRYDKN---NIHINTNPKI--LYNISI--------------------EC
AF063866_47301..48296        ---------------VYTDKNIVVFNNEIKNVKINDIY-GIVIRNY--------------
AF063866_165805..166827      ID-YGANCRNKFLDEYINRNNESILLDLHNISWIDLSY----------------------
AF250284_110459..114613      KINNNTNIIYYPKSNISIKIIENVAKELKINKYYGSSNENEIINFIDTNETIFILFNNTC
AF063866_176622..177155      ------------------------------------------------------------
AF063866_218047..219036      ---RLINENNYRYYNIDKNITKIDICCDKYINYLDISK-CYNIQSL------------IC
AF063866_126360..127094      SLVNKHICSIIHNELYNI--NYKISNRKYN--RLSDKF----ELFL--------------
AF063866_214002..214649      ---------------------------MDK--VYKFGS----LTNL------------NS
AF250284_218435..219301      INSKCIIPKLIKSVHIDNMLNINKNPFENIKKFSN-------LKKI--------------
AF250284_500..1882           IDSKCIISKLIYKLKYNSCLKEIKNFINLKELIYNNYY----IKSLEGIENFTKLIKLYC
AF250284_230511..231893      IDSKCIISKLIYKLKYNSCLKEIKNFINLKELIYNNYY----IKSLEGIENFTKLIKLYC
AF250284_14178..15230        IDSKCIIPHLIY--------KLEYNHCLKQ--IKNFIN----LKEL------------IC
AF063866_197885..198805      ---FVSTCSKTLYLGYLS--------KYKG--YIKWNN----QKNV------------YI
AF063866_198841..199680      ---LMNIESLF-------------------------------IKDL------------NI
AF063866_23121..23648        ----------------------------ME--NYNVSH----ITNM--------------
AF063866_94376..94831        ------------------------------------------------------------
AF250284_117282..118889      KCEDIIDYEILKDLQNLEELHILHNNNNIL--YHIPKC----IKIL------------NI
M80924_852..1511             ---------------------------------YN-------LKKI--------------
AF250284_18233..19693        R-DNVININILKKLVNLEELHIIYYDNNIL--NNIPEN----IKSL------------YI
AF063866_227136..227417      ------------------------------------------------------------
AF063866_223560..225683      ---LISLNEIYKSYIIESRIELLFYYRDIK--EYDEKY-YPFITNL------------DC
AF063866_227470..229344      ---FVSLNKIYKKYIIES--GLPIYYKHII--DYNEEY-YPFITNL------------DC
AF063866_219557..220759      -----------------------IYFRDID--KYKKED----IIFL------------DC
AF063866_206210..207499      S--IIKKC---RNFNLEL--NITILHKYIR--FYDPLE----IKKL------------DC
AF063866_208070..209653      ---INKLSIIEECRNYNLELNIITIYKYID--FYNPLE----ITNL------------DC
AF250284_72233..72586        ------------------------------------------------------------
AF063866_18933..20651        ---FCEISTVYRDYNIEL--QIPINYDNIK--YYDDES----IINL------------DC
AF063866_220798..221799      --------------------------------FNIPNY----ITEF------------IC
AF063866_20698..21717        ---------------------------------FKPEE----VKSL------------DC
AF063866_11374..12138        K--LAARNKLYRKYNSIL--NIPLHENHIK--YYNPKH----VRKL------------QC
AF063866_209732..210895      ---LALINFNFKKFNIYNKAQILYSHHE----IYNFND----IVNL--------------
AF063866_12364..14199        N--LASICELFQYYNYQL--NICVNHYYKN--YYKPKY----IRNF------------NS
AF063866_16728..17462        ---------------------------------YNPEY----IKKL------------NC
AF063866_14293..15810        K--LAKVSKIFQYYNYQL--NIPIHYSYFS--HYKSKY----IKIL------------NC
AF063866_16436..16654        ---LAKVSKIFQYYNYQL--NIPIYYSYFL--HYKYQY----IKFL--------------
AF063866_221829..223040      -----------YKYEDII--N----NKY--------EY----IKFL------------DC
AF063866_9825..11327         ---LGIIYELFKYYNCIL--KVPIYYKYFT--YYNLEY----IKNL------------NC
AF063866_17532..18692        E--LSEQCETFREFNELL--NIPLYDKHLK--YYNPED----VTRL------------HI
                                                                                         

AY318871_60675..61127        ------------SEGIYL--TIDQQK---------ELRYYGNVCITDTA-----------
AF250284_38018..39616        E-KSKIYCLND-CSGSGK--SYSLLGLIKYFKNNYIYTNEKLINITIII-VPFSLIDQWS
AF250284_206768..208225      IIIHGINNIKDIIECLNNVEFIKLESI--------KKYYIDLNIFNNLE-KRENLKYLLI
AF250284_109361..110119      E-KLINNWNNKYFKFI-------------------YIYNNNNKENIKLKLYNLKIEYLYL
AF063866_47301..48296        -----SLNIFD-FKLLSE--IVNDTYYL-------EISNNNVNELQNSNLLSENVKVLNL
AF063866_165805..166827      --TLYTYNAQNIIKYMKTLSFLNI-----------SHNHLHNADVENLY-LNRRLFKLDL
AF250284_110459..114613      ENLLYTIRFNNNENNDRL--LINIQWLI-------NMNYLRLLSNKNIN-IDIDINEYIY
AF063866_176622..177155      -----MTNIPK-CHIPKN--LMMFN----------NMIISNRICIAKYK-LNLLLDKE--
AF063866_218047..219036      K-----------NNKIEK--LIIHDQL--------LYLYCENNNIDYIN-INKHSRLLIL
AF063866_126360..127094      -------NINT-FNIIRN--TISYNLT------------------------SLSISNIRI
AF063866_214002..214649      G------NIYN-LIYNKN--Y--------------TFTIGRNSKCDIFI-NDKKISNIAC
AF250284_218435..219301      --SCSDTNIES-LSGIQI--FNKLQNI--------DCSNSKIYSLSEIE-NFINLKVLNC
AF250284_500..1882           Y-NT---RIDS-LKGIEN--LIKLKEL--------YCFNTNINSLVYLK-NLINLTELYC
AF250284_230511..231893      Y-NT---RIDS-LKGIEN--LIKLKEL--------YCFNTNINSLVYLK-NLINLTELYC
AF250284_14178..15230        N-NY---YIKS-LEGIEI--FTKLIKL--------DCSKTYIYSLKEIQ-YIIDLQELNC
AF063866_197885..198805      K-RLIIRNEMT-NEKIDS--IYGIEEI--------NFVNIQKNFLKDVS-LPLSLNKLEF
AF063866_198841..199680      S-----TNISK-YTNLYK--LTNLKFL---------IFETNEYILDKIK-LPKSLISLDI
AF063866_23121..23648        ------------FNLLKT--PINYKRL--------EKYFIKNENFSKHQ-FKELFNFMQ-
AF063866_94376..94831        ------------------------------------FNDNNETYFSNSL-KNKNIENLIC
AF250284_117282..118889      S-DL---DIDN-VNFLHY--LENLINL--------NISNNEFCNIMEIL-LPKTIEVLDC
M80924_852..1511             --IINRDNVIN-INILKK--LVNLEEL--------HIIYYDNNILNN---IPENIKSLYI
AF250284_18233..19693        S-NL---NIIN-LNFITK--LKNITYL--------DISYNKNSNISNII-LPHSIEFLNC
AF063866_227136..227417      --------------------------------------MSENHWIKFDY-FPKSLIKLNC
AF063866_223560..225683      S-NCPDVT----IDFLNK--FINLKVL--------NISNNSHLSEDIDDLRLPNLINLNC
AF063866_227470..229344      N-NCPDIT----IDFLNK--FTNLKVL--------NISNNSHLSESIDDLKLPNLINLNC
AF063866_219557..220759      S-KY---FIKN-FKFLES--LPNLQIL--------YISCNKNSNIEKIK-LPKTITEFVC
AF063866_206210..207499      H-KC---NIKD-CKFLKS--LKNLEEL--------DISYNNNLN--NLL-LPKSIKKLNC
AF063866_208070..209653      H-KC---NIID-CNFLKP--LENLEEL--------NISENNNLN--KLL-LPKSIKKLNC
AF250284_72233..72586        -----------------------------------------------------MLEEIDC
AF063866_18933..20651        S--KKKDIILD-FKFLEK--LINLQIL--------NLCFNDPLYIDNIK-LSTTLTSLNI
AF063866_220798..221799      T-NC---DIKD-FSFIEK--LDNLEIL--------NISNNPNSNISKCL-LPKSIKTFIC
AF063866_20698..21717        S-HR---KIKD-FKFLDK--FVNLEIL--------DISNNNDSNISEY--IPKSIKELYC
AF063866_11374..12138        S-----GKIPN---NLEK--LINLECL--------TICCASKI---ESK-LPISLKKIVF
AF063866_209732..210895      --NCSGCNITN-FDFLKK--LINLKIL--------DISKNENSNISEEN-IPSSLIELYC
AF063866_12364..14199        S-DRFGLTITD-FTFLEE--LNNLEIL--------DISNNEKLNISKCK-LPNKIKKFIC
AF063866_16728..17462        S-NR---NITD-FKFLEK--FINLEVL--------DVSKNPNSNIADCD-LSKKLIELNL
AF063866_14293..15810        E-KC---NIKD-FKFLEK--LSNLEIL--------NISDNKNSNISKCN-LPNKIKKFIC
AF063866_16436..16654        ------------------------------------------------------------
AF063866_221829..223040      T-NR---NIKN-FKFLEL--LTNLEIL--------IISDNPDSNISLCK-LPNKIKRFEC
AF063866_9825..11327         S-DC---NITD-FKFLES--LINLEIL--------DISYNKNSNIYKCK-LSSLLKNLNC
AF063866_17532..18692        K-NN---NIKD-FKFLEQ--YTNLEIL--------DISGIKDSNISDCN-LPSSIIRLKC
                                                                                         

AY318871_60675..61127        ------SMNLSKYFDK--NIKQLIISSES----SE-------------------------
AF250284_38018..39616        T-YASNMNIKFLILNRQKNFSYLEKINEYDL---I-------------------------
AF250284_206768..208225      D-NY--NIINSDNIEKFNNLLYLEVKNSY---IED-------------------------
AF250284_109361..110119      E-NN--NIIDINLINNV-NIDNLYLSNNK-------------------------------
AF063866_47301..48296        E-KS--NINYFN-LSCFNNIFSIILSYNK-----I-------------------------
AF063866_165805..166827      SYNF------ISYLYIIDHWIWLSVSHNT-------------------------------
AF250284_110459..114613      K-NFNTNILFYTYYSILIIAFISFILKNNNDNNDP-------------------------
AF063866_176622..177155      ------KLLNYDMINKIDNIFHEYYNFEH-------------------------------
AF063866_218047..219036      --DC--SNNDITSLLINDRLYYLNCSNNN-------------------------------
AF063866_126360..127094      SDCC---------ISQLYNLKNLII--------KK-------------------------
AF063866_214002..214649      IIKC-------------------DYEKKK----CF-------------------------
AF250284_218435..219301      S-KI--KIYSLKYITKCINLQVLICNNTN----IS-------------------------
AF250284_500..1882           F-ET--NIYSLKGIENLINLKEFDCSYTL----ID-------------------------
AF250284_230511..231893      F-ET--NIYSLKGIENLINLKEFDCSYTL----ID-------------------------
AF250284_14178..15230        S-FT--YIWSLTELEKLIKLIKLNCSSSR----IN-------------------------
AF063866_197885..198805      NVIVNNELNDFTSLKILVNLKELHINSIID---KL-------------------------
AF063866_198841..199680      IFNICDEYVNLSFINHFDKLEYLSINSGC----IY-------------------------
AF063866_23121..23648        -----------KYIYKIHNIKELYL-----------------------------------
AF063866_94376..94831        DGEI--DENVFYNIQGIKKLQIKNISSNV-------------------------------
AF250284_117282..118889      S-IC--SIENYEFIERLKNLKKLNISHNS----IN-------------------------
M80924_852..1511             S-NL--NIINLNFITKLKNITYLDISYNK----NS-------------------------
AF250284_18233..19693        E-SC--NINDYNFINNLVNLKKLIISKNK-----F-------------------------
AF063866_227136..227417      N-VC--SIIDNSFFKKLNKLKELDVSGNI-------------------------------
AF063866_223560..225683      S-SC--NIKFFDFLSKFTNLQVLDISNNINCEDKSINVLNILTNLKILNISNNNCDYKII
AF063866_227470..229344      S-SC--NIKSFNFLRNFNNLQILDISNNK-------------------------------
AF063866_219557..220759      D-NC--DIRSFKFITNLPNLKKLNISVNF----NS-------------------------
AF063866_206210..207499      N-NC--NIKDFKFLKQLDNLKELDISYNN-N--LD-------------------------
AF063866_208070..209653      N-NC--NIKDFKFLEPLDNLEELNISCNYDS---N-------------------------
AF250284_72233..72586        M-YC--NIKDFNFLNNLKKLKKLNILGNK----NS-------------------------
AF063866_18933..20651        S-KC--NKSDLGFLSKLINLKSLDMSYNK----KP-------------------------
AF063866_220798..221799      I-DC--NITDFKFIEKMPNLETLIISYNT----NS-------------------------
AF063866_20698..21717        K-EC--NISDFKFLEHLFNLEILDISKNI----NS-------------------------
AF063866_11374..12138        F-NC--KITDFKFLENLYNLEKLFIINNK----KS-------------------------
AF063866_209732..210895      S-NC--NITNFDFLKKLINLKILDVSYNL----LS-------------------------
AF063866_12364..14199        V-RC--DITDFKFLEPLINLEVLDISYNI----NS-------------------------
AF063866_16728..17462        S-KC--YLNDLKFIEPLTNLKQLNISYNYNI--SQ-------------------------
AF063866_14293..15810        V-RC--DIKDFNFLERLFRLQMLDISYNY-I--KS-------------------------
AF063866_16436..16654        --NC--------------------------------------------------------
AF063866_221829..223040      N-YC--NIKDFKFLEPLENLEILDISENY----NS-------------------------
AF063866_9825..11327         N-EC--KIIDFKFLESLINLEILDISYNK----NS-------------------------
AF063866_17532..18692        S-SC--GITDFKFLEKLPNLQILDISNNK----DS-------------------------
                                                                                         

AY318871_60675..61127        -----------------------NMIYVKENQEF----HLYC------------------
AF250284_38018..39616        -----------------------IVSNTFIKKFID---YININ-----------------
AF250284_206768..208225      -----------------------DKMLLYVNKNLQ---FLKIY-----------------
AF250284_109361..110119      ------------------------IKNFKFNNSSVKNLFLDN------------------
AF063866_47301..48296        -----------------------NYLYTIDSLKIE---YIYMD-----------------
AF063866_165805..166827      -----------------------NISFYVVYSNLE---YLDAS-----------------
AF250284_110459..114613      -----------------------MFKIIKVPKILIYISNFICSIPFGIIYSVFGTIILTI
AF063866_176622..177155      --------------------------SNGIPINIM---KL--------------------
AF063866_218047..219036      ------------------------INYIRCNNNLK---ILKCY-----------------
AF063866_126360..127094      -----------------------SIIDQNLPQSLK---RCIMI-----------------
AF063866_214002..214649      -----------------------IYGGCSNSKKYL---YFDNN-----------------
AF250284_218435..219301      -----------------------SLEGIENLTKLR---ELKCS-----------------
AF250284_500..1882           -----------------------SLKEIKNLINLQ---KLNCS-----------------
AF250284_230511..231893      -----------------------SLKEIKNLINLQ---KLNCS-----------------
AF250284_14178..15230        -----------------------SLNGIKNIINLR---ELYCY-----------------
AF063866_197885..198805      -----------------------QLKNILLPKNLE---IFNTD-----------------
AF063866_198841..199680      -----------------------EIYINEIPKSLK---VLKTN-----------------
AF063866_23121..23648        ------------------------FNDCIDTSNIK-------------------------
AF063866_94376..94831        ------------------------LNKLIIPNTVE---ELTIS-----------------
AF250284_117282..118889      -----------------------NLSD-YLSETIE---ELIME-----------------
M80924_852..1511             -----------------------NISNIILPHSIE---FLNC------------------
AF250284_18233..19693        -----------------------GNFNNVFPISIV---ELNME-----------------
AF063866_227136..227417      -----------------------EIDIKKLPKSLI---KLNI------------------
AF063866_223560..225683      DNLNKLKKRLQVLNISNNEQLSKKIDYLRLPNLI----DFNCS-----------------
AF063866_227470..229344      -----------------------YIWCYELPESLI---KLNIS-----------------
AF063866_219557..220759      -----------------------DIEKCKLPESII---ELICE-----------------
AF063866_206210..207499      -----------------------NSSLCYIPKSIK---RLNCG-----------------
AF063866_208070..209653      -----------------------NSSLYCIPKSIK---KLNCN-----------------
AF250284_72233..72586        -----------------------IISNIILPITIE---EINC------------------
AF063866_18933..20651        -----------------------KIHNDELPTSLT---TLNVS-----------------
AF063866_220798..221799      -----------------------NIYQCWIPNSII---TFVCI-----------------
AF063866_20698..21717        -----------------------NIYECNLPKSLK---QLYCI-----------------
AF063866_11374..12138        -----------------------NISDCKLPISII---EFCC------------------
AF063866_209732..210895      -----------------------NINKCEIPSSLI---KLFIK-----------------
AF063866_12364..14199        -----------------------NISNYKLSKQLK---EFICE-----------------
AF063866_16728..17462        -----------------------KINKIIFPISIT---LFNC------------------
AF063866_14293..15810        -----------------------NISKCKLPISLI---ELYCK-----------------
AF063866_16436..16654        ------------------------------------------------------------
AF063866_221829..223040      -----------------------NISLCKLSNKLK---KIICN-----------------
AF063866_9825..11327         -----------------------NIYKCKLSSLLK---NLNCN-----------------
AF063866_17532..18692        -----------------------NISECKLPVSLK---GLECR-----------------
                                                                                         

AY318871_60675..61127        ----------------------------------------------------------LW
AF250284_38018..39616        --------NIKILRLIIDEPEFIIKNNIKIFDIIFKNSLLKYIIPSIYYDSIIYNNPKLN
AF250284_206768..208225      --------ESKLE-----LSYIEEFINLKYISVWDEKTYI-----NSKYLKNMYNLNYIE
AF250284_109361..110119      ------------------------------------------------------------
AF063866_47301..48296        --------NIIIYN---FTSIIENINKLQYLKKISLRFNH-----------LFKFDKNIN
AF063866_165805..166827      ------YCGLTS------FNYTNVFPNLKYLNLSYNFLTH-------------IDIKFIN
AF250284_110459..114613      SEDPLINNNNNIIMFLILLIYFISVISMAYL-CNFFILLIYKYKIFVIMCVYVLTIIPIT
AF063866_176622..177155      -------------------------------------------------------VEIIM
AF063866_218047..219036      --------NCNLSN-------IFLNNGLIYLDCSYNKLEN---------ININTSLLHLN
AF063866_126360..127094      --------DVDIKI----NDVIKNLYNLHSLGL---------------------------
AF063866_214002..214649      --------DGLLQN----GIFIK-FPNLEWMDLSINGNIY--------------------
AF250284_218435..219301      --------FTSINS----LKEIKNHSNLQILNF---------------------------
AF250284_500..1882           --------HTIIYS----LEGIENLINLEKLDCSYTSINS------LKEIKNLINLKKLE
AF250284_230511..231893      --------HTIIYS----LEGIENLINLEKLDCSYTSINS------LKEIKNLINLKKLE
AF250284_14178..15230        --------NTKINS----LKEIENTTNLRKLYCHNTKINS------LKEIKNLINLRELY
AF063866_197885..198805      --------AVYIKK-----DIFKNLENLKILSIIYD---------------------KLN
AF063866_198841..199680      --------ITFINK-------------------------------SILYNSNLLSIKFIN
AF063866_23121..23648        ------------------------------------------------------------
AF063866_94376..94831        --------NIFK------------------------------------------------
AF250284_117282..118889      --------CININN----YEFLEKFTNLKRLNISYN-NSY-----IASLDGIPKTIEYLD
M80924_852..1511             ------------------------------------------------------------
AF250284_18233..19693        --------SIQIKD----YKFIEKLINLKKLDISFNVKKN-----NIHLIKFPKSITHLC
AF063866_227136..227417      ------------------------------------------------------------
AF063866_223560..225683      --------SCNIKS----FNFLNNFTKLQILDISNNENIW------TYALPLPPFLIKVN
AF063866_227470..229344      --------KCYIEN----DRYLKNLNNLQELNISNKLDLD--FPNEIDINNLPKSLIKLN
AF063866_219557..220759      --------YCFIKD----YSFINNLPNLQILNIS---NNF-----EPIEYINIQNLIDFN
AF063866_206210..207499      --------YCKIND----FNFLAPLDNLIYLNICGNRNLN-----NSSLYYISKSIKKLN
AF063866_208070..209653      --------NCNIKD----FKFLELLDNLEELNISCNYDSN------ISLCNLPKSIKKLE
AF250284_72233..72586        ------------------------------------------------------------
AF063866_18933..20651        --------NCCIRK----FKFLEKLHNLESLNISYNVRSN------ISKCKLTPRLKNFI
AF063866_220798..221799      --------GCYISD----FSFIQFLPNLKILDIS-YNKHA-----YII---LPVSIIKLV
AF063866_20698..21717        --------QCNISD----FKFLEMLSNLEILDIS-ENINS-----NICDCELPQSLKKLY
AF063866_11374..12138        ------------------------------------------------------------
AF063866_209732..210895      --------FNNQDN----YKFLEKLHNLQILDISDNWDID------VDIYKLPSSIIKLY
AF063866_12364..14199        --------KCNITD----FTFLKKLNNLKVLDIS-ENYIS-----NISKCKLPKTIKKFI
AF063866_16728..17462        ------------------------------------------------------------
AF063866_14293..15810        --------NCTNNN----FYFLNDLPRLEILDISCNNKII-----NINNIRLSKKLIKLN
AF063866_16436..16654        ------------------------------------------------------------
AF063866_221829..223040      --------YCNIKD----FKFLEPLENLEILDIS-ENYNS-----NISDCNLSKKLIKLD
AF063866_9825..11327         --------ECKIID----FKFLESLINLEILDVSYNKNSN------IYECTLPISLIELK
AF063866_17532..18692        --------CCYITN----FNFLEPLINLQILDISHNKDSN------ISFCKLPVSLRYLV
                                                                                         

AY318871_60675..61127        CVKCKS------------------------------------------------------
AF250284_38018..39616        IIYVKSEEISI------------------------PLMNPTLISIDIKNITIKTVLKINN
AF250284_206768..208225      IFNIINI---------------------------NGLINIYDLKFLRTNLNNKFVDIKLL
AF250284_109361..110119      ------------------------------------------------------------
AF063866_47301..48296        CNKCIVDLS-------------------------DNYIHTIEYFVNTENIIYLY------
AF063866_165805..166827      GYKLILNNNAI-----------------------QYILNINNVRYVDLYNNNISTI----
AF250284_110459..114613      LYNNLNSDINIFIGLIPHIPLYWIFDQLNYVEKQNKSLTFNNINISYSIYSKSILISIIY
AF063866_176622..177155      DQESNILNIIHKI---------------------EN------------------------
AF063866_218047..219036      CSNNELSNI-------------------------NCVDSLKYIDCENNYIIEIITNNELF
AF063866_126360..127094      ------------------------------------------------------------
AF063866_214002..214649      ------------------------------------------------------------
AF250284_218435..219301      ------------------------------------------------------------
AF250284_500..1882           CYETNIYSLKEL----------------------QNLINLKKLDCSYTKINSLKE----L
AF250284_230511..231893      CYETNIYSLKE-L---------------------QNLINLKKLDCSYTKINSLKE----L
AF250284_14178..15230        CFNTNIDSLIG-I---------------------ENFINLRELYCFNTNID---------
AF063866_197885..198805      RSKNNIHEL---------------------------------------------------
AF063866_198841..199680      CDTTSL------------------------------------------------------
AF063866_23121..23648        ------------------------------------------------------------
AF063866_94376..94831        ------------------------------------------------------------
AF250284_117282..118889      IYNSNIENIIYKI---------------------QQFSNLEKWNCSVNINYPEKLSIINL
M80924_852..1511             ------------------------------------------------------------
AF250284_18233..19693        DYQSYKENYNY-L---------------------KNLSNIIEYEFDDTIDVKLSDIDISK
AF063866_227136..227417      ------------------------------------------------------------
AF063866_223560..225683      CSGCNITNSDFL----------------------RYVDNLEELDISNNPDLKIEY-----
AF063866_227470..229344      ISNCNIINANSL----------------------KNLINLKELDISNKLYLDFSNEIDIN
AF063866_219557..220759      ASNCIINNFSF-L---------------------EN-SKLQKLNLCGVCITNKLSK---H
AF063866_206210..207499      CNNCNIIDFKF-L---------------------EPLDNLIYLNISNNTNLNNFTL---F
AF063866_208070..209653      CYNCNIINCNF-L---------------------KPLENLIELYISDTCDSNTYYLQLYY
AF250284_72233..72586        ------------------------------------------------------------
AF063866_18933..20651        CKSCNIMDFRFL----------------------ENLHNLEILNISGNYDPNIYN----Y
AF063866_220798..221799      CTNCSIKNFRF-L---------------------EKLHNLQILDISNNKNSNISN----C
AF063866_20698..21717        CKECNISNIKF-I---------------------ENLFNLELLNIFLNNITDLSN----I
AF063866_11374..12138        ------------------------------------------------------------
AF063866_209732..210895      CRDSNINDFSFI----------------------ENLYNLKELYLTQNPQSFISDY----
AF063866_12364..14199        CDRCDITDFTF-L---------------------EELINLEILDISNNIISNISN----Y
AF063866_16728..17462        ------------------------------------------------------------
AF063866_14293..15810        CSNNNISDIKF-L---------------------EHLSNLEILNISYNKISYIYN----Y
AF063866_16436..16654        ------------------------------------------------------------
AF063866_221829..223040      CKFCNIVDFKF-I---------------------ENLENLQILDISWNKDAIISK----Y
AF063866_9825..11327         CISCKIIDFKFL----------------------ESLINLEILDVSSNEYSNISD----C
AF063866_17532..18692        LYICNITNFKF-L---------------------EPLINLEKLNVSYNYKNNLSEC----
                                                                                         

AY318871_60675..61127        ------------------------------------------------------------
AF250284_38018..39616        NDEELIKKFDVDTSDLSEEIYFYIFNKKTTIIKDMESNIII-NEKNLNIDEVNKIKKEIL
AF250284_206768..208225      NFLHNTECLDIICNKNTIIKSFEYLTKLIKLSIYYYNKINS-IMYNLNSSNLQILNI---
AF250284_109361..110119      ------------------------------------------------------------
AF063866_47301..48296        ------------------------------------------------------------
AF063866_165805..166827      ------------------------------------------------------------
AF250284_110459..114613      LILQSFIYISIIHIIKLIYKICKKYMKMKYIYIINENNNYM-LETENNDYYVKIQNIYKY
AF063866_176622..177155      ------------------------------------------------------------
AF063866_218047..219036      E-----------------------------------------------------------
AF063866_126360..127094      ------------------------------------------------------------
AF063866_214002..214649      ------------------------------------------------------------
AF250284_218435..219301      ------------------------------------------------------------
AF250284_500..1882           QNLINLKKLDFHNTNIYSLKGIENLINIEKLNCSNTNIDSL-KYL-----ENLTNLKNLI
AF250284_230511..231893      QNLINLKKLDFHNTNIYSLKGIENLINIEKLNCSNTNIDSL-KYL-----ENLTNLKNLI
AF250284_14178..15230        ---------------------------------------SL-IGIE----NL-INLRELC
AF063866_197885..198805      --------------------------------------------------ILPSCIKKLF
AF063866_198841..199680      --------------------------------------------------ILPQSTISLE
AF063866_23121..23648        ------------------------------------------------------------
AF063866_94376..94831        ------------------------------------------------------------
AF250284_117282..118889      NIFKNLKFLDLTDI-IIDSNIYLKNTSLQKLIIDFNMNNND-IEI-----QLPLSLEFIH
M80924_852..1511             ------------------------------------------------------------
AF250284_18233..19693        YYNLQYLDI---QNCEINTDILLCHTKLKKIKINFNNSKKN-III-----DLPISLECLK
AF063866_227136..227417      ------------------------------------------------------------
AF063866_223560..225683      -MPTKIKKLNISECYIKNDNFLKGLNNLQELNISYNPYNYFRKSIEIDIDNLSNTLIKLY
AF063866_227470..229344      NLTKSLIKLNISNCNIINASSLKNLINLKELDISNNYNINI--------SSLPKTLIKLN
AF063866_219557..220759      KLPNTIIKLNCNRCDVIDFSFIESLINLETLFIKYNVNSNI-SSC-----KLPNSIKYID
AF063866_206210..207499      YIPKSIKILNCNNCNIINFKFLEPLENLIELDISENNNLNN-LSLY----YIPKSVKILR
AF063866_208070..209653      YIPKSVKILKYYNINITNFKFLESLENLIELDISENNNLNN-LSLY----YIPKSVKILK
AF250284_72233..72586        ------------------------------------------------------------
AF063866_18933..20651        ISSTKLINFNCLSCGILNFKFLEKLSLLESLKIGDISNSNI-YEC-----NLSNTIKYLY
AF063866_220798..221799      NLSKLIIELTC-------------------------------------------------
AF063866_20698..21717        KLSDKLIDFNC-------------------------------------------------
AF063866_11374..12138        ------------------------------------------------------------
AF063866_209732..210895      --------------------------------------------------KLSITILKLI
AF063866_12364..14199        KLSKTIKKFICARCAITDFTFLEELINLEILDVSYNHKLNI-SEC-----ELPISLKKLY
AF063866_16728..17462        ------------------------------------------------------------
AF063866_14293..15810        KLPNNLIELNCKYNNIKNFKFIERLHNLKKLNISNNKKSNI-SKC-----KLPQTIINLN
AF063866_16436..16654        ------------------------------------------------------------
AF063866_221829..223040      KIPLSLIEFKCQYCKISDFKFLESLINLKILNISKNKNSNI-SDC-----ILSSSIIEFN
AF063866_9825..11327         KLPVSLIKLNCEFCYIYDFKFLETLNNIKILNISYNKNSNI-SDCK----KLPVSLIKLN
AF063866_17532..18692        --------------------------------------------------KLPVSLIKLN
                                                                                         

AY318871_60675..61127        ------------------------------------------------------------
AF250284_38018..39616        YER---------------------------------------------------------
AF250284_206768..208225      ------------------------------------------------------------
AF250284_109361..110119      ------------------------------------------------------------
AF063866_47301..48296        ------------------------------------------------------------
AF063866_165805..166827      ------------------------------------------------------------
AF250284_110459..114613      YDNNFILNNICLDIIKNNTTVLLGNNSAGKSTLLSIIFGLIKPNKGKILTNNIKIGYCPQ
AF063866_176622..177155      ------------------------------------------------------------
AF063866_218047..219036      ------------------------------------------------------------
AF063866_126360..127094      ------------------------------------------------------------
AF063866_214002..214649      ------------------------------------------------------------
AF250284_218435..219301      ------------------------------------------------------------
AF250284_500..1882           C-----------------------------------------------------------
AF250284_230511..231893      C-----------------------------------------------------------
AF250284_14178..15230        C-----------------------------------------------------------
AF063866_197885..198805      I-----------------------------------------------------------
AF063866_198841..199680      F-----------------------------------------------------------
AF063866_23121..23648        ------------------------------------------------------------
AF063866_94376..94831        ------------------------------------------------------------
AF250284_117282..118889      IK----------------------------------------------------------
M80924_852..1511             ------------------------------------------------------------
AF250284_18233..19693        IS----------------------------------------------------------
AF063866_227136..227417      ------------------------------------------------------------
AF063866_223560..225683      LRKCNIKNVSSFKNLINLQELVISENRQVNINNLPDELISLNLSSCKIINIEFPKKLKEL
AF063866_227470..229344      ISSCNIKNTNFIINLDNLKELDISRNFNINISSLPKSLIKLNIRTCYIKNTNFIINLDNL
AF063866_219557..220759      C-----------------------------------------------------------
AF063866_206210..207499      C-----------------------------------------------------------
AF063866_208070..209653      C-----------------------------------------------------------
AF250284_72233..72586        ------------------------------------------------------------
AF063866_18933..20651        YSCYYINDFKNLSKLINLKILNISVRSSNDLIYELPTSLNSISMHVYENFNFNNSNFKNL
AF063866_220798..221799      ------------------------------------------------------------
AF063866_20698..21717        ------------------------------------------------------------
AF063866_11374..12138        ------------------------------------------------------------
AF063866_209732..210895      C-----------------------------------------------------------
AF063866_12364..14199        CNNCFIKNNTLLKKLINLTILNISFNKITDF-----------------------KFLENL
AF063866_16728..17462        ------------------------------------------------------------
AF063866_14293..15810        IKACDITDFSFLEPLNNLEKLNITEENYDNE-----------------------TNLSKC
AF063866_16436..16654        ------------------------------------------------------------
AF063866_221829..223040      C-----------------------------------------------------------
AF063866_9825..11327         C-----------------------------------------------------------
AF063866_17532..18692        C-----------------------------------------------------------
                                                                                         

AY318871_60675..61127        ---------------------------------------------------------TKI
AF250284_38018..39616        ---------------------------------------------------------KCI
AF250284_206768..208225      ---------------------------------------------------------CTN
AF250284_109361..110119      ---------------------------------------------------------NNL
AF063866_47301..48296        ---------------------------------------------------------NNC
AF063866_165805..166827      ---------------------------------------------------------DSI
AF250284_110459..114613      NNINFTDFTVKENIYLFNILRGLSSLQSKIKTNEIIIYLKLHDI-------------ENC
AF063866_176622..177155      ---------------------------------------------------------SLK
AF063866_218047..219036      ---------------------------------------------------------LNC
AF063866_126360..127094      ---------------------------------------------------------TIK
AF063866_214002..214649      ---------------------------------------------------------ILR
AF250284_218435..219301      ---------------------------------------------------------SST
AF250284_500..1882           ---------------------------------------------------------YGI
AF250284_230511..231893      ---------------------------------------------------------YGI
AF250284_14178..15230        ---------------------------------------------------------FNT
AF063866_197885..198805      ---------------------------------------------------------INA
AF063866_198841..199680      ---------------------------------------------------------NNT
AF063866_23121..23648        -----------------------------------------------------------C
AF063866_94376..94831        ---------------------------------------------------------DKC
AF250284_117282..118889      ---------------------------------------------------------NNK
M80924_852..1511             ---------------------------------------------------------ESC
AF250284_18233..19693        ---------------------------------------------------------NNF
AF063866_227136..227417      ---------------------------------------------------------IEC
AF063866_223560..225683      NLSKTYISNIKNLPKSLIKLDI-----------------------------------SYC
AF063866_227470..229344      KELDISRNFNINISSLPKSLITLNI--------------------------------NSC
AF063866_219557..220759      ---------------------------------------------------------EEC
AF063866_206210..207499      ---------------------------------------------------------CRC
AF063866_208070..209653      ---------------------------------------------------------HIC
AF250284_72233..72586        ---------------------------------------------------------SWS
AF063866_18933..20651        INLQTLDIRFSKNINIQIYDLPISIVKLDC---------------------------SHS
AF063866_220798..221799      ---------------------------------------------------------CGC
AF063866_20698..21717        ---------------------------------------------------------SCN
AF063866_11374..12138        ---------------------------------------------------------NKC
AF063866_209732..210895      ---------------------------------------------------------NEC
AF063866_12364..14199        TNLEILDISENKNSNISKCKLSKTIKKFIC---------------------------SRC
AF063866_16728..17462        ---------------------------------------------------------SSC
AF063866_14293..15810        KLPVSLRVLKSTDFNVCNYLFLERLINLEILYINDFFDFESILIRSLPISLKEINLSSCC
AF063866_16436..16654        ---------------------------------------------------------EKC
AF063866_221829..223040      ---------------------------------------------------------IFC
AF063866_9825..11327         ---------------------------------------------------------GYC
AF063866_17532..18692        ---------------------------------------------------------EFC
                                                                                         

AY318871_60675..61127        NISNG-------------------------------------------------------
AF250284_38018..39616        NYIKE-------------------------------------------------------
AF250284_206768..208225      NYIDF-------------------------------------------------------
AF250284_109361..110119      QNYNI-------------------------------------------------------
AF063866_47301..48296        -IYEY-------------------------------------------------------
AF063866_165805..166827      SIYNI-------------------------------------------------------
AF250284_110459..114613      IITELSECSKRKLQLAFSLIDDSDFILIDEPTHNIDLKSKQEIWDLISLLKRNKTILITT
AF063866_176622..177155      KYYKF-------------------------------------------------------
AF063866_218047..219036      INNPL-------------------------------------------------------
AF063866_126360..127094      KNIKL-------------------------------------------------------
AF063866_214002..214649      SNIKL-------------------------------------------------------
AF250284_218435..219301      NISSL-------------------------------------------------------
AF250284_500..1882           NIDFI-------------------------------------------------------
AF250284_230511..231893      NIDFI-------------------------------------------------------
AF250284_14178..15230        NIYSL-------------------------------------------------------
AF063866_197885..198805      IVYNY-------------------------------------------------------
AF063866_198841..199680      FTYDY-------------------------------------------------------
AF063866_23121..23648        EYIDY-------------------------------------------------------
AF063866_94376..94831        EI-DL-------------------------------------------------------
AF250284_117282..118889      NINNY-------------------------------------------------------
M80924_852..1511             NINDY-------------------------------------------------------
AF250284_18233..19693        NINNY-------------------------------------------------------
AF063866_227136..227417      KIKNG-------------------------------------------------------
AF063866_223560..225683      NLKND-------------------------------------------------------
AF063866_227470..229344      YIKHT-------------------------------------------------------
AF063866_219557..220759      LITDF-------------------------------------------------------
AF063866_206210..207499      NLKNC-------------------------------------------------------
AF063866_208070..209653      NITDF-------------------------------------------------------
AF250284_72233..72586        KIKDF-------------------------------------------------------
AF063866_18933..20651        SILDF-------------------------------------------------------
AF063866_220798..221799      KIYNF-------------------------------------------------------
AF063866_20698..21717        IIKDF-------------------------------------------------------
AF063866_11374..12138        EITDF-------------------------------------------------------
AF063866_209732..210895      KIKDF-------------------------------------------------------
AF063866_12364..14199        AITDF-------------------------------------------------------
AF063866_16728..17462        FIKDF-------------------------------------------------------
AF063866_14293..15810        YIDDI-------------------------------------------------------
AF063866_16436..16654        NILDF-------------------------------------------------------
AF063866_221829..223040      RIYDF-------------------------------------------------------
AF063866_9825..11327         YIYDF-------------------------------------------------------
AF063866_17532..18692        GITDF-------------------------------------------------------
                                                                                         

AY318871_60675..61127        ---------------------RYSSGIED--------NVMSIRGG-----------EYLI
AF250284_38018..39616        ---------------------RLLIKTCNI-------CMSDFQNN-KNVI-----ICCIN
AF250284_206768..208225      ---------------------KLFKNLLNIKYM----KLININKKNKIRFDVNNILKFKS
AF250284_109361..110119      ---------------------EYIIKIPNL-------KYLDIKNNSLSYI-----KLPKY
AF063866_47301..48296        ---------------------TRID------------KDIYISKCDKNDT-----FDKCI
AF063866_165805..166827      ---------------------SYLNVLK---------NNIICNRTTLYTY-----LKYTY
AF250284_110459..114613      HCIDEVELLADNLIILNNGNVKYNSTLFNIKKDANVTYKLSIHNNSTDDKIKNIIINSGF
AF063866_176622..177155      ---------------------CISLPENQE-------SYIDIEYKFVNNG-----NCHKR
AF063866_218047..219036      ---------------------KIISIYNNL-------KSLKFDTNLEYIY-----FNEHN
AF063866_126360..127094      ---------------------DFPNSITTL-------SIIESKFT---------------
AF063866_214002..214649      ---------------------NLINELIDT-------TLIDISGN-IYIW-----RSIDV
AF250284_218435..219301      ---------------------EDIKNLVNL-------KNLIFHKTNINS------LLDIY
AF250284_500..1882           ---------------------EILKNLINL-------EELDCSETKIVSL-------KGI
AF250284_230511..231893      ---------------------EILKNLINL-------EELDCSETKIVSL-------KGI
AF250284_14178..15230        ---------------------SGINNLINL-------KKLDCNNT-KINS-----LKE-I
AF063866_197885..198805      ---------------------NFLNKLSNL-------EILILNRS-TITN-----LVV-V
AF063866_198841..199680      ---------------------TCLESLINL-------KELILKKCYIGNL-------NTV
AF063866_23121..23648        ---------------------KHITTIIKL-------LEYPINYK---------------
AF063866_94376..94831        ---------------------KKLKSLSNL-------KYLKI----FNIP-----NLYSV
AF250284_117282..118889      ---------------------YYISDL-QL-------KKIILDECVVEYL-----FTQKN
M80924_852..1511             ---------------------NFINNLVNL-------KKLIISKN-KFGN-----FNNVF
AF250284_18233..19693        ---------------------YFLTQLIRL-------KKIKIVNS--YIN-----ILNAC
AF063866_227136..227417      ---------------------NYL-------------KELKLYRN---------------
AF063866_223560..225683      ---------------------NCLKDLNNL-------KELDISGNWEICF---------S
AF063866_227470..229344      ---------------------NFINDLYNL-------KELDISRNYNINI---------S
AF063866_219557..220759      ---------------------TFLEPLHNL-------IKLSISYN-MNSN-----INI-I
AF063866_206210..207499      ---------------------KFLESLINL-------EELNLSFN-KYSN-----ISSLY
AF063866_208070..209653      ---------------------KFLERLENL-------IELNITAN-KNLN-----ISSLY
AF250284_72233..72586        ---------------------KFLETLINL-------KKLDISYN-IDSN-----IST-I
AF063866_18933..20651        ---------------------AFLENLVNL-------KKLNISRN-RNAN-----ISN-Y
AF063866_220798..221799      ---------------------KFIEKLKNL-------QILNLSRNYVYSN-----IND-C
AF063866_20698..21717        ---------------------KFLEKLNNL-------IKLDIGHNDINSN-----IDK-C
AF063866_11374..12138        ---------------------KFLEDLYNL-------KKLYISGN-KNSN-----ISH-C
AF063866_209732..210895      ---------------------KFLENLYNL-------KELDISEN-INSN-----ISE-C
AF063866_12364..14199        ---------------------KFLEHLTNL-------EILDVSYN-YEAN-----ISE-F
AF063866_16728..17462        ---------------------SFLEKLINL-------KILIIREN-SFSN-----IIY-C
AF063866_14293..15810        ---------------------KFLEPLINL-------KKLNISDN-RNLK-----ITE-C
AF063866_16436..16654        ---------------------SFLK-----------------------------------
AF063866_221829..223040      ---------------------KFLQNLFNL-------KKLYISYN-FHSN-----ISE-C
AF063866_9825..11327         ---------------------KFLEPLINL-------QKLNISSN-SYSN-----ISK-C
AF063866_17532..18692        ---------------------KFLEDLVNL-------EILNISYNNDLKL-------STY
                                                                                         

AY318871_60675..61127        IRP----------------------------LCDSLCIYS-----GVDS-----------
AF250284_38018..39616        TIC--------AN---------CIQRIKD--IRYIKCPYCNITSDNIEN-----------
AF250284_206768..208225      LLSLKIENMHIDN---------IEKISNFNTIEVLHLNNI-----DIVN-----------
AF250284_109361..110119      DI-----------------------------IIDISNNNI-----SCDD-----------
AF063866_47301..48296        NVY--------GN------------------KNYTSGIYCINEENKIS------------
AF063866_165805..166827      IIP--------IN-------------------IKIACKMGK----DEYD-----------
AF250284_110459..114613      IILNINKIDENNSIYNIYKTENSNFLKLFELLENVNCDIIYFKSNTLNDILYKLCSEDII
AF063866_176622..177155      KLP--------EN------------------FDDDVCNYK--------------------
AF063866_218047..219036      EII--------IN--------------------------------GIKN-----------
AF063866_126360..127094      ---------------------------------KININNIV----NKAN-----------
AF063866_214002..214649      KLN--------NK------------------ICNYSMCTS-----TKYE-----------
AF250284_218435..219301      NL---------KN------------------LQKLCCSYT-----KINS-----------
AF250284_500..1882           ENL--------IN------------------LKELDCSYT-----KINS-----------
AF250284_230511..231893      ENL--------IN------------------LKELDCSYT-----KINS-----------
AF250284_14178..15230        KNL--------IN------------------LRELYCFDT-----KIDT-----------
AF063866_197885..198805      KIP--------NT------------------LYLIGLVNVY----ADLN-----------
AF063866_198841..199680      KIS--------NN------------------IEKLNII-------NISN-----------
AF063866_23121..23648        ------------S------------------LEYYFIKNE-----NFSK-----------
AF063866_94376..94831        ILP--------QN------------------LIHFESDAMI----PQTS-----------
AF250284_117282..118889      YSV--------ET------------------ILFISTKYSL----SSYN-----------
M80924_852..1511             PIS----------------------------IVELNMESI-----QIKD-----------
AF250284_18233..19693        KSI--------EI------------------IKFISCKST-----YNFN-----------
AF063866_227136..227417      ------------------------------------------------------------
AF063866_223560..225683      SLP--------KS------------------IIKIKCKNC-----NITN-----------
AF063866_227470..229344      SLP--------KS------------------LIKLNISDC-----DIKN-----------
AF063866_219557..220759      NLP--------KF------------------IQEFTCKKC-----NIND-----------
AF063866_206210..207499      YIP--------KS------------------VKILFCRGC-----NITD-----------
AF063866_208070..209653      YIP--------KS------------------VKILFCRGC-----NITD-----------
AF250284_72233..72586        KLP--------TT------------------LENIKCMYC-----NI-D-----------
AF063866_18933..20651        ILP--------IS------------------LIELDCTSC-----NIKD-----------
AF063866_220798..221799      NLP--------IT------------------IKKLTLGFF-----KDIN-----------
AF063866_20698..21717        NLP--------VS------------------IVVLDC-ICN----NITN-----------
AF063866_11374..12138        NLP--------IK------------------LTELECSYC-----NILD-----------
AF063866_209732..210895      KLS--------NS------------------ILKFTCYKC-----NIKD-----------
AF063866_12364..14199        KLS--------IS------------------LKELNCSDCY----KTKD-----------
AF063866_16728..17462        NLP--------TT------------------IVTFDCSKC-----NIKD-----------
AF063866_14293..15810        KLP--------IS------------------LIELDCSSC-----DITD-----------
AF063866_16436..16654        ------------------------------------------------------------
AF063866_221829..223040      TLP--------VS------------------LIKLECKYC-----NIVN-----------
AF063866_9825..11327         KLP--------IS------------------LIKFKSEYC-----DITN-----------
AF063866_17532..18692        YLT--------DK------------------LIEFYCESC-----DIKD-----------
                                                                                         

AY318871_60675..61127        ------------------------------------------------------------
AF250284_38018..39616        ------------------------------------------------------------
AF250284_206768..208225      ------------------------------------------------------------
AF250284_109361..110119      ------------------------------------------------------------
AF063866_47301..48296        ------------------------------------------------------------
AF063866_165805..166827      ------------------------------------------------------------
AF250284_110459..114613      IPDDSYINNLNYNDMFISEIMGFNKIMRQFIELFKRNIYYIRKNILLFVIINFILSILIV
AF063866_176622..177155      ------------------------------------------------------------
AF063866_218047..219036      ------------------------------------------------------------
AF063866_126360..127094      ------------------------------------------------------------
AF063866_214002..214649      ------------------------------------------------------------
AF250284_218435..219301      ------------------------------------------------------------
AF250284_500..1882           ------------------------------------------------------------
AF250284_230511..231893      ------------------------------------------------------------
AF250284_14178..15230        ------------------------------------------------------------
AF063866_197885..198805      ------------------------------------------------------------
AF063866_198841..199680      ------------------------------------------------------------
AF063866_23121..23648        ------------------------------------------------------------
AF063866_94376..94831        ------------------------------------------------------------
AF250284_117282..118889      ------------------------------------------------------------
M80924_852..1511             ------------------------------------------------------------
AF250284_18233..19693        ------------------------------------------------------------
AF063866_227136..227417      ------------------------------------------------------------
AF063866_223560..225683      ------------------------------------------------------------
AF063866_227470..229344      ------------------------------------------------------------
AF063866_219557..220759      ------------------------------------------------------------
AF063866_206210..207499      ------------------------------------------------------------
AF063866_208070..209653      ------------------------------------------------------------
AF250284_72233..72586        ------------------------------------------------------------
AF063866_18933..20651        ------------------------------------------------------------
AF063866_220798..221799      ------------------------------------------------------------
AF063866_20698..21717        ------------------------------------------------------------
AF063866_11374..12138        ------------------------------------------------------------
AF063866_209732..210895      ------------------------------------------------------------
AF063866_12364..14199        ------------------------------------------------------------
AF063866_16728..17462        ------------------------------------------------------------
AF063866_14293..15810        ------------------------------------------------------------
AF063866_16436..16654        ------------------------------------------------------------
AF063866_221829..223040      ------------------------------------------------------------
AF063866_9825..11327         ------------------------------------------------------------
AF063866_17532..18692        ------------------------------------------------------------
                                                                                         

AY318871_60675..61127        ----------------------------------NTTSG---------------------
AF250284_38018..39616        ---------------LIFSYDIIEKRMYEHLKKMIFPDD--------SKILIIGYY---T
AF250284_206768..208225      ---------------INF------IENNLNLIELNLDNN--------YINNINSL----K
AF250284_109361..110119      ---------------YYY------NKNIINVCTKTYYIM------PISIPIILFI-----
AF063866_47301..48296        ---------------YTC------VNYLVNLETYN------------NSEYIDFC----E
AF063866_165805..166827      ------------------------IENIICKKIKDVYLN-------KYKHEMYYI----E
AF250284_110459..114613      YVGIVYIKKYENLYLYNFVIINHNIDNFINNSNYLLDIK--HNSTYNKITYIPLFKYSGS
AF063866_176622..177155      ------------------------MKKIENVES--------------------------N
AF063866_218047..219036      ------------------------YIDRFNLKKIEVFDN---------DDICSIC-----
AF063866_126360..127094      ---------------IYL------LFN-RNLTKINLPNE--------SYLTIVNC-----
AF063866_214002..214649      ---------------YMF------YKCGHKINKKTATFW--------KKTK--------M
AF250284_218435..219301      ---------------LNG------IQNLFNLKNLDCSNT--------NITSLKGI----E
AF250284_500..1882           ---------------LKG------IENLINLKKLDCSYT--------KIDSLKQT----K
AF250284_230511..231893      ---------------LKG------IENLINLKKLDCSYT--------KIDSLKQT----K
AF250284_14178..15230        ---------------LLE------IKNLINLEKLNCSYT--------NINSLTGI----E
AF063866_197885..198805      ---------------RKYYSDQKLISKIKNVKYLYIDKQ---------------------
AF063866_198841..199680      ---------------KPY------NNDIIDIVEFIVKLD---------NIKIFEC-----
AF063866_23121..23648        ---------------YQF------KLLFTHMRKYILILN--------NINTLYSLKRNVK
AF063866_94376..94831        ---------------LIF------SNK---LKRIIIHNN--------------------K
AF250284_117282..118889      ---------------FKC------LNNLKNLKKLILDTH--------NEYNINKI----N
M80924_852..1511             ---------------YKF------IEKLINLKKLDISFN-------VKKNNIHLI----K
AF250284_18233..19693        ---------------FNC------LEKYKKLDTLSLGFN--------NIYNLNEC----I
AF063866_227136..227417      ------------------------------------------------------------
AF063866_223560..225683      ---------------TDF------LNNLDNLQELDMSVN--------YYININKSRRIDN
AF063866_227470..229344      ---------------TNF------INDLDNLKELDISNN--------YNINISS------
AF063866_219557..220759      ---------------FSF------LLSLSNLLILNISCN-----------DVLKC----I
AF063866_206210..207499      ---------------FKF------LESLENLIELDISRNTNLN-------NLTLY----N
AF063866_208070..209653      ---------------FKF------LERLKNLEILDISCN--------RNINISSLYYIPK
AF250284_72233..72586        ---------------PGF------IKN--NSNNINIKYK---------------------
AF063866_18933..20651        ---------------FKF------LESLESLKKLYISYN--------ENSNISEC----I
AF063866_220798..221799      ---------------YKF------INKLLNLEILILEYI------------ICSL----T
AF063866_20698..21717        ---------------FKF------LENLINLKELDVSFNFIYVNNDYDISNFTKC----N
AF063866_11374..12138        ---------------FKF------LKNLYNLKKLFITGN--------NNSNISNC----E
AF063866_209732..210895      ---------------FKF------LENLYNLKELNISEN--------INSNISEC----K
AF063866_12364..14199        ---------------FKF------LERLINLQKLNISYT--------FSSNISTC----E
AF063866_16728..17462        ---------------FTF------LEELNNLHTLNIEKN--------NNSNISTR----I
AF063866_14293..15810        ---------------FKF------LEPLINLKKLNISDS--------RNLKIIEC----K
AF063866_16436..16654        ------------------------------------------------------------
AF063866_221829..223040      ---------------CNF------LKNLSNLQILDISNN--------NRCHISYC----K
AF063866_9825..11327         ---------------FKF------LERLINLETLTIYMN--------SRSNISIC----K
AF063866_17532..18692        ---------------FTF------LEYLINLKKLNISKN--------ADSNISEC----K
                                                                                         

AY318871_60675..61127        -----------------------------------------LSKSIIIV-----------
AF250284_38018..39616        -----------------------------------------LFIKIEELSI---------
AF250284_206768..208225      -----------------------------------------CLKKIKKLSL---------
AF250284_109361..110119      -----------------------------------------IINAFIIVIY---------
AF063866_47301..48296        -----------------------------------------LNINKIEILW---------
AF063866_165805..166827      -----------------------------------------ITAYILTFTV---------
AF250284_110459..114613      IAINIISNIIAKINIPNIEKDIITTIFYPMYQNKTSILTNLFISIILQLYCINYNKLIKK
AF063866_176622..177155      -----------------------------------------LKRKLSENFD---------
AF063866_218047..219036      -----------------------------------------LDKGILYKTI---------
AF063866_126360..127094      -------------------------------------------NKLKQIYT---------
AF063866_214002..214649      -----------------------------------------LCNDIYTNKY---------
AF250284_218435..219301      -----------------------------------------KLNNLQILSC---------
AF250284_500..1882           -----------------------------------------NLINLEQIHC---------
AF250284_230511..231893      -----------------------------------------NLINLEQIHC---------
AF250284_14178..15230        -----------------------------------------NLINLKKLNC---------
AF063866_197885..198805      -----------------------------------------SDKYIIIKNC---------
AF063866_198841..199680      -----------------------------------------VMDDNECINC---------
AF063866_23121..23648        -----------------------------------------LEDIIKQKIL---------
AF063866_94376..94831        -----------------------------------------LSI----------------
AF250284_117282..118889      -----------------------------------------MPDTINHIII---------
M80924_852..1511             -----------------------------------------FPKSITHL-C---------
AF250284_18233..19693        -----------------------------------------LPISIRQIII---------
AF063866_227136..227417      ------------------------------------------------------------
AF063866_223560..225683      -----------------------------------------LPKKLIKLNI---------
AF063866_227470..229344      -----------------------------------------LPKTLTTLNI---------
AF063866_219557..220759      -----------------------------------------LPNSIKSLKC---------
AF063866_206210..207499      -----------------------------------------ISKSIKILEC---------
AF063866_208070..209653      SVKKLQYECCHTDFKFLETLDNLIELSILGNRNVNISSLYYIPKSVKKLNC---------
AF250284_72233..72586        ------------------------------------------------------------
AF063866_18933..20651        -----------------------------------------LPKSLIRLEC---------
AF063866_220798..221799      -----------------------------------------IPNTIKELYL---------
AF063866_20698..21717        -----------------------------------------LPLSLTKIRC---------
AF063866_11374..12138        -----------------------------------------LPFKLIKFVC---------
AF063866_209732..210895      -----------------------------------------LPNSILKFTC---------
AF063866_12364..14199        -----------------------------------------LTSTLVELNC---------
AF063866_16728..17462        -----------------------------------------LPASLIVLLC---------
AF063866_14293..15810        -----------------------------------------LPISLIELDC---------
AF063866_16436..16654        ------------------------------------------------------------
AF063866_221829..223040      -----------------------------------------LSSSIIEFRC---------
AF063866_9825..11327         -----------------------------------------LPTSLINLNF---------
AF063866_17532..18692        -----------------------------------------LPISIIALNC---------
                                                                                         

AY318871_60675..61127        -------------------FDQ--------------------------------------
AF250284_38018..39616        ------KWFNDSKYCKILNGNSTISNNMLKKFKQTDDIKILYFDSYSKICGF--------
AF250284_206768..208225      -----------KT-NNIIDIKP------LLYLNNLNYINIKYN-----------------
AF250284_109361..110119      -----------IKKKSKNKIKY------IEYYIGIKDDQV--------------------
AF063866_47301..48296        -----------NTLKPIVYYTL--------KIIGYVILYIII------------------
AF063866_165805..166827      --------------VLIIVVLY------IIYIIINKYYENEYDN----------------
AF250284_110459..114613      DNINKTRKQHIINGCNPELHWI------TTLLFNMILFSISVIPIILYMLNIKSFFDLII
AF063866_176622..177155      -----------DDDCNCKIKKM------IIGF----------------------------
AF063866_218047..219036      --------------CNHTFHKE--------CLNNINNNLCPY------------------
AF063866_126360..127094      -----------NE-YTIIDTYK------IKKILNIELYHKYLLKYKSY------------
AF063866_214002..214649      -----------KL-INICPFCF------NESFIINYSFYCK-------------------
AF250284_218435..219301      -----------IN-TKINSFDE------INNINKYNKNFYIFFY----------------
AF250284_500..1882           ------------YVTELDSLKG------IENLINLKKLFCHNT-----------------
AF250284_230511..231893      ------------YVTELDSLKG------IENLINLKKLFCHNT-----------------
AF250284_14178..15230        -----------SY-TNINSLYE------IKNLINLEELYCCNTNYIL-------------
AF063866_197885..198805      -----------NT-KIVNQHKF--------KFSSLNKLPNT-------------------
AF063866_198841..199680      ------IIKNNHDRCNHNILLY------ILALLNGNNILSTNEKNKKIYLI---------
AF063866_23121..23648        -----------KE-HENLDNQT------LQELKNIIDNPIYD------------------
AF063866_94376..94831        ------------------------------------------------------------
AF250284_117282..118889      -----------SDICLLKNINY------IKKLKNLYKFEINNMHVEDEINYEFNNIIIDL
M80924_852..1511             -----------DYQSYKENYNY------LKNLSNIIEYEF--------------------
AF250284_18233..19693        -----------NNVEIIKKSNF------LNNLYNLEYFEINSIICNDIITINLSKIKIKH
AF063866_227136..227417      --------------CNIK----------IPALSIF-------------------------
AF063866_223560..225683      -----------NN-CDCAYISF-------KGLDNLEELEMIRNTCLI-------DYLPKS
AF063866_227470..229344      -----------SS-CNIKNTNF------IINLDNLKELDISKNFNINISSLPKSLITLNI
AF063866_219557..220759      -----------YC-CNIKDFSF------LSPLKKLKYLDICN------------------
AF063866_206210..207499      -----------EG-CNIKDFKF------LKQLDNLKVLNISY------------------
AF063866_208070..209653      -----------LN-CDITDFKF------LELLINLIELNISSNTDSNISLCNLPKSIKKL
AF250284_72233..72586        ------------------------------------------------------------
AF063866_18933..20651        -----------KN-CNIKDFKF------VEPLQSLKDLYISYNKDSNISNCILPKSLIRL
AF063866_220798..221799      -----------FY-CEIKDFKF------IESFKYLKKLHIIH------------------
AF063866_20698..21717        -----------VY-FNIEDYSF------LTRLVNLEVFITDP------------------
AF063866_11374..12138        -----------IN-CNITDFNF------LKSSNNLRIITISN------------------
AF063866_209732..210895      ------------YKCNIKNFKF------LERLCNLKYLNISHN-----------------
AF063866_12364..14199        -----------ST-CKINNFTF------IEKLYNLKILDINNNPNSNISECKLSTALIEL
AF063866_16728..17462        -----------RY-CNIEDFSF------LECLPNLKLLDPGY------------------
AF063866_14293..15810        -----------SL-CDINDFKF------LEPLTNLKTLTISF------------------
AF063866_16436..16654        ------------------------------------------------------------
AF063866_221829..223040      -----------KS-CKLLNFKF------LEDLYNLQILDISN------------------
AF063866_9825..11327         -----------IE-YDIKNIKF------IEKLINLKSLALSSRSSRNISQCILPTSLIVL
AF063866_17532..18692        -----------SN-CDIINFKF------LEPLNNLQILNIYKN-----------------
                                                                                         

AY318871_60675..61127        ------------------------------------------------------------
AF250284_38018..39616        ------------------------------------------------------------
AF250284_206768..208225      ------------------------------------------------------------
AF250284_109361..110119      ------------------------------------------------------------
AF063866_47301..48296        ------------------------------------------------------------
AF063866_165805..166827      ------------------------------------------------------------
AF250284_110459..114613      LYFILIINALSFMLFSIIILMFDNQSDKIILILVFILGILLPIYKIKYKNIILDILSYIF
AF063866_176622..177155      ------------------------------------------------------------
AF063866_218047..219036      ------------------------------------------------------------
AF063866_126360..127094      ------------------------------------------------------------
AF063866_214002..214649      ------------------------------------------------------------
AF250284_218435..219301      ------------------------------------------------------------
AF250284_500..1882           ------------------------------------------------------------
AF250284_230511..231893      ------------------------------------------------------------
AF250284_14178..15230        ------------------------------------------------------------
AF063866_197885..198805      ------------------------------------------------------------
AF063866_198841..199680      ------------------------------------------------------------
AF063866_23121..23648        ------------------------------------------------------------
AF063866_94376..94831        ------------------------------------------------------------
AF250284_117282..118889      SSTNIKHIKINYNINNK-------------------------------------------
M80924_852..1511             ------------------------------------------------------------
AF250284_18233..19693        FKIIY-------------------------------------------------------
AF063866_227136..227417      ------------------------------------------------------------
AF063866_223560..225683      LIKLHGYTHTFKIKDLNKLTTLCLPGIIKINIEDLPKSLIELDISTCKYIINEDCLKNLY
AF063866_227470..229344      NSCYINHTNFINDLYNLKELDIS-------------------------------------
AF063866_219557..220759      --------------------------N---------------------------------
AF063866_206210..207499      -------------------------NR---------------------------------
AF063866_208070..209653      DCGHCNLTDCKFLEALNNLEELNISGNK--------------------------------
AF250284_72233..72586        ------------------------------------------------------------
AF063866_18933..20651        ECKNCNIKDFKFVEPLSILKYLYMNNN---------------------------------
AF063866_220798..221799      -------------------------NN---------------------------------
AF063866_20698..21717        ------------------------------------------------------------
AF063866_11374..12138        ------------------------------------------------------------
AF063866_209732..210895      ------------------------------------------------------------
AF063866_12364..14199        DCTICNITDFKFLEPLINLQKLNICGN---------------------------------
AF063866_16728..17462        --------------------------I---------------------------------
AF063866_14293..15810        ------------------------------------------------------------
AF063866_16436..16654        ------------------------------------------------------------
AF063866_221829..223040      --------------------------N---------------------------------
AF063866_9825..11327         DLYSCHIKNFKFLEPLINLKKLNISDN---------------------------------
AF063866_17532..18692        ------------------------------------------------------------
                                                                                         

AY318871_60675..61127        ------------------------------------------------------------
AF250284_38018..39616        --------NMEFVTDLIFLTEIFSEQTKQKIIGKAQRLGRKKPLKIYNFVLPR-------
AF250284_206768..208225      --------NIKDINILRYFKNNIDLYIDDYYIHDKLFENKNLNLFIFEK-----------
AF250284_109361..110119      ------------------------------------------------------------
AF063866_47301..48296        ------------ITIISVEIWIIIKNRNYVILRNQA------------------------
AF063866_165805..166827      --------NNNNIIMNNLTL----------------------------------------
AF250284_110459..114613      IPSCISMSIIEYLNTHKLNYIISIIIQILLYLILIILIERGLIDIIYNKIINLKYNRKNN
AF063866_176622..177155      ------------------------------------------------------------
AF063866_218047..219036      --------CKQNILCIPLHTPIKLDNNEKI------------------------------
AF063866_126360..127094      ------------------------------------------------------------
AF063866_214002..214649      ------------------------------------------------------------
AF250284_218435..219301      ------------------------------------------------------------
AF250284_500..1882           --------KINSLKGIENLINLEILYCNNTNIISLEGIKNLIKLEELYYFNTNIIY----
AF250284_230511..231893      --------KINSLKGIENLINLEILYCNNTNIISLEGIKNLIKLEELYYFNTNIIY----
AF250284_14178..15230        ------------------------------------------------------------
AF063866_197885..198805      ------------------------------------------------------------
AF063866_198841..199680      ------------------------------------------------------------
AF063866_23121..23648        ------------------------------------------------------------
AF063866_94376..94831        ------------------------------------------------------------
AF250284_117282..118889      --------NIINRILYMFPFSIEIIEYLDCDNYPLFLQISHENLKKIIIDSNYLFREYII
M80924_852..1511             ------------------------------------------------------------
AF250284_18233..19693        --------CNDTLFNIMLPDTIEIIEYIHDKNINLDWKKYKNLKKIKTLNNMKDILYKIY
AF063866_227136..227417      ------------------------------------------------------------
AF063866_223560..225683      NLKELTMSINCNIIKQTLPESLIKIKIKLCKYSYDDFIKDIYDKKLNLSNEYGKYISFLP
AF063866_227470..229344      --------NNYNINISSLPNTLIELNISSCYIKNTNFIINLDNLKKLEISKSSLYDMILH
AF063866_219557..220759      --------PNSNITRDMIPSYVNFI-CKRNDVKEFNFNGINVNFKEYIYFSSDECDFSD-
AF063866_206210..207499      --------NINKKSLYYIPKNIKTLYCNNCNI---KYFKNL-------------------
AF063866_208070..209653      --------NLNNLSLYYLPKCIKTINYTHCNLTDFKFLDNLIELNV--------------
AF250284_72233..72586        ------------------------------------------------------------
AF063866_18933..20651        --------KSSFIYKCNLPISLIELECILCGVRKDSLKFTDRLINLKYFKYKKK------
AF063866_220798..221799      --------SYSNILDCIIPTSVCEYKFEI-------------------------------
AF063866_20698..21717        --------HYKEICKYVPPSVSIIYSLIK-------------------------------
AF063866_11374..12138        ------------------------------------------------------------
AF063866_209732..210895      --------TNSNILKCKLSNSIIKVFCEPYDVLTEVKINGICYSFV--------------
AF063866_12364..14199        --------HDSNISICKLPLSLIELNCMYCYISDFKFLEPLKSLKILNICKNGSSNIIYC
AF063866_16728..17462        --------HNSNLNECRLPEFLNIINN---------------------------------
AF063866_14293..15810        ---------NTNILECNLPSNLKIINK---------------------------------
AF063866_16436..16654        ------------------------------------------------------------
AF063866_221829..223040      --------PNSNISDCVLSSKLIKLYCEKCNIKNFEFIKI---FKKLEIYINNYF-----
AF063866_9825..11327         --------GDSNISKCKLPISLIELYCSKCNIKNFNFLQPLINLQKLDISVNDFYSFNIL
AF063866_17532..18692        --------NYSEIHLCKLPSSLIELKYDKKDIYNINFLNSLELNK---------------
                                                                                         

AY318871_60675..61127        ------------------------------------------------------------
AF250284_38018..39616        ------------------------------------------------------------
AF250284_206768..208225      ------------------------------------------------------------
AF250284_109361..110119      ------------------------------------------------------------
AF063866_47301..48296        ------------------------------------------------------------
AF063866_165805..166827      ------------------------------------------------------------
AF250284_110459..114613      NYFELQNINKYTDYNSSLIMSNVYKIYNNKLALNNINFKISEGKCFGIIGGNGCGKSTIF
AF063866_176622..177155      ------------------------------------------------------------
AF063866_218047..219036      ------------------------------------------------------------
AF063866_126360..127094      ------------------------------------------------------------
AF063866_214002..214649      ------------------------------------------------------------
AF250284_218435..219301      ------------------------------------------------------------
AF250284_500..1882           ------------------------------------------------------------
AF250284_230511..231893      ------------------------------------------------------------
AF250284_14178..15230        ------------------------------------------------------------
AF063866_197885..198805      ------------------------------------------------------------
AF063866_198841..199680      ------------------------------------------------------------
AF063866_23121..23648        ------------------------------------------------------------
AF063866_94376..94831        ------------------------------------------------------------
AF250284_117282..118889      DYYQCKKIIIQQICARNNIEDDDIETVDI-------------------------------
M80924_852..1511             ------------------------------------------------------------
AF250284_18233..19693        KNTNVEIEII--------------------------------------------------
AF063866_227136..227417      ------------------------------------------------------------
AF063866_223560..225683      EIIKNNYNAFKIHLIDNIYNLKKIKSIDISNNECRCHCLGL-------------------
AF063866_227470..229344      NIFTFNYLKLLDKSNTSFTFYYKIKSKFVKIIVNREECKLLKSLYLICSLK---------
AF063866_219557..220759      ------------------------------------------------------------
AF063866_206210..207499      ------------------------------------------------------------
AF063866_208070..209653      ------------------------------------------------------------
AF250284_72233..72586        ------------------------------------------------------------
AF063866_18933..20651        ------------------------------------------------------------
AF063866_220798..221799      ------------------------------------------------------------
AF063866_20698..21717        ------------------------------------------------------------
AF063866_11374..12138        ------------------------------------------------------------
AF063866_209732..210895      ------------------------------------------------------------
AF063866_12364..14199        NLSPTLETIFYAKHDIDFEYINNSLHKLVYDFTSDSDSDSDSDSDSDSGIYD--------
AF063866_16728..17462        ------------------------------------------------------------
AF063866_14293..15810        ------------------------------------------------------------
AF063866_16436..16654        ------------------------------------------------------------
AF063866_221829..223040      ------------------------------------------------------------
AF063866_9825..11327         NHFNYPPFIN--------------------------------------------------
AF063866_17532..18692        ------------------------------------------------------------
                                                                                         

AY318871_60675..61127        ------------------------------------------------------------
AF250284_38018..39616        ------------------------------------------------------------
AF250284_206768..208225      ------------------------------------------------------------
AF250284_109361..110119      ------------------------------------------------------------
AF063866_47301..48296        ------------------------------------------------------------
AF063866_165805..166827      ------------------------------------------------------------
AF250284_110459..114613      KILSGEECVTKGNIYIGCSNRSWILKSNYFKKISYCSQFFGIDTFLTGRQNLKLIMILNG
AF063866_176622..177155      ------------------------------------------------------------
AF063866_218047..219036      ------------------------------------------------------------
AF063866_126360..127094      ------------------------------------------------------------
AF063866_214002..214649      ------------------------------------------------------------
AF250284_218435..219301      ------------------------------------------------------------
AF250284_500..1882           ------------------------------------------------------------
AF250284_230511..231893      ------------------------------------------------------------
AF250284_14178..15230        ------------------------------------------------------------
AF063866_197885..198805      ------------------------------------------------------------
AF063866_198841..199680      ------------------------------------------------------------
AF063866_23121..23648        ------------------------------------------------------------
AF063866_94376..94831        ------------------------------------------------------------
AF250284_117282..118889      ------------------------------------------------------------
M80924_852..1511             ------------------------------------------------------------
AF250284_18233..19693        ------------------------------------------------------------
AF063866_227136..227417      ------------------------------------------------------------
AF063866_223560..225683      ------------------------------------------------------------
AF063866_227470..229344      ------------------------------------------------------------
AF063866_219557..220759      ------------------------------------------------------------
AF063866_206210..207499      ------------------------------------------------------------
AF063866_208070..209653      ------------------------------------------------------------
AF250284_72233..72586        ------------------------------------------------------------
AF063866_18933..20651        ------------------------------------------------------------
AF063866_220798..221799      ------------------------------------------------------------
AF063866_20698..21717        ------------------------------------------------------------
AF063866_11374..12138        ------------------------------------------------------------
AF063866_209732..210895      ------------------------------------------------------------
AF063866_12364..14199        ------------------------------------------------------------
AF063866_16728..17462        ------------------------------------------------------------
AF063866_14293..15810        ------------------------------------------------------------
AF063866_16436..16654        ------------------------------------------------------------
AF063866_221829..223040      ------------------------------------------------------------
AF063866_9825..11327         ------------------------------------------------------------
AF063866_17532..18692        ------------------------------------------------------------
                                                                                         

AY318871_60675..61127        ------------------------------------------------------------
AF250284_38018..39616        ------------------------------------------------------------
AF250284_206768..208225      ------------------------------------------------------------
AF250284_109361..110119      ------------------------------------------------------------
AF063866_47301..48296        ------------------------------------------------------------
AF063866_165805..166827      ------------------------------------------------------------
AF250284_110459..114613      FSDKHIQYYINIWLKLLNIEKYADKAVYTYSTGIIKRLKIAMSLAPRSILTLMDEPTSGI
AF063866_176622..177155      ------------------------------------------------------------
AF063866_218047..219036      ------------------------------------------------------------
AF063866_126360..127094      ------------------------------------------------------------
AF063866_214002..214649      ------------------------------------------------------------
AF250284_218435..219301      ------------------------------------------------------------
AF250284_500..1882           ------------------------------------------------------------
AF250284_230511..231893      ------------------------------------------------------------
AF250284_14178..15230        ------------------------------------------------------------
AF063866_197885..198805      ------------------------------------------------------------
AF063866_198841..199680      ------------------------------------------------------------
AF063866_23121..23648        ------------------------------------------------------------
AF063866_94376..94831        ------------------------------------------------------------
AF250284_117282..118889      ------------------------------------------------------------
M80924_852..1511             ------------------------------------------------------------
AF250284_18233..19693        ------------------------------------------------------------
AF063866_227136..227417      ------------------------------------------------------------
AF063866_223560..225683      ------------------------------------------------------------
AF063866_227470..229344      ------------------------------------------------------------
AF063866_219557..220759      ------------------------------------------------------------
AF063866_206210..207499      ------------------------------------------------------------
AF063866_208070..209653      ------------------------------------------------------------
AF250284_72233..72586        ------------------------------------------------------------
AF063866_18933..20651        ------------------------------------------------------------
AF063866_220798..221799      ------------------------------------------------------------
AF063866_20698..21717        ------------------------------------------------------------
AF063866_11374..12138        ------------------------------------------------------------
AF063866_209732..210895      ------------------------------------------------------------
AF063866_12364..14199        ------------------------------------------------------------
AF063866_16728..17462        ------------------------------------------------------------
AF063866_14293..15810        ------------------------------------------------------------
AF063866_16436..16654        ------------------------------------------------------------
AF063866_221829..223040      ------------------------------------------------------------
AF063866_9825..11327         ------------------------------------------------------------
AF063866_17532..18692        ------------------------------------------------------------
                                                                                         

AY318871_60675..61127        ------------------------------------------------------------
AF250284_38018..39616        ------------------------------------------------------------
AF250284_206768..208225      ------------------------------------------------------------
AF250284_109361..110119      ------------------------------------------------------------
AF063866_47301..48296        ------------------------------------------------------------
AF063866_165805..166827      ------------------------------------------------------------
AF250284_110459..114613      DIVSKQIIWKTIKYIINYNYYNYYKHSILISSNNIEEIEYLCSNVIILDSGNIMYNDTLE
AF063866_176622..177155      ------------------------------------------------------------
AF063866_218047..219036      ------------------------------------------------------------
AF063866_126360..127094      ------------------------------------------------------------
AF063866_214002..214649      ------------------------------------------------------------
AF250284_218435..219301      ------------------------------------------------------------
AF250284_500..1882           ------------------------------------------------------------
AF250284_230511..231893      ------------------------------------------------------------
AF250284_14178..15230        ------------------------------------------------------------
AF063866_197885..198805      ------------------------------------------------------------
AF063866_198841..199680      ------------------------------------------------------------
AF063866_23121..23648        ------------------------------------------------------------
AF063866_94376..94831        ------------------------------------------------------------
AF250284_117282..118889      ------------------------------------------------------------
M80924_852..1511             ------------------------------------------------------------
AF250284_18233..19693        ------------------------------------------------------------
AF063866_227136..227417      ------------------------------------------------------------
AF063866_223560..225683      ------------------------------------------------------------
AF063866_227470..229344      ------------------------------------------------------------
AF063866_219557..220759      ------------------------------------------------------------
AF063866_206210..207499      ------------------------------------------------------------
AF063866_208070..209653      ------------------------------------------------------------
AF250284_72233..72586        ------------------------------------------------------------
AF063866_18933..20651        ------------------------------------------------------------
AF063866_220798..221799      ------------------------------------------------------------
AF063866_20698..21717        ------------------------------------------------------------
AF063866_11374..12138        ------------------------------------------------------------
AF063866_209732..210895      ------------------------------------------------------------
AF063866_12364..14199        ------------------------------------------------------------
AF063866_16728..17462        ------------------------------------------------------------
AF063866_14293..15810        ------------------------------------------------------------
AF063866_16436..16654        ------------------------------------------------------------
AF063866_221829..223040      ------------------------------------------------------------
AF063866_9825..11327         ------------------------------------------------------------
AF063866_17532..18692        ------------------------------------------------------------
                                                                                         

AY318871_60675..61127        ------------------------------------------------------------
AF250284_38018..39616        ------------------------------------------------------------
AF250284_206768..208225      ------------------------------------------------------------
AF250284_109361..110119      ------------------------------------------------------------
AF063866_47301..48296        ------------------------------------------------------------
AF063866_165805..166827      ------------------------------------------------------------
AF250284_110459..114613      NIKNIHSTKIINIKLLHYDNNKICKIKNKLKNKGFMLKSDNKFKLTFCVSKNINLKYSEL
AF063866_176622..177155      ------------------------------------------------------------
AF063866_218047..219036      ------------------------------------------------------------
AF063866_126360..127094      ------------------------------------------------------------
AF063866_214002..214649      ------------------------------------------------------------
AF250284_218435..219301      ------------------------------------------------------------
AF250284_500..1882           ------------------------------------------------------------
AF250284_230511..231893      ------------------------------------------------------------
AF250284_14178..15230        ------------------------------------------------------------
AF063866_197885..198805      ------------------------------------------------------------
AF063866_198841..199680      ------------------------------------------------------------
AF063866_23121..23648        ------------------------------------------------------------
AF063866_94376..94831        ------------------------------------------------------------
AF250284_117282..118889      ------------------------------------------------------------
M80924_852..1511             ------------------------------------------------------------
AF250284_18233..19693        ------------------------------------------------------------
AF063866_227136..227417      ------------------------------------------------------------
AF063866_223560..225683      ------------------------------------------------------------
AF063866_227470..229344      ------------------------------------------------------------
AF063866_219557..220759      ------------------------------------------------------------
AF063866_206210..207499      ------------------------------------------------------------
AF063866_208070..209653      ------------------------------------------------------------
AF250284_72233..72586        ------------------------------------------------------------
AF063866_18933..20651        ------------------------------------------------------------
AF063866_220798..221799      ------------------------------------------------------------
AF063866_20698..21717        ------------------------------------------------------------
AF063866_11374..12138        ------------------------------------------------------------
AF063866_209732..210895      ------------------------------------------------------------
AF063866_12364..14199        ------------------------------------------------------------
AF063866_16728..17462        ------------------------------------------------------------
AF063866_14293..15810        ------------------------------------------------------------
AF063866_16436..16654        ------------------------------------------------------------
AF063866_221829..223040      ------------------------------------------------------------
AF063866_9825..11327         ------------------------------------------------------------
AF063866_17532..18692        ------------------------------------------------------------
                                                                                         

AY318871_60675..61127        ------------------------------
AF250284_38018..39616        ------------------------------
AF250284_206768..208225      ------------------------------
AF250284_109361..110119      ------------------------------
AF063866_47301..48296        ------------------------------
AF063866_165805..166827      ------------------------------
AF250284_110459..114613      FKILYILKNNYSDIIDQYDISDTNIEQLFS
AF063866_176622..177155      ------------------------------
AF063866_218047..219036      ------------------------------
AF063866_126360..127094      ------------------------------
AF063866_214002..214649      ------------------------------
AF250284_218435..219301      ------------------------------
AF250284_500..1882           ------------------------------
AF250284_230511..231893      ------------------------------
AF250284_14178..15230        ------------------------------
AF063866_197885..198805      ------------------------------
AF063866_198841..199680      ------------------------------
AF063866_23121..23648        ------------------------------
AF063866_94376..94831        ------------------------------
AF250284_117282..118889      ------------------------------
M80924_852..1511             ------------------------------
AF250284_18233..19693        ------------------------------
AF063866_227136..227417      ------------------------------
AF063866_223560..225683      ------------------------------
AF063866_227470..229344      ------------------------------
AF063866_219557..220759      ------------------------------
AF063866_206210..207499      ------------------------------
AF063866_208070..209653      ------------------------------
AF250284_72233..72586        ------------------------------
AF063866_18933..20651        ------------------------------
AF063866_220798..221799      ------------------------------
AF063866_20698..21717        ------------------------------
AF063866_11374..12138        ------------------------------
AF063866_209732..210895      ------------------------------
AF063866_12364..14199        ------------------------------
AF063866_16728..17462        ------------------------------
AF063866_14293..15810        ------------------------------
AF063866_16436..16654        ------------------------------
AF063866_221829..223040      ------------------------------
AF063866_9825..11327         ------------------------------
AF063866_17532..18692        ------------------------------
                                                           
