# Supplementary material for: Identification of multiple independent horizontal gene transfers into poxviruses using a comparative genomics approach
Source: BMC Evol Biol. 2008 Feb 27;8:67. doi: 10.1186/1471-2148-8-67 (PMC2268676; doi:10.1186/1471-2148-8-67)
Supplement: Additional file 8 — Multiple sequence alignments for all poxvirus families. [file 1471-2148-8-67-S8.gz › Network/Servers/gen153069.gen.tcd.ie/Users/kirsten/poxvirus/aln/138.aln]

CLUSTAL W (1.81) multiple sequence alignment

AF012825_111875..112789      -MPQQLSPINIETKKAISNVRLKPLDIHYNESKPTTIQNTGKLVRINFK---GGYISGGF
X97856_1..912                -MPQQLSPINIETKKAISNVRLKPLDIHYNESKPTTIQNTGKLVRINFK---GGYISGGF
X97855_1..915                -MPQQLSPINIETKKAISDARLKTLDIHYNESKPTTIQNTGKLVRINFK---GGYISGGF
DQ011157_102787..103701      -MPQQLSPINIETKKAISDARLKTLDIHYNESKPTTIQNTGKLVRINFK---GGYISGGF
AY741551_102780..103694      -MPQQLSPINIETKKAISDARLKTLDIHYNESKPTTIQNTGKLVRINFK---GGYISGGF
DQ011153_102787..103701      -MPQQLSPINIETKKAISDARLKTLDIHYNESKPTTIQNTGKLVRINFK---GGYISGGF
AY753185_103019..103933      -MPQQLSPINIETKKAISDARLKTLDIHYNESKPTTIQNTGKLVRINFK---GGYISGGF
AY603973_102776..103690      -MPQQLSPINIETKKAISDARLKTLDIHYNESKPTTIQNTGKLVRINFK---GGYISGGF
DQ011156_103252..104166      -MPQQLSPINIETKKAISDARLKTLDIHYNESKPTTIQNTGKLVRINFK---GGYISGGF
AF380138_103116..104030      -MPQQLSPINIETKKAISDTRLKTLDIHYNESKPTTIQNTGKLVRINFK---GGYISGGF
DQ011155_103231..104145      -MPQQLSPINIETKKAISDTRLKTLDIHYNESKPTTIQNTGKLVRINFK---GGYISGGF
DQ011154_103250..104164      -MPQQLSPINIETKKAISDTRLKTLDIHYNESKPTTIQNTGKLVRINFK---GGYISGGF
X97858_1..915                -MTQQLSPINIETKKAISDARLKPLVIHYNESKPTTIQNTGKLVRINFK---GGYISGGF
AF482758_119807..120721      -MTQQLSPINIETKKAISDARLKPLDIHYNESKPTTIQNTGKLVRINFK---GGYISGGF
AF438165_105927..106841      -MPQQLSPINIETKKAISNTRLKPLDIHYNESKPTTIQNTGKLVRINFK---GGYISGGF
AY009089_104137..105051      -MPQQLSPINIETKKAISNTRLKPLDIHYNESKPTTIQNTGKLVRINFK---GGYISGGF
X97857_1..915                -MPQQLSPINIETKKAISNTRLKPLDIHYNESKPTTIQNTGKLVRINFK---GGYISGGF
X94355_119322..120236        -MTQQLSPINIETKKAISDARLKPLYIHYNESKPTTIQNTGKLVRINFK---GGYISGGF
Y16780_94923..95837          -MSQQLSPINIETKKAISNARLKPLNIHYNESKPTTIQNTGKLVRINFK---GGYLSGGF
X67119_43803..44717          -MSQQLSPINIETKKAISNARLKPLNIHYNESKPTTIQNTGKLVRINFK---GGYLSGGF
X69198_93918..94832          -MSQQLSPINIETKKAISNARLKPLNIHYNESKPTTIQNTGKLVRINFK---GGYLSGGF
L22579_94548..95462          -MSQQLSPINIETKKAISNARLKPLNIHYNESKPTTIQNTGKLVRINFK---GGYLSGGF
AY603355_92101..93015        -MPQQLSPINIETKKAISNARLKPLDIHYNESKPTTIQNTGKLVRINFK---GGYISGGF
U94848_97891..98805          -MPQQLSPINIETKKAISNARLKPLDIHYNESKPTTIQNTGKLVRINFK---GGYISGGF
AY484669_107842..108756      -MPQQLSPINIETKKAISNARLKPLDIHYNESKPTTIQNTGKLVRINFK---GGYISGGF
DQ358237_1..915              -MPQQLSPINIETKKAISNARLKPLDIHYNESKPTTIQNTGKLVRINFK---GGYISGGF
DQ358238_1..915              -MPQQLSPINIETKKAISNARLKPLDIHYNESKPTTIQNTGKLVRINFK---GGYISGGF
DQ358236_1..915              -MPQQLSPINIETKKAISNARLKPLDIHYNESKPTTIQNTGKLVRINFK---GGYISGGF
M35027_106206..107120        -MPQQLSPINIETKKAISNARLKPLDIHYNESKPTTIQNTGKLVRINFK---GGYISGGF
AF095689_102630..103544      -MPQQLSPINIETKKAISNARLKPLDIHYNESKPTTIQNTGKLVRINFK---GGYISGGF
AY678277_105698..106612      -MPQQLSPINIETKKAISNARLKPLDIHYNESKPTTIQNTGKLVRINFK---GGYISGGF
AY678275_105698..106612      -MPQQLSPINIETKKAISNARLKPLDIHYNESKPTTIQNTGKLVRINFK---GGYISGGF
AY243312_103061..103975      -MPQQLSPINIETKKAISNARLKPLDIHYNESKPTTIQNTGKLVRINFK---GGYISGGF
M15058_9216..10130           -MPQQLSPINIETKKAISNARLKPLDIHYNESKPTTIQNTGKLVRINFK---GGYISGGF
AY678276_106497..105586      -MPQQLSPINIETKKAISNARLKPLDIHYNESKPTTIQNTGKLVRINFK---GGYISGGF
J05190_61..975               -MPQQLSPINIETKKAISNARLKPLDIHYNESKPTTIQNTGKLVRINFK---GGYISGGF
AY313847_105889..106803      -MPQQLSPINIETKKAISNARLKPLDIHYNESKPTTIQNTGKLVRINFK---GGYISGGF
AY313848_105934..106848      -MPQQLSPINIETKKAISNARLKPLDIHYNESKPTTIQNTGKLVRINFK---GGYISGGF
DQ377945_108445..109359      -MPQQLSPINIETKKAISNARLKPLDIHYNESKPTTIQNTGKLVRINFK---GGYISGGF
AF170722_80985..81842        MSSRQESPIDLKIYNTTVE-KYPPLDINYGDN-STRIHNNGSTLKVLFNVSVPSTLQGGP
AF170726_81776..82636        MSSRQESPIDLKIYSTPVEEYP-PLDVNYGDN-STYIYNNGSTLKVLFNVAIPSTLQGGP
                               ..* ***:::  .:  :    .* ::*.:. .* * *.*. :.: *:    . :.** 

AF012825_111875..112789      LPNEYVLSSLHIYWGKEDDYGSNHLIDVYKYSGEINLVHWNKKKYSSYEEAKKHDDGIII
X97856_1..912                LPNEYVLSSLRIYWGKEDDYGSNHLIDVYKYSGKINLVHWNNKKYSSYEEAKKHDDGIII
X97855_1..915                LPNEYVLSTIHIYWGKEDDYGSNHLIDVYKYSGEINLVHWNKKKYSSYEEAKKHDDGIII
DQ011157_102787..103701      LPNEYVLSTIHIYWGKEDDYGSNHLIDVYKYSGEINLVHWNKKKYSSYEEAKKHDDGIII
AY741551_102780..103694      LPNEYVLSTIHIYWGKEDDYGSNHLIDVYKYSGEINLVHWNKKKYSSYEEAKKHDDGIII
DQ011153_102787..103701      LPNEYVLSTIHIYWGKEDDYGSNHLIDVYKYSGEINLVHWNKKKYSSYEEAKKHDDGIII
AY753185_103019..103933      LPNEYVLSTIHIYWGKEDDYGSNHLIDVYKYSGEINLVHWNKKKYSSYEEAKKHDDGIII
AY603973_102776..103690      LPNEYVLSTIHIYWGKEDDYGSNHLIDVYKYSGEINLVHWNKKKYSSYEEAKKHDDGIII
DQ011156_103252..104166      LPNEYVLSTIHIYWGKEDDYGSNHLIDVYKYSGEINLVHWNKKKYSSYEEAKKHDDGIII
AF380138_103116..104030      LPNEYVLSTIHIYWGKEDDYGSNHLIDVYKYSGEINLVHWNKKKYSSYEEAKKHDDGIII
DQ011155_103231..104145      LPNEYVLSTIHIYWGKEDDYGSNHLIDVYKYSGEINLVHWNKKKYSSYEEAKKHDDGIII
DQ011154_103250..104164      LPNEYVLSTIHIYWGKEDDYGSNHLIDVYKYSGEINLVHWNKKKYSSYEEAKKHDDGIII
X97858_1..915                LPNEYVLSTIHIYWGKEDDYGSNHLIDVYKYSGEINLVHWNKKKYSSYEEAKKHDDGIII
AF482758_119807..120721      LPNEYVLSTIHIYWGKEDDYGSNHLIDVYKYSGEINLVHWNKKKYSSYEEAKKHDDGIII
AF438165_105927..106841      LPNEYVLSSLHIYWGKEDDYGSNHLIDVYKYSGEINLVHWNKKTYSSYEEAKKHDDGLII
AY009089_104137..105051      LPNEYVLSSLHIYWGKEDDYGSNHLIDVYKYSGEINLVHWNKKTYSSYEEAKKHDDGLII
X97857_1..915                LPNEYVLSSLHIYWGKEDDYGSNHLIDVYKYSGEINLVHWNKKTYSSYEEAKKHDDGLII
X94355_119322..120236        LPNEYVLSSLHIYWGKEDDYGSNHLIDVYKYSGEINLVHWNKKKYSSYEEAKKHDDGIII
Y16780_94923..95837          LPNEYVLSSLHIYWGKEDDYGSNHLIDVYKYSGEINLVHWNKKKYSSYEEAKKHDDGLII
X67119_43803..44717          LPNEYVLSSLHIYWGKEDDYGSNHLIDVYKYSGEINLVHWNKKKYSSYEEAKKHDDGLII
X69198_93918..94832          LPNEYVLSSLHIYWGKEDDYGSNHLIDVYKYSGEINLVHWNKKKYSSYEEAKKHDDGLII
L22579_94548..95462          LPNEYVLSSLHIYWGKEDDYGSNHLIDVYKYSGEINLVHWNKKKYSSYEEAKKHDDGLII
AY603355_92101..93015        LPNEYVLSSLRIYWGKEDDYGSNHLIDVYKYSGEINLVHWNKKKYSSYEEAKKHDDGLII
U94848_97891..98805          LPNEYVLSSLRIYWGKEDDYGSNHLIDVYKYSGEINLVHWNKKKYSSYEEAKKHDDGLII
AY484669_107842..108756      LPNEYVLSSLHIYWGKEDDYGSNHLIDVYKYSGEINLVHWNKKKYSSYEEAKKHDDGLII
DQ358237_1..915              LPNEYVLSSLHIYWGKEDDYGSNHLIDVYKYSGEINLVHWNKKKYSSYEEAKKHDDGLII
DQ358238_1..915              LPNEYVLSSLHIYWGKEDDYGSNHLIDVYKYSGEINLVHWNKKKYSSYEEAKKHDDGLII
DQ358236_1..915              LPNEYVLSSLHIYWGKEDDYGSNHLIDVYKYSGEINLVHWNKKKYSSYEEAKKHDDGLII
M35027_106206..107120        LPNEYVLSSLHIYWGKEDDYGSNHLIDVYKYSGEINLVHWNKKKYSSYEEAKKHDDGLII
AF095689_102630..103544      LPNEYVLSSLHIYWGKEDDYGSNHLIDVYKYSGEINLVHWNKKKYSSYEEAKKHDDGLII
AY678277_105698..106612      LPNEYVLSSLHIYWGKEDDYGSNHLIDVYKYSGEINLVHWNKKKYSSYEEAKKHDDGLII
AY678275_105698..106612      LPNEYVLSSLHIYWGKEDDYGSNHLIDVYKYSGEINLVHWNKKKYSSYEEAKKHDDGLII
AY243312_103061..103975      LPNEYVLSSLHIYWGKEDDYGSNHLIDVYKYSGEINLVHWNKKKYSSYEEAKKHDDGLII
M15058_9216..10130           LPNEYVLSSLHIYWGKEDDYGSNHLIDVYKYSGEINLVHWNKKKYSSYEEAKKHDDGLII
AY678276_106497..105586      LPNEYVLSSLHIYWGKEDDYGSNHLIDVYKYSGEINLVHWNKKKYSSYEEAKKHDDGLII
J05190_61..975               LPNEYVLSSLHIYWGKEDDYGSNHLIDVYKYSGEINLVHWNKKKYSSYEEAKKHDDGLII
AY313847_105889..106803      LPNEYVLSSLHIYWGKEDDYGSNHLIDVYKYSGEINLVHWNKKKYSSYEEAKKHDDGLII
AY313848_105934..106848      LPNEYVLSSLHIYWGKEDDYGSNHLIDVYKYSGEINLVHWNKKKYSSYEEAKKHDDGLII
DQ377945_108445..109359      LPNEYVLSSLHIYWGKEDDYGSNHLIDVYKYSGEINLVHWNKKKYSSYEEAKKHDDGLII
AF170722_80985..81842        LKSKYVLSELSFRWGR-----SEHSVNGAYYIGEVQMVHWNLK-YTNYDNARKYKDGVVI
AF170726_81776..82636        LKSKYVLSELSFRWGR-----SEHSVNGAYYVGEVQMVHWNLK-YANYDDARKYKDGVVI
                             * .:**** : : **.     *:* ::   * *::::**** * *:.*::*.*:.**::*

AF012825_111875..112789      VAIFLQVSDHKNVYFQKIVNQLDSIRYANTSTPFDSVFYLDNLLPSTLDYFTYLGTTINH
X97856_1..912                VAIFLQVSDHKNVYFQKIVNQLDSIRYANTSTPFDSVFYLDNLLPSTLDYFTYLGTTINH
X97855_1..915                IAIFLQVSDHKNVYFQKIVNQLDSIRSANMSAPFDSVFYLDNLLPSTLDYFTYLGTTINH
DQ011157_102787..103701      IAIFLQVSDHKNVYFQKIVNQLDSIRSANMSAPFDSVFYLDNLLPSTLDYFTYLGTTINH
AY741551_102780..103694      IAIFLQVSDHKNVYFQKIVNQLDSIRSANMSAPFDSVFYLDNLLPSTLDYFTYLGTTINH
DQ011153_102787..103701      IAIFLQVSDHKNVYFQKIVNQLDSIRSANMSAPFDSVFYLDNLLPSTLDYFTYLGTTINH
AY753185_103019..103933      IAIFLQVSDHKNVYFQKIVNQLDSIRSANMSAPFDSVFYLDNLLPSTLDYFTYLGTTINH
AY603973_102776..103690      IAIFLQVSDHKNVYFQKIVNQLDSIRSANMSAPFDSVFYLDNLLPSTLDYFTYLGTTINH
DQ011156_103252..104166      IAIFLQVSDHKNVYFQKIVNQLDSIRSANMSAPFDSVFYLDNLLPSTLDYFTYLGTTINH
AF380138_103116..104030      IAIFLQVSDHKNVYFQKIVNQLDSIRSANMSAPFDSVFYLDNLLPSTLDYFTYLGTTINH
DQ011155_103231..104145      IAIFLQVSDHKNVYFQKIVNQLDSIRSANMSAPFDSVFYLDNLLPSTLDYFTYLGTTINH
DQ011154_103250..104164      IAIFLQVSDHKNVYFQKIVNQLDSIRSANMSAPFDSVFYLDNLLPSTLDYFTYLGTTINH
X97858_1..915                VAIFLQVSDHKNVYFQKIVNQLDSIRSANTSVPFDSVFYLDNLLPSTLDYFTYLGTTINH
AF482758_119807..120721      VAIFLQVSDHKNVYFQKIVNQLDSIRSANTSVPFDSVFYLDNLLPSTLDYFTYLGTTINH
AF438165_105927..106841      ISIFLQVSDHKNVYFQKIVNQLDSIRSANTSAQFDSVFYLDNLLPSKLDYFTYLGTSINN
AY009089_104137..105051      ISIFLQVSDHKNVYFQKIVNQLDSIRSANTSAQFDSVFYLDNLLPSKLDYFTYLGTSINN
X97857_1..915                ISIFLQVSDHKNVYFQKIVNQLDSIRSANTSAQFDSVFYLDNLLPSKLDYFTYLGTSINN
X94355_119322..120236        VAIFLQVSDHKNVYFQKIVNQLDSIRSANTSAPFDSVFYLDNLLPSKLDYFTYLGTTINH
Y16780_94923..95837          ISIFLQVSDHKNVYFQKIVNQLDSIRTANTSAPFDSVFYLDNLLPSKLDYFKYLGTTINH
X67119_43803..44717          ISIFLQVSDHKNVYFQKIVNQLDSIRTANTSAPFDSVFYLDNLLPSKLDYFKYLGTTINH
X69198_93918..94832          ISIFLQVSDHKNVYFQKIVNQLDSIRTANTSAPFDSVFYLDNLLPSKLDYFKYLGTTINH
L22579_94548..95462          ISIFLQVSDHKNVYFQKIVNQLDSIRTANTSAPFDSVFYLDNLLPSKLDYFKYLGTTINH
AY603355_92101..93015        ISIFLQVSDHKNVYFQKIVNQLDSIRSTNTSAPFDSVFYLDNLLPSKLDYFTYLGTTINH
U94848_97891..98805          ISIFLQVSDHKNVYFQKIVNQLDSIRSTNTSAPFDSVFYLDNLLPSKLDYFTYLGTTINH
AY484669_107842..108756      ISIFLQVSDHKNVYFQKIVNQLDSIRSANTSAPFDSVFYLDNLLPSTLDYFTYLGTTINH
DQ358237_1..915              ISIFLQVSDHKNVYFQKIVNQLDSIRSANTSAPFDSVFYLDNLLPSTLDYFTYLGTTINH
DQ358238_1..915              ISIFLQVSDHKNVYFQKIVNQLDSIRSANTSAPFDSVFYLDNLLPSTLDYFTYLGTTINH
DQ358236_1..915              ISIFLQVSDHKNVYFQKIVNQLDSIRSANTSAPFDSVFYLDNLLPSTLDYFTYLGTTINH
M35027_106206..107120        ISIFLQVSDHKNVYFQKIVNQLDSIRSANTSAPFDSVFYLDNLLPSTLDYFTYLGTTIKH
AF095689_102630..103544      ISIFLQVSDHKNVYFQKIVNQLDSIRSANTSAPFDSVFYLDNLLPSKLDYFTYLGTTINH
AY678277_105698..106612      ISIFLQVLDHKNVYFQKIVNQLDSIRSANTSAPFDSVFYLDNLLPSKLDYFTYLGTTINH
AY678275_105698..106612      ISIFLQVLDHKNVYFQKIVNQLDSIRSANTSAPFDSVFYLDNLLPSKLDYFTYLGTTINH
AY243312_103061..103975      ISIFLQVLDHKNVYFQKIVNQLDSIRSANTSAPFDSVFYLDNLLPSKLDYFTYLGTTINH
M15058_9216..10130           ISIFLQVLDHKNVYFQKIVNQLDSIRSANTSAPFDSVFYLDNLLPSKLDYFTYLGTTINH
AY678276_106497..105586      ISIFLQVLDHKNVYFQKIVNQLDSIRSANTSAPFDSVFYLDNLLPSKLDYFTYLGTTINH
J05190_61..975               ISIFLQVLDHKNVYFQKIVNQLHSIRSANTSAPFDSVFYLDNLLPSKLDYFTYLGTTINH
AY313847_105889..106803      ISIFLQVLDHKNVYFQKIVNQLDSIRSANTSAPFDSVFYLDNLLPSKLDYFTYLGTTINH
AY313848_105934..106848      ISIFLQVLDHKNVYFQKIVNQLDSIRSANTSAPFDSVFYLDNLLPSKLDYFTYLGTTINH
DQ377945_108445..109359      ISIFLQVLDHKNVYFQKIVNQLDSIRSANTSAPFDSVFYLDNLLPSKLDYFTYLGTTINH
AF170722_80985..81842        LAVFLK-TGRLNDKIELITSQVSNIVQKNASHVFTG-FNPISLLPKCLDYWTYAGTTTAS
AF170726_81776..82636        LAVFLKAGGLNDK-IELITSQVHNIVQKNASKGFTG-FNPVSLLPKCLDYWTYTGTTTVA
                             :::**:  .  :  :: *..*: .*   * *  * . *   .***. ***:.* **:   

AF012825_111875..112789      SAD--AAWIIFPTPINIHSDQLSKFRTLLSSSNHEGKPH-YITENYRNPYKLNDDTEIYY
X97856_1..912                SAD--AVWIIFPTPINIHSDQLSKFRTLLS-SNHEGKPH-YITENYRNPYKLNDDTEIYY
X97855_1..915                SAD--AVWIIFPTPINIHSDQLSKFRTLLSSSNHEGKPH-YITENYRNPYKLNDDTQVYY
DQ011157_102787..103701      SAD--AAWIIFPTPINIHSDQLSKFRTLLSSSNHEGKPH-YITENYRNPYKLNDDTQVYY
AY741551_102780..103694      SAD--AAWIIFPTPINIHSDQLSKFRTLLSSSNHEGKPH-YITENYRNPYKLNDDTQVYY
DQ011153_102787..103701      SAD--AAWIIFPTPINIHSDQLSKFRTLLSSSNHEGKPH-YITENYRNPYKLNDDTQVYY
AY753185_103019..103933      SAD--AAWIIFPTPINIHSDQLSKFRTLLSSSNHEGKPH-YITENYRNPYKLNDDTQVYY
AY603973_102776..103690      SAD--AAWIIFPTPINIHSDQLSKFRTLLSSSNHEGKPH-YITENYRNPYKLNDDTQVYY
DQ011156_103252..104166      SAD--AAWIIFPTPINIHSDQLSKFRTLLSSSNHEGKPH-YITENYRNPYKLNDDTQVYY
AF380138_103116..104030      SAD--AAWIIFPTPINIHSDQLSKFRTLLSSSNHEGKPH-YITENYRNPYKLNDDTQVYY
DQ011155_103231..104145      SAD--AAWIIFPTPINIHSDQLSKFRTLLSSSNHEGKPH-YITENYRNPYKLNDDTQVYY
DQ011154_103250..104164      SAD--AAWIIFPTPINIHSDQLSKFRTLLSSSNHEGKPR-YITENYRNPYKLNDDTQVYY
X97858_1..915                SAN--AVWIIFPMPINIHSDQLSKFRTLLSSSNHEGKPH-YITENYRNPYKLNDDTQVYY
AF482758_119807..120721      SAN--AAWIIFPTPINIHSDQLSKFRTLLSSSNHEGKPH-YITENYRNPYKLNDDTQVYY
AF438165_105927..106841      SAD--AVWIIFPTPINIHSDQLSKFRTLLSSSNHEGKPH-YITENYRNPYKLNDNTEVYY
AY009089_104137..105051      SAD--AVWIIFPTPINIHSDQLSKFRTLLSSSNHEGKPH-YITENYRNPYKLNDNTEVYY
X97857_1..915                SAD--AVWIIFPTPINIHSDQLSKFRTLLSSSNHEGKPH-YITENYRNPYKLNDNTEVYY
X94355_119322..120236        SAD--AAWIIFPTPINIHSDQLSKFRTLLSSSNHEGKPH-YITENYRNPYKLNDDTQVYY
Y16780_94923..95837          SAD--AVWIIFPTPINIHSDQLSKFRTLLSLSNHEGKPH-YITENYRNPYKLNDDTEVYY
X67119_43803..44717          SAD--AVWIIFPTPINIHSDQLSKFRTLLSLSNHEGKPH-YITENYRNPYKLNDDTEVYY
X69198_93918..94832          SAD--AVWIIFPTPINIHSDQLSKFRTLLSLSNHEGKPH-YITENYRNPYKLNDDTEVYY
L22579_94548..95462          SAD--AVWIIFPTPINIHSDQLSKFRTLLSLSNHEGKPH-YITENYRNPYKLNDDTEVYY
AY603355_92101..93015        SAD--AVWIIFPTPINIHSDQLSKFRTLLSSSNHDGKPH-YITENYRNPYKLNDDTQVYY
U94848_97891..98805          SAD--AVWIIFPTPINIHSDQLSKFRTLLSSSNHDGKPH-YITENYRNPYKLNDDTQVYY
AY484669_107842..108756      SAD--AAWIIFPTPINIHSDQLSKFRTLLSSSNHDGKPH-YITENYRNPYKLNDDTQVYY
DQ358237_1..915              SAD--AVWIIFPTPINIHSDQLSKFRTLLSSSNHDGKPH-YITENYRNPYKLNDDTQVYY
DQ358238_1..915              SAD--AVWIIFPTPINIHSDQLSKFRTLLSSSNHDGKPH-YITENYRNPYKLNDDTQVYY
DQ358236_1..915              SAD--AVWIIFPTPINIHSDQLSKFRTLLSSSNHDGKPH-YITENYRNPYKLNDDTQVYY
M35027_106206..107120        SAD--AVWIIFPTPINIHSDQLSKFRTLLSSSNHDGKPY-YITENYRNPYKLNDDTQVYY
AF095689_102630..103544      SAD--AVWIIFPTPINIHSDQLSKFRTLLSSSNHEGKPH-YITENYRNPYKLNDDTQVYY
AY678277_105698..106612      SAD--AVWIIFPTPINIHSDQLSKFRTLLSSSNHDRKPH-YITENYRNPYKLNDDTQVYY
AY678275_105698..106612      SAD--AVWIIFPTPINIHSDQLSKFRTLLSSSNHDRKPH-YITENYRNPYKLNDDTQVYY
AY243312_103061..103975      SAD--AVWIIFPTPINIHSDQLSKFRTLLSSSNHDGKPH-YITENYRNPYKLNDDTQVYY
M15058_9216..10130           SAD--AVWIIFPTPINIHSDQLSKFRTLLSSSNHDGKPH-YITENYRNPYKLNDDTQVYY
AY678276_106497..105586      SAD--AVWIIFPTPINIHSDQLSKFRTLLSSSNHDGKPH-YITENYRNPYKLNDDTQVYY
J05190_61..975               SAD--AVWIIFPTPINIHSDQLSKFRTLLSSSNHDGKPH-YITENYRNPYKLNDDTQVYY
AY313847_105889..106803      SAD--AVWIIFPTPINIHSDQLSKFRTLLSLSNHEGKPH-YITENYRNPYKLNDDTEVYY
AY313848_105934..106848      SAD--AVWIIFPTPINIHSDQLSKFRTLLSLSNHEGKPH-YITENYRNPYKLNDDTEVYY
DQ377945_108445..109359      SAD--AVWIIFPTPINIHSDQLSKFRTLLSSSNHDGKPH-YITENYRNPYKLNDDTEVYY
AF170722_80985..81842        PIDKNVTWIVFKEPIPISAGQLGRLRTMISSD--PGKPVTYIYNNFRE------------
AF170726_81776..82636        PIDKNVTWIVFKDPIPISAGQLGRLRTMTSSD--PGKPVTYIYNNFKE------------
                             . :  ..**:*  ** * :.**..:**: * .    **  ** :*:.:            

AF012825_111875..112789      SGEIIRAVTTSPVRENYFMKWLSDLREACFS---YYQKYIEGNKTFAIIAIVFVFI-LTA
X97856_1..912                SGEIIRAVTTSPVRENYFMRWLSDLREACFS---YYQKYIEGNKTFAIIAIVFVFI-LTA
X97855_1..915                SGEIIRAATTSPVRENYFMKWLSDLREVCFS---YYQKYIEGNKTFAIIAIVFVFI-LTA
DQ011157_102787..103701      SGEIIRAATTSPVRENYFMKWLSDLREVCFS---YYQKYIEGNKTFAIIAIVFVFI-LTA
AY741551_102780..103694      SGEIIRAATTSPVRENYFMKWLSDLREVCFS---YYQKYIEGNKTFAIIAIVFVFI-LTA
DQ011153_102787..103701      SGEIIRAATTSPVRENYFMKWLSDLREVCFS---YYQKYIEGNKTFAIIAIVFVFI-LTA
AY753185_103019..103933      SGEIIRAATTSPVRENYFMKWLSDLREVCFS---YYQKYIEGNKTFAIIAIVFVFI-LTA
AY603973_102776..103690      SGEIIRAATTSPVRENYFMKWLSDLREVCFS---YYQKYIEGNKTFAIIAIVFVFI-LTA
DQ011156_103252..104166      SGEIIRAATTSPVRENYFMKWLSDLREVCFS---YYQKYIEGNKTFAIIAIVFVFI-LTA
AF380138_103116..104030      SGEIIRAATTSPVRENYFMKWLSDLREACFS---YYQKYIEGNKTFAIIAIVFVFI-LTA
DQ011155_103231..104145      SGEIIRAATTSPVRENYFMKWLSDLREACFS---YYQKYIEGNKTFAIIAIVFVFI-LTA
DQ011154_103250..104164      SGEIIRAATTSPVRENYFMKWLSDLREACFS---YYQKYIEGNKTFAIIAIVFVFI-LTA
X97858_1..915                SGEIIRAATTSPARENYFMKWLSDLREACFS---YYQKYIEGNKTFAIIAIVFVFI-LTA
AF482758_119807..120721      SGEIIRAATTSPARENYFMKWLSDLREACFS---YYQKYIEGNKTFAIIAIVFVFI-LTA
AF438165_105927..106841      SGEIIRAATTSPARENYFMRWLSDLRETCFS---YYKKYIEGNKTFAIIAIVFVFI-LTA
AY009089_104137..105051      SGEIIRAATTSPARENYFMRWLSDLRETCFS---YYKKYIEGNKTFAIIAIVFVFI-LTA
X97857_1..915                SGEIILAATTSPARENYFMRWLSDLRETCFS---YYKKYIEGNKTFAIIAIVFVFI-LTA
X94355_119322..120236        SGEIIRAATTSPTRDNYFMRWLSDLRETCFS---YYQKYIEGNKTFAIIAIVFVFI-LTA
Y16780_94923..95837          SGEIIRAATTSPARENYFMRWLSDLRETCFS---YYQKYIEGNKTFAIIAIVFVYI-LTA
X67119_43803..44717          SGEIIRAATTSPARENYFMRWLSDLRETCFS---YYQKYIEGNKTFAIIAIVFVYI-LTA
X69198_93918..94832          SGEIIRAATTSPARENYFMRWLSDLRETCFS---YYQKYIEGNKTFAIIAIVFVYI-LTA
L22579_94548..95462          SGEIIRAATTSPARENYFMRWLSDLRETCFS---YYQKYIEGNKTFAIIAIVFVYI-LTA
AY603355_92101..93015        SGEIIRAATTSPARENYFMRWLSDLRETCFS---YYQKYIEGNKTFAIIAIVFVFI-LTA
U94848_97891..98805          SGEIIRAATTSPARENYFMRWLSDLRETCFS---YYQKYIEGNKTFAIIAIVFVFI-LTA
AY484669_107842..108756      SGEIIRAATTSPARDNYFMRWLSDLRETCFS---YYQKYIEGNKTFAIIAIVFVFI-LTA
DQ358237_1..915              SGEIIRAATTSPARENYFMRWLSDLRETCFS---YYQKYIEGNKTFAIIAIVFVFI-LTA
DQ358238_1..915              SGEIIRAATTSPARENYFMRWLSDLRETCFS---YYQKYIEGNKTFAIIAIVFVFI-LTA
DQ358236_1..915              SGEIIRAATTSPARENYFMRWLSDLRETCFS---YYQKYIEGNKTFAIIAIVFVFI-LTA
M35027_106206..107120        SGEIIRAATTSPARENYFMRWLSDLRETCFS---YYQKYIEGNKTFAIIAIVFVFI-LTA
AF095689_102630..103544      SGEIIRAATTPPARENYFMRWLSDLRETCFS---YYQKYIEENKTFAIIAIVFVFI-LTA
AY678277_105698..106612      SGEIIRAATTSPARDNYFMRWLSDLRETCFS---YYQKYIEENKTFAIIAIVFVFI-LTA
AY678275_105698..106612      SGEIIRAATTSPARDNYFMRWLSDLRETCFS---YYQKYIEENKTFAIIAIVFVFI-LTA
AY243312_103061..103975      SGEIIRAATTSPARENYFMRWLSDLRETCFS---YYQKYIEENKTFAIIAIVFVFI-LTA
M15058_9216..10130           SGEIIRAATTSPARENYFMRWLSDLRETCFS---YYQKYIEENKTFAIIAIVFVFI-LTA
AY678276_106497..105586      SGEIIRAATTSPARENYFMRWLSDLRETCFS---YYQKYIEENKTFAIIAIVFVFI-LTA
J05190_61..975               SGEIIRAATTSPARENYFMRWLSDLRETCFS---YYQKYIEENKTFAIIAIVFVFI-LTA
AY313847_105889..106803      SGEIIRAATTSPARENYFMRWLSDLRETCFS---YYQKYIEGNKTFAIIAIVFVFI-LTA
AY313848_105934..106848      SGEIIRAATTSPARENYFMRWLSDLRETCFS---YYQKYIEGNKTFAIIAIVFVFI-LTA
DQ377945_108445..109359      SGEIIRAATTSPARENYFMRWLSDLRETCFS---YYQKYIEGNKTFAIIAIVFVFI-LTA
AF170722_80985..81842        ---------TQPVKE-YNVKASFSNAEGCYDRHVYKNPFVELYALVIATVCILIVLSVIS
AF170726_81776..82636        ---------TQPVKE-YNVKASFSNAEGCYDKHVYKNPFIELYVIIAVVVCVTIILSVMA
                                      * *..: * :.   .  * *:.   * : ::*    .   . : : : : :

AF012825_111875..112789      ILFLMSRRYSREKQN-----
X97856_1..912                ILFLMSRRYSREKQN-----
X97855_1..915                ILFLMSRQYSREKQN-----
DQ011157_102787..103701      ILFLMSQRYSREKQN-----
AY741551_102780..103694      ILFLMSQRYSREKQN-----
DQ011153_102787..103701      ILFLMSQRYSREKQN-----
AY753185_103019..103933      ILFLMSQRYSREKQN-----
AY603973_102776..103690      ILFLMSQRYSREKQN-----
DQ011156_103252..104166      ILFLMSQRYSREKQN-----
AF380138_103116..104030      ILFLMSQRYSREKQN-----
DQ011155_103231..104145      ILFLMSQRYSREKQN-----
DQ011154_103250..104164      ILFLMSQRYSREKQN-----
X97858_1..915                ILFLMSRRYSREKQN-----
AF482758_119807..120721      ILFLMSRRYSREKQN-----
AF438165_105927..106841      ILFLMSRRYSREKQN-----
AY009089_104137..105051      ILFLMSRRYSREKQN-----
X97857_1..915                ILFLMSRRYSREKQN-----
X94355_119322..120236        ILFLMSRRYSREKQN-----
Y16780_94923..95837          ILFLMSRRYSREKQN-----
X67119_43803..44717          ILFLMSRRYSREKQN-----
X69198_93918..94832          ILFLMSRRYSREKQN-----
L22579_94548..95462          ILFLMSRRYSREKQN-----
AY603355_92101..93015        ILFFMSQRYSREKQN-----
U94848_97891..98805          ILFFMSQRYSREKQN-----
AY484669_107842..108756      ILFLMSRRYSREKQN-----
DQ358237_1..915              ILFFMSRRYSREKQN-----
DQ358238_1..915              ILFFMSRRYSREKQN-----
DQ358236_1..915              ILFFMSRRYSREKQN-----
M35027_106206..107120        ILFLMSRRYSREKQN-----
AF095689_102630..103544      ILFFMSRRYSREKQN-----
AY678277_105698..106612      ILFLMSRRYSREKQN-----
AY678275_105698..106612      ILFLMSRRYSREKQN-----
AY243312_103061..103975      ILFFMSRRYSREKQN-----
M15058_9216..10130           ILFFMSRRYSREKQN-----
AY678276_106497..105586      ILFFMSRRYSREKQN-----
J05190_61..975               ILFFMSRRYSREKQN-----
AY313847_105889..106803      ILFFMSRRYSREKQN-----
AY313848_105934..106848      ILFFMSRRYSREKQN-----
DQ377945_108445..109359      ILFFMSRRYSREKQN-----
AF170722_80985..81842        VVLYNRRTHSLSRRV-YYGR
AF170726_81776..82636        SILYNRRRFVALARRIYYGS
                              ::   . .    .      
