# Supplementary material for: Identification of multiple independent horizontal gene transfers into poxviruses using a comparative genomics approach
Source: BMC Evol Biol. 2008 Feb 27;8:67. doi: 10.1186/1471-2148-8-67 (PMC2268676; doi:10.1186/1471-2148-8-67)
Supplement: Additional file 8 — Multiple sequence alignments for all poxvirus families. [file 1471-2148-8-67-S8.gz › Network/Servers/gen153069.gen.tcd.ie/Users/kirsten/poxvirus/aln/139.aln]

CLUSTAL W (1.81) multiple sequence alignment

X94355_26324..26698          MKILFLIAFMYGCVHPYVNADEIKCPNLNIVTSSGEFRCTGCVKFMPNFSYMYWLAKDMR
M22812_1161..1367            ----------------------------------------------------------MR
AF510447_1..381              MRILFLIAFMYGCVHPYVNADEIKCPNLNIVTSSGEFRCTGCVKFMPNFSYMYWLAKDMR
AY243312_10291..10671        MRILFLIAFMYGCVHPYVNADEIKCPNLNIVTSSGEFRCTGCVKFMPNFSYMYWLAKDMR
DQ377945_15881..16261        MRILFLIAFMYGCVHSYVNADEIKCPNLNIVTSSGEFRCTGCVKFMPNFSYMYWLAKDMR
DQ377945_187954..188334      MRILFLIAFMYGCVHSYVNADEIKCPNLNIVTSSGEFRCTGCVKFMPNFSYMYWLAKDMR
AY313847_13325..13699        MRILFLIAFMYGCVHPYVNADEIKCPNLNIVTSSGEFRCTGCVKFMPNFSYMYWLAKDMR
AY313847_185375..185749      MRILFLIAFMYGCVHPYVNADEIKCPNLNIVTSSGEFRCTGCVKFMPNFSYMYWLAKDMR
AY313848_13319..13693        MRILFLIAFMYGCVHSYVNAVETKCSNLDIVTSSGEFHCSGCVEHMPEFSYMYWLAKDMK
X69198_4764..5144            MRILFLIAFMYGCVHSYVNAVETKCPNLDIVTSSGEFYCSGCVEHMPKFSYMYWLAKDMK
Y16780_4801..5181            MKILFLIAFMYGCVHSYVNAVETKCPNLDIVTSSGEFYCSGCVEHMPKFSYMYWLAKDMK
U18338_4801..5181            MKILFLIAFMYGCVHSYVNAVETKCPNLDIVTSSGEFYCSGCVEHMPKFSYMYWLAKDMK
L22579_5464..5844            MRILFLIAFMYGCVHSYVNAVETKCPNLDIVTSSGEFYCSGCVEHMPKFSYMYWLAKDMK
U18340_5023..5403            MRILFLIAFMYGCVHSYVNAVETKCPNLDIVTSSGEFYCSGCVEHMPKFSYMYWLAKDMK
U18337_4812..5192            MRILFLIAFMYGCVHSYVNAVETKCPNLDIVTSSGEFYCSGCVEHMPKFSYMYWLAKDMK
AJ271165_1..417              MRILFLIAFMYGCVHSYVNAVETKCPNLDIVTSSGEFHCSGCVEHMPEFSYMYWLAKDMK
AF012825_20499..20915        MRILFLIAFMYGCVHSYVNAVETKCPNLDIVTSSGEFHCSGCVEHMPEFSYMYWLAKDMK
U01161_1597..2013            MRILFLIAFMYGCVHSYVNAVETKCPNLDIVTSSGEFHCSGCVEHMPEFSYMYWLAKDMK
DQ011157_12348..12728        MRILFLIAFMYGCVHSYVNAVETKCPNLAIVTSSGEFHCSGCVERMPGFSYMYWLANDMK
AY741551_12012..12392        MRILFLIAFMYGCVHSYVNAVETKCPNLAIVTSSGEFHCSGCVERMPGFSYMYWLANDMK
DQ011153_12348..12728        MRILFLIAFMYGCVHSYVNAVETKCPNLAIVTSSGEFHCSGCVERMPGFSYMYWLANDMK
AF380138_10523..10903        MRILFLIAFMYGCVHSYVNAVETKCPNLAIVTSSGEFHCSGCVERMPGFSYMYWLANDMK
AY743598_5017..5397          MRILFLIAFMYGCVHSYVNAVETKCPNLAIVTSSGEFHCSGCVERMPGFSYMYWLANDMK
AY753185_12423..12803        MRILFLIAFMYGCVHSYVNAVETKCPNLAIVTSSGEFHCSGCVERMPGFSYMYWLANDMK
DQ011155_10647..11027        MRILFLIAFMYGCVHSYVNAVETKCPNLAIVTSSGEFHCSGCVERMPGFSYMYWLANDMK
AY603973_12177..12557        MRILFLIAFMYGCVHSYVNAVETKCPNLAIVTSSGEFHCSGCVERMPGFSYMYWLANDMK
DQ011154_10667..11047        MRILFLIAFMYGCVHSYVNAVETKCPNLAIVTSSGEFHCSGCVERMPGFSYMYWLANDMK
DQ011156_12845..13225        MRILFLIAFMYGCVHSYVNAVETKCPNLAIVTSSGEFHCSGCVERMPGFSYMYWLANDMK
AJ271164_1..381              MRILFLIAFMYGCVHSYVNAVETKCPNLDIVTSSGEFHCSGCVEHMPEFSYMYWLAKDMK
AY678277_12926..13300        MRILFLIAFMYGCVHSYVNAVETKCPNLDIVTSSGEFHCSGCVEHMPEFSYMYWLAKDMK
AY678275_12926..13300        MRILFLIAFMYGCVHSYVNAVETKCPNLDIVTSSGEFHCSGCVEHMPEFSYMYWLAKDMK
AY678276_13223..12846        MRILFLIAFMYGCVHSYVNAVETKCPNLDIVTSSGEFHCSGCVEHMPEFSYMYWLAKDMK
AF482758_26708..27088        MRILFLIAFMYGCVHSYVNADETKCPNLDIVTSSGEFHCSGCVEHMPDFSYMYWLAKDMK
AJ271166_1..381              MRILFLIAFMYGCVHSYVNAVETKCPNLDIVTSSGEFHCSGCVEHMPEFSYMYWLAKDMK
AF095689_9843..10049         ----------------------------------------------------------MK
AY603355_7262..7624          MKILFLIAFMYGCVHSYVNAVETKCPNLDIVTSSGEFHCSGCVEHMPEFSYMYWLAKD--
U94848_13052..13414          MKILFLIAFMYGCVHSYVNAVETKCPNLDIVTSSGEFHCSGCVEHMPEFSYMYWLAKD--
AY484669_14899..15279        MKILFLIAFMYGCVHSYVNAVETKCPNLDIVTSSGEFHCSGCVEHMPEFSYMYWLAKDMK
                                                                                         

X94355_26324..26698          SDEDAKFIEHLGEGIKEDETVSTIDGRIVTLQKVLHVTDTNKFDNYRFTCVLATLDGIYK
M22812_1161..1367            SDEDAKFIEHLGEGIKEDETVSTIDGRIVTLQKVLHVTDTNKFDNYRFTCVLTTIDGVSK
AF510447_1..381              SDEDAKFIEHLGEGIKEDETVSTIDGRIVTLQKVLHVTDTNKFDNYRFTCVLTTIDGVSK
AY243312_10291..10671        SDEDAKFIEHLGEGIKEDETVSTIDGRIVTLQKVLHVTDTNKFDNYRFTCVLTTIDGVSK
DQ377945_15881..16261        SDEDTKFIEHLGDGIKEDETVRTIDGRIVTLQKVLHVTDTNKFAHYRFTCVLTTIDGVSK
DQ377945_187954..188334      SDEDTKFIEHLGDGIKEDETVRTIDGRIVTLQKVLHVTDTNKFAHYRFTCVLTTIDGVSK
AY313847_13325..13699        SDEDTKFIEHLGDGIKEDETVRTIDGRIVTLQKVLHVTDTNKFAHYRFTCVLTTIDGIYK
AY313847_185375..185749      SDEDTKFIEHLGDGIKEDETVRTIDGRIVTLQKVLHVTDTNKFAHYRFTCVLTTIDGIYK
AY313848_13319..13693        SDEDTKFIEHLGDGIKEDETVRTIDGRIVTLQKVLHVTDTNKFAHYRFTCVLATLDGIYK
X69198_4764..5144            SDEYAKFIEHLGDGIKEDETIRTTDGGITTLRKVLHVTDTNKFAHYRFTCVLTTLNGVSK
Y16780_4801..5181            SDEYTKFIEHLGDGIKEDETIRTTDGGITTLRKVLHVTDTNKFAHYRFTCVLTTLNGVSK
U18338_4801..5181            SDEYTKFIEHLGDGIKEDETIRTTDGGITTLRKVLHVTDTNKFAHYRFTCVLTTLNGVSK
L22579_5464..5844            SDEYTKFIEHLGDGIKEDETIRTTDGGITTLRKVLHVTDTNKFAHYRFTCVLTTLNGVSK
U18340_5023..5403            SDEYTKFIEHLGDGIKEDETIRTTDGGITTLRKVLHVTDTNKFAHYRFTCVLTTLNGVSK
U18337_4812..5192            SDEYTKFIEHLGDGIKEDETIRTTDGGITTLRKVLHVTDTNKFAHYRFTCVLTTLNGVSK
AJ271165_1..417              SDEDTKFIEHLGDGINEDETVRTTDGGTTTLRKVLHVTDTNKFAHYRFTCVLTTLDGVSK
AF012825_20499..20915        SDEDTKFIEHLGDGINEDETVRTTDGGTTTLRKVLHVTDTNKFAHYRFTCVLTTLDGVSK
U01161_1597..2013            SDEDTKFIEHLGDGINEDETVRTTDGGTTTLRKVLHVTDTNKFAHYRFTCVLTTLDGVSK
DQ011157_12348..12728        SDEDTKFIEHLGDGIKEDETVRTTDGGITTLRKVLHVTDTNKFAHYRFTCVLITLDGVSK
AY741551_12012..12392        SDEDTKFIEHLGDGIKEDETVRTTDGGITTLRKVLHVTDTNKFAHYRFTCVLITLDGVSK
DQ011153_12348..12728        SDEDTKFIEHLGDGIKEDETVRTTDGGITTLRKVLHVTDTNKFAHYRFTCVLITLDGVSK
AF380138_10523..10903        SDEDTKFIEHLGDGIKEDETVRTTDGGITTLRKVLHVTDTNKFAHYRFTCVLITLDGVSK
AY743598_5017..5397          SDEDTKFIEHLGDGIKEDETVRTTDGGITTLRKVLHVTDTNKFAHYRFTCVLITLDGVSK
AY753185_12423..12803        SDEDTKFIEHLGDGIKEDETVRTTDGGITTLRKVLHVTDTNKFAHYRFTCVLITLDGVSK
DQ011155_10647..11027        SDEDTKFIEHLGDGIKEDETVRTTDGGITTLRKVLHVTDTNKFAHYRFTCVLITLDGVSK
AY603973_12177..12557        SDEDTKFIEHLGDGIKEDETVRTTDGGITTLRKVLHVTDTNKFAHYRFTCVLITLDGVSK
DQ011154_10667..11047        SDEDTKFIEHLGDGIKEDETVRTTDGGITTLRKVLHVTDTNKFAHYRFTCVLITLDGVSK
DQ011156_12845..13225        SDEDTKFIEHLGDGIKEDETVRTTDGGITTLRKVLHVTDTNKFAHYRFTCVLITLDGVSK
AJ271164_1..381              SDEDTKFIEHLGDGIKEDETVRTTDSGIVTLQKVLHVTDTNKFAHYRFTCVLATLDGVSK
AY678277_12926..13300        SDEDTKFIEHLGDGIKEDETVRTTDSGIVTLQKVLHVTDTNKFDNYRFTCVLTTIDGVSK
AY678275_12926..13300        SDEDTKFIEHLGDGIKEDETVRTTDSGIVTLQKVLHVTDTNKFDNYRFTCVLTTIDGVSK
AY678276_13223..12846        SDEDTKFIEHLGDGIKEDETVRTTDSGIVTLQKVLHVTDTNKFDNYRFTCVLTTIDGVSK
AF482758_26708..27088        SDEATKFIEHLGDGIKEDETVRTTDGGITTLRKVLHVTDTNKFAHYRFTCVLTTIDGVSK
AJ271166_1..381              SDEDTKFIEHLGDGINEDETVRTTDGGITTLRKVLHVTDTNKFAHYRFTCVLTTLDGVSK
AF095689_9843..10049         SNEDTKFIEHLGDGIKEDETVRTTDSGITTLRKVLHVTDTNKFAHYRFTCVLTTIDGVSK
AY603355_7262..7624          ----TKFIEHLGDGIKEDETVRTTDSGITTLRKVLHVTDTNKFAHYRFTCVLTTIDGVSK
U94848_13052..13414          ----TKFIEHLGDGIKEDETVRTTDSGITTLRKVLHVTDTNKFAHYRFTCVLTTIDGVSK
AY484669_14899..15279        SDEDTKFIEHLGDGIKEDETVRTTDSGITTLRKVLHVTDTNKFAHYRFTCVLTTIDGVSK
                                 :*******:**:****: * *.  .**.*********** :******* *::*: *

X94355_26324..26698          KNVC--------------
M22812_1161..1367            KNIWLK------------
AF510447_1..381              KNIWLK------------
AY243312_10291..10671        KNIWLK------------
DQ377945_15881..16261        KNIWLK------------
DQ377945_187954..188334      KNIWLK------------
AY313847_13325..13699        KNVC--------------
AY313847_185375..185749      KNVC--------------
AY313848_13319..13693        KNVC--------------
X69198_4764..5144            KNIWLK------------
Y16780_4801..5181            KNIWLK------------
U18338_4801..5181            KNIWLK------------
L22579_5464..5844            KNIWLK------------
U18340_5023..5403            KNIWLK------------
U18337_4812..5192            KNIWLK------------
AJ271165_1..417              KEYLAEVAHDTIFIYDII
AF012825_20499..20915        KEYLAEVAHDTIFIYDII
U01161_1597..2013            KEYLAEVAHDTIFIYDII
DQ011157_12348..12728        KNIWLK------------
AY741551_12012..12392        KNIWLK------------
DQ011153_12348..12728        KNIWLK------------
AF380138_10523..10903        KNIWLK------------
AY743598_5017..5397          KNIWLK------------
AY753185_12423..12803        KNIWLK------------
DQ011155_10647..11027        KNIWLK------------
AY603973_12177..12557        KNIWLK------------
DQ011154_10667..11047        KNIWLK------------
DQ011156_12845..13225        KNIWLK------------
AJ271164_1..381              KNIWLK------------
AY678277_12926..13300        KNIC--------------
AY678275_12926..13300        KNIC--------------
AY678276_13223..12846        KNIWLK------------
AF482758_26708..27088        KNIWLK------------
AJ271166_1..381              KNIWLK------------
AF095689_9843..10049         KNIWLK------------
AY603355_7262..7624          KNIWLK------------
U94848_13052..13414          KNIWLK------------
AY484669_14899..15279        KNIWLK------------
                             *:                
