# Supplementary material for: Identification of multiple independent horizontal gene transfers into poxviruses using a comparative genomics approach
Source: BMC Evol Biol. 2008 Feb 27;8:67. doi: 10.1186/1471-2148-8-67 (PMC2268676; doi:10.1186/1471-2148-8-67)
Supplement: Additional file 8 — Multiple sequence alignments for all poxvirus families. [file 1471-2148-8-67-S8.gz › Network/Servers/gen153069.gen.tcd.ie/Users/kirsten/poxvirus/aln/14.aln]

CLUSTAL W (1.81) multiple sequence alignment

U60315_117721..118359        ----------------------MLEATFETSR--ERVSVCEACVDSIPAT------CSTH
DQ356948_139425..140120      --------------------------MFETPR--EAVTVRR--ATIAEIA-DCDRFHNLH
AY318871_86088..86786        --MLDTLGEQNMLEKNKED-NINQSVTFETNR--EKITIEHANVEDI-LD------KKIH
AF198100_58126..58821        -----MFDISREQQNM-LEKNKDCVITFETNR--ERITIENTNIKDILSD------RRIH
X17202_10230..10463          ------MFDISREQQNMLEKNKDCVITFETNR--ERITIEN--TNIKDIL-SD---RRIH
DQ011157_103743..104384      -----------------MGFTMDEEVIFETPR--ELISIKR--IKDIPRS------KDTH
AY741551_103736..104377      -----------------MGFTMDEEVIFETPR--ELISIKR--IKDIPRS------KDTH
DQ011153_103743..104384      -----------------MGFTMDEEVIFETPR--ELISIKR--IKDIPRS------KDTH
AF380138_104072..104713      -----------------MGFTMDEEVIFETPR--ELISIKR--IKDIPRS------KDTH
AY753185_103975..104616      -----------------MGFTMDEEVIFETPR--ELISIKR--IKDIPRS------KDTH
DQ011155_104187..104828      -----------------MGFTMDEEVIFETPR--ELISIKR--IKDIPRS------KDTH
AY603973_103732..104373      -----------------MGFTMDEEVIFETPR--ELISIKR--IKDIPRS------KDTH
DQ011154_104206..104847      -----------------MGFTMDEEVIFETPR--ELISIKR--IKDIPRS------KDTH
DQ011156_104208..104849      -----------------MGFTMDEEVIFETPR--ELISIKR--IKDIPRS------KDTH
Y16780_95879..96520          -----------------MGITMDEEVIFETPR--ELISIKR--IKDIPRS------KDTH
X67119_44759..45400          -----------------MGITMDEEVIFETPR--ELISIKR--IKDIPRS------KDTH
X69198_94874..95515          -----------------MGITMDEEVIFETPR--ELISIKR--IKDIPRS------KDTH
L22579_95504..96145          -----------------MGITMDEEVIFETPR--ELISIKR--IKDIPRS------KDTH
AF012825_112831..113472      -----------------MGITMDEEVIFETPR--ELISIKR--IKDIPRS------KDTH
AY603355_93057..93698        -----------------MGITMDEEVIFETPR--ELISIKR--IKDIPRS------KDTH
U94848_98847..99488          -----------------MGITMDEEVIFETPR--ELISIKR--IKDIPRS------KDTH
AY678277_106654..107295      -----------------MGITMDEEVIFETPR--ELISIKR--IKDIPRS------KDTH
M35027_107162..107803        -----------------MGITMDEEVIFETPR--ELISIKR--IKDIPRS------KDTH
DQ377945_109401..110042      -----------------MGITMDEEVIFETPR--ELISIKR--IKDIPRS------KDTH
AY313847_106845..107486      -----------------MGITMDEEVIFETPR--ELISIKR--IKDIPRS------KDTH
AY313848_106890..107531      -----------------MGITMDEEVIFETPR--ELISIKR--IKDIPRS------KDTH
AY678275_106654..107295      -----------------MGITMDEEVIFETPR--ELISIKR--IKDIPRS------KDTH
AY678276_106539..107177      -----------------MGITMDEEVIFETPR--ELISIKR--IKDIPRS------KDTH
AF438165_106883..107524      -----------------MGITMDEEVIFETPR--ELISIKL--IKDIPRS------KDTH
AY009089_105093..105734      -----------------MGITMDEEVIFETPR--ELISIKL--IKDIPRS------KDTH
AF482758_120763..121404      -----------------MGITMDEEVIFETPR--ELISIKR--IKDIPRS------KDTH
AY484669_108798..109439      -----------------MGITMDEEVIFETPR--ELISIKR--IKDIPRS------KDTH
AY243312_104017..104658      -----------------MGITMDEEVIFETPR--ELISIKR--IKDIPRS------KDTH
X94355_120278..120919        -----------------MGITMDEEVIFETPR--ELISIKR--IKDIPRS------KDTH
AF095689_103586..104227      -----------------MGITMDEEVIFETPR--ELISIKR--IKDIPRS------KDTH
M15058_10172..10813          -----------------MGITMDEEVIFETPR--ELISIKR--IKDIPRS------KDTH
AF170722_81888..82508        ------------------------MTTFETPR--ETVFIES--VDSIPQS------KKTH
AF170726_82685..83305        ------------------------MTTFETPR--EVVFIER--VDSIPQS------KKTH
AF410153_78507..79148        ---------------------MVTPTLFETDR--EVICIED--TDNIQHN------KNTH
AY077832_79414..80091        ---------MKNNNVLYLSYLEMLVTMIETDR--ENVTIEK--VNEIPYE------KNTH
AY077833_79517..80194        ---------MKNNNVLYLSYLEMLVTMIETDR--ENVTIEK--VNEIPYE------KNTH
AY077834_79323..80000        ---------MKNNNVLYLSYLEMLVTMIETDR--ENVTIEK--VNEIPYE------KNTH
AF409138_79767..80399        ----------------------MLTTMIETDR--ENVTIER--VNEIPDE------KNTH
AY077835_79324..79962        ----------------------MLTTMIETDR--ENVTIER--VNEIPDE------KNTH
AY077836_79387..80025        ----------------------MLTTMIETDR--ENVTIER--VNEIPDE------KNTH
AF409137_79895..80536        ----------------------MLTTMIETDR--ENVTIER--VNEIPDE------KNTH
AF325528_79895..80536        ----------------------MLTTMIETDR--ENVTIER--VNEIPDE------KNTH
AY689436_88411..89043        ----------------------MSSTIFETSR--EIVSVEK--VDEIPRS------KSIH
AY689437_91463..92095        ----------------------MSSTIFETSR--EIVSIEK--VDEIPRS------KSIH
AY386371_75194..75859        ----------MGVNIEMEKNNFNTSVMFETSR--ELVVVEK--VNDVPCS------KNTH
AJ293568_80780..81418        -------------------MENFSSVIFETSR--EFVVVER--INEVPYS------KNTH
DQ356948_140080..140829      ----MVVNSFLYLSLLKHNPVACREITVRNDK--EESNLIK--FKYQNEIPAY---RDLS
AY386265_74389..75060        ----MRSYTSLLSKLVKANRRLGSTRVFRDPL--QHISATA--FVYRRID-RY---RRIS
AX754989_73540..74214        ----MRTYTSLLSKLLKSNRRLGSTRVFRDPL--QHISATA--FVHRRID-RH---RRVS
AY386263_73174..73848        ----MRTYTSLLSKLLKSNRRLGSTRVFRDPL--QHISATA--FVHRRID-RH---RRVS
DQ184476_73546..74220        ----MRTYTSLLSKLLKSNRRLGSTRVFRDPL--QHISATA--FVHRRID-RH---RRVS
AY386264_74307..74981        ----MRTYTSLLSKLLKSNRRLGSTRVFRDPL--QHISATA--FVHRRID-RH---RRVS
AJ005163_2552..3229          --MGEYY----------KNKLLLRPSVYSDNI--QKIKLVA--YEYGKLH-AK---YPLS
AF198100_57465..58142        --MGEYY----------KNKLLLRPSVYSDNI--QKIKLVA--YEYGKLH-AK---YPLS
AJ581527_58103..58780        --MGEYY----------KNKLLLRPSVYSDNI--QKIKLVA--YEYGKLH-AK---YPLS
A14468_1971..2648            --MGEYY----------KNKLLLRPSVYSDNI--QKIKLVA--YEYGKLH-AK---YPLS
AY318871_85412..86104        --MGQYY----------KNKLLLRPCVFSDNI--QLIKLVA--YEYDKLNIDD---HRLS
U60315_118356..119045        ---MTLCESPVFAELCRSNPRLSRPFVFADGA--QRVTLTA--FAFRRLD-LR---QRLS
AF012825_113469..114221      ---MTFYRSSIISQIIKYNRRLAKSIICEDDS--QIITLTA--FVNQCLW-CH---KRVS
DQ011157_104381..105127      ---MSFYRSSIISQIIKYNRRLAKSIICEDDS--QIITLTA--FVNQCLW-CH---KRVS
AY741551_104374..105120      ---MSFYRSSIISQIIKYNRRLAKSIICEDDS--QIITLTA--FVNQCLW-CH---KRVS
DQ011153_104381..105127      ---MSFYRSSIISQIIKYNRRLAKSIICEDDS--QIITLTA--FVNQCLW-CH---KRVS
AF380138_104710..105456      ---MSFYRSSIISQIIKYNRRLAKSIICEDDS--QIITLTA--FVNQCLW-CH---KRVS
AY753185_104613..105359      ---MSFYRSSIISQIIKYNRRLAKSIICEDDS--QIITLTA--FVNQCLW-CH---KRVS
DQ011155_104825..105571      ---MSFYRSSIISQIIKYNRRLAKSIICEDDS--QIITLTA--FVNQCLW-CH---KRVS
AY603973_104370..105116      ---MSFYRSSIISQIIKYNRRLAKSIICEDDS--QIITLTA--FVNQCLW-CH---KRVS
DQ011154_104844..105590      ---MSFYRSSIISQIIKYNRRLAKSIICEDDS--QIITLTA--FVNQCLW-CH---KRVS
DQ011156_104846..105592      ---MSFYRSSIISQIIKYNRRLAKSIICEDDS--QIITLTA--FVNQCLW-CH---KRVS
AF095689_104464..104970      ------------------------------------------------------------
AY484669_109436..110182      ---MNFYRSSIISQIIKYNRRLAKSIICKDDS--QIITLTA--FVNQCLW-CH---KRVS
DQ377945_110039..110785      ---MNFYRSSIISQIIKYNRRLAKSIICKDDS--QIITLTA--FVNQCLW-CH---KRVS
AY313847_107483..108229      ---MNFYRSSIISQIIKYNRRLAKSIICKDDS--QIITLTA--FVNQCLW-CH---KRVS
AY313848_107528..108274      ---MNFYRSSIISQIIKYNRRLAKSIICKDDS--QIITLTA--FVNQCLW-CH---KRVS
X67119_45397..46143          ---MNFYRSSIISQIIKYNRRLAKSIICEDDS--QIITLTA--FVNQCLW-CH---KRVS
X69198_95512..96258          ---MNFYRSSIISQIIKYNRRLAKSIICEDDS--QIITLTA--FVNQCLW-CH---KRVS
U94848_99485..100231         ---MNFYRSSIISQIIKYNRRLAKSIICEDDS--QIITLTA--FVNQCLW-CH---KRVS
AY603355_93695..94441        ---MNFYRSSIISQIIKYNRRLAKSIICEDDS--QIITLTA--FVNQCLW-CH---KRVS
AY678277_107292..108038      ---MNFYRSSIISQIIKYNRRLAKSIICEDDS--QIITLTA--FVNQCLW-CH---KRVS
AY678275_107292..108038      ---MNFYRSSIISQIIKYNRRLAKSIICEDDS--QIITLTA--FVNQCLW-CH---KRVS
AY678276_107177..107920      ---MNFYRSSIISQIIKYNRRLAKSIICEDDS--QIITLTA--FVNQCLW-CH---KRVS
AF438165_107521..108267      ---MNFYRSSIISQIIKYNRRLAKSIICEDDS--QIITLTA--FVNQCLW-CH---KRVS
AY009089_105731..106477      ---MNFYRSSIISQIIKYNRRLAKSIICEDDS--QIITLTA--FVNQCLW-CH---KRVS
AY243312_104655..105401      ---MNFYRSSIISQIIKYNRRLAKSIICEDDS--QIITLTA--FVNQCLW-CH---KRVS
M15058_10810..11556          ---MNFYRSSIISQIIKYNRRLAKSIICEDDS--QIITLTA--FVNQCLW-CH---KRVS
M35027_107800..108546        ---MNFYRSSIISQIIKYNRRLAKSIICEDDS--QIITLTA--FVNQCLW-CH---KRVS
AY188512_1..310              ------------------------------------------------------------
AF482758_121401..122147      ---MNFYRSSIISQIIKYNRRLAKSIICEDDS--QIITLTA--FVNQCLW-CH---KRVS
AF095689_104224..104421      ---MNFYRSSIISQIIKYNRRLAKSIICEDDS--QIITLTA--FVNQCLW-CH---KRVS
Y16780_96517..97263          ---MNFYRSSIISQIIKYNRRLAKSIICEDDS--QIITLTA--FVNQCLW-CH---KRVS
L22579_96142..96888          ---MNFYRSSIISQIIKYNRRLAKSIICEDDS--QIITLTA--FVNQCLW-CH---KRVS
X94355_120916..121662        ---MNFYRSSIISQIIKYNRRLAKSIICEDDS--QIITLTA--FVNQCLW-CH---KRVS
AF170722_82505..83287        -MNERLQYSHLMNYITKHNRKLSKTYTWNDDS--QRVSATG--FSNQRLR-WS---NKTS
AF170726_83302..84081        -MNERLQYSHLMNYITQHNRKLSKTYTWTDDA--QRVSATA--FNNQRLR-WS---NKTS
AF410153_79145..79873        --MTEIFHSKNFSYINNNNTKLTKTYIWSDDI--QRIRATG--FIYQCLL-YI---NRIS
AY386371_75856..76572        ---MMEHYSNFFVYITQNNRKLSKTYTIIDDS--QRVFATG--FNNQVLK-FI---KKIS
AJ293568_81415..82182        ---MMEYYSNVLVYIMKNNRKLSKTYTLIDDS--QRVFATG--FNNQVLQ-FI---KKIS
AY689436_89046..89795        ---MDRYYSKMFNYITKNNRKLSKTYIISDDV--QKILITG--FNNQKLF-NS---NKVS
AY689437_92098..92847        ---MDRYYSKMFNYITKNNRKLSKTYIISDDV--QKILITG--FNNQKLC-NS---NKVS
AY077835_79965..80723        --MDNYYTSSLFNYIIKRNRKLSKTYILSSDN--QKIYVTG--FNNQSLD-NV---KKVS
AY077836_80028..80786        --MDNYYTSSLFNYIIKRNRKLSKTYILSSDN--QKIYVTG--FNNQSLD-NV---KKVS
AY077832_80094..80852        --MDNYYPSSLFNDIIKRNRKLSKTYILSSNN--QKIYVTG--FNNQSLD-NV---KKVS
AY077833_80197..80955        --MDNYYPSSLFNDIIKRNRKLSKTYILSSNN--QKIYVTG--FNNQSLD-NV---KKVS
AY077834_80003..80761        --MDNYYPSSLFNDIIKRNRKLSKTYILSSNN--QKIYVTG--FNNQSLD-NV---KKVS
AF409138_80409..81011        --MDNYYPSSLFNGIIKRNRKLSKTYILSSNN--QKIYVTG--FNNQSLD-NI---KKVS
AF409137_80536..81297        --MDNYYPSSLFNDIIKRNRKLSKTYILSSNN--QKIYVTG--FNNQSLD-NV---KKVS
AF325528_80536..81297        --MDNYYPSSLFNDIIKRNRKLSKTYILSSNN--QKIYVTG--FNNQSLD-NV---KKVS
AF063866_129561..130430      -----------------MSSQIYEIETYSEKRIIEIKNFYG----FENIP-EP--SKNTT
AF250284_58496..59326        MTLVKHNTMHNFLHSKSNISELDYSIESSSER--RDIIIKK--YDTLNIKNYN---RKTS
                                                                                         

U60315_117721..118359        VFAVCVTRDGVPLVGVRRTSFAYQAVT--------LRR-R--------------------
DQ356948_139425..140120      LFGLCLTTDRVPIVGVRRTSFTYQNK---------WLS-R--------------------
AY318871_86088..86786        VFAVCITADGIPIIGIRRTSFMYQSI---------ISKRR--------------------
AF198100_58126..58821        IFALCITSDNIPIIGIRRTSFMYQSV---------ISK-R--------------------
X17202_10230..10463          IFALCITSDNIPIIGIRRTSFMYQSV---------ISK-R--------------------
DQ011157_103743..104384      VFAACITSDGYPLIGARRTSFAFQAI---------LSQ-Q--------------------
AY741551_103736..104377      VFAACITSDGYPLIGARRTSFAFQAI---------LSQ-Q--------------------
DQ011153_103743..104384      VFAACITSDGYPLIGARRTSFAFQAI---------LSQ-Q--------------------
AF380138_104072..104713      VFAACITSDGYPLIGARRTSFAFQAI---------LSQ-Q--------------------
AY753185_103975..104616      VFAACITSDGYPLIGARRTSFAFQAI---------LSQ-Q--------------------
DQ011155_104187..104828      VFAACITSDGYPLIGARRTSFAFQAI---------LSQ-Q--------------------
AY603973_103732..104373      VFAACITSDGYPLIGARRTSFAFQAI---------LSQ-Q--------------------
DQ011154_104206..104847      VFAACITSDGYPLIGARRTSFAFQAI---------LSQ-Q--------------------
DQ011156_104208..104849      VFAACITSDGYPLIGARRTSFAFQAI---------LSQ-Q--------------------
Y16780_95879..96520          VFAACITSDGYPLIGARRTSFAFQAI---------LSQ-Q--------------------
X67119_44759..45400          VFAACITSDGYPLIGARRTSFAFQAI---------LSQ-Q--------------------
X69198_94874..95515          VFAACITSDGYPLIGARRTSFAFQAI---------LSQ-Q--------------------
L22579_95504..96145          VFAACITSDGYPLIGARRTSFAFQAI---------LSQ-Q--------------------
AF012825_112831..113472      VFAACITSDGYPLIGARRTSFAFQAI---------LSQ-Q--------------------
AY603355_93057..93698        VFAACITSDGYPLIGARRTSFAFQAI---------LSQ-Q--------------------
U94848_98847..99488          VFAACITSDGYPLIGARRTSFAFQAI---------LSQ-Q--------------------
AY678277_106654..107295      VFAACITSDGYPLIGARRTSFAFQAI---------LSQ-Q--------------------
M35027_107162..107803        VFAACITSDGYPLIGARRTSFAFQAI---------LSQ-Q--------------------
DQ377945_109401..110042      VFAACITSDGYPLIGARRTSFAFQAI---------LSQ-Q--------------------
AY313847_106845..107486      VFAACITSDGYPLIGARRTSFAFQAI---------LSQ-Q--------------------
AY313848_106890..107531      VFAACITSDGYPLIGARRTSFAFQAI---------LSQ-Q--------------------
AY678275_106654..107295      VFAACITSDGYPLIGARRTSFAFQAI---------LSQ-Q--------------------
AY678276_106539..107177      VFAACITSDGYPLIGARRTSFAFQAI---------LSQ-Q--------------------
AF438165_106883..107524      VFAACITSDGYPLIGARRTSFAFQAI---------LSQ-Q--------------------
AY009089_105093..105734      VFAACITSDGYPLIGARRTSFAFQAI---------LSQ-Q--------------------
AF482758_120763..121404      VFAACITSDGYPLIGARRTSFAFQAI---------LSQ-Q--------------------
AY484669_108798..109439      VFAACITSDGYPLIGARRTSFAFQAI---------LSQ-Q--------------------
AY243312_104017..104658      VFAACITSDGYPLIGARRTSFAFQAI---------LSQ-Q--------------------
X94355_120278..120919        VFAACITSDGYPLIGARRTSFAFQAI---------LSQ-Q--------------------
AF095689_103586..104227      VFAACITSDGYPLIGARRTSFAFQAI---------LSQ-Q--------------------
M15058_10172..10813          VFAACITSDGYPLIGARRTSFAFQAI---------LSQ-Q--------------------
AF170722_81888..82508        VFAICVTVDNKPIVAARRSSFVFQEI---------TMN-M--------------------
AF170726_82685..83305        VFAICVTADNKPIVAARRSSFVFQEM---------IMN-M--------------------
AF410153_78507..79148        VFAICITSDNKPIVAARRSSFVFQET---------MSQ-R--------------------
AY077832_79414..80091        VFAICITSDGKPLIAARRNSFAFQEI---------MSQ-R--------------------
AY077833_79517..80194        VFAICITSDGKPLIAARRNSFAFQEI---------MSQ-R--------------------
AY077834_79323..80000        VFAICITSDGKPLIAARRNSFAFQEI---------MSQ-R--------------------
AF409138_79767..80399        VFAICITSDGKPLIAARRNSFAFQEI---------MSQ-R--------------------
AY077835_79324..79962        VFAICITSDGKPLIAARRNSFAFQEI---------MSQ-R--------------------
AY077836_79387..80025        VFAICITSDGKPLIAARRNSFAFQEI---------MSQ-R--------------------
AF409137_79895..80536        VFAICITSDGKPLIAARRNSFAFQEI---------MSQ-R--------------------
AF325528_79895..80536        VFAICITSDGKPLIAARRNSFAFQEI---------MSQ-R--------------------
AY689436_88411..89043        VFAICITSDNKPIIAARRTSFVFQEI---------MSQ-R--------------------
AY689437_91463..92095        VFAICITSDNKPIIAARRTSFVFQEI---------MSQ-R--------------------
AY386371_75194..75859        VFAICITSDNKPLIAARRTSFAFQEI---------MMQ-R--------------------
AJ293568_80780..81418        VFAICITSDNKPLIAARRTSFAFQEI---------MTQ-R--------------------
DQ356948_140080..140829      FGCILRTLDNCVVLCRRRHTFVYSAI---------TGSKK--------------------
AY386265_74389..75060        ICAVLTTTDGLVVACRRRLSFLSTEL---------AET-R--------------------
AX754989_73540..74214        ICAVLTTTDGLVVACRRRYSFLSSEL---------AET-R--------------------
AY386263_73174..73848        ICAVLTTTDGLVVACRRRYSFLSSEL---------AET-R--------------------
DQ184476_73546..74220        ICAVLTTTDGLVVACRRRYSFLSSEL---------AET-R--------------------
AY386264_74307..74981        ICAVLTTTDGLVVACRRRYSFLSSEL---------AET-R--------------------
AJ005163_2552..3229          VIGIMKTIDDKFVLCHRYNSFLFSEI---------AFT-K--------------------
AF198100_57465..58142        VIGIMKTIDDKFVLCHRYNSFLFSEI---------AFT-K--------------------
AJ581527_58103..58780        VIGIMKTIDDKFVLCHRYNSFLFSEI---------AFT-K--------------------
A14468_1971..2648            VIGIMKTIDDKFVLCHRYNSFLFSEI---------AFT-K--------------------
AY318871_85412..86104        VIGVIKTMDNKFILCHRNNSFLFTEI---------LLS-R--------------------
U60315_118356..119045        VGGILMTADGKFLVCQRRRSFLFSEI---------RSS-R--------------------
AF012825_113469..114221      VSAILLTNDNKILVCNRRDSFLYSEI---------IRT-R--------------------
DQ011157_104381..105127      VSAILLTTDNKILVCNRRDSFLYSEI---------IRT-R--------------------
AY741551_104374..105120      VSAILLTTDNKILVCNRRDSFLYSEI---------IRT-R--------------------
DQ011153_104381..105127      VSAILLTTDNKILVCNRRDSFLYSEI---------IRT-R--------------------
AF380138_104710..105456      VSAILLTTDNKILVCNRRDSFLYSEI---------IRT-R--------------------
AY753185_104613..105359      VSAILLTTDNKILVCNRRDSFLYSEI---------IRT-R--------------------
DQ011155_104825..105571      VSAILLTTDNKILVCNRRDSFLYSEI---------IRT-R--------------------
AY603973_104370..105116      VSAILLTTDNKILVCNRRDSFLYSEI---------IRT-R--------------------
DQ011154_104844..105590      VSAILLTTDNKILVCNRRDSFLYSEI---------IRT-R--------------------
DQ011156_104846..105592      VSAILLTTDNKILVCNRRDSFLYSEI---------IRT-R--------------------
AF095689_104464..104970      ------------------------------------------------------------
AY484669_109436..110182      VSAILLTTDNKILVCNRRDSFLYSEI---------IRT-R--------------------
DQ377945_110039..110785      VSAILLTTDNKILVCNRRDSFLYSEI---------IRT-R--------------------
AY313847_107483..108229      VSAILLTTDNKILVCNRRDSFLYSEI---------IRT-R--------------------
AY313848_107528..108274      VSAILLTTDNKILVCNRRDSFLYSEI---------IRT-R--------------------
X67119_45397..46143          VSAILLTTDNKILVCNRRDSFLYSEI---------IRT-R--------------------
X69198_95512..96258          VSAILLTTDNKILVCNRRDSFLYSEI---------IRT-R--------------------
U94848_99485..100231         VSAILLTTDNKILVCNRRDSFLYSEI---------IRT-R--------------------
AY603355_93695..94441        VSAILLTTDNKILVCNRRDSFLYSEI---------IRT-R--------------------
AY678277_107292..108038      VSAILLTTDNKILVCNRRDSFLYSEI---------IRT-R--------------------
AY678275_107292..108038      VSAILLTTDNKILVCNRRDSFLYSEI---------IRT-R--------------------
AY678276_107177..107920      VSAILLTTDNKILVCNRRDSFLYSEI---------IRT-R--------------------
AF438165_107521..108267      VSAILLTTDNKILVCNRRDSFLYSEI---------IRT-R--------------------
AY009089_105731..106477      VSAILLTTDNKILVCNRRDSFLYSEI---------IRT-R--------------------
AY243312_104655..105401      VSAILLTTDNKILVCNRRDSFLYSEI---------IRT-R--------------------
M15058_10810..11556          VSAILLTTDNKILVCNRRDSFLYSEI---------IRT-R--------------------
M35027_107800..108546        VSAILLTTDNKILVCNRRDSFLYSEI---------IRT-R--------------------
AY188512_1..310              ---ILLTTDNKILVCNRRDSFLYSEI---------IRT-R--------------------
AF482758_121401..122147      VSAILLTTDNKILVCNRRDSFLYSEI---------IRT-R--------------------
AF095689_104224..104421      VSAILLTTDNKILVCN--------------------------------------------
Y16780_96517..97263          VSAILLTTDNKILVCNRRDSFLYSEI---------IRT-R--------------------
L22579_96142..96888          VSAILLTTDNKILVCNRRDSFLYSEI---------IRT-R--------------------
X94355_120916..121662        VSAILLTTDNKILVCNRRDSFLYSEI---------IRT-R--------------------
AF170722_82505..83287        ICLILSTLDNKFIACSRKHSFLYSEI---------VRC-R--------------------
AF170726_83302..84081        ICLILSTLDNKFIACSRKHSFLYSEI---------VRC-R--------------------
AF410153_79145..79873        ICALILTSDNKYIACYRKHSFLYTEI---------IRS-R--------------------
AY386371_75856..76572        VCAILVTSDNKYIACSRNSSFLFSEI---------IRS-K--------------------
AJ293568_81415..82182        ICAILLTSDNKYIACSRNSSFLFNEI---------IRS-K--------------------
AY689436_89046..89795        ICAVLLTRDNKFIGCSRKNSFLYTEI---------VRS-K--------------------
AY689437_92098..92847        ICAVLLTRDNKFIGCSRKNSFLYTEI---------VRS-K--------------------
AY077835_79965..80723        ISIVMLTSDNKFLACSRRHSFLFTEI---------IRS-K--------------------
AY077836_80028..80786        ISIVMLTSDNKFLACSRRHSFLFTEI---------IRS-K--------------------
AY077832_80094..80852        ISIVMLTSDNKFLACSRRHSFLFTEI---------IRS-K--------------------
AY077833_80197..80955        ISIVMLTSDNKFLACSRRHSFLFTEI---------IRS-K--------------------
AY077834_80003..80761        ISIVMLTSDNKFLACSRRHSFLFTEI---------IRS-K--------------------
AF409138_80409..81011        ISIVMLTSDNKFLACSRRHSFLFTEI---------IRS-K--------------------
AF409137_80536..81297        ISIVMLTSDNKFLACSRRHSFLFTEI---------IRS-K--------------------
AF325528_80536..81297        ISIVMLTSDNKFLACSRRHSFLFTEI---------IRS-K--------------------
AF063866_129561..130430      FNIVFITADDKIVFGKRKDSYYFDILHRLTIKKKEVSN-TTLRYFCCLFQNLNIDEKFYI
AF250284_58496..59326        FNAILITSDNKIIIAERKFSYYMDTIYI-------ISTYK----NISDDILETFIKLFDK
                                                                                         

U60315_117721..118359        -----NANITPVARELLRYMYASELK--------DI--------------------YSRL
DQ356948_139425..140120      ----RRGEQLVMKYIDFKYVYPKEIK--------DI--------------------RARL
AY318871_86088..86786        ----SFSEILAVDISHLKYMYNNEIK--------EIC-------------------IRSI
AF198100_58126..58821        ---RSFSEILAVDINHLKYMYNNEIK--------EI--------------------CIRS
X17202_10230..10463          ------------------------------------------------------------
DQ011157_103743..104384      ----NSDSIFRVSTKLLRFMYYNELR--------EI--------------------FRRL
AY741551_103736..104377      ----NSDSIFRVSTKLLRFMYYNELR--------EI--------------------FRRL
DQ011153_103743..104384      ----NSDSIFRVSTKLLRFMYYNELR--------EI--------------------FRRL
AF380138_104072..104713      ----NSDSIFRVSTKLLRFMYYNELR--------EI--------------------FRRL
AY753185_103975..104616      ----NSDSIFRVSTKLLRFMYYNELR--------EI--------------------FRRL
DQ011155_104187..104828      ----NSDSIFRVSTKLLRFMYYNELR--------EI--------------------FRRL
AY603973_103732..104373      ----NSDSIFRVSTKLLRFMYYNELR--------EI--------------------FRRL
DQ011154_104206..104847      ----NSDSIFRVSTKLLRFMYYNELR--------EI--------------------FRRL
DQ011156_104208..104849      ----NSDSIFRVSTKLLRFMYYNELR--------EI--------------------FRRL
Y16780_95879..96520          ----NSDSIFRVSTKLLRFMYYNELR--------EI--------------------FRRL
X67119_44759..45400          ----NSDSIFRVSTKLLRFMYYNELR--------EI--------------------FRRL
X69198_94874..95515          ----NSDSIFRVSTKLLRFMYYNELR--------EI--------------------FRRL
L22579_95504..96145          ----NSDSIFRVSTKLLRFMYYNELR--------EI--------------------FRRL
AF012825_112831..113472      ----NSDSIFRVSTKLLRFMYYNELR--------EI--------------------FRRL
AY603355_93057..93698        ----NSDSIFRVSTKLLRFMYYNELR--------EI--------------------FRRL
U94848_98847..99488          ----NSDSIFRVSTKLLRFMYYNELR--------EI--------------------FRRL
AY678277_106654..107295      ----NSDSIFRVSTKLLRFMYYNELR--------EI--------------------FRRL
M35027_107162..107803        ----NSDSIFRVSTKLLRFMYYNELR--------EI--------------------FRRL
DQ377945_109401..110042      ----NSDSIFRVSTKLLRFMYYNELR--------EI--------------------FRRL
AY313847_106845..107486      ----NSDSIFRVSTKLLRFMYYNELR--------EI--------------------FRRL
AY313848_106890..107531      ----NSDSIFRVSTKLLRFMYYNELR--------EI--------------------FRRL
AY678275_106654..107295      ----NSDSIFRVSTKLLRFMYYNELR--------EI--------------------FRRL
AY678276_106539..107177      ----NSDSIFRVSTKLLRFMYYNELR--------EI--------------------FRRL
AF438165_106883..107524      ----NSDSIFRVSTKLLRFMYYNELR--------EI--------------------FRRL
AY009089_105093..105734      ----NSDSIFRVSTKLLRFMYYNELR--------EI--------------------FRRL
AF482758_120763..121404      ----NSDSIFRVSTKLLRFMYYNELR--------EI--------------------FRRL
AY484669_108798..109439      ----NSDSIFRVSTKLLRFMYYNELR--------EI--------------------FRRL
AY243312_104017..104658      ----NSDSIFRVSTKLLRFMYYNELR--------EI--------------------FRRL
X94355_120278..120919        ----NSDSIFRVSTKLLRFMYYNELR--------EI--------------------FRRL
AF095689_103586..104227      ----NSDSIFRVSTKLLRFMYYNELR--------EI--------------------FRRL
M15058_10172..10813          ----NSDSIFRVSTKLLRFMYYNELR--------EI--------------------FRRL
AF170722_81888..82508        ----NPPIVVTISKHLTNYMYNNEIK--------EI--------------------KRKL
AF170726_82685..83305        ----NPPIVVTISKHLTNYMYNNEIK--------EI--------------------KRKL
AF410153_78507..79148        ---TSPTSTLKVSKHLLKYMYPNEIK--------EI--------------------FRRL
AY077832_79414..80091        ---VSPTSILKVSKHLLKYMYNNEIK--------EI--------------------QRRL
AY077833_79517..80194        ---VSPTSILKVSKHLLKYMYNNEIK--------EI--------------------QRRL
AY077834_79323..80000        ---VSPTSILKVSKHLLKYMYNNEIK--------EI--------------------QRRL
AF409138_79767..80399        ---VSPTSILKVSKHLLKYMYNNEIK--------EI--------------------QRRL
AY077835_79324..79962        ---VLPTSILKVSKHLLKYMYNNEIK--------EI--------------------QRRL
AY077836_79387..80025        ---VLPTSILKVSKHLLKYMYNNEIK--------EI--------------------QRRL
AF409137_79895..80536        ---VSPTSILKVSKHLLKYMYNNEIK--------EI--------------------QRRL
AF325528_79895..80536        ---VSPTSILKVSKHLLKYMYNNEIK--------EI--------------------QRRL
AY689436_88411..89043        ---KSPTSTLKVSKNLLRYMYNNEIK--------EI--------------------SRRL
AY689437_91463..92095        ---KSPTSTLKVSKNLLRYMYNNEIK--------EI--------------------SRRL
AY386371_75194..75859        ---KNPKATLFVKKSFLKYMYSNEIK--------EI--------------------NRRL
AJ293568_80780..81418        ---KNPNSTLSVKKSLLKYMYNNEIK--------EI--------------------NRRL
DQ356948_140080..140829      -------RVARNAYAYLAPNEAEALRGRGCRDREAA--------------------PRQ-
AY386265_74389..75060        -------SAAR--RVMLAARHADALS--------R-------------------------
AX754989_73540..74214        -------SPAR--RVLLATKHADALA----------------------------------
AY386263_73174..73848        -------SPAR--RVLLATKHADALA----------------------------------
DQ184476_73546..74220        -------SPAR--RVLLATKHADALA----------------------------------
AY386264_74307..74981        -------SPAR--RVLLATKHADALA----------------------------------
AJ005163_2552..3229          -------DKRR--KIRLFKKYSKYMS--------NI--------------------ERDI
AF198100_57465..58142        -------DKRR--KIRLFKKYSKYMS--------NI--------------------ERDI
AJ581527_58103..58780        -------DKRR--KIRLFKKYSKYMS--------NI--------------------ERDI
A14468_1971..2648            -------DKRR--KIRLFKKYSKYMS--------NI--------------------ERDI
AY318871_85412..86104        -------DRQR--KIHLFKQYSKYMS--------NS--------------------EREI
U60315_118356..119045        -------NLFR--RQRLFRMHSRFLG--------AC--------------------ERRA
AF012825_113469..114221      -------NMFR--KKRLFLNYSNYLN--------KQ--------------------ERSI
DQ011157_104381..105127      -------NMYR--KKRLFLNYSNYLN--------KQ--------------------ERSI
AY741551_104374..105120      -------NMYR--KKRLFLNYSNYLN--------KQ--------------------ERSI
DQ011153_104381..105127      -------NMYR--KKRLFLNYSNYLN--------KQ--------------------ERSI
AF380138_104710..105456      -------NMYR--KKRLFLNYSNYLN--------KQ--------------------ERSI
AY753185_104613..105359      -------NMYR--KKRLFLNYSNYLN--------KQ--------------------ERSI
DQ011155_104825..105571      -------NMYR--KKRLFLNYSNYLN--------KQ--------------------ERSI
AY603973_104370..105116      -------NMYR--KKRLFLNYSNYLN--------KQ--------------------ERSI
DQ011154_104844..105590      -------NMYR--KKRLFLNYSNYLN--------KQ--------------------ERSI
DQ011156_104846..105592      -------NMYR--KKRLFLNYSNYLN--------KQ--------------------ERSI
AF095689_104464..104970      --------MFR--KKRLFLNYSNYLN--------KQ--------------------ERSI
AY484669_109436..110182      -------NMFR--KKRLFLNYSNYLS--------KQ--------------------ERSI
DQ377945_110039..110785      -------NMFR--KKRLFLNYSNYLS--------KQ--------------------ERSI
AY313847_107483..108229      -------NMFR--KKRLFLNYSNYLS--------KQ--------------------ERSI
AY313848_107528..108274      -------NMFR--KKRLFLNYSNYLS--------KQ--------------------ERSI
X67119_45397..46143          -------NMSR--KKRLFLNYSNYLN--------KQ--------------------ERSI
X69198_95512..96258          -------NMSR--KKRLFLNYSNYLN--------KQ--------------------ERSI
U94848_99485..100231         -------NMSR--KKRLFLNYSNYLS--------KQ--------------------ERSI
AY603355_93695..94441        -------NMSR--KKRLFLNYSNYLS--------KQ--------------------ERSI
AY678277_107292..108038      -------NMFR--KKRLFLNYSNYLN--------KQ--------------------ERSI
AY678275_107292..108038      -------NMFR--KKRLFLNYSNYLN--------KQ--------------------ERSI
AY678276_107177..107920      -------NMFR--KKRLFLNYSNYLN--------KQ--------------------ERSI
AF438165_107521..108267      -------NMSR--KKRLFLNYSNYLN--------KQ--------------------ERSI
AY009089_105731..106477      -------NMSR--KKRLFLNYSNYLN--------KQ--------------------ERSI
AY243312_104655..105401      -------NMFR--KKRLFLNYSNYLN--------KQ--------------------ERSI
M15058_10810..11556          -------NMFR--KKRLFLNYSNYLN--------KQ--------------------ERSI
M35027_107800..108546        -------NMFR--KKRLFLNYSNYLS--------KQ--------------------ERSI
AY188512_1..310              -------NMSR--KKRLFLNYSNYLN--------KQ--------------------ERSI
AF482758_121401..122147      -------NMSR--KKRLFLNYSNYLN--------KQ--------------------ERSI
AF095689_104224..104421      ------------------------------------------------------------
Y16780_96517..97263          -------NMSR--KKRLFLNYSNYLN--------KQ--------------------ERSI
L22579_96142..96888          -------NMSR--KKRLFLNYSNYLN--------KQ--------------------ERSI
X94355_120916..121662        -------NMSR--KKRLFLNYSNYLN--------KQ--------------------ERSI
AF170722_82505..83287        -------SVFR--KKRLFLTYTRFLK--------KK--------------------ERPF
AF170726_83302..84081        -------SVFR--KKRLFLTYTKFLK--------KI--------------------ERPF
AF410153_79145..79873        -------NVFR--KKRLFMKYAKYLR--------KK--------------------ERQY
AY386371_75856..76572        -------NQFR--KKRLFLKYPNYLK--------KT--------------------ERQI
AJ293568_81415..82182        -------NQFR--KKRLFLKYPNYLK--------KT--------------------ERQF
AY689436_89046..89795        -------NMFR--KERLFLKYTKYLK--------KI--------------------ERQL
AY689437_92098..92847        -------NMFR--KERLFLKYTKYLK--------KI--------------------ERQL
AY077835_79965..80723        -------NIFR--KRRLFLKYSNFLK--------KN--------------------ERII
AY077836_80028..80786        -------NIFR--KRRLFLKYSNFLK--------KN--------------------ERII
AY077832_80094..80852        -------NIFR--KRRLFLKYSNFLK--------KN--------------------ERII
AY077833_80197..80955        -------NIFR--KRRLFLKYSNFLK--------KN--------------------ERII
AY077834_80003..80761        -------NIFR--KRRLFLKYSNFLK--------KN--------------------ERII
AF409138_80409..81011        -------NIFR--KRRLFLKYSNFLK--------KN--------------------ERII
AF409137_80536..81297        -------NIFR--KRRLFLKYSNFLK--------KN--------------------ERII
AF325528_80536..81297        -------NIFR--KRRLFLKYSNFLK--------KN--------------------ERII
AF063866_129561..130430      LKGIPKDSRYKNIIKFISTHFGNFLEYLKKNNKIKDIDKIMLLNCNDNNKLTKYHYFTKL
AF250284_58496..59326        LTNKEKYNIYN--KKRINKKYISIINFIEVYFDGNI--------------------NHKY
                                                                                         

U60315_117721..118359        PRSCRLR-----------APEGVRF------------EE--LVLLGGCLH-KQESVTECL
DQ356948_139425..140120      ATAAELP------SNDG-------F------------EE--LTLLGGSVRNRRETIEKCI
AY318871_86088..86786        -TPFTFS-----GFDS--------F------------EE--LVLLGGKVK-NKESIYQCL
AF198100_58126..58821        -------------IVPFTYSGFNNF------------EE--LVLLGGRVK-NKESIYQCL
X17202_10230..10463          ------------------------------------------------------------
DQ011157_103743..104384      -RKGSIN-----NIDPH-------F------------EE--LILLGGKLD-KKESIKDCL
AY741551_103736..104377      -RKGSIN-----NIDPH-------F------------EE--LILLGGKLD-KKESIKDCL
DQ011153_103743..104384      -RKGSIN-----NIDPH-------F------------EE--LILLGGKLD-KKESIKDCL
AF380138_104072..104713      -RKGSIN-----NIDPH-------F------------EE--LILLGGKLD-KKESIKDCL
AY753185_103975..104616      -RKGSIN-----NIDPH-------F------------EE--LILLGGKLD-KKESIKDCL
DQ011155_104187..104828      -RKGSIN-----NIDPH-------F------------EE--LILLGGKLD-KKESIKDCL
AY603973_103732..104373      -RKGSIN-----NIDPH-------F------------EE--LILLGGKLD-KKESIKDCL
DQ011154_104206..104847      -RKGSIN-----NIDPH-------F------------EE--LILLGGKLD-KKESIKDCL
DQ011156_104208..104849      -RKGSIN-----NIDPH-------F------------EE--LILLGGKLD-KKESIKDCL
Y16780_95879..96520          -RKGSIN-----NIDPH-------F------------EE--LILLGGKLD-KKESIKDCL
X67119_44759..45400          -RKGSIN-----NIDPH-------F------------EE--LILLGGKLD-KKESIKDCL
X69198_94874..95515          -RKGSIN-----NIDPH-------F------------EE--LILLGGKLD-KKESIKDCL
L22579_95504..96145          -RKGSIN-----NIDPH-------F------------EE--LILLGGKLD-KKESIKDCL
AF012825_112831..113472      -RKGSIN-----NIDPH-------F------------EE--LILLGGKLD-KKESIKDCL
AY603355_93057..93698        -RKGSIN-----DIDPH-------F------------EE--LILLGGKLD-KKESIKDCL
U94848_98847..99488          -RKGSIN-----DIDPH-------F------------EE--LILLGGKLD-KKESIKDCL
AY678277_106654..107295      -RKGSIN-----NIDPH-------F------------EE--LILLGGKLD-KKESIKDCL
M35027_107162..107803        -RKGSIN-----NIDPH-------F------------EE--LILLGGKLD-KKESIKDCL
DQ377945_109401..110042      -RKGSIN-----NIDPH-------F------------EE--LILLGGKLD-KKESIKDCL
AY313847_106845..107486      -RKGSIN-----NIDPH-------F------------EE--LILLGGKLD-KKESIKDCL
AY313848_106890..107531      -RKGSIN-----NIDPH-------F------------EE--LILLGGKLD-KKESIKDCL
AY678275_106654..107295      -RKGSIN-----NIDPH-------F------------EE--LILLGGKLD-KKESIKDCL
AY678276_106539..107177      -RKGSIN-----NIDPH-------F------------EE--LILLGGKLD-KKESIKDCL
AF438165_106883..107524      -RKGSIN-----NIDPH-------F------------EE--LILLGGKLD-KKESIKDCL
AY009089_105093..105734      -RKGSIN-----NIDPH-------F------------EE--LILLGGKLD-KKESIKDCL
AF482758_120763..121404      -RKGSIN-----NIDPH-------F------------EE--LILLGGKLD-KKESIKDCL
AY484669_108798..109439      -RKGSIN-----NIDPH-------F------------EE--LILLGGKLD-KKESIKDCL
AY243312_104017..104658      -RKGSIN-----NIDPH-------F------------EE--LILLGGKLD-KKESIKDCL
X94355_120278..120919        -RKGSIN-----NIDPH-------F------------EE--LILLGGKLD-KKESIKDCL
AF095689_103586..104227      -RKGSIN-----NIDPH-------F------------EE--LILLGGKLD-KKESIKDCL
M15058_10172..10813          -RKGSIN-----NIDPH-------F------------EE--LILLGGKLD-KKESIKDCL
AF170722_81888..82508        -QKGSAP------IYKTS------F------------EE--LILLGGKLN-KSETIDDCI
AF170726_82685..83305        -QKGSVY------IPRNS------F------------EE--LILLGGKLN-KSETIDECI
AF410153_78507..79148        -QKGSIN-------DRYILSNC--F------------EE--IILLGGRLN-KSESINDCL
AY077832_79414..80091        -LKGSYL-NVSQMTNNS-------F------------EE--LILLGGKIN-KYESISDCL
AY077833_79517..80194        -LKGSYL-NVSQMTNNS-------F------------EE--LILLGGKIN-KYESISDCL
AY077834_79323..80000        -LKGSYL-NVSQMTNNS-------F------------EE--LILLGGKIN-KYESISDCL
AF409138_79767..80399        -LKGSYL-----NVSQMTNNS---F------------EE--LILLGGKIN-KSESISDCL
AY077835_79324..79962        -LKGSYL-----NVSQMTNNS---F------------EE--LILLGGKIN-KSESISDCL
AY077836_79387..80025        -LKGSYL-----NVSQMTNNS---F------------EE--LILLGGKIN-KSESISDCL
AF409137_79895..80536        -LKGSYL-----NVSQMTNNS---F------------EE--LILLGGKIN-KSESISECL
AF325528_79895..80536        -LKGSYL-----NVSQMTNNS---F------------EE--LILLGGKIN-KSESISECL
AY689436_88411..89043        -KKGIIL-INN--INSS-------F------------EE--LILLGGKIN-KSESVNECL
AY689437_91463..92095        -KKGIIL-INN--INSS-------F------------EE--LILLGGKIN-KSESVNECL
AY386371_75194..75859        -DNGYIV-----SFNPL-------F------------EE--LILLGGKID-KYESVNDCL
AJ293568_80780..81418        -ENGNIV-----SFNPL-------F------------EE--LILLGGKIN-KSESVNDCL
DQ356948_140080..140829      -RSGAAD-------ETSATDGERRLTAAAATAASAGGRD--IIFPGGRAK-RDESVEDCL
AY386265_74389..75060        -IGASRS-----------------R------------DD--VMFPGGAPL-PGETFVDCV
AX754989_73540..74214        -RLGAAR--------PR--------------------DD--VMFPGGAPL-SGESPLACV
AY386263_73174..73848        -RLGAAR--------PR--------------------DD--VMFPGGAPL-SGESPLACV
DQ184476_73546..74220        -RLGAAR--------PR--------------------DD--VMFPGGAPL-SGESPLACV
AY386264_74307..74981        -RLGAAR----------------PR------------DD--VMFPGGAPL-SGESPLACV
AJ005163_2552..3229          -LSYKLS------LPNNYNTNH---------------ID--IIFPGGKIK-DLESITNCL
AF198100_57465..58142        -LSYKLS------LPNNYNTN---H------------ID--IIFPGGKIK-DLESITNCL
AJ581527_58103..58780        -LSYKLS------LPNNYNTN---H------------ID--IIFPGGKIK-DLESITNCL
A14468_1971..2648            -LSYKLS------LPNNYNTN---H------------ID--IIFPGGKIK-DLESITNCL
AY318871_85412..86104        -LSYRLS------LPNK---YIYNH------------TD--IILPGGKIE-GKEGITNCL
U60315_118356..119045        -LSAELA------LPSEHANH---H------------VD--LIFPGGAPR-AREGALECL
AF012825_113469..114221      -LSSFFS------LDPATTDND--R------------ID--AIYPGGIPK-RGENVLECL
DQ011157_104381..105127      -LSSFFS------LDPATADND--R------------IN--AIYPGGIPK-RGENVPECL
AY741551_104374..105120      -LSSFFS------LDPATADND--R------------IN--AIYPGGIPK-RGENVPECL
DQ011153_104381..105127      -LSSFFS------LDPATADND--R------------IN--AIYPGGIPK-RGENVPECL
AF380138_104710..105456      -LSSFFS------LDPATADND--R------------IN--AIYPGGIPK-RGENVPECL
AY753185_104613..105359      -LSSFFS------LDPATADND--R------------IN--AIYPGGIPK-RGENVPECL
DQ011155_104825..105571      -LSSFFS------LDPATADND--R------------IN--AIYPGGIPK-RGENVPECL
AY603973_104370..105116      -LSSFFS------LDPATADND--R------------IN--AIYPGGIPK-RGENVPECL
DQ011154_104844..105590      -LSSFFS------LDPATADND--R------------IN--AIYPGGIPK-RGENVPECL
DQ011156_104846..105592      -LSSFFS------LDPATADND--R------------IN--AIYPGGIPK-RGENVPECL
AF095689_104464..104970      -LSSFFS------LDPATADND--R------------ID--AIYPGGIPK-RGENVPECL
AY484669_109436..110182      -LSSFFS------LYPATADND--R------------ID--AIYPGGIPK-RGENVPECL
DQ377945_110039..110785      -LSSFFS------LYPATADND--R------------ID--AIYPGGIPK-RGENVPECL
AY313847_107483..108229      -LSSFFS------LYPATADND--R------------ID--AIYPGGIPK-RGENVPECL
AY313848_107528..108274      -LSSFFS------LYPATADND--R------------ID--AIYPGGIPK-RGENVPECL
X67119_45397..46143          -LSSFFS------LDPATIDND--R------------ID--AIYPGGILK-RGENVPECL
X69198_95512..96258          -LSSFFS------LDPATIDND--R------------ID--AIYPGGILK-RGENVPECL
U94848_99485..100231         -LSSFFS------LDPATTDND--R------------ID--AIYPGGIPK-RGENVPECL
AY603355_93695..94441        -LSSFFS------LDPATTDND--R------------ID--AIYPGGIPK-RGENVPECL
AY678277_107292..108038      -LSSFFS------LDPATTDND--R------------ID--AIYPGGIPK-RGENVPECL
AY678275_107292..108038      -LSSFFS------LDPATTDND--R------------ID--AIYPGGIPK-RGENVPECL
AY678276_107177..107920      -LSSFFS------LDPATTDND--R------------ID--AIYPGGIPK-RGENVPECL
AF438165_107521..108267      -LSSFFS------LDTATADND--R------------ID--AIYPGGIPK-RGENVPECL
AY009089_105731..106477      -LSSFFS------LDTATADND--R------------ID--AIYPGGIPK-RGENVPECL
AY243312_104655..105401      -LSSFFS------LDPATADND--R------------ID--AIYPGGIPK-RGENVPECL
M15058_10810..11556          -LSSFFS------LDPATADND--R------------ID--AIYPGGIPK-RGENVPECL
M35027_107800..108546        -LSSFFS------LYPATADND--R------------ID--AIYPGGIPK-RGENVPECL
AY188512_1..310              -LSSFFS------LYPATADND--R------------ID--AIYPGGIPK-RGENVPECL
AF482758_121401..122147      -LSSFFS------LYPATTDND--R------------ID--AIYPGGIPK-RGENVPECL
AF095689_104224..104421      ------------------------------------------------------------
Y16780_96517..97263          -LSSFFS------LDPATADND--R------------ID--AIYPGGIPK-RGENVPECL
L22579_96142..96888          -LSSFFS------LDPATADND--R------------ID--AIYPGGIPK-RGENVPECL
X94355_120916..121662        -LSSFFS------LDPATADND--R------------ID--AIYPGGIPK-RGENVPECL
AF170722_82505..83287        -LSSKLN------VPLDDPGTE--H------------ND--IIFPGGLPK-NEEDPIMCL
AF170726_83302..84081        -LSSKLN------VPLDDPGTE--H------------ND--IIFPGGLPK-NEEDPIMCL
AF410153_79145..79873        -LLNELN------IDNSLTNETNDH------------RN--IIFPGGQPK-IGEDFFLCL
AY386371_75856..76572        -LSSELNIKLSHDIEKD-------Y------------SN--IIFPGGMPK-NGENVLSCL
AJ293568_81415..82182        -LSSELN------IKLS-YDIEKDY------------SN--IIFPGGIPK-NGENVLTCL
AY689436_89046..89795        -LSLELN------LNIADSDED--H------------NN--IIFPGGIPR-SGEDPLECL
AY689437_92098..92847        -LSLELN------LNIADSDED--H------------NN--IIFPGGIPR-SGEDPLECL
AY077835_79965..80723        -LSSELD------VKLSSSDYENDF------------SN--IIFPGGVIR-NEEDVIKCL
AY077836_80028..80786        -LSSELD------VKLSSSDYENDF------------SN--IIFPGGVIR-NEEDVIKCL
AY077832_80094..80852        -LSSELD------IKLSSSDYENDF------------SN--IIFPGGVIR-NEEDVIKCL
AY077833_80197..80955        -LSSELD------IKLSSSDYENDF------------SN--IIFPGGVIR-NEEDVIKCL
AY077834_80003..80761        -LSSELD------IKLSSSDYENDF------------SN--IIFPGGVIR-NEEDVIKCL
AF409138_80409..81011        -LSSELD------IKLSSSDHENDF------------SN--IIFPGGVIR-NEEDVIKCL
AF409137_80536..81297        -LSSKLD------IKLSSSDHENDF------------SN--IIFPGGVIR-NEEDVIKCL
AF325528_80536..81297        -LSSELD------IKLSSSDHENDF------------SN--IIFPGGVIR-NEEDVIKCL
AF063866_129561..130430      YIDDNIN-KYFNIIDYKDINNRTKK------------INKTLVLPGGKPI-NKESIIDTI
AF250284_58496..59326        -LQYLYNVKSRIILNNNFR-----Y------------RDKFLILPGGKKN-NNENINEVI
                                                                                         

U60315_117721..118359        AREIREESD------SRLSARRFGARALKICIFDKLLTKQYSGYCMLCFVEQRLDDVQHA
DQ356948_139425..140120      HREIAEETD------DSLRIGTITDVACAIDILDKSTGKTFRGYCILCLLNQPYSDVPKD
AY318871_86088..86786        SRELAEESD------EMITIKSFGNNVLKLCIEDKILFRRFHGYCIICVIDQEYEEI-KK
AF198100_58126..58821        SRELSEESD------GILTIKTFGNKILKLTIEDKILRRTFYGYCIVCFIDQLYSEIIKP
X17202_10230..10463          ---------RS-------------------------------------------------
DQ011157_103743..104384      RRELKEESD------EHITVKEFGNVILKLTTSDKLFNKVYIGYCMACFINQSLEDLSHT
AY741551_103736..104377      RRELKEESD------EHITVKEFGNVILKLTTSDKLFNKVYIGYCMACFINQSLEDLSHT
DQ011153_103743..104384      RRELKEESD------EHITVKEFGNVILKLTTSDKLFNKVYIGYCMACFINQSLEDLSHT
AF380138_104072..104713      RRELKEESD------EHITVKEFGNVILKLTTSDKLFNKVYIGYCMACFINQSLEDLSHT
AY753185_103975..104616      RRELKEESD------EHITVKEFGNVILKLTTSDKLFNKVYIGYCMACFINQSLEDLSHT
DQ011155_104187..104828      RRELKEESD------EHITVKEFGNVILKLTTSDKLFNKVYIGYCMACFINQSLEDLSHT
AY603973_103732..104373      RRELKEESD------EHITVKEFGNVILKLTTSDKLFNKVYIGYCMACFINQSLEDLSHT
DQ011154_104206..104847      RRELKEESD------EHITVKEFGNVILKLTTSDKLFNKVYIGYCMACFINQSLEDLSHT
DQ011156_104208..104849      RRELKEESD------EHITVKEFGNVILKLTTSDKLFNKVYIGYCMACFINQSLEDLSHT
Y16780_95879..96520          RRELKEESD------ERITVKEFGNVILKLTTQDKLFNKVYIGYCMSCFINQSLEDLSHT
X67119_44759..45400          RRELKEESD------ERITVKEFGNVILKLTTQDKLFNKVYIGYCMSCFINQSLEDLSHT
X69198_94874..95515          RRELKEESD------ERITVKEFGNVILKLTTQDKLFNKVYIGYCMSCFINQSLEDLSHT
L22579_95504..96145          RRELKEESD------ERITVKEFGNVILKLTTQDKLFNKVYIGYCMSCFINQSLEDLSHT
AF012825_112831..113472      KRELKEESD------ERITVKEFGNVILKLTTRDKLFNKVYIGYCMACFINQSLEDLSHT
AY603355_93057..93698        RRELKEESD------ERITVKEFGNVILKLTTRDKLFNKVYISYCMACFINQSLEDLSHT
U94848_98847..99488          RRELKEESD------ERITVKEFGNVILKLTTRDKLFNKVYISYCMACFINQSLEDLSHT
AY678277_106654..107295      RRELKEESD------ERITVKEFGNVILKLTTRDKLFNKVYISYCMACFINQSLEDLSHT
M35027_107162..107803        RRELKEESD------ERITVKEFGNVILKLTTRDKLFNKVYISYCMACFINQSLEDLSHT
DQ377945_109401..110042      RRELKEESD------ERITVKEFGNVILKLTTRDKLFNKVYISYCMACFINQSLEDLSHT
AY313847_106845..107486      RRELKEESD------ERITVKEFGNVILKLTTRDKLFNKVYISYCMACFINQSLEDLSHT
AY313848_106890..107531      RRELKEESD------ERITVKEFGNVILKLTTRDKLFNKVYISYCMACFINQSLEDLSHT
AY678275_106654..107295      RRELKEESD------ERITVKEFGNVILKLTTRDKLFNKVYISYCMACFINQSLEDLSHT
AY678276_106539..107177      RRELKEESD------ERITVKEFGNVILKLTTRDKLFNKVYISYCMACFINQSLEDLSHT
AF438165_106883..107524      RRELKEESD------ERITVKEFGNVILKLTTRDKLFNKVYIGYCMACFINQSLEDLSHT
AY009089_105093..105734      RRELKEESD------ERITVKEFGNVILKLTTRDKLFNKVYIGYCMACFINQSLEDLSHT
AF482758_120763..121404      RRELKEESD------ERITVKEFGNVILKLTTRDKLFNKVYIGYCMACFINQSLEDLSHT
AY484669_108798..109439      RRELKEESD------ERITVKEFGNVILKLTTRDKLFNKVYIGYCMACFINQSLEDLSHT
AY243312_104017..104658      RRELKEESD------ERITVKEFGNVILKLTTRDKLFNKVYIGYCMACFINQSLEDLSHT
X94355_120278..120919        RRELKEESD------ERITVKEFGNVILKLTTRDKLFNKVYIGYCMACFINQSLEDLSHT
AF095689_103586..104227      RRELKEESD------ERITVKEFGNVILKLTTRDKLFNKVYIGYCMACFINQSLEDLSHT
M15058_10172..10813          RRELKEESD------ERITVKEFGNVILKLTTRDKLFNKVYIGYCMACFINQSLEDLSHT
AF170722_81888..82508        RREIKEETD------SKLTIKSIGTTCVKITITDKLFNRKYVNYCKLCYIDELMEEVISF
AF170726_82685..83305        QREITEETD------AKLTIKSIGTACVKITITDKLFNRKYVNYCKLCYIHELMEEALSF
AF410153_78507..79148        YREIREESD------SKISIKHISNKFLKLTIFDKLFNKTYISYCTICYINESLYESTSS
AY077832_79414..80091        QREIQEESD------SNLTIKCFGNKCVKLTIFDKLFDKTYISYCTTCYITETISQAISS
AY077833_79517..80194        QREIQEESD------SKLTIKCFGNKCVKLTIFDKLFDKTYISYCTTCYITETISQAISS
AY077834_79323..80000        QREIQEESD------SKLTIKCFGNKCVKLTIFDKLFDKTYISYCTTCYITETISQAISS
AF409138_79767..80399        QREIQEESD------SNLTIKCFGNKCVKLTIFDKLFDKTYISYCTTCYITETISQAISS
AY077835_79324..79962        QREIQEESD------SNLTIKCFGNKCVKLTIFDKLFDKTYISYCTTCYITETISQAISS
AY077836_79387..80025        QREIQEESD------SNLTIKCFGNKCVKLTIFDKLFDKTYISYCTTCYITETISQAISS
AF409137_79895..80536        QREIQEESD------SNLTIKCFGNKCVKLTIFDKLFDKTYISYCTTCYITETISQAISS
AF325528_79895..80536        QREIQEESD------SNLTIKCFGNKCVKLTIFDKLFDKTYISYCTTCYITETISQAISS
AY689436_88411..89043        QREIQEESD------YHLTIKCFGQELIKISIYDKLFEKKYISYCKICYINETLSTILSF
AY689437_91463..92095        QREIQEESD------YHLTVKCFGQELIKISIYDKLFEKKYISYCKICHINETLSTILSF
AY386371_75194..75859        SREIREESDF------HLSIRQFGDKLLKLTIFDKLFNKTFISYCTTCFINESLEKSLSF
AJ293568_80780..81418        LREIQEESD------FHLSIKRFGNKLLKLTTFDKLFNKTFISYCTTCFINESLEKALSF
DQ356948_140080..140829      LREIQEELNI-----DRRHVSIYKEVFVYRNIYDKLLWRYFDSILLVAAVRLFSWEVRDN
AY386265_74389..75060        TREVEEETGI-----RRDQMRIDERMFVHAFIDDLVTGRDFDAIIFTGDLRLSSAEVERQ
AX754989_73540..74214        LREVEEETGL-----RGDQVSVDERLFVHAFIDDLVSGRDFDAIIFTGAVALSSAEVAKQ
AY386263_73174..73848        LREVEEETGL-----RGDQVSVDERLFVHAFIDDLVSGRDFDAIIFTGAVALSSAEVAKQ
DQ184476_73546..74220        LREVEEETGL-----RGDQVSVDERLFVHAFIDDLVSGRDFDAIIFTGAVALSSAEVAKQ
AY386264_74307..74981        LREVEEETGL-----RGDQVNVDERLFVHAFIDDLVSGRDFDAIIFTGAVALSSAEVAKQ
AJ005163_2552..3229          VREIKEELNI-----DSSYLAICKNCFVYGSIYDRLIDKDFEVIALYVETDLTSRQILNR
AF198100_57465..58142        VREIKEELNI-----DSSYLAICKNCFVYGSIYDRLIDKDFEVIALYVETDLTSRQILNR
AJ581527_58103..58780        VREIKEELNI-----DSSYLAICKNCFVYGSIYDRLIDKDFEVIALYVETDLTSRQILNR
A14468_1971..2648            VREIKEELNI-----DSSYLAICKNCFVYGSIYDRLIDKDFEVIALYVETDLTSRQILNR
AY318871_85412..86104        VREIKEELNI-----DASYLDVFEECFVHGIIHDKLIEKDFEFILLYVETKLTSEEVMEL
U60315_118356..119045        LREIKEETNI-----DREHVRIDERAFLHAYIADLLIDKQFDTVLFLGAVRLTCAQIRAV
AF012825_113469..114221      SREIKEEVNI-----DNSFVFIDTRFFIHGIIEDTIINKFFEVIFFVGRISLTSDQIIDT
DQ011157_104381..105127      SREIKEEVNI-----DNSFVFIDTRFFIHGIIEDTIINKFFEVIFFVGRISLTSDQIIDT
AY741551_104374..105120      SREIKEEVNI-----DNSFVFIDTRFFIHGIIEDTIINKFFEVIFFVGRISLTSDQIIDT
DQ011153_104381..105127      SREIKEEVNI-----DNSFVFIDTRFFIHGIIEDTIINKFFEVIFFVGRISLTSDQIIDT
AF380138_104710..105456      SREIKEEVNI-----DNSFVFIDTRFFIHGIIEDTIINKFFEVIFFVGRISLTSDQIIDT
AY753185_104613..105359      SREIKEEVNI-----DNSFVFIDTRFFIHGIIEDTIINKFFEVIFFVGRISLTSDQIIDT
DQ011155_104825..105571      SREIKEEVNI-----DNSFVFIDTRFFIHGIIEDTIINKFFEVIFFVGRISLTSDQIIDT
AY603973_104370..105116      SREIKEEVNI-----DNSFVFIDTRFFIHGIIEDTIINKFFEVIFFVGRISLTSDQIIDT
DQ011154_104844..105590      SREIKEEVNI-----DNSFVFIDTRFFIHGIIEDTIINKFFEVIFFVGRISLTSDQIIDT
DQ011156_104846..105592      SREIKEEVNI-----DNSFVFIDTRFFIHGIIEDTIINKFFEVIFFVGRISLTSDQIIDT
AF095689_104464..104970      SREIKEEVNI-----DNSFVFIDTRFFIHGIIEDTIINKFFEVIFFVGRISLTSDQIIDT
AY484669_109436..110182      SREIKEEVNI-----DNSFVFIDTRFFIHGIIEDTIINKFFEVIFFVGRISLTSDQIIDT
DQ377945_110039..110785      SREIKEEVNI-----DNSFVFIDTRFFIHGIIEDTIINKFFEVIFFVGRISLTSDQIIDT
AY313847_107483..108229      SREIKEEVNI-----DNSFVFIDTRFFIHGIIEDTIINKFFEVIFFVGRISLTSDQIIDT
AY313848_107528..108274      SREIKEEVNI-----DNSFVFIDTRFFIHGIIEDTIINKFFEVIFFVGRISLTSDQIIDT
X67119_45397..46143          SREIKEEVNI-----DNSFVFIDTRFFIHGIIEDTIINKFFEVIFFVGRISLTSDQIIDT
X69198_95512..96258          SREIKEEVNI-----DNSFVFIDTRFFIHGIIEDTIINKFFEVIFFVGRISLTSDQIIDT
U94848_99485..100231         SREIKEEVNI-----DNSFVFIDTRFFIHGIIEDTIINKFFEVIFFVGRISLTSDQIIDT
AY603355_93695..94441        SREIKEEVNI-----DNSFVFIDTRFFIHGIIEDTIINKFFEVIFFVGRISLTSDQIIDT
AY678277_107292..108038      SREIKEEVNI-----DNSFVFIDTRFFIHGIIEDTIINKFFEVIFFVGRISLTSDQIIDT
AY678275_107292..108038      SREIKEEVNI-----DNSFVFIDTRFFIHGIIEDTIINKFFEVIFFVGRISLTSDQIIDT
AY678276_107177..107920      SREIKEEVNI-----DNSFVFIDTRFFIHGIIEDTIINKFFEVIFFVGRISLTSDQIIDT
AF438165_107521..108267      SREIKEEVNI-----DNSFVFIDTRFFIHGIIEDTIINKFFEVIFFVGRISLTSDQIIDT
AY009089_105731..106477      SREIKEEVNI-----DNSFVFIDTRFFIHGIIEDTIINKFFEVIFFVGRISLTSDQIIDT
AY243312_104655..105401      SREIKEEVNI-----DNSFVFIDTRFFIHGIIEDTIINKFFEVIFFVGRISLTSDQIIDT
M15058_10810..11556          SREIKEEVNI-----DNSFVFIDTRFFIHGIIEDTIINKFFEVIFFVGRISLTSDQIIDT
M35027_107800..108546        SREIKEEVNI-----DNSFVFIDTRFFIHGIIEDTIINKFFEVIFFVGRISLTSDQIIDT
AY188512_1..310              SREIKEEVNI-----DNSFVFI--------------------------------------
AF482758_121401..122147      SREIKEEVNI-----DNSFVFIDTRFFIHGIIEDTIINKFFEVIFFVGRISLTSDQIIDT
AF095689_104224..104421      ------------------------------------------------------------
Y16780_96517..97263          SREIKEEVNI-----DNSFVFIDTRFFIHGIIEDTIINKFFEVIFFVGRISLTSDQIIDT
L22579_96142..96888          SREIKEEVNI-----DNSFVFIDTRFFIHGIIEDTIINKFFEVIFFVGRISLTSDQIIDT
X94355_120916..121662        SREIKEEVNI-----DNSFVFIDTRFFIHGIIEDTIINKFFEVIFFVGRISLTSDQIIDT
AF170722_82505..83287        SREIKEEINI-----DSKDIYIDSRFFVHLFIEDLLSNRVYETILFLGNTTLTSNEILNN
AF170726_83302..84081        SREIKEEINI-----DSKDIYIDSRFFVHLFIEDLLSNRIYETILFLGKTTLTSHEILNN
AF410153_79145..79873        AREIKEEINI-----DTKNISIDYRFFIHMFIDDLLIDRVYETILFLGKTDLSSDDILNN
AY386371_75856..76572        SREIKEEINV-----DNRHIFLDLRFFLHLLIEDLLTDKVYETILFMGKTTLSSKEISNN
AJ293568_81415..82182        SREIKEEINI-----DNRYIFLDSRFFIHLLIEDLLTNRVYETILFMGKTTLSSKEVSNN
AY689436_89046..89795        SREIKEETNI-----DSKDILLDSRFFIHMFIEDLLTDRIYETILFFGKTNLTSEDVLNN
AY689437_92098..92847        SREIKEETNI-----DSKDILLDSRFFIHMFIEDLLTDRIYETILFFGKTNLTSEDVLNN
AY077835_79965..80723        SREIKEEVNI-----DSKDIFLDYRFFIHMLIEDLLTDRFYENILFFGKTFLTSNEIIHN
AY077836_80028..80786        SREIKEEVNI-----DSKDIFLDYRFFIHMLIEDLLTDRFYENILFFGKTFLTSNEIIHN
AY077832_80094..80852        SREIKEEVNI-----DSKDIFLDYRFFIHMLIEDLLTNRFYENILFFGKTFLTSNEIINN
AY077833_80197..80955        SREIKEEVNI-----DSKDIFLDYRFFIHMLIEDLLTNRFYENILFFGKTFLTSNEIINN
AY077834_80003..80761        SREIKEEVNI-----DSKDIFLDYRFFIHMLIEDLLTNRFYENILFFGKTFLTSNEIINN
AF409138_80409..81011        SREIKEEVNI-----DSKDIFLDYRFFIHMLIEDLLTDRFYENILFFGKTFLTSNEIIHN
AF409137_80536..81297        SREIKEEVNI-----DSKDIFLDYRFFIHMLIEDLLTDRFYENILFFGKTFLTSNEIIHN
AF325528_80536..81297        SREIKEEVNI-----DSKDIFLDYRFFIHMLIEDLLTDRFYENILFFGKTFLTSNEIIHN
AF063866_129561..130430      KRETKEELNI---NLNNIDVSK--TYYADTTIYDKIVYKTFHDITFIANIPLTSYDILLY
AF250284_58496..59326        SRESHEEINIPINNQDNNNIDIMQDYYSETIIFDKILSKKFIDVTIIAKIKYSSIQILNF
                                                                                         

U60315_117721..118359        TLYNFEVCRLCSLL---EKSDNEKFEYLHFIYNS------------------LVTTK---
DQ356948_139425..140120      SLYNMEVEYLCSLL---EKSGNEKFAYLNHIYEQL-------VEGLALDAPPLGDGGQQL
AY318871_86088..86786        SLYNIEIKALESLL---DKTSNEKYEYLNFIYNT------------------LTNNYGTV
AF198100_58126..58821        -LYNIEIKELGSLF---DRSSNEKYEYLHFIYNTLLTYKYGGVL----------------
X17202_10230..10463          ------------------------------------------------------------
DQ011157_103743..104384      SIYNVEIRKIKSLN---DCINDDKYEYLSYIYNI------------------LINSK---
AY741551_103736..104377      SIYNVEIRKIKSLN---DCINDDKYEYLSYIYNI------------------LINSK---
DQ011153_103743..104384      SIYNVEIRKIKSLN---DCINDDKYEYLSYIYNI------------------LINSK---
AF380138_104072..104713      SIYNVEIRKIKSLN---DCINDDKYEYLSYIYNI------------------LINSK---
AY753185_103975..104616      SIYNVEIRKIKSLN---DCINDDKYEYLSYIYNI------------------LINSK---
DQ011155_104187..104828      SIYNVEIRKIKSLN---DCINDDKYEYLSYIYNI------------------LINSK---
AY603973_103732..104373      SIYNVEIRKIKSLN---DCINDDKYEYLSYIYNI------------------LINSK---
DQ011154_104206..104847      SIYNVEIRKIKSLN---DCINDDKYEYLSYIYNI------------------LINSK---
DQ011156_104208..104849      SIYNVEIRKIKSLN---DCINDDKYEYLSYIYNI------------------LINSK---
Y16780_95879..96520          SIYNVEIRKIKSLN---DCINDDKYEYLSYIYNM------------------LVNSK---
X67119_44759..45400          SIYNVEIRKIKSLN---DCINDDKYEYLSYIYNM------------------LVNSK---
X69198_94874..95515          SIYNVEIRKIKSLN---DCINDDKYEYLSYIYNM------------------LVNSK---
L22579_95504..96145          SIYNVEIRKIKSLN---DCINDDKYEYLSYIYNM------------------LVNSK---
AF012825_112831..113472      SIYNVEIRKIKSLN---DCINDDKYEYLSYIYNM------------------LVNSK---
AY603355_93057..93698        SIYNVEIRKIKSLN---DCINDDKYEYLSYIYNM------------------LVNSK---
U94848_98847..99488          SIYNVEIRKIKSLN---DCINDDKYEYLSYIYNM------------------LVNSK---
AY678277_106654..107295      SIYNVEIRKIKSLN---DCINDDKYEYLSYIYNM------------------LVNSK---
M35027_107162..107803        SIYNVEIRKIKSLN---DCINDDKYEYLSYIYNM------------------LVNSK---
DQ377945_109401..110042      SIYNVEIRKIKSLN---DCINDDKYEYLSYIYNM------------------LVNSK---
AY313847_106845..107486      SIYNVEIRKIKSLN---DCINDDKYEYLSYIYNM------------------LVNSK---
AY313848_106890..107531      SIYNVEIRKIKSLN---DCINDDKYEYLSYIYNM------------------LVNSK---
AY678275_106654..107295      SIYNVEIRKIKSLN---DCINDDKYEYLSYIYNM------------------LVNSK---
AY678276_106539..107177      SIYNVEIRKIKSLN---DCINDDKYEYLSYIYNM------------------LVNSK---
AF438165_106883..107524      SIYNVEIRKIKSLN---DCINDDKYEYLSYIYNM------------------LVNSK---
AY009089_105093..105734      SIYNVEIRKIKSLN---DCINDDKYEYLSYIYNM------------------LVNSK---
AF482758_120763..121404      SIYNVEIRKIKSLN---DCINDDKYEYLSYIYNM------------------LVNSK---
AY484669_108798..109439      SIYNVEIRKIKSLN---DCINDDKYEYLSYIYNM------------------LVNSK---
AY243312_104017..104658      SIYNVEIRKIKSLN---DCINDDKYEYLSYIYNM------------------LVNSK---
X94355_120278..120919        SIYNVEIRKIKSLN---DCINDDKYEYLSYIYNM------------------LVNSK---
AF095689_103586..104227      SIYNVEIRKIKSLN---DCINDDKYEYLSYIYNM------------------LVNSK---
M15058_10172..10813          SIYNVEIRKIKSLN---DCINDDKYEYLSYIYNM------------------LVNSK---
AF170722_81888..82508        VIYNVEIRKLKSLL---DCDNNDKFNYLRFIYNT------------------LLYSK---
AF170726_82685..83305        VIYNVEIRKLKSLL---DCVNNDKFTYLRFIYNT------------------LLYSK---
AF410153_78507..79148        RIYNVEIRGLRSLL---DCRNNDKYKYLLFIYNT------------------LVNTK---
AY077832_79414..80091        IIYNVEIRELKSLF---ECFKNDKYHYLLFIYNT------------------LVNSK---
AY077833_79517..80194        IIYNVEIRELKSLF---ECFKNDKYHYLLFIYNT------------------LVNSK---
AY077834_79323..80000        IIYNVEIRELKSLF---ECFKNDKYHYLLFIYNT------------------LVNSK---
AF409138_79767..80399        IIYNVEIRELKSLF---ECSKNDKYHYLLFIYKYVG------------------------
AY077835_79324..79962        IIYNVEIRALKSLF---ECFKNDKYHYLLFIYNT------------------LVNSK---
AY077836_79387..80025        IIYNVEIRALKSLF---ECFKNDKYHYLLFIYNT------------------LVNSK---
AF409137_79895..80536        IIYNVEIRELKSLL---ECSKNDKYHYLLFIYNT------------------LVNSK---
AF325528_79895..80536        IIYNVEIRELKSLL---ECSKNDKYHYLLFIYNT------------------LVNSK---
AY689436_88411..89043        KLYNVEIRELKSLI---DCSNNDKYKYLFFIYNT------------------LINSK---
AY689437_91463..92095        KLYNVEIRELKSLI---DCSNNDKYKYLFFIYNT------------------LINSK---
AY386371_75194..75859        NIYNVEIRELKSLI---DCVKNDKFNYLSFIYNT------------------LIHSK---
AJ293568_80780..81418        SIYNVEIRELKSLI---DCVKNDKFNYLSFIYNT------------------LVHSK---
DQ356948_140080..140829      FVPNSEVSEVVFLTKKNRREHPLINRIVAYALFG--------------------------
AY386265_74389..75060        FVPNGEVKGLLFLRP-TEDAGGVMARLAAFARAAARMRCWGSAATR--------------
AX754989_73540..74214        FRPNDEVKGLVFLHPEDAEGVGVMARLAAFARCAARLRCWGAAVTR--------------
AY386263_73174..73848        FRPNDEVKGLVFLHPEDAEGVGVMARLAAFARCAARLRCWGAAVTR--------------
DQ184476_73546..74220        FRPNDEVKGLVFLHPEDAEGVGVMARLAAFARCAARLRCWGAAVTR--------------
AY386264_74307..74981        FRPNDEVKGLVFLRPEDAEGVGVMARLAAFARCAARLRCWGAAVTR--------------
AJ005163_2552..3229          FIPNREIKGISFIDARDINKDYLYTNVIKYIINAVRTSASNS------------------
AF198100_57465..58142        FIPNREIKGISFIDARDINKDYLYTNVIKYIINAVRTSASNS------------------
AJ581527_58103..58780        FIPNREIKGISFIDARDINKDYLYTNVIKYIINAVRTSASNS------------------
A14468_1971..2648            FIPNREIKGISFIDARDINKDYLYTNVIKYIINAVRTSASNS------------------
AY318871_85412..86104        FIPNMEIKAISFVNIDDIDRNHLYNNVIKYIINA----------VSMYYTNRFFNE----
U60315_118356..119045        FVANAEVAALSFVD-ADNAGDAVACKIVRYAARALYAD----------------------
AF012825_113469..114221      FKSNHEIKDLIFLD--PNSGNGLQYEIAKYALDTAKLKCYGHRGCYYESLKKLTDGFID-
DQ011157_104381..105127      FKSNHEIKDLIFLD--PNSGNGLQYEIAKYALDTAKLKCYGHRGCYYESLKKLTEDD---
AY741551_104374..105120      FKSNHEIKDLIFLD--PNSGNGLQYEIAKYALDTAKLKCYGHRGCYYESLKKLTEDD---
DQ011153_104381..105127      FKSNHEIKDLIFLD--PNSGNGLQYEIAKYALDTAKLKCYGHRGCYYESLKKLTEDD---
AF380138_104710..105456      FKSNHEIKDLIFLD--PNSGNGLQYEIAKYALDTAKLKCYGHRGCYYESLKKLTEDD---
AY753185_104613..105359      FKSNHEIKDLIFLD--PNSGNGLQYEIAKYALDTAKLKCYGHRGCYYESLKKLTEDD---
DQ011155_104825..105571      FKSNHEIKDLIFLD--PNSGNGLQYEIAKYALDTAKLKCYGHRGCYYESLKKLTEDD---
AY603973_104370..105116      FKSNHEIKDLIFLD--PNSGNGLQYEIAKYALDTAKLKCYGHRGCYYESLKKLTEDD---
DQ011154_104844..105590      FKSNHEIKDLIFLD--PNSGNGLQYEIAKYALDTAKLKCYGHRGCYYESLKKLTEDD---
DQ011156_104846..105592      FKSNHEIKDLIFLD--PNSGNGLQYEIAKYALDTAKLKCYGHRGCYYESLKKLTEDD---
AF095689_104464..104970      FKSNHEIKDLIFLD--PNSGNGLQYEIAKYALDTAKLKCYGHRGCYYESLKKLTEDD---
AY484669_109436..110182      FKSNHEIKDLIFLD--PNSGNGLQYEIAKYALDTAKLKCYGHRGCYYESLKKLTEDD---
DQ377945_110039..110785      FKSNHEIKDLIFLD--PNSGNGLQYEIAKYALDTAKLKCYGHRGCYYESLKKLTEDD---
AY313847_107483..108229      FKSNHEIKDLIFLD--PNSGNGLQYEIAKYALDTAKLKCYGHRGCYYESLKKLTEDD---
AY313848_107528..108274      FKSNHEIKDLIFLD--PNSGNGLQYEIAKYALDTAKLKCYGHRGCYYESLKKLTEDD---
X67119_45397..46143          FKSNHEIKDLIFLD--PNSGNGLQYEIAKYALDTAKLKCYGHRGCYYESLKKLTEDD---
X69198_95512..96258          FKSNHEIKDLIFLD--PNSGNGLQYEIAKYALDTAKLKCYGHRGCYYESLKKLTEDD---
U94848_99485..100231         FKSNHEIKDLIFLD--PNSGNGLQYEIAKYALDTAKLKCYGHRGCYYESLKKLTEDD---
AY603355_93695..94441        FKSNHEIKDLIFLD--PNSGNGLQYEIAKYALDTAKLKCYGHRGCYYESLKKLTEDD---
AY678277_107292..108038      FKSNHEIKDLIFLD--PNSGNGLQYEIAKYALDTAKLKCYGHRGCYYESLKKLTEDD---
AY678275_107292..108038      FKSNHEIKDLIFLD--PNSGNGLQYEIAKYALDTAKLKCYGHRGCYYESLKKLTEDD---
AY678276_107177..107920      FKSNHEIKDLIFLD--PNSGNGLQYEIAKYALDTAKLKCYGHRGCYYESLKKLTEDD---
AF438165_107521..108267      FKSNHEIKDLIFLD--PNSGNGLQYEIAKYALDTAKLKCYGHRGCHYESLKKLTEDD---
AY009089_105731..106477      FKSNHEIKDLIFLD--PNSGNGLQYEIAKYALDTAKLKCYGHRGCHYESLKKLTEDD---
AY243312_104655..105401      FKSNHEIKDLIFLD--PNSGNGLQYEIAKYALDTAKLKCYGHRGCYYESLKKLTEDD---
M15058_10810..11556          FKSNHEIKDLIFLD--PNSGNGLQYEIAKYALDTAKLKCYGHRGCYYESLKKLTEDD---
M35027_107800..108546        FKSNHEIKDLIFLD--PNSGNGLQYEIAKYALDTAKLKCYGHRGCYYESLKKLTEDD---
AY188512_1..310              ------------------------------------------------------------
AF482758_121401..122147      FKSNHEIKDLIFLD--PNSGNGLQYEIAKYALDTAKLKCYGHRGCYYESLKKLTEDD---
AF095689_104224..104421      ------------------------------------------------------------
Y16780_96517..97263          FKSNHEIKDLIFLD--PNSGNGLQYEIAKYALDTAKLKCYGHRGCYYESLKKLTEDD---
L22579_96142..96888          FKSNHEIKDLIFLD--PNSGNGLQYEIAKYALDTAKLKCYGHRGCYYESLKKLTEDD---
X94355_120916..121662        FKSNHEIKDLIFLD--PNSGNGLQYEIAKYALDTAKLKCYGHRGCYYESLKKLTEDD---
AF170722_82505..83287        FLANREIKSLVFLD---ALEKGLMCDVLRYVLAISQLKCFGSTGDKTELLYDKVTESEKK
AF170726_83302..84081        FLANREIKSLVFLD---TLEKGVMCDVLRYVLAVSRLKCFGSVGDKTELLYDKVTESVKK
AF410153_79145..79873        FLSNREITSIVFLD---TFDEGIHGDIIRFVLSVSKLKCLEKKENNIQL-----------
AY386371_75856..76572        FLSNKEIKSLVFFD---KSEDGLICEIVRLALSISKLKCFGNNGIKC-------------
AJ293568_81415..82182        FLSNKEIKSLVFFD---KSEDGLFCEIVRFALSISKLKCFGNNGTR-DSLHKLVKDPIRY
AY689436_89046..89795        FVSNKEIKSLVFLN---KFDTGLSNDIIRLVLSISELKCFGNNGKIESLKNSSLGLCEIT
AY689437_92098..92847        FVSNKEIKSLVFLN---KFDTGLSNDIIRFVLSISELKCFGNNGKIESLKNSSLGLCEIT
AY077835_79965..80723        FFSNKEIKSLVFFD---SLYNGIEGDIIRFVLNISRLKCFGNKGYKLYNKNTFKSLKRFF
AY077836_80028..80786        FFSNKEIKSLVFFD---SLYNGIEGDIIRFVLNISRLKCFGNKGYKLYNKNTFKSLKRFF
AY077832_80094..80852        FFSNKEIKSLVFFD---SLYNGIEGDIIRFVLDISRLKCFGNKGYKLYNKNTFKSLKSFF
AY077833_80197..80955        FFSNKEIKSLVFFD---SLYNGIEGDIIRFVLDISRLKCFGNKGYKLYNKNTFKSLKSFF
AY077834_80003..80761        FFSNKEIKSLVFFD---SLYNGIEGDIIRFVLDISRLKCFGNKGYKLYNKNTFKSLKSFF
AF409138_80409..81011        FFFL--------------------------------------------------------
AF409137_80536..81297        FFSNKEIKSLVFFD---SLYNGIEGDIIRFVLDISRLKCFGNKGYELYNKNTFKSLKSFF
AF325528_80536..81297        FFSNKEIKSLVFFD---SLYNGIEGDIIRFVLDISRLKCFGNKGYELYNKNTFKSLKSFF
AF063866_129561..130430      FKPNREVSDVYFIN-----INDINYKKLLILAQCI-------LIM---------------
AF250284_58496..59326        FKPNHEISNIKFIP---INKINSMIDIFYYVQKQL-------IYC---------------
                                                                                         

U60315_117721..118359        --------
DQ356948_139425..140120      PVPEPAKA
AY318871_86088..86786        L-------
AF198100_58126..58821        --------
X17202_10230..10463          --------
DQ011157_103743..104384      --------
AY741551_103736..104377      --------
DQ011153_103743..104384      --------
AF380138_104072..104713      --------
AY753185_103975..104616      --------
DQ011155_104187..104828      --------
AY603973_103732..104373      --------
DQ011154_104206..104847      --------
DQ011156_104208..104849      --------
Y16780_95879..96520          --------
X67119_44759..45400          --------
X69198_94874..95515          --------
L22579_95504..96145          --------
AF012825_112831..113472      --------
AY603355_93057..93698        --------
U94848_98847..99488          --------
AY678277_106654..107295      --------
M35027_107162..107803        --------
DQ377945_109401..110042      --------
AY313847_106845..107486      --------
AY313848_106890..107531      --------
AY678275_106654..107295      --------
AY678276_106539..107177      --------
AF438165_106883..107524      --------
AY009089_105093..105734      --------
AF482758_120763..121404      --------
AY484669_108798..109439      --------
AY243312_104017..104658      --------
X94355_120278..120919        --------
AF095689_103586..104227      --------
M15058_10172..10813          --------
AF170722_81888..82508        --------
AF170726_82685..83305        --------
AF410153_78507..79148        --------
AY077832_79414..80091        --------
AY077833_79517..80194        --------
AY077834_79323..80000        --------
AF409138_79767..80399        --------
AY077835_79324..79962        --------
AY077836_79387..80025        --------
AF409137_79895..80536        --------
AF325528_79895..80536        --------
AY689436_88411..89043        --------
AY689437_91463..92095        --------
AY386371_75194..75859        --------
AJ293568_80780..81418        --------
DQ356948_140080..140829      --------
AY386265_74389..75060        --------
AX754989_73540..74214        --------
AY386263_73174..73848        --------
DQ184476_73546..74220        --------
AY386264_74307..74981        --------
AJ005163_2552..3229          --------
AF198100_57465..58142        --------
AJ581527_58103..58780        --------
A14468_1971..2648            --------
AY318871_85412..86104        --------
U60315_118356..119045        --------
AF012825_113469..114221      --------
DQ011157_104381..105127      --------
AY741551_104374..105120      --------
DQ011153_104381..105127      --------
AF380138_104710..105456      --------
AY753185_104613..105359      --------
DQ011155_104825..105571      --------
AY603973_104370..105116      --------
DQ011154_104844..105590      --------
DQ011156_104846..105592      --------
AF095689_104464..104970      --------
AY484669_109436..110182      --------
DQ377945_110039..110785      --------
AY313847_107483..108229      --------
AY313848_107528..108274      --------
X67119_45397..46143          --------
X69198_95512..96258          --------
U94848_99485..100231         --------
AY603355_93695..94441        --------
AY678277_107292..108038      --------
AY678275_107292..108038      --------
AY678276_107177..107920      --------
AF438165_107521..108267      --------
AY009089_105731..106477      --------
AY243312_104655..105401      --------
M15058_10810..11556          --------
M35027_107800..108546        --------
AY188512_1..310              --------
AF482758_121401..122147      --------
AF095689_104224..104421      --------
Y16780_96517..97263          --------
L22579_96142..96888          --------
X94355_120916..121662        --------
AF170722_82505..83287        MAPRYGFD
AF170726_83302..84081        MTRYGFD-
AF410153_79145..79873        --------
AY386371_75856..76572        --------
AJ293568_81415..82182        VNLFK---
AY689436_89046..89795        --------
AY689437_92098..92847        --------
AY077835_79965..80723        --------
AY077836_80028..80786        --------
AY077832_80094..80852        --------
AY077833_80197..80955        --------
AY077834_80003..80761        --------
AF409138_80409..81011        --------
AF409137_80536..81297        --------
AF325528_80536..81297        --------
AF063866_129561..130430      --------
AF250284_58496..59326        --------
                                     
