# Supplementary material for: Identification of multiple independent horizontal gene transfers into poxviruses using a comparative genomics approach
Source: BMC Evol Biol. 2008 Feb 27;8:67. doi: 10.1186/1471-2148-8-67 (PMC2268676; doi:10.1186/1471-2148-8-67)
Supplement: Additional file 8 — Multiple sequence alignments for all poxvirus families. [file 1471-2148-8-67-S8.gz › Network/Servers/gen153069.gen.tcd.ie/Users/kirsten/poxvirus/aln/140.aln]

CLUSTAL W (1.81) multiple sequence alignment

AY689437_635..766            ------------------------------------------------------------
AY689437_169926..169795      ------------------------------------------------------------
AY689436_164809..164720      ------------------------------------------------------------
AY689436_164989..164900      ------------------------------------------------------------
AY689436_165036..164947      ------------------------------------------------------------
AY689436_165083..164994      ------------------------------------------------------------
AY689436_165130..165041      ------------------------------------------------------------
AY689436_165513..165424      ------------------------------------------------------------
AY689436_165560..165471      ------------------------------------------------------------
AY689436_165607..165518      ------------------------------------------------------------
AY689436_1451..1540          ------------------------------------------------------------
AY689436_1271..1360          ------------------------------------------------------------
AY689436_1224..1313          ------------------------------------------------------------
AY689436_1177..1266          ------------------------------------------------------------
AY689436_1130..1219          ------------------------------------------------------------
AY689436_747..836            ------------------------------------------------------------
AY689436_700..789            ------------------------------------------------------------
AY689436_653..742            ------------------------------------------------------------
AY689436_255..695            MFYSFMKVWERDKMFYSFIQVWERDKMFYSFIQVWERDKMFYSFIQVWERDKMFYSFIQV
AY689436_166005..165565      MFYSFMKVWERDKMFYSFIQVWERDKMFYSFIQVWERDKMFYSFIQVWERDKMFYSFIQV
AY689436_927..1172           ------------------------------------------------------------
AY689436_165333..165088      ------------------------------------------------------------
AY689436_169..270            ------------------------------------------------------------
AY689436_1365..1493          ------------------------------------------------------------
AY689436_1545..1646          ------------------------------------------------------------
AY689436_166091..165990      ------------------------------------------------------------
AY689436_164895..164767      ------------------------------------------------------------
AY689436_164715..164614      ------------------------------------------------------------
AY689436_165419..165135      ------------------------------------------------------------
AY689436_841..1125           ------------------------------------------------------------
AY689436_164762..164634      ------------------------------------------------------------
AY689436_164942..164814      ------------------------------------------------------------
AY689436_165466..165338      ------------------------------------------------------------
AY689436_1498..1626          ------------------------------------------------------------
AY689436_1318..1446          ------------------------------------------------------------
AY689436_794..922            ------------------------------------------------------------
AY689436_98..250             ------------------------------------------------------------
AY689436_166162..166010      ------------------------------------------------------------
                                                                                         

AY689437_635..766            ---------------------------------------------------------MFT
AY689437_169926..169795      ---------------------------------------------------------MFT
AY689436_164809..164720      ---------------------------------------------------------MFY
AY689436_164989..164900      ---------------------------------------------------------MFY
AY689436_165036..164947      ---------------------------------------------------------MFY
AY689436_165083..164994      ---------------------------------------------------------MFY
AY689436_165130..165041      ---------------------------------------------------------MFY
AY689436_165513..165424      ---------------------------------------------------------MFY
AY689436_165560..165471      ---------------------------------------------------------MFY
AY689436_165607..165518      ---------------------------------------------------------MFY
AY689436_1451..1540          ---------------------------------------------------------MFY
AY689436_1271..1360          ---------------------------------------------------------MFY
AY689436_1224..1313          ---------------------------------------------------------MFY
AY689436_1177..1266          ---------------------------------------------------------MFY
AY689436_1130..1219          ---------------------------------------------------------MFY
AY689436_747..836            ---------------------------------------------------------MFY
AY689436_700..789            ---------------------------------------------------------MFY
AY689436_653..742            ---------------------------------------------------------MFY
AY689436_255..695            WERDKMFYSFIQVWERDKMFYSFIQVWERDKMFYSFIQVWERDKMFYSFIQVWERDKMFY
AY689436_166005..165565      WERDKMFYSFIQVWERDKMFYSFIQVWERDKMFYSFIQVWERDKMFYSFIQVWERDKMFY
AY689436_927..1172           -----MFYSFIQVWERDKMFYSFIQVWERDKMFYSFIQVWERDKMFYSFIQVWERDKMFY
AY689436_165333..165088      -----MFYSFIQVWERDKMFYSFIQVWERDKMFYSFIQVWERDKMFYSFIQVWERDKMFY
AY689436_169..270            --------------------------------------------MFYSFIQVWERDKMFY
AY689436_1365..1493          --------------------------------------------MFYSFIQVWERDKMFY
AY689436_1545..1646          --------------------------------------------MFYSFIQVWERDKMFY
AY689436_166091..165990      --------------------------------------------MFYSFIQVWERDKMFY
AY689436_164895..164767      --------------------------------------------MFYSFIQVWERDKMFY
AY689436_164715..164614      --------------------------------------------MFYSFIQVWERDKMFY
AY689436_165419..165135      --------------------------------------------MFYSFIQVWERDKMFY
AY689436_841..1125           --------------------------------------------MFYSFIQVWERDKMFY
AY689436_164762..164634      ---------------------------------------------------------MFY
AY689436_164942..164814      ---------------------------------------------------------MFY
AY689436_165466..165338      ---------------------------------------------------------MFY
AY689436_1498..1626          ---------------------------------------------------------MFY
AY689436_1318..1446          ---------------------------------------------------------MFY
AY689436_794..922            ---------------------------------------------------------MFY
AY689436_98..250             -------------------------------------------------MKVWERDKMFY
AY689436_166162..166010      -------------------------------------------------MKVWERDKMFY
                                                                                      ** 

AY689437_635..766            PLNV----------------------------------------------------LDRY
AY689437_169926..169795      PLNV----------------------------------------------------LDRY
AY689436_164809..164720      SFIP----------------------------------------------------LFRY
AY689436_164989..164900      SFIP----------------------------------------------------LFRY
AY689436_165036..164947      SFIP----------------------------------------------------LFRY
AY689436_165083..164994      SFIP----------------------------------------------------LFRY
AY689436_165130..165041      SFIP----------------------------------------------------LFRY
AY689436_165513..165424      SFIP----------------------------------------------------LFRY
AY689436_165560..165471      SFIP----------------------------------------------------LFRY
AY689436_165607..165518      SFIP----------------------------------------------------LFRY
AY689436_1451..1540          SFIP----------------------------------------------------LFRY
AY689436_1271..1360          SFIP----------------------------------------------------LFRY
AY689436_1224..1313          SFIP----------------------------------------------------LFRY
AY689436_1177..1266          SFIP----------------------------------------------------LFRY
AY689436_1130..1219          SFIP----------------------------------------------------LFRY
AY689436_747..836            SFIP----------------------------------------------------LFRY
AY689436_700..789            SFIP----------------------------------------------------LFRY
AY689436_653..742            SFIP----------------------------------------------------LFRY
AY689436_255..695            SFIP----------------------------------------------------LFRY
AY689436_166005..165565      SFIP----------------------------------------------------LFRY
AY689436_927..1172           SFIP----------------------------------------------------LFRY
AY689436_165333..165088      SFIP----------------------------------------------------LFRY
AY689436_169..270            SFIP----------------------------------------------------LFRY
AY689436_1365..1493          SFIP----------------------------------------------------LFRY
AY689436_1545..1646          SFIP----------------------------------------------------LFRY
AY689436_166091..165990      SFIP----------------------------------------------------LFRY
AY689436_164895..164767      SFIP----------------------------------------------------LFRY
AY689436_164715..164614      SFIP----------------------------------------------------LFRY
AY689436_165419..165135      SFIPLFRYGKGIKCFIPLFRYGKGIKCFIPLFRYGKGIKCFIPLFRYGKGIKCFIPLFRY
AY689436_841..1125           SFIPLFRYGKGIKCFIPLFRYGKGIKCFIPLFRYGKGIKCFIPLFRYGKGIKCFIPLFRY
AY689436_164762..164634      SFIP---------------------------------------LFRYGKGIKCFIPLFRY
AY689436_164942..164814      SFIP---------------------------------------LFRYGKGIKCFIPLFRY
AY689436_165466..165338      SFIP---------------------------------------LFRYGKGIKCFIPLFRY
AY689436_1498..1626          SFIP---------------------------------------LFRYGKGIKCFIPLFRY
AY689436_1318..1446          SFIP---------------------------------------LFRYGKGIKCFIPLFRY
AY689436_794..922            SFIP---------------------------------------LFRYGKGIKCFIPLFRY
AY689436_98..250             SFIP---------------------------------------LFRYGKGIKCFIPLFRY
AY689436_166162..166010      SFIP---------------------------------------LFRYGKGIKCFIPLFRY
                             .:                                                      * **

AY689437_635..766            GKGIKCFNPVWERDKNVYSFYSFIKVWERDKMF
AY689437_169926..169795      GKGIKCFNPVWERDKNVYSFYSFIKVWERDKMF
AY689436_164809..164720      GKGIKCFIPLF--------LYSGMGKG------
AY689436_164989..164900      GKGIKCFIPLF--------LYSGMGKG------
AY689436_165036..164947      GKGIKCFIPLF--------LYSGMGKG------
AY689436_165083..164994      GKGIKCFIPLF--------LYSGMGKG------
AY689436_165130..165041      GKGIKCFIPLF--------LYSGMGKG------
AY689436_165513..165424      GKGIKCFIPLF--------LYSGMGKG------
AY689436_165560..165471      GKGIKCFIPLF--------LYSGMGKG------
AY689436_165607..165518      GKGIKCFIPLF--------LYSGMGKG------
AY689436_1451..1540          GKGIKCFIPLF--------LYSGMGKG------
AY689436_1271..1360          GKGIKCFIPLF--------LYSGMGKG------
AY689436_1224..1313          GKGIKCFIPLF--------LYSGMGKG------
AY689436_1177..1266          GKGIKCFIPLF--------LYSGMGKG------
AY689436_1130..1219          GKGIKCFIPLF--------LYSGMGKG------
AY689436_747..836            GKGIKCFIPLF--------LYSGMGKG------
AY689436_700..789            GKGIKCFIPLF--------LYSGMGKG------
AY689436_653..742            GKGIKCFIPLF--------LYSGMGKG------
AY689436_255..695            GKGIKCFIPLF--------LYSGMGKG------
AY689436_166005..165565      GKGIKCFIPLF--------LYSGMGKG------
AY689436_927..1172           GKGIKCFIPLF--------LYSGMGKG------
AY689436_165333..165088      GKGIKCFIPLF--------LYSGMGKG------
AY689436_169..270            GKGIKCFIPL-----------------------
AY689436_1365..1493          GKGIKCFIPLF--------LYSGMGKG------
AY689436_1545..1646          GKGIKCFIPL-----------------------
AY689436_166091..165990      GKGIKCFIPL-----------------------
AY689436_164895..164767      GKGIKCFIPLF--------LYSGMGKG------
AY689436_164715..164614      GKGIKCFIPL-----------------------
AY689436_165419..165135      GKGIKCFIPLF--------LYSGMGKG------
AY689436_841..1125           GKGIKCFIPLF--------LYSGMGKG------
AY689436_164762..164634      GKGIKCFIPLF--------LYSGMGKG------
AY689436_164942..164814      GKGIKCFIPLF--------LYSGMGKG------
AY689436_165466..165338      GKGIKCFIPLF--------LYSGMGKG------
AY689436_1498..1626          GKGIKCFIPLF--------LYSGMGKG------
AY689436_1318..1446          GKGIKCFIPLF--------LYSGMGKG------
AY689436_794..922            GKGIKCFIPLF--------LYSGMGKG------
AY689436_98..250             GKGIKCFIPLF--------LYSGMGKG------
AY689436_166162..166010      GKGIKCFIPLF--------LYSGMGKG------
                             ******* *:                       
