# Supplementary material for: Identification of multiple independent horizontal gene transfers into poxviruses using a comparative genomics approach
Source: BMC Evol Biol. 2008 Feb 27;8:67. doi: 10.1186/1471-2148-8-67 (PMC2268676; doi:10.1186/1471-2148-8-67)
Supplement: Additional file 8 — Multiple sequence alignments for all poxvirus families. [file 1471-2148-8-67-S8.gz › Network/Servers/gen153069.gen.tcd.ie/Users/kirsten/poxvirus/aln/141.aln]

CLUSTAL W (1.81) multiple sequence alignment

AY689436_44191..44481        ----MLNIYSIIIFNNKTTFAYDSFNGKHIV-----------------------------
AF438165_182122..182337      ------------------------------------------------------------
AY009089_180266..180481      ------------------------------------------------------------
DQ011157_175363..175530      ------------------------------------------------------------
DQ011153_175363..175530      ------------------------------------------------------------
DQ011156_176299..176466      ------------------------------------------------------------
DQ011155_173759..173926      ------------------------------------------------------------
DQ011154_173837..174004      ------------------------------------------------------------
AF380138_173429..173665      ------------------------------------------------------------
DQ011155_173539..173775      ------------------------------------------------------------
DQ011154_173617..173853      ------------------------------------------------------------
X94355_194473..195495        MSRKFMQVYEYDREQYLDEFIEDRYNDSFITSPEYYSAEKYMCRYTTLNHNCINVRRCAL
AF095689_175840..176862      MSRKFMQVYEYDREQYLDEFIEDRYNDSFITSPEYYSAEKYMCRYTTLNHNCVNVRRCAL
AY313847_178927..179949      MSRKFMQVYEYDREQYLDEFIEDRYNDSFITSPEYYSAEKYMCRYTTLNHNCINVRRCAL
AY678277_178773..179795      MSRKFMQVYEYDREQYLDEFIEDRYNDSFITSPEYYSAEKYMCRYTTLNHNCINVRRCAL
AY678275_178774..179796      MSRKFMQVYEYDREQYLDEFIEDRYNDSFITSPEYYSAEKYMCRYTTLNHNCINVRRCAL
AY603355_157257..158279      MSRKFMQVYEYDREQYLDEFIEDRYNDSFITSPEYYSAEKYMCRYTTLNHNCINVRRCAL
U94848_163047..164069        MSRKFMQVYEYDREQYLDEFIEDRYNDSFITSPEYYSAEKYMCRYTTLNHNCINVRRCAL
AY313848_179011..180033      MSRKFMQVYEYDREQYLDEFIEDRYNDSFITSPEYYSAEKYMCRYTTLNHNCINVRRCAL
AY678276_179724..178705      MSRKFMQVYEYDREQYLDEFIEDRYNDSFITSPEYYSAEKYMCRYTTLNHNCINVRRCAL
M35027_175190..176212        MSRKFMQVYEYDREQYLDEFIEDRYNDSFITSPEYYSAEKYMCRYTTLNHNCVNVRRCAL
DQ377945_181499..182521      MSRKFMQVYEYDREQYLDEFIEDRYNDSFITSPEYYSAEKYMCRYTTLNHNCVNVRRCAL
D11079_34128..35150          MSRKFMQVYEYDREQYLDEFIEDRYNDSFITSPEYYSAEKYMCRYTTLNHNCINVRRCAL
AY243312_176144..177166      MSRKFMQVYEYDREQYLDEFIEDRYNDSFITSPEYYSAEKYMCRYTTLNHNCINVRRCAL
AY484669_181077..182099      MSRKFMQVYEYDREQYLDEFIEDRYNDSFITSPEYYSAEKYMCRYTTLNHNCINVRRCAL
AF482758_195035..196057      MSRKFMQVYEYDREQYLDEFIEDRYNDSFITSPEYYSAEKYMCRYTTLNHNCVNVRRCAL
AF012825_184899..185921      MSRKFMQVYEYDREQYLDEFIEDRYNDSFITSPEYYSAEKYMCRYTTLNHNCVNVRRCAL
U18341_10353..11375          MSRKFMQVYEYDREQYLDEFIEDRYNDSFIASPEYYSAEKYMCRYTILNHNCVNVRRCAL
Y16780_166328..167350        MSRKFMQVYEYDREQYLDEFIEDRYNDSFIASPEYYSAEKYMCRYTILNHNCVNVRRCAL
X69198_164610..165632        MSRKFMQVYEYDREQYLDEFIEDRYNDSFIASPEYYSAEKYMCRYTILNHNCVNVRRCAL
L22579_164693..165715        MSRKFMQVYEYDREQYLDEFIEDRYNDSFIASPEYYSAEKYMCRYTILNHNCVNVRRCAL
U18339_10904..11926          MSRKFMQVYEYDREQYLDEFIEDRYNDSFIASPEYYSAEKYMCRYTILNHNCVNVRRCAL
X72086_10915..11937          MSRKFMQVYEYDREQYLDEFIEDRYNDSFIASPEYYSAEKYMCRYTILNHNCVNVRRCAL
X67117_4377..5399            MSRKFMQVYEYDREQYLDEFIEDRYNDSFIASPEYYSAEKYMCRYTILNHNCVNVRRCAL
AF438165_182456..182866      MSRKFMQVYEYDREQYLDEFIEDRYNDSFITSPEYYSAEKYMCRYTILNHNCVNIRRCAL
AY009089_180600..181010      MSRKFMQVYEYDREQYLDEFIEDRYNDSFITSPEYYSAEKYMCRYTILNHNCVNIRRCAL
                                                                                         

AY689436_44191..44481        ----------DVRLFTDVDTIGINLF-----------------TKLFPDNIIS-------
AF438165_182122..182337      ------------------------------------------------------------
AY009089_180266..180481      ------------------------------------------------------------
DQ011157_175363..175530      ------------------------------------------------------------
DQ011153_175363..175530      ------------------------------------------------------------
DQ011156_176299..176466      ------------------------------------------------------------
DQ011155_173759..173926      ------------------------------------------------------------
DQ011154_173837..174004      ------------------------------------------------------------
AF380138_173429..173665      -----------------------------------MW-----------------------
DQ011155_173539..173775      -----------------------------------MW-----------------------
DQ011154_173617..173853      -----------------------------------MW-----------------------
X94355_194473..195495        DSKLLHDIITNCKIYNNIELVRATKFVYYLDLIKCNWVSKVGDSVLYPVIFITHTSTRNL
AF095689_175840..176862      DSKLLHDIITNCKIYNNIELVRATKFVYYLDLIKCNWVSKVGDSVLYPVIFITHTSTRNL
AY313847_178927..179949      DSKLLHDIITNCKIYNNIELVRATKFVYYLDLIKCNWVSKVGDSVLYPVIFITHTSTRNL
AY678277_178773..179795      DSKLLHDIITNCKIYNNIELVRATKFVYYLDLIKCNWVSKVGDSVLYPVIFITHTSTRNL
AY678275_178774..179796      DSKLLHDIITNCKIYNNIELVRATKFVYYLDLIKCNWVSKVGDSVLYPVIFITHTSTRNL
AY603355_157257..158279      DSKLLHDIITNCKIYNNIELVRATKFVYYLDLIKCNWVSKVGDSVLYPVIFITHTSTRNL
U94848_163047..164069        DSKLLHDIITNCKIYNNIELVRATKFVYYLDLIKCNWVSKVGDSVLYPVIFITHTSTRNL
AY313848_179011..180033      DSKLLHDIITNCKIYNNIELVRATKFVYYLDLIKCNWVSKVGDSVLYPVIFITHTSTRNL
AY678276_179724..178705      DSKLLHDIITNCKIYNNIELVRATKFVYYLDLIKCNWVSKVGDSVLYPVIFITHTSTRNL
M35027_175190..176212        DSKLLHDIITNCKIYNNIELVRATKFVYYLDLIKCNWVSKVGDSVLYPVIFITHTSTRNL
DQ377945_181499..182521      DSKLLHDIITNCKIYNNIELVRATKFVYYLDLIKCNWVSKVGDSVLYPVIFITHTSTRNL
D11079_34128..35150          DSKLLHDIITNCKIYNNIELVRATKFVYYLDLIKCNWVSKVGDSVLYPVIFITHTSTRNL
AY243312_176144..177166      DSKLLHDIITNCKIYNNIELVRATKFVYYLDLIKCNWVSKVGDSVLYPVIFITHTSTRNL
AY484669_181077..182099      DSKLLHDIITNCKIYNNIELVRATKFVYYLDLIKCNWVSKVGDSVLYPVIFITHTSTRNL
AF482758_195035..196057      DSKLLHDIITNCKIYNNIELVRATKFVYYLDLIKCNWVSKVGDSVLYPVIFITHTSTRNL
AF012825_184899..185921      DSKLLHDIITNCKIYNNIELVRATKFVYYLDLIKCNWVSKVGDSVLYPVIFITHTSTRNL
U18341_10353..11375          DSKLLHDIITNCKIYNNIELVRATKFVYYLDLIKCNWVSKVGDSVLYPVIFITHTSTRNL
Y16780_166328..167350        DSKLLHDIITNCKIYNNIELVRATKFVYYLDLIKCNWVSKVGDSVLYPVIFITHTSTRNL
X69198_164610..165632        DSKLLHDIITNCKIYNNIELVRATKFVYYLDLIKCNWVSKVGDSVLYPVIFITHTSTRNL
L22579_164693..165715        DSKLLHDIITNCKIYNNIELVRATKFVYYLDLIKCNWVSKVGDSVLYPVIFITHTSTRNL
U18339_10904..11926          DSKLLHDIITNCKIYNNIELVRATKFVYYLDLIKCNWVSKVGDSVLYPVIFITHTSTRNL
X72086_10915..11937          DSKLLHDIITNCKIYNNIELVRATKFVYYLDLIKCNWVSKVGDSVLYPVIFITHTSTRNL
X67117_4377..5399            DSKLLHDIITNCKIYNNIELVRATKFVYYLDLIKCNWVSKVGDSVLYPVIFITHTSTRNL
AF438165_182456..182866      DSKLLHDIITNCKIYNNIELVRATKFVYYLDLIKCNWVSKVGDSVLYPVIFITHTSTRNL
AY009089_180600..181010      DSKLLHDIITNCKIYNNIELVRATKFVYYLDLIKCNWVSKVGDSVLYPVIFITHTSTRNL
                                                                                         

AY689436_44191..44481        ---------------------------------------------------------PIN
AF438165_182122..182337      --------------------------------------------------------MPIE
AY009089_180266..180481      --------------------------------------------------------MPIE
DQ011157_175363..175530      ------------------------------------------------------------
DQ011153_175363..175530      ------------------------------------------------------------
DQ011156_176299..176466      ------------------------------------------------------------
DQ011155_173759..173926      ------------------------------------------------------------
DQ011154_173837..174004      ------------------------------------------------------------
AF380138_173429..173665      ------------------------------------------------------------
DQ011155_173539..173775      ------------------------------------------------------------
DQ011154_173617..173853      ------------------------------------------------------------
X94355_194473..195495        DKVSVKTYKGIKVKKLNRCADHAIVINPFVKFKLTLPNKTSHAKVLVTFCKLKTVITPVE
AF095689_175840..176862      DKVSVKTYKGVKVKKLNRCADHAIVINPFVKFKLTLPNKTSHAKVLVTFCKLRTDITQIE
AY313847_178927..179949      DKVSVKTYKGVKVKKLNRCADHAIVINPFVKFKLTLPNKTSHAKVLVTFCKLRTDITQIE
AY678277_178773..179795      DKVSVKTYKGVKVKKLNRCADHAIVINPFVKFKLTLPNKTSHAKVLVTFCKLRTDITQIE
AY678275_178774..179796      DKVSVKTYKGVKVKKLNRCADHAIVINPFVKFKLTLPNKTSHAKVLVTFCKLRTDITQIE
AY603355_157257..158279      DKVSVKTYKGVKVKKLNRCADHAIVINPFVKFKLTLPNKTSHAKVLVTFCKLRTDITQIE
U94848_163047..164069        DKVSVKTYKGVKVKKLNRCADHAIVINPFVKFKLTLPNKTSHAKVLVTFCKLRTDITQIE
AY313848_179011..180033      DKVSVKTYKGVKVKKLNRCADHAIVINPFVKFKLTLPNKTSHAKVLVTFCKLRTDITQIE
AY678276_179724..178705      DKVSVKTYKGVKVKKLNRCADHAIVINPFVKFKLTLPNKTSHAKVLVTFCKLRTDITQIE
M35027_175190..176212        DKVSVKTYKGVKVKKLNRCADHAIVINPFVKFKLTLPNKTSHAKVLVTFCKLRTDITPVE
DQ377945_181499..182521      DKVSVKTYKGVKVKKLNRCADHAIVINPFVKFKLTLPNKTSHAKVLVTFCKLRTDITPVE
D11079_34128..35150          DKVSVKTYKGVKVKKLNRCADHAIVINPFVKFKLTLPNKTSHAKVLVTFCKLKTDITPVE
AY243312_176144..177166      DKVSVKTYKGVKVKKLNRCADHAIVINPFVKFKLTLPNKTSHAKVLVTFCKLKTDITPVE
AY484669_181077..182099      DKVSVKTYKGVKVKKLNRCADHAIVINPFVKFKLTLPNKTSHAKVLVTFCKLKTDITPVE
AF482758_195035..196057      DKVSVKTYKGVKVKKLNRCADHAIVINPFVKFKLTLPNKTSHAKVLVTFCKLRTDITPIE
AF012825_184899..185921      DKVSVKTYKGVKVKKLNRCADHVIVINPFVKFKLTLPNKTSHAKVLVTFCKLKTDITPVE
U18341_10353..11375          DKVSVKTYKGVKVKKLNRCADHAIVINPFVKFKLTLPNKTSHAKVLVTFCKLRTDIMPIE
Y16780_166328..167350        DKVSVKTYKGVKVKKLNRCADHAIVINPFVKFKLTLPNKTSHAKVLVTFCKLRTDIMPIE
X69198_164610..165632        DKVSVKTYKGVKVKKLNRCADHAIVINPFVKFKLTLPNKTSHAKVLVTFCKLRTDIMPIE
L22579_164693..165715        DKVSVKTYKGVKVKKLNRCADHAIVINPFVKFKLTLPNKTSHAKVLVTFCKLRTDIMPIE
U18339_10904..11926          DKVSVKTYKGVKVKKLNRCADHAIVINPFVKFKLTLPNKTSHAKVLVTFCKLRTDIMPIE
X72086_10915..11937          DKVSVKTYKGVKVKKLNRCADHAIVINPFVKFKLTLPNKTSHAKVLVTFCKLRTDIMPIE
X67117_4377..5399            DKVSVKTYKGVKVKKLNRCADHAIVINPFVKFKLTLPNKTSHAKVLVTFCKLRTDIMPIE
AF438165_182456..182866      DKVSVKTYKGVKVKKT--------------------------------------------
AY009089_180600..181010      DKVSVKTYKGVKVKKT--------------------------------------------
                                                                                         

AY689436_44191..44481        KKFSDSVISEIF--------------------NFIFITSSDNNDIRGPH------PLFPI
AF438165_182122..182337      APCPGNVLVYTFPDINKRIPGYIHVNIEGCIDGMIYINSSKFTYVLKLHRSMYRIPPSPI
AY009089_180266..180481      APCPGNVLVYTFPDINKRIPGYIHVNIEGCIDGMIYINSSKFTYVLKLHRSMYRIPPSPI
DQ011157_175363..175530      ---------------------------------MIYINSSKFAYVLKLHRSMYRIPPFPI
DQ011153_175363..175530      ---------------------------------MIYINSSKFAYVLKLHRSMYRIPPFPI
DQ011156_176299..176466      ---------------------------------MIYINSSKFAYVLKLHRSMYRIPPFPI
DQ011155_173759..173926      ---------------------------------MIYINSSKFAYVLKLHRSMYRIPPFPI
DQ011154_173837..174004      ---------------------------------MIYINSSKFAYVLKLHRSMYRIPPFPI
AF380138_173429..173665      ------------------------------------------------------------
DQ011155_173539..173775      ------------------------------------------------------------
DQ011154_173617..173853      ------------------------------------------------------------
X94355_194473..195495        APLPGNVLVYTFPDINKRIPGYIHVNIEGCIDGMIYINSSKFACVLKLHRSMYRIPPFPI
AF095689_175840..176862      APLSGNVLVYTFPNINKRIPGYIHVNIEGCIDGMIYINSSKFACVLKLHRSMYRIPPFPI
AY313847_178927..179949      APLPGNVLVYTFPDINKRIPGYIHVNIEGCIDGMIYINSSKFACVLKLHRSMYRIPPFPI
AY678277_178773..179795      APLSGNVLVYTFPDINKRIPGYIHLNIEGCIDGMIYINSSKFACVLKLHRSMYRIPPFPI
AY678275_178774..179796      APLSGNVLVYTFPDINKRIPGYIHLNIEGCIDGMIYINSSKFACVLKLHRSMYRIPPFPI
AY603355_157257..158279      APLSGNVLVYTFPDINKRIPGYIHVNIEGCIDGMIYINSSKFACVLKLHRSMYRIPPFPI
U94848_163047..164069        APLSGNVLVYTFPDINKRIPGYIHVNIEGCIDGMIYINSSKFACVLKLHRSMYRIPPFPI
AY313848_179011..180033      APLSGNVLVYTFPDINKRIPGYIHVNIEGCIDGMIYINSSKFACVLKLHRSMYRIPPFPI
AY678276_179724..178705      APLSGNVLVYTFPDINKRIPGYIHVNIEGCIDGMIYINSSKFACVLKLHRSMYRIPPFPI
M35027_175190..176212        APLPGNVLVYTFPDINKRIPGYIHVNIEGCIDGMIYINSSKFACVLKLHRSMYRIPPFPI
DQ377945_181499..182521      APLSGNVLVYTFPDINKRIPGYIHVNIEGCIDGMIYINSSKFACVLKLHRSMYRIPPFPI
D11079_34128..35150          APLPGNVLVYTFPDINKRIPGYIHLNIEGCIDGMIYINSSKFACVLKLHRSMYRIPPFPI
AY243312_176144..177166      APLPGNVLVYTFPDINKRIPGYIHLNIEGCIDGMIYINSSKFACVLKLHRSMYRIPPFPI
AY484669_181077..182099      APLPGNVLVYTFPDINKRIPGYIHLNIEGCIDGMIYINSSKFACVLKLHRSMYRIPPFPI
AF482758_195035..196057      APLSGNVLVYTFPDINKRIPGYIHLNIEGCIDGMIYINSSKFACILKLHRSMYRIPPFPI
AF012825_184899..185921      APLPGNVLVYTFPDINKRIPGYIHVNIEGCIDGMIYINSSKFMCILKLHRTVYRLPPFPI
U18341_10353..11375          APYPGNVLVYTFPDIHKRIPGYIHINIEGCIDGIIYINSSKFSCVLKLHRSMYRIPPFPI
Y16780_166328..167350        APYPGNVLVYTFPDIHKRIPGYIHINIEGCIDGIIYINSSKFSCVLKLHRSMYRIPPFPI
X69198_164610..165632        APYPGNVLVYTFPDIHKRIPGYIHINIEGCIDGIIYINSSKFSCVLKLHRSMYRIPPFPI
L22579_164693..165715        APYPGNVLVYTFPDIHKRIPGYIHINIEGCIDGIIYINSSKFSCVLKLHRSMYRIPPFPI
U18339_10904..11926          APYPGNVLVYTFPDIHKRIPGYIHINIEGCIDGIIYINSSKFSCVLKLHRSMYRIPPFPI
X72086_10915..11937          APYPGNVLVYTFPDIHKRIPGYIHINIEGCIDGIIYINSSKFSCVLKLHRSMYRIPPFPI
X67117_4377..5399            APYPGNVLVYTFPDIHKRIPGYIHINIEGCIDGIIYINSSKFSCVLKLHRSMYRIPPFPI
AF438165_182456..182866      ------------------------------------------------------------
AY009089_180600..181010      ------------------------------------------------------------
                                                                                         

AY689436_44191..44481        --------------------------IF--------------------------------
AF438165_182122..182337      DICSCCS-----------------------------------------------------
AY009089_180266..180481      DICSCCS-----------------------------------------------------
DQ011157_175363..175530      DICSCCSQYTNDDTEIPIHDLIKDVVIF--------------------------------
DQ011153_175363..175530      DICSCCSQYTNDDTEIPIHDLIKDVVIF--------------------------------
DQ011156_176299..176466      DICSCCSQYTNDDTEIPIHDLIKDVVIF--------------------------------
DQ011155_173759..173926      DISSCCSQYTNDDTEIPIHDLIKDVAIF--------------------------------
DQ011154_173837..174004      DISSCCSQYTNDDTEIPIHDLIKDVAIF--------------------------------
AF380138_173429..173665      -------------------------QFFKNTETVYYLKLNNKTIARFTYFNNIDTAITQE
DQ011155_173539..173775      -------------------------QFFKNTETVYYLKLNNKTIARFTYFNNIDTAITQE
DQ011154_173617..173853      -------------------------QFFKNTETVYYLKLNNKTIARFTYFNNIDTAITQE
X94355_194473..195495        DICSCCSQYTNDDIEIPIHDLIKDVAIFKNKETVYYLKLNNKTIARFTYFNNIDTAITQE
AF095689_175840..176862      DICSCCSQYTNGDIEIPIHDLIKDVAIFKNKETVYYLKLNNKTIARFTYFNNIDTAITQE
AY313847_178927..179949      DICSCCSQYTNDDIEIPIHDLIKDVAIFKNKETVYYLKLNNKTIARFTYFNNIDTAITQE
AY678277_178773..179795      DICSCCSQYTNDDIEIPIHDLIKDVAIFKNKETVYYLKLNNKTIARFTYFNNIDTAITQE
AY678275_178774..179796      DICSCCSQYTNDDIEIPIHDLIKDVAIFKNKETVYYLKLNNKTIARFTYFNNIDTAITQE
AY603355_157257..158279      DICSCCSQYINDDIEIPIHDLIKDVAIFKNKETVYYLKLNNKTIARFTYFNNIDTAITQE
U94848_163047..164069        DICSCCSQYINDDIEIPIHDLIKDVAIFKNKETVYYLKLNNKTIARFTYFNNIDTAITQE
AY313848_179011..180033      DICSCCSQYTNDDIEIPIHDLIKDVAIFKNKETVYYLKLNNKTIARFTYFNNIDTAITQE
AY678276_179724..178705      DICSCCSQYTNDDIEIPIHDLIKDVAIFKNKETVYYLKLNNKTIARFTYFNNIDTAITQE
M35027_175190..176212        DICSCCSQYTNDDIEIPIHDLIKDVAIFKNKETVYYLKLNNKTIARFTYFNNIDTAITQE
DQ377945_181499..182521      DICSCCSQYTNDDIEIPIHDLIKDVAIFKNKETVYYLKLNNKTIARFTYFNNIDTAITQE
D11079_34128..35150          DICSCCSQYINYDIEIPIHDLIKDVAIFKNKETVYYLKLNNKTIARFTYFNNIDTAITQE
AY243312_176144..177166      DICSCCSQYINYDIEIPIHDLIKDVAIFKNKETVYYLKLNNKTIARFTYFNNIDTAITQE
AY484669_181077..182099      DICSCCSQYTNDDIEIPIHDLIKDVAIFKNKETVYYLKLNNKTIARFTYFNNIDTAITQE
AF482758_195035..196057      DICSCCSQYINYDIEIPINDLIKDVTIFKNKEMVYYLKLNNKTIARFTYFNNIDTAITRE
AF012825_184899..185921      DVCSCCSQHTNDSIEVPIHDLIKDVTIFKNKETVYYLKLKNKTIARFTYFYNIDTAITQE
U18341_10353..11375          DICSCCSQYTNDDIEIPIHDLIKDVVIFKNKEMVYYLKLNNKTIARFTYFNNIDTAITQE
Y16780_166328..167350        DICSCCSQYTNDDIEIPIHDLIKDVVIFKNKEMVYYLKLNNKTIARFTYFNNIDTAITQE
X69198_164610..165632        DICSCCSQYTNDDIEIPIHDLIKDVVIFKNKEMVYYLKLNNKTIARFTYFNNIDTAITQE
L22579_164693..165715        DICSCCSQYTNDDIEIPIHDLIKDVVIFKNKEMVYYLKLNNKTIARFTYFNNIDTAITQE
U18339_10904..11926          DICSCCSQYTNDDIEIPIHDLIKDVVIFKNKEMVYYLKLNNKTIARFTYFNNIDTAITQE
X72086_10915..11937          DICSCCSQYTNDDIEIPIHDLIKDVVIFKNKEMVYYLKLNNKTIARFTYFNNIDTAITQE
X67117_4377..5399            DICSCCSQYTNDDIEIPIHDLIKDVVIFKNKEMVYYLKLNNKTIARFTYFNNIDTAITQE
AF438165_182456..182866      ------------------------------------------------------------
AY009089_180600..181010      ------------------------------------------------------------
                                                                                         

AY689436_44191..44481        ---------GLTIP---------------------------
AF438165_182122..182337      -----------------------------------------
AY009089_180266..180481      -----------------------------------------
DQ011157_175363..175530      -----------------------------------------
DQ011153_175363..175530      -----------------------------------------
DQ011156_176299..176466      -----------------------------------------
DQ011155_173759..173926      -----------------------------------------
DQ011154_173837..174004      -----------------------------------------
AF380138_173429..173665      HEYVKIALLGIVCKLMINNMHSIVGVNHSNTFVNCLLEDNV
DQ011155_173539..173775      HEYVKIALLGIVCKLMINNMHSIVGVNHSNTFVNCLLEDNV
DQ011154_173617..173853      HEYVKIALLGIVCKLMINNMHSIVGVNHSNTFVNCLLEDNV
X94355_194473..195495        HEYVKLAL-GIVCKLMINNMHSIVGVNHSNTFVNCLLEDNV
AF095689_175840..176862      HEYVKIAL-GIVCKLMINNMHSIVGVNHSNTFVNCLLEDNV
AY313847_178927..179949      HEYVKIAL-GIVCKLMINNMHSIVGVNHSNTFVNCLLEDNV
AY678277_178773..179795      HEYVKIAL-GIVCKLMINNMHSIVGVNHSNTFVNCLLEDNV
AY678275_178774..179796      HEYVKIAL-GIVCKLMINNMHSIVGVNHSNTFVNCLLEDNV
AY603355_157257..158279      HEYVKIAL-GIVCKLMINNMHSIVGVNHSNTFVNCLLEDNV
U94848_163047..164069        HEYVKIAL-GIVCKLMINNMHSIVGVNHSNTFVNCLLEDNV
AY313848_179011..180033      HEYVKIAL-GIVCKLMINNMHSIVGVNHSNTFVNCLLEDNV
AY678276_179724..178705      HEYVKIAL-GIVCKLMINNMHSIVGVNHSNTFVNCLLEDNV
M35027_175190..176212        HEYVKIAL-GIVCKLMINNMHSIVGVNHSNTFVNCLLEDNV
DQ377945_181499..182521      HEYVKIAL-GIVCKLMINNMHSIVGVNHSNTFVNCLLEDNV
D11079_34128..35150          HEYVKIAL-GIVCKLMINNMHSIVGVNHSNTFVNCLLEDNV
AY243312_176144..177166      HEYVKIAL-GIVCKLMINNMHSIVGVNHSNTFVNCLLEDNV
AY484669_181077..182099      HEYVKIAL-GIVCKLMINNMHSIVGVNHSNTFVNCLLEDNV
AF482758_195035..196057      HEYVKIAL-GIVCKLMINNMHSIVGVNHSNTFVNCLLEDNV
AF012825_184899..185921      HDYVKIVL-GLFCKLMINTMHSIVGVNHSNTFVNCLLDDNK
U18341_10353..11375          HKYVKIAL-GIVCKLMINNMHSIVGVNHSNTFVNCLLEDNV
Y16780_166328..167350        HKYVKIAL-GIVCKLMINNMHSIVGVNHSNTFVNCLLEDNV
X69198_164610..165632        HKYVKIAL-GIVCKLMINNMHSIVGVNHSNTFVNCLLEDNV
L22579_164693..165715        HKYVKIAL-GIVCKLMINNMHSIVGVNHSNTFVNCLLEDNV
U18339_10904..11926          HKYVKIAL-GIVCKLMINNMHSIVGVNHSNTFVNCLLEDNV
X72086_10915..11937          HKYVKIAL-GIVCKLMINNMHSIVGVNHSNTFVNCLLEDNV
X67117_4377..5399            HKYVKIAL-GIVCKLMINNMHSIVGVNHSNTFVNCLLEDNV
AF438165_182456..182866      -----------------------------------------
AY009089_180600..181010      -----------------------------------------
                                                                      
