# Supplementary material for: Identification of multiple independent horizontal gene transfers into poxviruses using a comparative genomics approach
Source: BMC Evol Biol. 2008 Feb 27;8:67. doi: 10.1186/1471-2148-8-67 (PMC2268676; doi:10.1186/1471-2148-8-67)
Supplement: Additional file 8 — Multiple sequence alignments for all poxvirus families. [file 1471-2148-8-67-S8.gz › Network/Servers/gen153069.gen.tcd.ie/Users/kirsten/poxvirus/aln/142.aln]

CLUSTAL W (1.81) multiple sequence alignment

AF482758_40714..41376        ------MVYKLVLLLCVVS-LGYSAEYKN---TICPPRQD--------YRYWYFAAELTI
M60387_156..914              ------MVYKLVLLFCIAS-LGYSVEYKN---TICPPRQD--------YRYWYFAAVLTI
AY743598_19008..19670        ------MVYKLVLLFCIAS-LGYSVEYKN---TICPPRQD--------YRYWYFVAELTI
AY678277_26854..27516        ------MVYKLVLLFCIAS-LGYSVEYKN---TICPPRQD--------YRYWYFAAELTI
M35027_27324..27986          ------MVYKLVLLFCIAS-LGYSVEYKN---TICPPRQD--------YRYWYFAAELTI
AY484669_28898..29560        ------MVYKLVLLFCIAS-LGYSVEYKN---TICPPRQD--------YRYWYFAAELTI
AY313847_27152..27814        ------MVYKLVLLFCIAS-LGYSVEYKN---TICPPRQD--------YRYWYFAAELTI
AY313848_27166..27828        ------MVYKLVLLFCIAS-LGYSVEYKN---TICPPRQD--------YRYWYFAAELTI
AY678275_26854..27516        ------MVYKLVLLFCIAS-LGYSVEYKN---TICPPRQD--------YRYWYFAAELTI
AY678276_27428..26769        ------MVYKLVLLFCIAS-LGYSVEYKN---TICPPRQD--------YRYWYFAAELTI
AY243312_24274..24936        ------MVYKLVLLFCIAS-LGYSVEYKN---TICPPRQD--------YRYWYFAAELTI
DQ377945_29711..30373        ------MVYKLVLLFCIAS-LGYSVEYKN---TICPPRQD--------YRYWYFAAELTI
AF095689_23800..24390        ----MSSSTRLPVLV--------------------------------------LAAELTI
X94355_40384..40875          ------------------------------------------------------------
DQ011157_24390..25052        ------MVYKLVLLFCIAS-LGYSVEYKN---TICPHRQD--------YRYWYFVAELTI
AY741551_24058..24720        ------MVYKLVLLFCIAS-LGYSVEYKN---TICPHRQD--------YRYWYFVAELTI
DQ011153_24390..25052        ------MVYKLVLLFCIAS-LGYSVEYKN---TICPHRQD--------YRYWYFVAELTI
AY753185_24440..25102        ------MVYKLVLLFCIAS-LGYSVEYKN---TICPHRQD--------YRYWYFVAELTI
AY603973_24197..24859        ------MVYKLVLLFCIAS-LGYSVEYKN---TICPHRQD--------YRYWYFVAELTI
DQ011156_24882..25544        ------MVYKLVLLFCIAS-LGYSVEYKN---TICPHRQD--------YRYWYFVAELTI
AF380138_24508..25170        ------MVYKLVLLFCIAS-LGYSVEYKN---TICPPRQD--------YRYWYFVAELTI
DQ011155_24637..25299        ------MVYKLVLLFCIAS-LGYSVEYKN---TICPPRQD--------YRYWYFVAELTI
DQ011154_24651..25313        ------MVYKLVLLFCIAS-LGYSVEYKN---TICPPRQD--------YRYWYFVAELTI
AF438165_27049..27711        ------MVYKLVLLFCIAS-LGCSVEYKN---TICPPRQD--------YRYWYFAAELTI
AY009089_25361..26023        ------MVYKLVLLFCIAS-LGCSVEYKN---TICPPRQD--------YRYWYFAAELTI
U18340_17364..18026          ------MVYKLVLLFCIAS-LGYSVEYKN---TICPPRQD--------YRYWYFAAELTI
Y16780_17921..18583          ------MVYKLVLLFCIAS-LGYSVEYKN---TICPPRQD--------YRYWYFAAELTI
U18338_17921..18583          ------MVYKLVLLFCIAS-LGYSVEYKN---TICPPRQD--------YRYWYFAAELTI
X69198_17095..17757          ------MVYKLVLLFCIAS-LGYSVEYKN---TICPPRQD--------YRYWYFAAELTI
L22579_17761..18423          ------MVYKLVLLFCIAS-LGYSVEYKN---TICPPRQD--------YRYWYFAAELTI
U18337_17163..17825          ------MVYKLVLLFCIAS-LGYSVEYKN---TICPPRQD--------YRYWYFAAELTI
AF170722_146784..147428      -----MSRYIIILLACLVT---------V---SICTTSTK---------KYWYLAVELTI
AF170726_149239..149883      -----MARYIIIVLACLVA---------T---STCATYPK---------KYWHLAAELTI
AJ293568_7183..7863          MEGVKKLFNFLILFFFVSTTLSYILKQDHKDFGKCVSKK---------YRYWNLAAVLTL
AY689436_14095..13418        ---MAKLFYFILISICISSCLSSPLSNRN---GKLSSSLG--KCNSHRYRFWNLASSLVI
AY689437_16432..15749        ---MAKLFYFILITICISSCLSFPLSNKN---GRQPPSSKLGKCNSNRHRFWNLAASLVI
                                                                                         

AF482758_40714..41376        GVNYDINSTIMGECHMSESYIDRNANIVLTGYGLEINMTIM-DTDQRFVAAAEGVGKDNK
M60387_156..914              GVNYDINSTIIGECHMSESYIDRNANIVLTGYGLEINMTIM-DTDQRFVAAAEGVGKDNK
AY743598_19008..19670        GVNYDINSTIIGECHMSESYIDRNANIVLTGYGLEINMTIM-DTDQRFVAAAEGVGKDNK
AY678277_26854..27516        GVNYDINSTIIGECHMSESYIDRNANIVLTGYGLEINMTIM-DTDQRFVAAAEGVGKDNK
M35027_27324..27986          GVNYDINSTIIGECHMSESYIDRNANIVLTGYGLEINMTIM-DTDQRFVAAAEGVGKDNK
AY484669_28898..29560        GVNYDINSTIIGECHMSESYIDRNANIVLTGYGLEINMTIM-DTDQRFVAAAEGVGKDNK
AY313847_27152..27814        GVNYDINSTIIGECHMSESYIDRNANIVLTGYGLEINMTIM-DTDQRFVAAAEGVGKDNK
AY313848_27166..27828        GVNYDINSTIIGECHMSESYIDRNANIVLTGYGLEINMTIM-DTDQRFVAAAEGVGKDNK
AY678275_26854..27516        GVNYDINSTIIGECHMSESYIDRNANIVLTGYGLEINMTIM-DTDQRFVAAAEGVGKDNK
AY678276_27428..26769        GVNYDINSTIIGECHMSESYIDRNANIVLTGYGLEINMTIM-DTDQRFVAAAEGVGKDNK
AY243312_24274..24936        GVNYDINSTIIGECHMSESYIDRNANIVLTGYGLEINMTIM-DTDQRFVAAAEGVGKDNK
DQ377945_29711..30373        GVNYDINSTIIGECHMSESYIDRNANIVLTGYGLEINMTIM-DTDQRFVAAAEGVGKDNK
AF095689_23800..24390        GVNYDINSTIIGECHMSESYIDRNANIVLTGYGLEINMTIM-DTDQRFVAAAEGVGKDNK
X94355_40384..40875          ---------------MSESYIDRNANIVLTGYGLEINMTIM-DTDQRFVAAAEGVGKDNK
DQ011157_24390..25052        GVNYDINSTIIGECHMSESYIDRNANIVLTGYGLKVNMTIM-DTDQRFVAAAEGVGKDNK
AY741551_24058..24720        GVNYDINSTIIGECHMSESYIDRNANIVLTGYGLKVNMTIM-DTDQRFVAAAEGVGKDNK
DQ011153_24390..25052        GVNYDINSTIIGECHMSESYIDRNANIVLTGYGLKVNMTIM-DTDQRFVAAAEGVGKDNK
AY753185_24440..25102        GVNYDINSTIIGECHMSESYIDRNANIVLTGYGLKVNMTIM-DTDQRFVAAAEGVGKDNK
AY603973_24197..24859        GVNYDINSTIIGECHMSESYIDRNANIVLTGYGLKVNMTIM-DTDQRFVAAAEGVGKDNK
DQ011156_24882..25544        GVNYDINSTIIGECHMSESYIDRNANIVLTGYGLKVNMTIM-DTDQRFVAAAEGVGKDNK
AF380138_24508..25170        GVNYDINSTIIGECHMSESYIDRNANIVLTGYGLKINMTIM-DTDQRFVAAAEGVGKDNK
DQ011155_24637..25299        GVNYDINSTIIGECHMSESYIDRNANIVLTGYGLKINMTIM-DTDQRFVAAAEGVGKDNK
DQ011154_24651..25313        GVNYDINSTIIGECHMSESYIDRNANIVLTGYGLKINMTIM-DTDQRFVAAAEGVGKDNK
AF438165_27049..27711        GVNYDINSTIIGECHMSESYIDRNANIVLTGYGLEINMTIM-DTDQRFVAAAEGVGKDNK
AY009089_25361..26023        GVNYDINSTIIGECHMSESYIDRNANIVLTGYGLEINMTIM-DTDQRFVAAAEGVGKDNK
U18340_17364..18026          GVNYDINSTIIGECYMSESYIDRNANIVLTGYGLEINMTIM-DTDQRFVAAAEGVGKDNK
Y16780_17921..18583          GVNYDINSTIIGECYMSESYIDRNANIVLTGYGLEINMTIM-DTDQRFVAAAEGVGKDNK
U18338_17921..18583          GVNYDINSTIIGECYMSESYIDRNANIVLTGYGLEINMTIM-DTDQRFVAAAEGVGKDNK
X69198_17095..17757          GVNYDINSTIIGECYMSESYIDRNANIVLTGYGLEINMTIM-DTDQRFVAAAEGVGKDNK
L22579_17761..18423          GVNYDINSTIIGECYMSESYIDRNANIVLTGYGLEINMTIM-DTDQRFVAAAEGVGKDNK
U18337_17163..17825          GVNYDINSTIIGECYMSESYIDRNANIVLTGYGLEINMTIM-DTDQRFVAAAEGVGKDNK
AF170722_146784..147428      GLNRYV-ETIEGECHMKERYDNKTSTLILTGYGLMINITIT-NVTQRFVAASAGAGDGNK
AF170726_149239..149883      GLNRYVE-TVMGECHMKERYDHKTSTLILTGYGLMINITIT-NVVQRFVAASAGAGDGNK
AJ293568_7183..7863          GLTYTIPEK--EQCFAH---IHLDTTLVI-GYGLSIEIEITNKIDGQVVSVVEGLYNNNT
AY689436_14095..13418        GLTYPIKEQ--EECKID---IISNSHISITGYGINVDFEFTTEITKPLVASAEGF-VNNT
AY689437_16432..15749        GLTYPITEQ--EECTIN---IISNSHISITGYGINVDFEFTTEIKKPLVASAEGF-VNNT
                                                     : : : ***: ::: :  .    .*:   *   .*.

AF482758_40714..41376        LSVLLFTTQRLDKVHHNI----SVTITCMEMNCGTTKYDSDLPESIHHKSSCDITINGSC
M60387_156..914              LSVLLFTTQRLDKVHHNI----SVTITCMEMNCGTTKYDSDLPESFHKSSSCDITINGSC
AY743598_19008..19670        LSVLLFTTQRLDKVHHNI----SVTITCMEMNCGTTKYDSDLPESIHKSSSCDITINGSC
AY678277_26854..27516        LSVLLFTTQRLDKVHHNI----SVTITCMEMNCGTTKYDSDLPESIHKSSSCDITINGSC
M35027_27324..27986          LSVLLFTTQRLDKVHHNI----SVTITCMEMNCGTTKYDSDLPESIHKSSSCDITINGSC
AY484669_28898..29560        LSVLLFTTQRLDKVHHNI----SVTITCMEMNCGTTKYDSDLPESIHKSSSCDITINGSC
AY313847_27152..27814        LSVLLFTTQRLDKVHHNI----SVTITCMEMNCGTTKYDSDLPESIHKSSSCDITINGSC
AY313848_27166..27828        LSVLLFTTQRLDKVHHNI----SVTITCMEMNCGTTKYDSDLPESIHKSSSCDITINGSC
AY678275_26854..27516        LSVLLFTTQRLDKVHHNI----SVTITCMEMNCGTTKYDSDLPESIHKSSSCDITINGSC
AY678276_27428..26769        LSVLLFTTQRLDKVHHNI----SVTITCMEMNCGTTKYDSDLPESIHKSSSCDITINGSC
AY243312_24274..24936        LSVLLFTTQRLDKVHHNI----SVTITCMEMNCGTTKYDSDLPESIHKSSSCDITINGSC
DQ377945_29711..30373        LSVLLFTTQRLDKVHHNI----SVTITCMEMNCGTTKYDSDLPESIHKSSSCDITINGSC
AF095689_23800..24390        LSVLLFTTQRLDKVHHNI----SVTITCMEMNCGTTKYDSDLPESIHKSSSCDITINGSC
X94355_40384..40875          LSVLLFTTQRLDKVHHNI----SVTITCMEMNCGTTKYDSDLPESIHKSSSCDITINGSC
DQ011157_24390..25052        LSVLLFTTQRLDKVHHNI----SVTITCMEMNCGTTKYNSDLPESIHKSSSCDITINGSC
AY741551_24058..24720        LSVLLFTTQRLDKVHHNI----SVTITCMEMNCGTTKYNSDLPESIHKSSSCDITINGSC
DQ011153_24390..25052        LSVLLFTTQRLDKVHHNI----SVTITCMEMNCGTTKYNSDLPESIHKSSSCDITINGSC
AY753185_24440..25102        LSVLLFTTQRLDKVHHNI----SVTITCMEMNCGTTKYNSDLPESIHKSSSCDITINGSC
AY603973_24197..24859        LSVLLFTTQRLDKVHHNI----SVTITCMEMNCGTTKYNSDLPESIHKSSSCDITINGSC
DQ011156_24882..25544        LSVLLFTTQRLDKVHHNI----SVTITCMEMNCGTTKYNSDLPESIHKSSSCDITINGSC
AF380138_24508..25170        LSVLLFTTQRLDKVHHNI----SVTITCMEMNCGTTKYNSDLPESIHKSSSCDITINGSC
DQ011155_24637..25299        LSVLLFTTQRLDKVHHNI----SVTITCMEMNCGTTKYNSDLPESIHKSSSCDITINGSC
DQ011154_24651..25313        LSVLLFTTQRLDKVHHNI----SVTITCMEMNCGTTKYNSDLPESIHKSSSCDITINGSC
AF438165_27049..27711        LSVMLFTTQRLDKVHHNT----SVIITCMEMNCGTTKYDSDLPESIHHKSSCDITINGSC
AY009089_25361..26023        LSVMLFTTQRLDKVHHNT----SVIITCMEMNCGTTKYDSDLPESIHHKSSCDITINGSC
U18340_17364..18026          LSVMLFTTQRLDKVHHNI----SVIITCMEMSCGTTKYNSDLPESIHHKSSCDITINGSC
Y16780_17921..18583          LSVMLFTTQRLDKVHHNI----SVIITCMEMNCGTTKYNSDLPESIHHKSSCDITINGSC
U18338_17921..18583          LSVMLFTTQRLDKVHHNI----SVIITCMEMNCGTTKYNSDLPESIHHKSSCDITINGSC
X69198_17095..17757          LSVMLFTTQRLDKVHHNI----SVIITCMEMNCGTTKYNSDLPESIHHKSSCDITINGSC
L22579_17761..18423          LSVMLFTTQRLDKVHHNI----SVIITCMEMNCGTTKYNSDLPESIHHKSSCDITINGSC
U18337_17163..17825          LSVMLFTTQRLDKVHHNI----SVIITCMEMNCGTTKYNSDLPESIHHKSSCDITINGSC
AF170722_146784..147428      LSIMLFTTHPLTKYSKIY-----LTITCLEPEDDVGTYDNQLPDSLHRNNEVDITIFGSC
AF170726_149239..149883      LSIMLFTTHPLTK-YSDI----YLTITCLEPEGDVGNYGNQLPDSLHHNKDVSITILGSC
AJ293568_7183..7863          IILLLFIANDRSDYENSVIPNTKISVTCTDIDCDNNPTRQVLNGKVSKN---ELIIFGSC
AY689436_14095..13418        LVILIFMADDRSSNANNSIPDTKVTITCLDVDCDIVSKRQNIDNLSTKN---ELIIVGSC
AY689437_16432..15749        LVILIFMADDRSSNAHNIIPDTKVTITCLDVDCDTISKKQNIDNLPTKN---ELIIVGSC
                             : :::* :    .          : :** : . .     . :     ..   .: * ***

AF482758_40714..41376        VTCVNLETDPTKINPHYLHPKDKYLYRNSEYGMRGS--YGVTFMD-ELNQCFLDIKE---
M60387_156..914              VTCVNLETDPTKINPHYLHPKDKYLYHNSEYSMRGS--YGVTFID-ELNQCLLDIKEVMI
AY743598_19008..19670        VTCVNLETDPTKINPHYLHPKNKYLYHNSEYSMRGS--YGVTFID-ELNQCLLDIKE---
AY678277_26854..27516        VTCVNLETDPTKINPHYLHPKDKYLYHNSEYGMRGS--YGVTFID-ELNQCLLDIKE---
M35027_27324..27986          VTCVNLETDPTKINPHYLHPKDKYLYHNSEYGMRGS--YGVTFID-ELNQCLLDIKE---
AY484669_28898..29560        VTCVNLETDPTKINPHYLHPKDKYLYHNSEYGMRGS--YGVTFID-ELNQCLLDIKE---
AY313847_27152..27814        VTCVNLETDPTKINPHYLHPKDKYLYHNSEYGMRGS--YGVTFID-ELNQCLLDIKE---
AY313848_27166..27828        VTCVNLETDPTKINPHYLHPKDKYLYHNSEYGMRGS--YGVTFID-ELNQCLLDIKE---
AY678275_26854..27516        VTCVNLETDPTKINPHYLHPKDKYLYHNSEYGMRGS--YGVTFID-ELNQCLLDIKE---
AY678276_27428..26769        VTCVNLETDPTKINPHYLHPKDKYLYHNSEYGMRGS--YGVTFID-ELNQCLLDIKE---
AY243312_24274..24936        VTCVNLETDPTKINPHYLHPKDKYLYHNSEYSMRGS--YGVTFID-ELNQCLLDIKE---
DQ377945_29711..30373        VTCVNLETDPTKINPHYLHPKDKYLYHNSEYSMRGS--YGVTFID-ELNQCLLDIKE---
AF095689_23800..24390        VTCVNLETDPTKINPHYLHPKDKYLYHNSEYGMRGS--YGVTFID-ELNQCLLDIKE---
X94355_40384..40875          VTCVNLETDPTKINPHYLHPKDKYLYHNSEYGMRGS--YGVTFID-ELNQCLLDIKE---
DQ011157_24390..25052        VTCVNLETDPTKINPHYLHPKNKYLYHNSEYSMRGS--YGVTFID-ELNQCLLDIKE---
AY741551_24058..24720        VTCVNLETDPTKINPHYLHPKNKYLYHNSEYSMRGS--YGVTFID-ELNQCLLDIKE---
DQ011153_24390..25052        VTCVNLETDPTKINPHYLHPKNKYLYHNSEYSMRGS--YGVTFID-ELNQCLLDIKE---
AY753185_24440..25102        VTCVNLETDPTKINPHYLHPKNKYLYHNSEYSMRGS--YGVTFID-ELNQCLLDIKE---
AY603973_24197..24859        VTCVNLETDPTKINPHYLHPKNKYLYHNSEYSMRGS--YGVTFID-ELNQCLLDIKE---
DQ011156_24882..25544        VTCVNLETDPTKINPHYLHPKNKYLYHNSEYSMRGS--YGVTFID-ELNQCLLDIKE---
AF380138_24508..25170        VTCVNLETDPTKINPHYLHPKNKYLYHNSEYSMRGS--YGVTFID-ELNQCLLDIKE---
DQ011155_24637..25299        VTCVNLETDPTKINPHYLHPKNKYLYHNSEYSMRGS--YGVTFID-ELNQCLLDIKE---
DQ011154_24651..25313        VTCVNLETDPTKINPHYLHPKNKYLYHNSEYSMRGS--YGVTFID-ELNQCLLDIKE---
AF438165_27049..27711        VTCVNLETDPTKINPHYLHPKDKYLYHNSKYGMRGS--YGVTLID-ELNQCLLDIKE---
AY009089_25361..26023        VTCVNLETDPTKINPHYLHPKDKYLYHNSKYGMRGS--YGVTLID-ELNQCLLDIKE---
U18340_17364..18026          VTCVNLETDPTKINPHYLHPKDKYLYHNSKYGMRGS--YGVTFID-ELNQCLLDIKE---
Y16780_17921..18583          VTCVDLETDPTKINPHYLHPKDKYLYHNSKYGMRGS--YGVTFID-ELNQCLLDIKE---
U18338_17921..18583          VTCVDLETDPTKINPHYLHPKDKYLYHNSKYGMRGS--YGVTFID-ELNQCLLDIKE---
X69198_17095..17757          VTCVNLETDPTKINPHYLHPKDKYLYHNSKYGMRGS--YGVTFID-ELNQCLLDIKE---
L22579_17761..18423          VTCVNLETDPTKINPHYLHPKDKYLYHNSKYGMRGS--YGVTFID-ELNQCLLDIKE---
U18337_17163..17825          VTCVNLETDPTKINPHYLHPKDKYLYHNSKYGMRGS--YGVTFID-ELNQCLLDIKE---
AF170722_146784..147428      ITCVNLETNPLKVNPHFTHPISMFVHDNTA-DTRGS--YGVTFED-ELNVCFLDIKK---
AF170726_149239..149883      VTCVNLETNPIKVNPHFTHPISMFVYDNKE-DVRGS--YGVTFED-ELNVCFLDIKK---
AJ293568_7183..7863          LTCVLLDTYPNSIK-GFLPPSGIVAKPYSK-GVNEDNGYLW-YRH-KKDSCNVDFLN---
AY689436_14095..13418        VTCVDLNVYPNSL---YGFKSANSIIARPYSGTSGG--YTWRNLNTSKRQCDVDTEK---
AY689437_16432..15749        ITCVDLNVYPNSL---YGFRGANSIIPRPYSGTSGG--YTWKSLNSSKRQCDVDTEK---
                             :*** *:. * .:   :              .   .  *       .   * :*  :   

AF482758_40714..41376        ------------------------------VSYDICYRE-----
M60387_156..914              FVIESKLQIYRNRNRNINFYTTMDNIMWPVLSISLCQI------
AY743598_19008..19670        ------------------------------LSYDICYRE-----
AY678277_26854..27516        ------------------------------LSYDICYRE-----
M35027_27324..27986          ------------------------------LSYDICYRE-----
AY484669_28898..29560        ------------------------------LSYDICYRE-----
AY313847_27152..27814        ------------------------------LSYDICYRE-----
AY313848_27166..27828        ------------------------------LSYDICYRE-----
AY678275_26854..27516        ------------------------------LSYDICYRE-----
AY678276_27428..26769        ------------------------------LSYDICYRE-----
AY243312_24274..24936        ------------------------------LSYDICYRE-----
DQ377945_29711..30373        ------------------------------LSYDICYRE-----
AF095689_23800..24390        ------------------------------LSYDICYRE-----
X94355_40384..40875          ------------------------------LSYDICYRE-----
DQ011157_24390..25052        ------------------------------LSYDICYRE-----
AY741551_24058..24720        ------------------------------LSYDICYRE-----
DQ011153_24390..25052        ------------------------------LSYDICYRE-----
AY753185_24440..25102        ------------------------------LSYDICYRE-----
AY603973_24197..24859        ------------------------------LSYDICYRE-----
DQ011156_24882..25544        ------------------------------LSYDICYRE-----
AF380138_24508..25170        ------------------------------LSYDICYRE-----
DQ011155_24637..25299        ------------------------------LSYDICYRE-----
DQ011154_24651..25313        ------------------------------LSYDICYRE-----
AF438165_27049..27711        ------------------------------LSYDICYRE-----
AY009089_25361..26023        ------------------------------LSYDICYRE-----
U18340_17364..18026          ------------------------------LSYDICYRE-----
Y16780_17921..18583          ------------------------------LSYDICYRE-----
U18338_17921..18583          ------------------------------LSYDICYRE-----
X69198_17095..17757          ------------------------------LSYDICYRE-----
L22579_17761..18423          ------------------------------LSYDICYRE-----
U18337_17163..17825          ------------------------------LSYDICYRE-----
AF170722_146784..147428      ------------------------------VGYDLCYRQTRYVI
AF170726_149239..149883      ------------------------------VSYDLCYRQTRYLI
AJ293568_7183..7863          ------------------------------TSYSICSKIRR---
AY689436_14095..13418        ------------------------------IDYYVCDKKSN---
AY689437_16432..15749        ------------------------------VDYNVCDRESN---
                                                            .  :*        
