# Supplementary material for: Identification of multiple independent horizontal gene transfers into poxviruses using a comparative genomics approach
Source: BMC Evol Biol. 2008 Feb 27;8:67. doi: 10.1186/1471-2148-8-67 (PMC2268676; doi:10.1186/1471-2148-8-67)
Supplement: Additional file 8 — Multiple sequence alignments for all poxvirus families. [file 1471-2148-8-67-S8.gz › Network/Servers/gen153069.gen.tcd.ie/Users/kirsten/poxvirus/aln/143.aln]

CLUSTAL W (1.81) multiple sequence alignment

AF438165_38070..38285      MTLVMGSCCGRFCDAKNK----------NKFKKEDIEEEGEGCYDYKNLNDLDED-TRIE
AY009089_36280..36495      MTLVMGSCCGRFCDAKNK----------NKFKKEDIEEEGEGCYDYKNLNDLDED-TRIE
X69198_26018..26257        MTLVMGSCCGRFCDAK------------NKFKKDDIEEEGEGYCDYKNLNDLDEA-TRIE
L22579_26641..26880        MTLVMGSCCGRFCDAK------------NKFKKDDIEEEGEGYCDYKNLNDLDEA-TRIE
U18340_26254..26493        MTLVMGSCCGRFCDAK------------NKFKKDDIEEEGEGYCDYKNLNDLDEA-TRIE
U18337_26024..26263        MTLVMGSCCGRFCDAK------------NKFKKDDIEEEGEGYCDYKNLNDLDEA-TRIE
Y16780_27014..27250        MTLVMGSCCGRFCDTK------------NKF-KDDIEEEGEGYCDYKNLNDLDEA-TRIE
U18338_27014..27250        MTLVMGSCCGRFCDTK------------NKF-KDDIEEEGEGYCDYKNLNDLDEA-TRIE
AF482758_51837..52082      MTLVMGSCCGRFCDKNK-----------NKNKKEDVEAGGEGYYDYKNINDLDEFEARVE
AF012825_43942..44190      MTLVMGSCCGRFRDAKNK----------NKNKKEDVEEGGEGCYDYKNLNDLDEFNTRVE
DQ011157_35383..35607      ----MGSCCGRFCDA--------------KNKKEDVEDGREGCCDYKNLNDLDESEARVE
AY741551_35374..35598      ----MGSCCGRFCDA--------------KNKKEDVEDGREGCCDYKNLNDLDESEARVE
DQ011153_35383..35607      ----MGSCCGRFCDA--------------KNKKEDVEDGREGCCDYKNLNDLDESEARVE
AF380138_35452..35676      ----MGSCCGRFCDA--------------KNKKEDVEDGREGCCDYKNLNDLDESEARVE
AY753185_35613..35837      ----MGSCCGRFCDA--------------KNKKEDVEDGREGCCDYKNLNDLDESEARVE
DQ011155_35571..35795      ----MGSCCGRFCDA--------------KNKKEDVEDGREGCCDYKNLNDLDESEARVE
AY603973_35370..35594      ----MGSCCGRFCDA--------------KNKKEDVEDGREGCCDYKNLNDLDESEARVE
DQ011154_35590..35814      ----MGSCCGRFCDA--------------KNKKEDVEDGREGCCDYKNLNDLDESEARVE
DQ011156_35846..36070      ----MGSCCGRFCDA--------------KNKKEDVEDGREGCCDYKNLNDLDESEARVE
D00157_204..336            ----MGSCCGRFCDAK------------NKNKKEDVEEGREGCYNYKNLNDLDESEARVE
M57977_8307..8549          MTLVMGCCCGRFCDAK------------NKNKKEDVEEGREGCYNYKNLNDLDESEARVE
M35027_38255..38533        MTLVMGFCCGRFCDAKNKNKNKNKNKNKNKNKKEDVEEGREGCYNYKNLNDLDESEARVE
AY484669_39836..40090      MTLVMGSCCGRFCDAKNKNK--------NKNKKEDAEEGREGCYNYKNLNDLDESEARVE
D00157_192..336            MTLVMGSCCGRFCDAK------------NKNKKEDVEEGREGCYNYKNLNDLDESEARVE
AY678277_37782..38024      MTLVMGSCCGRFCDAK------------NKNKKEDVEEGREGCYNYKNLNDLDESEARVE
AY243312_35187..35429      MTLVMGSCCGRFCDAK------------NKNKKEDVEEGREGCYNYKNLNDLDESEARVE
AY603355_24355..24597      MTLVMGSCCGRFCDAK------------NKNKKEDVEEGREGCYNYKNLNDLDESEARVE
DQ377945_40623..40865      MTLVMGSCCGRFCDAK------------NKNKKEDVEEGREGCYNYKNLNDLDESEARVE
AY313847_38075..38317      MTLVMGSCCGRFCDAK------------NKNKKEDVEEGREGCYNYKNLNDLDESEARVE
M34368_1162..1404          MTLVMGSCCGRFCDAK------------NKNKKEDVEEGREGCYNYKNLNDLDESEARVE
X94355_51395..51637        MTLVMGSCCGRFCDAK------------NKNKKEDVEEGREGCYNYKNLNDLDESEARVE
AY313848_38130..38372      MTLVMGSCCGRFCDAK------------NKNKKEDVEEGREGCYNYKNLNDLDESEARVE
AF095689_34712..34960      MTLVMGSCCGRFCDAKNK----------NKNKKEDVEEGREGCYNYKNLNDLDESEARVE
AY678275_37782..38024      MTLVMGSCCGRFCDAK------------NKNKKEDVEEGREGCYNYKNLNDLDESEARVE
U94848_30145..30387        MTLVMGSCCGRFCDAK------------NKNKKEDVEEGREGCYNYKNLNDLDESEARVE
AY678276_37928..37689      MTLVMGSCCGRFCDAK------------NKNKKEDVEEGREGCYNYKNLNDLDESEARVE
                               ** ***** *               *  *:* *   **  :***:*****  :*:*

AF438165_38070..38285      FGPLYMINEEKSNKYI-----GYKKKI-----
AY009089_36280..36495      FGPLYMINEEKSNKYI-----GYKKKI-----
X69198_26018..26257        FGPLYIINEEKSDINTLDIKRRYRHAIESVYF
L22579_26641..26880        FGPLYIINEEKSDINTLDIKRRYRHAIESVYF
U18340_26254..26493        FGPLYIINEEKSDINTLDIKRRYRHAIESVYF
U18337_26024..26263        FGPLYIINEEKSDINTLDIKRRYRHAIESVYF
Y16780_27014..27250        FGPLYIINEEKSDINTLDIKRRYRHAIESVYF
U18338_27014..27250        FGPLYIINEEKSDINTLDIKRRYRHAIESVYF
AF482758_51837..52082      FGPLYMINEEKSDINTLDIKRRYRHTIESVYF
AF012825_43942..44190      FGPLYMINEEKSDINTLDIKRRYRHAIESVYF
DQ011157_35383..35607      FGPLYMINEEKSDINTLDIKRRYRHTIESVYF
AY741551_35374..35598      FGPLYMINEEKSDINTLDIKRRYRHTIESVYF
DQ011153_35383..35607      FGPLYMINEEKSDINTLDIKRRYRHTIESVYF
AF380138_35452..35676      FGPLYMINEEKSDINTLDIKRRYRHTIESVYF
AY753185_35613..35837      FGPLYMINEEKSDINTLDIKRRYRHTIESVYF
DQ011155_35571..35795      FGPLYMINEEKSDINTLDIKRRYRHTIESVYF
AY603973_35370..35594      FGPLYMINEEKSDINTLDIKRRYRHTIESVYF
DQ011154_35590..35814      FGPLYMINEEKSDINTLDIKRRYRHTIESVYF
DQ011156_35846..36070      FGPLYMINEEKSDINTLDIKRRYRHTIESVYF
D00157_204..336            --------------------------------
M57977_8307..8549          FGPLYMINEEKSDINTLDIKRRYRHTIESVYF
M35027_38255..38533        FGPLYMINEEKSDINTLDIKRRYRHTIESVYF
AY484669_39836..40090      FGPLYMINEEKSDINTLDIKRRYRHTIESVYF
D00157_192..336            --------------------------------
AY678277_37782..38024      FGPLYMINEEKSDINTLDIKRRYRHTIESVYF
AY243312_35187..35429      FGPLYMINEEKSDINTLDIKRRYRHTIESVYF
AY603355_24355..24597      FGPLYMINEEKSDINTLDIKRRYRHTIESVYF
DQ377945_40623..40865      FGPLYMINEEKSDINTLDIKRRYRHTIESVYF
AY313847_38075..38317      FGPLYMINEEKSDINTLDIKRRYRHTIESVYF
M34368_1162..1404          FGPLYMINEEKSDINTLDIKRRYRHTIESVYF
X94355_51395..51637        FGPLYMINEEKSDINTLDIKRRYRHTIESVYF
AY313848_38130..38372      FGPLYMINEEKSDINTLDIKRRYRHTIESVYF
AF095689_34712..34960      FGPLYMINEEKSDINTLDIKRRYRHTIESVYF
AY678275_37782..38024      FGPLYMINEEKSDINTLDIKRRYRHTIESVYF
U94848_30145..30387        FGPLYMINEEKSDINTLDIKRRYRHTIESVYF
AY678276_37928..37689      FGPLYMINEEKSDINTLDIKRRYRHTIESVYF
                                                           
