# Supplementary material for: Identification of multiple independent horizontal gene transfers into poxviruses using a comparative genomics approach
Source: BMC Evol Biol. 2008 Feb 27;8:67. doi: 10.1186/1471-2148-8-67 (PMC2268676; doi:10.1186/1471-2148-8-67)
Supplement: Additional file 8 — Multiple sequence alignments for all poxvirus families. [file 1471-2148-8-67-S8.gz › Network/Servers/gen153069.gen.tcd.ie/Users/kirsten/poxvirus/aln/144.aln]

CLUSTAL W (1.81) multiple sequence alignment

DQ011154_21508..22146      -----------------------MRTDTNNILMRHLKNLTDDEFK--CIIHR-SSDFLYL
AF380138_21366..22010      ---------------------MIMRTDTNNILMRHLKNLTDDEFK--CIIHR-SSDFLYL
AY743598_15865..16509      ---------------------MIMRTDTNNILMRHLKNLTDDEFK--CIIHR-SSDFLYL
DQ011155_21488..22132      ---------------------MIMRTDTNNILMRHLKNLTDDEFK--CIIHR-SSDFLYL
AY753185_21298..21942      ---------------------MIMRTDTNNILMRHLKNLTDDEFK--CIIHR-SSDFLYL
AY603973_21055..21699      ---------------------MIMRTDTNNILMRHLKNLTDDEFK--CIIHR-SSDFLYL
DQ011157_21249..21893      ---------------------MIMRTDTNNILMRHLKNLTDDEFK--CIIHR-SSDFLYL
AY741551_20917..21561      ---------------------MIMRTDTNNILMRHLKNLTDDEFK--CIIHR-SSDFLYL
DQ011153_21249..21893      ---------------------MIMRTDTNNILMRHLKNLTDDEFK--CIIHR-SSDFLYL
DQ011156_21741..22385      ---------------------MIMRTDTNNILMRHLKNLTDDEFK--CIIHR-SSDFLYL
AY678276_24347..23712      MVKNNK-----ISNSC--R--MIMSTNPNNILMRHLKNLTDDEFK--CIIHR-SSDFLYL
AF482758_37578..38273      MVKNNKIQKNKISNSCCQY--MIMSTDPNNILMRHLKNLTDDEFK--CIIHR-SSDFLYL
X94355_37242..37937        MVKSNKIQKNKISNSCCQY--MIMSTNPNNILMRHLKNLTDDEFK--CIIHR-SSDFLYL
M22812_12004..12693        MVKNNKIQKNKISNSC--R--MIMSTDPNNILMRHLKNLTDDEFK--CIIHR-SSDFLYL
AY243312_21143..21832      MVKNNKIQKNKISNSC--R--MIMSTDPNNILMRHLKNLTDDEFK--CIIHR-SSDFLYL
AF095689_20685..21359      MVKNNK-----ISNSC--R--MIMSTDPNNILMRHLKNLTDDEFK--CIIHR-SSDFLYL
DQ377945_26613..27245      -----------------------MSTNPNNILMRHLKNLTDDEFK--CIIHR-SSDFLYL
AY313848_24085..24759      MVKNNK-----ISNSC--R--MIMSTNPNNILMRHLKNLTDDEFK--CIIHR-SSDFLYL
AY313847_24063..24737      MVKNNK-----ISNSC--R--MIMSTNPNNILMRHLKNLTDDEFK--CIIHR-SSDFLYL
AY484669_25783..26457      MVKNNK-----ISNSC--L--MIMSTDPNNILMRHLKNLTDDEFK--CIIHR-SSDFLYL
AY678277_23739..24413      MVKNNK-----ISNSC--L--MIMSTNPNNILMRHLKNLTDDEFK--CIIHR-SSDFLYL
AY678275_23739..24413      MVKNNK-----ISNSC--L--MIMSTNPNNILMRHLKNLTDDEFK--CIIHR-SSDFLYL
M35027_24226..24900        MVKNNK-----ISNSC--R--MIMSTNPNNILMRHLKNLTDDEFK--CIIHR-SSDFLYL
AF438165_24369..24578      ---------------------MIMSTDPNNILMRYLKNLTDDEFK--CIIHR-SSDFLYL
AY009089_22681..22890      ---------------------MIMSTDPNNILMRYLKNLTDDEFK--CIIHR-SSDFLYL
Y16780_14799..15437        ---------------------MIMSTDPNNILMRYLKNLTDDKFK--CIIHQ-SSDFLYL
U18338_14799..15437        ---------------------MIMSTDPNNILMRYLKNLTDDKFK--CIIHQ-SSDFLYL
U18340_14230..14874        ---------------------MIISTDPNNILMRYLKNLTDDKFK--CIIHQ-SSNFLYL
X69198_13962..14606        ---------------------MIMSTDPNNILMRYLKNLTDDKFK--CIIHQ-SSDFLYL
U18337_14035..14679        ---------------------MIMSTDPNNILMRYLKNLTDDKFK--CIIHQ-SSDFLYL
L22579_14646..15290        ---------------------MIMSTDPNNILMRYLKNLTDDKFK--CIIHQ-SSDFLYL
L22013_9562..10272         ------------MNSYIVIKNSLRDYRSGRIIRKYIRKLNKDEYKHFCAVFRLNVDF---
AF410153_5328..6038        ------------MNSYIVIKNSLRDYRSGRIIRKYIRKLNKDEYKHFCAVFRLNVDF---
AY689436_8278..7547        ---------MTVPSSCVIVKNFIKDYRSGRIIRKYLKKLSIDEFKQFCIIFKENTDF---
AY689437_10575..9844       ---------MTGPSSCVIVKNFIKDYRSGRIIRKYLKKLSKDEFKQFCIIFKENADF---
                                                      ...*: .::.:*. *::*  * :.. . :*   

DQ011154_21508..22146      SDRDYTSITKETLVSEIVEEYPDDCN-KILAIIFLVLDKDIDV--DIETKLTPT------
AF380138_21366..22010      SDRDYTSITKETLVSEIVEEYPDDCN-KILAIIFLVLDKDIDV--DIETKLTPT------
AY743598_15865..16509      SDRDYTSITKETLVSEIVEEYPDDCN-KILAIIFLVLDKDIDV--DIETKLTPT------
DQ011155_21488..22132      SDRDYTSITKETLVSEIVEEYPDDCN-KILAIIFLVLDKDIDV--DIETKLTPT------
AY753185_21298..21942      SDCDYTSITKETLVSEIVEEYPDDCN-KILAIIFLVLDKDIDV--DIETKLTPT------
AY603973_21055..21699      SDCDYTSITKETLVSEIVEEYPDDCN-KILAIIFLVLDKDIDV--DIETKLTPT------
DQ011157_21249..21893      SDRDYTSITKETLVSEIVEEYPDDCN-KILAIIFLVLDKDIDV--DIETKLTPT------
AY741551_20917..21561      SDRDYTSITKETLVSEIVEEYPDDCN-KILAIIFLVLDKDIDV--DIETKLTPT------
DQ011153_21249..21893      SDRDYTSITKETLVSEIVEEYPDDCN-KILAIIFLVLDKDIDV--DIETKLTPT------
DQ011156_21741..22385      SDRDYTSITKETLVSEIVEEYPDDCN-KILAIIFLVLDKDIDV--DIETKLTPT------
AY678276_24347..23712      SDSDYTSITKETLVSEIVEEYPDDCN-KILAIIFLVLDKDIDV--DIETKLK--------
AF482758_37578..38273      SDRDYTSITKETLVSEIVEEYPDDCN-KILAIIFLVLDKDIDV--DIETKLK--------
X94355_37242..37937        SDRDYTSITKETLVSEIVEEYPDDCN-KILAIIFLVLDKDIDV--DIETKLK--------
M22812_12004..12693        SDSDYTSITKETLVSEIVEEYPDDCN-KILAIIFLVLDKDIDV--DIKTKLK--------
AY243312_21143..21832      SDSDYTSITKETLVSEIVEEYPDDCN-KILAIIFLVLDKDIDV--DIKTKLK--------
AF095689_20685..21359      SDSDYTSITKETLVSEIVEEYPDDCN-KILAIIFLVLDKDIDV--DIKTKLK--------
DQ377945_26613..27245      SDRDYTSITKETLVSEIVEEYPDDCN-KILAIIFLVLDKDIDV--DIKTKLK--------
AY313848_24085..24759      SDRDYTSITKETLVSEIVEEYPDDCN-KILAIIFLVLDKDIDV--DIKTKLK--------
AY313847_24063..24737      SDRDYTSITKETLVSEIVEEYPDDCN-KILAIIFLVLDKDIDV--DIKTKLK--------
AY484669_25783..26457      SDRDYTSITKETLVSEIVEEYPDDCN-KILAIIFLVLDKDIDV--DIETKLK--------
AY678277_23739..24413      SDSDYTSITKETLVSEIVEEYPDDCN-KILAIIFLVLDKDIDV--DIETKLK--------
AY678275_23739..24413      SDSDYTSITKETLVSEIVEEYPDDCN-KILAIIFLVLDKDIDV--DIETKLK--------
M35027_24226..24900        SDSDYTSITKETLVSEIVEEYPDDCN-KILAIIFLVLDKDIDV--DIETKLK--------
AF438165_24369..24578      SDRDYTSITKETLVSEIVEEYPDDCN-KILAIIF--------------------------
AY009089_22681..22890      SDRDYTSITKETLVSEIVEEYPDDCN-KILAIIF--------------------------
Y16780_14799..15437        SDRDYTSITKETLVSEIVEEYPDDCN-KILAIIFLVLDKDIDV--DIETKLK--------
U18338_14799..15437        SDRDYTSITKETLVSEIVEEYPDDCN-KILAIIFLVLDKDIDV--DIETKLK--------
U18340_14230..14874        SDRDYTSITKETLVSEIVEEYPDDCN-KILAIIFLVLDKDIDVDIDIETKLK--------
X69198_13962..14606        SDRDYTSITKETLVSEIVEEYPDDCN-KILAIIFLVLDKDIDVDIDIETKLK--------
U18337_14035..14679        SDRDYTSITKETLVSEIVEEYPDDCN-KILAIIFLVLDKDIDVDIDIETKLK--------
L22579_14646..15290        SDRDYTSITKETLVSEIVEEYPDDCN-KILAIIFLVLDKDIDVDIDIETKLK--------
L22013_9562..10272         SQDDKNPSRKEVI--RIIDEEFNFCDLRLFYDIMTVVPNHMNVASIIYSEYEYLLKKSNY
AF410153_5328..6038        SQDDKNPSRKEVI--RIIDEEFNFCDLRLFYDIMTVVPNHMNVASIIYSEYEYLLKKSNY
AY689436_8278..7547        SRHDKDPTKKEVI--KIFEEEFYLCDLRLFYDIIKVIPNKLNIHTIIEKESKDVLEKSKY
AY689437_10575..9844       SRHDKDPTKKEVI--KIFEEEFYSCDLRLFYDIIKVIPNKLNIHTIIEKESNDILEKSKY
                           *  *  .  **.:   *.:*    *: .::  *:                          

DQ011154_21508..22146      PKPAVRFAILDKMTADIKLTDLVRHYFRYIE-----QDIPLGPLFKKIDSYRIRAINNYS
AF380138_21366..22010      PKPAVRFAILDKMTADIKLTDLVRHYFRYIE-----QDIPLGPLFKKIDSYRIRAINNYS
AY743598_15865..16509      PKPAVRFAILDKMTADIKLTDLVRHYFRYIE-----QDIPLGPLFKKIDSYRIRAINNYS
DQ011155_21488..22132      PKPAVRFAILDKMTADIKLTDLVRHYFRYIE-----QDIPLGPLFKKIDSYRIRAINNYS
AY753185_21298..21942      PKPAVRFAILDKMTADIKLTDLVRHYFRYIE-----QDIPLGPLFKKIDSYRIRAINNYS
AY603973_21055..21699      PKPAVRFAILDKMTADIKLTDLVRHYFRYIE-----QDIPLGPLFKKIDSYRIRAINNYS
DQ011157_21249..21893      PKPAVRFAILDKMTADIKLTDLVRHYFRYIE-----QDIPLGPLFKKIDSYRIRAINNYS
AY741551_20917..21561      PKPAVRFAILDKMTADIKLTDLVRHYFRYIE-----QDIPLGPLFKKIDSYRIRAINNYS
DQ011153_21249..21893      PKPAVRFAILDKMTADIKLTDLVRHYFRYIE-----QDIPLGPLFKKIDSYRIRAINNYS
DQ011156_21741..22385      PKPAVRFAILDKMTADIKLTDLVRHYFRYIE-----QDIPLGPLFKKIDSYRIRAINNYS
AY678276_24347..23712      PKPAVRFAILDKMTADIKLTDLVRHYFRYIE-----QDIPLGPLFKKIDSYRTRAINKYS
AF482758_37578..38273      PKPAVRFAILDKMTADIKLTDLVRHYFRYIE-----QDIPLGPLFKKIDSYRIRAINKYS
X94355_37242..37937        PKPAVRFAILDKMTADIKLTDLVRHYFRYIE-----QDIPLGPLFKKIDSYRTRAINKYS
M22812_12004..12693        PKPAVRFAILDKMTEDIKLTDLVRHYFRYIE-----QDIPLGPLFKKIDSYRTRAINKYS
AY243312_21143..21832      PKPAVRFAILDKMTEDIKLTDLVRHYFRYIE-----QDIPLGPLFKKIDSYRTRAINKYS
AF095689_20685..21359      PKPAVRFAILDKMTEDIKLTDLVRHYFRYIE-----QDIPLGPLFKKIDSYRTRAINKYS
DQ377945_26613..27245      PKPAVRFAILDKMTEDIKLTDLVRHYFRYIE-----QDIPLGPLFKKIDSYRTRAINKYS
AY313848_24085..24759      PKPAVRFAILDKMTEDIKLTDLVRHYFRYIE-----QDIPLGPLFKKIDSYRTRAINKYS
AY313847_24063..24737      PKPAVRFAILDKMTEDIKLTDLVRHYFRYIE-----QDIPLGPLFKKIDSYRTRAINKYS
AY484669_25783..26457      PKPAVRFAILDKMTEDIKLTDLVRHYFRYIE-----QDIPLGPLFKKIDSYRTRAINKYS
AY678277_23739..24413      PKPAVRFAILDKMTEDIKLTDLVRHYFRYIE-----QDIPLGPLFKKIDSYRTRAINKYS
AY678275_23739..24413      PKPAVRFAILDKMTEDIKLTDLVRHYFRYIE-----QDIPLGPLFKKIDSYRTRAINKYS
M35027_24226..24900        PKPAVRFAILDKMTEDIKLTDLVRHYFRYIE-----QDIPLGPLFKKIDSYRTRAINKYS
AF438165_24369..24578      ------------------------------------------------------------
AY009089_22681..22890      ------------------------------------------------------------
Y16780_14799..15437        PKPAVRYAILDKMTKDIKLTDLVRHYFRYIE-----QDIPLGPLFKKIDSYRIRAINKYS
U18338_14799..15437        PKPAVRYAILDKMTKDIKLTDLVRHYFRYIE-----QDIPLGPLFKKIDSYRIRAINKYS
U18340_14230..14874        PKPAVRYAILDKMTKDIKLTDLVRHYFRYIE-----QDIPLGPLFKKIDSYRIRAINKYS
X69198_13962..14606        PKPAVRYAILDKMTKDIKLTDLVRHYFRYIE-----QDIPLGPLFKKIDSYRIRAINKYS
U18337_14035..14679        PKPAVRYAILDKMTKDIKLTDLVRHYFRYIE-----QDIPLGPLFKKIDSYRIRAINKYS
L22579_14646..15290        PKPAVRYAILDKMTKDIKLTDLVRHYFRYIE-----QDIPLGPLFKKIDSYRIRAINKYS
L22013_9562..10272         KNKKINYTILDKINKYHSIDDIIFMYLHWRK--KYNNTCACGKLFKELMKYDILATKYIY
AF410153_5328..6038        KNKKINYTILDKINKYHSIDDIIFMYLHWRK--KYNNTCACGKLFKELMKYDILATKYIY
AY689436_8278..7547        SNKKINYIILDKLENHHSIDDIIYLYFQWRKSIKYGNQIQCGKIFKELLKYDNIAYI-YY
AY689437_10575..9844       SNKKINYIILDKLENHHSIDDIIYMYFQWRKSNKYGKQVQCGKIFKELLKYDNIAYT-YY
                                                                                       

DQ011154_21508..22146      KELGLATEYFNKYGHLMFYTLPIPYNR---FFCRNSIGFLAVLSPTIGYVKAFYK-FIEY
AF380138_21366..22010      KELGLATEYFNKYGHLMFYTLPIPYNR---FFCRNSIGFLAVLSPTIGYVKAFYK-FIEY
AY743598_15865..16509      KELGLATEYFNKYGHLMFYTLPIPYNR---FFCRNSIGFLAVLSPTIGYVKAFYK-FIEY
DQ011155_21488..22132      KELGLATEYFNKYGHLMFYTLPIPYNR---FFCRNSIGFLAVLSPTIGYVKAFYK-FIEY
AY753185_21298..21942      KELGLATEYFNKYGHLMFYTLPIPYNR---FFCRNSIGFLAVLSPTIGYVKAFYK-FIEY
AY603973_21055..21699      KELGLATEYFNKYGHLMFYTLPIPYNR---FFCRNSIGFLAVLSPTIGYVKAFYK-FIEY
DQ011157_21249..21893      KELGLATEYFNKYGHLMFYTLPIPYNR---FFCRNSIGFLAVLSPTIGYVKAFYK-FIEY
AY741551_20917..21561      KELGLATEYFNKYGHLMFYTLPIPYNR---FFCRNSIGFLAVLSPTIGYVKAFYK-FIEY
DQ011153_21249..21893      KELGLATEYFNKYGHLMFYTLPIPYNR---FFCRNSIGFLAVLSPTIGYVKAFYK-FIEY
DQ011156_21741..22385      KELGLATEYFNKYGHLMFYTLPIPYNR---FFCRNSIGFLAVLSPTIGYVKAFYK-FIEY
AY678276_24347..23712      KELGLATEYFNKYGHLMFYTLPIPYNR---FFCRNSIGFLAVLSPTIGHVKAFYK-FIEY
AF482758_37578..38273      KELGLATEYFNKYGHLMFYTLPIPYNR---FFCRNSIGFLAVLSPTIGHVKAFYK-FIEH
X94355_37242..37937        KELGLATEYFNKYGHLMFYTLPIPYNR---FFCRNSIGFLAVLSPTIGHVKAFYK-FIEY
M22812_12004..12693        KELGLATEYFNKYGHLMFYTLPIPYNR---FFCRNSIGFLAVLSPTIGHVKAFYK-FIEY
AY243312_21143..21832      KELGLATEYFNKYGHLMFYTLPIPYNR---FFCRNSIGFLAVLSPTIGHVKAFYK-FIEY
AF095689_20685..21359      KELGLATEYFNKYGHLMFYTLPIPYNR---FFCRNSIGFLAVLSPTIGHVKAFYK-FIEY
DQ377945_26613..27245      KELGLATEYFNKYGHLMFYTLPIPYNR---FFCRNSIGFLAVLSPTIGHVKAFYK-FIEY
AY313848_24085..24759      KELGLATKYFNKYGHLMFYTLPIPYNR---FFCRNSIGFLAVLSPTIGHVKAFYK-FIEY
AY313847_24063..24737      KELGLATEYFNKYGHLMFYTLPIPYNR---FFCRNSIGFLAVLSPTIGHVKAFYK-FIEY
AY484669_25783..26457      KELGLATEYFNKYGHLMFYTLPIPYNR---FFCRNSIGFLAVLSPTIGHVKAFYK-FIEY
AY678277_23739..24413      KELGLATEYFNKYGHLMFYTLPIPYNR---FFCRNSIGFLAVLSPTIGHVKAFYK-FIEY
AY678275_23739..24413      KELGLATEYFNKYGHLMFYTLPIPYNR---FFCRNSIGFLAVLSPTIGHVKAFYK-FIEY
M35027_24226..24900        KELGLATEYFNKYGHLMFYTLPIPYNR---FFCRNSIGFLAVLSPTIGHVKAFYK-FIEY
AF438165_24369..24578      ------------------------------------------------------------
AY009089_22681..22890      ------------------------------------------------------------
Y16780_14799..15437        KELGLATEYFNTYGHLMFYTLPIPYNR---FFCRNSIGFLAVLSPTIGHVKAFYK-FIEY
U18338_14799..15437        KELGLATEYFNTYGHLMFYTLPIPYNR---FFCRNSIGFLAVLSPTIGHVKAFYK-FIEY
U18340_14230..14874        KELGLATEYFNKYGHLMFYTLPIPYNR---FFCRNSIGFLAVLSPTIGHVKAFYK-FIEY
X69198_13962..14606        KELGLATEYFNKYGHLMFYTLPIPYNR---FFCRNSIGFLAVLSPTIGHVKAFYK-FIEY
U18337_14035..14679        KELGLATEYFNKYGHLMFYTLPIPYNR---FFCRNSIGFLAVLSPTIGHVKAFYK-FIEY
L22579_14646..15290        KELGLATEYFNKCGHLMFYTLPIPYNR---FFCRNSIGFLAVLSPTIGHVKAFYK-FIEY
L22013_9562..10272         NDI---INTYKE-GDTISINIRLKCKDDIIKHCKSSIGMFAILSSKI-IDVDFDVIFFSQ
AF410153_5328..6038        NDI---INTYKE-GDTISINIRLKCKDDIIKHCKSSIGMFAILSSKI-IDVDFDVIFFSQ
AY689436_8278..7547        KNIDHYVSMFTQ-QKIQYLDIHEKFNGDILTHCKATIGLIGLIANKINYDIDFSSIFFAE
AY689437_10575..9844       KDVDHYVSMFTQ-QKIQYLDIHENFNGDILTHCKATIGLIGLLTSKINFDMDFSSIFFAE
                                                                                       

DQ011154_21508..22146      VSIDDRRKFKKELMSK----
AF380138_21366..22010      VSIDDRRKFKKELMSK----
AY743598_15865..16509      VSIDDRRKFKKELMSK----
DQ011155_21488..22132      VSIDDRRKFKKELMSK----
AY753185_21298..21942      VSIDDRLKFKKELMSK----
AY603973_21055..21699      VSIDDRLKFKKELMSK----
DQ011157_21249..21893      VSIDDRLKFKKELMSK----
AY741551_20917..21561      VSIDDRLKFKKELMSK----
DQ011153_21249..21893      VSIDDRLKFKKELMSK----
DQ011156_21741..22385      VSIDDRLKFKKELMSK----
AY678276_24347..23712      VFYR----------------
AF482758_37578..38273      VSIDDRRKFKKELMSK----
X94355_37242..37937        VSIDDRRKFKKELMSK----
M22812_12004..12693        VSIDDRRKFKKELMSK----
AY243312_21143..21832      VSIDDRRKFKKELMSK----
AF095689_20685..21359      VSIDDRRKFKKELMSK----
DQ377945_26613..27245      VSIDDRRKFKKELMSK----
AY313848_24085..24759      VSIDDRRKFKKELMSK----
AY313847_24063..24737      VSIDDRRKFKKELMSK----
AY484669_25783..26457      VSIDDRRKFKKELMSK----
AY678277_23739..24413      VSIDDRRKFKKELMSK----
AY678275_23739..24413      VSIDDRRKFKKELMSK----
M35027_24226..24900        VSIDDRRKFKKELMSK----
AF438165_24369..24578      --------------------
AY009089_22681..22890      --------------------
Y16780_14799..15437        VSINDRRKFKKELMSK----
U18338_14799..15437        VSINDRRKFKKELMSK----
U18340_14230..14874        VSIDDRRKFKKELMSK----
X69198_13962..14606        VSIDDRRKFKKELMSK----
U18337_14035..14679        VSIDDRRKFKKELMSK----
L22579_14646..15290        VSIDDRRKFKKELMSK----
L22013_9562..10272         ISIRYRLIFKKYLIQSLYLQ
AF410153_5328..6038        ISIRYRLIFKKYLIQSLYLQ
AY689436_8278..7547        VSIRHRLIFKKFFITKLKYN
AY689437_10575..9844       VSIRHRLLFKKFFITKLKYN
                                               
