# Supplementary material for: Identification of multiple independent horizontal gene transfers into poxviruses using a comparative genomics approach
Source: BMC Evol Biol. 2008 Feb 27;8:67. doi: 10.1186/1471-2148-8-67 (PMC2268676; doi:10.1186/1471-2148-8-67)
Supplement: Additional file 8 — Multiple sequence alignments for all poxvirus families. [file 1471-2148-8-67-S8.gz › Network/Servers/gen153069.gen.tcd.ie/Users/kirsten/poxvirus/aln/145.aln]

CLUSTAL W (1.81) multiple sequence alignment

AF012825_60995..61492        MGTAATIQTPTKLMNKENAEMILEKIVDHIVMYISNESRDV-NNPEYIDFRNRYGDYRSL
DQ011157_51942..52442        METVATIQTPTKLMNKENAEMILEKIVNHIAMYISDESIYSENNPEYIDFRNRYGDYRSL
AY741551_51935..52435        METVATIQTPTKLMNKENAEMILEKIVNHIAMYISDESIYSENNPEYIDFRNRYGDYRSL
DQ011153_51942..52442        METVATIQTPTKLMNKENAEMILEKIVNHIAMYISDESIYSENNPEYIDFRNRYGDYRSL
AF380138_52262..52762        METVATIQTPTKLMNKENAEMILEKIVNHIAMYISDESIYSENNPEYIDFRNRYGDYRSL
AY753185_52174..52674        METVATIQTPTKLMNKENAEMILEKIVNHIAMYISDESIYSENNPEYIDFRNRYGDYRSL
DQ011155_52373..52873        METVATIQTPTKLMNKENAEMILEKIVNHIAMYISDESIYSENNPEYIDFRNRYGDYRSL
AY603973_51931..52431        METVATIQTPTKLMNKENAEMILEKIVNHIAMYISDESIYSENNPEYIDFRNRYGDYRSL
DQ011154_52395..52895        METVATIQTPTKLMNKENAEMILEKIVNHIAMYISDESIYSENNPEYIDFRNRYGDYRSL
DQ011156_52407..52907        METVATIQTPTKLMNKENAEMILEKIVNHIAMYISDESIYSENNPEYIDFRNRYGDYRSL
AF482758_68901..69398        MGTAATIQTPTKLMNKENAEMILEKIVDHIVMYISNESSD-ENNPEYIDFRNRYGDYRSL
M36339_8361..8861            MGTAATIQTPTKLMNKENAEMILEKIVDHIVMYISDESSDSENNPEYIDFRNRYEDYRSL
M35027_55314..55814          MGTAATIQTPTKLMNKENAEMILEKIVDHIVMYISDESSDSENNPEYIDFRNRYEDYRSL
AY243312_52183..52683        MGTAATIQTPTKLMNKENAEMILEKIVDHIVMYISDESSDSENNPEYIDFRNRYEDYRSL
AY603355_41292..41792        MGTAATIQTPTKLMNKENAEMILEKIVDHIVMYISDESSDSENNPEYIDFRNRYEDYRSL
DQ377945_57601..58101        MGTAATIQTPTKLMNKENAEMILEKIVDHIVMYISDESSDSENNPEYIDFRNRYEDYRSL
AY313847_55027..55527        MGTAATIQTPTKLMNKENAEMILEKIVDHIVMYISDESSDSENNPEYIDFRNRYEDYRSL
AY313848_55090..55590        MGTAATIQTPTKLMNKENAEMILEKIVDHIVMYISDESSDSENNPEYIDFRNRYEDYRSL
AF095689_51750..52250        MGTAATIQTPTKLMNKENAEMILEKIVDHIVMYISDESSDSENNPEYIDFRNRYEDYRSL
U94848_47082..47582          MGTAATIQTPTKLMNKENAEMILEKIVDHIVMYISDESSDSENNPEYIDFRNRYEDYRSL
M13213_4397..4897            MGTAATIQTPTKLMNKENAEMILEKIVDHIVMYISDESSDSENNPEYIDFRNRYEDYRSL
AY678276_54684..55181        MGTAATIQTPTKLMNKENAEMILEKIVDHIVMYISDESSDSENNPEYIDFRNRYEDYRSL
AY678277_54805..55305        MGTAATIQTPTKLMNKENAEMILEKIVDHIVMYISDESSDSENNPEYIDFRNRYEDYRSL
AY678275_54805..55305        MGTAATIQTPTKLMNKENAEMILEKIVDHIVMYISDESSDSENNPEYIDFRNRYEDYRSL
AY484669_56917..57417        MGTAATIQTPTKLMNKENAEMILEKIVDHIVMYISDESIYSENNPEYIDFRNRYGDYRSL
X94355_68413..68913          MGTAATIQTPTKLMNKENAEMILEKIVDHIVMYISDESSDSENNPEYIDFRNRYGDYRSL
AF438165_55054..55551        MGTVATIPTPTKLMNKENVEMILEKIVDHIVMYISDESRD-ENNPEYIDFRNRYGDYRSL
AY009089_53264..53761        MGTVATIPTPTKLMNKENVEMILEKIVDHIVMYISDESRD-ENNPEYIDFRNRYGDYRSL
X69198_43319..43501          ------------------------------------------------------------
AF170722_121224..121460      ------------------------------------------------------------
AF170726_121900..122310      ------------------MADAVQEVLTILTKYHAT--------------RNVLGDER--
AY689436_127452..127883      -------------------MDTREEIFNILIDNHGTHYSYLDSNNDEVSIKN--------
AY689437_130507..130938      -------------------MDAREEIFNILIDNHGTHYSYLDSNNDEISIKN--------
AY386371_113065..113481      -------------------MNLENDIIDILINAHGK--NNLSFEDDEVLFKY--------
AJ293568_118900..119316      -------------------MNLEHDIINILINTHGK--SDFLFTDNEISFKY--------
                                                                                         

AF012825_60995..61492        IIKSDHEFVKLCKNHAKKSSPETQQM-IIKHIYAQYLIPVSEVLLKPMMTMGDIITYNGC
DQ011157_51942..52442        IIKSDHEFVKLCKDHAEKSSPETQQM-IIKHIYEQYLIPVSEVLLKPIMSMGDIFTYNGC
AY741551_51935..52435        IIKSDHEFVKLCKDHAEKSSPETQQM-IIKHIYEQYLIPVSEVLLKPIMSMGDIFTYNGC
DQ011153_51942..52442        IIKSDHEFVKLCKDHAEKSSPETQQM-IIKHIYEQYLIPVSEVLLKPIMSMGDIFTYNGC
AF380138_52262..52762        IIKSDHEFVKLCKDHAEKSSPETQQM-IIKHIYEQYLIPVSEVLLKPIMSMGDIFTYNGC
AY753185_52174..52674        IIKSDHEFVKLCKDHAEKSSPETQQM-IIKHIYEQYLIPVSEVLLKPIMSMGDIFTYNGC
DQ011155_52373..52873        IIKSDHEFVKLCKDHAEKSSPETQQM-IIKHIYEQYLIPVSEVLLKPIMSMGDIFTYNGC
AY603973_51931..52431        IIKSDHEFVKLCKDHAEKSSPETQQM-IIKHIYEQYLIPVSEVLLKPIMSMGDIFTYNGC
DQ011154_52395..52895        IIKSDHEFVKLCKDHAEKSSPETQQM-IIKHIYEQYLIPVSEVLLKPIMSMGDIFTYNGC
DQ011156_52407..52907        IIKSDHEFVKLCKDHAEKSSPETQQM-IIKHIYEQYLIPVSEVLLKPIMSMGDIFTYNGC
AF482758_68901..69398        IIKSDHEFVKLCKDHAEKSSPETQQM-IIKHIYEQYLIPVSEVLLKPMMSMGDIITYNGC
M36339_8361..8861            IIKSDHEFVKLCKNHAEKSSPETQQM-IIKHIYEQYLIPVSEVLLKPIMSMGDIITYNGC
M35027_55314..55814          IIKSDHEFVKLCKNHAEKSSPETQQM-IIKHIYEQYLIPVSEVLLKPIMSMGDIITYNGC
AY243312_52183..52683        IIKSDHEFVKLCKNHAEKSSPETQQM-IIKHIYEQYLIPVSEVLLKPIMSMGDIITYNGC
AY603355_41292..41792        IIKSDHEFVKLCKNHAEKSSPETQQM-IIKHIYEQYLIPVSEVLLKPIMSMGDIITYNGC
DQ377945_57601..58101        IIKSDHEFVKLCKNHAEKSSPETQQM-IIKHIYEQYLIPVSEVLLKPIMSMGDIITYNGC
AY313847_55027..55527        IIKSDHEFVKLCKNHAEKSSPETQQM-IIKHIYEQYLIPVSEVLLKPIMSMGDIITYNGC
AY313848_55090..55590        IIKSDHEFVKLCKNHAEKSSPETQQM-IIKHIYEQYLIPVSEVLLKPIMSMGDIITYNGC
AF095689_51750..52250        IIKSDHEFVKLCKNHAEKSSPETQQM-IIKHIYEQYLIPVSEVLLKPIMSMGDIITYNGC
U94848_47082..47582          IIKSDHEFVKLCKNHAEKSSPETQQM-IIKHIYEQYLIPVSEVLLKPIMSMGDIITYNGC
M13213_4397..4897            IIKSDHEFVKLCKNHAEKSSPETQQM-IIKHIYEQYLIPVSEVLLKPIMSMGDIITYNGC
AY678276_54684..55181        IIKSDHEFVKLCKNHAEKSSPETQQM-IIKHIYEQYLIPVSEVLLKPIMSMGDIITYNGC
AY678277_54805..55305        IIKSDHEFVKLCKNHAEKSSPETQQM-IIKHIYEQYLIPVSEVLLKLIMSMGDIITYNGC
AY678275_54805..55305        IIKSDHEFVKLCKNHAEKSSPETQQM-IIKHIYEQYLIPVSEVLLKLIMSMGDIITYNGC
AY484669_56917..57417        IIKSDHEFVKLCKDHAEKSSPETQQM-IIKHIYEQYLIPVSEVLLKPIMSMGDIITYNGC
X94355_68413..68913          IIKSDHEFVKLCKDHAEKSSPETQQM-IIKHIYEQYLIPVSEILLKPIMSMGDIITYNGC
AF438165_55054..55551        IIKSDHEFIKLCKYHAEKSSPETQQM-IIKHIYEQYLIPVSEVLLKPMMSMGDIITYNGC
AY009089_53264..53761        IIKSDHEFIKLCKYHAEKSSPETQQM-IIKHIYEQYLIPVSEVLLKPMMSMGDIITYNGC
X69198_43319..43501          -----------------------------------------------MISMGDIITYNGC
AF170722_121224..121460      ---------------------------------------MTPLFWLPVANLCDQVTYKNY
AF170726_121900..122310      -------FANLCKEFISLEKGNNTIKKQIKEFVLQMPPTMTPLFWLPVANLCDAVTYKNY
AY689436_127452..127883      -------FSNLCKEFIHSGKKDQFIKEKIKNILLNIPDSMVSQIWYPIAKLCDIITYYNC
AY689437_130507..130938      -------FSNLCKEFIYSGKKDQFIKEKIKNILLNIPDSMVSQIWYPIAKLCDIITYYNC
AY386371_113065..113481      -------FSNLCREYLTNKNPTTLTE--IKKILIEIPESIISQVWMPIANFCDCVTYYNC
AJ293568_118900..119316      -------FSNLCKDFLINKKTTTLIE--IKKILMEIPNSMISQVWAPIANFCDCVTYYNC
                                                                            : .: * .** . 

AF012825_60995..61492        KDNEWMLQQLSTLNFNNLHTWNSCSIGNVTRLFYTF-FSYLMKDKLDI----------
DQ011157_51942..52442        KDNEWMLEQLSTLNFNNLYTWNSCSIGNVTRLFYTF-FSYLMKDKLNI----------
AY741551_51935..52435        KDNEWMLEQLSTLNFNNLYTWNSCSIGNVTRLFYTF-FSYLMKDKLNI----------
DQ011153_51942..52442        KDNEWMLEQLSTLNFNNLYTWNSCSIGNVTRLFYTF-FSYLMKDKLNI----------
AF380138_52262..52762        KDNEWMLEQLSTLNFNNLYTWNSCSIGNVTRLFYTF-FSYLMKDKLNI----------
AY753185_52174..52674        KDNEWMLEQLSTLNFNNLYTWNSCSIGNVTRLFYTF-FSYLMKDKLNI----------
DQ011155_52373..52873        KDNEWMLEQLSTLNFNNLYTWNSCSIGNVTRLFYTF-FSYLMKDKLNI----------
AY603973_51931..52431        KDNEWMLEQLSTLNFNNLYTWNSCSIGNVTRLFYTF-FSYLMKDKLNI----------
DQ011154_52395..52895        KDNEWMLEQLSTLNFNNLYTWNSCSIGNVTRLFYTF-FSYLMKDKLNI----------
DQ011156_52407..52907        KDNEWMLEQLSTLNFNNLYTWNSCSIGNVTRLFYTF-FSYLMKDKLNI----------
AF482758_68901..69398        KDNEWMIEQLSTLNFNNLRTWNSCSIGNVTRLFYTF-FSYLMKDKLNI----------
M36339_8361..8861            KDNEWMLEQLSTLNFNNLRTWNSCSIGNVTRLFYTF-FSYLMKDKLNI----------
M35027_55314..55814          KDNEWMLEQLSTLNFNNLRTWNSCSIGNVTRLFYTF-FSYLMKDKLNI----------
AY243312_52183..52683        KDNEWMLEQLSTLNFNNLRTWNSCSIGNVTRLFYTF-FSYLMKDKLNI----------
AY603355_41292..41792        KDNEWMLEQLSTLNFNNLRTWNSCSIGNVTRLFYTF-FSYLMKDKLNI----------
DQ377945_57601..58101        KDNEWMLEQLSTLNFNNLRTWNSCSIGNVTRLFYTF-FSYLMKDKLNI----------
AY313847_55027..55527        KDNEWMLEQLSTLNFNNLRTWNSCSIGNVTRLFYTF-FSYLMKDKLNI----------
AY313848_55090..55590        KDNEWMLEQLSTLNFNNLRTWNSCSIGNVTRLFYTF-FSYLMKDKLNI----------
AF095689_51750..52250        KDNEWMLEQLSTLNFNNLRTWNSCSIGNVTRLFYTF-FSYLMKDKLNI----------
U94848_47082..47582          KDNEWMLEQLSTLNFNNLRTWNSCSIGNVTRLFYTF-FSYLMKDKLNI----------
M13213_4397..4897            KDNEWMLEQLSTLNFNNLRTWNSCSIGNVTRLFYTF-FSYLMKDKLNI----------
AY678276_54684..55181        KDNEWMLEQLSTLNFNNLRTWNSCSIGNVTRLFYTF-FSYLMKDKLNI----------
AY678277_54805..55305        KDNEWMLEQLSTLNFNNLRTWNSCSIGNVTRLFYTF-FSYLMKDKLNI----------
AY678275_54805..55305        KDNEWMLEQLSTLNFNNLRTWNSCSIGNVTRLFYTF-FSYLMKDKLNI----------
AY484669_56917..57417        KDNEWMLEQLSTLNFNNLRTWNSCSIGNVTRLFYTF-FSYLMKDKLNI----------
X94355_68413..68913          KDNEWMLEQLSTLNFNNLRTWNSCSIGNVTRLFYTF-FSYLMKDKLNI----------
AF438165_55054..55551        KDNEWMLEHLSTLNFNNLHVWNSCSIGNVMRIFYTF-FSYLMKDKLDI----------
AY009089_53264..53761        KDNEWMLEHLSTLNFNNLHVWNSCSIGNVMRIFYTF-FSYLMKDKLDI----------
X69198_43319..43501          KDNKWMLEQLSTLNFNNLHVWNSCSIGNVTRIFYTF-FSYLMKDKLDI----------
AF170722_121224..121460      LNRQWIHNQLVGLGHCNSKKFNTTSYANLAKIAITYPLEPIGLKSLRILCAALFDGV-
AF170726_121900..122310      LNVQWIRNQLADAEYWTNSRLNTTSYANLAKIAITYPLDPVGVMSLRILYTALFDGV-
AY689436_127452..127883      SNNTWIDSQLNDIDESLIPYFNLISYGNLARVAITYPFTDNGRKCISLLNKALFNNDK
AY689437_130507..130938      SNKTWIDSQLNDIDESLIPYFNIISYGNLARVAITYPFTDNGRKCISLLNKALFNNDK
AY386371_113065..113481      SNEKWVNDQLDMISKYSSNVFNKTSYGNLAKIAISYPFDHKGRKSINIINKCLFGI--
AJ293568_118900..119316      SDEKWANDQLEMVLRCNSNMFNKTSYGNLARIAISYPFDCKGRKSINIINKYLFGI--
                              :  *  .:*           *  * .*: .:  :: :       : :          
