# Supplementary material for: Identification of multiple independent horizontal gene transfers into poxviruses using a comparative genomics approach
Source: BMC Evol Biol. 2008 Feb 27;8:67. doi: 10.1186/1471-2148-8-67 (PMC2268676; doi:10.1186/1471-2148-8-67)
Supplement: Additional file 8 — Multiple sequence alignments for all poxvirus families. [file 1471-2148-8-67-S8.gz › Network/Servers/gen153069.gen.tcd.ie/Users/kirsten/poxvirus/aln/146.aln]

CLUSTAL W (1.81) multiple sequence alignment

AF012825_38419..39789      MDNSILSMFMYNIVDNGIVQDIDNGIVQDIDNGIVQDIDNGIVQDIDNGIVQDIDNGIVQ
DQ011157_30531..31190      ----MLSMFMY-------------------------------------------------
AY741551_30547..31206      ----MLSMFMY-------------------------------------------------
DQ011153_30531..31190      ----MLSMFMY-------------------------------------------------
AY753185_30776..31435      ----MLSMFMY-------------------------------------------------
AY603973_30533..31192      ----MLSMFMY-------------------------------------------------
DQ011156_31019..31678      ----MLSMFMY-------------------------------------------------
DQ011155_30749..31408      ----MLSMFMY-------------------------------------------------
DQ011154_30763..31422      ----MLSMFMY-------------------------------------------------
AF380138_30619..31278      ----MLSMFMY-------------------------------------------------
AF438165_33037..33891      MDNSMLPMFIC-------------------------------------------------
AY009089_31353..32102      MDNSMLPMFIC-------------------------------------------------
X69198_21119..21874        MYNSMLPMFMC-------------------------------------------------
U18337_21187..21882        MYNSMLPMFMC-------------------------------------------------
Y16780_21934..22872        MYNSMLPMFMC-------------------------------------------------
U18338_21934..22872        MYNSMLPMFMC-------------------------------------------------
U18340_21387..22112        MYNSMLPMFMC-------------------------------------------------
L22579_21785..22498        MYNSMLPMFMC-------------------------------------------------
AF482758_46939..47694      MDNSMLSMFMY-------------------------------------------------
AY243312_30346..31026      ----MLSMFMC-------------------------------------------------
M34368_5565..6185          ----MLSMFMC-------------------------------------------------
DQ377945_35794..36474      ----MLSMFMC-------------------------------------------------
AY313847_33237..33917      ----MLSMFMC-------------------------------------------------
M57977_12707..13326        ----MLSMFMC-------------------------------------------------
AF095689_29871..30551      ----MLSMFMC-------------------------------------------------
AY678277_32944..33624      ----MLSMFMC-------------------------------------------------
AY678275_32944..33624      ----MLSMFMC-------------------------------------------------
AY603355_19588..20256      ----MLSMFMC-------------------------------------------------
U94848_25378..26046        ----MLSMFMC-------------------------------------------------
M35027_33417..34097        ----MLSMFMC-------------------------------------------------
AY313848_33292..33972      ----MLSMFMC-------------------------------------------------
AY678276_33528..32851      ----MLSMFMC-------------------------------------------------
X94355_46512..47228        MDNSMLSMFMC-------------------------------------------------
AY484669_34995..35678      ----MLSMFMY-------------------------------------------------
                               :*.**:                                                  

AF012825_38419..39789      DIDNGIVQDIDNGIVQDIDNGIVQDIDNGIVQDIDNGIVQDIDNGIVQDIDNGIVQDIDN
DQ011157_30531..31190      ------------------------------------------------------------
AY741551_30547..31206      ------------------------------------------------------------
DQ011153_30531..31190      ------------------------------------------------------------
AY753185_30776..31435      ------------------------------------------------------------
AY603973_30533..31192      ------------------------------------------------------------
DQ011156_31019..31678      ------------------------------------------------------------
DQ011155_30749..31408      ------------------------------------------------------------
DQ011154_30763..31422      ------------------------------------------------------------
AF380138_30619..31278      ------------------------------------------------------------
AF438165_33037..33891      ------------------------------------------------------------
AY009089_31353..32102      ------------------------------------------------------------
X69198_21119..21874        ------------------------------------------------------------
U18337_21187..21882        ------------------------------------------------------------
Y16780_21934..22872        ------------------------------------------------------------
U18338_21934..22872        ------------------------------------------------------------
U18340_21387..22112        ------------------------------------------------------------
L22579_21785..22498        ------------------------------------------------------------
AF482758_46939..47694      ------------------------------------------------------------
AY243312_30346..31026      ------------------------------------------------------------
M34368_5565..6185          ------------------------------------------------------------
DQ377945_35794..36474      ------------------------------------------------------------
AY313847_33237..33917      ------------------------------------------------------------
M57977_12707..13326        ------------------------------------------------------------
AF095689_29871..30551      ------------------------------------------------------------
AY678277_32944..33624      ------------------------------------------------------------
AY678275_32944..33624      ------------------------------------------------------------
AY603355_19588..20256      ------------------------------------------------------------
U94848_25378..26046        ------------------------------------------------------------
M35027_33417..34097        ------------------------------------------------------------
AY313848_33292..33972      ------------------------------------------------------------
AY678276_33528..32851      ------------------------------------------------------------
X94355_46512..47228        ------------------------------------------------------------
AY484669_34995..35678      ------------------------------------------------------------
                                                                                       

AF012825_38419..39789      GIVQDIDNGIVQDIDNGIVQDIDNGIVQDIDNGIVQDIDNGIVQDID----NGIVQDIDN
DQ011157_30531..31190      ---------------------------------------NNIIDYVH-------------
AY741551_30547..31206      ---------------------------------------NNIIDYVH-------------
DQ011153_30531..31190      ---------------------------------------NNIIDYVH-------------
AY753185_30776..31435      ---------------------------------------NNIIDYVH-------------
AY603973_30533..31192      ---------------------------------------NNIIDYVH-------------
DQ011156_31019..31678      ---------------------------------------NNIIDYVH-------------
DQ011155_30749..31408      ---------------------------------------NNIIDYVH-------------
DQ011154_30763..31422      ---------------------------------------NNIIDYVH-------------
AF380138_30619..31278      ---------------------------------------NNIIDYVH-------------
AF438165_33037..33891      ---------------------------------------NNIVDYVDDIDDIDDIDDIDD
AY009089_31353..32102      ---------------------------------------NNIVDYVD------DIDDIDD
X69198_21119..21874        ---------------------------------------NNIVDDIDDIDDIDDIDDIDD
U18337_21187..21882        ---------------------------------------NNIVDDID---------DIDN
Y16780_21934..22872        ---------------------------------------NNIVDYIDDIDDIDDIDDIDD
U18338_21934..22872        ---------------------------------------NNIVDYIDDIDDIDDIDDIDD
U18340_21387..22112        ---------------------------------------NNIVDDID------DIDDIDD
L22579_21785..22498        ---------------------------------------NNIVDDID---------DIDD
AF482758_46939..47694      ---------------------------------------NNIVDYVD--------DDVDD
AY243312_30346..31026      ---------------------------------------NNIVDYVD---------DIDN
M34368_5565..6185          ---------------------------------------NNIVDYVD---------DIDN
DQ377945_35794..36474      ---------------------------------------NNIVDYVD---------DIDN
AY313847_33237..33917      ---------------------------------------NNIVDYVD---------DIDN
M57977_12707..13326        ---------------------------------------NNIVDYVD---------DIDN
AF095689_29871..30551      ---------------------------------------NNIVDYVD---------DIDN
AY678277_32944..33624      ---------------------------------------NNIVDYVD---------DIDN
AY678275_32944..33624      ---------------------------------------NNIVDYVD---------DIDN
AY603355_19588..20256      ---------------------------------------NNIVDYVD-------------
U94848_25378..26046        ---------------------------------------NNIVDYVD-------------
M35027_33417..34097        ---------------------------------------NNIVDYVD---------DIDN
AY313848_33292..33972      ---------------------------------------NNIVDYVD---------DIDN
AY678276_33528..32851      ---------------------------------------NNIVDYVD---------DIDN
X94355_46512..47228        ---------------------------------------NNIVDYVD--EDTEDVHDIDN
AY484669_34995..35678      ---------------------------------------NNIVDYVD---------DIDN
                                                                  *.*:: :              

AF012825_38419..39789      GIVQDIDNGIVQDIDNGIVQDIDNGIVQDIDNGIVQDIDNGIVQDIDN-GIVQDIDNGIV
DQ011157_30531..31190      ------------------------------------------------------------
AY741551_30547..31206      ------------------------------------------------------------
DQ011153_30531..31190      ------------------------------------------------------------
AY753185_30776..31435      ------------------------------------------------------------
AY603973_30533..31192      ------------------------------------------------------------
DQ011156_31019..31678      ------------------------------------------------------------
DQ011155_30749..31408      ------------------------------------------------------------
DQ011154_30763..31422      ------------------------------------------------------------
AF380138_30619..31278      ------------------------------------------------------------
AF438165_33037..33891      IDDIDDIDDIDDIDDIDDIDDIDDIDDIDDIDNGIVQDIVHDIDNSI-------------
AY009089_31353..32102      IDDIDDIDDIDNGIVQDI------------------------------------------
X69198_21119..21874        IDDIDDIDDIDDIDD---------------------------------------------
U18337_21187..21882        IDD---------------------------------------------------------
Y16780_21934..22872        IDDIDDIDDIDDIDDIDDIDDIDDIDDIDDIDDIDDIDDIDDIDDIDDIDDIDDIDDIDD
U18338_21934..22872        IDDIDDIDDIDDIDDIDDIDDIDDIDDIDDIDDIDDIDDIDDIDDIDDIDDIDDIDDIDD
U18340_21387..22112        IDDIDDIDDIDD------------------------------------------------
L22579_21785..22498        IDDIDDIDD---------------------------------------------------
AF482758_46939..47694      GIDNGIVPDIDNGIVPDIDNGI--------------------------------------
AY243312_30346..31026      GI----------------------------------------------------------
M34368_5565..6185          GI----------------------------------------------------------
DQ377945_35794..36474      GI----------------------------------------------------------
AY313847_33237..33917      GI----------------------------------------------------------
M57977_12707..13326        GI----------------------------------------------------------
AF095689_29871..30551      GI----------------------------------------------------------
AY678277_32944..33624      GI----------------------------------------------------------
AY678275_32944..33624      GI----------------------------------------------------------
AY603355_19588..20256      GI----------------------------------------------------------
U94848_25378..26046        GI----------------------------------------------------------
M35027_33417..34097        GI----------------------------------------------------------
AY313848_33292..33972      GI----------------------------------------------------------
AY678276_33528..32851      GI----------------------------------------------------------
X94355_46512..47228        GI----------------------------------------------------------
AY484669_34995..35678      GI----------------------------------------------------------
                                                                                       

AF012825_38419..39789      QDIDNGIVQDIDNGIVQDIEDKASDNDDHNYVYPLPENMVYRFDKSTNILDYLSTERDHV
DQ011157_30531..31190      ---------------VHDIDDEASDNDDRDYVYPLPENMVYRFDKSTNILDYLSTERDHV
AY741551_30547..31206      ---------------VHDIDDEASDNDDRDYVYPLPENMVYRFDKSTNILDYLSTERDHV
DQ011153_30531..31190      ---------------VHDIDDEASDNDDRDYVYPLPENMVYRFDKSTNILDYLSTERDHV
AY753185_30776..31435      ---------------VHDIDDEASDNDDRDYVYPLPENMVYRFDKSTNILDYLSTERDHV
AY603973_30533..31192      ---------------VHDIDDEASDNDDRDYVYPLPENMVYRFDKSTNILDYLSTERDHV
DQ011156_31019..31678      ---------------VHDIDDEASDNDDRDYVYPLPENMVYRFDKSTNILDYLSTERDHV
DQ011155_30749..31408      ---------------VHDIEDEASDNDDRDYVYPLPENMVYRFDKSTNILDYLSTERDHV
DQ011154_30763..31422      ---------------VHDIEDEASDNDDRDYVYPLPENMVYRFDKSTNILDYLSTERDHV
AF380138_30619..31278      ---------------VHDIEDEASDNDDRDYVYPLPENMVYRFDKSTNILDYLSTERDHV
AF438165_33037..33891      ---------------VQDIEDEASNNDDHNYVYPLPENMVYRFDKSTNILDYLSTERDHV
AY009089_31353..32102      ---------------VQDIEDEASNNDDHNYVYPLPENMVYRFDKSTNILDYLSTERDHV
X69198_21119..21874        ---------------IDDIEDKASNN-DHNYVYPLPENMVYRFNKSTNILDYLSTERDHV
U18337_21187..21882        ---------------IDDIDDKASNNDDHNYVYPLPENMVYRFNKSTNILDYLSTERDHV
Y16780_21934..22872        IDDIDDIDDIDDIDDIDDIDDKASNNDDHNYVYPLPENMVYRFNKSTNILDYLSTERDHV
U18338_21934..22872        IDDIDDIDDIDDIDDIDDIDDKASNNDDHNYVYPLPENMVYRFNKSTNILDYLSTERDHV
U18340_21387..22112        ---------------IDDIDDKASNNDDHNYVYPLPENMVYRFNKSTNILDYLSTERDHV
L22579_21785..22498        ---------------IDDIDDKASNNDDHNYVYPLPENMVYRFNKSTNILDYLSTERDHV
AF482758_46939..47694      ---------------VPDIEDEASDNDDHNYVYPLPENMVYRFDKSTNILDYLSTERDHV
AY243312_30346..31026      ---------------VQDIEDEASNNVDHDYVYPLPENMVYRFDKSTNILDYLSTERDHV
M34368_5565..6185          ---------------VQDIEDEASNNVDHDYVYPLPENMVYRFDKSTNILDYLSTERDHV
DQ377945_35794..36474      ---------------VHDIEDEASNNVDHDYVYPLPENMVYRFDKSTNILDYLSTERDHV
AY313847_33237..33917      ---------------VHDIEDEASNNVDHDYVYPLPENMVYRFDKSTNILDYLSTERDHV
M57977_12707..13326        ---------------VQDIEDEASNNVDHDYVYPLPENMVYRFDKSTNILDYLSTERDHV
AF095689_29871..30551      ---------------VQDIEDEASNNVDRDYVYPLPENMVYRFDKSTNILDYLSTERDHV
AY678277_32944..33624      ---------------VQDIEDEASNNVDHDYVYPLPENMVYRFDKSTNILDYLSTKRDHV
AY678275_32944..33624      ---------------VQDIEDEASNNVDHDYVYPLPENMVYRFDKSTNILDYLSTKRDHV
AY603355_19588..20256      ---------------VQDIEDEASNNVDHDYVYPLPENMVYRFDKSTNILDYLSTERDHV
U94848_25378..26046        ---------------VQDIEDEASNNVDHDYVYPLPENMVYRFDKSTNILDYLSTERDHV
M35027_33417..34097        ---------------VQDIEDEASNNVDHDYVYPLPENMVYRFDKSTNILDYLSTERDHV
AY313848_33292..33972      ---------------VQDIEDEASNNVDHDYVYPLPENMVYRFDKSTNILDYLSTERDHV
AY678276_33528..32851      ---------------VQDIEDEASNNVDHDYVYPLPENMVYRFDKSTNILDYLSTERDHV
X94355_46512..47228        ---------------VHHIEDEASDNDDHDYVYPLPENMVYRFDKSTNILDYLSTERDHV
AY484669_34995..35678      ---------------VQDIEDEASNNVDHDYVYPLPENMVYRFDKSTNILDYLSTERDHV
                                          :  *:*:**:* *.:*************:***********:****

AF012825_38419..39789      MMAVQYYMGKQRLDDLYRQLPTKTRSYIDIINMYCDKVNNDYSRDINIMCDDIAASTESF
DQ011157_30531..31190      MMAVQYYMSKQRLDDLYRQLPTKTRSYVDIINTYCDKVNNDYNSDMNIMCD--MASTESF
AY741551_30547..31206      MMAVQYYMSKQRLDDLYRQLPTKTRSYVDIINTYCDKVNNDYNSDMNIMCD--MASTESF
DQ011153_30531..31190      MMAVQYYMSKQRLDDLYRQLPTKTRSYVDIINTYCDKVNNDYNSDMNIMCD--MASTESF
AY753185_30776..31435      MMAVQYYMSKQRLDDLYRQLPTKTRSYVDIINTYCDKVNNDYNSDMNIMCD--MASTESF
AY603973_30533..31192      MMAVQYYMSKQRLDDLYRQLPTKTRSYVDIINTYCDKVNNDYNSDMNIMCD--MASTESF
DQ011156_31019..31678      MMAVQYYMSKQRLDDLYRQLPTKTRSYVDIINTYCDKVNNDYNSDMNIMCD--MASTESF
DQ011155_30749..31408      MMAVQYYMSKQRLDDLYRQLPTKTRSYVDIINTYCDKVNNDYNSDMNIMCD--MASTESF
DQ011154_30763..31422      MMAVQYYMSKQRLDDLYRQLPTKTRSYVDIINTYCDKVNNDYNSDMNIMCD--MASTESF
AF380138_30619..31278      MMAVQYYMSKQRLDDLYGQLPTKTRSYVDIINTYCDKVNNDYNSDMNIMCD--MASTESF
AF438165_33037..33891      MMAVQYYMSKQRLDDLYRQLPTKTRSYIDIINMYCDKVNNDYNRDMNIMYD--MASTESF
AY009089_31353..32102      MMAVQYYMSKQRLDDLYRQLPTKTRSYIDIINMYCDKVNNDYNRDMNIMYD--MASTESF
X69198_21119..21874        MMAVQYYMSKQRLDDLYRQLPTKTRSYIDIINTYCDKVNNDYNRDMNIMYD--MASTESF
U18337_21187..21882        MMAVQYYMSKQRLDDLYRQLPTKTRSYIDIINMYCDKVNNDYNRDMNIMYD--MASTESF
Y16780_21934..22872        MMAVQYYMSKQRLDDLYRQLPTKTRSYIDIINMYCDKVNNDYNRDMNIMYD--MASTKSF
U18338_21934..22872        MMAVQYYMSKQRLDDLYRQLPTKTRSYIDIINMYCDKVNNDYNRDMNIMYD--MASTKSF
U18340_21387..22112        MMAVQYYMSKQRLDDLYRQLPTKTRSYIDIINMYCDKVNNDYNRDMNIMYD--MASTESF
L22579_21785..22498        MMAVQYYMSKQRLDDLYRQLPTKTRSYIDIINMYCDKVNNDYNRDMNIMYD--MASTESF
AF482758_46939..47694      MMAVQYYMSKQRLDDLYRQLPTKTRSYIDIINMYCDKVNNDYNRDMNIMYD--MASTESF
AY243312_30346..31026      MMAVRYYMSKQRLDDLYRQLPTKTRSYIDIINIYCDKVSNDYNRDMNIMYD--MASTKSF
M34368_5565..6185          MMAVRYYMSKQRLDDLYRQLPTKTRSYIDIINIYCDKVSNDYNRDMNIMYD--MASTKSF
DQ377945_35794..36474      MMAVRYYMSKQRLDDLYRQLPTKTRSYIDIINIYCDKVSNDYNRDMNIMYD--MASTKSF
AY313847_33237..33917      MMAVRYYMSKQRLDDLYRQLPTKTRSYIDIINIYCDKVSNDYNRDMNIMYD--MASTKSF
M57977_12707..13326        MMAVRYYMSKQRLDDLYRQLPTKTRSYIDIINIYCDKVSNDYNRDMNIMYD--MASTKSF
AF095689_29871..30551      MMAVRYYMSKQRLDDLYRQLPTKTRSYIDIINIYCDKVSNDYNRDMNIMYD--MASTKSF
AY678277_32944..33624      MMAVRYYMSKQRLDDLYRQLPTKTRSYIDIINIYCDKVSNDYNRDMNIMYD--MASTKSF
AY678275_32944..33624      MMAVRYYMSKQRLDDLYRQLPTKTRSYIDIINIYCDKVSNDYNRDMNIMYD--MASTKSF
AY603355_19588..20256      MMAVRYYMSKQRLDDLYRQLPTKTRSYIDIINIYCDKVSNDYNRDMNIMYD--MASTKSF
U94848_25378..26046        MMAVRYYMSKQRLDDLYRQLPTKTRSYIDIINIYCDKVSNDYNRDMNIMYD--MASTKSF
M35027_33417..34097        MMAVRYYMSKQRLDDLYRQLPTKTRSYIDIINIYCDKVSNDYNRDMNIMYD--MASTKSF
AY313848_33292..33972      MMAVRYYMSKQRLDDLYRQLPTKTRSYIDIINIYCDKVSNDYNRDMNIMYD--MASTKSF
AY678276_33528..32851      MMAVRYYMSKQRLDDLYRQLPTKTRSYIDIINIYCDKVSNDYNRDMNIMYD--MASTKSF
X94355_46512..47228        MMAVQYYMSKQRLDDLYRQLPTKTRSYIDIINIYCDKVSNDYNRDMNIMYD--MASTESF
AY484669_34995..35678      MMAVRYYMSKQRLDDLYRQLPTKTRSYIDIINIYCDKVSNDYNRDMNIIHD--MASTESF
                           ****.***.******** *********:**** *****.***. *:**: *   ***:**

AF012825_38419..39789      TVYDINNKVNTILMDNKGLGVRLITISFITKLGRRCMNPVETIKMFTLLSHTICDDYFVD
DQ011157_30531..31190      TVYDINNEVNTILMNNKGLGVRLATISFITELGRRCMNPVETIKMFTLLSHTICDDYFVD
AY741551_30547..31206      TVYDINNEVNTILMNNKGLGVRLATISFITELGRRCMNPVETIKMFTLLSHTICDDYFVD
DQ011153_30531..31190      TVYDINNEVNTILMNNKGLGVRLATISFITELGRRCMNPVETIKMFTLLSHTICDDYFVD
AY753185_30776..31435      TVYDINNEVNTILMNNKGLGVRLATISFITELGRRCMNPVETIKMFTLLSHTICDDYFVD
AY603973_30533..31192      TVYDINNEVNTILMNNKGLGVRLATISFITELGRRCMNPVETIKMFTLLSHTICDDYFVD
DQ011156_31019..31678      TVYDINNEVNTILMNNKGLGVRLATISFITELGRRCMNPVETIKMFTLLSHTICDDYFVD
DQ011155_30749..31408      TVYDINNEVNTILMNNKGLGVRLATISFITELGRRCMNPVETIKMFTLLSHTICDDYFVD
DQ011154_30763..31422      TVYDINNEVNTILMNNKGLGVRLATISFITELGRRCMNPVETIKMFTLLSHTICDDYFVD
AF380138_30619..31278      TVYDINNEVNTILMNNKGLGVRLATISFITELGRRCMNPVETIKMFTLLSHTICDDYFVD
AF438165_33037..33891      TVYDINNEVNTILIDNKGLGVRLATISFITELGRRCMNPVETIKMFTLLSHTICDDCFVD
AY009089_31353..32102      TVYDINNEVNTILIDNKGLGVRLATISFITELGRRCMNPVETIKMFTLLSHTICDDCFVD
X69198_21119..21874        TVYDINNEVNTILMDNKGLGVRLATISFITELGKRCMNPVETIKMFTLLSHTICDDCFID
U18337_21187..21882        TVYDINNEVNTILMDNKGLGVRLATISFITELGKRCMNPVETIKMFTLLSHTICDDCFID
Y16780_21934..22872        TVYDINNEVNTILMDNKGLGVRLATISFITELGKRCMNPVETIKMFTLLSHTICDDCFID
U18338_21934..22872        TVYDINNEVNTILMDNKGLGVRLATISFITELGKRCMNPVETIKMFTLLSHTICDDCFID
U18340_21387..22112        TVYDINNEVNTILMDNKGLGVRLATISFITELGKRCMNPVETIKMFTLLSHTICDDCFID
L22579_21785..22498        TVYDINNEVNTILMDNKGLGVRLATISFITELGKRCMNPVETIKMFTLLSHTICDDCFID
AF482758_46939..47694      TVYDINNEVNTILIDNKGLGVRLATISFITELGRRCMNPVETIKMFTLLSHTICDDCFVD
AY243312_30346..31026      TVYDINNEVNTILMDNKGLGVRLATISFITELGRRCMNPVETIKMFTLLSHTICDDYFVD
M34368_5565..6185          TVYDINNEVNTILMDNKGLGVRLATISFITELGRRCMNPVETIKMFTLLSHTICDDYFVD
DQ377945_35794..36474      TVYDINNEVNTILMDNKGLGVRLATISFITKLGRRCMNPVKTIKMFTLLSHTICDDCFVD
AY313847_33237..33917      TVYDINNEVNTILMDNKGLGVRLATISFITKLGRRCMNPVKTIKMFTLLSHTICDDCFVD
M57977_12707..13326        TVYDINNEVNTILMDNKGLGVRLATISFITELGRRCMNPVKTIKMFTLLSHTICDDCFVD
AF095689_29871..30551      TVYDINNEVNTILMDNKGLGVRLATISFITELGRRCMNPVKTIKMFTLLSHTICDDCFVD
AY678277_32944..33624      TVYDINNEVNTILMDNKGLGVRLATISFITELGRRCMNPVKTIKMFTLLSHTICDDCFVD
AY678275_32944..33624      TVYDINNEVNTILMDNKGLGVRLATISFITELGRRCMNPVKTIKMFTLLSHTICDDCFVD
AY603355_19588..20256      TVYDINNEVNTILMDNKGLGVRLATISFITELGRRCMNPVKTIKMFTLLSHTICDDCFVD
U94848_25378..26046        TVYDINNEVNTILMDNKGLGVRLATISFITELGRRCMNPVKTIKMFTLLSHTICDDCFVD
M35027_33417..34097        TVYDINNEVNTILMDNKGLGVRLATISFITELGRRCMNPVKTIKMFTLLSHTICDDCFVD
AY313848_33292..33972      TVYDINNEVNTILMDNKGLGVRLATISFITELGRRCMNPVKTIKMFTLLSHTICDDCFVD
AY678276_33528..32851      TVYDINNEVNTILMDNKGLGVRLATISFITELGRRCMNPVKTIKMFTLLSHTICDDCFVD
X94355_46512..47228        TVYDINNEVNTILMDNKGLGVRLATISFITELGRRCMNPVETIKMFTLLSHTICDDYFVD
AY484669_34995..35678      TVYDINNEVNTMLMDNKGLGVRLATISFITELGRRCMNPVETIKMFTLLSHTICDDCFVD
                           *******:***:*::******** ******:**.******:*************** *:*

AF012825_38419..39789      YITDIFSTPRDNATT--STREYLKLMGIAVIMFATYKTLKYMI-
DQ011157_30531..31190      YITYI-SAPRDNAIH--STREYLKIMGIAVIMFATYKTLKYMIG
AY741551_30547..31206      YITYI-SAPRDNAIH--STREYLKIMGIAVIMFATYKTLKYMIG
DQ011153_30531..31190      YITYI-SAPRDNAIH--STREYLKIMGIAVIMFATYKTLKYMIG
AY753185_30776..31435      YITYI-SAPRDNAIH--STREYLKIMGIAVIMFATYKTLKYMIG
AY603973_30533..31192      YITYI-SAPRDNAIH--STREYLKIMGIAVIMFATYKTLKYMIG
DQ011156_31019..31678      YITYI-SAPRDNAIH--STREYLKIMGIAVIMFATYKTLKYMIG
DQ011155_30749..31408      YITYI-STPRDNAIH--STREYLKIMGIAVIMFATYKTLKYMIG
DQ011154_30763..31422      YITYI-STPRDNAIH--STREYLKIMGIAVIMFATYKTLKYMIG
AF380138_30619..31278      YITYI-STPRDNAIH--STREYLKIMGIAVIMFATYKTLKYMIG
AF438165_33037..33891      YITDI-SPP-NNTISNTSTREYLKLIGITAIMFATYKTLKYMIG
AY009089_31353..32102      YITDI-SPP-NNTISNTSTREYLKLIGITAIMFATYKTLKYMIG
X69198_21119..21874        YITDI-SPP-DNTIPNISTREYLKLIGITAIMFATYKTLKYMIG
U18337_21187..21882        YITDI-SPP-DNTIPNISTREYLKLIGITAIMFATYKTLKYMIG
Y16780_21934..22872        YITDI-SPP-DNTIPNISTREYLKLIGITAIMFATYKTLKYMIG
U18338_21934..22872        YITDI-SPP-DNTIPNISTREYLKLIGITAIMFATYKTLKYMIG
U18340_21387..22112        YITDI-SPP-DNTIP--STREYLKLIGITAIMFATYKTLKYMIG
L22579_21785..22498        YITDI-SPP-DNTIPNISTREYLKLIGITAIMFATYKTLKYMIG
AF482758_46939..47694      YITDI-SPP-DNTIPNTSTREYLKLIGITAIMFATYKTLKYMIG
AY243312_30346..31026      YITDI-SPP-DNTIPNTSTREYLKLIGITAIMFATYKTLKYMIG
M34368_5565..6185          YITDI-SPP-DNTIPNTSTREYLKL-------------------
DQ377945_35794..36474      YITDI-SPP-DNTIPNTSTREYLKLIGITAIMFATYKTLKYMIG
AY313847_33237..33917      YITDI-SPP-DNTIPNTSTREYLKLIGITAIMFATYKTLKYMIG
M57977_12707..13326        YITDI-SPP-DNTIPNTSTREYLS--------------------
AF095689_29871..30551      YITDI-SPP-DNTIPNTSTREYLKLIGITAIMFATYKTLKYMIG
AY678277_32944..33624      YITDI-SPP-DNTIPNTSTREYLKLIGITAIMFATYKTLKYMIG
AY678275_32944..33624      YITDI-SPP-DNTIPNTSTREYLKLIGITAIMFATYKTLKYMIG
AY603355_19588..20256      YITDI-SPP-DNTIPNTSTREYLKLIGITAIMFATYKTLKYMIG
U94848_25378..26046        YITDI-SPP-DNTIPNTSTREYLKLIGITAIMFATYKTLKYMIG
M35027_33417..34097        YITDI-SPP-DNTIPNTSTREYLKLIGITAIMFATYKTLKYMIG
AY313848_33292..33972      YITDI-SPP-DNTIPNTSTREYLKLIGITAIMFATYKTLKYMIG
AY678276_33528..32851      YITDI-SPP-DNTIPNTSTREYLKLIGITAIMFATYKTLKYMIG
X94355_46512..47228        YITDI-STPRDNATTNSSTREYLKLMGIAVIMFATYKTLKYMIG
AY484669_34995..35678      YITDI-STPRDNATTNSSTREYLKLMGIAVIMFATYKTLKYMIG
                           *** * *.* :*:    ******.                    
