# Supplementary material for: Identification of multiple independent horizontal gene transfers into poxviruses using a comparative genomics approach
Source: BMC Evol Biol. 2008 Feb 27;8:67. doi: 10.1186/1471-2148-8-67 (PMC2268676; doi:10.1186/1471-2148-8-67)
Supplement: Additional file 8 — Multiple sequence alignments for all poxvirus families. [file 1471-2148-8-67-S8.gz › Network/Servers/gen153069.gen.tcd.ie/Users/kirsten/poxvirus/aln/147.aln]

CLUSTAL W (1.81) multiple sequence alignment

AF438165_36802..37851      MRISNSIKPILFYNKLKSKHLLSRIKMGTNIIRAFIILYLLAVCGCVEYDVDNNVQICTR
AY009089_35012..35983      --------------------------MGTNIIRAFIILYLLAVCGCVEYDVDNNVQICTR
X69198_24780..25826        MRISNSIKPILFYNKLKSKHLLSRIKMGTNTIRAFIILYLLAVCGCVEYDVDNNVQICTC
U18340_25016..26062        MRISNSIKPILFYNKLKSKHLLSRIKMGTNTIRAFIILYLLAVCGCVEYDVDNNVQICTC
Y16780_25776..26822        MRISNSIKPILFYNKLKSKHLLSRIKMGTNTIRAFIILYLLAVCGCVEYDVDNNVQICTC
U18338_25776..26822        MRISNSIKPILFYNKLKSKHLLSRIKMGTNTIRAFIILYLLAVCGCVEYDVDNNVQICTC
L22579_25403..26449        MRISNSIKPILFYNKLKSKHLLSRIKMGTNTIRAFIILYLLAVCGCVEYDVDNNVQICTC
U18337_24786..25832        MRISNSIKPILFYNKLKSKHLLSRIKMGTNTIRAFIILYLLAVCGCVEYDVDNNVQICTC
AF482758_50605..51576      --------------------------MGTNVVRVFIILYLLGVCGCIEYDVDDNVHICTH
DQ011157_34158..35189      MRISNSIKPNLFYNKLKSKHLLNRIKMCTNVVRVFVILYLLAECGCIKYDVDDNVHICTH
AY741551_34149..35180      MRISNSIKPNLFYNKLKSKHLLNRIKMCTNVVRVFVILYLLAECGCIKYDVDDNVHICTH
DQ011153_34158..35189      MRISNSIKPNLFYNKLKSKHLLNRIKMCTNVVRVFVILYLLAECGCIKYDVDDNVHICTH
AY603973_34145..35176      MRISNSIKPNLFYNKLKSKHLLNRIKMCTNVVRVFVILYLLAECGCIKYDVDDNVHICTH
DQ011156_34621..35652      MRISNSIKPNLFYNKLKSKHLLNRIKMCTNVVRVFVILYLLAECGCIKYDVDDNVHICTH
AY753185_34388..35419      MRISNSIKPNLFYNKLKSKHLLNRIKMCTNVVRVFVILYLLAECGCIKYDVDDNVHICTH
AF380138_34227..35258      MRISNSIKPNLFYNKLKSKHLLNRIKMCTNVVRVFVILYLLAVCGCIKYDVDDNVHICTH
DQ011155_34346..35377      MRISNSIKPNLFYNKLKSKHLLNHIKMCTNVVRVFVILYLLAVCGCIKYDVDDNVHICTH
DQ011154_34365..35396      MRISNSIKPNLFYNKLKSKHLLNHIKMCTNVVRVFVILYLLAVCGCIKYDVDDNVHICTH
AY603355_23167..23427      ------------------------------------------------------------
AY678277_36547..37512      --------------------------MGTNVVRVFVILYLLAVCGCIEYDVDDNVHICTH
AY678275_36547..37512      --------------------------MGTNVVRVFVILYLLAVCGCIEYDVDDNVHICTH
AY678276_37416..36454      --------------------------MGTNVVRVFVILYLLAVCGCIEYDVDDNVHICTH
M57977_8819..9784          --------------------------MGTNGVRVFVILYLLAVCGCIEYDVDDNVHICTH
X61154_17..982             --------------------------MGTNGVRVFVILYLLAVCGCIEYDVDDNVHICTH
AY313848_36895..37860      --------------------------MGTNGVRVFVILYLLAVCGCIEYDVDDNVHICTH
DQ377945_39388..40353      --------------------------MGTNGVRVFVILYLLAVCGCIEYDVDDNVHICTH
AY313847_36840..37805      --------------------------MGTNGVRVFVILYLLAVCGCIEYDVDDNVHICTH
AY243312_33949..34917      --------------------------MGTNGVRVFVILYLLAVCGCIEYDVDDNVHICTH
M34368_1674..2642          --------------------------MGTNGVRVFVILYLLAVCGCIEYDVDDNVHICTH
AY603355_23429..24085      --------------------------MGTNGVRVFVILYLLAVCGCIEYDVDDNVHICTH
AY484669_38601..39566      --------------------------MGTNGVRVFVILYLLAVCGCIEYDVDDNVHICTH
X94355_50154..51125        --------------------------MGTNVVRVFVILYLLAVCGCIEYDVDDNVHICTH
AF095689_33474..34442      --------------------------MGTNVVRVFVILYLLAVCGCIEYDVDDNVHICTH
M35027_37020..37985        --------------------------MGTNVVRVFVILYLLAVCGCIEYDVDDNVHICTH
                                                                                       

AF438165_36802..37851      ADVSHINRTLWYYNDKVIALATEDRTSGYISSFIKRVNISLTCLNISSLRYEDSGSYKGV
AY009089_35012..35983      ADVSHINRTLWYYNDKVIALATEDRTSGYISSFIKRVNISLTCLNISSLRYEDSGSYKGV
X69198_24780..25826        ANVSHINHTFWYYNNKVIALATEDRTSGYISSFIKRVNISLTCLNISSLRYEDSGSYKGV
U18340_25016..26062        ANVSHINHTLWYYNNKVIALATEDRTSGYISSFIKRVNISLTCLNISSLRYEDSGSYKGV
Y16780_25776..26822        ANVSHVNHTLWYYNNKVIALATEDRTSGYISSFIKRVNISLTCLNISSLRYEDSGSYKGV
U18338_25776..26822        ANVSHVNHTLWYYNNKVIALATEDRTSGYISSFIKRVNISLTCLNISSLRYEDSGSYKGV
L22579_25403..26449        ANVSHINHTLWYYNNKVIALATEDRTSGYISSFIKRVNISLTCLNISSLRYEDSGSYKGV
U18337_24786..25832        ANVSHINHTLWYYNNKVIALATEDRTSGYISSFIKRVNISLTCLNISSLRYEDSGSYKGV
AF482758_50605..51576      TDVSHINHTLWYYNDKVIALATEDETSGYISSFIKRVNISLTCLNISSLRYEDSGTYKGV
DQ011157_34158..35189      TVVSHINYTSWYYNDKVIALATEDKTSGYISSFIKRVNISLTCLNISSLRYEDSGTYKGV
AY741551_34149..35180      TVVSHINYTSWYYNDKVIALATEDKTSGYISSFIKRVNISLTCLNISSLRYEDSGTYKGV
DQ011153_34158..35189      TVVSHINYTSWYYNDKVIALATEDKTSGYISSFIKRVNISLTCLNISSLRYEDSGTYKGV
AY603973_34145..35176      TVVSHINYTSWYYNDKVIALATEDKTSGYISSFIKRVNISLTCLNISSLRYEDSGTYKGV
DQ011156_34621..35652      TVVSHINYTSWYYNDKVIALATEDKTSGYISSFIKRVNISLTCLNISSLRYEDSGTYKGV
AY753185_34388..35419      TVVSHINYTSWYYNDKVIALATEDKTSGYISSFIKRVNISLTCLNISSLRYEDSGTYKGV
AF380138_34227..35258      TVVSHINYTSWYYNDKVIALATEDKTSGYISSFIKRVNISLTCLNISSLRYEDSGTYKGV
DQ011155_34346..35377      TVVSHINYTSWYYNDKVIALATEDKTSGYISSFIKRVNISLTCLNISSLRYEDSGTYKGV
DQ011154_34365..35396      TVVSHINYTSWYYNDKVIALATEDKTSGYISSFIKRVNISLTCLNISSLRYEDSGTYKGV
AY603355_23167..23427      ------------------------------------------------------------
AY678277_36547..37512      TDVSHINHTSWYYNDKVIALATEDKTSGYISSFIKRVNISLTCLNISSLRYEDSGTYKGV
AY678275_36547..37512      TDVSHINHTSWYYNDKVIALATEDKTSGYISSFIKRVNISLTCLNISSLRYEDSGTYKGV
AY678276_37416..36454      TNVSHINHTSWYYNDKVIALATEDKTSGYISSFIKRVNISLTCLNISSLRYEDSGTYKGV
M57977_8819..9784          TNVSHINHTSWYYNDKVIALATEDKTSGYISSFIKRVNISLTCLNISSLRYEDSGTYKGV
X61154_17..982             TNVSHINHTSWYYNDKVIALATEDKTSGYISSFIKRVNISLTCLNISSLRYEDSGTYKGV
AY313848_36895..37860      TNVSHINHTSWYYNDKVIALATEDKTSGYISSFIKRVNISLTCLNISSLRYEDSGTYKGV
DQ377945_39388..40353      TNVSHINHTSWYYNDKVIALATEDKTSGYISSFIKRVNISLTCLNISSLRYEDSGTYKGV
AY313847_36840..37805      TNVSHINHTSWYYNDKVIALATEDKTSGYISSFIKRVNISLTCLNISSLRYEDSGTYKGV
AY243312_33949..34917      TNVSHINHTSWYYNDKVIALATEDKTSGYISSFIKRVNISLTCLNISSLRYEDSGTYKGV
M34368_1674..2642          TNVSHINHTSWYYNDKVIALATEDKTSGYISSFIKRVNISLTCLNISSLRYEDSGTYKGV
AY603355_23429..24085      TNVSHINHTSWYYNDKVIALATEDKTSGYISSFIKRVNISLTCLNISSLRYEDSGTYKGV
AY484669_38601..39566      TDVSHINHTSWYYNDKVIALATEDKTSGYISSFIKRVNISLTCLNISSLRYEDSGTYKGV
X94355_50154..51125        TDVSHINHTSWYYNDKVIALATEDKTSGYISSFIKRVNISLTCLNISSLRYEDSGTYKGV
AF095689_33474..34442      TDVSHINHTSWYYNDKVIALATEDKTSGYISSFIKRVNISLTCLNISSLRYEDSGTYKGV
M35027_37020..37985        TDVSHINHTSWYYNDKVIALATEDKTSGYISSFIKRVNISLTCLNISSLRYEDSGTYKGV
                                                                                       

AF438165_36802..37851      SHLKDGVIVTTTMNISVKANIIDLTGRVRYLTRNYCDVKIRCEIKSFALNGSITPLHMIL
AY009089_35012..35983      SHLKDGVIVTTTMNISVKANIIDLTGRVRYLTRNYCDVKIRCEIKSFALNGSITPLHMIL
X69198_24780..25826        SHLKDGVIVTTTMNISVKANIIDLTGRVCYLTRNYCEVKIRCEIKSFALNGSITPLHMIL
U18340_25016..26062        SHLKDGVIVTTTMNISVKANIIDLTGRVCYLTRNYCEVKIRCEIKSFALNGSITPLHMIL
Y16780_25776..26822        SHLKDGVIVTTTMNISVKANIIDLTGRVCYLTRNYCEVKIRCEIKSFALNGSITPLHMIL
U18338_25776..26822        SHLKDGVIVTTTMNISVKANIIDLTGRVCYLTRNYCEVKIRCEIKSFALNGSITPLHMIL
L22579_25403..26449        SHLKDGVIVTTTMNISVKANIIDLTGRVCYLTRNYCEVKIRCEIKSFALNGSITPLHMIL
U18337_24786..25832        SHLKDGVIVTTTMNISVKANIIDLTGRVCYLTRNYCEVKIRCEIKSFALNGSITPLHMIL
AF482758_50605..51576      SHLKDGVIVTTTMNISVKANIIDLNGSVRYLTKSYCEVKIRCEIKSFTLNGSTTPPYMIL
DQ011157_34158..35189      SHLKDGVIVTTTMNISVKANIIDLTGRVRYLTRNYCEVKIRCEITSFALNGS-TPPHMIL
AY741551_34149..35180      SHLKDGVIVTTTMNISVKANIIDLTGRVRYLTRNYCEVKIRCEITSFALNGS-TPPHMIL
DQ011153_34158..35189      SHLKDGVIVTTTMNISVKANIIDLTGRVRYLTRNYCEVKIRCEITSFALNGS-TPPHMIL
AY603973_34145..35176      SHLKDGVIVTTTMNISVKANIIDLTGRVRYLTRNYCEVKIRCEITSFALNGS-TPPHMIL
DQ011156_34621..35652      SHLKDGVIVTTTMNISVKANIIDLTGRVRYLTRNYCEVKIRCEITSFALNGS-TPPHMIL
AY753185_34388..35419      LHLKDGVIVTTTMNISVKANIIDLTGRVRYLTRNYCEVKIRCEITSFALNGS-TPPHMIL
AF380138_34227..35258      SHLKDGVIVTTTMNISVKANIIDLTGRVRYLTRNYCEVKIRCEITSFALNGS-TPPHMIL
DQ011155_34346..35377      SHLKDGVIVTTTMNISVKANIIDLTGRVRYLTRNYCEVKIRCEITSFALNGS-TPPHMIL
DQ011154_34365..35396      SHLKDGVIVTTTMNISVKANIIDLTGRVRYLTRNYCEVKIRCEITSFALNGS-TPPHMIL
AY603355_23167..23427      ------------------------------------------------------------
AY678277_36547..37512      SHLKDGVIVTTTMNISVKANIIDLTGRVRYLTRNYCEVKIRCEITSFALNGSTTPPHMIL
AY678275_36547..37512      SHLKDGVIVTTTMNISVKANIIDLTGRVRYLTRNYCEVKIRCEITSFALNGSTTPPHMIL
AY678276_37416..36454      SHLKDGVIVTTTMNISVKANIIDLTGRVRYLTRNYCEVKIRCEITSFALNGSTTPPHMIL
M57977_8819..9784          SHLKDGVIVTTTMNISVKANIVDLTGRVRYLTRNYCEVKIRCEITSFALNGSTTPPHMIL
X61154_17..982             SHLKDGVIVTTTMNISVKANIVDLTGRVRYLTRNYCEVKIRCEITSFALNGSTTPPHMIL
AY313848_36895..37860      SHLKDGVIVTTTMNISVKANIIDLTGRVRYLTRNYCEVKIRCEITSFALNGSTTPPHMIL
DQ377945_39388..40353      SHLKDGVIVTTTMNISVKANIIDLTGRVRYLTRNYCEVKIRCEITSFALNGSTTPPHMIL
AY313847_36840..37805      SHLKDGVIVTTTMNISVKANIIDLTGRVRYLTRNYCEVKIRCEITSFALNGSTTPPHMIL
AY243312_33949..34917      SHLKDGVIVTTTMNISVKANIIDLTGRVRYLTRNYCEVKIRCEITSFALNGSTTPPHMIL
M34368_1674..2642          SHLKDGVIVTTTMNISVKANIIDLTGRVRYLTRNYCEVKIRCEITSFALNGSTTPPHMIL
AY603355_23429..24085      SHLKDGVIVTTTMNISVKANIIDLTGRVRYLTRNYCEVKIRCEITSFALNGSTTPPHMIL
AY484669_38601..39566      SHLKDGVIVTTTMNISVKANIIDLTGRVRYLTRNYCEVKIRCKITSFALNGSTTPPHMIL
X94355_50154..51125        SHLKDGVIVTTTMNISVKANIIDLTGRVRYLTRNYCEVKIRCEITSFALNGSTTPPHMIL
AF095689_33474..34442      SHLKDGVIVTTTMNISVKANIIDLTGRVRYLTRNYCEVKIRCEITSFALNGSTTPPHMIL
M35027_37020..37985        SHLKDGVIVTTTMNISVKANIIDLTGRVRYLTRNYCEVKIRCEITSFALNGSTTPPHMIL
                                                                                       

AF438165_36802..37851      GTLDRWKYLPFPTDDYRYVGDLKRYISGNPYPTESLALEISSTFNRFTIVKNLNDDEFSC
AY009089_35012..35983      GTLDRWKYLPFPTDDYRYVGDLKRYISGNPYPTESLALEISSTFNRFTIVKNLNDDEFSC
X69198_24780..25826        GTLDRWKYLPFPTDDYRYVGELKRYISGNPYPIESLALEISATFNRFTIVKN-NDDEFSC
U18340_25016..26062        GTLDRWKYLPFPTDDYRYVGELKRYISGNPYPIESLALEISATFNRFTIVKN-NHDEFSC
Y16780_25776..26822        GTLDRWKYLPFPTDDYRYVGELKRYISGNPYPIESLALEISATFNRFTIVKN-NDDEFSC
U18338_25776..26822        GTLDRWKYLPFPTDDYRYVGELKRYISGNPYPIESLALEISATFNRFTIVKN-NDDEFSC
L22579_25403..26449        GTLDRWKYLPFPTDDYRYVGELKRYISGNPYPIESLALEISATFNRFTIVKN-NDDEFSC
U18337_24786..25832        GTLDRWKYLPFPTDDYRYVGELKRYISGNPYPIESLALEISATFNRFTIVKN-NDDEFSC
AF482758_50605..51576      GTLDRWKYIPFPTDDYRYVGELKRYISGNPYPTESLALEISSTFNRFTIVKNLNDEEFSC
DQ011157_34158..35189      GTVDKWKYLPFPTDDYRYVGELKRYISGNPYPTESLALEISSTFNRFTIVKNLNDDEFSC
AY741551_34149..35180      GTVDKWKYLPFPTDDYRYVGELKRYISGNPYPTESLALEISSTFNRFTIVKNLNDDEFSC
DQ011153_34158..35189      GTVDKWKYLPFPTDDYRYVGELKRYISGNPYPTESLALEISSTFNRFTIVKNLNDDEFSC
AY603973_34145..35176      GTVDKWKYLPFPTDDYRYVGELKRYISGNPYPTESLALEISSTFNRFTIVKNLNDDEFSC
DQ011156_34621..35652      GTVDKWKYLPFPTDDYRYVGELKRYISGNPYPTESLALEISSTFNRFTIVKNLNDDEFSC
AY753185_34388..35419      GTVDKWKYLPFPTDDYRYVGELKRYISGNPYPTESLALEISSTFNRFTIVKNLNDDEFSC
AF380138_34227..35258      GTVDKWKYLPFPTDDYRYVGELKRYISGNPYPTESLALEISSTFNRFTIVKNLNDDEFSC
DQ011155_34346..35377      GTVDKWKYLPFPTDDYRYVGELKRYISGNPYPTESLALEISSTFNRFTIVKNLNDDEFSC
DQ011154_34365..35396      GTVDKWKYLPFPTDDYRYVGELKRYISGNPYPTESLALEISSTFNRFTIVKNLNDDEFSC
AY603355_23167..23427      ------------------------------------------------------------
AY678277_36547..37512      GTVDKWKYLPFPTDDYRYVGELKRYISGNPYPTESLALEISSTFNRFTIVKNLNDDEFSC
AY678275_36547..37512      GTVDKWKYLPFPTDDYRYVGELKRYISGNPYPTESLALEISSTFNRFTIVKNLNDDEFSC
AY678276_37416..36454      GTVDKWKYLPFPTDDYRYVGELKRYISGNPYPTESLALEISSTFNRFTIVKNLNDDEFSC
M57977_8819..9784          GTVDKWKYLPFPTDDYRYVGELKRYISGNPYPTESLALEISSTFNRFTIVKNLNDDEFSC
X61154_17..982             GTVDKWKYLPFPTDDYRYVGELKRYISGNPYPTESLALEISSTFNRFTIVKNLNDDEFSC
AY313848_36895..37860      GTVDKWKYLPFPTDDYRYVGELKRYISGNPYPTESLALEISSTFNRFTIVKNLNDNEFSC
DQ377945_39388..40353      GTVDKWKYLPFPTDDYRYVGELKRYISGNPYPTESLALEISSTFNRFTIVKNLNDNEFSC
AY313847_36840..37805      GTVDKWKYLPFPTDDYRYVGELKRYISGNPYPTESLALEISSTFNRFTIVKNLNDDEFSC
AY243312_33949..34917      GTVDKWKYLPFPTDDYRYVGELKRYISGNPYPTESLALEISSTFNRFTIVKNLNDDEFSC
M34368_1674..2642          GTVDKWKYLPFPTDDYRYVGELKRYISGNPYPTESLALEISSTFNRFTIVKNLNDDEFSC
AY603355_23429..24085      GTVDKWKYLPFPTDDYRYVGELKRYISGNPYPTESLALEISSTFNRFTIVKNLNDDEFSC
AY484669_38601..39566      GTVDKWKYLPFPTDDYRYVGELKRYISGNPYPTESLALEISSTFNRFTIVKNLNDDEFSC
X94355_50154..51125        GTVDKWKYLPFPTDDYRYVGELKRYISGNPYPTESLALEISSTFNRFTIVKNLNDDEFSC
AF095689_33474..34442      GTVDKWKYLPFPTDDYRYVGELKRYISGNPYPTESLALEISSTFNRFTIVKNLNDDEFSC
M35027_37020..37985        GTVDKWKYLPFPTDDYRYVGELKRYISGNPYPTESLALEISSTFNRFTIVKNLNDDEFSC
                                                                                       

AF438165_36802..37851      YLFSQNYSFHKMLNARHICESEWEALNNNND--ISSSMPASHNNLANDLSSMMSQLQ--N
AY009089_35012..35983      YLFSQNYSFHKMLNARHICESEWEALNNNND--ISSSMPASHNNLANDLSSMMSQLQ--N
X69198_24780..25826        YLFSQNYSFHKMLNARHICESEWEALNNNND--NSSSMPVSHNNRANDLSSMMSQLQ--N
U18340_25016..26062        YLFSQNYSFHKMLNARHICESEWEALNNNND--NSSSMPASHNNRANDLSSMMSQLQ--N
Y16780_25776..26822        YLFSQNYSFHKMLNARHICESEWEALNNNND--NSSSMPASHNNRANDLSSMMSQLQ--N
U18338_25776..26822        YLFSQNYSFHKMLNARHICESEWEALNNNND--NSSSMPASHNNRANDLSSMMSQLQ--N
L22579_25403..26449        YLFSQNYSFHKMLNARHICESEWEALNNNND--NSSSMPASHNNRANDLSSMMSQLQ--N
U18337_24786..25832        YLFSQNYSFHKMLNARHICESEWEALNNNND--NSSSMPASHNNRANDLSSMMSQLQ--N
AF482758_50605..51576      YLFSQNYSFHKMLNARNICESEWEALNNNNDNANASSMSVSNNNLANDLSSMMSQLQ---
DQ011157_34158..35189      YLFSQNYSFHKTLNVRNICESEWEAL-NNND--NASSVPASHNNLTNDLSSMMSQLQ---
AY741551_34149..35180      YLFSQNYSFHKTLNVRNICESEWEAL-NNND--NASSVPASHNNLTNDLSSMMSQLQ---
DQ011153_34158..35189      YLFSQNYSFHKTLNVRNICESEWEAL-NNND--NASSVPASHNNLTNDLSSMMSQLQ---
AY603973_34145..35176      YLFSQNYSFHKTLNVRNICESEWEAL-NNND--NASSVPASHNNLTNDLSSMMSQLQ---
DQ011156_34621..35652      YLFSQNYSFHKTLNVRNICESEWEAL-NNND--NASSVPASHNNLTNDLSSMMSQLQ---
AY753185_34388..35419      YLFSQNYSFHKTLNVRNICESEWEAL-NNND--NASSVPASHNNLTNDLSSMMSQLQ---
AF380138_34227..35258      YLFSQNYSFHKTLNVRNICESEWEAL-NNND--NASSVPASHNNLTNDLSSMMSQLQ---
DQ011155_34346..35377      YLFSQNYSFHKTLNVRNICESEWEAL-NNND--NASSVPASHNNLTNDLSSMMSQLQ---
DQ011154_34365..35396      YLFSQNYSFHKTLNVRNICESEWEAL-NNND--NASSVPASHNNLTNDLSSMMSQLQ---
AY603355_23167..23427      -----------MLNARHICESEWEALNNNND--NSSSMPASHNNLANDLSSMMSQLQ---
AY678277_36547..37512      YLFSQNYSFHKMLNVRNICESKWKAL-NNND--NASSMPASHNNLANDLSSMMSQLQ--N
AY678275_36547..37512      YLFSQNYSFHKMLNVRNICESKWKAL-NNND--NASSMPASHNNLANDLSSMMSQLQ--N
AY678276_37416..36454      YLFSQNYSFHKMLNVRNICESKWKAL-NNND--NASSMPASHNNLANDLSSMMSQLQ--N
M57977_8819..9784          YLFSQNYSFHKMLNVRNICESKWKAL-NNND--NASSMPASHNNLANDLSSMMSQLQ--N
X61154_17..982             YLFSQNYSFHKMLNVRNICESKWKAL-NNND--NASSMPASHNNLANDLSSMMSQLQ--N
AY313848_36895..37860      YLFSQNYSFHKMLNVRNICESKWKAL-NNND--NASSMPASHNNLANDLFSMMSQLQ--N
DQ377945_39388..40353      YLFSQNYSFHKMLNVRNICESKWKAL-NNND--NASSMPASHNNLANDLFSMMSQLQ--N
AY313847_36840..37805      YLFSQNYSFHKMLNVRNICESKWKAL-NNND--NASSMPASHNNLANDLFSMMSQLQ--N
AY243312_33949..34917      YLFSQNYSFHKMLNVRNICESEWEALNNNND--NSSSMPASHNNLANDLSSMMSQLQ--N
M34368_1674..2642          YLFSQNYSFHKMLNVRNICESEWEALNNNND--NSSSMPASHNNLANDLSSMMSQLQ--N
AY603355_23429..24085      YLFP--------------------------------------------------------
AY484669_38601..39566      YLFSQNYSFHKMLNARHICESKWKAL-NNND--NASSMPASHNNLANDLFSMMSQLQ--N
X94355_50154..51125        YLFSQNYSFHKMLNARHICESEWEAL-NNND--NASSMPSSHNNLANDLSSMMSQLQNDN
AF095689_33474..34442      YLFSQNYSFHKMLNARHICESEWEALNNNND--NSSSMPASHNNLANDLSSMMSQLQ--N
M35027_37020..37985        YLFSQNYSFHKMLNARHICESEWKAL-NNND--NASSMPASHNNLANDLSSMMSQLQ--N
                                                                                       

AF438165_36802..37851      DNDDNNDYSAPMNVDNLIIIVLITMLSIIIIIIVVIAAIVMYKRSKYIHIDDN
AY009089_35012..35983      DNDDNNDYSAPMNVDNLIIIVLITMLSIIIIIIVVIAAIVMYKRSKYIHIDDN
X69198_24780..25826        DNDDNNDYSAPMNINNLIMIVLITMLSIIIIIIVVIAIIAMYKRSKYSHIDDN
U18340_25016..26062        DNDDNNDYSAPMNINNLIMIVLITMLSIIIIIIVVIAIIAMYKRSKYSHIDDN
Y16780_25776..26822        DNDDNNDYSAPMNINNLIMIVLITMLSIIIIIIVVIAIIAMYKRSKYSHIDDN
U18338_25776..26822        DNDDNNDYSAPMNINNLIMIVLITMLSIIIIIIVVIAIIAMYKRSKYSHIDDN
L22579_25403..26449        DNDDNNDYSAPMNINNLIMIVLITMLSIIIIIIVVIAIIAMYKRSKYSHIDDN
U18337_24786..25832        DNDDNNDYSAPMNINNLIMIVLITMLSIIIIIIVVIAIIAMYKRSKYSHIDDN
AF482758_50605..51576      -NDDNNDYSAPMDVDNLIMIVLITMLSIILVIIVVIAAMAMYKRSKYSHIDDN
DQ011157_34158..35189      --NDDNDYSTSMNVDNLIMIVVITMLSIILVIIVVIAAIAIYKRSKYSHTDN-
AY741551_34149..35180      --NDDNDYSTSMNVDNLIMIVVITMLSIILVIIVVIAAIAIYKRSKYSHTDN-
DQ011153_34158..35189      --NDDNDYSTSMNVDNLIMIVVITMLSIILVIIVVIAAIAIYKRSKYSHTDN-
AY603973_34145..35176      --NDDNDYSTSMNVDNLIMIVVITMLSIILVIIVVIAAIAIYKRSKYSHTDN-
DQ011156_34621..35652      --NDDNDYSTSMNVDNLIMIVVITMLSIILVIIVVIAAIAIYKRSKYSHTDN-
AY753185_34388..35419      --NDDNDYSTSMNVDNLIMIVVITMLSIILVIIVVIAAIAIYKRSKYSHTDN-
AF380138_34227..35258      --NDDNDYSAPTNVDNLIMIVVITMLSIILVIIVVIAAIAIYKRSKYSHTDN-
DQ011155_34346..35377      --NDDNDYSTPMNVDNLIMIVVITMLSIILVIIVVIAAIAIYKRSKYSHTDN-
DQ011154_34365..35396      --NDDNDYSTPMNVDNLIMIVVITMLSIILVIIVVIAAIAIYKRSKYSHTDN-
AY603355_23167..23427      --NDNND--------NLIMIVLITMLSIILVIIVVIAAISMYKRSKYRHIDN-
AY678277_36547..37512      DNDDNNDYSAPMNVDNLIMIVLITMLSIILVIIVVIAAISMYKRSKYRHIDN-
AY678275_36547..37512      DNDDNNDYSAPMNVDNLIMIVLITMLSIILVIIVVIAAISMYKRSKYRHIDN-
AY678276_37416..36454      DNDDNNDYSAPMNVDNLIMIVLITMLSIILVIIVVIAAISMYKRSKYRHIDN-
M57977_8819..9784          DNDDNNDYSAPMNVDNLIMIVLITMLSIILVIIVVIAAISIYKRSKYRHIDN-
X61154_17..982             DNDDNNDYSAPMNVDNLIMIVLITMLSIILVIIVVIAAISIYKRSKYRHIDN-
AY313848_36895..37860      DNDDNNDYSAPMNVDNLIMIVLITMLSIILVIIVVIAAISMYKKSKYRHIDN-
DQ377945_39388..40353      DNDDNNDYSAPMNVDNLIMIVLITMLSIILVIIVVIAAISMYKKSKYRHIDN-
AY313847_36840..37805      DNDDNNDYSAPMNVDNLIMIVLITMLSIILVIIVVIAAISMYKKSKYRHIDN-
AY243312_33949..34917      DNDDNNDYSAPMNVDNLIMIVLITMLSIILVIIVVIAAISMYKRSKYRHIDN-
M34368_1674..2642          DNDDNNDYSAPMNVDNLIMIVLITMLSIILVIIVVIAAISMYKRSKYRHIDN-
AY603355_23429..24085      -----------------------------------------------------
AY484669_38601..39566      DNDDNNDYSAPMNVDNLIMIVLITMLSIILVIIVVIAAISMYKKSKYRHIDN-
X94355_50154..51125        DNDDNNDYSAPMNVDNLIMIVLITMLSIILVIIVVIAAISMYKRSKYRHIDN-
AF095689_33474..34442      DNDDNNDYSAPMNVDNLIMIVLITMLSIILVIIVVIAAISMYKRSKYRHIDN-
M35027_37020..37985        DNDDNNDYSAPMNVDNLIMIVLITMLSIILVIIVVIAAISMYKKSKYRHIDN-
                                                                                
