# Supplementary material for: Identification of multiple independent horizontal gene transfers into poxviruses using a comparative genomics approach
Source: BMC Evol Biol. 2008 Feb 27;8:67. doi: 10.1186/1471-2148-8-67 (PMC2268676; doi:10.1186/1471-2148-8-67)
Supplement: Additional file 8 — Multiple sequence alignments for all poxvirus families. [file 1471-2148-8-67-S8.gz › Network/Servers/gen153069.gen.tcd.ie/Users/kirsten/poxvirus/aln/148.aln]

CLUSTAL W (1.81) multiple sequence alignment

AF438165_37808..38116      MKKNQINTLDIKRRYRHAIESVYFLKVFIKMSKILTFVKNKIIDLIKND-QIKYSRVTTI
AY009089_36018..36326      MKKNQINTLDIKRRYRHAIESVYFLKVFIKMSKILTFVKNKIIDLIKND-QIKYSRVTTI
Y16780_26779..26997        ------------------------------MSKILTFVKNKIIDLIKND-QIKYSRVITI
U18338_26779..26997        ------------------------------MSKILTFVKNKIIDLIKND-QIKYSRVITI
X69198_25783..26001        ------------------------------MSKILTFVKNKIIDLIKND-QIKYSRVITI
L22579_26406..26624        ------------------------------MSKILTFVKNKIIDLIKND-QIKYSRVITI
U18340_26019..26237        ------------------------------MSKILTFVKNKIIDLIKND-QIKYSRVITI
U18337_25789..26007        ------------------------------MSKILTFVKNKIIDLIKND-QIKYSRVITI
AF482758_51606..51821      ------------------------------MSKILRFVKNKIIDLINNE-QIKYSRVIMI
AF012825_43703..43927      ------------------------------MSKILTFVKNKIIDLINND-RIRYSRVIMI
DQ011157_35146..35367      ------------------------------MSKILTFVKNKIIDLINNDHQIKYSRVMMI
AY741551_35137..35358      ------------------------------MSKILTFVKNKIIDLINNDHQIKYSRVMMI
DQ011153_35146..35367      ------------------------------MSKILTFVKNKIIDLINNDHQIKYSRVMMI
AF380138_35215..35436      ------------------------------MSKILTFVKNKIIDLINNDHQIKYSRVMMI
AY753185_35376..35597      ------------------------------MSKILTFVKNKIIDLINNDHQIKYSRVMMI
DQ011155_35334..35555      ------------------------------MSKILTFVKNKIIDLINNDHQIKYSRVMMI
AY603973_35133..35354      ------------------------------MSKILTFVKNKIIDLINNDHQIKYSRVMMI
DQ011154_35353..35574      ------------------------------MSKILTFVKNKIIDLINNDHQIKYSRVMMI
DQ011156_35609..35830      ------------------------------MSKILTFVKNKIIDLINNDHQIKYSRVMMI
AY678277_37542..37766      ------------------------------MSKILTFVKNKIIDLINND-QIKYSRVIMI
M35027_38015..38239        ------------------------------MSKILTFVKNKIIDLINND-QIKYSRVIMI
AY243312_34947..35171      ------------------------------MSKILTFVKNKIIDLINND-QIKYSRVIMI
AY603355_24115..24339      ------------------------------MSKILTFVKNKIIDLINND-QIKYSRVIMI
DQ377945_40383..40607      ------------------------------MSKILTFVKNKIIDLINND-QIKYSRVIMI
AY313847_37835..38059      ------------------------------MSKILTFVKNKIIDLINND-QIKYSRVIMI
M34368_1420..1644          ------------------------------MSKILTFVKNKIIDLINND-QIKYSRVIMI
X94355_51155..51379        ------------------------------MSKILTFVKNKIIDLINND-QIKYSRVIMI
AY313848_37890..38114      ------------------------------MSKILTFVKNKIIDLINND-QIKYSRVIMI
AF095689_34472..34696      ------------------------------MSKILTFVKNKIIDLINND-QIKYSRVIMI
AY678275_37542..37766      ------------------------------MSKILTFVKNKIIDLINND-QIKYSRVIMI
U94848_29905..30129        ------------------------------MSKILTFVKNKIIDLINND-QIKYSRVIMI
M57977_8565..8789          ------------------------------MSKILTFVKNKIIDLINND-QIKYSRVIMI
AY678276_37670..37449      ------------------------------MSKILTFVKNKIIDLINND-QIKYSRVIMI
AY484669_39596..39820      ------------------------------MSKILTFVKNKIINLINND-QIKYSRVIMI
                                                         ***** *******:**:*: .*.****  *

AF438165_37808..38116      EESDSLLPVDEVYANHGFDCVEMIDENIINENLEQYKTDSFLQ--
AY009089_36018..36326      EESDSLLPVDEVYANHGFDCVEMIDENIINENLEQYKTDSFLQ--
Y16780_26779..26997        EESDSLLSVDEVYANHGFDCVEMIDENIINENLEQYKTDSFLQ--
U18338_26779..26997        EESDSLLSVDEVYANHGFDCVEMIDENIINENLEQYKTDSFLQ--
X69198_25783..26001        EESDSLLSVNEVYANHGFDCVEMIDENIINENLEQYKTDSFLQ--
L22579_26406..26624        EESDSLLSVNEVYANHGFDCVEMIDENIINENLEQYKTDSFLQ--
U18340_26019..26237        EESDSLLSVNEVYANHGFDCVEMIDENIINENLEQYKTDSFLQ--
U18337_25789..26007        EESDSLLSVNEVYANHGFDCVEMIDENIINENLEQYKTDSFLQ--
AF482758_51606..51821      EESDSLLPVDEVHANHGFDCVEMIDE---NKNIEPYKTDSFFTIN
AF012825_43703..43927      EESDSLLPVDEVHANHGFDCVEMIDENIINENLEQYKTDSFFTIN
DQ011157_35146..35367      EESDSLLPVDEVHVNHGFDCVEMIDENISNENIEQYKTESFLQ--
AY741551_35137..35358      EESDSLLPVDEVHVNHGFDCVEMIDENISNENIEQYKTESFLQ--
DQ011153_35146..35367      EESDSLLPVDEVHVNHGFDCVEMIDENISNENIEQYKTESFLQ--
AF380138_35215..35436      EESDSLLPVDEVHVNHGFDCVEMIDENISNENIEQYKTESFLQ--
AY753185_35376..35597      EESDSLLPVDEVHVNHGFDCVEMIDENISNENIEQYKTESFLQ--
DQ011155_35334..35555      EESDSLLPVDEVHVNHGFDCVEMIDENISNENIEQYKTESFLQ--
AY603973_35133..35354      EESDSLLPVDEVHVNHGFDCVEMIDENISNENIEQYKTESFLQ--
DQ011154_35353..35574      EESDSLLPVDEVHVNHGFDCVEMIDENISNENIEQYKTESFLQ--
DQ011156_35609..35830      EESDSLLPVDEVHVNHGFDCVEMIDENISNENIEQYKTESFLQ--
AY678277_37542..37766      EESDSLLPVDEVHANHGFDCVEMIDENISNENIEQYKTESFFTIN
M35027_38015..38239        EESDSLLPVDEVHANHGFDCVEMIDENISNENIEQYKTESFFTIN
AY243312_34947..35171      EESDSLLPVDEVHANHGFDCVEMIDENISNENIEQYKTESFFTIN
AY603355_24115..24339      EESDSLLPVDEVHANHGFDCVEMIDENISNENIEQYKTESFFTIN
DQ377945_40383..40607      EESDSLLPVDEVHANHGFDCVEMIDENISNENIEQYKTESFFTIN
AY313847_37835..38059      EESDSLLPVDEVHANHGFDCVEMIDENISNENIEQYKTESFFTIN
M34368_1420..1644          EESDSLLPVDEVHANHGFDCVEMIDENISNENIEQYKTESFFTIN
X94355_51155..51379        EESDSLLPVDEVHANHGFDCVEMIDENISNENIEQYKTESFFTIN
AY313848_37890..38114      EESDSLLPVDEVHANHGFDCVEMIDENISNENIEQYKTESFFTIN
AF095689_34472..34696      EESDSLLPVDEVHANHGFDCVEMIDENISNENIEQYKTESFFTIN
AY678275_37542..37766      EESDSLLPVDEVHANHGFDCVEMIDENISNENIEQYKTESFFTIN
U94848_29905..30129        EESDSLLPVDEVHANHGFDCVEMIDENISNENIEQYKTESFFTIN
M57977_8565..8789          EESDSLLPVDEVHANHGFDCVEMIDENISNENIEQYKTESFFTIN
AY678276_37670..37449      EESDSLLPVDEVHANHGFDCVEMIDENISNENIEQYKTESFFTIN
AY484669_39596..39820      EESDSLLPVDEVHANHGFDCVEMIDENISNENIEQYKTESFFTIN
                           *******.*:**:.************   *:*:* ***:**:   
