# Supplementary material for: Identification of multiple independent horizontal gene transfers into poxviruses using a comparative genomics approach
Source: BMC Evol Biol. 2008 Feb 27;8:67. doi: 10.1186/1471-2148-8-67 (PMC2268676; doi:10.1186/1471-2148-8-67)
Supplement: Additional file 8 — Multiple sequence alignments for all poxvirus families. [file 1471-2148-8-67-S8.gz › Network/Servers/gen153069.gen.tcd.ie/Users/kirsten/poxvirus/aln/149.aln]

CLUSTAL W (1.81) multiple sequence alignment

AF410153_36768..39041      MYVIKRSGKKELLSIEKITKRIDNLCYDLDKNFIDANYLANEIIKGLYNNIRTKDIDTFA
AF012825_70731..73046      MFVVKRNGCRENVMFDKITSRIRKLCYGLNTDHIDPIKIAMKVIQGIYNGVTTVELDTLA
Y16780_53734..56049        MFVIKRNGYKENVMFDKITSRIRKLCYGLNTDHIDPIKIAMKVIQGIYNGVTTVELDTLT
X76263_1182..3497          MFVIKRNGYKENVMFDKITSRIRKLCYGLNTDHIDPIKIAMKVIQGIYNGVTTVELDTLT
X67119_2623..4938          MFVIKRNGYKENVMFDKITSRIRKLCYGLNTDHIDPIKIAMKVIQGIYNGVTTVELDTLT
X69198_52738..55053        MFVIKRNGYKENVMFDKITSRIRKLCYGLNTDHIDPIKIAMKVIQGIYNGVTTVELDTLT
L22579_53371..55686        MFVIKRNGYKENVMFDKITSRIRKLCYGLNTDHIDPIKIAMKVIQGIYNGVTTVELDTLT
AF482758_78648..80963      MFVIKRNGYKENVMFDKITSRIRKLCYGLNTDHIDPIKIAMKVIQGIYNGVTTVELDTLA
M20299_64..2379            MFVIKRNGYKENVMFDKITSRIRKLCYGLNTDHIDPIKIAMKVIQGIYNGVTTVELDTLA
X94355_78158..80473        MFVIKRNGYKENVMFDKITSRIRKLCYGLNMDHIDPIKIAMKVIQGIYNGVTTVELDTLA
AF438165_64769..67084      MFVIKRNGYKENVMFDKITSRIRKLCYGLNTDHIDPIKIAMKVIQGIYNGVTTVELDTLA
AY009089_62979..65294      MFVIKRNGYKENVMFDKITSRIRKLCYGLNTDHIDPIKIAMKVIQGIYNGVTTVELDTLA
AY243312_61925..64240      MFVIKRNGYKENVMFDKITSRIRKLCYGLNTDHIDPIKIAMKVIQGIYNGVTTVELDTLA
J03399_1182..3497          MFVIKRNGYKENVMFDKITSRIRKLCYGLNTDHIDPIKIAMKVIQGIYNGVTTVELDTLA
AY313848_64821..67136      MFVIKRNGYKENVMFDKITSRIRKLCYGLNTDHIDPIKIAMKVIQGIYNGVTTVELDTLA
AF095689_61495..63810      MFVIKRNGYKENVMFDKITSRIRKLCYGLNTDHIDPIKIAMKVIQGIYNGVTTVELDTLA
AY678277_64547..66862      MFVIKRNGYKENVMFDKITSRIRKLCYGLNTDHIDPIKIAMKVIQGIYNGVTTVELDTLA
M35027_65056..67371        MFVIKRNGYKENVMFDKITSRIRKLCYGLNTDHIDPIKIAMKVIQGIYNGVTTVELDTLA
AY484669_66658..68973      MFVIKRNGYKENVMFDKITSRIRKLCYGLNTDHIDPIKIAMKVIQGIYNGVTTVELDTLA
AY603355_50970..53285      MFVIKRNGYKENVMFDKITSRIRKLCYGLNTDHIDPIKIAMKVIQGIYNGVTTVELDTLA
DQ377945_67332..69647      MFVIKRNGYKENVMFDKITSRIRKLCYGLNTDHIDPIKIAMKVIQGIYNGVTTVELDTLA
AY313847_64758..67073      MFVIKRNGYKENVMFDKITSRIRKLCYGLNTDHIDPIKIAMKVIQGIYNGVTTVELDTLA
AY678275_64547..66862      MFVIKRNGYKENVMFDKITSRIRKLCYGLNTDHIDPIKIAMKVIQGIYNGVTTVELDTLA
U94848_56760..59075        MFVIKRNGYKENVMFDKITSRIRKLCYGLNTDHIDPIKIAMKVIQGIYNGVTTVELDTLA
AY678276_66741..64429      MFVIKRNGYKENVMFDKITSRIRKLCYGLNTDHIDPIKIAMKVIQGIYNGVTTVELDTLA
DQ011157_61659..63974      MFVIKRNGYKENVMFDKITSRIRKLCYGLNTDHIDPIKIAMKVIQGIYNGVTTVELDTLA
AY741551_61652..63967      MFVIKRNGYKENVMFDKITSRIRKLCYGLNTDHIDPIKIAMKVIQGIYNGVTTVELDTLA
DQ011153_61659..63974      MFVIKRNGYKENVMFDKITSRIRKLCYGLNTDHIDPIKIAMKVIQGIYNGVTTVELDTLA
AY753185_61891..64206      MFVIKRNGYKENVMFDKITSRIRKLCYGLNTDHIDPIKIAMKVIQGIYNGVTTVELDTLA
AY603973_61648..63963      MFVIKRNGYKENVMFDKITSRIRKLCYGLNTDHIDPIKIAMKVIQGIYNGVTTVELDTLA
DQ011156_62124..64439      MFVIKRNGYKENVMFDKITSRIRKLCYGLNTDHIDPIKIAMKVIQGIYNGVTTVELDTLA
AF380138_61976..64291      MFVIKRNGYKENVMFDKITSRIRKLCYGLNTDHIDPIKIAMKVIQGIYNGVTTVELDTLA
DQ011155_62087..64402      MFVIKRNGYKENVMFDKITSRIRKLCYGLNTDHIDPIKIAMKVIQGIYNGVTTVELDTLA
DQ011154_62109..64424      MFVIKRNGYKENVMFDKITSRIRKLCYGLNTDHIDPIKIAMKVIQGIYNGVTTVELDTLA
                           *:*:**.* .* : ::***.** :***.*: :.**.  :* ::*:*:**.: * ::**::

AF410153_36768..39041      SELIAGFITRHYDYDTLASRIVVSKLHKETTESFSDVIHTLYNYINPNNGNHLPMVSEYL
AF012825_70731..73046      AEIAATCTTQHPDYAILAARIAVSNLHKETKKLFSEVMEDLFNYVNPKNGKHSPIISSIT
Y16780_53734..56049        AEIAATCTTQHPDYAILAARIAVSNLHKETKKLFSEVMKDLFNYVNPKNGKHSPIISSIT
X76263_1182..3497          AEIAATCTTQHPDYAILAARIAVSNLHKETKKLFSEVMKDLFNYVNPKNGKHSPIISSIT
X67119_2623..4938          AEIAATCTTQHPDYAILAARIAVSNLHKETKKLFSEVMKDLFNYVNPKNGKHSPIISSIT
X69198_52738..55053        AEIAATCTTQHPDYAILAARIAVSNLHKETKKLFSEVMKDLFNYVNPKNGKHSPIISSIT
L22579_53371..55686        AEIAATCTTQHPDYAILAARIAVSNLHKETKKLFSEVMKDLFNYVNPKNGKHSPIISSIT
AF482758_78648..80963      AEIAATCTTQHPDYAILAARIAVSNLHKETKKLFSEVMEDLFNYVNPKNGKHSPIISSIT
M20299_64..2379            AEIAATCTTQHPDYAILAARIAVSNLHKETKKLFSEVMEDLFNYVNPKNGKHSPIISSIT
X94355_78158..80473        AEIAATCTTQHPDYAILAARIAVSNLHKETKKLFSEVMEDLFNYVNPKNGKHSPIISSIT
AF438165_64769..67084      AEIAATCTTQHPDYAIIAARIAVSNLHKETKKLFSEVMEDLFNYVNPKNGKHSPIISSIT
AY009089_62979..65294      AEIAATCTTQHPDYAIIAARIAVSNLHKETKKLFSEVMEDLFNYVNPKNGKHSPIISSIT
AY243312_61925..64240      AEIAATCTTQHPDYAILAARIAVSNLHKETKKLFSEVMEDLFNYVNPKNGKHSPIISSIT
J03399_1182..3497          AEIAATCTTQHPDYAILAARIAVSNLHKETKKLFSEVMEDLFNYVNPKNGKHSPIISSIT
AY313848_64821..67136      AEIAATCTTQHPDYAILAARIAVSNLHKETKKLFSEVMEDLFNYVNPKNGKHSPIISSIT
AF095689_61495..63810      AEIAATCTTQHPDYAILAARIAVSNLHKETKKLFSEVMEDLFNYVNPKNGKHSPIISSIT
AY678277_64547..66862      AEIAATCTTQHPDYAILAARIAVSNLHKETKKLFSEVMEDLFNYVNPKNGKHSPIISSIT
M35027_65056..67371        AEIAATCTTQHPDYAILAARIAVSNLHKETKKLFSEVMEDLFNYVNPKNGKHSPIISSIT
AY484669_66658..68973      AEIAATCTTQHPDYAILAARIAVSNLHKETKKLFSEVMEDLFNYVNPKNGKHSPIISSIT
AY603355_50970..53285      AEIAATCTTQHPDYAILAARIAVSNLHKETKKLFSEVMEDLFNYVNPKNGKHSPIISSIT
DQ377945_67332..69647      AEIAATCTTQHPDYAILAARIAVSNLHKETKKLFSEVMEDLFNYVNPKNGKHSPIISSIT
AY313847_64758..67073      AEIAATCTTQHPDYAILAARIAVSNLHKETKKLFSEVMEDLFNYVNPKNGKHSPIISSIT
AY678275_64547..66862      AEIAATCTTQHPDYAILAARIAVSNLHKETKKLFSEVMEDLFNYVNPKNGKHSPIISSIT
U94848_56760..59075        AEIAATCTTQHPDYAILAARIAVSNLHKETKKLFSEVMEDLFNYVNPKNGKHSPIISSIT
AY678276_66741..64429      AEIAATCTTQHPDYAILAARIAVSNLHKETKKLFSEVMEDLFNYVNPKNGKHSPIISSIT
DQ011157_61659..63974      AEIAATCTTQHPDYAILAARIAISNLHKETKKLFSEVMEDLFNYVNPKNGKHSPIISSIT
AY741551_61652..63967      AEIAATCTTQHPDYAILAARIAISNLHKETKKLFSEVMEDLFNYVNPKNGKHSPIISSIT
DQ011153_61659..63974      AEIAATCTTQHPDYAILAARIAISNLHKETKKLFSEVMEDLFNYVNPKNGKHSPIISSIT
AY753185_61891..64206      AEIAATCTTQHPDYAILAARIAISNLHKETKKLFSEVMEDLFNYVNPKNGKHSPIISSIT
AY603973_61648..63963      AEIAATCTTQHPDYAILAARIAISNLHKETKKLFSEVMEDLFNYVNPKNGKHSPIISSIT
DQ011156_62124..64439      AEIAATCTTQHPDYAILAARIAISNLHKETKKLFSEVMEDLFNYVNPKNGKHSPIISSIT
AF380138_61976..64291      AEIAATCTTQHPDYAILAARIAISNLHKETKKLFSEVMEDLFNYVNPKNGKHSPIISSIT
DQ011155_62087..64402      AEIAATCTTQHPDYAILAARIAISNLHKETKKLFSEVMEDLFNYVNPKNGKHSPIISSIT
DQ011154_62109..64424      AEIAATCTTQHPDYAILAARIAISNLHKETKKLFSEVMEDLFNYVNPKNGKHSPIISSIT
                           :*: *   *.* **  :*:**.:*:*****.: **:*:  *:**:**:**:* *::*.  

AF410153_36768..39041      YQQVNKHRDIIDNVIAYDRDYSYSYFGIKTLEKSYLLKQNNKIIERPQHMLMRVSLGIHG
AF012825_70731..73046      MDIVNKYKDKLNSVIIYERDFSYNYFGFKTLEKSYLLKINNKIVERPQHMLMRVAVGIHQ
Y16780_53734..56049        MDVVNKYKDKLNSVIIYERDFSYNYFGFKTLEKSYLLKINNKIVERPQHMLMRVAVGIHQ
X76263_1182..3497          MDVVNKYKDKLNSVIIYERDFSYNYFGFKTLEKSYLLKINNKIVERPQHMLMRVAVGIHQ
X67119_2623..4938          MDVVNKYKDKLNSVIIYERDFSYNYFGFKTLEKSYLLKINNKIVERPQHMLMRVAVGIHQ
X69198_52738..55053        MDVVNKYKDKLNSVIIYERDFSYNYFGFKTLEKSYLLKINNKIVERPQHMLMRVAVGIHQ
L22579_53371..55686        MDVVNKYKDKLNSVIIYERDFSYNYFGFKTLEKSYLLKINNKIVERPQHMLMRVAVGIHQ
AF482758_78648..80963      MDVVNKYKDKLNSVIIYERDFSYNYFGFKTLEKSYLLKINNKIVERPQHMLMRVAVGIHQ
M20299_64..2379            MDIVNKYKDKLNSVIIYERDFSYNYFGFKTLEKSYLLKINNKIVERPQHMLMRVAVGIHQ
X94355_78158..80473        MDIVNKYKDKLNSVIIYERDFSYNYFGFKTLEKSYLLKINNKIVERPQHMLMRVAVGIHQ
AF438165_64769..67084      MDVVNKYKDKLNSVIIYERDFSYNYFGFKTLEKSYLLKINNKIVERPQHMLMRVAVGIHQ
AY009089_62979..65294      MDVVNKYKDKLNSVIIYERDFSYNYFGFKTLEKSYLLKINNKIVERPQHMLMRVAVGIHQ
AY243312_61925..64240      MDIVNKYKDKLNSVIIYERDFSYNYFGFKTLEKSYLLKINNKIVERPQHMLMRVAVGIHQ
J03399_1182..3497          MDIVNKYKDKLNSVIIYERDFSYNYFGFKTLEKSYLLKINNKIVERPQHMLMRVAVGIHQ
AY313848_64821..67136      MDIVNKYKDKLNSVIIYERDFSYNYFGFKTLEKSYLLKINNKIVERPQHMLMRVAVGIHQ
AF095689_61495..63810      MDIVNKYKDKLNSVIIYERDFSYNYFGFKTLEKSYLLKINNKIVERPQHMLMRVAVGIHQ
AY678277_64547..66862      MDIVNKYKDKLNSVIIYERDFSYNYFGFKTLEKSYLLKINNKIVERPQHMLMRVAVGIHQ
M35027_65056..67371        MDIVNKYKDKLNSVIIYERDFSYNYFGFKTLEKSYLLKINNKIVERPQHMLMRVAVGIHQ
AY484669_66658..68973      MDIVNKYKDKLNSVIIYERDFSYNYFGFKTLEKSYLLKINNKIVERPQHMLMRVAVGIHQ
AY603355_50970..53285      MDIVNKYKDKLNSVIIYERDFSYNYFGFKTLEKSYLLKINNKIVERPQHMLMRVAVGIHQ
DQ377945_67332..69647      MDIVNKYKDKLNSVIIYERDFSYNYFGFKTLEKSYLLKINNKIVERPQHMLMRVAVGIHQ
AY313847_64758..67073      MDIVNKYKDKLNSVIIYERDFSYNYFGFKTLEKSYLLKINNKIVERPQHMLMRVAVGIHQ
AY678275_64547..66862      MDIVNKYKDKLNSVIIYERDFSYNYFGFKTLEKSYLLKINNKIVERPQHMLMRVAVGIHQ
U94848_56760..59075        MDIVNKYKDKLNSVIIYERDFSYNYFGFKTLEKSYLLKINNKIVERPQHMLMRVAVGIHQ
AY678276_66741..64429      MDIVNKYKDKLNSVIIYERDFSYNYFGFKTLEKSYLLKINNKIVERPQHMLMRVAVGIHQ
DQ011157_61659..63974      MDIVNKYKDKLNSVIIYERDFSYNYFGFKTLEKSYLLKINNKIVERPQHMLMRVAVGIHQ
AY741551_61652..63967      MDIVNKYKDKLNSVIIYERDFSYNYFGFKTLEKSYLLKINNKIVERPQHMLMRVAVGIHQ
DQ011153_61659..63974      MDIVNKYKDKLNSVIIYERDFSYNYFGFKTLEKSYLLKINNKIVERPQHMLMRVAVGIHQ
AY753185_61891..64206      MDIVNKYKDKLNSVIIYERDFSYNYFGFKTLEKSYLLKINNKIVERPQHMLMRVAVGIHQ
AY603973_61648..63963      MDIVNKYKDKLNSVIIYERDFSYNYFGFKTLEKSYLLKINNKIVERPQHMLMRVAVGIHQ
DQ011156_62124..64439      MDIVNKYKDKLNSVIIYERDFSYNYFGFKTLEKSYLLKINNKIVERPQHMLMRVAVGIHQ
AF380138_61976..64291      MDIVNKYKDKLNSVIIYERDFSYNYFGFKTLEKSYLLKINNKIVERPQHMLMRVAVGIHQ
DQ011155_62087..64402      MDIVNKYKDKLNSVIIYERDFSYNYFGFKTLEKSYLLKINNKIVERPQHMLMRVAVGIHQ
DQ011154_62109..64424      MDIVNKYKDKLNSVIIYERDFSYNYFGFKTLEKSYLLKINNKIVERPQHMLMRVAVGIHQ
                            : ***:.* ::.** *:**:**.***:********** ****:**********::*** 

AF410153_36768..39041      GDIDDVIETYNYLSEKWFIHASPTLFNAGTPLPQMSSCFILPIKDDSIEGIFDTLKQCAL
AF012825_70731..73046      WDIESAIETYNLLSEKWFTHASPTLFNAGTSRHQMSSCFLLNMMDDSIEGIYDTLKRCAL
Y16780_53734..56049        WDIDSAIETYNLLSEKWFTHASPTLFNAGTSRHQMSSCFLLNMMDDSIEGIYDTLKRCAL
X76263_1182..3497          WDIDSAIETYNLLSEKWFTHASPTLFNAGTSRHQMSSCFLLNMMDDSIEGIYDTLKRCAL
X67119_2623..4938          WDIDSAIETYNLLSEKWFTHASPTLFNAGTSRHQMSSCFLLNMMDDSIEGIYDTLKRCAL
X69198_52738..55053        WDIDSAIETYNLLSEKWFTHASPTLFNAGTSRHQMSSCFLLNMMDDSIEGIYDTLKRCAL
L22579_53371..55686        WDIDSAIETYNLLSEKWFTHASPTLFNAGTSRHQMSSCFLLNMMDDSIEGIYDTLKRCAL
AF482758_78648..80963      WDIESAIETYNLLSEKWFTHASPTLFNAGTSRHQMSSCFLLNMIDDSIEGIYDTLKRCAL
M20299_64..2379            WDIDSAIETYNLLSEKWFTHASPTLFNAGTSRHQMSSCFLLNMIDDSIEGIYDTLKRCAL
X94355_78158..80473        WDIESAIETYNLLSEKWFTHASPTLFNAGTTRHQMSSCFLLNMIDDSIEGIYDTLKRCAL
AF438165_64769..67084      WDIDSAIETYNLLSEKWFTHASPTLFNAGTSRHQMSSCFLLNMMDDSIEGIYDTLKRCAL
AY009089_62979..65294      WDIDSAIETYNLLSEKWFTHASPTLFNAGTSRHQMSSCFLLNMMDDSIEGIYDTLKRCAL
AY243312_61925..64240      WDIDSAIETYNLLSEKWFTHASPTLFNAGTSRHQMSSCFLLNMIDDSIEGIYDTLKRCAL
J03399_1182..3497          WDIDSAIETYNLLSEKWFTHASPTLFNAGTSRHQMSSCFLLNMIDDSIEGIYDTLKRCAL
AY313848_64821..67136      WDIDSAIETYNLLSEKWFTHASPTLFNAGTSRHQMSSCFLLNMIDDSIEGIYDTLKRCAL
AF095689_61495..63810      WDIDSAIETYNLLSEKWFTHASPTLFNAGTSRHQMSSCFLLNMIDDSIEGIYDTLKRCAL
AY678277_64547..66862      WDIDSAIETYNLLSEKWFTHASPTLFNAGTSRHQMSSCFLLNMIDDSIEGIYDTLKRCAL
M35027_65056..67371        WDIDSAIETYNLLSEKWFTHASPTLFNAGTSRHQMSSCFLLNMIDDSIEGIYDTLKRCAL
AY484669_66658..68973      WDIDSAIETYNLLSEKWFTHASPTLFNAGTSRHQMSSCFLLNMIDDSIEGIYDTLKRCAL
AY603355_50970..53285      WDIDSAIETYNLLSEKWFTHASPTLFNAGTSRHQMSSCFLLNMIDDSIEGIYDTLKRCAL
DQ377945_67332..69647      WDIDSAIETYNLLSEKWFTHASPTLFNAGTSRHQMSSCFLLNMIDDSIEGIYDTLKRCAL
AY313847_64758..67073      WDIDSAIETYNLLSEKWFTHASPTLFNAGTSRHQMSSCFLLNMIDDSIEGIYDTLKRCAL
AY678275_64547..66862      WDIDSAIETYNLLSEKWFTHASPTLFNAGTSRHQMSSCFLLNMIDDSIEGIYDTLKRCAL
U94848_56760..59075        WDIDSAIETYNLLSEKWFTHASPTLFNAGTSRHQMSSCFLLNMIDDSIEGIYDTLKRCAL
AY678276_66741..64429      WDIDSAIETYNLLSEKWFTHASPTLFNAGTSRHQMSSCFLLNMIDDSIEGIYDTLKRCAL
DQ011157_61659..63974      WDIDSAIETYNLLSEKWFTHASPTLFNAGTTRHQMSSCFLLNMIDDSIEGIYDTLKRCAL
AY741551_61652..63967      WDIDSAIETYNLLSEKWFTHASPTLFNAGTTRHQMSSCFLLNMIDDSIEGIYDTLKRCAL
DQ011153_61659..63974      WDIDSAIETYNLLSEKWFTHASPTLFNAGTTRHQMSSCFLLNMIDDSIEGIYDTLKRCAL
AY753185_61891..64206      WDIDSAIETYNLLSEKWFTHASPTLFNAGTTRHQMSSCFLLNMIDDSIEGIYDTLKRCAL
AY603973_61648..63963      WDIDSAIETYNLLSEKWFTHASPTLFNAGTTRHQMSSCFLLNMIDDSIEGIYDTLKRCAL
DQ011156_62124..64439      WDIDSAIETYNLLSEKWFTHASPTLFNAGTTRHQMSSCFLLNMIDDSIEGIYDTLKRCAL
AF380138_61976..64291      WDIDSAIETYNLLSEKWFTHASPTLFNAGTTRHQMSSCFLLNMIDDSIEGIYDTLKRCAL
DQ011155_62087..64402      WDIDSAIETYNLLSEKWFTHASPTLFNAGTTRHQMSSCFLLNMIDDSIEGIYDTLKRCAL
DQ011154_62109..64424      WDIDSAIETYNLLSEKWFTHASPTLFNAGTTRHQMSSCFLLNMIDDSIEGIYDTLKRCAL
                            **:..***** ****** ***********.  ******:* : *******:****.***

AF410153_36768..39041      ISKHAGGIGLSISNIRAKGTYISGINGKSNGIVPMLRIYNNTVRYINQGGDKRPGAMSIY
AF012825_70731..73046      ISKMAGGIGLSISNIRASGSYISGTNGASNGIIPMLRVYNNTARYIDQGGNKRPGVMAIY
Y16780_53734..56049        ISKMAGGIGLSISNIRASGSYISGTNGASNGIIPMLRVYNNTARYIDQGGNKRPGVMTIY
X76263_1182..3497          ISKMAGGIGLSISNIRASGSYISGTNGASNGIIPMLRVYNNTARYIDQGGNKRPGVMTIY
X67119_2623..4938          ISKMAGGIGLSISNIRASGSYISGTNGASNGIIPMLRVYNNTARYIDQGGNKRPGVMTIY
X69198_52738..55053        ISKMAGGIGLSISNIRASGSYISGTNGASNGIIPMLRVYNNTARYIDQGGNKRPGVMTIY
L22579_53371..55686        ISKMAGGIGLSISNIRASGSYISGTNGASNGIIPMLRVYNNTARYIDQGGNKRPGVMTIY
AF482758_78648..80963      ISKMAGGIGLSISNIRASGSYISGTNGTSNGIIPMLRVYNNTARYIDQGGNKRPGVMAIY
M20299_64..2379            ISKMAGGIGLSISNIRASGSYISGTNGISNGIIPMLRVYNNTARYIDQGGNKRPGVMAIY
X94355_78158..80473        ISKMAGGIGLSISNIRASGSYISGTNGTSNGIIPMLRVYNNTARYIDQGGNKRPGVMAIY
AF438165_64769..67084      ISKMAGGIGLSISNIRASGSYISGTNGTSNGIIPMLRVYNNTARYIDQGGNKRPGVMAIY
AY009089_62979..65294      ISKMAGGIGLSISNIRASGSYISGTNGTSNGIIPMLRVYNNTARYIDQGGNKRPGVMAIY
AY243312_61925..64240      ISKMAGGIGLSISNIRASGSYISGTNGISNGIIPMLRVYNNTARYIDQGGNKRPGVMAIY
J03399_1182..3497          ISKMAGGIGLSISNIRASGSYISGTNGISNGIIPMLRVYNNTARYIDQGGNKRPGVMAIY
AY313848_64821..67136      ISKMAGGIGLSISNIRASGSYISGTNGISNGIIPMLRVYNNTARYIDQGGNKRPGVMAIY
AF095689_61495..63810      ISKMAGGIGLSISNIRASGSYISGTNGISNGIIPMLRVYNNTARYIDQGGNKRPGVMAIY
AY678277_64547..66862      ISKMAGGIGLSISNIRASGSYISGTNGISNGIIPMLRVYNNTARYIDQGGNKRPGVMAIY
M35027_65056..67371        ISKMAGGIGLSISNIRASGSYISGTNGISNGIIPMLRVYNNTARYIDQGGNKRPGVMAIY
AY484669_66658..68973      ISKMAGGIGLSISNIRASGSYISGTNGISNGIIPMLRVYNNTARYIDQGGNKRPGVMAIY
AY603355_50970..53285      ISKMAGGIGLSISNIRASGSYISGTNGISNGIIPMLRVYNNTARYIDQGGNKRPGVMAIY
DQ377945_67332..69647      ISKMAGGIGLSISNIRASGSYISGTNGISNGIIPMLRVYNNTARYIDQGGNKRPGVMAIY
AY313847_64758..67073      ISKMAGGIGLSISNIRASGSYISGTNGISNGIIPMLRVYNNTARYIDQGGNKRPGVMAIY
AY678275_64547..66862      ISKMAGGIGLSISNIRASGSYISGTNGISNGIIPMLRVYNNTARYIDQGGNKRPGVMAIY
U94848_56760..59075        ISKMAGGIGLSISNIRASGSYISGTNGISNGIIPMLRVYNNTARYIDQGGNKRPGVMAIY
AY678276_66741..64429      ISKMAGGIGLSISNIRASGSYISGTNGISNGIIPMLRVYNNTARYIDQGGNKRPGVMAIY
DQ011157_61659..63974      ISKMAGGIGLSISNIRASGSYISGTNGISNGIIPMLRVYNNTARYIDQGGNKRPGVMAIY
AY741551_61652..63967      ISKMAGGIGLSISNIRASGSYISGTNGISNGIIPMLRVYNNTARYIDQGGNKRPGVMAIY
DQ011153_61659..63974      ISKMAGGIGLSISNIRASGSYISGTNGISNGIIPMLRVYNNTARYIDQGGNKRPGVMAIY
AY753185_61891..64206      ISKMAGGIGLSISNIRASGSYISGTNGISNGIIPMLRVYNNTARYIDQGGNKRPGVMAIY
AY603973_61648..63963      ISKMAGGIGLSISNIRASGSYISGTNGISNGIIPMLRVYNNTARYIDQGGNKRPGVMAIY
DQ011156_62124..64439      ISKMAGGIGLSISNIRASGSYISGTNGISNGIIPMLRVYNNTARYIDQGGNKRPGVMAIY
AF380138_61976..64291      ISKMAGGIGLSISNIRASGGYISGTNGISNGIIPMLRVYNNTARYIDQGGNKRPGVMAIY
DQ011155_62087..64402      ISKMAGGIGLSISNIRASGSYISGTNGISNGIIPMLRVYNNTARYIDQGGNKRPGVMAIY
DQ011154_62109..64424      ISKMAGGIGLSISNIRASGSYISGTNGISNGIIPMLRVYNNTARYIDQGGNKRPGVMAIY
                           *** *************.* **** ** ****:****:****.***:***:****.*:**

AF410153_36768..39041      IEPWHADIFDFLSLRKNVGNEEYRTKDLFTALWVPDLFMERVEKDEEWSLMCPCECPGLC
AF012825_70731..73046      LEPWHSDIMAFLDLKKNTGNEEHRTRDLFIALWIPDLFMKRVNDDGEWSLMCPNECPGLD
Y16780_53734..56049        LEPWHSDIMAFLDLKKNTGNEEHRTRDLFIALWIPDLFMKRVKDDGEWSLMCPDECPGLD
X76263_1182..3497          LEPWHSDIMAFLDLKKNTGNEEHRTRDLFIALWIPDLFMKRVKDDGEWSLMCPDECPGLD
X67119_2623..4938          LEPWHSDIMAFLDLKKNTGNEEHRTRDLFIALWIPDLFMKRVKDDGEWSLMCPDECPGLD
X69198_52738..55053        LEPWHSDIMAFLDLKKNTGNEEHRTRDLFIALWIPDLFMKRVKDDGEWSLMCPDECPGLD
L22579_53371..55686        LEPWHSDIMAFLDLKKNTGNEEHRTRDLFIALWIPDLFMKRVKDDGEWSLMCPDECPGLD
AF482758_78648..80963      LEPWHSDIMAFLDLKKNTGNEEHRTRDLFIALWIPDLFMKRVKDDGEWSLMCPDECPGLD
M20299_64..2379            LEPWHSDIMAFLDLKKNTGNEEHRTRDLFIALWIPDLFMKRVKDDGEWSLMCPDECPGLD
X94355_78158..80473        LEPWHSDIMAFLDLKKNTGNEEHRTRDLFIALWIPDLFMKRVKDDGEWSLMCPDECPGLD
AF438165_64769..67084      LEPWHYDIMAFLDLKKNTGNEEHRTRDLFIALWIPDLFMKRVKDDGEWSLMCPDECPGLD
AY009089_62979..65294      LEPWHYDIMAFLDLKKNTGNEEHRTRDLFIALWIPDLFMKRVKDDGEWSLMCPDECPGLD
AY243312_61925..64240      LEPWHSDIMAFLDLKKNTGNEEHRTRDLFIALWIPDLFMKRVKDDGEWSLMCPDECPGLD
J03399_1182..3497          LEPWHSDIMAFLDLKKNTGNEEHRTRDLFIALWIPDLFMKRVKDDGEWSLMCPDECPGLD
AY313848_64821..67136      LEPWHSDIMAFLDLKKNTGNEEHRTRDLFIALWIPDLFMKRVKDDGEWSLMCPDECPGLD
AF095689_61495..63810      LEPWHSDIMAFLDLKKNTGNEEHRTRDLFIALWIPDLFMKRVKDDGEWSLMCPDECPGLD
AY678277_64547..66862      LEPWHSDIMAFLDLKKNTGNEEHRTRDLFIALWIPDLFMKRVKDDGEWSLMCPDECPGLD
M35027_65056..67371        LEPWHSDIMAFLDLKKNTGNEEHRTRDLFIALWIPDLFMKRVKDDGEWSLMCPDECPGLD
AY484669_66658..68973      LEPWHSDIMAFLDLKKNTGNEEHRTRDLFIALWIPDLFMKRVKDDGEWSLMCPDECPGLD
AY603355_50970..53285      LEPWHSDIMAFLDLKKNTGNEEHRTRDLFIALWIPDLFMKRVKDDGEWSLMCPDECPGLD
DQ377945_67332..69647      LEPWHSDIMAFLDLKKNTGNEEHRTRDLFIALWIPDLFMKRVKDDGEWSLMCPDECPGLD
AY313847_64758..67073      LEPWHSDIMAFLDLKKNTGNEEHRTRDLFIALWIPDLFMKRVKDDGEWSLMCPDECPGLD
AY678275_64547..66862      LEPWHSDIMAFLDLKKNTGNEEHRTRDLFIALWIPDLFMKRVKDDGEWSLMCPDECPGLD
U94848_56760..59075        LEPWHSDIMAFLDLKKNTGNEEHRTRDLFIALWIPDLFMKRVKDDGEWSLMCPDECPGLD
AY678276_66741..64429      LEPWHSDIMAFLDLKKNTGNEEHRTRDLFIALWIPDLFMKRVKDDGEWSLMCPDECPGLD
DQ011157_61659..63974      LEPWHSDIMAFLDLKKNTGNDEHRTRDLFIALWIPDLFMKRVKDDGEWSLMCPDECPGLD
AY741551_61652..63967      LEPWHSDIMAFLDLKKNTGNDEHRTRDLFIALWIPDLFMKRVKDDGEWSLMCPDECPGLD
DQ011153_61659..63974      LEPWHSDIMAFLDLKKNTGNDEHRTRDLFIALWIPDLFMKRVKDDGEWSLMCPDECPGLD
AY753185_61891..64206      LEPWHSDIMAFLDLKKNTGNDEHRTRDLFIALWIPDLFMKRVKDDGEWSLMCPDECPGLD
AY603973_61648..63963      LEPWHSDIMAFLDLKKNTGNDEHRTRDLFIALWIPDLFMKRVKDDGEWSLMCPDECPGLD
DQ011156_62124..64439      LEPWHSDIMAFLDLKKNTGNDEHRTRDLFIALWIPDLFMKRVKDDGEWSLMCPDECPGLD
AF380138_61976..64291      LEPWHSDIMAFLDLKKNTGNEEHRTRDLFIALWIPDLFMKRVKDDGEWSLMCPDECPRLD
DQ011155_62087..64402      LEPWHSDIMAFLDLKKNTGNEEHRTRDLFIALWIPDLFMKRVKDDGEWSLMCPDECPGLD
DQ011154_62109..64424      LEPWHSDIMAFLDLKKNTGNEEHRTRDLFIALWIPDLFMKRVKDDGEWSLMCPDECPGLD
                           :**** **: **.*.**.**:*:**.*** ***:*****:**:.* ******* *** * 

AF410153_36768..39041      DVWGNDFNKLYIEYETKKKIKAIVKARSLWKSIIEAQIEQGTPYILYKDSCNKKSNQSNL
AF012825_70731..73046      NAWGDEFERLYTQYEREKRYKNIIKARVVWKAIIESQIETGTPFILYKDACNKKSNQQNL
Y16780_53734..56049        NVWGDEFERLYTLYEREKRYKSIIKARVVWKAIIESQIETGTPFILYKDACNKKSNQQNL
X76263_1182..3497          NVWGDEFERLYTLYEREKRYKSIIKARVVWKAIIESQIETGTPFILYKDACNKKSNQQNL
X67119_2623..4938          NVWGDEFERLYTLYEREKRYKSIIKARVVWKAIIESQIETGTPFILYKDACNKKSNQQNL
X69198_52738..55053        NVWGDEFERLYTLYEREKRYKSIIKARVVWKAIIESQIETGTPFILYKDACNKKSNQQNL
L22579_53371..55686        NVWGDEFERLYTLYEREKRYKSIIKARVVWKAIIESQIETGTPFILYKDACNKKSNQQNL
AF482758_78648..80963      DVWGDEFERLYTQYEREKRYKSIIKARVVWKAIIESQIETGTPFILYKDACNKKSNQQNL
M20299_64..2379            NVWGDEFERLYTLYERERRYKSIIKARVVWKAIIESQIETGTPFILYKDACNKKSNQQNL
X94355_78158..80473        DVWGDEFERLYTQYEREKRYKSIIKARVVWKAIIESQIETGTPFILYKDACNKKSNQQNL
AF438165_64769..67084      NVWGDEFERLYTLYEREKRYKSIIKARVVWKAIIESQIETGTPFILYKDACNKKSNQQNL
AY009089_62979..65294      NVWGDEFERLYTLYEREKRYKSIIKARVVWKAIIESQIETGTPFILYKDACNKKSNQQNL
AY243312_61925..64240      NVWGDEFERLYTLYERERRYKSIIKARVVWKAIIESQIETGTPFILYKDACNKKSNQQNL
J03399_1182..3497          NVWGDEFERLYTLYERERRYKSIIKARVVWKAIIESQIETGTPFILYKDACNKKSNQQNL
AY313848_64821..67136      NVWGDEFERLYTLYERERRYKSIIKARVVWKAIIESQIETGTPFILYKDACNKKSNQQNL
AF095689_61495..63810      NVWGDEFERLYTLYERERRYKSIIKARVVWKAIIESQIETGTPFILYKDACNKKSNQQNL
AY678277_64547..66862      NVWGDEFERLYTLYERERRYKSIIKARVVWKAIIESQIETGTPFILYKDACNKKSNQQNL
M35027_65056..67371        NVWGDEFERLYTLYERERRYKSIIKARVVWKAIIESQIETGTPFILYKDACNKKSNQQNL
AY484669_66658..68973      NVWGDEFERLYTLYERERRYKSIIKARVVWKAIIESQIETGTPFILYKDACNKKSNQQNL
AY603355_50970..53285      NVWGDEFERLYTLYERERRYKSIIKARVVWKAIIESQIETGTPFILYKDACNKKSNQQNL
DQ377945_67332..69647      NVWGDEFERLYTLYERERRYKSIIKARVVWKAIIESQIETGTPFILYKDACNKKSNQQNL
AY313847_64758..67073      NVWGDEFERLYTLYERERRYKSIIKARVVWKAIIESQIETGTPFILYKDACNKKSNQQNL
AY678275_64547..66862      NVWGDEFERLYTLYERERRYKSIIKARVVWKAIIESQIETGTPFILYKDACNKKSNQQNL
U94848_56760..59075        NVWGDEFERLYTLYERERRYKSIIKARVVWKAIIESQIETGTPFILYKDACNKKSNQQNL
AY678276_66741..64429      NVWGDEFERLYTLYERERRYKSIIKARVVWKAIIESQIETGTPFILYKDACNKKSNQQNL
DQ011157_61659..63974      NVWGDEFERLYTLYERERRYKCIIKARVVWKAIIESQIETGTPFILYKDACNKKSNQQNL
AY741551_61652..63967      NVWGDEFERLYTLYERERRYKCIIKARVVWKAIIESQIETGTPFILYKDACNKKSNQQNL
DQ011153_61659..63974      NVWGDEFERLYTLYERERRYKCIIKARVVWKAIIESQIETGTPFILYKDACNKKSNQQNL
AY753185_61891..64206      NVWGDEFERLYTLYERERRYKCIIKARVVWKAIIESQIETGTPFILYKDACNKKSNQQNL
AY603973_61648..63963      NVWGDEFERLYTLYERERRYKCIIKARVVWKAIIESQIETGTPFILYKDACNKKSNQQNL
DQ011156_62124..64439      NVWGDEFERLYTLYERERRYKCIIKARVVWKAIIESQIETGTPFILYKDACNKKSNQQNL
AF380138_61976..64291      NVWGDEFERLYTLYERERRYKSIIKARVVWKAIIESQIETGTPFILYKDACNKKSNQQNL
DQ011155_62087..64402      NVWGDEFERLYTLYERERRYKSIIKARVVWKAIIESQIETGTPFILYKDACNKKSNQQNL
DQ011154_62109..64424      NVWGDEFERLYTLYERERRYKSIIKARVVWKAIIESQIETGTPFILYKDACNKKSNQQNL
                           :.**::*:.**  ** :.. * *:*** :**:***:*** ***:*****:*******.**

AF410153_36768..39041      GTIRSSNLCTEIIQFSNEDEVAVCNLGSISLSKFVNNNVFMFDKLRIITKILVKNLNKII
AF012825_70731..73046      GTIKCSNLCTEIIQYADANEVAVCNLASVALNVFVIDGRFDFLKLKDVVKVIVRNLNKII
Y16780_53734..56049        GTIKCSNLCTEIIQYADANEVAVCNLASIALNMFVIDGQFDFLKLKDVVKVIVRNLNKII
X76263_1182..3497          GTIKCSNLCTEIIQYADANEVAVCNLASIALNMFVIDGQFDFLKLKDVVKVIVRNLNKII
X67119_2623..4938          GTIKCSNLCTEIIQYADANEVAVCNLASIALNMFVIDGQFDFLKLKDVVKVIVRNLNKII
X69198_52738..55053        GTIKCSNLCTEIIQYADANEVAVCNLASIALNMFVIDGQFDFLKLKDVVKVIVRNLNKII
L22579_53371..55686        GTIKCSNLCTEIIQYADANEVAVCNLASIALNMFVIDGQFDFLKLKDVVKVIVRNLNKII
AF482758_78648..80963      GTIKCSNLCTEIIQYADANEVAVCNLASVALNMFVIDGRFDFLKLKDVVKVIVRNLNKII
M20299_64..2379            GTIKCSNLCTEIIQYADANEVAVCNLGSVALNMFVIDGRFDFLKLKVVVKVIVRNLNKII
X94355_78158..80473        GTIKCSNLCTEIIQYADANEVAVCNLASVALNMFVIDGRFDFLKLKDVVKVIVRNLNKII
AF438165_64769..67084      GTIKCSNLCTEIIQYADANEVAVCNLASVALNMFVIDERFDFLKLKDVVKVIVRNLNKII
AY009089_62979..65294      GTIKCSNLCTEIIQYADANEVAVCNLASVALNMFVIDERFDFLKLKDVVKVIVRNLNKII
AY243312_61925..64240      GTIKCSNLCTEIIQYADANEVAVCNLASVALNMFVIDGRFDFLKLKDVVKVIVRNLNKII
J03399_1182..3497          GTIKCSNLCTEIIQYADANEVAVCNLASVALNMFVIDGRFDFLKLKDVVKVIVRNLNKII
AY313848_64821..67136      GTIKCSNLCTEIIQYADANEVAVCNLASVALNMFVIDGRFDFLKLKDVVKVIVRNLNKII
AF095689_61495..63810      GTIKCSNLCTEIIQYADANEVAVCNLASVALNMFVIDGRFDFLKLKDVVKVIVRNLNKII
AY678277_64547..66862      GTIKCSNLCTEIIQYADANEVAVCNLASVALNMFVIDGRFDFLKLKDVVKVIVRNLNKII
M35027_65056..67371        GTIKCSNLCTEIIQYADANEVAVCNLASVALNMFVIDGRFDFLKLKDVVKVIVRNLNKII
AY484669_66658..68973      GTIKCSNLCTEIIQYADANEVAVCNLASVALNMFVIDGRFDFLKLKDVVKVIVRNLNKII
AY603355_50970..53285      GTIKCSNLCTEIIQYADANEVAVCNLASVALNMFVIDGRFDFLKLKDVVKVIVRNLNKII
DQ377945_67332..69647      GTIKCSNLCTEIIQYADANEVAVCNLASVALNMFVIDGRFDFLKLKDVVKVIVRNLNKII
AY313847_64758..67073      GTIKCSNLCTEIIQYADANEVAVCNLASVALNMFVIDGRFDFLKLKDVVKVIVRNLNKII
AY678275_64547..66862      GTIKCSNLCTEIIQYADANEVAVCNLASVALNMFVIDGRFDFLKLKDVVKVIVRNLNKII
U94848_56760..59075        GTIKCSNLCTEIIQYADANEVAVCNLASVALNMFVIDGRFDFLKLKDVVKVIVRNLNKII
AY678276_66741..64429      GTIKCSNLCTEIIQYADANEVAVCNLASVALNMFVIDGRFDFLKLKDVVKVIVRNLNKII
DQ011157_61659..63974      GTIKCSNLCTEIIQYADANEVAVCNLASVALNMFVIDGRFDFLKLKDVVKVIVRNLNKII
AY741551_61652..63967      GTIKCSNLCTEIIQYADANEVAVCNLASVALNMFVIDGRFDFLKLKDVVKVIVRNLNKII
DQ011153_61659..63974      GTIKCSNLCTEIIQYADANEVAVCNLASVALNMFVIDGRFDFLKLKDVVKVIVRNLNKII
AY753185_61891..64206      GTIKCSNLCTEIIQYADANEVAVCNLASVALNMFVIDGRFDFLKLKDVVKVIVRNLNKII
AY603973_61648..63963      GTIKCSNLCTEIIQYADANEVAVCNLASVALNMFVIDGRFDFLKLKDVVKVIVRNLNKII
DQ011156_62124..64439      GTIKCSNLCTEIIQYADANEVAVCNLASVALNMFVIDGRFDFLKLKDVVKVIVRNLNKII
AF380138_61976..64291      GTIKCSNLCTEIIQYADANEVAVCNLASVALNMFVIDGRFDFLKLKDVVKVIVRNLNKII
DQ011155_62087..64402      GTIKCSNLCTEIIQYADANEVAVCNLASVALNMFVIDGRFDFLKLKDVVKVIVRNLNKII
DQ011154_62109..64424      GTIKCSNLCTEIIQYADANEVAVCNLASVALNMFVIDGRFDFLKLKDVVKVIVRNLNKII
                           ***..*********::: :*******.*::*. ** :  * * **. :.*::*.******

AF410153_36768..39041      DINYYPVIESSRSNKKHRPIGIGVQGLADVFILLGYAFDSEEAKILNIQIFETIYYAALE
AF012825_70731..73046      DINYYPIPEAEISNKRHRPIGIGVQGLADAFILLNYPFDSPEAQDLNKKIFETIYYGALE
Y16780_53734..56049        DINYYPIPEAEISNKRHRPIGIGVQGLAYAFILLNYPFDSLEAQDLNKKIFETIYYGALE
X76263_1182..3497          DINYYPIPEAEISNKRHRPIGIGVQGLAYAFILLNYPFDSLEAQDLNKKIFETIYYGALE
X67119_2623..4938          DINYYPIPEAEISNKRHRPIGIGVQGLADAFILLNYPFDSLEAQDLNKKIFETIYYGALE
X69198_52738..55053        DINYYPIPEAEISNKRHRPIGIGVQGLADAFILLNYPFDSLEAQDLNKKIFETIYYGALE
L22579_53371..55686        DINYYPIPEAEISNKRHRPIGIGVQGLADAFILLNYPFDSLEAQDLNKKIFETIYYGALE
AF482758_78648..80963      DINYYPIPEAEISNKRHRPIGIGVQGLADAFILLNYPFDSLEAQDLNKKIFETIYYGALE
M20299_64..2379            DINYYPIPEAEISNKRHRPIGIGVQGLADAFILLNYPFDSLEAQDINKKIFETIYYGALE
X94355_78158..80473        DINYYPIPEAEISNKRHRPIGIGVQGLADAFILLNYPFDSLEAQDLNKKIFETIYYGALE
AF438165_64769..67084      DINYYPIPEAEISNKRHRPIGIGVQGLADAFILLNYPFDSLEAQDLNKKIFETIYYGALE
AY009089_62979..65294      DINYYPIPEAEISNKRHRPIGIGVQGLADTFILLNYPFDSLEAQDLNKKIFETIYYGALE
AY243312_61925..64240      DINYYPIPEAEISNKRHRPIGIGVQGLADAFILLNYPFDSLEAQDLNKKIFETIYYGALE
J03399_1182..3497          DINYYPIPEAEISNKRHRPIGIGVQGLADAFILLNYPFDSLEAQDLNKKIFETIYYGALE
AY313848_64821..67136      DINYYPIPEAEISNKRHRPIGIGVQGLADAFILLNYPFDSLEAQDLNKKIFETIYYGALE
AF095689_61495..63810      DINYYPIPEAEISNKRHRPIGIGVQGLADAFILLNYPFDSLEAQDLNKKIFETIYYGALE
AY678277_64547..66862      DINYYPIPEAEISNKRHRPIGIGVQGLADAFILLNYPFDSLEAQDLNKKIFETIYYGALE
M35027_65056..67371        DINYYPIPEAEISNKRHRPIGIGVQGLADAFILLNYPFDSLEAQDLNKKIFETIYYGALE
AY484669_66658..68973      DINYYPIPEAEISNKRHRPIGIGVQGLADAFILLNYPFDSLEAQDLNKKIFETIYYGALE
AY603355_50970..53285      DINYYPIPEAEISNKRHRPIGIGVQGLADAFILLNYPFDSLEAQDLNKKIFETIYYGALE
DQ377945_67332..69647      DINYYPIPEAEISNKRHRPIGIGVQGLADAFILLNYPFDSLEAQDLNKKIFETIYYGALE
AY313847_64758..67073      DINYYPIPEAEISNKRHRPIGIGVQGLADAFILLNYPFDSLEAQDLNKKIFETIYYGALE
AY678275_64547..66862      DINYYPIPEAEISNKRHRPIGIGVQGLADAFILLNYPFDSLEAQDLNKKIFETIYYGALE
U94848_56760..59075        DINYYPIPEAEISNKRHRPIGIGVQGLADAFILLNYPFDSLEAQDLNKKIFETIYYGALE
AY678276_66741..64429      DINYYPIPEAEISNKRHRPIGIGVQGLADAFILLNYPFDSLEAQDLNKKIFETIYYGALE
DQ011157_61659..63974      DINYYPIPEAEISNKRHRPIGIGVQGLADAFILLNYPFDSLEAQDLNKKIFETIYYGALE
AY741551_61652..63967      DINYYPIPEAEISNKRHRPIGIGVQGLADAFILLNYPFDSLEAQDLNKKIFETIYYGALE
DQ011153_61659..63974      DINYYPIPEAEISNKRHRPIGIGVQGLADAFILLNYPFDSLEAQDLNKKIFETIYYGALE
AY753185_61891..64206      DINYYPIPEAEISNKRHRPIGIGVQGLADAFILLNYPFDSLEAQDLNKKIFETIYYGALE
AY603973_61648..63963      DINYYPIPEAEISNKRHRPIGIGVQGLADAFILLNYPFDSLEAQDLNKKIFETIYYGALE
DQ011156_62124..64439      DINYYPIPEAEISNKRHRPIGIGVQGLADAFILLNYPFDSLEAQDLNKKIFETIYYGALE
AF380138_61976..64291      DINYYPIPEAEISNKRHRPIGIGVQGLADAFILLNYPFDSPEAQDLNKKIFETIYYGALE
DQ011155_62087..64402      DINYYPIPEAEISNKRHRPIGIGVQGLADAFILLNYPFDSPEAQDLNKKIFETIYYGALE
DQ011154_62109..64424      DINYYPIPEAEISNKRHRPIGIGVQGLADAFILLNYPFDSPEAQDLNKKIFETIYYGALE
                           ******: *:. ***.************ .****.*.*** **: :* :*******.***

AF410153_36768..39041      SSCELAKIYGPYETYNDSPASKGILQYDMWLKNPTDLWDWNELKKRINTHGLRNSLLIAP
AF012825_70731..73046      ASCELAEKEGPYDTYAGSYASNGILQYDLWNVVPSDLWNWESLKDKIRSHGLRNSLLVAP
Y16780_53734..56049        ASCELAEKEGPYDTYVGSYASNGILQYDLWNVVPSDLWNWEPLKDKIRTYGLRNSLLVAP
X76263_1182..3497          ASCELAEKEGPYDTYVGSYASNGILQYDLWNVVPSDLWNWEPLKDKIRTYGLRNSLLVAP
X67119_2623..4938          ASCELAEKEGPYDTYVGSYASNGILQYDLWNVVPSDLWNWEPLKDKIRTYGLRNSLLVAP
X69198_52738..55053        ASCELAEKEGPYDTYVGSYASNGILQYDLWNVVPSDLWNWEPLKDKIRTYGLRNSLLVAP
L22579_53371..55686        ASCELAEKEGPYDTYVGSYASNGILQYDLWNVVPSDLWNWEPLKDKIRTYGLRNSLLVAP
AF482758_78648..80963      ASCELAEKEGPYETYTGSYASNGILQYDLWNVVPSDLWDWESLKDKIRSYGLRNSLLVAP
M20299_64..2379            ASCELAEKEGPYDTYVGSYASNGILQYDLWNVVPSDLWNWEPLKDKIRTYGLRNSLLVAP
X94355_78158..80473        ASCELAEKEGPYDTYVGSYASNGILQYDLWNVVPSDLWNWEPLKDKIRTYGLRNSLLVAP
AF438165_64769..67084      ASCELAEKEGPYDTYVGSYASNGILQYDLWNVVPSDLWNWEPLKDKIRTYGLRNSLLVAP
AY009089_62979..65294      ASCELAEKEGPYDTYVGSYASNGILQYDLWNVVPSDLWNWEPLKDKIRTYGLRNSLLVAP
AY243312_61925..64240      ASCELAEKEGPYDTYVGSYASNGILQYDLWNVVPSDLWNWEPLKDKIRTYGLRNSLLVAP
J03399_1182..3497          ASCELAEKEGPYDTYVGSYASNGILQYDLWNVVPSDLWNWEPLKDKIRTYGLRNSLLVAP
AY313848_64821..67136      ASCELAEKEGPYDTYVGSYASNGILQYDLWNVVPSDLWNWEPLKDKIKTYGLRNSLLVAP
AF095689_61495..63810      ASCELAEKEGPYDTYVGSYASNGILQYDLWNVVPSDLWNWEPLKDKIRTYGFRNSLLVAP
AY678277_64547..66862      ASCELAEKEGPYDTYVGSYASNGILQYDLWNVVPSDLWNWEPLKDKIRTYGLRNSLLVAP
M35027_65056..67371        ASCELAEKEGPYDTYVGSYASNGILQYDLWNVVPSDLWNWEPLKDKIRTYGLRNSLLVAP
AY484669_66658..68973      ASCELAEKEGPYDTYVGSYASNGILQYDLWNVVPSDLWNWEPLKDKIRTYGLRNSLLVAP
AY603355_50970..53285      ASCELAEKEGPYDTYVGSYASNGILQYDLWNVVPSDLWNWEPLKDKIRTYGLRNSLLVAP
DQ377945_67332..69647      ASCELAEKEGPYDTYVGSYASNGILQYDLWNVVPSDLWNWEPLKDKIRTYGLRNSLLVAP
AY313847_64758..67073      ASCELAEKEGPYDTYVGSYASNGILQYDLWNVVPSDLWNWEPLKDKIRTYGLRNSLLVAP
AY678275_64547..66862      ASCELAEKEGPYDTYVGSYASNGILQYDLWNVVPSDLWNWEPLKDKIRTYGLRNSLLVAP
U94848_56760..59075        ASCELAEKEGPYDTYVGSYASNGILQYDLWNVVPSDLWNWEPLKDKIRTYGLRNSLLVAP
AY678276_66741..64429      ASCELAEKEGPYDTYVGSYASNGILQYDLWNVVPSDLWNWEPLKDKIRTYGLRNSLLVAP
DQ011157_61659..63974      ASCKLAEKEGPYDTYVGSYASNGILQYDLWNVVPSDLWNWEPLKDKIRTYGLRNSLLVAP
AY741551_61652..63967      ASCKLAEKEGPYDTYVGSYASNGILQYDLWNVVPSDLWNWEPLKDKIRTYGLRNSLLVAP
DQ011153_61659..63974      ASCKLAEKEGPYDTYVGSYASNGILQYDLWNVVPSDLWNWEPLKDKIRTYGLRNSLLVAP
AY753185_61891..64206      ASCKLAEKEGPYDTYVGSYASNGILQYDLWNVVPSDLWNWEPLKDKIRTYGLRNSLLVAP
AY603973_61648..63963      ASCKLAEKEGPYDTYVGSYASNGILQYDLWNVVPSDLWNWEPLKDKIRTYGLRNSLLVAP
DQ011156_62124..64439      ASCKLAEKEGPYDTYVGSYASNGILQYDLWNVVPSDLWNWEPLKDKIRTYGLRNSLLVAP
AF380138_61976..64291      ASCKLAEKEGPYDTYVGSYASNGILQYDLWNVVPSDLWNWEHLKDKIRTYGLRNSLLVAP
DQ011155_62087..64402      ASCKLAEKEGPYDTYVGSYASNGILQYDLWNVVPSDLWNWEHLKDKIRTYGLRNSLLVAP
DQ011154_62109..64424      ASCKLAEKEGPYDTYVGSYASNGILQYDLWNVVPSDLWNWEHLKDKIRTYGLRNSLLVAP
                           :**:**:  ***:** .* **:******:*   *:***:*: **..*.::*:*****:**

AF410153_36768..39041      MPTASTSQILSNNESIEPYTSNIYTRRVLSGDFQVVNPHLLRELISRNMWNNDIKNTIVL
AF012825_70731..73046      MPTASTAQILGNNESVEPYTSNIYTRRVLSGEFQVVNPHLLRVLTERKLWNEEIKNRIIA
Y16780_53734..56049        MPTASTAQILGNNESVEPYTSNIYTRRVLSGEFQVVNPHLLRVLTERKLWNDEIKNRIMV
X76263_1182..3497          MPTASTAQILGNNESVEPYTSNIYTRRVLSGEFQVVNPHLLRVLTERKLWNDEIKNRIMV
X67119_2623..4938          MPTASTAQILGNNESVEPYTSNIYTRRVLSGEFQVVNPHLLRVLTERKLWNDEIKNRIMV
X69198_52738..55053        MPTASTAQILGNNESVEPYTSNIYTRRVLSGEFQVVNPHLLRVLTERKLWNDEIKNRIMV
L22579_53371..55686        MPTASTAQILGNNESVEPYTSNIYTRRVLSGEFQVVNPHLLRVLTERKLWNDEIKNRIMV
AF482758_78648..80963      MPTASTAQILGNNESVEPYTSNIYTRRVLSGEFQVVNPHLLRVLTERKLWNEEIKNRIMA
M20299_64..2379            LPLHQHAQILGNNESVEPYTSNIYTRRVLSGEFQVVNPHLLRVLTERKLWNDEIKNRIMA
X94355_78158..80473        MPTASTAQILGNNESVEPYTSNIYTRRVLSGEFQVVNPHLLRVLTERKLWNEEIKNRIMA
AF438165_64769..67084      MPTASTAQILGNNESVEPYTSNIYTRRVLSGEFQVVNPHLLRVLTERKLWNDEIKNRIMA
AY009089_62979..65294      MPTASTAQILGNNESVEPYTSNIYTRRVLSGEFQVVNPHLLRVLTERKLWNDEIKNRIMA
AY243312_61925..64240      MPTASTAQILGNNESVEPYTSNIYTRRVLSGEFQVVNPHLLRVLTERKLWNDEIKNRIMA
J03399_1182..3497          MPTASTAQILGNNESVEPYTSNIYTRRVLSGEFQVVNPHLLRVLTERKLWNDEIKNRIMA
AY313848_64821..67136      MPTASTAQILGNNESVEPYTSNIYTRRVLSGEFQVVNPHLLRVLTERKLWNDEIKNRIMA
AF095689_61495..63810      MPTASTAQILGNNESVEPYTSNIYTRRVLSGEFQVVNPHLLRVLTERKLWNDEIKNRIMA
AY678277_64547..66862      MPTASTAQILGNNESVEPYTSNIYTRRVLSGEFQVVNPHLLRVLTERKLWNDEIKNRIMA
M35027_65056..67371        MPTASTAQILGNNESVEPYTSNIYTRRVLSGEFQVVNPHLLRVLTERKLWNDEIKNRIMA
AY484669_66658..68973      MPTASTAQILGNNESVEPYTSNIYTRRVLSGEFQVVNPHLLRVLTERKLWNDEIKNRIMA
AY603355_50970..53285      MPTASTAQILGNNESVEPYTSNIYTRRVLSGEFQVVNPHLLRVLTERKLWNDEIKNRIMA
DQ377945_67332..69647      MPTASTAQILGNNESVEPYTSNIYTRRVLSGEFQVVNPHLLRVLTERKLWNDEIKNRIMA
AY313847_64758..67073      MPTASTAQILGNNESVEPYTSNIYTRRVLSGEFQVVNPHLLRVLTERKLWNDEIKNRIMA
AY678275_64547..66862      MPTASTAQILGNNESVEPYTSNIYTRRVLSGEFQVVNPHLLRVLTERKLWNDEIKNRIMA
U94848_56760..59075        MPTASTAQILGNNESVEPYTSNIYTRRVLSGEFQVVNPHLLRVLTERKLWNDEIKNRIMA
AY678276_66741..64429      MPTASTAQILGNNESVEPYTSNIYTRRVLSGEFQVVNPHLLRVLTERKLWNDEIKNRIMA
DQ011157_61659..63974      MPTASTAQILGNNESVEPYTSNIYTRRVLSGEFQVVNPHLLRVLTERKLWNDEIKNRIMV
AY741551_61652..63967      MPTASTAQILGNNESVEPYTSNIYTRRVLSGEFQVVNPHLLRVLTERKLWNDEIKNRIMV
DQ011153_61659..63974      MPTASTAQILGNNESVEPYTSNIYTRRVLSGEFQVVNPHLLRVLTERKLWNDEIKNRIMV
AY753185_61891..64206      MPTASTAQILGNNESVEPYTSNIYTRRVLSGEFQVVNPHLLRVLTERKLWNDEIKNRIMV
AY603973_61648..63963      MPTASTAQILGNNESVEPYTSNIYTRRVLSGEFQVVNPHLLRVLTERKLWNDEIKNRIMV
DQ011156_62124..64439      MPTASTAQILGNNESVEPYTSNIYTRRVLSGEFQVVNPHLLRVLTERKLWNDEIKNRIMV
AF380138_61976..64291      MPTASTAQILGNNESVEPYTSNIYTRRVLSGEFQVVNPHLLRVLTERKLWNDEIKNRIMV
DQ011155_62087..64402      MPTASTAQILGNNESVEPYTSNIYTRRVLSGEFQVVNPHLLRVLTERKLWNDEIKNRIMV
DQ011154_62109..64424      MPTASTAQILGNNESVEPYTSNIYTRRVLSGEFQVVNPHLLRVLTERKLWNDEIKNRIMV
                           :*  . :***.****:***************:********** * .*::**::*** *: 

AF410153_36768..39041      HNGSIQHLDLPDNIKQIYKTVWEISQKCILEMAADRGAFIDQSQSMTIYIDNPTYAKLTS
AF012825_70731..73046      DGGSIQNTNLPEDIKRVYKTIWEIPQKTIIKMAADRGAFIDQSQSMNIHIADPSYSKLTS
Y16780_53734..56049        DGGSIQNTNLPEDIKRVYKTIWEIPQKTIIKMAADRGAFIDQSQSMNIHIADPSYSKLTS
X76263_1182..3497          DGGSIQNTNLPEDIKRVYKTIWEIPQKTIIKMAADRGAFIDQSQSMNIHIADPSYSKLTS
X67119_2623..4938          DGGSIQNTNLPEDIKRVYKTIWEIPQKTIIKMAADRGAFIDQSQSMNIHIADPSYSKLTS
X69198_52738..55053        DGGSIQNTNLPEDIKRVYKTIWEIPQKTIIKMAADRGAFIDQSQSMNIHIADPSYSKLTS
L22579_53371..55686        DGGSIQNTNLPEDIKRVYKTIWEIPQKTIIKMAADRGAFIDQSQSMNIHIADPSYSKLTS
AF482758_78648..80963      DGGSIQNTNLPEDIKRVYKTIWEIPQKTIIKMAADRGAFIDQSQSMNIHIADPSYSKLTS
M20299_64..2379            DGGSIQNTNLPEDIKRVYKTIWEIPQKTIIKMAADRGAFIDQSQSMNIHIADPSYSKLTS
X94355_78158..80473        DGGSIQNTNLPEDIKRVYKTIWEIPQKTIIKMAADRGAFIDQSQSMNIHIADPSYSKLTS
AF438165_64769..67084      DGGSIQNTNLPEDIKRVYKTIWEIPQKTIIKMAADRGAFIDQSQSMNIHIADPSYSKLTS
AY009089_62979..65294      DGGSIQNTNLPEDIKRVYKTIWEIPQKTIIKMAADRGAFIDQSQSMNIHIADPSYSKLTS
AY243312_61925..64240      DGGSIQNTNLPEDIKRVYKTIWEIPQKTIIKMAADRGAFIDQSQSMNIHIADPSYSKLTS
J03399_1182..3497          DGGSIQNTNLPEDIKRVYKTIWEIPQKTIIKMAADRGAFIDQSQSMNIHIADPSYSKLTS
AY313848_64821..67136      DGGSIQNTNLPEDIKRVYKTIWEIPQKTIIKMAADRGAFIDQSQSMNIHIADPSYSKLTS
AF095689_61495..63810      DGGSIQNTNLPEDIKRVYKTIWEIPQKTIIKMAADRGAFIDQSQSMNIHIADPSYSKLTS
AY678277_64547..66862      DGGSIQNTNLPEDIKRVYKTIWEIPQKTIIKMAADRGAFIDQSQSMNIHIADPSYSKLTS
M35027_65056..67371        DGGSIQNTNLPEDIKRVYKTIWEIPQKTIIKMAADRGAFIDQSQSMNIHIADPSYSKLTS
AY484669_66658..68973      DGGSIQNTNLPEDIKRVYKTIWEIPQKTIIKMAADRGAFIDQSQSMNIHIADPSYSKLTS
AY603355_50970..53285      DGGSIQNTNLPEDIKRVYKTIWEIPQKTIIKMAADRGAFIDQSQSMNIHIADPSYSKLTS
DQ377945_67332..69647      DGGSIQNTNLPEDIKRVYKTIWEIPQKTIIKMAADRGAFIDQSQSMNIHIADPSYSKLTS
AY313847_64758..67073      DGGSIQNTNLPEDIKRVYKTIWEIPQKTIIKMAADRGAFIDQSQSMNIHIADPSYSKLTS
AY678275_64547..66862      DGGSIQNTNLPEDIKRVYKTIWEIPQKTIIKMAADRGAFIDQSQSMNIHIADPSYSKLTS
U94848_56760..59075        DGGSIQNTNLPEDIKRVYKTIWEIPQKTIIKMAADRGAFIDQSQSMNIHIADPSYSKLTS
AY678276_66741..64429      DGGSIQNTNLPEDIKRVYKTIWEIPQKTIIKMAADRGAFIDQSQSMNIHIADPSYSKLTS
DQ011157_61659..63974      DGGSIQNTNLPEDIKRVYKTIWEIPQKTIIKMAADRGAFIDQSQSMNIHIADPSYSKLTS
AY741551_61652..63967      DGGSIQNTNLPEDIKRVYKTIWEIPQKTIIKMAADRGAFIDQSQSMNIHIADPSYSKLTS
DQ011153_61659..63974      DGGSIQNTNLPEDIKRVYKTIWEIPQKTIIKMAADRGAFIDQSQSMNIHIADPSYSKLTS
AY753185_61891..64206      DGGSIQNTNLPEDIKRVYKTIWEIPQKTIIKMAADRGAFIDQSQSMNIHIADPSYSKLTS
AY603973_61648..63963      DGGSIQNTNLPEDIKRVYKTIWEIPQKTIIKMAADRGAFIDQSQSMNIHIADPSYSKLTS
DQ011156_62124..64439      DGGSIQNTNLPEDIKRVYKTIWEIPQKTIIKMAADRGAFIDQSQSMNIHIADPSYSKLTS
AF380138_61976..64291      DGGSIQNTNLPEDIKRVYKTIWEIAQKTIIKMAADRGAFIDQSQSMNIHIADPSYSKLTS
DQ011155_62087..64402      DGGSIQNTNLPEDIKRVYKTIWEIPQKTIIKMAADRGAFIDQSQSMNIHIADPSYSKLTS
DQ011154_62109..64424      DGGSIQNTNLPEDIKRVYKTIWEIPQKTIIKMAADRGAFIDQSQSMNIHIADPSYSKLTS
                            .****: :**::**.:***:***.** *::***************.*:* :*:*:****

AF410153_36768..39041      MHFYGWRLGLKTGMYYMRTKSASNPIKFTVE--------------CSNCSA
AF012825_70731..73046      MHFYGWSLGLKTGMYYLRTKAASSPIQFTLDKEKIKPSMVCDSEICTSCSG
Y16780_53734..56049        MHFYGWSLGLKTGMYYLRTKPASAPIQFTLDKDKIKPLVVCDSKICTSCSG
X76263_1182..3497          MHFYGWSLGLKTGMYYLRTKPASAPIQFTLDKDKIKPLVVCDSKICTSCSG
X67119_2623..4938          MHFYGWSLGLKTGMYYLRTKPASAPIQFTLDKDKIKPLVVCDSEICTSCSG
X69198_52738..55053        MHFYGWSLGLKTGMYYLRTKPASAPIQFTLDKDKIKPLVVCDSEICTSCSG
L22579_53371..55686        MHFYGWSLGLKTGMYYLRTKPASAPIQFTLDKDKIKPLVVCDSEICTSCSG
AF482758_78648..80963      MHFYGWSLGLKTGMYYLRTKPASAPIQFTLDKDKIKPPVVCDSEICTSCSG
M20299_64..2379            MHFYGWSLGLKTGMYYLRTKPASAPIQFTLDKDKIKPPVVCDSEICTSCSG
X94355_78158..80473        MHFYGWSLGLKTGMYYLRTKPASAPIQFTLDKDKIKPLVVCDSEICTSCSG
AF438165_64769..67084      MHFYGWSLGLKTGMYYLRTKPASAPIQFTLDKDKIKPLVVCDSEICTSCSG
AY009089_62979..65294      MHFYGWSLGLKTGMYYLRTKPASAPIQFTLDKDKIKPLVVCDSEICTSCSG
AY243312_61925..64240      MHFYGWSLGLKTGMYYLRTKPASAPIQFTLDKDKIKPPVVCDSEICTSCSG
J03399_1182..3497          MHFYGWSLGLKTGMYYLRTKPASAPIQFTLDKDKIKPPVVCDSEICTSCSG
AY313848_64821..67136      MHFYGWSLGLKTGMYYLRTKPASAPIQFTLDKDKIKPLVVCDSEICTSCSG
AF095689_61495..63810      MHFYGWSLGLKTGMYYLRTKPASAPIQFTLDKDKIKPLVVCDSEICTSCSG
AY678277_64547..66862      MHFYGWSLGLKTGMYYLRTKPASAPIQFTLDKDKIKPLVVCDSEICTSCSG
M35027_65056..67371        MHFYGWSLGLKTGMYYLRTKPASAPIQFTLDKDKIKPLVVCDSEICTSCSG
AY484669_66658..68973      MHFYGWSLGLKTGMYYLRTKPASAPIQFTLDKDKIKPLVVCDSEICTSCSG
AY603355_50970..53285      MHFYGWSLGLKTGMYYLRTKPASAPIQFTLDKDKIKPLVVCDSEICTSCSG
DQ377945_67332..69647      MHFYGWSLGLKTGMYYLRTKPASAPIQFTLDKDKIKPLVVCDSEICTSCSG
AY313847_64758..67073      MHFYGWSLGLKTGMYYLRTKPASAPIQFTLDKDKIKPLVVCDSEICTSCSG
AY678275_64547..66862      MHFYGWSLGLKTGMYYLRTKPASAPIQFTLDKDKIKPLVVCDSEICTSCSG
U94848_56760..59075        MHFYGWSLGLKTGMYYLRTKPASAPIQFTLDKDKIKPLVVCDSEICTSCSG
AY678276_66741..64429      MHFYGWSLGLKTGMYYLRTKPASAPIQFTLDKDKIKPLVVCDSEICTSCSG
DQ011157_61659..63974      MHFYGWSLGLKTGMYYLRTKPASAPIQFTLDKDKIKPQVVCDSEICTSCSG
AY741551_61652..63967      MHFYGWSLGLKTGMYYLRTKPASAPIQFTLDKDKIKPQVVCDSEICTSCSG
DQ011153_61659..63974      MHFYGWSLGLKTGMYYLRTKPASAPIQFTLDKDKIKPQVVCDSEICTSCSG
AY753185_61891..64206      MHFYGWSLGLKTGMYYLRTKPASAPIQFTLDKDKIKPQVVCDSEICTSCSG
AY603973_61648..63963      MHFYGWSLGLKTGMYYLRTKPASAPIQFTLDKDKIKPQVVCDSEICTSCSG
DQ011156_62124..64439      MHFYGWSLGLKTGMYYLRTKPASAPIQFTLDKDKIKPQVVCDSEICTSCSG
AF380138_61976..64291      MHFYGWSLGLKTGMYYLRTKPASAPIQFTLDKDKIKPQVVCDSEICTSCSG
DQ011155_62087..64402      MHFYGWSLGLKTGMYYLRTKPASAPIQFTLDKDKIKPQVVCDSEICTSCSG
DQ011154_62109..64424      MHFYGWSLGLKTGMYYLRTKPASAPIQFTLDKDKIKPQVVCDSEICTSCSG
                           ****** *********:***.** **:**::              *:.**.
