# Supplementary material for: Identification of multiple independent horizontal gene transfers into poxviruses using a comparative genomics approach
Source: BMC Evol Biol. 2008 Feb 27;8:67. doi: 10.1186/1471-2148-8-67 (PMC2268676; doi:10.1186/1471-2148-8-67)
Supplement: Additional file 8 — Multiple sequence alignments for all poxvirus families. [file 1471-2148-8-67-S8.gz › Network/Servers/gen153069.gen.tcd.ie/Users/kirsten/poxvirus/aln/15.aln]

CLUSTAL W (1.81) multiple sequence alignment

AF170726_131699..132235      ------------------------MVFIFI------ITCVCLVTRS------------CG
AJ293568_127745..128800      ---------------MKITYIIL-----LI------CKEI-ICYNSGDDMYDY-------
AY077835_127500..128579      --------------MLLLNS--------FV-------FSL-LFLHS----LGKRNLSYFD
AY077836_127564..128643      --------------MLLLNS--------FV-------FSL-LFLHS----LGKRNLSYFD
AY077832_127833..128912      --------------MLLLT---------SV------VFSL-LFLHS----LGKRNLSYFD
AY077833_127808..128887      --------------MLLLT---------SV------VFSL-LFLHS----LGKRNLSYFD
AY077834_127612..128691      --------------MLLLT---------SV------VFSL-LFLHS----LGKRNLSYFD
AF409137_128334..129416      --------------MLLLTS--------FV-------FSL-LFSHS----LGKRNLSYFD
AF325528_128323..129405      --------------MLLLTS--------FV-------FSL-LFSHS----LGKRNLSYFD
AF409138_128133..129215      --------------MLLLTS--------FV-------FSL-LFSHS----SGKRNLSYFD
AF410153_126727..127761      ----------------MISIKKYNILL-FI---------ISFIYCS--------------
AY315884_153..1229           --------------MMKMTMKMMVRIY-FV--SLSLSLSL-LLFHS------------YA
AY315885_153..1229           --------------MMKMTMKMMVRIY-FV--SLSLSLSL-LLFHS------------YA
AF012825_187856..188932      --------------MMKMTMKMMVRIY-FV--SLSLSLSL-LLFHS------------YA
AJ319804_1..1077             --------------MMKMTMKMMVRIY-FV--SLSLSLSL-LLFHS------------YA
AJ319805_1..1077             --------------MMKMTMKMMVRIY-FV--SLSLSLSL-LLFHS------------YA
X94355_197426..198481        ---------------MTMTMKMMVHIY-FV------SLSL-LLFHS------------YA
AY315873_159..1211           --------------MMKMTMKMMVHIY-FV------SLLL-LLFHS------------YA
U18341_13307..14371          --------------MMKMTMKMMVHIY-FV------SLLL-LLFHS------------YA
Y16780_169282..170349        --------------MMKMTMKMMVHIYFFV------SLLL-LLFHS------------YA
U18339_13858..14925          --------------MMKMTMKMMVHIYFFV------SLLL-LLFHS------------YA
X72086_13869..14936          --------------MMKMTMKMMVHIYFFV------SLLL-LLFHS------------YA
AY315858_98..1165            --------------MMKMTMKMMVHIYFFV------SLLL-LLFHS------------YA
AY315859_98..1162            --------------MMKMTMKMMVHIY-FV------SLLL-LLFHS------------YA
AY315860_157..1221           --------------MMKMTMKMMVHIY-FV------SLLL-LLFHS------------YA
AY315872_157..1221           --------------MMKMTMKMMVHIY-FV------SLLL-LLFHS------------YA
AY315868_159..1223           --------------MMKMTMKMMVHIY-FV------SLLL-LLFHS------------YA
AY315855_98..1162            --------------MMKMTMKMMVHIY-FV------SLLL-LLFHS------------YA
AY315861_157..1221           --------------MMKMTMKMMVHIY-FV------SLLL-LLFHS------------YA
AY315871_159..1223           --------------MMKMTMKMMVHIY-FV------SLLL-LLFHS------------YA
AY315870_159..1223           --------------MMKMTMKMMVHIY-FV------SLLL-LLFHS------------YA
X69198_167564..168628        --------------MMKMTMKMMVHIY-FV------SLLL-LLFHS------------YA
AY315866_156..1220           --------------MMKMTMKMMVHIY-FV------SLLL-LLFHS------------YA
L22579_167647..168711        --------------MMKMTMKMMVHIY-FV------SLLL-LLFHS------------YA
AY315869_159..1223           --------------MMKMTMKMMVHIY-FV------SLLL-LLFHS------------YA
AY315865_159..1223           --------------MMKMTMKMMVHIY-FV------SLLL-LLFHS------------YA
AY315867_158..1222           --------------MMKMTMKMMVHIY-FV------SLLL-LLFHS------------YA
AY315856_159..1223           --------------MMKMTMKMMVHIY-FV------SLLL-LLFHS------------YA
AY315862_159..1223           --------------MMKMTMKMMVHIY-FV------SLLL-LLFHS------------YA
AY315864_159..1223           --------------MMKMTMKMMVHIY-FV------SLLL-LLFHS------------YA
X67117_7331..8395            --------------MMKMTMKMMVHIY-FV------SLLL-LLFHS------------YA
AY315857_98..1165            --------------MMKMTMKMMVHIYFFV------SLLL-LLFHS------------YA
AY315863_159..1226           --------------MMKMTMKMMVHIYFFV------SLLL-LLFHS------------YA
AY315875_161..1228           ---------------MKMTMKMMVHIY-FV----SLSLSL-LLFHS------------YA
AF438165_184551..185618      ---------------MKMTMKMMVHIY-FV----SLSLSL-LLFHS------------YA
AY009089_182695..183762      ---------------MKMTMKMMVHIY-FV----SLSLSL-LLFHS------------YA
AY315874_162..1229           ---------------MKMTMKMMVHIY-FV----SLSLSL-LLFHS------------YA
AY315878_111..1178           ---------------MKMTMKMMVHIY-FV----SLSLSL-LLFHS------------YA
AY315876_162..1229           ---------------MKMTMKMMVHIY-FV----SLSLSL-LLFHS------------YA
AY315877_161..1228           ---------------MKMTMKMMVHIY-FV----SLSLSL-LLFHS------------YA
AY315854_154..1221           ---------------MKMTMKMMVHIY-FV----SLSLSL-LLFHS------------YA
AY315844_154..1221           ---------------MKMTMKMMVHIY-FV----SLSLSL-LLFHS------------YA
AY315848_164..1243           ---------------MKMTMKMMVHIY-FVSLSLSLSLSL-LLFHS------------YA
AY315847_163..1230           ---------------MKMTMKMMVHIY-FV----SLSLSL-LLFHS------------YA
AY315838_161..1228           ---------------MKMTMKMMVHIY-FV----SLSLSL-LLFHS------------YA
AY315840_139..1212           ---------------MKMTMKMMVHIY-FV--SLSLSLSL-LLFHS------------YA
AY315851_161..1228           ---------------MKMTMKMMVHIY-FV----SLSLSL-LLFHS------------YA
AY315853_163..1230           ---------------MKMTMKMMVHIY-FV----SLSLSL-LLFHS------------YA
AY315843_164..1237           ---------------MKMTMKMMVHIY-FV--SLSLSLSL-LLFHS------------YA
AY315839_155..1228           ---------------MKMTMKMMVHIY-FV--SLSLSLSL-LLFHS------------YA
AY315850_164..1231           ---------------MKMTMKMMVHIY-FV----SLSLSL-LLFHS------------YA
AY315849_163..1230           ---------------MKMTMKMMVHIY-FV----SLSLSL-LLFHS------------YA
DQ011157_175917..176981      --------------MMKMKMKMMVRIY-FV------SLSL-LLFHS------------YA
DQ011153_175917..176981      --------------MMKMKMKMMVRIY-FV------SLSL-LLFHS------------YA
AF380138_174203..175261      ----------------MMKMKMMVRIY-FV------SLSL-LLFHS------------YA
DQ011155_174313..175371      ----------------MMKMKMMVRIY-FV------SLSL-LLFHS------------YA
DQ011154_174391..175449      ----------------MMKMKMMVRIY-FV------SLSL-LLFHS------------YA
AY315881_93..1151            ----------------MMKMKMMVRIY-FV------SLSL-LLFHS------------YA
AY315879_154..1212           ----------------MMKMKMMVRIY-FV------SLSL-LLFHS------------YA
AY315880_102..1160           ----------------MMKMKMMVRIY-FV------SLSL-LLFHS------------YA
AY315882_102..1160           ----------------MMKMKMMVRIY-FV------SLSL-LLFHS------------YA
AY741551_176361..177419      ----------------MMKMKMMVRIY-FV------SLSL-LLFHS------------YA
AY753185_176615..177673      ----------------MMKMKMMVRIY-FV------SLSL-LLFHS------------YA
AY315883_102..1160           ----------------MMKMKMMVRIY-FV------SLSL-LLFHS------------YA
AY603973_176352..177410      ----------------MMKMKMMVRIY-FV------SLSL-LLFHS------------YA
DQ011156_176853..177911      ----------------MMKMKMMVRIY-FV------SLSL-LLFHS------------YA
AY315852_152..1216           --------------MMKMAMKMMVRIY-FV------SLSL-LLFHS------------YA
AY315845_152..1216           --------------MMKMAMKMMVRIY-FV------SLSL-LLFHS------------YA
AY315846_90..1154            --------------MMKMAMKMMVRIY-FV------SLSL-LLFHS------------YA
AY315833_163..1224           -----------------MTMKMMVHIY-FV----SLSLLL-LLFHS------------YA
M35027_178145..179206        -----------------MTMKMMVHIY-FV----SLSLLL-LLFHS------------YA
AY603355_160209..160913      ---------------MKMTMKMMVHIY-FV------SLLL-LLFHS------------YA
AF261890_1..947              ------------------------------------------------------------
AY500816_1..1062             ---------------MKMTMKMMVHIY-FV------SLLL-LLFHS------------YA
AY484669_184032..185087      -----------------MTMKMMVHIY-FV------SLLL-LLFHS------------YA
AY315828_164..1219           -----------------MTMKMMVHIY-FV------SLLL-LLFHS------------YA
AY315834_164..1219           -----------------MTMKMMVHIY-FV------SLLL-LLFHS------------YA
D90076_382..1437             -----------------MTMKMMVHIY-FV------SLLL-LLFHS------------YA
AY315835_163..1224           -----------------MTMKMMVHIY-FV----SLSLLL-LLFHS------------YA
A19579_121..1176             -----------------MTMKMMVHIY-FV------SLLL-LLFHS------------YA
D11079_37086..38141          -----------------MTMKMMVHIY-FV------SLLL-LLFHS------------YA
AY243312_179102..180157      -----------------MTMKMMVHIY-FV------SLLL-LLFHS------------YA
D01019_121..1176             -----------------MTMKMMVHIY-FV------SLLL-LLFHS------------YA
AY313848_181969..183030      -----------------MTMKMMVHIY-FV----SLSLLL-LLFHS------------YA
AY500815_1..1068             ---------------MKMTMKMMVHIY-FV----SLSLLL-LLFHS------------YA
AY315831_164..1225           -----------------MTMKMMVHIY-FV----SLSLLL-LLFHS------------YA
AF095689_178795..179856      -----------------MTMKMMVHIY-FV----SLSLLL-LLFHS------------YA
AY315832_164..1219           -----------------MTMKMMVHIY-FV------SLLL-LLFHS------------YA
AY315829_164..1219           -----------------MTMKMMVHIY-FV------SLLL-LLFHS------------YA
AY315830_164..1219           -----------------MTMKMMVHIY-FV------SLLL-LLFHS------------YA
DQ377945_184454..185251      -----------------MTMKMMVHIY-FV----SLSLLL-LLFHS------------YA
AJ269556_72..869             -----------------MTMKMMVHIY-FV----SLSLLL-LLFHS------------YA
AY313847_181885..182682      -----------------MTMKMMVHIY-FV----SLSLLL-LLFHS------------YA
AY315842_92..1150            --------------MATITMKMMVRIY-FA------SLS--LLLHS------------YA
AF482758_197945..199045      MYIKLILYNYLSAGMSKITMKMMVRIY-FV--------SL-LLFHS------------YA
AY315837_153..1211           --------------MSKITMKMMVRIY-FV--------SL-LLFHS------------YA
AY315836_153..1211           --------------MSKITMKMMVRIY-FV--------SL-LLFHS------------YA
AY315841_153..1211           --------------MSKITMKMMVRIY-FV--------SL-LLFHS------------YA
AY689437_142021..142308      ---------------MILILKLL-----YI-----------FIAST------------IS
AY689436_138920..139969      -----------MKINILFLKKMILKLL-YI-----------FMVSA------------TA
AY689437_142418..143050      ---------------MESCFQSIIHIRKY-----------------------------YA
                                                                                         

AF170726_131699..132235      GG-LEDDIDRIFQKRYNELSQPIKRNMRTLCKFRGITATMFTEGESYLIQCPIIHDYVLR
AJ293568_127745..128800      ---IANGNIDYLKTIDNDI----INLVNKNCSFREIKTTLAKENEVLMLKCPQLDNYILP
AY077835_127500..128579      TDEYKNSIKDVYDFSKRLLNNDVLFALNDNCTFRDERAKLATLKEPLLLKCPLLNEYRLK
AY077836_127564..128643      TDEYKNSIKDVYDFSKRLLNNDVLFALNDNCTFRDERAKLATLKEPLLLKCPLLNEYRLK
AY077832_127833..128912      TDEYKNSIKDVYDFSKRLLDDDVLFALNDNCTFRDERGKLATLKEPLLLKCPLLNEYGLK
AY077833_127808..128887      TDEYKNSIKDVYDFSKRLLDDDVLFALNDNCTFRDERGKLATLKEPLLLKCPLLNEYGLK
AY077834_127612..128691      TDEYKNSIKDVYDFSKRLLDDDVLFALNDNCTFRDERGKLATLKEPLLLKCPLLNEYGLK
AF409137_128334..129416      TDEYKNSIKDVYDFSKRLLDDDVLFALNDNCTFRDERGTLATLKEPLSLKCPLLNEYGLK
AF325528_128323..129405      TDEYKNSIKDVYDFSKRLLDDDVLFALNDNCTFRDERGTLATLKEPLSLKCPLLNEYGLK
AF409138_128133..129215      TDEYKNSIKDVYDFSKRLLDDDVLFALNDNCTFRDERGKLATLKEPLSLKCPLLNEYGLK
AF410153_126727..127761      ---ADNDIDSLYEGYKEFLDPKLKQFLNDNCTYRGYRDFFLYNEEPANIKCPLLNDILLR
AY315884_153..1229           ID-IENEITEFFNKMRDTLPAKDSKWLNPSCMFGGTMNDMAALGEPFSAKCPPIEDSLLS
AY315885_153..1229           ID-IENEITEFFNKMRDTLPAKDSKWLNPSCMFGGTMNDMAALGEPFSAKCPPIEDSLLS
AF012825_187856..188932      ID-IENEITEFFNKMRDTLPAKDSKWLNPSCMFGGTMNDMAALGEPFSAKCPPIEDSLLS
AJ319804_1..1077             ID-IENEITEFFNKMRDTLPAKDSKWLNPSCMFGGTMNDMAALGEPFSAKCPPIEDSLLS
AJ319805_1..1077             ID-IENEITEFFNKMRDTLPAKDSKWLNPSCMFGGTMNDMAALGEPFSAKCPPIEDSLLS
X94355_197426..198481        ID-IENEITEFFNKMRDTLPAKDSKWLNPACMFGGTINDMAALGEPFSAKCPPIEDSLLS
AY315873_159..1211           ID-IENEITDFFNKMKDTLPAKDSKWLNPTCIFGGTMNNMAAIGEPFSAKCPPIEDSLLS
U18341_13307..14371          ID-IENEITDFFNKMKDTLPAKDSKWLNPTCIFGGTMNNMAAIGEPFSAKCPPIEDSLLS
Y16780_169282..170349        ID-IENEITDFFNKMKDTLPAKDSKWLNPTCIFGGTMNNMAAIGEPFSAKCPPIEDSLLS
U18339_13858..14925          ID-IENEITDFFNKMKDTLPAKDSKWLNPTCIFGGTMNNMAAIGEPFSAKCPPIEDSLLS
X72086_13869..14936          ID-IENEITDFFNKMKDTLPAKDSKWLNPTCIFGGTMNNMAAIGEPFSAKCPPIEDSLLS
AY315858_98..1165            ID-IENEITDFFNKMKDTLPAKDSKWLNPTCIFGGTMNNMAAIGEPFSAKCPPIEDSLLS
AY315859_98..1162            ID-IENEITDFFNKMKDTLPAKDSKWLNPTCIFGGTMNNMAAIGEPFSAKCPPIEDSLLS
AY315860_157..1221           ID-IENEITDFFNKMKDTLPAKDSKWLNPTCIFGGTMNNMAAIGEPFSAKCPPIEDSLLS
AY315872_157..1221           ID-IENEITDFFNKMKDTLPAKDSKWLNPTCIFGGTMNNMAAIGEPFSAKCPPIEDSLLS
AY315868_159..1223           ID-IENEITDFFNKMKDTLPAKDSKWLNPTCIFGGTMNNMAAIGEPFSAKCPPIEDSLLS
AY315855_98..1162            ID-IENEITDFFNKMKDTLPAKDSKWLNPTCIFGGTMNNMAAIGEPFSAKCPPIEDSLLS
AY315861_157..1221           ID-IENEITDFFNKMKDTLPAKDSKWLNPTCIFGGTMNNMAAIGEPFSAKCPPIEDSLLS
AY315871_159..1223           ID-IENEITDFFNKMKDTLPAKDSKWLNPTCIFGGTMNNMAAIGEPFSAKCPPIEDSLLS
AY315870_159..1223           ID-IENEITDFFNKMKDTLPAKDSKWLNPTCIFGGTMNNMAAIGEPFSAKCPPIEDSLLS
X69198_167564..168628        ID-IENEITDFFNKMKDTLPAKDSKWLNPTCIFGGTMNNMAAIGEPFSAKCPPIEDSLLS
AY315866_156..1220           ID-IENEITDFFNKMKDTLPAKDSKWLNPTCIFGGTMNNMAAIGEPFSAKCPPIEDSLLS
L22579_167647..168711        ID-IENEITDFFNKMKDTLPAKDSKWLNPTCIFGGTMNNMAAIGEPFSAKCPPIEDSLLS
AY315869_159..1223           ID-IENEITDFFNKMKDTLPAKDSKWLNPTCIFGGTMNNMAAIGEPFSAKCPPIEDSLLS
AY315865_159..1223           ID-IENEITDFFNKMKDTLPAKDSKWLNPTCIFGGTMNNMAAIGEPFSAKCPPIEDSLLS
AY315867_158..1222           ID-IENEITDFFNKMKDTLPAKDSKWLNPTCIFGGTMNNMAAIGEPFSAKCPPIEDSLLS
AY315856_159..1223           ID-IENEITDFFNKMKDTLPAKDSKWLNPTCIFGGTMNNMAAIGEPFSAKCPPIEDSLLS
AY315862_159..1223           ID-IENEITDFFNKMKDTLPAKDSKWLNPTCIFGGTMNNMAAIGEPFSAKCPPIEDSLLS
AY315864_159..1223           ID-IENEITDFFNKMKDTLPAKDSKWLNPTCIFGGTMNNMAAIGEPFSAKCPPIEDSLLS
X67117_7331..8395            ID-IENEITDFFNKMKDTLPAKDSKWLNPTCIFGGTMNNMAAIGEPFSAKCPPIEDSLLS
AY315857_98..1165            ID-IENEITDFFNKMKDTLPAKDSKWLNPTCIFGGTMNNMAAIGEPFSAKCPPIEDSLLS
AY315863_159..1226           ID-IENEITDFFNKMKDTLPAKDSKWLNPTCIFGGTMNNMAAIGEPFSAKCPPIEDSLLS
AY315875_161..1228           ID-IENEITDFFNKMKDILPTKDSKWLNPACMFGGTTNDMAAIGEPFSAKCPPIEDSLLS
AF438165_184551..185618      ID-IENEITDFFNKMKDILPTKDSKWLNPACMFGGTTNDMAAIGEPFSAKCPPIEDSLLS
AY009089_182695..183762      ID-IENEITDFFNKMKDILPTKDSKWLNPACMFGGTTNDMAAIGEPFSAKCPPIEDSLLS
AY315874_162..1229           ID-IENEITDFFNKMKDILPTKDSKWLNPACMFGGTTNDMAAIGEPFSAKCPPIEDSLLS
AY315878_111..1178           ID-IENEITDFFNKMKDILPTKDSKWLNPACMFGGTTNDMAAIGEPFSAKCPPIEDSLLS
AY315876_162..1229           ID-IENEITDFFNKMKDILPTKDSKWLNPACMFGGTTNDMAAIGEPFSAKCPPIEDSLLS
AY315877_161..1228           ID-IENEITDFFNKMKDILPTKDSKWLNPACMFGGTTNDMAAIGEPFSAKCPPIEDSLLS
AY315854_154..1221           ID-IENEITEFFNKMKDTLPAKDSKWLNPACMFGGTMNDMAALGEPFSAKCPPIEDSLLS
AY315844_154..1221           ID-IENEITEFFNKMKDTLPAKDSKWLNPACMFGGTMNDMAALGEPFSAKCPPIEDSLLS
AY315848_164..1243           ID-IENEITEFFNKMRDTLPAKDSKWLNPACMFGGTMNDMAAIGEPFSAKCPPIEDSLLS
AY315847_163..1230           ID-IENEITEFFNKMKDTLPAKDSKWLNPACMFGGTMNDMAAIGEPFSAKCPPIEDSLLS
AY315838_161..1228           ID-IENEITEFFNKMKDTLPAKDSKWLNPACMFGGTMNDMAAIGEPFSAKCPPIEDSLLS
AY315840_139..1212           ID-IENEITEFFNKMKDTLPAKDSKWLNPACMFGGTMNDMAAIGEPFSAKCPPIEDSLLS
AY315851_161..1228           ID-IENEITEFFNKMKDTLPAKDSKWLNPACMFGGTMNDMAAIGEPFSAKCPPIEDSLLS
AY315853_163..1230           ID-IENEITEFFNKMKDTLPAKDSKWLNPACMFGGTMNDMAAIGEPFSAKCPPIEDSLLS
AY315843_164..1237           ID-IENEITEFFNKMKDTLPAKDSKWLNPACMFGGTMNDMAAIGEPFSAKCPPIEDSLLS
AY315839_155..1228           ID-IENEITEFFNKMKDTLPAKDSKWLNPACMFGGTMNDMAAIGEPFSAKCPPIEDSLLS
AY315850_164..1231           ID-IENEITEFFNKMKDTLPAKDSKWLNPACMFGGTMNDMAAIGEPFSAKCPPIEDSLLS
AY315849_163..1230           ID-IENEITEFFNKMKDTLPAKDSKWLNPACMFGGTMNDMAAIGEPFSAKCPPIEDSLLS
DQ011157_175917..176981      ID-IENEITEFFNKMRDTLPAKDSKWLNPVCMFGGTMNDMAALGEPFSAKCPPIEDSLLS
DQ011153_175917..176981      ID-IENEITEFFNKMRDTLPAKDSKWLNPVCMFGGTMNDMAALGEPFSAKCPPIEDSLLS
AF380138_174203..175261      ID-IENEITEFFNKMRDTLPAKDSKWLNPVCMFGGTMNDMAALGEPFSAKCPPIEDSLLS
DQ011155_174313..175371      ID-IENEITEFFNKMRDTLPAKDSKWLNPVCMFGGTMNDMAALGEPFSAKCPPIEDSLLS
DQ011154_174391..175449      ID-IENEITEFFNKMRDTLPAKDSKWLNPVCMFGGTMNDMAALGEPFSAKCPPIEDSLLS
AY315881_93..1151            ID-IENEITEFFNKMRDTLPAKDSKWLNPVCMFGGTMNDMAALGEPFSAKCPPIEDSLLS
AY315879_154..1212           ID-IENEITEFFNKMRDTLPAKDSKWLNPVCMFGGTMNDMAALGEPFSAKCPPIEDSLLS
AY315880_102..1160           ID-IENEITEFFNKMRDTLPAKDSKWLNPVCMFGGTMNDMAALGEPFSAKCPPIEDSLLS
AY315882_102..1160           ID-IENEITEFFNKMRDTLPAKDSKWLNPVCMFGGTMNDMAALGEPFSAKCPPIEDSLLS
AY741551_176361..177419      ID-IENEITEFFNKMRDTLPAKDSKWLNPVCMFGGTMNDMAALGEPFSAKCPPIEDSLLS
AY753185_176615..177673      ID-IENEITEFFNKMRDTLPAKDSKWLNPVCMFGGTMNDMAALGEPFSAKCPPIEDSLLS
AY315883_102..1160           ID-IENEITEFFNKMRDTLPAKDSKWLNPVCMFGGTMNDMAALGEPFSAKCPPIEDSLLS
AY603973_176352..177410      ID-IENEITEFFNKMRDTLPAKDSKWLNPVCMFGGTMNDMAALGEPFSAKCPPIEDSLLS
DQ011156_176853..177911      ID-IENEITEFFNKMRDTLPAKDSKWLNPVCMFGGTMNDMAALGEPFSAKCPPIEDSLLS
AY315852_152..1216           ID-IENEITEFFNKMRDTLPAKDSKWLNPACMFGGTMSNMAAIGEPFSAKCPPIEDSLLS
AY315845_152..1216           ID-IENEITEFFNKMRDTLPAKDSKWLNPACMFGGTMSNMAAIGEPFSAKCPPIEDSLLS
AY315846_90..1154            ID-IENEITEFFNKMRDTLPAKDSKWLNPACMFGGTMSNMAAIGEPFSAKCPPIEDSLLS
AY315833_163..1224           ID-IENEITEFFNKMRDTLPAKDSKWLNPACMFGGTMNDMAALGEPFSAKCPPIEDSLLS
M35027_178145..179206        ID-IENEITEFFNKMRDTLPAKDSKWLNPACMFGGTMNDMATLGEPFSAKCPPIEDSLLS
AY603355_160209..160913      ID-IENEITEFFNKMRDTLPAKDSKWLNPACMFGGTMNDIAALGEPFSAKCPPIEDSLLS
AF261890_1..947              ---IENEITEFFNKMRDTLPAKDSKWLNPACMFGGTMNDIAALGEPFSAKCPPIEDSLLS
AY500816_1..1062             ID-IENEITEFFNKMRDTLPAKDSKWLNPACMFGGTMNDIAALGEPFSAKCPPIEDSLLS
AY484669_184032..185087      ID-IENEITEFFNKMRDTLPAKDSKWLNPACMFGGTMNDIAALGEPFSAKCPPIEDSLLS
AY315828_164..1219           ID-IENEITEFFNKMRDTLPAKDSKWLNPACMFGGTMNDIAALGEPFSAKCPPIEDSLLS
AY315834_164..1219           ID-IENEITEFFNKMRDTLPAKDSKWLNPACMFGGTMNDIAALGEPFSAKCPPIEDSLLS
D90076_382..1437             ID-IENEITEFFNKMRDTLPAKDSKWLNPACMFGGTMNDIAALGEPFSAKCPPIEDSLLS
AY315835_163..1224           ID-IENEITEFFNKMRDTLPAKDSKWLNPACMFGGTMNDIAALGEPFSAKCPPIEDSLLS
A19579_121..1176             ID-IENEITEFFNKMRDTLPAKDSKWLNPACMFGGTMNDIAALGEPFSAKCPPIEDSLLS
D11079_37086..38141          ID-IENEITEFFNKMRDTLPAKDSKWLNPACMFGGTMNDIAALGEPFSAKCPPIEDSLLS
AY243312_179102..180157      ID-IENEITEFFNKMRDTLPAKDSKWLNPACMFGGTMNDIAALGEPFSAKCPPIEDSLLS
D01019_121..1176             ID-IENEITEFFNKMRDTLPAKDSKWLNPACMFGGTMNDIAALGEPFSAKCPPIEDSLLS
AY313848_181969..183030      ID-IENEITEFFNKMRDTLPAKDSKWLNPACMFGGTMNDIAALGEPFSAKCPPIEDSLLS
AY500815_1..1068             ID-IENEITEFFNKMRDTLPAKDSKWLNPACMFGGTMNDIAALGEPFSAKCPPIEDSLLS
AY315831_164..1225           ID-IENEITEFFNKMRDTLPAKDSKWLNPACMFGGTMNDIAALGEPFSAKCPPIEDSLLS
AF095689_178795..179856      ID-IENEITEFFNKMRDTLPAKDSKWLNPACMFGGTMNDIAALGEPFSAKCPPIEDSLLS
AY315832_164..1219           ID-IENEITEFFNKMRDTLPAKDSKWLNPACMFGGTMNDIAALGEPFSAKCPPIEDSLLS
AY315829_164..1219           ID-IENEITEFFNKMRDTLPAKDSKWLNPACMFGGTMNDIAALGEPFSAKCPPIEDSLLS
AY315830_164..1219           ID-IENEITEFFNKMRDTLPAKDSKWLNPACMFGGTMNDIAALGEPFSAKCPPIEDSLLS
DQ377945_184454..185251      ID-IENEITEFFNKMRDTLPAKDSKWLNPACMFGGTMNDIAALGEPFSAKCPPIEDSLLS
AJ269556_72..869             ID-IENEITEFFNKMRDTLPAKDSKWLNPACMFGGTMNDIAALGEPFSAKCPPIEDSLLS
AY313847_181885..182682      ID-IENEITEFFNKMRDTLPAKDSKWLNPACMFGGTMNDMATLGEPFSAKCPPIEDSLLS
AY315842_92..1150            ID-IENEITEFFNKMRDTLPAKDSKWLNPACMFGGTMNDMAALGEPFSAKCPPIEDSLLS
AF482758_197945..199045      ID-IENEITEFFNKMRDTLPAKDSKWLNPACMFGGTMNDMAALGEPFSAKCPPIEDSLLS
AY315837_153..1211           ID-IENEITEFFNKMRDTLPAKDSKWLNPACMFGGTMNDMAALGEPFSAKCPPIEDSLLS
AY315836_153..1211           ID-IENEITEFFNKMRDTLPAKDSKWLNPACMFGGTMNDMAALGEPFSAKCPPIEDSLLS
AY315841_153..1211           ID-IENEITEFFNKMRDTLPAKDSKWLNPACMFGGTMNDMAALGEPFSAKCPPIEDSLLS
AY689437_142021..142308      IN-LENDLIELYNGYKGSLIENLKIVINESCLFIGEDNKFATNKELLGLTCPINKDRLLG
AY689436_138920..139969      IN-LENDLIELYNGYKGLLSEHLKTVINESCLFVGEDTKFATNKELLRLTCPITKDRLLG
AY689437_142418..143050      AD----------------------------------------------------------
                                                                                         

AF170726_131699..132235      ALYDLVEG-SYTVRWERETEDDVESV-----DPKLVKGTLLYLQPNASSIGT---YLCTL
AJ293568_127745..128800      WKY--MNRSEYTVTWKNISNS-TEYN-----NTRIENNMLMFF--PFYNLQAGSKYLCTV
AY077835_127500..128579      WPY--MEKDDYEIKWEVVHNYTKKSINNNTSNYLIEDGKLLIL--KANLNTLNSKYLCTI
AY077836_127564..128643      WPY--MEKDDYEIKWEVVHNYTKKSINNNTSNYLIEDGKLLIL--KANLNTLNSKYLCTI
AY077832_127833..128912      WPY--MEKDDYEIKWEVVRNYTKKSINNNTNNYLIEDGKLLIL--KANLNTLNSKYLCTI
AY077833_127808..128887      WPY--MEKDDYEIKWEVVRNYTKKSINNNTNNYLIEDGKLLIL--KANLNTLNSKYLCTI
AY077834_127612..128691      WPY--MEKDDYEIKWEVVRNYTKKSINNNTNNYLIEDGKLLIL--KANLNTLNSKYLCTI
AF409137_128334..129416      WPY--MEKDDYEIKWEVVRNYTKKSINNNTNNYLIEDGKLLIL--KANLNTLNSKYLCTI
AF325528_128323..129405      WPY--MEKDDYEIKWEVVRNYTKKSINNNTNNYLIEDGKLLIL--KANLNTLNSKYLCTI
AF409138_128133..129215      WPY--MEKDDYEIKWEVVRNYTKKSINNNTNNYLIEDGKLLIL--KTNLNTLNSKYLCTI
AF410153_126727..127761      QKY----H-NYTILWKKLGERSSRLL--------NTHGSIFLDFFPYKSELRGSVYECMI
AY315884_153..1229           HRY--NDK-DNVVNWEKIGKT-RRPL-----NRRVKNGDLWIA--NYTSNDSHRRYLCTV
AY315885_153..1229           HRY--NDK-DNVVNWEKIGKT-RRPL-----NRRVKNGDLWIA--NYTSNDSHRRYLCTV
AF012825_187856..188932      HRY--NDK-DNVVNWEKIGKT-RRPL-----NRRVKNGDLWIA--NYTSNDSHRRYLCTV
AJ319804_1..1077             HRY--NDK-DNVVNWEKIGKT-RRPL-----NRRVKNGDLWIA--NYTSNDSHRRYLCTV
AJ319805_1..1077             HRY--NDK-DNVVNWEKIGKT-RRPL-----NRRVKNGDLWIA--NYTSNDSHRRYLCTV
X94355_197426..198481        HRY----K-DYVVNWEKIGKT-RRPL-----NRRVKNGDLWIA--NYTSNDSRRRYLCTV
AY315873_159..1211           RRY--INK-DNVVNWEKIGKT-RRPL-----NRRVKNGDLWIA--NYTSNDSHRMYLCTV
U18341_13307..14371          RRY--INK-DNVVNWEKIGKT-RRPL-----NRRVKNGDLWIA--NYTSNDSHRMYLCTV
Y16780_169282..170349        RRY--INK-DNVVNWEKIGKT-RRPL-----NRRVKNGDLWIA--NYTSNDSHRMYLCTV
U18339_13858..14925          RRY--INK-DNVVNWEKIGKT-RRPL-----NRRVKNGDLWIA--NYTSNDSHRMYLCTV
X72086_13869..14936          RRY--INK-DNVVNWEKIGKT-RRPL-----NRRVKNGDLWIA--NYTSNDSHRMYLCTV
AY315858_98..1165            RRY--INK-DNVVNWEKIGKT-RRPL-----NRRVKNGDLWIA--NYTSNDSHRMYLCTV
AY315859_98..1162            RRY--INK-DNVVNWEKIGKT-RRPL-----NRRVKNGDLWIA--NYTSNDSHRMYLCTV
AY315860_157..1221           RRY--INK-DNVVNWEKIGKT-RRPL-----NRRVKNGDLWIA--NYTSNDSHRMYLCTV
AY315872_157..1221           RRY--INK-DNVVNWEKIGKT-RRPL-----NRRVKNGDLWIA--NYTSNDSHRMYLCTV
AY315868_159..1223           RRY--INK-DNVVNWEKIGKT-RRPL-----NRRVKNGDLWIA--NYTSNDSHRMYLCTV
AY315855_98..1162            RRY--INK-DNVVNWEKIGKT-RRPL-----NRRVKNGDLWIA--NYTSNDSHRMYLCTV
AY315861_157..1221           RRY--INK-DNVVNWEKIGKT-RRPL-----NRRVKNGDLWIA--NYTSNDSHRMYLCTV
AY315871_159..1223           RRY--INK-DNVVNWEKIGKT-RRPL-----NRRVKNGDLWIA--NYTSNDSHRMYLCTV
AY315870_159..1223           RRY--INK-DNVVNWEKIGKT-RRPL-----NRRVKNGDLWIA--NYTSNDSHRMYLCTV
X69198_167564..168628        RRY--INK-DNVVNWEKIGKT-RRPL-----NRRVKNGDLWIA--NYTSNDSHRMYLCTV
AY315866_156..1220           RRY--INK-DNVVNWEKIGKT-RRPL-----NRRVKNGDLWIA--NYTSNDSHRMYLCTV
L22579_167647..168711        RRY--INK-DNVVNWEKIGKT-RRPL-----NRRVKNGDLWIA--NYTSNDSHRMYLCTV
AY315869_159..1223           RRY--INK-DNVVNWEKIGKT-RRPL-----NRRVKNGDLWIA--NYTSNDSHRMYLCTV
AY315865_159..1223           RRY--INK-DNVVNWEKIGKT-RRPL-----NRRVKNGDLWIA--NYTSNDSHRMYLCTV
AY315867_158..1222           RRY--INK-DNVVNWEKIGKT-RRPL-----NRRVKNGDLWIA--NYTSNDSHRMYLCTV
AY315856_159..1223           RRY--INK-DNVVNWEKIGKT-RRPL-----NRRVKNGDLWIA--NYTSNDSHRMYLCTV
AY315862_159..1223           RRY--INK-DNVVNWEKIGKT-RRPL-----NRRVKNGDLWIA--NYTSNDSHRMYLCTV
AY315864_159..1223           RRY--INK-DNVVNWEKIGKT-RRPL-----NRRVKNGDLWIA--NYTSNDSHRMYLCTV
X67117_7331..8395            RRY--INK-DNVVNWEKIGKT-RRPL-----NRRVKNGDLWIA--NYTSNDSHRMYLCTV
AY315857_98..1165            RRY--INK-DNVVNWEKIGKT-RRPL-----NRRVKNGDLWIA--NYTSNDSHRMYLCTV
AY315863_159..1226           RRY--INK-DNVVNWEKIGKT-RRPL-----NRRVKNGDLWIA--NYTSNDSHRMYLCTV
AY315875_161..1228           HRY--KNK-DNVVNWEKIGKT-KRPL-----NRRVKNGDLWIA--NYTSNDSRRRYLCTA
AF438165_184551..185618      HRY--KNK-DNVVNWEKIGKT-KRPL-----NRRVKNGDLWIA--NYTSNDSRRRYLCTA
AY009089_182695..183762      HRY--KNK-DNVVNWEKIGKT-KRPL-----NRRVKNGDLWIA--NYTSNDSRRRYLCTA
AY315874_162..1229           HRY--KNK-DNVVNWEKIGKT-KRPL-----NRRVKNGDLWIA--NYTSNDSRRRYLCTA
AY315878_111..1178           HRY--KNK-DNVVNWEKIGKT-KRPL-----NRRVKNGDLWIA--NYTSNDSRRRYLCTA
AY315876_162..1229           HRY--KNK-DNVVNWEKIGKT-KRPL-----NRRVKNGDLWIA--NYTSNDSRRRYLCTA
AY315877_161..1228           HRY--KNK-DIVVNWEKIGKT-KRPL-----NRRVKNGDLWIA--NYTSNDSRRRYLCTA
AY315854_154..1221           HRY--KDK-DNVVNWEKIGKT-RRPL-----NRRVKNGDLWIA--NYTSNDSRRRYLCTV
AY315844_154..1221           HRY--KDK-DNVVNWEKIGKT-RRPL-----NRRVKNGDLWIA--NYTSNDSRRRYLCTV
AY315848_164..1243           HRY--KNK-DNVVNWEKIGKT-RRPL-----NRRVKNGDLWIA--NYTSNDSRRRYLCTV
AY315847_163..1230           HRY--KDK-DNVVNWEKIGKT-RRPL-----NRRVKNGDLWIA--NYTSNDSRRRYLCTV
AY315838_161..1228           HRY--KDK-DNVVNWEKIGKT-RRPL-----NRRVKNGDLWIA--NYTSNDSRRRYLCTV
AY315840_139..1212           HRY--KDK-DNVVNWEKIGKT-RRPL-----NRRVKNGDLWIA--NYTSNDSRRRYLCTV
AY315851_161..1228           HRY--KDK-DNVVNWEKIGKT-RRPL-----NRRVKNGDLWIA--NYTSNDSRRRYLCTV
AY315853_163..1230           HRY--KDK-DNVVNWEKIGKT-RRPL-----NRRVKNGDLWIA--NYTSNDSRRRYLCTV
AY315843_164..1237           HRY--KDK-DNVVNWEKIGKT-RRPL-----NRRVKNGDLWIA--NYTSNDSRRRYLCTV
AY315839_155..1228           HRY--KDK-DNVVNWEKIGKT-RRPL-----NRRVKNGDLWIA--NYTSNDSRRRYLCTV
AY315850_164..1231           HRY--KDK-DNVVNWEKIGKT-RRPL-----NRRVKNGDLWIA--NYTSNDSRRRYLCTV
AY315849_163..1230           HRY--KDK-DNVVNWEKIGKT-RRPL-----NRRVKNGDLWIA--NYTSNDSRRRYLCTV
DQ011157_175917..176981      HRY----K-DYVVKWERLEKN-RRRQ---VSNKRVKHGDLWIA--NYTSKFSNRRYLCTV
DQ011153_175917..176981      HRY----K-DYVVKWERLEKN-RRRQ---VSNKRVKHGDLWIA--NYTSKFSNRRYLCTV
AF380138_174203..175261      HRY----K-DYVVKWERLEKN-RRRQ---VSNKRVKHGDLWIA--NYTSKFSNRRYLCTV
DQ011155_174313..175371      HRY----K-DYVVKWERLEKN-RRRQ---VSNKRVKHGDLWIA--NYTSKFSNRRYLCTV
DQ011154_174391..175449      HRY----K-DYVVKWERLEKN-RRRQ---VSNKRVKHGDLWIA--NYTSKFSNRRYLCTV
AY315881_93..1151            HRY----K-DYVVKWERLEKN-RRRQ---VSNKRVKHGDLWIA--NYTSKFSNRRYLCTV
AY315879_154..1212           HRY----K-DYVVKWERLEKN-RRRQ---VSNKRVKHGDLWIA--NYTSKFSNRRYLCTV
AY315880_102..1160           HRY----K-DYVVKWERLEKN-RRRQ---VSNKRVKHGDLWIA--NYTSKFSNRRYLCTV
AY315882_102..1160           HRY----K-DYVVKWERLEKN-RRRQ---VSNKRVKHGDLWIA--NYTSKFSNRRYLCTV
AY741551_176361..177419      HRY----K-DYVVKWERLEKN-RRRQ---VSNKRVKHGDLWIA--NYTSKFSNRRYLCTV
AY753185_176615..177673      HRY----K-DYVVKWERLEKN-RRRQ---VSNKRVKHGDLWIA--NYTSKFSNRRYLCTV
AY315883_102..1160           HRY----K-DYVVKWERLEKN-RRRQ---VSNKRVKHGDLWIA--NYTSKFSNRRYLCTV
AY603973_176352..177410      HRY----K-DYVVKWERLEKN-RRRQ---VSNKRVKHGDLWIA--NYTSKFSNRRYLCTV
DQ011156_176853..177911      HRY----K-DYVVKWERLEKN-RRRQ---VSNKRVKHGDLWIA--NYTSKFSNRRYLCTV
AY315852_152..1216           DRY----K-DYVVKWERLEKN-RRQQ---ISNRRVKNGDLWIA--NYTSKFSNRRYLCTV
AY315845_152..1216           DRY----K-DYVVKWERLEKN-RRQQ---ISNRRVKNGDLWIA--NYTSKFSNRRYLCTV
AY315846_90..1154            DRY----K-DYVVKWERLEKN-RRQQ---ISNRRVKNGDLWIA--NYTSKFSNRRYLCTV
AY315833_163..1224           HRY----K-DYVVKWERLEKN-RRRQ---VSNKRVKHGDLWIA--NYTSKFSNRRYLCTV
M35027_178145..179206        HRY----K-DYVVKWERLEKN-RRRQ---VSNKRVKHGDLWIA--NYTSKFSNRRYLCTV
AY603355_160209..160913      HRY----K-DYVVKWERLEKN-RRRQ---VSNKRVKHGDLWIA--NYTSKFSNRRYLCTV
AF261890_1..947              HRY----K-DYVVKWERLEKN-RRRQ---VSNKRVRHGDLWIA--NYTSKFSNRRYLCTV
AY500816_1..1062             HRY----K-DYVVKWERLEKN-RRRQ---VSNKRVKHGDLWIA--NYTSKFSNRRYLCTV
AY484669_184032..185087      HRY----K-DYVVKWERLEKN-RRRQ---VSNKRVKHGDLWIA--NYTSKFSNRRYLCTV
AY315828_164..1219           HRY----K-DYVVKWERLEKN-RRRQ---VSNKRVKHGDLWIA--NYTSKFSNRRYLCTV
AY315834_164..1219           HRY----K-DYVVKWERLEKN-RRRQ---VSNKRVKHGDLWIA--NYTSKFSNRRYLCTV
D90076_382..1437             HRY----K-DYVVKWERLEKN-RRRQ---VSNKRVKHGDLWIA--NYTSKFSNRRYLCTV
AY315835_163..1224           HRY----K-DYVVKWERLEKN-RRRQ---VSNKRVKHGDLWIA--NYTSKFSNRRYLCTV
A19579_121..1176             HRY----K-DYVVKWERLEKN-RRRQ---VSNKRVKHGDLWIA--NYTSKFSNRRYLCTV
D11079_37086..38141          HRY----K-DYVVKWERLEKN-RRRQ---VSNKRVKHGDLWIA--NYTSKFSNRRYLCTV
AY243312_179102..180157      HRY----K-DYVVKWERLEKN-RRRQ---VSNKRVKHGDLWIA--NYTSKFSNRRYLCTV
D01019_121..1176             HRY----K-DYVVKWERLEKN-RRRQ---VSNKRVKHGDLWIA--NYTSKFSNRRYLCTV
AY313848_181969..183030      HRY----K-DYVVKWERLEKN-RRRQ---VSNKRVKHGDLWIA--NYTSKFSNRRYLCTV
AY500815_1..1068             HRY----K-DYVVKWERLEKN-RRRQ---VSNKRVKHGDLWIA--NYTSKFSNRRYLCTV
AY315831_164..1225           HRY----K-DYVVKWERLEKN-RRRQ---VSNKRVKHGDLWIA--NYTSKFSNRRYLCTV
AF095689_178795..179856      HRY----K-DYVVKWERLEKN-RRRQ---VSNKRVKHGDLWIA--NYTSKFSNRRYLCTV
AY315832_164..1219           HRY----K-DYVVKWERLEKN-RRRQ---VSNKRVKHGDLWIA--NYTSKFSNRRYLCTV
AY315829_164..1219           HRY----K-DYVVKWERLEKN-RRRQ---VSNKRVKHGDLWIA--NYTSKFSNRRYLCTV
AY315830_164..1219           HRY----K-DYVVKWERLEKN-RRRQ---VSNKRVKHGDLWIA--NYTSKFSNRRYLCTV
DQ377945_184454..185251      HRY----K-DYVVKWERLEKN-RRRQ---VSNKRVKHGDLWIA--NYTSKFSNRRYLCTV
AJ269556_72..869             HRY----K-DYVVKWERLEKN-RRRQ---VSNKRVKHGDLWIA--NYTSKFSNRRYLCTV
AY313847_181885..182682      HRY----K-DYVVKWERLEKN-RRRQ---VSNKRVKHGDLWIA--NYTSKFSNRRYLCTV
AY315842_92..1150            HRY----K-DYVVKWERLEKN-RRRQ---VSNKRVKHGDLWIA--NYTSKFSNRRYLCTV
AF482758_197945..199045      HRY----K-DYVVKWERLEKN-RRQQ---ISNRRVKHGDLWIA--NYTSKFSNRRYLCTV
AY315837_153..1211           HRY----K-DYVVKWERLEKN-RRQQ---ISNRRVKHGDLWIA--NYTSKFSNRRYLCTV
AY315836_153..1211           HRY----K-DYVVKWERLEKN-RRQQ---ISNRRVKHGDLWIA--NYTSKFSNRRYLCTV
AY315841_153..1211           HRY----K-DYVVKWERLEKN-RRQQ---ISNRRVKHGDLWIA--NYTSKFSNRRYLCTV
AY689437_142021..142308      FVQ---NKNNYDVKWETISYH---------------------------------------
AY689436_138920..139969      FVT--QNKNNYDVMWETISYNVTSPY---ISNSNIDDQNLILI--PYNESIHGDTFLCTV
AY689437_142418..143050      ------------------------------------------------------------
                                                                                         

AF170726_131699..132235      HDN-RGMCYQSVAH--VIRRPKMQC-----------------------------------
AJ293568_127745..128800      STNK--SCDQSVVIVKNSFYSN-NCMLSEAKE---NDNF--EIYCGILHAKH-NTIKWFK
AY077835_127500..128579      TKKQNNDCDQSIVR-LFRYRNK-NC-----YKLNGLKGENIVIECGVRHIE-YDTVEWYK
AY077836_127564..128643      TKKQNNDCDQSIVR-LFRYRNK-NC-----YKLNGLKGENIVIECGVRHIE-YDTVEWYK
AY077832_127833..128912      TRKRDNDCDQSIVR-LSRYRNK-NC-----YKLNGLKGRNIVIECGVSHVE-YDTVEWYK
AY077833_127808..128887      TRKRDNDCDQSIVRLSRYRNK--NC-----YKLNGLKGRNIVIECGVSHVE-YDTVEWYK
AY077834_127612..128691      TRKRDNDCDQSIVRLSRYRNK--NC-----YKLNGLKGRNIVIECGVSHVE-YDTVEWYK
AF409137_128334..129416      TRKRDNDCDQSIVRLSRYRNK--NC-----YKLNGLKGRNIVIECGVRHVE-YDTVEWYK
AF325528_128323..129405      TRKRDNDCDQSIVRLSRYRNKN--C-----YKLNGLKGRNIVIECGVRHVE-YDTVEWYK
AF409138_128133..129215      TRKRDNDCDQSIVQLSRYRNKN--C-----YKLNGLKGRNIVIECGVRHVE-YDTVEWYK
AF410153_126727..127761      IL--NNTCDQFILKLNDIRSNP-VC-YHNDYKVHTN----IEIFCNVINLQ-YDYITWYK
AY315884_153..1229           TTK-NGDCVQGIVR-SHIRKPP-SC-IPETYELGTHDKYGIDLYCGILYAKHYNNITWYK
AY315885_153..1229           TTK-NGDCVQGIVR-SHIRKPP-SC-IPETYELGTHDKYGIDLYCGILYAKHYNNITWYK
AF012825_187856..188932      TTK-NGDCVQGIVR-SHIRKPP-SC-IPETYELGTHDKYGIDLYCGILYAKHYNNITWYK
AJ319804_1..1077             TTK-NGDCVQGIVR-SHIRKPP-SC-IPETYELGTHDKYGIDLYCGILYAKHYNNITWYK
AJ319805_1..1077             TTK-NGECVQGIVR-SHIRKPP-SC-IPETYELGTHDKYGIDLYCGILYAKHYNNITWYK
X94355_197426..198481        TTK-NGDCVQGIVR-SHIRKPP-SC-IPKTYELGTHDKYGIDLYCGILYAKHYNNITWYK
AY315873_159..1211           ITK-NGDCIQGIVR-SHVRKPS-SC-IPEIYELGTHDKYGIDLYCGIIYAKHYNNITWYK
U18341_13307..14371          ITK-NGDCIQGIVR-SHVRKPS-SC-IPEIYELGTHDKYGIDLYCGIIYAKHYNNITWYK
Y16780_169282..170349        ITK-NGDCIQGIVR-SHVRKPS-SC-IPEIYELGTHDKYGIDLYCGIIYAKHYNNITWYK
U18339_13858..14925          ITK-NGDCIQGIVR-SHVRKPS-SC-IPEIYELGTHDKYGIDLYCGIIYAKHYNNITWYK
X72086_13869..14936          ITK-NGDCIQGIVR-SHVRKPS-SC-IPEIYELGTHDKYGIDLYCGIIYAKHYNNITWYK
AY315858_98..1165            ITK-NGDCIQGIVR-SHVRKPS-SC-IPEIYELGTHDKYGIDLYCGIIYAKHYNNITWYK
AY315859_98..1162            ITK-NGDCIQGIVR-SHVRKPS-SC-IPEIYELGTHDKYGIDLYCGIIYAKHYNNITWYK
AY315860_157..1221           ITK-NGDCIQGIVR-SHVRKPS-SC-IPEIYELGTHDKYGIDLYCGIIYAKHYNNITWYK
AY315872_157..1221           ITK-NGDCIQGIVR-SHVRKPS-SC-IPEIYELGTHDKYGIDLYCGIIYAKHYNNITWYK
AY315868_159..1223           ITK-NGDCIQGIVR-SHVRKPS-SC-IPEIYELGTHDKYGIDLYCGIIYAKHYNNITWYK
AY315855_98..1162            ITK-NGDCIQGIVR-SHVRKPS-SC-IPEIYELGTHDKYGIDLYCGIIYAKHYNNITWYK
AY315861_157..1221           ITK-NGDCIQGIVR-SHVRKPS-SC-IPEIYELGTHDKYGIDLYCGIIYAKHYNNITWYK
AY315871_159..1223           ITK-NGDCIQGIVR-SHVRKPS-SC-IPEIYELGTHDKYGIDLYCGIIYAKHYNNITWYK
AY315870_159..1223           ITK-NGDCIQGIVR-SHVRKPS-SC-IPEIYELGTHDKYGIDLYCGIIYAKHYNNITWYK
X69198_167564..168628        ITK-NGDCIQGIVR-SHVRKPS-SC-IPEIYELGTHDKYGIDLYCGIIYAKHYNNITWYK
AY315866_156..1220           ITK-NGDCIQGIVR-SHVRKPS-SC-IPEIYELGTHDKYGIDLYCGIIYAKHYNNITWYK
L22579_167647..168711        ITK-NGDCIQGIVR-SHVRKPS-SC-IPEIYELGTHDKYGIDLYCGIIYAKHYNNITWYK
AY315869_159..1223           ITK-NGDCIQGIVR-SHVRKPS-SC-IPEIYELGTHDKYGIDLYCGIIYAKHYNNITWYK
AY315865_159..1223           ITK-NGDCIQGIVR-SHVRKPS-SC-IPEIYELGTHDKYGIDLYCGIIYAKHYNNITWYK
AY315867_158..1222           ITK-NGDCIQGIVR-SHVRKPS-SC-IPEIYELGTHDKYGIDLYCGIIYAKHYNNITWYK
AY315856_159..1223           ITK-NGDCIQGIVR-SHVRKPS-SC-IPEIYELGTHDKYGIDLYCGIIYAKHYNNITWYK
AY315862_159..1223           ITK-NGDCIQGIVR-SHVRKPS-SC-IPEIYELGTHDKYGIDLYCGIIYAKHYNNITWYK
AY315864_159..1223           ITK-NGDCIQGIVR-SHVRKPS-SC-IPEIYELGTHDKYGIDLYCGIIYAKHYNNITWYK
X67117_7331..8395            ITK-NGDCIQGIVR-SHVRKPS-SC-IPEIYELGTHDKYGIDLYCGIIYAKHYNNITWYK
AY315857_98..1165            ITK-NGDCIQGIVR-SHVRKPS-SC-IPEIYELGTHDKYGIDLYCGIIYAKHYNNITWYK
AY315863_159..1226           ITK-NGDCIQGIVR-SHVRKPS-SC-IPEIYELGTHDKYGIDLYCGIIYAKHYNNITWYK
AY315875_161..1228           ITK-NGDCIQGIIR-SHVRKPS-SC-IPEIYELGTHDKYGIDLYCGIIYAKHYNNITWYK
AF438165_184551..185618      ITK-NGDCIQGIIR-SHVRKPS-SC-IPEIYELGTHDKYGIDLYCGIIYAKHYNNITWYK
AY009089_182695..183762      ITK-NGDCIQGIIR-SHVRKPS-SC-IPEIYELGTHDKYGIDLYCGIIYAKHYNNITWYK
AY315874_162..1229           ITK-NGDCIQGIIR-SHVRKPS-SC-IPEIYELGTHDKYGIDLYCGIIYAKHYNNITWYK
AY315878_111..1178           ITK-NGDCIQGIIR-SHVRKPS-SC-IPEIYELGTHDKYGIDLYCGIIYAKHYNNITWYK
AY315876_162..1229           ITK-NGDCIQGIIR-SHVRKPS-SC-IPEIYELGTHDKYGIDLYCGIIYAKHYNNITWYK
AY315877_161..1228           ITK-NGDCIQGIIR-SHVRKPS-SC-IPEIYELGTHDKYGIDLYCGIIYAKHYNNITWYK
AY315854_154..1221           ITK-NGDCIQGIVR-SHVRKPS-SC-IPEIYELGTHDKYGIELYCGILYANYYNNITWYK
AY315844_154..1221           ITK-NGDCIQGIVR-SHVRKPS-SC-IPEIYELGTHDKYGIELYCGILYANYYNNITWYK
AY315848_164..1243           ITK-NGDCIQGIVR-SHVRKPS-SC-IPEIYELGTHDKYGINLYCGILYAKHYNNITWYK
AY315847_163..1230           ITK-NGDCIQGIVR-SHVRKPS-SC-IPEIYELGTHDKYGIDLYCGIIYAKHYNNITWYK
AY315838_161..1228           ITK-NGDCIQGIVR-SHVRKPS-SC-IPEIYELGTHDKYGIDLYCGIIYAKHYNNITWYK
AY315840_139..1212           ITK-NGDCIQGIVR-SHVRKPS-SC-IPEIYELGTHDKYGIDLYCGIIYAKHYNNITWYK
AY315851_161..1228           ITK-NGDCIQGIVR-SHVRKPS-SC-IPEIYELGTHDKYGIDLYCGIIYAKHYNNITWYK
AY315853_163..1230           ITK-NGDCIQGIVR-SHVRKPS-SC-IPEIYELGTHDKYGIDLYCGIIYAKHYNNITWYK
AY315843_164..1237           ITK-NGDCIQGIVR-SHVRKPS-SC-IPEIYELGTHDKYGIDLYCGIIYAKHYNNITWYK
AY315839_155..1228           ITK-NGDCIQGIVR-SHVRKPS-SC-IPEIYELGTHDKYGIDLYCGIIYAKHYNNITWYK
AY315850_164..1231           ITK-NGDCIQGIVR-SHVRKPS-SC-IPEIYELGTHDKYGIDLYCGIIYAKHYNNITWYK
AY315849_163..1230           ITK-NGDCIQGIVR-SHVRKPS-SC-IPEIYELGTHDKYGIDLYCGIIYAKHYNNITWYK
DQ011157_175917..176981      TTK-NGDCVQGVVR-SHVWKPS-SC-IPKTYELGTYDKYGIDLYCGILYAKHYNNITWYK
DQ011153_175917..176981      TTK-NGDCVQGVVR-SHVWKPS-SC-IPKTYELGTYDKYGIDLYCGILYAKHYNNITWYK
AF380138_174203..175261      TTK-NGDCVQGVVR-SHVWKPS-SC-IPKTYELGTYDKYGIDLYCGILYAKHYNNITWYK
DQ011155_174313..175371      TTK-NGDCVQGVVR-SHVWKPS-SC-IPKTYELGTYDKYGIDLYCGILYAKHYNNITWYK
DQ011154_174391..175449      TTK-NGDCVQGVVR-SHVWKPS-SC-IPKTYELGTYDKYGIDLYCGILYAKHYNNITWYK
AY315881_93..1151            TTK-NGDCVQGVVR-SHVWKPS-SC-IPKTYELGTYDKYGIDLYCGILYAKHYNNITWYK
AY315879_154..1212           TTK-NGDCVQGVVR-SHVWKPS-SC-IPKTYELGTYDKYGIDLYCGILYAKHYNNITWYK
AY315880_102..1160           TTK-NGDCVQGVVR-SHVWKPS-SC-IPKTYELGTYDKYGIDLYCGILYAKHYNNITWYK
AY315882_102..1160           TTK-NGDCVQGVVR-SHVWKPS-SC-IPKTYELGTYDKYGIDLYCGILYAKHYNNITWYK
AY741551_176361..177419      TTK-NGDCVQGVVR-SHVWKPS-SC-IPKTYELGTYDKYGIDLYCGILYAKHYNNITWYK
AY753185_176615..177673      TTK-NGDCVQGVVR-SHVWKPS-SC-IPKTYELGTYDKYGIDLYCGILYAKHYNNITWYK
AY315883_102..1160           TTK-NGDCVQGVVR-SHVWKPS-SC-IPKTYELGTYDKYGIDLYCGILYAKHYNNITWYK
AY603973_176352..177410      TTK-NGDCVQGVVR-SHVWKPS-SC-IPKTYELGTYDKYGIDLYCGILYAKHYNNITWYK
DQ011156_176853..177911      TTK-NGDCVQGVVR-SHVWKPS-SC-IPKTYELGTYDKYGIDLYCGILYAKHYNNITWYK
AY315852_152..1216           TTK-NGDCVQGIVR-SHVWKPS-SC-IPEIYELGTHDKYGIDLYCGIIYAKHYNNITWYK
AY315845_152..1216           TTK-NGDCVQGIVR-SHVWKPS-SC-IPEIYELGTHDKYGIDLYCGIIYAKHYNNITWYK
AY315846_90..1154            TTK-NGDCVQGIVR-SHVWKPS-SC-IPEIYELGTHDKYGIDLYCGIIYAKHYNNITWYK
AY315833_163..1224           TTK-NGDCVQGIVR-SHIRKPP-SC-IPKTYELGTHDKYGIDLYCGILYAKHYNNITWYK
M35027_178145..179206        TTK-NGDCVQGIVR-SHIKKPP-SC-IPKTYELGTHDKYGIDLYCGILYAKHYNNITWYK
AY603355_160209..160913      TTK-NGDCVQGIVR-SHIKKPP-SC-IPKTYELGTHDKYGIDLYCGILYAKHYNNITWYK
AF261890_1..947              TTK-NGDCVQGIVR-SHIRKPP-SC-IPKTYELGTHDKYGIDLYCGILYAKHYNNITWYK
AY500816_1..1062             TTK-NGDCVQGIVR-SHIKKPP-SC-IPKTYELGTHDKYGIDLYCGILYAKHYNNITWYK
AY484669_184032..185087      TTK-NGDCVQGIVR-SHIKKPP-SC-IPKTYELGTHDKYGIDLYCGILYAKHYNNITWYK
AY315828_164..1219           TTK-NGDCVQGIVR-SHIKKPP-SC-IPKTYELGTHDKYGIDLYCGILYAKHYNNITWYK
AY315834_164..1219           TTK-NGDCVQGIVR-SHIKKPP-SC-IPKTYELGTHDKYGIDLYCGILYAKHYNNITWYK
D90076_382..1437             TTK-NGDCVQGIVR-SHIKKPP-SC-IPKTYELGTHDKYGIDLYCGILYAKHYNNITWYK
AY315835_163..1224           TTK-NGDCVQGIVR-SHIRKPP-SC-IPKTYELGTHDKYGIDLYCGILYAKHYNNITWYK
A19579_121..1176             TTK-NGDCVQGIVR-SHIRKPP-SC-IPKTYELGTHDKYGIDLYCGILYAKHYNNITWYK
D11079_37086..38141          TTK-NGDCVQGIVR-SHIRKPP-SC-IPKTYELGTHDKYGIDLYCGILYAKHYNNITWYK
AY243312_179102..180157      TTK-NGDCVQGIVR-SHIRKPP-SC-IPKTYELGTHDKYGIDLYCGILYAKHYNNITWYK
D01019_121..1176             TTK-NGDCVQGIVR-SHIRKPP-SC-IPKTYELGTHDKYGIDLYCGILYAKHYNNITWYK
AY313848_181969..183030      TTK-NGDCVQGIVR-SHIKKPP-SC-IPKTYELGTHDKYGIDLYCGILYAKHYNNITWYK
AY500815_1..1068             TTK-NGDCVQGIVR-SHIKKPP-SC-IPKTYELGTHDKYGIDLYCGILYAKHYNNITWYK
AY315831_164..1225           TTK-NGDCVQGIVR-SHIKKPP-SC-IPKTYELGTHDKYGIDLYCGILYAKHYNNITWYK
AF095689_178795..179856      TTK-NGDCVQGIVR-SHIKKPP-SC-IPKTYELGTHDKYGIDLYCGILYAKHYNNITWYK
AY315832_164..1219           TTK-NGDCVQGIVR-SHIKKPP-SC-IPKTYELGTHDKYGIDLYCGILYAKHYNNITWYK
AY315829_164..1219           TTK-NGDCVQGIVR-SHIKKPP-SC-IPKTYELGTHDKYGIDLYCGILYAKHYNNITWYK
AY315830_164..1219           TTK-NGDCVQGIVR-SHIKKPP-SC-IPKTYELGTHDKYGIDLYCGILYAKHYNNITWYK
DQ377945_184454..185251      TTK-NGDCVQGIVR-SHIKKPP-SC-IPKTYELGTHDKYGIDLYCGILYAKHYNNITWYK
AJ269556_72..869             TTK-NGDCVQGIVR-SHIRKPP-SC-IPKTYELGTHDKYGIDLYCGILYAKHYNNITWYK
AY313847_181885..182682      TTK-NGDCVQGIVR-SHIRKPP-SC-IPKTYELGTHDKYGIDLYCGILYAKHYNNITWYK
AY315842_92..1150            TTK-NGDCVQGIVR-SHVWKP--SC-IPQTYELGTHDKYGIELYCGILYANYYNNITWYK
AF482758_197945..199045      TTK-NGDCVQGIVR-SHVRKPS-SC-IPTTYELGTHDKYGIELYCGILYANYYNNITWYK
AY315837_153..1211           TTK-NGDCVQGIVR-SHVRKPS-SC-IPTTYELGTHDKYGIELYCGILYANHYNNITWYK
AY315836_153..1211           TTK-NGDCVQGIVR-SHVRKPS-SC-IPTTYELGTHDKYGIELYCGILYANYYNNITWYK
AY315841_153..1211           TTK-NGDCVQGIVR-SHVRKPS-SC-IPTTYELGTHDKYGIELYCGILYANYYNNITWYK
AY689437_142021..142308      ------------------------------------------------------------
AY689436_138920..139969      SYM--ELCFQSIIHIMKYSAMD-SCKKSDMSELSI----SVDLYCGILHYP-YTTIDWYK
AY689437_142418..143050      -----------------------RCKKSDISELSI----SIDVYCGILHYP-YTTIDWYK
                                                                                         

AF170726_131699..132235      ---------VKHAHTTSD------------------------------------------
AJ293568_127745..128800      EGKEITNNYKYYTKLGGYVKGINNVTYSDSGKYVCKGYYIDVLKNITYTAKRCVNLTVIP
AY077835_127500..128579      QNKT---SIIKLNNDGKKSIIIRNITKGDSGKYYCKGHYSKLNI--SYAISRCTYLSVFP
AY077836_127564..128643      QNKT---SIIKLNNDGKKSIIIRNITKGDSGKYYCKGHYSKLNI--SYAISRCTYLSVFP
AY077832_127833..128912      QNKT---SMIKLNNNSKKRIIIRNITKGDSGKYYCKGHYSKLNI--SYTISRCTYLSVFP
AY077833_127808..128887      QNKT---SMIKLNNNSKKRIIIRNITKGDSGKYYCKGHYSKLNI--SYTISRCTYLSVFP
AY077834_127612..128691      QNKT---SMIKLNNNSKKRIIIRNITKGDSGKYYCKGHYSKLNI--SYTISRCTYLSVFP
AF409137_128334..129416      QNKT---SIIKLNNDSKRRIIIRNITKGDSGKYYCKGHYSKLNI--SYTISRCTYLSVFS
AF325528_128323..129405      QNKT---SIIKLNNDSKRRIIIRNITKGDSGKYYCKGHYSKLNI--SYTISRCTYLSVFS
AF409138_128133..129215      QNKT---SIIKLNNDSKRRIILRNITKGDSGKYYCKGHYSKLNI--SYTISRCTYLSVFP
AF410153_126727..127761      NNSEIIIDGYKYSNQSRRLL-VYNTTYNDSGIYYCNAY--TTHGKNTYISRRCSSVSIHS
AY315884_153..1229           NNQELIIDGTKYSQSGQNLI-IHNPELEDSGRYDCYVHYDDVRIKNDIVVSRCKILTVIP
AY315885_153..1229           NNQELIIDGTKYSQSGQNLI-IHNPELEDSGRYDCYVHYDDVRIKNDIVVSRCKILTVIP
AF012825_187856..188932      NNQELIIDGTKYSQSGQNLI-IHNPELEDSGRYDCYVHYDDVRIKNDIVVSRCKILTVIP
AJ319804_1..1077             NNQELIIDGTKYSQSGQNLI-IHNPELEDSGRYDCYVHYDDVRIKNDIVVSRCKILTVIP
AJ319805_1..1077             NNQELIIDGTKYSQSGQNLI-IHNPELEDSGRYDCYVHYDDVRIKNDIVVSRCKILTVIP
X94355_197426..198481        DNKEINIDDIKYSQTGKELI-IHNPELEDSGRYDCYVHYDDVRIKNDIVVSRCKILTVIP
AY315873_159..1211           DNKEINIDDIKYSQTGKELI-IHNPALEDSGRYDCYVHYDDVRIKNDIVVSRCKILTVIP
U18341_13307..14371          DNKEINIDDIKYSQTGKELI-IHNPALEDSGRYDCYVHYDDVRIKNDIVVSRCKILTVIP
Y16780_169282..170349        DNKEINIDDIKYSQTGKELI-IHNPALEDSGRYDCYVHYDDVRIKNDIVVSRCKILTVIP
U18339_13858..14925          DNKEINIDDIKYSQTGKELI-IHNPALEDSGRYDCYVHYDDVRIKNDIVVSRCKILTVIP
X72086_13869..14936          DNKEINIDDIKYSQTGKELI-IHNPALEDSGRYDCYVHYDDVRIKNDIVVSRCKILTVIP
AY315858_98..1165            DNKEINIDDIKYSQTGKELI-IHNPALEDSGRYDCYVHYDDVRIKNDIVVSRCKILTVIP
AY315859_98..1162            DNKEINIDDIKYSQTGKELI-IHNPALEDSGRYDCYVHYDDVRIKNDIVVSRCKILTVIP
AY315860_157..1221           DNKEINIDDIKYSQTGKELI-IHNPALEDSGRYDCYVHYDDVRIKNDIVVSRCKILTVIP
AY315872_157..1221           DNKEINIDDIKYSQTGKELI-IHNPALEDSGRYDCYVHYDDVRIKNDIVVSRCKILTVIP
AY315868_159..1223           DNKEINIDDIKYSQTGKELI-IHNPALEDSGRYDCYVHYDDVRIKNDIVVSRCKILTVIP
AY315855_98..1162            DNKEINIDDIKYSQTGKELI-IHNPALEDSGRYDCYVHYDDVRIKNDIVVSRCKILTVIP
AY315861_157..1221           DNKEINIDDIKYSQTGKELI-IHNPALEDSGRYDCYVHYDDVRIKNDIVVSRCKILTVIP
AY315871_159..1223           DNKEINIDDIKYSQTGKELI-IHNPALEDSGRYDCYVHYDDVRIKNDIVVSRCKILTVIP
AY315870_159..1223           DNKEINIDDIKYSQTGKELI-IHNPALEDSGRYDCYVHYDDVRIKNDIVVSRCKILTVIP
X69198_167564..168628        DNKEINIDDIKYSQTGKELI-IHNPALEDSGRYDCYVHYDDVRIKNDIVVSRCKILTVIP
AY315866_156..1220           DNKEINIDDIKYSQTGKELI-IHNPALEDSGRYDCYVHYDDVRIKNDIVVSRCKILTVIP
L22579_167647..168711        DNKEINIDDIKYSQTGKELI-IHNPALEDSGRYDCYVHYDDVRIKNDIVVSRCKILTVIP
AY315869_159..1223           DNKEINIDDIKYSQTGKELI-IHNPALEDSGRYDCYVHYDDVRIKNDIVVSRCKILTVIP
AY315865_159..1223           DNKEINIDDIKYSQTGKELI-IHNPALEDSGRYDCYVHYDDVRIKNDIVVSRCKILTVIP
AY315867_158..1222           DNKEINIDDIKYSQTGKELI-IHNPALEDSGRYDCYVHYDDVRIKNDIVVSRCKILTVIP
AY315856_159..1223           DNKEINIDDIKYSQTGKELI-IHNPALEDSGRYDCYVHYDDVRIKNDIVVSRCKILTVIP
AY315862_159..1223           DNKEINIDDIKYSQTGKELI-IHNPALEDSGRYDCYVHYDDVRIKNDIVVSRCKILTVIP
AY315864_159..1223           DNKEINIDDIKYSQTGKELI-IHNPALEDSGRYDCYVHYDDVRIKNDIVVSRCKILTVIP
X67117_7331..8395            DNKEINIDDIKYSQTGKELI-IHNPALEDSGRYDCYVHYDDVRIKNDIVVSRCKILTVIP
AY315857_98..1165            DNKEINIDDIKYSQTGKELI-IHNPALEDSGRYDCYVHYDDVRIKNDIVVSRCKILTVIP
AY315863_159..1226           DNKEINIDDIKYSQTGKELI-IHNPALEDSGRYDCYVHYDDVRIKNDIVVSRCKILTVIP
AY315875_161..1228           DNKEINIDDIKYSQTGKELI-IHNPALEDSGRYDCYVHYAGVRIKNDIVVSRCKILTVTP
AF438165_184551..185618      DNKEINIDDIKYSQTGKELI-IHNPALEDSGRYDCYVHYDDVRIKNDIVVSRCKILTVTP
AY009089_182695..183762      DNKEINIDDIKYSQTGKELI-IHNPALEDSGRYDCYVHYDDVRIKNDIVVSRCKILTVTP
AY315874_162..1229           DNKEINIDDIKYSQTGKELI-IHNPALEDSGRYDCYVHYDDVRIKNDIVVSRCKILTVTP
AY315878_111..1178           DNKEINIDDIKYSQTGKELI-IHNPALEDSGRYDCYVHYDDVRIKNDIVVSRCKILTVTP
AY315876_162..1229           DNKEINIDDIKYSQTGKELI-IHNPALEDSGRYDCYVHYDDVRIKNDIVVSRCKILTVTP
AY315877_161..1228           DNKEINIDDIKYSQTGKELI-IHNPALEDSGRYDCYVHYDDVRIKNDIVVSRCKILTVTP
AY315854_154..1221           DNKEINIDGIKYSQTGKELI-IHNPELEDSGRYDCYVHYDDVRIKNDIVVSRCKILTVIP
AY315844_154..1221           DNKEINIDGIKYSQTGKELI-IHNPELEDSGRYDCYVHYDDVRIKNDIVVSRCKILTVIP
AY315848_164..1243           NNKEINIDDIKYSQTGKELI-IHNPALEDSGRYDCYVHYDDVRIKNDIVVSRCKILTVIP
AY315847_163..1230           DNKEINIDDIKYSQTGKELI-IHNPALEDSGRYDCYVHYDDVRIKNDIVVSRCKILTVIP
AY315838_161..1228           DNKEINIDDIKYSQTGKELI-IHNPALEDSGRYDCYVHYDDVRIKNDIVVSRCKILTVIP
AY315840_139..1212           DNKEINIDDIKYSQTGKELI-IHNPALEDSGRYDCYVHYDDVRIKNDIVVSRCKILTVIP
AY315851_161..1228           DNKEINIDDIKYSQTGKELI-IHNPALEDSGRYDCYVHYDDVRIKNDIVVSRCKILTVIP
AY315853_163..1230           DNKEINIDDIKYSQTGKELI-IHNPALEDSGRYDCYVHYDDVRIKNDIVVSRCKILTVIP
AY315843_164..1237           DNKEINIDDIKYSQTGKELI-IHNPALEDSGRYDCYVHYDDVRIKNDIVVSRCKILTVIP
AY315839_155..1228           DNKEINIDDIKYSQTGKELI-IHNPALEDSGRYDCYVHYDDVRIKNDIVVSRCKILTVIP
AY315850_164..1231           DNKEINIDDIKYSQTGKELI-IHNPALEDSGRYDCYVHYDDVRIKNDIVVSRCKILTVIP
AY315849_163..1230           DNKEINIDDIKYSQTGKELI-IHNPALEDSGRYDCYVHYDDVRIKNDIVVSRCKILTVIP
DQ011157_175917..176981      DNKEINIDDFKYSQAGKELI-IHNPELEDSGRYDCYVHYDDVRIKNDIVVSRCKILTVIP
DQ011153_175917..176981      DNKEINIDDFKYSQAGKELI-IHNPELEDSGRYDCYVHYDDVRIKNDIVVSRCKILTVIP
AF380138_174203..175261      DNKEINIDDFKYSQAGKELI-IHNPELEDSGRYDCYVHYDDVRIKNDIVVSRCKILTVIP
DQ011155_174313..175371      DNKEINIDDFKYSQAGKELI-IHNPELEDSGRYDCYVHYDDVRIKNDIVVSRCKILTVIP
DQ011154_174391..175449      DNKEINIDDFKYSQAGKELI-IHNPELEDSGRYDCYVHYDDVRIKNDIVVSRCKILTVIP
AY315881_93..1151            DNKEINIDDFKYSQAGKELI-IHNPELEDSGRYDCYVHYDDVRIKNDIVVSRCKILTVIP
AY315879_154..1212           DNKEINIDDFKYSQAGKELI-IHNPELEDSGRYDCYVHYDDVRIKNDIVVSRCKILTVIP
AY315880_102..1160           DNKEINIDDFKYSQAGKELI-IHNPELEDSGRYDCYVHYDDVRIKNDIVVSRCKILTVIP
AY315882_102..1160           DNKEINIDDFKYSQAGKELI-IHNPELEDSGRYDCYVHYDDVRIKNDIVVSRCKILTVIP
AY741551_176361..177419      DNKEINIDDFKYSQAGKELI-IHNPELEDSGRYDCYVHYDDVRIKNDIVVSRCKILTVIP
AY753185_176615..177673      DNKEINIDDFKYSQAGKELI-IHNPELEDSGRYDCYVHYDDVRIKNDIVVSRCKILTVIP
AY315883_102..1160           DNKEINIDDFKYSQAGKELI-IHNPELEDSGRYDCYVHYDDVRIKNDIVVSRCKILTVIP
AY603973_176352..177410      DNKEINIDDFKYSQAGKELI-IHNPELEDSGRYDCYVHYDDVRIKNDIVVSRCKILTVIP
DQ011156_176853..177911      DNKEINIDDFKYSQAGKELI-IHNPELEDSGRYDCYVHYDDVRIKNDIVVSRCKILTVIP
AY315852_152..1216           DNKEINIDDIKYSQTGKELI-IHNPALEDSGRYDCYVHYDDVRIKNDIVVSRCKILTVIP
AY315845_152..1216           DNKEINIDDIKYSQTGKELI-IHNPALEDSGRYDCYVHYDDVRIKNDIVVSRCKILTVIP
AY315846_90..1154            DNKEINIDDIKYSQTGKELI-IHNPALEDSGRYDCYVHYDDVRIKNDIVVSRCKILTVIP
AY315833_163..1224           DNKEINIDDIKYSQTGKKLI-IHNPELEDSGRYDCYVHYDDVRIKNDIVVSRCKILTVIP
M35027_178145..179206        DNKEINIDDIKYSQTGKELI-IHNPELEDSGRYDCYVHYDDVRIKNDIVVSRCKILTVIP
AY603355_160209..160913      DNKEINIDDIKYSQTGKKLI-IHNPELEDSGRYNCYVHYDDVRIKM--------------
AF261890_1..947              DNKEINIDDIKYSQTGKELI-IHNPELEDSGRYDCYVHYDDVRIKNDIVVSRCKILTVIP
AY500816_1..1062             DNKEINIDDIKYSQTGKKLI-IHNPELEDSGRYNCYVHYDDVRIKNDIVVSRCKILTVIP
AY484669_184032..185087      DNKEINIDDIKYSQTGKKLI-IHNPELEDSGRYNCYVHYDDVRIKNDIVVSRCKILTVIP
AY315828_164..1219           DNKEINIDDIKYSQTGKKLI-IHNPELEDSGRYNCYVHYDDVRIKNDIVVSRCKILTVIP
AY315834_164..1219           DNKEINIDDIKYSQTGKKLI-IHNPELEDSGRYNCYVHYDDVRIKNDIVVSRCKILTVIP
D90076_382..1437             DNKEINIDDIKYSQTGKKLI-IHNPELEDSGRYNCYVHYDDVRIKNDIVVSRCKILTVIP
AY315835_163..1224           DNKEINIDDIKYSQTGKELI-IHNPELEDSGRYDCYVHYDDVRIKNDIVVSRCKILTVIP
A19579_121..1176             DNKEINIDDIKYSQTGKELI-IHNPELEDSGRYDCYVHYDDVRIKNDIVVSRCKILTVIP
D11079_37086..38141          DNKEINIDDIKYSQTGKELI-IHNPELEDSGRYDCYVHYDDVRIKNDIVVSRCKILTVIP
AY243312_179102..180157      DNKEINIDDIKYSQTGKELI-IHNPELEDSGRYDCYVHYDDVRIKNDIVVSRCKILTVIP
D01019_121..1176             DNKEINIDDIKYSQTGKELI-IHNPELEDSGRYDCYVHYDDVRIKNDIVVSRCKILTVIP
AY313848_181969..183030      DNKEINIDDIKYSQTGKKLI-IHNPELEDSGRYDCYVHYDDVRIKNDIVVSRCKILTVIP
AY500815_1..1068             DNKEINIDDIKYSQTGKELI-IHNPELEDSGRYDCYVHYDDVRIKNDIVVSRCKILTVIP
AY315831_164..1225           DNKEINIDDIKYSQTGKELI-IHNPELEDSGRYDCYVHYDDVRIKNDIVVSRCKILTVIP
AF095689_178795..179856      DNKEINIDDIKYSQTGKELI-IHNPELEDSGRYDCYVHYDDVRIKNDIVVSRCKILTVIP
AY315832_164..1219           DNKEINIDDIKYSQTGKELI-IHNPELEDSGRYDCYVHYDDVRIKNDIVVSRCKILTVIP
AY315829_164..1219           DNKEINIDDIKYSQTGKELI-IHNPELEDSGRYDCYVHYDDVRIKNDIVVSRCKILTVIP
AY315830_164..1219           DNKEINIDDIKYSQTGKELI-IHNPELEDSGRYDCYVHYDDVRIKNDIVVSRCKILTVIP
DQ377945_184454..185251      DNKEINIDDIKYSQTGKKLI-IHNPELEDSGRYDCYVHYDDVRIKNDIVVSRCKILTVIP
AJ269556_72..869             DNKEINIDDIKYSQTGKKLI-IHNPELEDSGRYDCYVHYDDVRIKNDIVVSRCKILTVLP
AY313847_181885..182682      DNKEINIDDIKYSQTGKKLI-IHNPELEDSGRYDCYVHYDDVRIKNDIVVSRCKILTVIP
AY315842_92..1150            DNKEINIDGIKYSQTGKELI-IHNPELEDSGRYDCYVHYDDVRIKNDIVVSRCKILTVIP
AF482758_197945..199045      DNKEINIDGIKYSQTGKELI-IHNPELEDSGRYDCYVHYDDVRIKNDIVVSRCKILTVIP
AY315837_153..1211           DNKEINIDGIKYSQTGKELI-IHNPELEDSGRYDCYVHYDDVRIKNDIVVSRCKILTVIP
AY315836_153..1211           DNKEINIDGIKYSQTGKELI-IHNPELEDSGRYDCYVHYDDVRIKNDIVVSRCKILTVIP
AY315841_153..1211           DNKEINIDGIKYSQTGKELI-IHNPELEDSGRYDCYVHYDDVRIKNDIVVSRCKILTVIP
AY689437_142021..142308      ------------------II----------------------------------------
AY689436_138920..139969      DGKKLYIDNKKYSNNNKRFLTITNITHEDGGIYKCN-GYQDL---DNITYSTSRCIEVSI
AY689437_142418..143050      DGKKLYIDNKKYSNNNKLFLTITNITYEDAGIYKCN-GYQDI---DNITYSANRCIDISI
                                                                                         

AF170726_131699..132235      --------------------------SNL-----------------W-------------
AJ293568_127745..128800      NTYYDFFIVDIPNVTYAKNNKK----LEVNCTSFVDINSYDYILTSWLY-NGLYLP----
AY077835_127500..128579      LSHYEYELVYMPTIINVTIGKP----MTVNCSVRTKTNAYKYISTMWLDDKKLYVG----
AY077836_127564..128643      LSHYEYELVYMPTIINVTIGKP----MTVNCSVRTKTNAYKYISTMWLDDKKLYVG----
AY077832_127833..128912      LNYYKYELVYIPTIINVTIGEP----ITVNCSVRTKTNAYEYISAMWLDDKKLYVG----
AY077833_127808..128887      LNYYKYELVYIPTIINVTIGEP----ITVNCSVRTKTNAYEYISAMWLDDKKLYVG----
AY077834_127612..128691      LNYYKYELVYIPTIINVTIGEP----ITVNCSVRTKTNAYEYISAMWLDDKKLYVG----
AF409137_128334..129416      LSHYEYELVYMPTIINVTIGEP----MTVNCSVRTKANAYEYIGAMWLDDKKLYVG----
AF325528_128323..129405      LSHYEYELVYMPTIINVTIGEP----MTVNCSVRTKANAYEYIGAMWLDDKKLYVG----
AF409138_128133..129215      LSHYEYELVYMPTIINVTIGEP----MTVNCSVRTKANAYEYIGAMWLDDKKLYVG----
AF410153_126727..127761      HSYYDFYI---EHINNITYIDPDSENTQIYCKAISYSN-SSYILIYWEDEYGGYIYDNGI
AY315884_153..1229           SQDHRFKLILDPKI-NVTIGEP----ANITCTAVSTSLLVDDVLIDWENPSGWIIG----
AY315885_153..1229           SQDHRFKLILDPKI-NVTIGEP----ANITCTAVSTSLLVDDVLIDWENPSGWIIG----
AF012825_187856..188932      SQDHRFKLILDPKI-NVTIGEP----ANITCTAVSTSLLVDDVLIDWENPSGWIIG----
AJ319804_1..1077             SQDHRFKLILDPKI-NVTIGEP----ANITCTAVSTSLLVDDVLIDWENPSGWIIG----
AJ319805_1..1077             SQDHRFKLILDPKI-NVTIGEP----ANITCTAVSTSLLVDDVLIDWENPSGWIIG----
X94355_197426..198481        SQDHRFKLILDPKI-NVTIGEP----ANITCTAVSTSLLIDDVLIEWENPSGWIIG----
AY315873_159..1211           SQDHRFKLILDSKI-NVIIGEP----ANITCTAVSTSLLFDDVLIEWENPSGWLIG----
U18341_13307..14371          SQDHRFKLILDSKI-NVIIGEP----ANITCTAVSTSLLFDDVLIEWENPSGWLIG----
Y16780_169282..170349        SQDHRFKLILDSKI-NVIIGEP----ANITCTAVSTSLLFDDALIEWENPSGWLIG----
U18339_13858..14925          SQDHRFKLILDSKI-NVIIGEP----ANITCTAVSTSLLFDDALIEWENPSGWLIG----
X72086_13869..14936          SQDHRFKLILDSKI-NVIIGEP----ANITCTAVSTSLLFDDALIEWENPSGWLIG----
AY315858_98..1165            SQDHRFKLILDSKI-NVIIGEP----ANITCTAVSTSLLFDDALIEWENPSGWLIG----
AY315859_98..1162            SQDHRFKLILDSKI-NVIIGEP----ANITCTAVSTSLLFDDVLIEWENPSGWLIG----
AY315860_157..1221           SQDHRFKLILDSKI-NVIIGEP----ANITCTAVSTSLLFDDVLIEWENPSGWLIG----
AY315872_157..1221           SQDHRFKLILDSKI-NVIIGEP----ANITCTAVSTSLLFDDVLIEWENPSGWLIG----
AY315868_159..1223           SQDHRFKLILDSKI-NVIIGEP----ANITCTAVSTSLLFDDVLIEWENPSGWLIG----
AY315855_98..1162            SQDHRFKLILDSKI-NVIIGEP----ANITCTAVSTSLLFDDVLIEWENPSGWLIG----
AY315861_157..1221           SQDHRFKLILDSKI-NVIIGEP----ANITCTAVSTSLLFDDVLIEWENPSGWLIG----
AY315871_159..1223           SQDHRFKLILDSKI-NVIIGEP----ANITCTAVSTSLLFDDVLIEWENPSGWLIG----
AY315870_159..1223           SQDHRFKLILDSKI-NVIIGEP----ANITCTAVSTSLLFDDVLIEWENPSGWLIG----
X69198_167564..168628        SQDHRFKLILDSKI-NVIIGEP----ANITCTAVSTSLLFDDVLIEWENPSGWLIG----
AY315866_156..1220           SQDHRFKLILDSKI-NVIIGEP----ANITCTAVSTSLLFDDVLIEWENPSGWLIG----
L22579_167647..168711        SQDHRFKLILDSKI-NVIIGEP----ANITCTAVSTSLLFDDVLIEWENPSGWLIG----
AY315869_159..1223           SQDHRFKLILDSKI-NVIIGEP----ANITCTAVSTSLLFDDVLIEWENPSGWLIG----
AY315865_159..1223           SQDHRFKLILDSKI-NVIIGEP----ANITCTAVSTSLLFDDVLIEWENPSGWLIG----
AY315867_158..1222           SQDHRFKLILDSKI-NVIIGEP----ANITCTAVSTSLLFDDVLIEWENPSGWLIG----
AY315856_159..1223           SQDHRFKLILDSKI-NVIIGEP----ANITCTAVSTSLLFDDVLIEWENPSGWLIG----
AY315862_159..1223           SQDHRFKLILDSKI-NVIIGEP----ANITCTAVSTSLLFDDVLIEWENPSGWLIG----
AY315864_159..1223           SQDHRFKLILDSKI-NVIIGEP----ANITCTAVSTSLLFDDVLIEWENPSGWLIG----
X67117_7331..8395            SQDHRFKLILDSKI-NVIIGEP----ANITCTAVSTSLLFDDVLIEWENPSGWLIG----
AY315857_98..1165            SQDHRFKLILDSKI-NVIIGEP----ANITCTAVSTSLLFDDVLIEWENPSGWLIG----
AY315863_159..1226           SQDHRFKLILDSKI-NVIIGEP----ANITCTAVSTSLLFDDVLIEWENPSGWLIG----
AY315875_161..1228           SQGHRFKLILDPKI-NVTIGEP----ANITCTAVSTSLLVDDVLIEWENPSGWLIG----
AF438165_184551..185618      SQDHRFKLILDPKI-NVTIGEP----ANITCTAVSTSLLVDDVLIEWENPSGWLIG----
AY009089_182695..183762      SQDHRFKLILDPKI-NVTIGEP----ANITCTAVSTSLLVDDVLIEWENPSGWLIG----
AY315874_162..1229           SQDHRFKLILDPKI-NVTIGEP----ANITCTAVSTSLLVDDVLIEWENPSGWLIG----
AY315878_111..1178           SQDHRFKLILDPKI-NVTIGEP----ANITCTAVSTSLLVDDVLIEWENPSGWLIG----
AY315876_162..1229           SQDHRFKLILDPKI-NVTIGEP----ANITCTAVSTSLLVDDVLIEWENPSGWLIG----
AY315877_161..1228           SQDHRFKLILDPKI-NVTIGEP----ANITCTAVSTSLLVDDVLIEWENPSGWLIG----
AY315854_154..1221           SQDHRFKLILDPKI-NVTIGEP----ANITCTAVSTSLLVDDVLIEWENPSGWLIG----
AY315844_154..1221           SQDHRFKLILDPKI-NVTIGEP----ANITCTAVSTSLLVDDVLIEWENPSGWLIG----
AY315848_164..1243           SQDHRFKLILDPKI-NVTIGEP----ANITCTAVSTSLLVDDVLIEWENPSGWLIG----
AY315847_163..1230           SQDHRFKLILDPKI-NVTIGEP----ANITCTAVSTSLLVDDVLIEWENPSGWLIG----
AY315838_161..1228           SQDHRFKLILDPKI-NVTIGEP----ANITCTAVSTSLLVDDVLIEWENPSGWLIG----
AY315840_139..1212           SQDHRFKLILDPKI-NVTIGEP----ANITCTAVSTSLLVDDVLIEWENPSGWLIG----
AY315851_161..1228           SQDHRFKLILDPKI-NVTIGEP----ANITCTAVSTSLLVDDVLIEWENPSGWLIG----
AY315853_163..1230           SQDHRFKLILDPKI-NVTIGEP----ANITCTAVSTSLLVDDVLIEWENPSGWLIG----
AY315843_164..1237           SQDHRFKLILDPKI-NVTIGEP----ANITCTAVSTSLLVDDVLIEWENPSGWLIG----
AY315839_155..1228           SQDHRFKLILDPKI-NVTIGEP----ANITCTAVSTSLLVDDVLIEWENPSGWLIG----
AY315850_164..1231           SQDHRFKLILDPKI-NVTIGEP----ANITCTAVSTSLLVDDVLIEWENPSGWLIG----
AY315849_163..1230           SQDHRFKLILDPKI-NVTIGEP----ANITCTAVSTSLLVDDVLIEWENPSGWLIG----
DQ011157_175917..176981      SQDHRFKLILDPKI-NVTIGEP----ANITCSAVSTSLFVDDVLIEWKNPSGWIIG----
DQ011153_175917..176981      SQDHRFKLILDPKI-NVTIGEP----ANITCSAVSTSLFVDDVLIEWKNPSGWIIG----
AF380138_174203..175261      SQDHRFKLILDPKI-NVTIGEP----ANITCSAVSTSLFVDDVLIEWENPSGWIIG----
DQ011155_174313..175371      SQDHRFKLILDPKI-NVTIGEP----ANITCSAVSTSLFVDDVLIEWENPSGWIIG----
DQ011154_174391..175449      SQDHRFKLILDPKI-NVTIGEP----ANITCSAVSTSLFVDDVLIEWENPSGWIIG----
AY315881_93..1151            SQDHRFKLILDPKI-NVTIGEP----ANITCSAVSTSLFVDDVLIEWENPSGWIIG----
AY315879_154..1212           SQDHRFKLILDPKI-NVTIGEP----ANITCSAVSTSLFVDDVLIEWENPSGWIIG----
AY315880_102..1160           SQDHRFKLILDPKI-NVTIGEP----ANITCSAVSTSLFVDDVLIEWENPSGWIIG----
AY315882_102..1160           SQDHRFKLILDPKI-NVTIGEP----ANITCSAVSTSLFVDDVLIEWKNPSGWIIG----
AY741551_176361..177419      SQDHRFKLILDPKI-NVTIGEP----ANITCSAVSTSLFVDDVLIEWKNPSGWIIG----
AY753185_176615..177673      SQDHRFKLILDPKI-NVTIGEP----ANITCSAVSTSLFVDDVLIEWKNPSGWIIG----
AY315883_102..1160           SQDHRFKLILDPKI-NVTIGEP----ANITCSAVSTSLFVDDVLIEWKNPSGWIIG----
AY603973_176352..177410      SQDHRFKLILDPKI-NVTIGEP----ANITCSAVSTSLFVDDVLIEWKNPSGWIIG----
DQ011156_176853..177911      SQDHRFKLILDPKI-NVTIGEP----ANITCSAVSTSLFVDDVLIEWKNPSGWIIG----
AY315852_152..1216           SQDHRFKLILDPKI-NVTIGEP----ANITCTAVSTSLLVDDVLIEWENPSGWLIG----
AY315845_152..1216           SQDHRFKLILDPKI-NVTIGEP----ANITCTAVSTSLLVDDVLIEWENPSGWLIG----
AY315846_90..1154            SQDHRFKLILDPKI-NVTIGEP----ANITCTAVSTSLLVDDVLIEWENPSGWLIG----
AY315833_163..1224           SQDHRFKLILDPKI-NVTIGEP----ANITCTAVSTSLLIDDVLIEWENPSGWLIG----
M35027_178145..179206        SQDHRFKLILDPKI-NVTIGEP----ANITCTAVSTSLLIDDVLIEWENPSGWLIG----
AY603355_160209..160913      ------------------------------------------------------------
AF261890_1..947              SQDHRFKLILDPKI-NVTIGEP----ANITCTAVSTSLLIDDVLIEWENPSGWLIG----
AY500816_1..1062             SQDHRFKLILDPKI-NVTIGEP----ANITCTAVSTSLLIDDVLIEWENPSGWLIG----
AY484669_184032..185087      SQDHRFKLILDPKI-NVTIGEP----ANITCTAVSTSLLIDDVLIEWENPSGWLIG----
AY315828_164..1219           SQDHRFKLILDPKI-NVTIGEP----ANITCTAVSTSLLIDDVLIEWENPSGWLIG----
AY315834_164..1219           SQDHRFKLILDPKI-NVTIGEP----ANITCTAVSTSLLIDDVLIEWENPSGWLIG----
D90076_382..1437             SQDHRFKLILDPKI-NVTIGEP----ANITCTAVSTSLLIDDVLIEWENPSGWLIG----
AY315835_163..1224           SQDHRFKLILDPKI-NVTIGEP----ANITCTAVSTSLLIDDVLIEWENPSGWLIG----
A19579_121..1176             SQDHRFKLILDPKI-NVTIGEP----ANITCTAVSTSLLIDDVLIEWENPSGWLIG----
D11079_37086..38141          SQDHRFKLILDPKI-NVTIGEP----ANITCTAVSTSLLIDDVLIEWENPSGWLIG----
AY243312_179102..180157      SQDHRFKLILDPKI-NVTIGEP----ANITCTAVSTSLLIDDVLIEWENPSGWLIG----
D01019_121..1176             SQDHRFKLILDPKI-NVTIGEP----ANITCTAVSTSLLIDDVLIEWENPSGWLIG----
AY313848_181969..183030      SQDHRFKLILDPKI-NVTIGEP----ANITCTAVSTSLLIDDVLIEWENPSGWLIG----
AY500815_1..1068             SQDHRFKLILDPKI-NVTIGEP----ANITCTAVSTSLLIDDVLIEWENPSGWLIG----
AY315831_164..1225           SQDHRFKLILDPKI-NVTIGEP----ANITCTAVSTSLLIDDVLIEWENPSGWLIG----
AF095689_178795..179856      SQDHRFKLILDPKI-NVTIGEP----ANITCTAVSTSLLIDDVLIEWENPSGWLIG----
AY315832_164..1219           SQDHRFKLILDPKI-NVTIGEP----ANITCTAVSTSLLIDDVLIEWENPSGWLIG----
AY315829_164..1219           SQDHRFKLILDPKI-NVTIGEP----ANITCTAVSTSLLIDDVLIEWENPSGWLIG----
AY315830_164..1219           SQDHRFKLILDPKI-NVTIGEP----ANITCTAVSTSLLIDDVLIEWENPSGWLIG----
DQ377945_184454..185251      SQDHRFKL-------------------KRNC-----------------------------
AJ269556_72..869             SQDHRFKL-------------------KRNC-----------------------------
AY313847_181885..182682      SQDHRFKL-------------------KRNC-----------------------------
AY315842_92..1150            SQDHRFKLILDPTI-NVTIGEP----ANITCTAVSTSLLVDDVLIEWENPSGWIIG----
AF482758_197945..199045      SQDHRFKLILDPKI-NVTIGEP----ANITCTAVSTSLLVSDVMVEWENPSGWLIG----
AY315837_153..1211           SQDHRFKLILDPKI-NVTIGEP----ANITCTAVSTSLLVSDVMVEWENPSGWLIG----
AY315836_153..1211           SQDHRFKLILDPKI-NVTIGEP----ANITCTAVSTSLLVSDVMVEWENPSGWLIG----
AY315841_153..1211           SQDHRFKLILDPKI-NVTIGEP----ANITCTAVSTSLLVSDVMVEWENPSGWLIG----
AY689437_142021..142308      ------------------------------------------------------------
AY689436_138920..139969      KKVYDFILYELPTNTNVTEGEN----VTIDCYAVSNP--EDYIVLMWEDVS---------
AY689437_142418..143050      KKVNDFILYELPINTNVTEGEN----ITIDCYAVSKP--EDYIVLMWKDVS---------
                                                                                         

AF170726_131699..132235      IYLAILAV-LISL----GVL----------------------------------------
AJ293568_127745..128800      LGVRIYQL-YSTDIFFENFIYRTSTLVFENVDISDDNKTFECEALSVTLKKIKYTTIKVE
AY077835_127500..128579      MEENLYQD-GSSKIEGDDIIK-TSHLVFVNVMEKDIGRTFTCEVGSYFKSEYRTVTLNLE
AY077836_127564..128643      MEENLYQD-GSSKIEGDDIIK-TSHLVFVNVMEKDIGRTFTCEVGSYFKSEYRTVTLNLE
AY077832_127833..128912      MEENLYQD-ESSKFEGDNIVK-TSHLVFVNVMEKDIGRTFTCKVGSYFKSEYRTVTLNLE
AY077833_127808..128887      MEENLYQD-ESSKFEGDNIVK-TSHLVFVNVMEKDIGRTFTCKVGSYFKSEYRTVTLNLE
AY077834_127612..128691      MEENLYQD-ESSKFEGDNIVK-TSHLVFVNVMEKDIGRTFTCKVGSYFKSEYRTVTLNLE
AF409137_128334..129416      MEENLYQD--GSRKIEGDDIIKTSHLVFVNVMEKDIGRTFTCEVGSRFKGEYRTVTLNLK
AF325528_128323..129405      MEENLYQD--GSRKIEGDDIIKTSHLVFVNVMEKDIGRTFTCEVGSRFKGEYRTVTLNLK
AF409138_128133..129215      MEENLYQD--GSRKIEGDDIIKTSHLVFVNVMEKDIGRTFTCEVGSYFKGEYRTVTLNLK
AF410153_126727..127761      YQYDNITL-IGNEKVYMSILVLEKSAYYR-----YVNNTFTCLATSVYVEKKTTTTLVIK
AY315884_153..1229           LDFGVYSI-LTSS---GGIT--EATLYFENVTEEYIGNTYTCRGHNYYFDKTLTTTVVLE
AY315885_153..1229           LDFGVYSI-LTSS---GGIT--EATLYFENVTEEYIGNTYTCRGHNYYFDKTLTTTVVLE
AF012825_187856..188932      LDFGVYSI-LTSS---GGIT--EATLYFENVTEEYIGNTYTCRGHNYYFDKTLTTTVVLE
AJ319804_1..1077             LDFGVYSI-LTSS---GGIT--EATLYFENVTEEYIGNTYTCRGHNYYFDKTLTTTVVLE
AJ319805_1..1077             LDFGVYSI-LTSS---GGIT--EATLYFENVTEEYIGNTYTCRGHNYYFDKTLTTTVVLE
X94355_197426..198481        LDFGVYSI-LTSR---GGIT--EATLYFENVTEEYIGNTYTCRGHNYYFDKTLTTTVVLE
AY315873_159..1211           FDFDVYSV-LTSR---GGIT--EATLYFKNVTEEYIGNTYKCRGHNYYFEKPLQ----LQ
U18341_13307..14371          FNFDVYSV-LTSR---GGIT--EASLYFKNVTEEYIGNTYKCRGHNYYFEKTLTTTVVLE
Y16780_169282..170349        FDFDVYSV-LTSR---GGIT--EATLYFKNVTEEYIGNTYKCRGHNYYFEKTLTTTVVLE
U18339_13858..14925          FDFDVYSV-LTSR---GGIT--EATLYFKNVTEEYIGNTYKCRGHNYYFEKTLTTTVVLE
X72086_13869..14936          FDFDVYSV-LTSR---GGIT--EATLYFKNVTEEYIGNTYKCRGHNYYFEKTLTTTVVLE
AY315858_98..1165            FDFDVYSV-LTSR---GGIT--EATLYFKNVTEEYIGNTYKCRGHNYYFEKTLTTTVVLE
AY315859_98..1162            FDFDVYSV-LTSR---GGIT--EATLYFKNVTEEYIGNTYKCRGHNYYFEKTLTTTVVLE
AY315860_157..1221           FDFDVYSV-LTSR---GGIT--EATLYFKNVTEEYIGNTYKCRGHNYYFEKTLTTTVVLE
AY315872_157..1221           FDFDVYSV-LTSR---GGIT--EATLYFKNVTEEYIGNTYKCRGHNYYFEKTLTTTVVLE
AY315868_159..1223           FDFDVYSV-LTSR---GGIT--EATLYFKNVTEEYIGNTYKCRGHNYYFEKTLTTTVVLE
AY315855_98..1162            FDFDVYSV-LTSR---GGIT--EATLYFKNVTEEYIGNTYKCRGHNYYFEKTLTTTVVLE
AY315861_157..1221           FDFDVYSV-LTSR---GGIT--EATLYFKNVTEEYIGNTYKCRGHNYYFEKTLTTTVVLE
AY315871_159..1223           FDFDVYSV-LTSR---GGIT--EATLYFKNVTEEYIGNTYKCRGHNYYFEKTLTTTVVLE
AY315870_159..1223           FDFDVYSV-LTSR---GGIT--EATLYFKNVTEEYIGNTYKCRGHNYYFEKTLTTTVVLE
X69198_167564..168628        FDFDVYSV-LTSR---GGIT--EATLYFKNVTEEYIGNTYKCRGHNYYFEKTLTTTVVLE
AY315866_156..1220           FDFDVYSV-LTSR---GGIT--EATLYFKNVTEEYIGNTYKCRGHNYYFEKTLTTTVVLE
L22579_167647..168711        FDFDVYSV-LTSR---GGIT--EATLYFKNVTEEYIGNTYKCRGHNYYFEKTLTTTVVLE
AY315869_159..1223           FDFDVYSV-LTSR---GGIT--EATLYFKNVTEEYIGNTYKCRGHNYYFEKTLTTTVVLE
AY315865_159..1223           FDFDVYSV-LTSR---GGIT--EATLYFKNVTEEYIGNTYKCRGHNYYFEKTLTTTVVLE
AY315867_158..1222           FDFDVYSV-LTSR---GGIT--EATLYFKNVTEEYIGNTYKCRGHNYYFEKTLTTTVVLE
AY315856_159..1223           FDFDVYSV-LTSR---GGIT--EATLYFKNVTEEYIGNTYKCRGHNYYFEKTLTTTVVLE
AY315862_159..1223           FDFDVYSV-LTSR---GGIT--EATLYFKNVTEEYIGNTYKCRGHNYYFEKTLTTTVVLE
AY315864_159..1223           FDFDVYSV-LTSR---GGIT--EATLYFKNVTEEYIGNTYKCRGHNYYFEKTLTTTVVLE
X67117_7331..8395            FDFDVYSV-LTSR---GGIT--EATLYFKNVTEEYIGNTYKCRGHNYYFEKTLTTTVVLE
AY315857_98..1165            FDFDVYSV-LTSR---GGIT--EATLYFKNVTEEYIGNTYKCRGHNYYFEKTLTTTVVLE
AY315863_159..1226           FDFDVYSV-LTSR---GGIT--EATLYFKNVTEEYIGNTYKCRGHNYYFEKTLTTTVVLE
AY315875_161..1228           FDFDVYSV-LTSR---GGIT--EATLYFENVTEEYIGNTYKCRGHNYYFEKTLTTTVVLE
AF438165_184551..185618      FDFDVYSV-LTSR---GGIT--EATLYFENVTEEYIGNTYKCRGHNYYFEKTLTTTVVLE
AY009089_182695..183762      FDFDVYSV-LTSR---GGIT--EATLYFENVTEEYIGNTYKCRGHNYYFEKTLTTTVVLE
AY315874_162..1229           FDFDVYSV-LTSR---GGIT--EATLYFENVTEEYIGNTYKCRGHNYYFEKTLTTTVVLE
AY315878_111..1178           FDFDVYSV-LTSR---GGIT--EATLYFENVTEEYIGNTYKCRGHNYYFEKTLTTTVVLE
AY315876_162..1229           FDFDVYSV-LTSR---GGIT--EATLYFENVTEEYIGNTYKCRGHNYYFEKTLTTTVVLE
AY315877_161..1228           FDFDVYSV-LTSR---GGIT--EATLYFENVTEEYIGNTYKCRGHNYYFEKTLTTTVVLE
AY315854_154..1221           FDFDVYSV-LTSR---GGIT--EATLYFENVTEEYIGNTYKCRGHNYYFEKTLTTTVVLE
AY315844_154..1221           FDFDVYSV-LTSR---GGIT--EATLYFENVTEEYIGNTYKCRGHNYYFEKTLTTTVVLE
AY315848_164..1243           FDFDVYSV-LTSR---GGIT--EATLYFENVTEEYIGNTYKCRGHNYYFEKTLTTTVVLE
AY315847_163..1230           FDFDVYSV-LTSR---GGIT--EATLYFENVTEEYIGNTYKCRGHNYYFEKTLTTTVVLE
AY315838_161..1228           FDFDVYSV-LTSR---GGIT--EATLYFENVTEEYIGNTYKCRGHNYYFEKTLTTTVVLE
AY315840_139..1212           FDFDVYSV-LTSR---GGIT--EATLYFENVTEEYIGNTYKCRGHNYYFEKTLTTTVVLE
AY315851_161..1228           FDFDVYSV-LTSR---GGIT--EATLYFENVTEEYIGNTYKCRGHNYYFEKTLTTTVVLE
AY315853_163..1230           FDFDVYSV-LTSR---GGIT--EATLYFENVTEEYIGNTYKCRGHNYYFEKTLTTTVVLE
AY315843_164..1237           FDFDVYSV-LTSR---GGIT--EATLYFENVTEEYIGNTYKCRGHNYYFEKTLTTTVVLE
AY315839_155..1228           FDFDVYSV-LTSR---GGIT--EATLYFENVTEEYIGNTYKCRGHNYYFEKTLTTTVVLE
AY315850_164..1231           FDFDVYSV-LTSR---GGIT--EATLYFENVTEEYIGNTYKCRGHNYYFEKTLTTTVVLE
AY315849_163..1230           FDFDVYSV-LTSR---GGIT--EATLYFENVTEEYIGNTYKCRGHNYYFEKTLTTTVVLE
DQ011157_175917..176981      LDFGVYSI-LTSR---GGIT--EATLYFENVTEEYIGNTYTCRGYNYYFDKTLTTTVVLE
DQ011153_175917..176981      LDFGVYSI-LTSR---GGIT--EATLYFENVTEEYIGNTYTCRGYNYYFDKTLTTTVVLE
AF380138_174203..175261      LDFGVYSI-LTSR---GGIT--EATLYFENVTEEYIGNTYTCRGHNYYFDKTLTTTVVLE
DQ011155_174313..175371      LDFGVYSI-LTSR---GGIT--EATLYFENVTEEYIGNTYTCRGHNYYFDKTLTTTVVLE
DQ011154_174391..175449      LDFGVYSI-LTSR---GGIT--EATLYFENVTEEYIGNTYTCRGHNYYFDKTLTTTVVLE
AY315881_93..1151            LDFGVYSI-LTSR---GGIT--EATLYFENVTEEYIGNTYTCRGHNYYFDKTLTTTVVLE
AY315879_154..1212           LDFGVYSI-LTSR---GGIT--EATLYFENVTEEYIGNTYTCRGHNYYFDKTLTTTVVLE
AY315880_102..1160           LDFGVYSI-LTSR---GGIT--EATLYFENVTEEYIGNTYTCRGHNYYFDKTLTTTVVLE
AY315882_102..1160           LDFGVYSI-LTSR---GGIT--EATLYFENVTEEYIGNTYTCRGHNYYFDKTLTTTVVLE
AY741551_176361..177419      LDFGVYSI-LTSR---GGIT--EATLYFENVTEEYIGNTYTCRGHNYYFDKTLTTTVVLE
AY753185_176615..177673      LDFGVYSI-LTSR---GGIT--EATLYFENVTEEYIGNTYTCRGHNYYFDKTLTTTVVLE
AY315883_102..1160           LDFGVYSI-LTSR---GGIT--EATLYFENVTEEYIGNTYTCRGHNYYFDKTLTTTVVLE
AY603973_176352..177410      LDFGVYSI-LTSR---GGIT--EATLYFENVTEEYIGNTYTCRGHNYYFDKTLTTTVVLE
DQ011156_176853..177911      LDFGVYSI-LTSR---GGIT--EATLYFENVTEEYIGNTYTCRGHNYYFDKTLTTTVVLE
AY315852_152..1216           FDFDVYSV-LTSR---GGIT--EATLYFENVTEEYIGNTYKCRGHNYYFEKTLTTTVVLE
AY315845_152..1216           FDFDVYSV-LTSR---GGIT--EATLYFENVTEEYIGNTYKCRGHNYYFEKTLTTTVVLE
AY315846_90..1154            FDFDVYSV-LTSR---GGIT--EATLYFENVTEEYIGNTYKCRGHNYYFEKTLTTTVVLE
AY315833_163..1224           FDFDVYSV-LTSR---GGIT--EATLYFENVTEEYIGNTYKCRGHNYYFEKTLTTTVVLE
M35027_178145..179206        FDFDVYSV-LTSR---GGIT--EATLYFENVTEEYIGNTYKCRGHNYYFEKTLTTTVVLE
AY603355_160209..160913      ------------------------------------------------------------
AF261890_1..947              FDFDVYSV-LTSR---GGIT--EATLYFENVTEEYIGNTYKCRGHNYYF-----------
AY500816_1..1062             FDFDVYSV-LTSR---GGIT--EATLYFENVTEEYIGNTYKCRGHNYYFEKTLTTTVVLE
AY484669_184032..185087      FDFDVYSV-LTSR---GGIT--EATLYFENVTEEYIGNTYKCRGHNYYFEKTLTTTVVLE
AY315828_164..1219           FDFDVYSV-LTSR---GGIT--EATLYFENVTEEYIGNTYKCRGHNYYFEKTLTTTVVLE
AY315834_164..1219           FDFDVYSV-LTSR---GGIT--EATLYFENVTEEYIGNTYKCRGHNYYFEKTLTTTVVLE
D90076_382..1437             FDFDVYSV-LTSR---GGIT--EATLYFENVTEEYIGNTYKCRGHNYYFEKTLTTTVVLE
AY315835_163..1224           FDFDVYSV-LTSR---GGIT--EATLYFENVTEEYIGNTYKCRGHNYYFEKTLTTTVVLE
A19579_121..1176             FDFDVYSV-LTSR---GGIT--EATLYFENVTEEYIGNTYKCRGHNYYFEKTLTTTVVLE
D11079_37086..38141          FDFDVYSV-LTSR---GGIT--EATLYFENVTEEYIGNTYKCRGHNYYFEKTLTTTVVLE
AY243312_179102..180157      FDFDVYSV-LTSR---GGIT--EATLYFENVTEEYIGNTYKCRGHNYYFEKTLTTTVVLE
D01019_121..1176             FDFDVYSV-LTSR---GGIT--EATLYFENVTEEYIGNTYKCRGHNYYFEKTLTTTVVLE
AY313848_181969..183030      FDFDVYSV-LTSR---GGIT--EATLYFENVTEEYIGNTYKCRGHNYYFEKTLTTTVVLE
AY500815_1..1068             FDFDVYSV-LTSR---GGIT--EATLYFENVTEEYIGNTYKCRGHNYYFEKTLTTTVVLE
AY315831_164..1225           FDFDVYSV-LTSR---GGIT--EATLYFENVTEEYIGNTYKCRGHNYYFEKTLTTTVVLE
AF095689_178795..179856      FDFDVYSV-LTSR---GGIT--EATLYFENVTEEYIGNTYKCRGHNYYFEKTLTTTVVLE
AY315832_164..1219           FDFDVYSV-LTSR---GGIT--EATLYFENVTEEYIGNTYKCRGHNYYFEKTLTTTVVLE
AY315829_164..1219           FDFDVYSV-LTSR---GGIT--EATLYFENVTEEYIGNTYKCRGHNYYFEKTLTTTVVLE
AY315830_164..1219           FDFDVYSV-LTSR---GGIT--EATLYFENVTEEYIGNTYKCRGHNYYFEKTLTTTVVLE
DQ377945_184454..185251      ----------------G-----------------YASN----------------------
AJ269556_72..869             ----------------G-----------------YASN----------------------
AY313847_181885..182682      ----------------G-----------------YASN----------------------
AY315842_92..1150            LDFGVYSV-LTSR---GGIT--EATLYFENVTEEYIGNTYKCSGHNYYFDKTLTTTVVLA
AF482758_197945..199045      FDFDVYSV-LTSR---GGIT--EATLYFENVTEEYIGNTYKCSGHNYYFDKTLTTTVVLA
AY315837_153..1211           FDFDVYSV-LTSR---GGIT--EATLYFENVTEEYIGNTYKCSGHNYYFDKTLTTTVVLA
AY315836_153..1211           FDFDVYSV-LTSR---GGIT--EATLYFENVTEEYIGNTYKCSGHNYYFDKTLTTTVVLA
AY315841_153..1211           FDFDVYSV-LTSR---GGIT--EATLYFENVTEEYIGNTYKCSGHNYYFDKTLTTTVVLA
AY689437_142021..142308      ------------------------------------------------------------
AY689436_138920..139969      FGISAYQISYDSEYKDENTILWNTKLFLNNIKNEDNGTIYTCSGFNDYITKVTTTTLIIT
AY689437_142418..143050      FGISAYQISYDSEYKDENTILWNTKLFLNNIKNEDNGTIYTCSGSNDYITKITTTTLIII
                                                                                         

AF170726_131699..132235      --
AJ293568_127745..128800      K-
AY077835_127500..128579      S-
AY077836_127564..128643      S-
AY077832_127833..128912      S-
AY077833_127808..128887      S-
AY077834_127612..128691      S-
AF409137_128334..129416      S-
AF325528_128323..129405      S-
AF409138_128133..129215      S-
AF410153_126727..127761      KT
AY315884_153..1229           --
AY315885_153..1229           --
AF012825_187856..188932      --
AJ319804_1..1077             --
AJ319805_1..1077             --
X94355_197426..198481        --
AY315873_159..1211           --
U18341_13307..14371          --
Y16780_169282..170349        --
U18339_13858..14925          --
X72086_13869..14936          --
AY315858_98..1165            --
AY315859_98..1162            --
AY315860_157..1221           --
AY315872_157..1221           --
AY315868_159..1223           --
AY315855_98..1162            --
AY315861_157..1221           --
AY315871_159..1223           --
AY315870_159..1223           --
X69198_167564..168628        --
AY315866_156..1220           --
L22579_167647..168711        --
AY315869_159..1223           --
AY315865_159..1223           --
AY315867_158..1222           --
AY315856_159..1223           --
AY315862_159..1223           --
AY315864_159..1223           --
X67117_7331..8395            --
AY315857_98..1165            --
AY315863_159..1226           --
AY315875_161..1228           --
AF438165_184551..185618      --
AY009089_182695..183762      --
AY315874_162..1229           --
AY315878_111..1178           --
AY315876_162..1229           --
AY315877_161..1228           --
AY315854_154..1221           --
AY315844_154..1221           --
AY315848_164..1243           --
AY315847_163..1230           --
AY315838_161..1228           --
AY315840_139..1212           --
AY315851_161..1228           --
AY315853_163..1230           --
AY315843_164..1237           --
AY315839_155..1228           --
AY315850_164..1231           --
AY315849_163..1230           --
DQ011157_175917..176981      --
DQ011153_175917..176981      --
AF380138_174203..175261      --
DQ011155_174313..175371      --
DQ011154_174391..175449      --
AY315881_93..1151            --
AY315879_154..1212           --
AY315880_102..1160           --
AY315882_102..1160           --
AY741551_176361..177419      --
AY753185_176615..177673      --
AY315883_102..1160           --
AY603973_176352..177410      --
DQ011156_176853..177911      --
AY315852_152..1216           --
AY315845_152..1216           --
AY315846_90..1154            --
AY315833_163..1224           --
M35027_178145..179206        --
AY603355_160209..160913      --
AF261890_1..947              --
AY500816_1..1062             --
AY484669_184032..185087      --
AY315828_164..1219           --
AY315834_164..1219           --
D90076_382..1437             --
AY315835_163..1224           --
A19579_121..1176             --
D11079_37086..38141          --
AY243312_179102..180157      --
D01019_121..1176             --
AY313848_181969..183030      --
AY500815_1..1068             --
AY315831_164..1225           --
AF095689_178795..179856      --
AY315832_164..1219           --
AY315829_164..1219           --
AY315830_164..1219           --
DQ377945_184454..185251      --
AJ269556_72..869             --
AY313847_181885..182682      --
AY315842_92..1150            --
AF482758_197945..199045      --
AY315837_153..1211           --
AY315836_153..1211           --
AY315841_153..1211           --
AY689437_142021..142308      --
AY689436_138920..139969      --
AY689437_142418..143050      --
                               
