# Supplementary material for: Identification of multiple independent horizontal gene transfers into poxviruses using a comparative genomics approach
Source: BMC Evol Biol. 2008 Feb 27;8:67. doi: 10.1186/1471-2148-8-67 (PMC2268676; doi:10.1186/1471-2148-8-67)
Supplement: Additional file 8 — Multiple sequence alignments for all poxvirus families. [file 1471-2148-8-67-S8.gz › Network/Servers/gen153069.gen.tcd.ie/Users/kirsten/poxvirus/aln/150.aln]

CLUSTAL W (1.81) multiple sequence alignment

AY318871_206069..206707      -----------------------MQRGMFIVLEGLDRSGKTVQCEKLLQYMLEKGYKTES
AF438165_156596..157279      MTIYLFSVFIIRINCKKYVMFTKMSRGALIVFEGLDKSGKTTQCMNIMESILANTIK--Y
AY009089_154781..155395      -----------------------MSRGALIVFEGLDKSGKTTQCMNIMESILANTIK--Y
AY678277_157437..158051      -----------------------MSRGALIVFEGLDKSGKTTQCMNIMESILSNTIK--Y
AY678275_157439..158053      -----------------------MSRGALIVFEGLDKSGKTTQCMNIMESILSNTIK--Y
AY484669_159615..160229      -----------------------MSRGALIVFEGLDKSGKTTQCMNIMESIPSNTIK--Y
DQ377945_160148..160762      -----------------------MFRGALIVFEGLDKSGKTTQCMNIMESIPANTIK--Y
AY243312_154706..155389      MTYIFIFSFIIRINCKKYVRFTKMSRGALIVFEGLDKSGKTTQCMNIMESIPANTIK--Y
A21996_61..744               MTYIFIFSFIIRINCKKYVRFTKMSRGALIVFEGLDKSGKTTQCMNIMESIPANTIK--Y
AY313848_157574..158257      MTYIFIFSFIIRINCKKYVRFTKMSRGALIVFEGLDKSGKTTQCMNIMESIPANTIK--Y
AY678276_157248..157928      MTYIFIFSFIIRINCKKYVRFTKMSRGALIVFEGLDKSGKTTQCMNIMESIPANTIK--Y
D11079_12759..13373          -----------------------MSRGALIVFEGLDKSGKTTQCMNIMESIPANTIK--Y
M35027_153789..154403        -----------------------MSRGALIVFEGLDKSGKTTQCMNIMESIPANTIK--Y
AY603355_139774..140388      -----------------------MSRGALIVFEGLDKSGKTTQCMNIMESIPANTIK--Y
AY313847_157587..158201      -----------------------MSRGALIVFEGLDKSGKTTQCMNIMESIPANTIK--Y
AF095689_154464..155078      -----------------------MSRGALIVFEGLDKSGKTTQCMNIMESIPANTIK--Y
X16259_130..744              -----------------------MSRGALIVFEGLDKSGKTTQCMNIMESIPANTIK--Y
U94848_145564..146178        -----------------------MSRGALIVFEGLDKSGKTTQCMNIMESIPANTIK--Y
AF012825_163180..163863      MTYIFIFSFIIRINCKKYVRFTKMSRGALIVFEGLDKSGKTTQCMNIMESIPSNTIK--Y
X94355_171280..171963        MTYIFIFSFIIRINCKKYVRFTKMSRGALIVFEGLDKSGKTTQCMNIMESIPSNTIK--Y
AF482758_171834..172517      MTYIFIFSFIIRINCKKYVRFTKMSRGALIVFEGLDKSGKTTQCMNIMESIPSNTIK--Y
Y16780_146558..147175        -----------------------MSRGALIVFEGLDKSGKTTQCMNIMESIPTNTIK--Y
X69198_145544..146161        -----------------------MSRGALIVFEGLDKSGKTTQCMNIMESIPTNTIK--Y
X67118_359..976              -----------------------MSRGALIVFEGLDKSGKTTQCMNIMESIPTNTIK--Y
L22579_146143..146760        -----------------------MSRGALIVFEGLDKSGKTTQCMNIMESIPTNTIK--Y
DQ011157_153452..154066      -----------------------MSRGALIVFEGLDKSGKTTQCMNIMESIPANTIK--Y
AY741551_153459..154073      -----------------------MSRGALIVFEGLDKSGKTTQCMNIMESIPANTIK--Y
DQ011153_153452..154066      -----------------------MSRGALIVFEGLDKSGKTTQCMNIMESIPANTIK--Y
AY753185_153640..154254      -----------------------MSRGALIVFEGLDKSGKTTQCMNIMESIPANTIK--Y
AY603973_153385..153999      -----------------------MSRGALIVFEGLDKSGKTTQCMNIMESIPANTIK--Y
DQ011156_153922..154536      -----------------------MSRGALIVFEGLDKSGKTTQCMNIMESIPANTIK--Y
AF380138_153468..154082      -----------------------MSRGALIVFEGLDKSGKTTQCMNIMESIPANTIK--Y
DQ011155_153487..154101      -----------------------MSRGALIVFEGLDKSGKTTQCMNIMESIPANTIK--Y
DQ011154_153545..154159      -----------------------MSRGALIVFEGLDKSGKTTQCMNIMESIPANTIK--Y
                                                    * ** :**:****.****.** :::: :  :  *   

AY318871_206069..206707      LKFPNRETEIGKVINSYLEKKININDRAIHLLFSANRWELADLIKDKLSHNINLIVDRYA
AF438165_156596..157279      LNFPQRSTVTGKMIDDYLTRKKTYNDHIVNLLFCANRWEFASFIQEQLEQGITLIVDRYA
AY009089_154781..155395      LNFPQRSTVTGKMIDDYLTRKKTYNDHIVNLLFCANRWEFASFIQEQLEQGITLIVDRYA
AY678277_157437..158051      LNFPQRSTVTGKMIDDYLTRKKTYNDHIVNLLFCANRWEFASFIQEQLEQGITLIVDRYA
AY678275_157439..158053      LNFPQRSTVTGKMIDDYLTRKKTYNDHIVNLLFCANRWEFASFIQEQLEQGITLIVDRYA
AY484669_159615..160229      LNFPQRSTVTGKMIDDYLTRKKTYNDHIVNLLFCANRWEFASFIQEQLEQGITLIVDRYA
DQ377945_160148..160762      LNFPQRSTVTGKMIDDYLTRKKTYNDHIVNLLFCANRWEFASFIQEQLEQGITLIVDRYA
AY243312_154706..155389      LNFPQRSTVTGKMIDDYLTRKKTYNDHIVNLLFCANRWEFASFIQEQLEQGITLIVDRYA
A21996_61..744               LNFPQRSTVTGKMIDDYLTRKKTYNDHIVNLLFCANRWEFASFIQEQLEQGITLIVDRYA
AY313848_157574..158257      LNFPQRSTVTGKMIDDYLTRKKTYNDHIVNLLFCANRWEFASFIQEQLEQGITLIVDRYA
AY678276_157248..157928      LNFPQRSTVTGKMIDDYLTRKKTYNDHIVNLLFCANRWEFASFIQEQLEQGITLIVDRYA
D11079_12759..13373          LNFPQRSTVTGKMIDDYLTRKKTYNDHIVNLLFCANRWEFASFIQEQLEQGITLIVDRYA
M35027_153789..154403        LNFPQRSTVTGKMIDDYLTRKKTYNDHIVNLLFCANRWEFASFIQEQLEQGITLIVDRYA
AY603355_139774..140388      LNFPQRSTVTGKMIDDYLTRKKTYNDHIVNLLFCANRWEFASFIQEQLEQGITLIVDRYA
AY313847_157587..158201      LNFPQRSTVTGKMIDDYLTRKKTYNDHIVNLLFCANRWEFASFIQEQLEQGITLIVDRYA
AF095689_154464..155078      LNFPQRSTVTGKMIDDYLTRKKTYNDHIVNLLFCANRWEFASFIQEQLEQGITLIVDRYA
X16259_130..744              LNFPQRSTVTGKMIDDYLTRKKTYNDHIVNLLFCANRWEFASFIQEQLEQGITLIVDRYA
U94848_145564..146178        LNFPQRSTVTGKMIDDYLTRKKTYNDHIVNLLFCANRWEFASFIQEQLEQGITLIVDRYA
AF012825_163180..163863      LNFPQRSTVTGKMIDDYLTRKKTYNDHIVNLLFCANRWEFASFIQEQLEQGITLIVDRYA
X94355_171280..171963        LNFPQRSTVTGKMIDDYLTRKKTYNDHIVNLLFCANRWEFASFIQEQLEQGITLIVDRYA
AF482758_171834..172517      LNFPQRSTVTGKMIDDYLTRKKTYNDHIVNLLFCANRWEFASFIQEQLEQGITLIVDRYA
Y16780_146558..147175        LNFPQRSTVTGKMIDDYLTRKKTYNDHIVNLLFCANRWEFASFIQEQLEQGITLIVDRYA
X69198_145544..146161        LNFPQRSTVTGKMIDDYLTRKKTYNDHIVNLLFCANRWEFASFIQEQLEQGITLIVDRYA
X67118_359..976              LNFPQRSTVTGKMIDDYLTRKKTYNDHIVNLLFCANRWEFASFIQEQLEQGITLIVDRYA
L22579_146143..146760        LNFPQRSTVTGKMIDDYLTRKKTYNDHIVNLLFCANRWEFASFIQEQLEQGITLIVDRYA
DQ011157_153452..154066      LNFPQRSTVTGKMIDDYLTRKKTYNDHIVNLLFCANRWEFASFIQEQLEQGITLIVDRYA
AY741551_153459..154073      LNFPQRSTVTGKMIDDYLTRKKTYNDHIVNLLFCANRWEFASFIQEQLEQGITLIVDRYA
DQ011153_153452..154066      LNFPQRSTVTGKMIDDYLTRKKTYNDHIVNLLFCANRWEFASFIQEQLEQGITLIVDRYA
AY753185_153640..154254      LNFPQRSTVTGKMIDDYLTRKKTYNDHIVNLLFCANRWEFASFIQEQLEQGITLIVDRYA
AY603973_153385..153999      LNFPQRSTVTGKMIDDYLTRKKTYNDHIVNLLFCANRWEFASFIQEQLEQGITLIVDRYA
DQ011156_153922..154536      LNFPQRSTVTGKMIDDYLTRKKTYNDHIVNLLFCANRWEFASFIQEQLEQGITLIVDRYA
AF380138_153468..154082      LNFPQRSTVTGKMIDDYLTRKKTYNDHIVNLLFCANRWEFASFIQEQLEQGITLIVDRYA
DQ011155_153487..154101      LNFPQRSTVTGKMIDDYLTRKKTYNDHIVNLLFCANRWEFASFIQEQLEQGITLIVDRYA
DQ011154_153545..154159      LNFPQRSTVTGKMIDDYLTRKKTYNDHIVNLLFCANRWEFASFIQEQLEQGITLIVDRYA
                             *:**:*.*  **:*:.** .* . **. ::***.*****:*.:*:::*.:.*.*******

AY318871_206069..206707      FSGAAFTAAKNNVSLEWCKLTDSGLPLPDLVIFLDISASESSDRENFGMERYETASFQDE
AF438165_156596..157279      FSGVAYAAAKG-ASMTLSKSYEFGLPKPDLVIFLE-SGSKEINK-NVGEEIYEDVAFQQK
AY009089_154781..155395      FSGVAYAAAKG-ASMTLSKSYEFGLPKPDLVIFLE-SGSKEINK-NVGEEIYEDVAFQQK
AY678277_157437..158051      FSGVAYAAAKG-ASMTLSKSYESGLPKPDLVIFLE-SGSKEINR-NVGEEIYEDVTFQQK
AY678275_157439..158053      FSGVAYAAAKG-ASMTLSKSYESGLPKPDLVIFLE-SGSKEINR-NVGEEIYEDVTFQQK
AY484669_159615..160229      FSGVAYAAAKG-ASMTLSKSYESGLPKPDLVIFLE-SGSKEINR-NVGEEIYEDVTFQQK
DQ377945_160148..160762      FSGVAYAAAKG-ASMTLSKSYESGLPKPDLVIFLE-SGSKEINR-NVGEEIYEDVTFQQK
AY243312_154706..155389      FSGVAYAAAKG-ASMTLSKSYESGLPKPDLVIFLE-SGSKEINR-NVGEEIYEDVTFQQK
A21996_61..744               FSGVAYAAAKG-ASMTLSKSYESGLPKPDLVIFLE-SGSKEINR-NVGEEIYEDVTFQQK
AY313848_157574..158257      FSGVAYAAAKG-ASMTLSKSYESGLPKPDLVIFLE-SGSKEINR-NVGEEIYEDVTFQQK
AY678276_157248..157928      FSGVAYAAAKG-ASMTLSKSYESGLPKPDLVIFLE-SGSKEINR-NVGEEIYEDVTFQQK
D11079_12759..13373          FSGVAYAAAKG-ASMTLSKSYESGLPKPDLVIFLE-SGSKEINR-NVGEEIYEDVTFQQK
M35027_153789..154403        FSGVAYAAAKG-ASMTLSKSYESGLPKPDLVIFLE-SGSKEINR-NVGEEIYEDVTFQQK
AY603355_139774..140388      FSGVAYAAAKG-ASMTLSKSYESGLPKPDLVIFLE-SGSKEINR-NVGEEIYEDVTFQQK
AY313847_157587..158201      FSGVAYAAAKG-ASMTLSKSYESGLPKPDLVIFLE-SGSKEINR-NVGEEIYEDVTFQQK
AF095689_154464..155078      FSGVAYAAAKG-ASMTLSKSYESGLPKPDLVIFLE-SGSKEINR-NVGEEIYEDVTFQQK
X16259_130..744              FSGVAYAAAKG-ASMTLSKSYESGLPKPDLVIFLE-SGSKEINR-NVGEEIYEDVTFQQK
U94848_145564..146178        FSGVAYAAAKG-ASMTLSKSYESGLPKPDLVIFLE-SGSKEINR-NVGEEIYEDVTFQQK
AF012825_163180..163863      FSGVAYAAAKG-APMTLSKSYESGLPKPDLVIFLE-SGSKEINR-NVGEEIYEDVEFQQK
X94355_171280..171963        FSGVAYAAAKG-ASMTLSKSYESGLPKPDLVIFLE-SGSKEINR-NVGEEIYEDVEFQQK
AF482758_171834..172517      FSGVAYAAAKG-ASMTLSKSYESGLPKPDLVIFLE-SGSKEINR-NVGEEIYEDVAFQQK
Y16780_146558..147175        FSGVAYATAKG-ASMTLSKSYESGLPKPDLVIFLE-SGSKEINR-NVGEEIYEDVAFQQK
X69198_145544..146161        FSGVAYATAKG-ASMTLSKSYESGLPKPDLVIFLE-SGSKEINR-NVGEEIYEDVAFQQK
X67118_359..976              FSGVAYATAKG-ASMTLSKSYESGLPKPDLVIFLE-SGSKEINR-NVGEEIYEDVAFQQK
L22579_146143..146760        FSGVAYATAKG-ASMTLSKSYESGLPKPDLVIFLE-SGSKEINR-NVGEEIYEDVAFQQK
DQ011157_153452..154066      FSGVAYATAKG-ASMTLSKSYESGLPKPDLVIFLE-SGSKEINR-NIGEEIYEDVEFQQK
AY741551_153459..154073      FSGVAYATAKG-ASMTLSKSYESGLPKPDLVIFLE-SGSKEINR-NIGEEIYEDVEFQQK
DQ011153_153452..154066      FSGVAYATAKG-ASMTLSKSYESGLPKPDLVIFLE-SGSKEINR-NIGEEIYEDVEFQQK
AY753185_153640..154254      FSGVAYATAKG-ASMTLSKSYESGLPKPDLVIFLE-SGSKEINR-NIGEEIYEDVEFQQK
AY603973_153385..153999      FSGVAYATAKG-ASMTLSKSYESGLPKPDLVIFLE-SGSKEINR-NIGEEIYEDVEFQQK
DQ011156_153922..154536      FSGVAYATAKG-ASMTLSKSYESGLPKPDLVIFLE-SGSKEINR-NIGEEIYEDVEFQQK
AF380138_153468..154082      FSGVAYATAKG-ASMTLSKSYESGLPKPDLVIFLE-SGSKEINR-NVGEEIYEDVEFQQK
DQ011155_153487..154101      FSGVAYATAKG-ASMTLSKSYESGLPKPDLVIFLE-SGSKEINR-NVGEEIYEDVEFQQK
DQ011154_153545..154159      FSGVAYATAKG-ASMTLSKSYESGLPKPDLVIFLE-SGSKEINR-NVGEEIYEDVEFQQK
                             ***.*:::**. ..:  .*  : *** *******: *.*:. :. *.* * ** . **::

AY318871_206069..206707      VRKRFYDLIKGTDSINWKVIDATKTIEDIHEE-IKLLVEDVIDKLNDPIGSLWTFL
AF438165_156596..157279      VLQEYKKMIEEG-DIHWQII-SSEFEEDVKKELIKNIVIEAIHTVTGPVGQLWM--
AY009089_154781..155395      VLQEYKKMIEEG-DIHWQII-SSEFEEDVKKELIKNIVIEAIHTVTGPVGQLWM--
AY678277_157437..158051      VLQEYKKMIEEG-DIHWQII-SSEFEEDVKKELIKNIVIEAIHTVTGPVGQLWM--
AY678275_157439..158053      VLQEYKKMIEEG-DIHWQII-SSEFEEDVKKELIKNIVIEAIHTVTGPVGQLWM--
AY484669_159615..160229      VLQEYKKMIEEG-DIHWQII-SSEFEEDVKKELIKNIVIEAIHTVTGPVGQLWM--
DQ377945_160148..160762      VLQEYKKMIEEG-DIHWQII-SSEFEEDVKKELIKNIVIEAIHTVTGPVGQLWM--
AY243312_154706..155389      VLQEYKKMIEEG-DIHWQII-SSEFEEDVKKELIKNIVIEAIHTVTGPVGQLWM--
A21996_61..744               VLQEYKKMIEEG-DIHWQII-SSEFEEDVKKELIKNIVIEAIHTVTGPVGQLWM--
AY313848_157574..158257      VLQEYKKMIEEG-DIHWQII-SSEFEEDVKKELIKNIVIEAIHTVTGPVGQLWM--
AY678276_157248..157928      VLQEYKKMIEEG-DIHWQII-SSEFEEDVKKELIKNIVIEAIHTVTGPVGQLWM--
D11079_12759..13373          VLQEYKKMIEEG-DIHWQII-SSEFEEDVKKELIKNIVIEAIHTVTGPVGQLWM--
M35027_153789..154403        VLQEYKKMIEEG-DIHWQII-SSEFEEDVKKELIKNIVIEAIHTVTGPVGQLWM--
AY603355_139774..140388      VLQEYKKMIEEG-DIHWQII-SSEFEEDVKKELIKNIVIEAIHTVTGPVGQLWM--
AY313847_157587..158201      VLQEYKKMIEEG-DIHWQII-SSEFEEDVKKELIKNIVIEAIHTVTGPVGQLWM--
AF095689_154464..155078      VLQEYKKMIEEG-DIHWQII-SSEFEEDVKKELIKNIVIEAIHTVTGPVGQLWM--
X16259_130..744              VLQEYKKMIEEG-DIHWQII-SSEFEEDVKKELIKNIVIEAIHTVTGPVGQLWM--
U94848_145564..146178        VLQEYKKMIEEG-DIHWQII-SSEFEEDVKKELIKNIVIEAIHTVTGPVGQLWM--
AF012825_163180..163863      VLQEYKKMIEEG-DIHWQII-SSEFEEDVKKELIKNIVIEAMHTVTGPVGQLWM--
X94355_171280..171963        VLQEYKKMIEEG-DIHWQII-SSEFEEDVKKELIKNIVIEAIHTVTGPVGQLWM--
AF482758_171834..172517      VLQEYKKMIEEG-DIHWQII-SSEFEEDVKKELIKNIVIEAIHTVTGPVGQLWM--
Y16780_146558..147175        VLQEYKKMIEEGEDIHWQII-SSEFEEDVKKELIKNIVIEAIHTVTGPVGQLWM--
X69198_145544..146161        VLQEYKKMIEEGEDIHWQII-SSEFEEDVKKELIKNIVIEAIHTVTGPVGQLWM--
X67118_359..976              VLQEYKKMIEEGEDIHWQII-SSEFEEDVKKELIKNIVIEAIHTVTGPVGQLWM--
L22579_146143..146760        VLQEYKKMIEEGEDIHWQII-SSEFEEDVKKELIKNIVIEAIHTVTGPVGQLWM--
DQ011157_153452..154066      VLQEYKKMIEEG-DIHWQII-SSEFEEDVKKELIKNIVIEAIHTVTGPVGQLWM--
AY741551_153459..154073      VLQEYKKMIEEG-DIHWQII-SSEFEEDVKKELIKNIVIEAIHTVTGPVGQLWM--
DQ011153_153452..154066      VLQEYKKMIEEG-DIHWQII-SSEFEEDVKKELIKNIVIEAIHTVTGPVGQLWM--
AY753185_153640..154254      VLQEYKKMIEEG-DIHWQII-SSEFEEDVKKELIKNIVIEAIHTVTGPVGQLWM--
AY603973_153385..153999      VLQEYKKMIEEG-DIHWQII-SSEFEEDVKKELIKNIVIEAIHTVTGPVGQLWM--
DQ011156_153922..154536      VLQEYKKMIEEG-DIHWQII-SSEFEEDVKKELIKNIVIEAIHTVTGPVGQLWM--
AF380138_153468..154082      VLQEYKKMIEEG-DIHWQII-SSEFEEDVKKELIKNIVIEAIHTVTGPVGQLWM--
DQ011155_153487..154101      VLQEYKKMIEEG-DIHWQII-SSEFEEDVKKELIKNIVIEAIHTVTGPVGQLWM--
DQ011154_153545..154159      VLQEYKKMIEEG-DIHWQII-SSEFEEDVKKELIKNIVIEAIHTVTGPVGQLWM--
                             * : : .:*:   .*:*::* :::  **:::* ** :* :.: .:..*:*.**   
