# Supplementary material for: Identification of multiple independent horizontal gene transfers into poxviruses using a comparative genomics approach
Source: BMC Evol Biol. 2008 Feb 27;8:67. doi: 10.1186/1471-2148-8-67 (PMC2268676; doi:10.1186/1471-2148-8-67)
Supplement: Additional file 8 — Multiple sequence alignments for all poxvirus families. [file 1471-2148-8-67-S8.gz › Network/Servers/gen153069.gen.tcd.ie/Users/kirsten/poxvirus/aln/151.aln]

CLUSTAL W (1.81) multiple sequence alignment

AF063866_193368..193841      ---MELKNKNISIENFRILDGILHSTIL-------DIVVSIFGIIFISNYPNIINFRYDY
AF063866_193896..194411      METLNIFRNGISRLFKNIIPSLTFVQTIFNFI-TYTFAYCISY-KFDPIKDYEYTIYYII
AF012825_159215..159850      ----MMRKWSISILTISIIPVLSYTSSIFRLHLDNELELCYGKLQFDKL--SNVNIKYIP
AF380138_149281..149874      ---MMMMKWIISILTMSIMPVLTYSSSIFRFH-SEDIELCYGNLYFDRIYNNVVNIKYIP
DQ011155_149401..149997      --MMMMMKWIISILTMSIMPVLTYSSSIFRFH-SEDIELCYGNLYFDRIYNNVVNIKYIP
DQ011154_149430..150032      MMMMMMMKWIISILTMSIMPVLTYSSSIFRFH-SEDIELCYGNLYFDRIYNNVVNIKYIP
DQ011157_149421..150011      ----MMMKWIISILTMSIMPVLTYSSSIFRFH-SEDIELCYGNLYFDRIYNNVVNIKYIP
DQ011153_149421..150011      ----MMMKWIISILTMSIMPVLTYSSSIFRFH-SEDIELCYGNLYFDRIYNNVVNIKYIP
AY741551_149400..149990      ----MMMKWIISILTMSIMPVLTYSSSIFRFH-SEDIELCYGNLYFDRIYNNVVNIKYIP
AY753185_149598..150188      ----MMMKWIISILTMSIMPVLTYSSSIFRFH-SEDIELCYGNLYFDRIYNNVVNIKYIP
AY603973_149343..149933      ----MMMKWIISILTMSIMPVLTYSSSIFRFH-SEDIELCYGNLYFDRIYNNVVNIKYIP
DQ011156_149845..150435      ----MMMKWIISILTMSIMPVLTYSSSIFRFH-SEDIELCYGNLYFDRIYNNVVNIKYIP
Y16780_142560..143147        ----MMIKWIISILTMSIMPVLVYSSSIFRFR-SEDVELCYGNLYFDRIYNNVVNIKYIP
X69198_141536..142123        ----MMIKWIISILTMSIMPVLVYSSSIFRFR-SEDVELCYGNLYFDRIYNNVVNIKYIP
L22579_142135..142722        ----MMIKWIISILTMSIMPVLVYSSSIFRFR-SEDVELCYGNLYFDRIYNNVVNIKYIP
AF438165_152658..153245      ----MMMKWIISILTMSIMPVLAYSSSIFRFH-SEDVELCYGNLYFDRIYNNVVNIKYIP
AY009089_150775..151362      ----MMMKWIISILTMSIMPVLAYSSSIFRFH-SEDVELCYGNLYFDRIYNNVVNIKYIP
X94355_167311..167901        ---MMMIKWIISILTMSIMPVLAYSSSIFRFH-SEDVELCYGNLYFDRIYNNVVNIKYIP
AF482758_167881..168465      ---MMMMKWIISILTMSIMPVLAYSSSIFRFH-SEDVELCYGHLYFDRIY-NVVNIKYNP
DQ377945_156125..156706      ----MMMKWIISILTMLIMPVLAYSSSIFRFH-SEDVELCYGHLYFDRIY-NVVNIKYNP
AY313847_153568..154152      ---MMMMKWIISILTMSIMPVLAYSSSIFRFH-SEDVELCYGHLYFDRIY-NVVNIKYNP
AY313848_153616..154200      ---MMMMKWIISILTMSIMPVLAYSSSIFRFH-SEDVELCYGHLYFDRIY-NVVNIKYNP
M72474_911..1495             ---MMMMKWIISILTMSIMPVLAYSSSIFRFH-SEDVELCYGHLYFDRIY-NVVNIKYNP
D11079_8751..9335            ---MMMMKWIISILTMSIMPVLAYSSSIFRFH-SEDVELCYGHLYFDRIY-NVVNIKYNP
AY243312_150767..151351      ---MMMMKWIISILTMSIMPVLAYSSSIFRFH-SEDVELCYGHLYFDRIY-NVVNIKYNP
AF095689_150471..151055      ---MMMMKWIISILTMSIMPVLAYSSSIFRFH-SEDVELCYGHLYFDRIY-NVVNIKYNP
AY678277_153432..154016      ---MMMMKCIISILTMSIMPVLAYSSSIFRFH-SEDVELCYGHLYFDRIY-NVVNIKYNP
AY678275_153433..154017      ---MMMMKCIISILTMSIMPVLAYSSSIFRFH-SEDVELCYGHLYFDRIY-NVVNIKYNP
M35027_149773..150357        ---MMMMKWIISILTMSIMPVLAYSSSIFRFH-SEDVELCYGHLYFDRIY-NVVNIKYNP
AY484669_155594..156178      ---MMMMKWIISILTMSIMPVLAYSSSIFRFH-SEDVELCYGHLYFDRIY-NVVNIKYNP
AY678276_153309..153890      ---MMMMKWIISILTMSIMPVLAYSSSIFRFH-SEDVELCYGHLYFDRIY-NVVNIKYNP
AY603355_135831..136403      ---MMMMKWIISILTMSIMPVLAYSSSIFRFH-SEDVELCYGHLYFDRIY-NVVNIKYNP
U94848_141621..142193        ---MMMMKWIISILTMSIMPVLAYSSSIFRFH-SEDVELCYGHLYFDRIY-NVVNIKYNP
                                  : .  **     *:  : .   :        .  .     *        .: *  

AF063866_193368..193841      -SILYGMCFLNAFI--------STYYMYALYRKNIFG------IIMYIF----WHFIVIF
AF063866_193896..194411      FYTISGLSLIYLFCLINGIDHGSIVYI---ILVYCFISILAVNIIVYLTENEIDNDLLLR
AF012825_159215..159850      EYIPYRYNFINSTLTVDEAKKYNVVFTRSSFLKYRYASNLDTGLVVALAVHLKYNDVRCL
AF380138_149281..149874      EHIPYRYNFINRTFSVDELDD-NVFFTHGYFLKHKYGCSLNPSLIVSLSGNLKYNDIQCS
DQ011155_149401..149997      EHIPYRYNFINRTFSVDELDD-NVFFTHGYFLKHKYGCSLNPSLIVSLSGNLKYNDIQCS
DQ011154_149430..150032      EHIPYRYNFINRTFSVDELDD-NVFFTHGYFLKHKYGCSLNPSLIVSLSGNLKYNDIQCS
DQ011157_149421..150011      EHIPYRYNFINRTFAVDELDD-NVFFTHGYFLKHKYGCSLNPSLIVSLSGNLKYNDIQCS
DQ011153_149421..150011      EHIPYRYNFINRTFAVDELDD-NVFFTHGYFLKHKYGCSLNPSLIVSLSGNLKYNDIQCS
AY741551_149400..149990      EHIPYRYNFINRTFSVDELDD-NVFFTHGYFLKHKYGCSLNPSLIVSLSGNLKYNDIQCS
AY753185_149598..150188      EHIPYRYNFINRTFSVDELDD-NVFFTHGYFLKHKYGCSLNPSLIVSLSGNLKYNDIQCS
AY603973_149343..149933      EHIPYRYNFINRTFSVDELDD-NVFFTHGYFLKHKYGCSLNPSLIVSLSGNLKYNDIQCS
DQ011156_149845..150435      EHIPYRYNFINRTFSVDELDD-NVFFTHGYFLKHKYGCSLNPSLIVSLSGNLKYNDIQCS
Y16780_142560..143147        EHIPYKYNFINRTFSVDELDN-NVFFTHGYFLKHKYG-SLNPSLIVSLSGNLKYNDIQCS
X69198_141536..142123        EHIPYKYNFINRTFSVDELDN-NVFFTHGYFLKHKYG-SLNPSLIVSLSGNLKYNDIQCS
L22579_142135..142722        EHIPYKYNFINRTFSVDELDN-NVFFTHGYFLKHKYG-SLNPSLIVSLSGNLKYNDIQCS
AF438165_152658..153245      EHIPYRYNFINRTFSVDELDD-NVFFTHGYFLKHKYG-SLNPSLIVSLSGNLKYNDIQCS
AY009089_150775..151362      EHIPYRYNFINRTFSVDELDD-NVFFTHGYFLKHKYG-SLNPSLIVSLSGNLKYNDIQCS
X94355_167311..167901        DHIPYRYNFINRTFSVDELDD-NVFFTHGYFLKHKYG-SLNPSLIVSLSGNLKYNDIQCS
AF482758_167881..168465      -HIPYRYNFINRTLTVDELDD-NVFFTHGYFLKHKHG-SLNPSLIVSLSGNLKYNDIQCS
DQ377945_156125..156706      -HIPYRYNFINRTLTVDELDD-NVFFTHGYFLKHKYG-SLNPSLIVSLSGNLKYNDIQCS
AY313847_153568..154152      -HIPYRYNFINRTLTVDELDD-NVFFTHGYFLKHKYG-SLNPSLIVSLSGNLKYNDIQCS
AY313848_153616..154200      -HIPYRYNFINRTLTVDELDD-NVFFTHGYFLKHKYG-SLNPSLIVSLSGNLKYNDIQCS
M72474_911..1495             -HIPYRYNFINRTLTVDELDD-NVFFTHGYFLKHKYG-SLNPSLIVSLSGNLKYNDIQCS
D11079_8751..9335            -HIPYRYNFINRTLTVDELDD-NVFFTHGYFLKHKYG-SLNPSLIVSLSGNLKYNDIQCS
AY243312_150767..151351      -HIPYRYNFINRTLTVDELDD-NVFFTHGYFLKHKYG-SLNPSLIVSLSGNLKYNDIQCS
AF095689_150471..151055      -HIPYRYNFINRTLTVDELDD-NVFFTHGYFLKHKYG-SLNPSLIVSLSGNLKYNDIQCS
AY678277_153432..154016      -HIPYRYNFINRTLTVDELDD-NVFFTHGYFLKHKYG-SLNPSLIVSLSGNLKYNDIQCS
AY678275_153433..154017      -HIPYRYNFINRTLTVDELDD-NVFFTHGYFLKHKYG-SLNPSLIVSLSGNLKYNDIQCS
M35027_149773..150357        -HIPYRYNFINRTLTVDELDD-NVFFTHGYFLKHKYG-SLNPSLIVSLSGNLKYNDIQCS
AY484669_155594..156178      -HIPYRYNFINRTLTVDELDD-NVFFTHGYFLKHKYG-SLNPSLIVSLSGNLKYNDIQCS
AY678276_153309..153890      -HIPYRYNFINRTLTVDELDD-NVFFTHGYFLKHKYG-SLNPSLIVSLSGNLKYNDIQCS
AY603355_135831..136403      -HIPYRYNFINRTLTVDELDD-NVFFTHGYFLKHKYG-SLNPSLIVSLSGNLKYNDIQCS
U94848_141621..142193        -HIPYRYNFINRTLTVDELDD-NVFFTHGYFLKHKYG-SLNPSLIVSLSGNLKYNDIQCS
                                     ::            .  :         .       ::: :      : :   

AF063866_193368..193841      ILLCILIINASFLINNPTILDLIKIILFWFITKQKLDYTFLIITHYNK-MTDN-------
AF063866_193896..194411      VLINCFILN--QMINYSSLLVSCHK-YMIDYST----LKHDS--YYSN--PPT------Y
AF012825_159215..159850      VNVSCFIKN--LMTHTSTILTSKHVTYSLRRSRCNIIIGYDSIIWYKDNISDHYNEELYY
AF380138_149281..149874      VNVSCLIKN--LVTSTSTILTSKHKTYSLYRSTCIAIIGYDSIIWYKD-INDR------Y
DQ011155_149401..149997      VNVSCLIKN--LVTSTSTILTSKHKTYSLYRSTCIAIIGYDSIIWYKD-INDR------Y
DQ011154_149430..150032      VNVSCLIKN--LVTSTSTILTSKHKTYSLYRSTCIAIIGYDSIIWYKD-INDR------Y
DQ011157_149421..150011      VNVSCLIKN--LATSTSTILTSKHKTYSLYRSTCIAIIGYDSIIWYKY-INDR------Y
DQ011153_149421..150011      VNVSCLIKN--LATSTSTILTSKHKTYSLYRSTCIAIIGYDSIIWYKY-INDR------Y
AY741551_149400..149990      VNVSCLIKN--LATSTSTILTSKHKTYSLYRSTCIAIIGYDSIIWYKY-INDR------Y
AY753185_149598..150188      VNVSCLIKN--LATSTSTILTSKHKTYSLYRSTCIAIIGYDSIIWYKY-INDR------Y
AY603973_149343..149933      VNVSCLIKN--LATSTSTILTSKHKTYSLYRSTCIAIIGYDSIIWYKY-INDR------Y
DQ011156_149845..150435      VNVSCLIKN--LATSTSTILTSKHKTYSLYRSTCIAIIGYDSIIWYKY-INDR------Y
Y16780_142560..143147        VNVSCLIKN--LATSISTILTSKHKTYSLHRSKCITIIGYDSIIWYKD-INDK------Y
X69198_141536..142123        VNVSCLIKN--LATSISTILTSKHKTYSLHRSKCITIIGYDSIIWYKD-INDK------Y
L22579_142135..142722        VNVSCLIKN--LATSISTILTSKHKTYSLHRSKCITIIGYDSIIWYKD-INDK------Y
AF438165_152658..153245      VNVSCLIKN--LATSTSTILTSKHKTYSLHRSKCITIIGYDSIIWYKD-INDK------Y
AY009089_150775..151362      VNVSCLIKN--LATSTSTILTSKHKTYSLHRSKCITIIGYDSIIWYKD-INDK------Y
X94355_167311..167901        VNVSCLIKN--LATSTSTILTSKHKTYSLHRSKCITIIGYDSIIWYKD-INDK------Y
AF482758_167881..168465      VNVSCLIKN--LATSTYTILTSKHKTYSLHRSKCIIIIGYDSILWYKD-IYDK------Y
DQ377945_156125..156706      VNVSCLIKN--LATSTSTILTSKHKTYSLHRSKCIIIIGYDSIIWYKD-INDK------Y
AY313847_153568..154152      VNVSCLIKN--LATSTSTILTSKHKTYSLHRSKCIIIIGYDSIIWYKD-INDK------Y
AY313848_153616..154200      VNVSCLIKN--LATSTSTILTSKHKTYSLHRSKCIIIIGYDSIIWYKD-INDK------Y
M72474_911..1495             VNVSCLIKN--LATSTSTILTSKHKTYSLHRSTCITIIGYDSIIWYKD-INDK------Y
D11079_8751..9335            VNVSCLIKN--LATSTSTILTSKHKTYSLHRSTCITIIGYDSIIWYKD-INDK------Y
AY243312_150767..151351      VNVSCLIKN--LATSTSTILTSKHKTYSLHRSTCITIIGYDSIIWYKD-INDK------Y
AF095689_150471..151055      VNVSCLIKN--LATSTSTILTSKHKTYSLHRSTCITIIGYDSIIWYKD-INDK------Y
AY678277_153432..154016      VNVSCLIKN--LATSTSTILTSKHKTYSLHRSTCITIIGYDSIIWYKD-INDK------Y
AY678275_153433..154017      VNVSCLIKN--LATSTSTILTSKHKTYSLHRSTCITIIGYDSIIWYKD-INDK------Y
M35027_149773..150357        VNVSCLIKN--LATSTSTILTSKHKTYSLHRSTCITIIGYDSIIWYKD-INDK------Y
AY484669_155594..156178      VNVSCLIKN--LATSTSTILTSKHKTYSLHRSTCITIIGYDSIIWYKD-INDK------Y
AY678276_153309..153890      VNVSCLIKN--LATSTSTILTSKHKTYSLHRSTCITIIGYDSIIWYKD-INDK------Y
AY603355_135831..136403      VNVSCLIKN--LATSTSTILTSKHKTYSLHRSTCITIIGYDSIIWYKD-I----------
U94848_141621..142193        VNVSCLIKN--LATSTSTILTSKHKTYSLHRSTCITIIGYDSIIWYKD-I----------
                             : :  :* *        ::*   :       :       .     *.             

AF063866_193368..193841      ----DLPP--------------PYTEVENNKY-------
AF063866_193896..194411      DEIFN------------------SQQNERTT--------
AF012825_159215..159850      NGIYDFTAICMLIASTVIVLVYFLKRIKMNYLITIIKNG
AF380138_149281..149874      NDIYDFTAICMLIASTLIVIIYVFKKIKMNS--------
DQ011155_149401..149997      NDIYDFTAICMLIASTLIVIIYVFKKIKMNS--------
DQ011154_149430..150032      NDIYDFTAICMLIASTLIVIIYVFKKIKMNS--------
DQ011157_149421..150011      NVIYDFTAICMLIASTLIVIIYVFKKIKMNS--------
DQ011153_149421..150011      NVIYDFTAICMLIASTLIVIIYVFKKIKMNS--------
AY741551_149400..149990      NVIYDFTAICMLIASTLIVIIYVFKKIKMNS--------
AY753185_149598..150188      NVIYDFTAICMLIASTLIVIIYVFKKIKMNS--------
AY603973_149343..149933      NVIYDFTAICMLIASTLIVIIYVFKKIKMNS--------
DQ011156_149845..150435      NVIYDFTAICMLIASTLIVIIYVFKKIKMNS--------
Y16780_142560..143147        NDIYDFTAICMLIASTLIVTIYVFKKIKMNS--------
X69198_141536..142123        NDIYDFTAICMLIASTLIVTIYVFKKIKMNS--------
L22579_142135..142722        NDIYDFTAICMLIASTLIVTIYVFKKIKMNS--------
AF438165_152658..153245      NDIYDFTAICMLIASTLIVTIYVFKKIKMNS--------
AY009089_150775..151362      NDIYDFTAICMLIASTLIVTIYVFKKIKMNS--------
X94355_167311..167901        NDIYDFTAICMLIASTLIVTIYVFKKIKMNS--------
AF482758_167881..168465      NDIYDFTAICMLIASTLIVSIYVFKKIKMNS--------
DQ377945_156125..156706      NGIYDFTAICMLIASTLIVTIYVFKKIKMNS--------
AY313847_153568..154152      NGIYDFTAICMLIASTLIVTIYVFKKIKMNS--------
AY313848_153616..154200      NGIYDFTAICMLIASTLIVTIYVFKKIKMNS--------
M72474_911..1495             NGIYDFTAICMLIASTLIVTIYVFKKIKMNS--------
D11079_8751..9335            NGIYDFTAICMLIASTLIVTIYVFKKIKMNS--------
AY243312_150767..151351      NGIYDFTAICMLIASTLIVTIYVFKKIKMNS--------
AF095689_150471..151055      NGIYDFTAICMLIASTLIVTIYVFKKIKMNS--------
AY678277_153432..154016      NDIYDFTAICMLIASTLIVTIYVFKKIKMNS--------
AY678275_153433..154017      NDIYDFTAICMLIASTLIVTIYVFKKIKMNS--------
M35027_149773..150357        NDIYDFTAICMLIASTLIVTIYVFKKIKMNS--------
AY484669_155594..156178      NDIYDFTAICMLIASTLIVTIYVFKKIKMNS--------
AY678276_153309..153890      NDIYDFTAICMLIASTLIVTIYVFKKIKMNS--------
AY603355_135831..136403      NDIYDFTAICMLIASTLIVTIYVFKKIKMNS--------
U94848_141621..142193        NDIYDFTAICMLIASTLIVTIYVFKKIKMNS--------
                                 :                      : .         
