# Supplementary material for: Identification of multiple independent horizontal gene transfers into poxviruses using a comparative genomics approach
Source: BMC Evol Biol. 2008 Feb 27;8:67. doi: 10.1186/1471-2148-8-67 (PMC2268676; doi:10.1186/1471-2148-8-67)
Supplement: Additional file 8 — Multiple sequence alignments for all poxvirus families. [file 1471-2148-8-67-S8.gz › Network/Servers/gen153069.gen.tcd.ie/Users/kirsten/poxvirus/aln/152.aln]

CLUSTAL W (1.81) multiple sequence alignment

AY318871_23492..24067        MININILSLLILILSIYANAIIDTCYDDQERERTKSNSISSVTPEMCKGLKQLVATKLKD
AJ293568_121497..121967      -MKLYFYCIFFYKIIVTISLN----------------------CGIEHNE-------LNN
AY077835_2165..2674          -MKTNTKIILFCYVI-LSLYVFSCVV-----------------ASAKKCDDVSFDYILKD
AY077836_2226..2735          -MKTNTKIILFCYVI-LSLYVFSCVV-----------------ASAKKCDDVSFDYILKD
AY077832_2243..2746          -MKTNTKIILFCYVI---LYLFSCTV-----------------ASAKKCDDVSFDYILKD
AY077833_2372..2875          -MKTNTKIILFCYVI---LYLFSCTV-----------------ASAKKCDDVSFDYILKD
AY077834_2150..2653          -MKTNTKIILFCYVI---LYLFSCTV-----------------ASAKKCDDVSFDYILKD
AF409137_2450..2962          -MKTNTKIILFCYVI-LSLYVFSCAI-----------------ASAKKCDDVSFDYILKD
AF325528_2446..2958          -MKTNTKIILFCYVI-LSLYVFSCAI-----------------ASAKKCDDVSFDYILKD
AF409138_2324..2839          -MKTNTKIILFCYVIFLSLYVFSCVV-----------------ASAKKCDDVSFDYILKD
AY963707_94..237             ------------------------------------------------------------
AY963708_2..211              ------------------------------------------------------------
AY605999_1..249              ------------------------------------------------------------
AY186733_806..1375           -MANVIYVVLALNILLSQIHVSNPYCTSCSHRDCTEDEDQKQLCEGGSGGLGSLPHMLRE
AY386265_126898..127455      ----MANVMYVVLVLNILLTQIHVSNSYCTMCSTGVCKENPHQKQECENTGHQLPHMLRE
AY186732_1805..2362          ---MSNNKILVCVAIILTYTLYTNAYCVEYLESEEDKQQ----CG-SNGASSSSPHMLRE
DQ184476_127856..128416      ---MSKNKILVCFVIILTYTLYTDAYCVEYEESEEDKQQ----CGSSSNFPASLPHMLRE
AX754989_127851..128411      ---MSKNKILVCLVIILTYTLYTDAYCVEYEESEEDKQQ----CGSSSNFPASLPHMLRE
U60552_156..716              ---MSKNKILVCLVIILTYTLYTDAYCVEYEESEEDKQQ----CGSSSNFPASLPHMLRE
AY231116_28..588             ---MSKNKILVCVAIILTYTLYTDAYCVEYEESDEDKQQ----CSSSTGAPASLPHMLRE
AY606014_1..272              ------------------------------------------------------------
AY386264_128622..129176      ---MSNKKILVCVVIILTYTLYTDAYCVEYKESEEDRQQ----CSSSS-FPASLPHMLRE
AY386263_127563..128123      ---MSKNKILVCVAIILTYTLYTDAYCVEYLESREDEQQ----CSGSNGASASLPHMLRE
U82239_108..668              ---MSKNKILVCVAIILTYTLYTDAYCVEYLESGEDEQQ----CGSSSNFPASLPHMLRE
AY605997_1..274              ------------------------------------------------------------
AY605994_1..271              ------------------------------------------------------------
AY606007_1..264              ------------------------------------------------------------
AY606010_1..270              ------------------------------------------------------------
AY606005_1..255              ------------------------------------------------------------
AY605995_1..275              ------------------------------------------------------------
AY605996_1..266              ------------------------------------------------------------
AY606008_1..247              ------------------------------------------------------------
AY605993_1..254              ------------------------------------------------------------
                                                                                         

AY318871_23492..24067        ARQKEKLVNDYFTGRDNDLSY-MLLQGVRETHKKPCGCYVLYLLLSFYRKTIRDTIQSNK
AJ293568_121497..121967      IKNIFFKVRNVVQADDVDHNLRILTPALLNNITVSETCFFIYDMFELYLNDVFVKYTNTA
AY077835_2165..2674          LRSEFIKIKSFVQNNDQENMM-LLSQSMLDKLTSCIGCKSLSDMIKFYLNDVLP--NAEK
AY077836_2226..2735          LRSEFIKIKSFVQNNDQENMM-LLSQSMLDKLTSCIGCKSLSDMIKFYLNDVLP--NAEK
AY077832_2243..2746          LRSEFSKIKSFVQNNDKENMM-LLSQSMLDKLTSCIGCKSLSDMIKFYLNDVLP--NAEK
AY077833_2372..2875          LRSEFSKIKSFVQNNDKENMM-LLSQSMLDKLTSCIGCKSLSDMIKFYLNDVLP--NAEK
AY077834_2150..2653          LRSEFSKIKSFVQNNDKENMM-LLSQSMLDKLTSCIGCKSLSDMIKFYLNDVLP--NAEK
AF409137_2450..2962          LRSEFSKIKSFVQDNDQENMM-LLSQSMLDKLTSRIGCKSLSDMIKFYLNDVLP--NAEK
AF325528_2446..2958          LRSEFSKIKSFVQDNDQENMM-LLSQSMLDKLTSRIGCKSLSDMIKFYLNDVLP--NAEK
AF409138_2324..2839          LRSEFSKIKSFVQDNDQENMM-LLSQSMLDKLTSRIGCKSLSDMIKFYLNDVLP--NAEK
AY963707_94..237             -------------------------------------------MIQFYLEEVMP--QAEN
AY963708_2..211              --------------------M-LLTQSLLDDFKGYLGCQALSEMIQFYLEEVMP--QAEN
AY605999_1..249              ----------------------------------------LSEMIQFYLEEVMP--QAEN
AY186733_806..1375           LRAAFGKVKTFFQMKDQLHSL-LLTQSLLDDFKGYLGCQALSEMIQFYLEEVMP--QAEN
AY386265_126898..127455      LRAAFGKVKTFFQMKDQLHSL-LLTQSLLDDFKGYLGCQALSEMIQFYLEEVMP--QAEN
AY186732_1805..2362          LRAAFGKVKTFFQMKDQLNSM-LLTQSLLDDFKGYLGCQALSEMIQFYLEEVMP--QAEN
DQ184476_127856..128416      LRAAFGKVKTFFQMKDQLNSM-LLTQSLLDDFKGYLGCQALSEMIQFYLEEVMP--QAEN
AX754989_127851..128411      LRAAFGKVKTFFQMKDQLNSM-LLTQSLLDDFKGYLGCQALSEMIQFYLEEVMP--QAEN
U60552_156..716              LRAAFGKVKTFFQMKDQLNSM-LLTQSLLDDFKGYLGCQALSEMIQFYLEEVMP--QAEN
AY231116_28..588             LRAAFGKVKTFFQMKDQLNSM-LLTQSLLDDFKGYLGCQALSEMIQFYLEEVMP--QAEN
AY606014_1..272              --------------------------------SGYLGCQALSEMIQFYLEEVMP--QAEN
AY386264_128622..129176      LRAAFGKVKTFFQMKDQLNSM-LLTQSLLDDFKGYLGCQALSEMIQFYLEEVMP--QAEN
AY386263_127563..128123      LRAAFGKVKTFFQMKDQLNSM-LLTQSLLDDFKGYLGCQALSEMIQFYLEEVMP--QAEN
U82239_108..668              LRAAFGKVKTFFQMKDQLNSM-LLTQSLLDDFKGYLGCQALSEMIQFYLEEVMP--QAEN
AY605997_1..274              --------------------------------XGYNGCQALSEMIQFYLEEVMP--QAEN
AY605994_1..271              ---------------------------------GYLGCQALSEMIQFYLEEVMP--QAEN
AY606007_1..264              ----------------------------------YLGCQALSEMIQFYLEEVMP--QAEN
AY606010_1..270              --------------------------------LRLLGCQALSEMIQFYLEEVMP--QAEN
AY606005_1..255              --------------------------------------QALSEMIQFYLEEVMP--QAEN
AY605995_1..275              --------------------------------SXLLGCQALSEMIQFYLEEVMP--QAEN
AY605996_1..266              ----------------------------------YLGCQALSEMIQFYLEEVMP--QAEN
AY606008_1..247              --------------------------------------QALSEMIQFYLEEVMP--QAEN
AY605993_1..254              ----------------------------------YLGCQALSEMIQFYLEEVMP--QAEN
                                                                        ::.:* : :        

AY318871_23492..24067        H-ASINAELTNLAVSVLSLEDLLDACG--ITCNPKKDSL--LKRIEEYMKEHGDDAIYKL
AJ293568_121497..121967      LKLNILKSLSSVANNFLAIFNKVKKRR----VKKNNVNVLEIKKL--LLIDNN---CKKL
AY077835_2165..2674          I-EQIKNIITSIGEKLKSLKEKLISCD-FLHCENNDE-IKTVKAIFNKLKDKG---IYKA
AY077836_2226..2735          I-EQIKNIITSIGEKLKSLKEKLISCD-FLHCENNDE-IKTVKAIFNKLKDKG---IYKA
AY077832_2243..2746          I-EHIKNKITSIGEKLKSLKEKLISCD-FLHCENHDE-IKAVKTIFNKLKDKG---IYKA
AY077833_2372..2875          I-EHIKNKITSIGEKLKSLKEKLISCD-FLHCENHDE-IKAVKTIFNKLKDKG---IYKA
AY077834_2150..2653          I-EHIKNKITSIGEKLKSLKEKLISCD-FLHCENHDE-IKAVKTIFNKLKDKG---IYKA
AF409137_2450..2962          I-EHMKNKITSIGEKLKSLKEKLISCD-FLHCENHDE-IKTVKTIFNKLKDKG---IYKA
AF325528_2446..2958          I-EHMKNKITSIGEKLKSLKEKLISCD-FLHCENHDE-IKTVKTIFNKLKDKG---IYKA
AF409138_2324..2839          I-EHMKNKITSIGEKLKSLKEKLISCD-FLHCENHDE-IKTVKTIFNKLKDKG---IYKA
AY963707_94..237             HGPDIKEHVNSLGEKLRN----AASSTASLP-------------------------PLPA
AY963708_2..211              HGPDIKEHVNSLGEKLKTLRLRTAS----LP-------------------------PLPA
AY605999_1..249              HGPDIKEHVNSLGEKLKTLRLRLRRCHRFLPCENKSKAVEQVKRVFNMLQGTR---CLQG
AY186733_806..1375           HGPDIKEHVNSLGEKLKTLRLRLRRCHRFLPCENKSKAVEKVKRVFSELQERG---VYKA
AY386265_126898..127455      HGPDIKEHVNSLGEKLKTLRLRLRRCHRFLPCENKSKAVEKVKRVFSELQERG---VYKA
AY186732_1805..2362          HGPDVKEHVNSLGEKLKTLRLRLRRCHRFLPCENKSKAVAQVKRVFNMLQERG---VYKA
DQ184476_127856..128416      HGPDIKEHVNSLGEKLKTLRLRLRRCHRFLPCENKSKAVEQVKRVFNMLQERG---VYKA
AX754989_127851..128411      HGPDIKEHVNSLGEKLKTLRLRLRRCHRFLPCENKSKAVEQVKRVFNMLQERG---VYKA
U60552_156..716              HGPDIKEHVNSLGEKLKTLRLRLRRCHRFLPCENKSKAVEQVKRVFNMLQERG---VYKA
AY231116_28..588             HGPDIKEHVNSLGEKLKTLRLRLRRCHRFLPCENKSKAVEQVKRVFNMLQERG---VYKA
AY606014_1..272              HGPDIKEHVNSLGEKLKTLRLRLRRCHRFLPCENKSKAVEQVKRVFNMLQERG---VYKA
AY386264_128622..129176      HGPDIKEHVNSLGEKLKTLRLRLRRCHRFLPCENKSKAVEQVKRVFNMLQERG---VYKA
AY386263_127563..128123      HGPDIKEHVNSLGEKLKTLRLRLRRCHRFLPCENKSKAVEQVKRVFNMLQERG---VYKA
U82239_108..668              HGPDIKEHVNSLGEKLKTLRLRLRRCHRFLPCENKSKAVEQVKRVFNMLQERG---VYKA
AY605997_1..274              HGPDIKEHVNSLGEKLKTLRLRLRRCHRFLPCENKSKAVEQVKRVFNMLQERG---VYKA
AY605994_1..271              HGPDIKEHVNSLGEKLKTLRLRLRRCHRFLPCENKSKAVEQVKRVFNMLQERG---VYKA
AY606007_1..264              HGPDIKEHVNSLGEKLKTLRLRLRRCHRFLPCENKSKAVEQVKRVFNMLQERG---VYKA
AY606010_1..270              HGPDIKEHVNSLGEKLKTLRLRLRRCHRFLPCENKSKAVEQVKRVFNMLQERG---VYKA
AY606005_1..255              HGPDIKEHVNSLGEKLKTLRLRLRRCHRFLPCENKSKAVEQVKRVFNMLQERG---VYKA
AY605995_1..275              HGPDIKEHVNSLGEKLKTLRLRLRRCHRFLPCENKSKAVEQVKRVFNMLQERG---VYKA
AY605996_1..266              HGPDIKEHVNSLGEKLKTLRLRLRRCHRFLPCENKSKAVEQVKRVFNMLQERG---VYKA
AY606008_1..247              HGPDIKEHVNSLGEKLKTLRLRLRRCHRFLPCENKSKAVEQVKRVFNMLQERG---VYKA
AY605993_1..254              HGPDIKEHVNSLGEKLKTLRLRLRRCHRFLPCENKSKAVEQVKRVFNMLQERG---VYKA
                                 :   :..:. ..                                            

AY318871_23492..24067        IGEIEFLFQAIERHVYT--
AJ293568_121497..121967      FSEIDIFLTWVMAKI----
AY077835_2165..2674          MGEFDIFINYVEKYIVKT-
AY077836_2226..2735          MGEFDIFINYVEKYIVKT-
AY077832_2243..2746          MGEFDIFINHLEKYIVKK-
AY077833_2372..2875          MGEFDIFINHLEKYIVKK-
AY077834_2150..2653          MGEFDIFINHLEKYIVKK-
AF409137_2450..2962          MGEFDIFINYLEKYIVKK-
AF325528_2446..2958          MGEFDIFINYLEKYIVKK-
AF409138_2324..2839          MGEFDIFINYLEKYIVKK-
AY963707_94..237             V------------------
AY963708_2..211              V------------------
AY605999_1..249              HGASSXHK-----------
AY186733_806..1375           MSEFDIFINYIETYMT---
AY386265_126898..127455      MSEFDIFINYIETYM----
AY186732_1805..2362          MSEFDIFINYIESYMTTKS
DQ184476_127856..128416      MSEFDIFINYIESYMTTKM
AX754989_127851..128411      MSEFDIFINYIESYMTTKM
U60552_156..716              MSEFDIFINYIESYMTTKM
AY231116_28..588             MSEFDIFINYIESYMTTKM
AY606014_1..272              MSEFGHK------------
AY386264_128622..129176      MSEFDIFINYIESYMTTK-
AY386263_127563..128123      MSEFDIFINYIESYMTTKM
U82239_108..668              MSEFDIFINYIESYMTTKM
AY605997_1..274              MSEFXHK------------
AY605994_1..271              MSVSXXX------------
AY606007_1..264              MSESNI-------------
AY606010_1..270              MSESNI-------------
AY606005_1..255              MSESTIX------------
AY605995_1..275              MSESXIXX-----------
AY605996_1..266              MSESXXK------------
AY606008_1..247              MSES---------------
AY605993_1..254              MSDR---------------
                                                
