# Supplementary material for: Identification of multiple independent horizontal gene transfers into poxviruses using a comparative genomics approach
Source: BMC Evol Biol. 2008 Feb 27;8:67. doi: 10.1186/1471-2148-8-67 (PMC2268676; doi:10.1186/1471-2148-8-67)
Supplement: Additional file 8 — Multiple sequence alignments for all poxvirus families. [file 1471-2148-8-67-S8.gz › Network/Servers/gen153069.gen.tcd.ie/Users/kirsten/poxvirus/aln/153.aln]

CLUSTAL W (1.81) multiple sequence alignment

AF482758_33504..33713      ------------------------------------------------------------
AF482758_33682..34059      -----MDMNRLDLDKLKHENIFSENIIEDAKEFIFGSRRIYTDSVDDLIELYSLSKYLNN
Y16780_10962..11366        ---MDTYMNRLDLDKLKHENIFSGNIIEDAKEFVFGSRKIYTDSVNDLIELYNLAKYLNN
X69198_10110..10514        ---MDTYMNRLDLDKLKHENIFSGNIIEDAKEFVFGSRKIYTDSVNDLIELYNLAKYLNN
L22579_10807..11211        ---MDTYMNRLDLDKLKHENIFSGNIIEDAKEFVFGSRKIYTDSVNDLIELYNLAKYLNN
U18340_10369..10773        ---MDTYMNRLDLDKLKHENIFSGNIIEDAKEFVFGSRKIYTDSVNDLIELYNLAKYLNN
U18337_10158..10562        ---MDTYMNRLDLDKLKHENIFSGNIIEDAKEFVFGSRKIYTDSVNDLIELYNLAKYLNN
U18338_10962..11366        ---MDTYMNRLDLDKLKHENIFSGNIIEDAKEFVFGSRKIYTDSVNDLIELYNLAKYLNN
AF438165_19782..20387      ---MDTYMNRLDLDKLKHENIFSGNIIEDAKEFVFGSRKIYTDSVDDLIELYSLAKYLNN
AY009089_18097..18699      ---MDTYMNRLDLDKLKHENIFSGNIIEDAKEFVFGSRKIYTDSVDDLIELYSLAKYLNN
DQ011157_19094..19714      MTSLIMDMNRLNLDKLKHENIFSDNIIEDAKEFIFGSRKIYTDSVDDLIELYSLAKYLNN
AY741551_18761..19381      MTSLIMDMNRLNLDKLKHENIFSDNIIEDAKEFIFGSRKIYTDSVDDLIELYSLAKYLNN
DQ011153_19094..19714      MTSLIMDMNRLNLDKLKHENIFSDNIIEDAKEFIFGSRKIYTDSVDDLIELYSLAKYLNN
AY753185_19137..19757      MTSLIMDMNRLNLDKLKHENIFSDNIIEDAKEFIFGSRKIYTDSVDDLIELYSLAKYLNN
AY603973_18894..19514      MTSLIMDMNRLNLDKLKHENIFSDNIIEDAKEFIFGSRKIYTDSVDDLIELYSLAKYLNN
DQ011156_19585..20205      MTSLIMDMNRLNLDKLKHENIFSDNIIEDAKEFIFGSRKIYTDSVDDLIELYSLAKYLNN
AF380138_17266..17886      MTSLIMDMNRLDLDKLKHENIFSDNIIEDAKEFIFGSRKIYTDSVDDLIELYSLAKYLNN
AY743598_11766..12386      MTSLIMDMNRLDLDKLKHENIFSDNIIEDAKEFIFGSRKIYTDSVDDLIELYSLAKYLNN
DQ011155_17390..18010      MTSLIMDMNRLDLDKLKHENIFSDNIIEDAKEFIFGSRKIYTDSVDDLIELYSLAKYLNN
DQ011154_17409..18014      -----MDMNRLDLDKLKHENIFSDNIIEDAKEFIFGSRKIYTDSVDDLIELYSLAKYLNN
M22812_7847..8461          ----MAYMNRSDLDKLKHENIFSGNIIEDAKEFVFGSRKIYTDSVDDLIELYSLAKYLNN
AY243312_16983..17597      ----MAYMNRSDLDKLKHENIFSGNIIEDAKEFVFGSRKIYTDSVDDLIELYSLAKYLNN
AY678277_19582..20196      ----MAYMNRSDLDKLKHENIFSGNIIEDAKEFVFGSRKIYTDSVDDLIELYSLAKYLNN
M35027_20066..20680        ----MAYMNRSDLDKLKHENIFSGNIIEDAKEFVFGSRKIYTDSVDDLIELYSLAKYLNN
AY484669_21623..22237      ----MAYMNRSDLDKLKHENIFSGNIIEDAKEFVFGSRKIYTDSVDDLIELYSLAKYLNN
AY313847_19937..20551      ----MAYMNRSDLDKLKHENIFSGNIIEDAKEFVFGSRKIYTDSVDDLIELYSLAKYLNN
AY313848_19966..20580      ----MAYMNRSDLDKLKHENIFSGNIIEDAKEFVFGSRKIYTDSVDDLIELYSLAKYLNN
AF095689_16533..17147      ----MAYMNRSDLDKLKHENIFSGNIIEDAKEFVFGSRKIYTDSVDDLIELYSLAKYLNN
AY678275_19582..20196      ----MAYMNRSDLDKLKHENIFSGNIIEDAKEFVFGSRKIYTDSVDDLIELYSLAKYLNN
AY678276_20129..19518      ----MAYMNRSDLDKLKHENIFSGNIIEDAKEFVFGSRKIYTDSVDDLIELYSLAKYLNN
DQ377945_22519..23136      ---MDTYMNRLDLDKLKHENIFSGNIIEDAKEFVFGSRKIYTDSVDDLIELYSLAKYLNN
X94355_33086..33703        ---MDTYMNRLDLDKLKHENIFSDNIIEDAKEFIFGSRKIYTDSVDDLIELYSLAKYLNN
                                                                                       

AF482758_33504..33713      --------MQIQYV----------------------------------------------
AF482758_33682..34059      QNLKDVVIERMDYVCKY-IGKDNWSTIYSFYKENGLSNSFLSQYINNNIEEICNTDQFLK
Y16780_10962..11366        EKLKDVVIERMDYVCKYIIGKDNWYTIYSFYKENGLRNSFLRQYINNNIEEIRNTDQFLK
X69198_10110..10514        EKLKDVVIERMDYVCKYIIGKDNWYTIYSFYKENGLRNSFLRQYINNNIEEIRNTDQFLK
L22579_10807..11211        EKLKDVVIERMDYVCKYIIGKDNWYTIYSFYKENGLRNSFLRQYINNNIEEIRNTDQFLK
U18340_10369..10773        EKLKDVVIERMDYVCKYIIGKDNWYTIYSFYKENGLRNSFLRQYINNNIEEIRNTDQFLK
U18337_10158..10562        EKLKDVVIERMDYVCKYIIGKDNWYTIYSFYKENGLRNSFLRQYINNNIEEIRNTDQFLK
U18338_10962..11366        EKLKDVVIERMDYVCKYIIGKDNWYTIYSFYKENGLRNSFLRQYINNNIEEIRNTDQFLK
AF438165_19782..20387      EKLKDVVIERMDYVCKYIIGKDNWHTIYSFYKENCLRNSFLRQYINNNIEEICNTDQFLK
AY009089_18097..18699      EKLKDVVIERMDYVCKYIIGKDNWHTIYSFYKENCLRNSFLRQYINNNIEEICNTDQFLK
DQ011157_19094..19714      QTLKDVVIERMDYVCKY-IGKDNWSTIYSFYKENGLRNSFLRQYINNNIEEICSTDQFLK
AY741551_18761..19381      QTLKDVVIERMDYVCKY-IGKDNWSTIYSFYKENGLRNSFLRQYINNNIEEICSTDQFLK
DQ011153_19094..19714      QTLKDVVIERMDYVCKY-IGKDNWSTIYSFYKENGLRNSFLRQYINNNIEEICSTDQFLK
AY753185_19137..19757      QTLKDVVIERMDYVCKY-IGKDNWSTIYSFYKENGLRNSFLRQYINNNIEEICSTDQFLK
AY603973_18894..19514      QTLKDVVIERMDYVCKY-IGKDNWSTIYSFYKENGLRNSFLRQYINNNIEEICSTDQFLK
DQ011156_19585..20205      QTLKDVVIERMDYVCKY-IGKDNWSTIYSFYKENGLRNSFLRQYINNNIEEICSTDQFLK
AF380138_17266..17886      QTLKDVVIERMDYVCKY-IGKDNWSTIYSFYKENGLRNSFLRQYINNNIEEICNTDQFLK
AY743598_11766..12386      QTLKDVVIERMDYVCKY-IGKDNWSTIYSFYKENGLRNSFLRQYINNNIEEICNTDQFLK
DQ011155_17390..18010      QTLKDVVIERMDYVCKY-IGKDNWSTIYSFYKENGLRNSFLRQYINNNIEEICNTDQFLK
DQ011154_17409..18014      QTLKDVVIERMDYVCKY-IGKDNWSTIYSFYKENGLRNSFLRQYINNNIEEICNTDQFLK
M22812_7847..8461          ENLKDVVIERMDYVCKY-IGKDNWSTIYSFYKENGLRNSFLRQYINNNIEEICNTDQFLK
AY243312_16983..17597      ENLKDVVIERMDYVCKY-IGKDNWSTIYSFYKENGLRNSFLRQYINNNIEEICNTDQFLK
AY678277_19582..20196      ENLKDVVIERMDYVCKY-IGKDNWSTIYSFYKENGLRNSFLRQYINNNIEEICNTDQFLK
M35027_20066..20680        ENLKDVVIERMDYVCKY-IGKDNWSTIYSFYKENGLRNSFLRQYINNNIEEICNTDQFLK
AY484669_21623..22237      ENLKDVVIERMDYVCKY-IGKDNWSTIYSFYKENGLRNSFLRQYINNNIEEICNTDQFLK
AY313847_19937..20551      ENLKDVVIERMDYVCKY-IGKDNWSTIYSFYKENGLRNSFLRQYINNNIEEICNTDQFLK
AY313848_19966..20580      ENLKDVVIERMDYVCKY-IGKDNWSTIYSFYKENGLRNSFLRQYINNNIEEICNTDQFLK
AF095689_16533..17147      ENLKDVVIERMDYVCKY-IGKDNWSTIYSFYKENGLRNSFLRQYINNNIEEICNTDQFLK
AY678275_19582..20196      ENLKDVVIERMDYVCKY-IGKDNWSTIYSFYKENGLRNSFLRQYINNNIEEICNTDQFLK
AY678276_20129..19518      ENLKDVVIERMDYVCKY-IGKDNWSTIYSFYKENGLRNSFLRQYINNNIEEICNTDQFLK
DQ377945_22519..23136      ENLKDVVIERMDYVCKY-IGKDNWSTIYSFYKENGLRNSFLRQYINNNIEEICNTDQFLK
X94355_33086..33703        QNLKDVVIERMDYVCKY-IGKDNWSTIYSFYKENGLRNSFLRQYINNNIEEICNTDQFLK
                                    .::**                                              

AF482758_33504..33713      --------------IVVTRE-------LLWLENKRVN-----------RLLYNIYTDLTN
AF482758_33682..34059      LDADSVCDRSN-------------------------------------------------
Y16780_10962..11366        FDVDSVCDILNNDETIV-------------------------------------------
X69198_10110..10514        FDVDSVCDILNNDETIV-------------------------------------------
L22579_10807..11211        FDVDSVCDILNNDETIV-------------------------------------------
U18340_10369..10773        FDVDSVCDILNNDETIV-------------------------------------------
U18337_10158..10562        FDVDSVCDILNNDETIV-------------------------------------------
U18338_10962..11366        FDVDSVCDILNNDETIV-------------------------------------------
AF438165_19782..20387      FDVDSVCDILNNDEIIVTREYTILNIVLRWLENKRVNIDDFTKVMFVIRFKFITYSELTN
AY009089_18097..18699      FDVDSVCDIL-NDEIIVTREYTILNIVLRWLENKRVNIDDFTKVMFVIRFKFITYSELTN
DQ011157_19094..19714      LDVDSVCDILDNDEIVVTREYTILNMVLRWLENKRVNIDDFTKVMFVIRFKFITYSELTN
AY741551_18761..19381      LDVDSVCDILDNDEIVVTREYTILNMVLRWLENKRVNIDDFTKVMFVIRFKFITYSELTN
DQ011153_19094..19714      LDVDSVCDILDNDEIVVTREYTILNMVLRWLENKRVNIDDFTKVMFVIRFKFITYSELTN
AY753185_19137..19757      LDVDSVCDILDNDEIVVTREYTILNMVLRWLENKRVNIDDFTKVMFVIRFKFITYSELTN
AY603973_18894..19514      LDVDSVCDILDNDEIVVTREYTILNMVLRWLENKRVNIDDFTKVMFVIRFKFITYSELTN
DQ011156_19585..20205      LDVDSVCDILDNDEIVVTREYTILNMVLRWLENKRVNIDDFTKVMFVIRFKFITYSELTN
AF380138_17266..17886      LDVDSVCDILDNDEIVVTREYTILNMVLRWLENKRVNIDDFTKVMFVIRFKFITYSELTN
AY743598_11766..12386      LDVDSVCDILDNDEIVVTREYTILNMVLRWLENKRVNIDDFTKVMFVIRFKFITYSELTN
DQ011155_17390..18010      LDVDSVCDILDNDEIVVTREYTILNMVLRWLENKRVNIDDFTKVMFVIRFKFITYSELTN
DQ011154_17409..18014      LDVDSVCDILDNDEIVVTREYTILNMVLRWLENKRVNIDDFTKVMFVIRFKFITYSELTN
M22812_7847..8461          LDVDSVCDILDNDEIVVTREYTILNMVLRWLENKRVNIDDFTKVMFVIRFKFITYSELTN
AY243312_16983..17597      LDVDSVCDILDNDEIVVTREYTILNMVLRWLENKRVNIDDFTKVMFVIRFKFITYSELTN
AY678277_19582..20196      LDVDSVCDILDNDEIVVTREYTILNMVLRWLENKRVNIDDFTKVMFVIRFKFITYSELTN
M35027_20066..20680        LDVDSVCDILDNDEIVVTREYTILNMVLRWLENKRVNIDDFTKVMFVIRFKFITYSELTN
AY484669_21623..22237      LDVDSVCDILDNDEIVVTREYTILNMVLRWLENKRVNIDDFTKVMFVIRFKFITYSELTN
AY313847_19937..20551      LDVDSVCDILDNDEIVVTREYTILNMVLRWLENKRVNIDDFTKVMFVIRFKFITYSELTN
AY313848_19966..20580      LDVDSVCDILDNDEIVVTREYTILNMVLRWLENKRVNIDDFTKVMFVIRFKFITYSELTN
AF095689_16533..17147      LDVDSVCDILDNDEIVVTREYTILNMVLRWLENKRVNIDDFTKVMFVIRFKFITYSELTN
AY678275_19582..20196      LDVDSVCDILDNDEIVVTREYTILNMVLRWLENKRVNIDDFTKVMFVIRFKFITYSELTN
AY678276_20129..19518      LDVDSVCDILDNDEIVVTREYTILNMVLRWLENKRVNIDDFTKVMFVIRFKFITYSELTN
DQ377945_22519..23136      LDVDSVCDILDNDEIVVTREYTILNMVLRWLENKRVNIDDFTKVMFVIRFKFITYSELTN
X94355_33086..33703        LDVDSVCDILDNDEIVVTREYTILNMVLRWLENKRVNIDDFTKVMFVIRFKFITYSELTN
                                                                                       

AF482758_33504..33713      VIEKIAPEYIQRLQDLYRIKNTRPRHSHSLISRYV
AF482758_33682..34059      -----------------------------------
Y16780_10962..11366        -----------------------------------
X69198_10110..10514        -----------------------------------
L22579_10807..11211        -----------------------------------
U18340_10369..10773        -----------------------------------
U18337_10158..10562        -----------------------------------
U18338_10962..11366        -----------------------------------
AF438165_19782..20387      AIEKIAPEYRQRLQDLYHMKNYAS-----------
AY009089_18097..18699      AIEKIAPEYRQRLQDLYHMKNYAS-----------
DQ011157_19094..19714      AIEKIAPEYRQRLQDLYHKKL---RVLDIL-----
AY741551_18761..19381      AIEKIAPEYRQRLQDLYHKKL---RVLDIL-----
DQ011153_19094..19714      AIEKIAPEYRQRLQDLYHKKL---RVLDIL-----
AY753185_19137..19757      AIEKIAPEYRQRLQDLYHKKL---RVLDIL-----
AY603973_18894..19514      AIEKIAPEYRQRLQDLYHKKL---RVLDIL-----
DQ011156_19585..20205      AIEKIAPEYRQRLQDLYHKKL---RVLDIL-----
AF380138_17266..17886      AIEKIAPEYRQRLQDLYHKKL---RVLDIL-----
AY743598_11766..12386      AIEKIAPEYRQRLQDLYHKKL---RVLDIL-----
DQ011155_17390..18010      AIEKIAPEYRQRLQDLYHKKL---RVLDIL-----
DQ011154_17409..18014      AIEKIAPEYRQRLQDLYHKKL---RVLDIL-----
M22812_7847..8461          AIKKIAPEYRQCLQDLYHMKITRPRHFDN------
AY243312_16983..17597      AIKKIAPEYRQCLQDLYHMKITRPRHFDN------
AY678277_19582..20196      AIEKIAPEYRQCLQDLYHMKITRPRHFDN------
M35027_20066..20680        AIEKIAPEYRQCLQDLYHMKITRPRHFDN------
AY484669_21623..22237      AIEKIAPEYRQCLQDLYHMKITRPRHFDN------
AY313847_19937..20551      AIEKIAPEYRQCLQDLYHMKITRPRHFDN------
AY313848_19966..20580      AIEKIAPEYRQCLQDLYHMKITRPRHFDN------
AF095689_16533..17147      AIEKIAPEYRQCLQDLYHMKITRPRHFDN------
AY678275_19582..20196      AIEKIAPEYRQCLQDLYHMKITRPRHFDN------
AY678276_20129..19518      AIEKIAPEYRQCLQDLYHMKITRPRHFDN------
DQ377945_22519..23136      AIEKIAPEYRQCLQDLYHMKITRPRHFDN------
X94355_33086..33703        AIEKIAPEYRQCLQDLYHMKITRPRHFDN------
                                                              
