# Supplementary material for: Identification of multiple independent horizontal gene transfers into poxviruses using a comparative genomics approach
Source: BMC Evol Biol. 2008 Feb 27;8:67. doi: 10.1186/1471-2148-8-67 (PMC2268676; doi:10.1186/1471-2148-8-67)
Supplement: Additional file 8 — Multiple sequence alignments for all poxvirus families. [file 1471-2148-8-67-S8.gz › Network/Servers/gen153069.gen.tcd.ie/Users/kirsten/poxvirus/aln/154.aln]

CLUSTAL W (1.81) multiple sequence alignment

Y16780_51202..51528        MAEEFVQQRLTNNKVTIFVKFTCPFCRNALDILNKFSFKRGAYEIVDIKEFKPENKLHDY
X67119_92..418             MAEEFVQQRLTNNKVTIFVKFTCPFCRNALDILNKFSFKRGAYEIVDIKEFKPENKLHDY
X69198_50207..50533        MAEEFVQQRLTNNKVTIFVKFTCPFCRNALDILNKFSFKRGAYEIVDIKEFKPENKLHDY
L22579_50839..51165        MAEEFVQQRLTNNKVTIFVKFTCPFCRNALDILNKFSFKRGAYEIVDIKEFKPENKLHDY
X61166_1029..1355          MAEEFVQQRLANNKVTIFVKYTCPFCRNALDILNKFSFKRGAYEIVDIKEFKPENELRDY
AY678277_62016..62342      MAEEFVQQRLANNKVTIFVKYTCPFCRNALDILNKFSFKRGAYEIVDIKEFKPENELRDY
M35027_62525..62851        MAEEFVQQRLANNKVTIFVKYTCPFCRNALDILNKFSFKRGAYEIVDIKEFKPENELRDY
AY484669_64127..64453      MAEEFVQQRLANNKVTIFVKYTCPFCRNALDILNKFSFKRGAYEIVDIKEFKPENELRDY
AY243312_59394..59720      MAEEFVQQRLANNKVTIFVKYTCPFCRNALDILNKFSFKRGAYEIVDIKEFKPENELRDY
AY603355_48439..48765      MAEEFVQQRLANNKVTIFVKYTCPFCRNALDILNKFSFKRGAYEIVDIKEFKPENELRDY
DQ377945_64801..65127      MAEEFVQQRLANNKVTIFVKYTCPFCRNALDILNKFSFKRGAYEIVDIKEFKPENELRDY
AY313847_62227..62553      MAEEFVQQRLANNKVTIFVKYTCPFCRNALDILNKFSFKRGAYEIVDIKEFKPENELRDY
M76472_366..692            MAEEFVQQRLANNKVTIFVKYTCPFCRNALDILNKFSFKRGAYEIVDIKEFKPENELRDY
AY313848_62290..62616      MAEEFVQQRLANNKVTIFVKYTCPFCRNALDILNKFSFKRGAYEIVDIKEFKPENELRDY
AF095689_58964..59290      MAEEFVQQRLANNKVTIFVKYTCPFCRNALDILNKFSFKRGAYEIVDIKEFKPENELRDY
AY678275_62016..62342      MAEEFVQQRLANNKVTIFVKYTCPFCRNALDILNKFSFKRGAYEIVDIKEFKPENELRDY
U94848_54229..54555        MAEEFVQQRLANNKVTIFVKYTCPFCRNALDILNKFSFKRGAYEIVDIKEFKPENELRDY
AY678276_62221..61898      MAEEFVQQRLANNKVTIFVKYTCPFCRNALDILNKFSFKRGAYEIVDIKEFKPENELRDY
AF012825_68202..68528      MAEEFVQQRLANNKVTIFVKYTCPFCRNALDILNKFSFKRGAYEIVDIKEFKPENELRDY
AF438165_62234..62560      MAEEFVQQRLANNKVTIFVKFTCPFCRNALDILNKFSFKRGAYEIVDIKEFKPENELRDY
AY009089_60444..60770      MAEEFVQQRLANNKVTIFVKFTCPFCRNALDILNKFSFKRGAYEIVDIKEFKPENELRDY
AF482758_76122..76448      MAEEFVQQRLANNKVTIFVKFTCPFCRNALDILNKFSFKRGAYEIVDIKEFRPENELRDY
DQ011157_59128..59454      MAEEFVQQRLANNKVTIFVKFTCPFCRNALDILNKFSFKRGAYEIVDIKEFKPENELRDY
AY741551_59121..59447      MAEEFVQQRLANNKVTIFVKFTCPFCRNALDILNKFSFKRGAYEIVDIKEFKPENELRDY
DQ011153_59128..59454      MAEEFVQQRLANNKVTIFVKFTCPFCRNALDILNKFSFKRGAYEIVDIKEFKPENELRDY
AF380138_59445..59771      MAEEFVQQRLANNKVTIFVKFTCPFCRNALDILNKFSFKRGAYEIVDIKEFKPENELRDY
AY753185_59360..59686      MAEEFVQQRLANNKVTIFVKFTCPFCRNALDILNKFSFKRGAYEIVDIKEFKPENELRDY
DQ011155_59556..59882      MAEEFVQQRLANNKVTIFVKFTCPFCRNALDILNKFSFKRGAYEIVDIKEFKPENELRDY
AY603973_59117..59443      MAEEFVQQRLANNKVTIFVKFTCPFCRNALDILNKFSFKRGAYEIVDIKEFKPENELRDY
DQ011154_59578..59904      MAEEFVQQRLANNKVTIFVKFTCPFCRNALDILNKFSFKRGAYEIVDIKEFKPENELRDY
DQ011156_59593..59919      MAEEFVQQRLANNKVTIFVKFTCPFCRNALDILNKFSFKRGAYEIVDIKEFKPENELRDY
X94355_75627..75953        MAEEFVQQRLANNKVTIFVKFTCPFCRNALDILNKFSFKRGAYEIVDIKEFKPENELRDY
                           **********:*********:******************************.***:*.**

Y16780_51202..51528        FEQITGGRTVPRIFFGKTSIGGYSDLLEIDNMDALGDILSSIGVLRTC
X67119_92..418             FEQITGGRTVPRIFFGKTSIGGYSDLLEIDNMDALGDILSSIGVLRTC
X69198_50207..50533        FEQITGGRTVPRIFFGKTSIGGYSDLLEIDNMDALGDILSSIGVLRTC
L22579_50839..51165        FEQITGGRTVPRIFFGKTSIGGYSDLLEIDNMDALGDILSSIGVLRTC
X61166_1029..1355          FEQITGGRTVPRIFFGKTSIGGYSDLLEIDNMDALGDILSSIGVLRTC
AY678277_62016..62342      FEQITGGRTVPRIFFGKTSIGGYSDLLEIDNMDALGDILSSIGVLRTC
M35027_62525..62851        FEQITGGRTVPRIFFGKTSIGGYSDLLEIDNMDALGDILSSIGVLRTC
AY484669_64127..64453      FEQITGGRTVPRIFFGKTSIGGYSDLLEIDNMDALGDILSSIGVLRTC
AY243312_59394..59720      FEQITGGRTVPRIFFGKTSIGGYSDLLEIDNMDALGDILSSIGVLRTC
AY603355_48439..48765      FEQITGGRTVPRIFFGKTSIGGYSDLLEIDNMDALGDILSSIGVLRTC
DQ377945_64801..65127      FEQITGGRTVPRIFFGKTSIGGYSDLLEIDNMDALGDILSSIGVLRTC
AY313847_62227..62553      FEQITGGRTVPRIFFGKTSIGGYSDLLEIDNMDALGDILSSIGVLRTC
M76472_366..692            FEQITGGRTVPRIFFGKTSIGGYSDLLEIDNMDALGDILSSIGVLRTC
AY313848_62290..62616      FEQITGGRTVPRIFFGKTSIGGYSDLLEIDNMDALGDILSSIGVLRTC
AF095689_58964..59290      FEQITGGRTVPRIFFGKTSIGGYSDLLEIDNMDALGDILSSIGVLRTC
AY678275_62016..62342      FEQITGGRTVPRIFFGKTSIGGYSDLLEIDNMDALGDILSSIGVLRTC
U94848_54229..54555        FEQITGGRTVPRIFFGKTSIGGYSDLLEIDNMDALGDILSSIGVLRTC
AY678276_62221..61898      FEQITGGRTVPRIFFGKTSIGGYSDLLEIDNMDALGDILSSIGVLRTC
AF012825_68202..68528      FEQITGGKTVPRIFFGKTSIGGYSDLLEIDNMDALGDILSSIGVLRTC
AF438165_62234..62560      FEQITGGRTVPRIFFGKTSIGGYSDMLEIDNMDALGDILSSIGVLRTC
AY009089_60444..60770      FEQITGGRTVPRIFFGKTSIGGYSDMLEIDNMDALGDILSSIGVLRTC
AF482758_76122..76448      FEQITGGRTVPRIFFGKTSIGGYSDLLEIDNMDALGDILSSIGVLRTC
DQ011157_59128..59454      FEQITGGRTVPRIFFGKTSIGGYSDLLEIDNMDALGDILLSIGVLRTC
AY741551_59121..59447      FEQITGGRTVPRIFFGKTSIGGYSDLLEIDNMDALGDILLSIGVLRTC
DQ011153_59128..59454      FEQITGGRTVPRIFFGKTSIGGYSDLLEIDNMDALGDILLSIGVLRTC
AF380138_59445..59771      FEQITGGRTVPRIFFGKTSIGGYSDLLEIDNMDALGDILLSIGVLRTC
AY753185_59360..59686      FEQITGGRTVPRIFFGKTSIGGYSDLLEIDNMDALGDILLSIGVLRTC
DQ011155_59556..59882      FEQITGGRTVPRIFFGKTSIGGYSDLLEIDNMDALGDILLSIGVLRTC
AY603973_59117..59443      FEQITGGRTVPRIFFGKTSIGGYSDLLEIDNMDALGDILLSIGVLRTC
DQ011154_59578..59904      FEQITGGRTVPRIFFGKTSIGGYSDLLEIDNMDALGDILLSIGVLRTC
DQ011156_59593..59919      FEQITGGRTVPRIFFGKTSIGGYSDLLEIDNMDALGDILLSIGVLRTC
X94355_75627..75953        FEQITGGRTVPRIFFGKTSIGGYSDLLEIDNMDALGDILSSIGVLRTC
                           *******.*****************:************* ********
