# Supplementary material for: Identification of multiple independent horizontal gene transfers into poxviruses using a comparative genomics approach
Source: BMC Evol Biol. 2008 Feb 27;8:67. doi: 10.1186/1471-2148-8-67 (PMC2268676; doi:10.1186/1471-2148-8-67)
Supplement: Additional file 8 — Multiple sequence alignments for all poxvirus families. [file 1471-2148-8-67-S8.gz › Network/Servers/gen153069.gen.tcd.ie/Users/kirsten/poxvirus/aln/155.aln]

CLUSTAL W (1.81) multiple sequence alignment

AF095689_113288..113698      MDFFNKFSQGLAESSTPKSSIYYSEEKDPDTKKDEAIEIGLKSQESYYQRQLREQLARDN
AF482758_130026..130913      MDFFNKFSQGLAESSTPKSSIYYSEEKDPDTKKDEAIEIGLKSQESYYQRQLREQLARDN
AF012825_122096..122941      MDFFNKFSQGLVEASTPKSSIYYSEEKDPDTKKDEAIEIGLKSQESYYQRQLREQLARDN
DQ011157_113010..113855      MDFFNKFSQGLAESSTPKSSIYYSEEKDPDTKKDEAIEIGLKSQESYYQRQLREQLARDN
AY741551_113003..113848      MDFFNKFSQGLAESSTPKSSIYYSEEKDPDTKKDEAIEIGLKSQESYYQRQLREQLARDN
DQ011153_113010..113855      MDFFNKFSQGLAESSTPKSSIYYSEEKDPDTKKDEAIEIGLKSQESYYQRQLREQLARDN
AY753185_113242..114087      MDFFNKFSQGLAESSTPKSSIYYSEEKDPDTKKDEAIEIGLKSQESYYQRQLREQLARDN
AY603973_112999..113844      MDFFNKFSQGLAESSTPKSSIYYSEEKDPDTKKDEAIEIGLKSQESYYQRQLREQLARDN
DQ011156_113475..114320      MDFFNKFSQGLAESSTPKSSIYYSEEKDPDTKKDEAIEIGLKSQESYYQRQLREQLARDN
AF380138_113340..114185      MDFFNKFSQGLAESSTPKSSIYYSEEKDPDTKKDEAIEIGLKSQESYYQRQLREQLARDN
DQ011155_113455..114300      MDFFNKFSQGLAESSTPKSSIYYSEEKDPDTKKDEAIEIGLKSQESYYQRQLREQLARDN
DQ011154_113474..114319      MDFFNKFSQGLAESSTPKSSIYYSEEKDPDTKKDEAIEIGLKSQESYYQRQLREQLARDN
Y16780_105142..105957        MDFFNKFSQGLAESSTPKSSIYYSEEKDLDIKKDEAIEIGLKSQESYYQKQLREQLARDN
X76265_579..1394             MDFFNKFSQGLAESSTPKSSIYYSEEKDLDIKKDEAIEIGLKSQESYYQKQLREQLARDN
X69198_104137..104952        MDFFNKFSQGLAESSTPKSSIYYSEEKDLDIKKDEAIEIGLKSQESYYQRQLREQLARDN
L22579_104767..105582        MDFFNKFSQGLAESSTPKSSIYYSEEKDLDIKKDEAIEIGLKSQESYYQRQLREQLARDN
X67116_579..1394             MDFFNKFSQGLAESSTPKSSIYYSEEKDLDIKKDEAIEIGLKSQESYYQRQLREQLARDN
AF438165_116146..116973      MDFFNKFSQGLAESSTPKSSIYYSEEKDPDMKKDEAIEIGLKSQELYYQRQLREQLARDN
AY009089_114356..115183      MDFFNKFSQGLAESSTPKSSIYYSEEKDPDMKKDEAIEIGLKSQELYYQRQLREQLARDN
X94355_129542..130393        MDFFNKFSQGLAESSTPKSSIYYSEEKDPDTKKDEAIEIGLKSQESYYQRQLREQLARDN
AY484669_118062..118913      MDFFNKFSQGLAESSTPKSSIYYSEKKDPDTKKDEAIEIGLKSQESYYQRQLREQLARDN
S71673_61..906               MDFFNKFSQGLAESSTPKSSIYYSEEKDPDTKKDEAIEIGLKSQESYYQRQLREQLARDN
AY243312_113281..114126      MDFFNKFSQGLAESSTPKSSIYYSEEKDPDTKKDEAIEIGLKSQESYYQRQLREQLARDN
DQ377945_118665..119510      MDFFNKFSQGLAESSTPKSSIYYSEEKDPDTKKDEAIEIGLKSQESYYQRQLREQLARDN
AY313847_116109..116954      MDFFNKFSQGLAESSTPKSSIYYSEEKDPDTKKDEAIEIGLKSQESYYQRQLREQLARDN
AY313848_116154..116999      MDFFNKFSQGLAESSTPKSSIYYSEEKDPDTKKDEAIEIGLKSQESYYQRQLREQLARDN
M35027_116425..117270        MDFFNKFSQGLAESSTPKSSIYYSEEKDPDTKKDEAIEIGLKSQESYYQRQLREQLARDN
AY603355_102321..103139      MDFFNKFSQGLAESSTPKSSIYYSEEKDPDTKKDEAIEIGLKSQESYYQRQLREQLARDN
U94848_108111..108929        MDFFNKFSQGLAESSTPKSSIYYSEEKDPDTKKDEAIEIGLKSQESYYQRQLREQLARDN
AY678277_115918..116763      MDFFNKFSQRLAESSTPKSSIYYSEEKDPDTKKDEAIEIGLKSQESYYQRQLREQLARDN
AY678275_115918..116763      MDFFNKFSQRLAESSTPKSSIYYSEEKDPDTKKDEAIEIGLKSQESYYQRQLREQLARDN
AY678276_116648..115806      MDFFNKFSQRLAESSTPKSSIYYSEEKDPDTKKDEAIEIGLKSQESYYQRQLREQLARDN
                             ********* *.*:***********:** * ************** ***.**********

AF095689_113288..113698      MTAASRQPIQPLQPTIHITPQPVPFRH---------------------------------
AF482758_130026..130913      MMAASRQPIQPLQPTIHITPQPVPTPTPAPILTPTPAPIPTPAPILTPSSTAPTPKPR-Q
AF012825_122096..122941      MMVANRRPIQPLQPTIHITPQPVPTST------------P--SAILLPSSTAPTPKPR-Q
DQ011157_113010..113855      MMAASRQPTQPLQPTIHITPQPVPTPT------------P--APILLPSSTAPVLKPR-Q
AY741551_113003..113848      MMAASRQPTQPLQPTIHITPQPVPTPT------------P--APILLPSSTAPVLKPR-Q
DQ011153_113010..113855      MMAASRQPTQPLQPTIHITPQPVPTPT------------P--APILLPSSTAPVLKPR-Q
AY753185_113242..114087      MMAASRQPTQPLQPTIHITPQPVPTPT------------P--APILLPSSTAPVLKPR-Q
AY603973_112999..113844      MMAASRQPTQPLQPTIHITPQPVPTPT------------P--APILLPSSTAPVLKPR-Q
DQ011156_113475..114320      MMAASRQPTQPLQPTIHITPQPVPTPT------------P--APILLPSSTAPVLKPR-Q
AF380138_113340..114185      MMVASRQPTQPLQPTIHITPQPVPTPT------------P--APILLPSSTAPVLKPR-Q
DQ011155_113455..114300      MMVASRQPTQPLQPTIHITPQPVPTPT------------P--APILLPSSTAPVLKPR-Q
DQ011154_113474..114319      MMVASRQPTQPLQPTIHITPQPVPTPT------------P--APILLPSSTAPVLKPR-Q
Y16780_105142..105957        MMAASRQPIQPLQPTIHITPLQVPTP-------------------------APTPKPRQQ
X76265_579..1394             MMAASRQPIQPLQPTIHITPLQVPTP-------------------------APTPKPRQQ
X69198_104137..104952        MMAASRQPIQPLQPTIHITPLQVPTP-------------------------APTPKPRQQ
L22579_104767..105582        MMAASRQPIQPLQPTIHITPLQVPTP-------------------------APTPKPRQQ
X67116_579..1394             MMAASRQPIQPLQPTIHITPLQVPTP-------------------------APTPKPRQQ
AF438165_116146..116973      LMAASRQPIQPLQPTIHITPQPVP--------------------ILLPSSTAPTPKPRQQ
AY009089_114356..115183      LMAASRQPIQPLQPTIHITPQPVP--------------------ILLPSSTAPTPKPRQQ
X94355_129542..130393        MMAASRQPIQPLQPTIHITPQPVPVPT------------PTPAPILLPSSTAPTPKPR-Q
AY484669_118062..118913      MMAASRQPIQPLQPTIHITPQPVPVPT------------PTSAPILLPSSTAPTPKPR-Q
S71673_61..906               MTVASRQPIQPLQPTIHITPQPVPTAT------------P--APILLPSSTVPTPKPR-Q
AY243312_113281..114126      MTVASRQPIQPLQPTIHITPQPVPTAT------------P--APILLPSSTVPTPKPR-Q
DQ377945_118665..119510      MMAASRQPIQPLQPTIHITPQPVPVPT------------PTSAPILLPSSTAPTPKPR-Q
AY313847_116109..116954      MMAASRQPIQPLQPTIHITPQPVPVPT------------PTSAPILLPSSTAPTPKPR-Q
AY313848_116154..116999      MMAASRQPIQPLQPTIHITPQPVPVPT------------PTSAPILLPSSTAPTPKPR-Q
M35027_116425..117270        MMAASRQPIQPLQPTIHITPQPVPTAT------------P--APILLPSSTAPTPKPR-Q
AY603355_102321..103139      MMAASRQPIQPLQPTIHITPQPVPTAT------------P-----------APTPKPR-Q
U94848_108111..108929        MMAASRQPIQPLQPTIHITPQPVPTAT------------P-----------APTPKPR-Q
AY678277_115918..116763      MMAASRQPIQPLQPTIHITPQPVPTAT------------P--APILLPSSTAPTPKPR-Q
AY678275_115918..116763      MMAASRQPIQPLQPTIHITPQPVPTAT------------P--APILLPSSTAPTPKPR-Q
AY678276_116648..115806      MMAASRQPIQPLQPTIHITPQPVPTAT------------P--APILLPSSTAPTPKPR-Q
                             : .*.*.* ***********  **                                    

AF095689_113288..113698      -------LHRLLFFY-----------------------LVVLF-----------------
AF482758_130026..130913      QTNTSSDTPNLFDWLSADDNTQPSTLLKPLTPSNSIQDMVSKFNKDQKTTTPPSTQPSQT
AF012825_122096..122941      QTNTSSDMSNLFDWLSSDTDTQSNSLLPALTPSNAVQDIISKFNKDQKTTTPPSTQPSQT
DQ011157_113010..113855      QTNTSSDMSNLFDWLSTDTDAPASTLLPALTPSNTVQDIISKFNKDQKMTTPPSTQPSQT
AY741551_113003..113848      QTNTSSDMSNLFDWLSTDTDAPASTLLPALTPSNTVQDIISKFNKDQKMTTPPSTQPSQT
DQ011153_113010..113855      QTNTSSDMSNLFDWLSTDTDAPASTLLPALTPSNTVQDIISKFNKDQKMTTPPSTQPSQT
AY753185_113242..114087      QTNTSSDMSNLFDWLSTDTDAPASTLLPALTPSNTVQDIISKFNKDQKMTTPPSTQPSQT
AY603973_112999..113844      QTNTSSDMSNLFDWLSTDTDAPASTLLPALTPSNTVQDIISKFNKDQKMTTPPSTQPSQT
DQ011156_113475..114320      QTNTSSDMSNLFDWLSTDTDAPASTLLPALTPSNTVQDIISKFNKDQKMTTPPSTQPSQT
AF380138_113340..114185      QTNTSSDMSNLFDWLSADTDAPASTLLPALTPSNTVQDIISKFNKDQKMTTPPSTQPSQT
DQ011155_113455..114300      QTNTSSDMSNLFDWLSADTDAPASTLLPALTPSNTVQDIISKFNKDQKMTTPPSTQPSQT
DQ011154_113474..114319      QTNTSSDMSNLFDWLSADTDAPASTLLPALTPSNTVQDIISKFNKDQKMTTPPSTQPSQT
Y16780_105142..105957        QTNTSSDMSNLFDWLSADDNTQPSSLLPALTPINAVQDIISKFNKDQKTTTPPSTQPSQT
X76265_579..1394             QTNTSSDMSNLFDWLSADDNTQPSSLLPALTPINAVQDIISKFNKDQKTTTPPSTQPSQT
X69198_104137..104952        QTNTSSDMSNLFDWLSADDNTQPSSLLPALTPINAVQDIISKFNKDQKTTTTPSTQPSQT
L22579_104767..105582        QTNTSSDMSNLFDWLSADDNTQPSSLLPALTPINAVQDIISKFNKDQKTTTTPSTQPSQT
X67116_579..1394             QTNTSSDMSNLFDWLSADDNTQPSSLLPALTPINAVQDIISKFNKDQKTTTTPSTQPSQT
AF438165_116146..116973      QTNTSSDMSNLFDWLSADDNTQPSSLLPALTPSNAVQDIISKFNKDQKTTTPPSTQPSQT
AY009089_114356..115183      QTNTSSDMSNLFDWLSADDNTQPSSLLPALTPSNAVQDIISKFNKDQKTTTPPSTQPSQT
X94355_129542..130393        QTNTSSDMSNLFDWLSADTDTQSNSLLTASTPSNAVQDIISKFNKDQKTTTPPSTQPSQT
AY484669_118062..118913      QTNTSSDMSNLFDWLSADTDAPASSLLPALTPSNAVQDIISKFNKDQKTTTPPSTQPSQT
S71673_61..906               QTNTSSDMSNLFDWLSEDTDAPASSLLPALTPSNAVQDIISKFNKDQKTTTPPSTQPSQT
AY243312_113281..114126      QTNTSSDMSNLFDWLSEDTDAPASSLLPALTPSNAVQDIISKFNKDQKTTTPPSTQPSQT
DQ377945_118665..119510      QTNTSSDMSNLFDWLSADTDAPASSLLPALTPSNAVQDIISKFNKDQKTTTPPSTQPSQT
AY313847_116109..116954      QTNTSSDMSNLFDWLSADTDAPASSLLPALTPSNAVQDIISKFNKDQKTTTPPSTQPSQT
AY313848_116154..116999      QTNTSSDMSNLFDWLSADTDAPASSLLPALTPSNAVQDIISKFNKDQKTTTPPSTQPSQT
M35027_116425..117270        QTNTSSDMSNLFDWLSEDTDAPASSLLPALTPSNAVQDIISKFNKDQKTTTPPSTQPSQT
AY603355_102321..103139      QTNTSSDMSNLFDWLSADTDAPASSLLPALTPSNAVQDIISKFNKDQKTTTPPSTQPSQT
U94848_108111..108929        QTNTSSDMSNLFDWLSADTDAPASSLLPALTPSNAVQDIISKFNKDQKTTTPPSTQPSQT
AY678277_115918..116763      QTNTSSDMSNLFDWLSEDTDAPASSLLPALTPSNAVQDIISKFNKDQKTTTPPSTQPSQT
AY678275_115918..116763      QTNTSSDMSNLFDWLSEDTDAPASSLLPALTPSNAVQDIISKFNKDQKTTTPPSTQPSQT
AY678276_116648..115806      QTNTSSDMSNLFDWLSEDTDAPASSLLPALTPSNAVQDIISKFNKDQKTTTPPSTQPSQT
                                      .*: :                        ::  *                 

AF095689_113288..113698      -------------------------------------------------------LHQNH
AF482758_130026..130913      LPTTTCTQQSDGSISCTTPTVTPPQPPIVATVCTPTPTGGTVCTTAQQNPNPGAASQQNL
AF012825_122096..122941      LPTTTCTQQSDGSISCTTPTVTPPQPPIVATVCTPTPTGGTVCTTAQQNPNPGAISQQNL
DQ011157_113010..113855      LPTTTCTQQSDGSISCTTPTVTPLQPPIVATVCTPTPTGGTVCTTAQQNPNPGAASQQNL
AY741551_113003..113848      LPTTTCTQQSDGSISCTTPTVTPLQPPIVATVCTPTPTGGTVCTTAQQNPNPGAASQQNL
DQ011153_113010..113855      LPTTTCTQQSDGSISCTTPTVTPLQPPIVATVCTPTPTGGTVCTTAQQNPNPGAASQQNL
AY753185_113242..114087      LPTTTCTQQSDGSISCTTPTVTPLQPPIVATVCTPTPTGGTVCTTAQQNPNPGAASQQNL
AY603973_112999..113844      LPTTTCTQQSDGSISCTTPTVTPLQPPIVATVCTPTPTGGTVCTTAQQNPNPGAASQQNL
DQ011156_113475..114320      LPTTTCTQQSDGSISCTTPTVTPLQPPIVATVCTPTPTGGTVCTTAQQNPNPGAASQQNL
AF380138_113340..114185      LPTTTCTQQSDGSISCTTPTVTPLQPPIVATVCTPTPTGGTVCTTAQQNPNPGAASQQNL
DQ011155_113455..114300      LPTTTCTQQSDGSISCTTPTVTPLQPPIVATVCTPTPTGGTVCTTAQQNPNPGAASQQNL
DQ011154_113474..114319      LPTTTCTQQSDGSISCTTPTVTPLQPPIVATVCTPTPTGGTVCTTAQQNPNPGAASQQNL
Y16780_105142..105957        LPTTTCTQQSDGSISCTTPTVTPPQPPIVATVCTPTPTGGTVCTTAQQNPNPGATSQQNL
X76265_579..1394             LPTTTCTQQSDGSISCTTPTVTPPQPPIVATVCTPTPTGGTVCTTAQQNPNPGATSQQNL
X69198_104137..104952        LPTTTCTQQSDGSISCTTPTVTPPQPPIVATVCTPTPTGGTVCTTAQQNPNPGATSQQNL
L22579_104767..105582        LPTTTCTQQSDGSISCTTPTVTPPQPPIVATVCTPTPTGGTVCTTAQQNPNPGATSQQNL
X67116_579..1394             LPTTTCTQQSDGSISCTTPTVTPPQPPIVATVCTPTPTGGTVCTTAQQNPNPGATSQQNL
AF438165_116146..116973      LP-TTCTQQSDGSISCTTPTVTPPQPPIVATVCTPTPTGGTVCTTAQQNPNPGATSQQNL
AY009089_114356..115183      LP-TTCTQQSDGSISCTTPTVTPPQPPIVATVCTPTPTGGTVCTTAQQNPNPGATSQQNL
X94355_129542..130393        LPTTTCTQQSDGSISCTTPTVTPPQPPIVATVCTPTPTGGTVCTTAQQNPNPGATSQQNL
AY484669_118062..118913      LPTTTCTQQSDGSISCTTPTVTPPQPPIVATVCTPTPTGGTVCTTAQQNPNPGAASQQNL
S71673_61..906               LPTTTCTQQSDGNISCTTPTVTPPQPPIVATVCTPTPTGGTVCTTAQQNPNPGAASQQNL
AY243312_113281..114126      LPTTTCTQQSDGNISCTTPTVTPPQPPIVATVCTPTPTGGTVCTTAQQNPNPGAASQQNL
DQ377945_118665..119510      LPTTTCTQQSDGNISCTTPTVTPPQPPIVATVCTPTPTGGTVCTTAQQ--NPGATSQQNL
AY313847_116109..116954      LPTTTCTQQSDGNISCTTPTVTPPQPPIVATVCTPTPTGGTVCTTAQQ--NPGATSQQNL
AY313848_116154..116999      LPTTTCTQQSDGNISCTTPTVTPPQPPIVATVCTPTPTGGTVCTTAQQ--NPGATSQQNL
M35027_116425..117270        LPTTTCTQQSDGNISCTTPTVTPPQPPIVATVCTPTPTGGTVCTTAQQNPNPGAASQQNL
AY603355_102321..103139      LPTTTCTQQSDGSISCTTPTVTPPQPPIVATVCTPTPTGGTVCTTAQQNPNPGAASQQNL
U94848_108111..108929        LPTTTCTQQSDGSISCTTPTVTPPQPPIVATVCTPTPTGGTVCTTAQQNPNPGAASQQNL
AY678277_115918..116763      LPTTTCTQQSDGNISCTTPTVTPPQPPIVATVCTPTPTGGTVCTTAQQNPNPGAASQQNL
AY678275_115918..116763      LPTTTCTQQSDGNISCTTPTVTPPQPPIVATVCTPTPTGGTVCTTAQQNPNPGAASQQNL
AY678276_116648..115806      LPTTTCTQQSDGSISCTTPTVTPPQPPIVATVCTPTPTGGTVCTTAQQNPNPGAASQQNL
                                                                                     :** 

AF095689_113288..113698      DNKLIHHLIC---------------LIFLIGCLKILMRRRVHS----------FQR
AF482758_130026..130913      DDMSLKDLMSSVEKDMHQLQAETNDLVTNVNDAREYTRRAIDQILQLVKGFERFQK
AF012825_122096..122941      DDMSLKDLMSSVEKDMHQLQAETTDLVTNVYDAREYTRRAIDQILQLVKGFERFQK
DQ011157_113010..113855      DDMTLKDLMSSVEKDMRQLQAETNDLVTNVYDAREYTRRAIDQILQLVKGFERFQK
AY741551_113003..113848      DDMTLKDLMSSVEKDMRQLQAETNDLVTNVYDAREYTRRAIDQILQLVKGFERFQK
DQ011153_113010..113855      DDMTLKDLMSSVEKDMRQLQAETNDLVTNVYDAREYTRRAIDQILQLVKGFERFQK
AY753185_113242..114087      DDMTLKDLMSSVEKDMRQLQAETNDLVTNVYDAREYTRRAIDQILQLVKGFERFQK
AY603973_112999..113844      DDMTLKDLMSSVEKDMRQLQAETNDLVTNVYDAREYTRRAIDQILQLVKGFERFQK
DQ011156_113475..114320      DDMTLKDLMSSVEKDMRQLQAETNDLVTNVYDAREYTRRAIDQILQLVKGFERFQK
AF380138_113340..114185      DDMTLKDLMSSVEKDMRQLQAETNDLVTNVYDAREYTRRAIDQIIQLVKGFERFQK
DQ011155_113455..114300      DDMTLKDLMSSVEKDMRQLQAETNDLVTNVYDAREYTRRAIDQIIQLVKGFERFQK
DQ011154_113474..114319      DDMTLKDLMSSVEKDMRQLQAETNDLVTNVYDAREYTRRAIDQIIQLVKGFERFQK
Y16780_105142..105957        DNMALKDLMSSVEKDMHQLQAETNDLVTNVYDAREYTRRAIDQILQLVKGFERFQK
X76265_579..1394             DNMALKDLMSSVEKDMHQLQAETNDLVTNVYDAREYTRRAIDQILQLVKGFERFQK
X69198_104137..104952        DNMALKDLMSSVEKDMRQLQAETNDLVTNVYDAREYTRRAIDQILQLVKGFERFQK
L22579_104767..105582        DNMALKDLMSSVEKDMRQLQAETNDLVTNVYDAREYTRRAIDQILQLVKGFERFQK
X67116_579..1394             DNMALKDLMSSVEKDMRQLQAETNDLVTNVYDAREYTRRAIDQILQLVKGFERFQK
AF438165_116146..116973      DDMALKDLMSSVEKDMHQLQAETNDLVTNVYDAREYTRRAIDQILQLVKGFERFQK
AY009089_114356..115183      DDMALKDLMSSVEKDMHQLQAETNDLVTNVYDAREYTRRAIDQILQLVKGFERFQK
X94355_129542..130393        DDMALKDLMSSVEKDMHQLQAETNDLVTNVYDAREYTRRAIDQILQLVKGFERFQK
AY484669_118062..118913      DDMALKDLMSSVEKDMHQLQAETNDLVTNVYDAREYTRRAIDQILQLVKGFERFQK
S71673_61..906               DDMALKDLMSNVERDMHQLQAETNDLVTNVYDAREYTRRAIDQILQLVKGFERFQK
AY243312_113281..114126      DDMALKDLMSNVERDMHQLQAETNDLVTNVYDAREYTRRAIDQILQLVKGFERFQK
DQ377945_118665..119510      DDMALKDLMSNVERDMHQLQAETNDLVTNVYDAREYTRRAIDQILQLVKGFERFQK
AY313847_116109..116954      DDMALKDLMSNVERDMHQLQAETNDLVTNVYDAREYTRRAIDQILQLVKGFERFQK
AY313848_116154..116999      DDMALKDLMSNVERDMHQLQAETNDLVTNVYDAREYTRRAIDQILQLVKGFERFQK
M35027_116425..117270        DDMALKDLMSSVEKDMHQLQAETNDLVTNVYDAREYTRRAIDQILQLVKGFERFQK
AY603355_102321..103139      DDMALKDLMSNVERDMHQLQAETNDLVTNVYDAREYTRRAIDQILQLVKGFERFQK
U94848_108111..108929        DDMALKDLMSNVERDMHQLQAETNDLVTNVYDAREYTRRAIDQILQLVKGFERFQK
AY678277_115918..116763      DDMALKDLMSNVERDMHQLQAETNDLVTNVYDAREYTRRAINQILQLVKGFERFQK
AY678275_115918..116763      DDMALKDLMSNVERDMHQLQAETNDLVTNVYDAREYTRRAINQILQLVKGFERFQK
AY678276_116648..115806      DDMALKDLMSNVERDMHQLQAETNDLVTNVYDAREYTRRAIDQILQLVKGFERFQK
                             *:  :: *:.               *:  :   .   ** : .          **.
