# Supplementary material for: Identification of multiple independent horizontal gene transfers into poxviruses using a comparative genomics approach
Source: BMC Evol Biol. 2008 Feb 27;8:67. doi: 10.1186/1471-2148-8-67 (PMC2268676; doi:10.1186/1471-2148-8-67)
Supplement: Additional file 8 — Multiple sequence alignments for all poxvirus families. [file 1471-2148-8-67-S8.gz › Network/Servers/gen153069.gen.tcd.ie/Users/kirsten/poxvirus/aln/156.aln]

CLUSTAL W (1.81) multiple sequence alignment

X69198_158541..158711        ------------------------------------------------------------
AF482758_186562..187101      MSSSVDVDIYDAVRVFLLRHYYDKRFIVYGRSNAILHNIYRLFTRCAVIPFDDIVRTMPN
DQ011155_166052..166411      ---------------------------------------------------------MPN
DQ011157_168084..168614      MSSSVDVDIYDAVRAFLLRHYYDKRFIVYGRSNTILHNIYRLFTRCTVIPFDDIVRTMPN
AY741551_168049..168579      MSSSVDVDIYDAVRAFLLRHYYDKRFIVYGRSNTILHNIYRLFTRCTVIPFDDIVRTMPN
DQ011153_168084..168614      MSSSVDVDIYDAVRAFLLRHYYDKRFIVYGRSNTILHNIYRLFTRCTVIPFDDIVRTMPN
AY753185_168278..168808      MSSSVDVDIYDAVRAFLLRHYYDKRFIVYGRSNTILHNIYRLFTRCTVIPFDDIVRTMPN
AY603973_168015..168545      MSSSVDVDIYDAVRAFLLRHYYDKRFIVYGRSNTILHNIYRLFTRCTVIPFDDIVRTMPN
DQ011156_168543..169073      MSSSVDVDIYDAVRAFLLRHYYDKRFIVYGRSNTILHNIYRLFTRCTVIPFDDIVRTMPN
AF380138_165891..166421      MSSSVDVDIYDAVRAFLLRHYYDKRFIVYGRSNTILHNIYRLFTRCTVIQFDDIVRTMPN
DQ011154_165939..166469      MSSSVDVDIYDAVRAFLLRHYYDKRFIVYGRSNTILHNIYRLFTRCTVIQFDDIVRTMPN
AF438165_170596..171138      MSSSVDVDIYDAVRVFLLRYYYDKRFIVYGISNAILHNIYRLFTRCAVIPFDYIVRIMPN
Y16780_159604..159801        ------------------------------------------------------------
L22579_158572..158769        ------------------------------------------------------------
U18339_4180..4377            ------------------------------------------------------------
X72086_4191..4388            ------------------------------------------------------------
AY009089_168718..169263      MSSSVDVDIYDAVRVFLLRYYYDKRFIVYGISNAILHNIYRLFTRCAVIPFDYIVRIMPN
D11079_27393..27914          MSSSVDVDIYDAVRAFLLRHYYNKRFIVYGRSNAILHNIYRLFTRCAVIPFDDIVRTMPN
AY678277_172039..172560      MSSSVDVDIYDAVRAFLLRHYYNKRFIVYGRSNAILHNIYRLFTRCAVIPFDDIVRTMPN
M35027_168432..168953        MSSSVDVDIYDAVRAFLLRHYYNKRFIVYGRSNAILHNIYRLFTRCAVIPFDDIVRTMPN
AY243312_169409..169930      MSSSVDVDIYDAVRAFLLRHYYNKRFIVYGRSNAILHNIYRLFTRCAVIPFDDIVRTMPN
AY603355_150684..151205      MSSSVDVDIYDAVRAFLLRHYYNKRFIVYGRSNAILHNIYRLFTRCAVIPFDDIVRTMPN
DQ377945_174729..175250      MSSSVDVDIYDAVRAFLLRHYYNKRFIVYGRSNAILHNIYRLFTRCAVIPFDDIVRTMPN
AF095689_169102..169623      MSSSVDVDIYDAVRAFLLRHYYNKRFIVYGRSNAILHNIYRLFTRCAVIPFDDIVRTMPN
AY678275_172040..172561      MSSSVDVDIYDAVRAFLLRHYYNKRFIVYGRSNAILHNIYRLFTRCAVIPFDDIVRTMPN
U94848_156474..156995        MSSSVDVDIYDAVRAFLLRHYYNKRFIVYGRSNAILHNIYRLFTRCAVIPFDDIVRTMPN
AY678276_171951..172469      MSSSVDVDIYDAVRAFLLRHYYNKRFIVYGRSNAILHNIYRLFTRCAVIPFDDIVRTMPN
AY484669_174302..174823      MSSSVDVDIYDAVRAFLLRHYYNKRFIVYGRSNAILHNIYRLFTRCAVIPFDDIVRTMPN
AY313847_172200..172721      MSSSVDVDIYDAVRAFLLRHYYNKRFIVYGRSNAILHNIYRLFTRCAVIPFDDIVRTMPN
AY313848_172226..172747      MSSSVDVDIYDAVRAFLLRHYYNKRFIVYGRSNAILHNIYRLFTRCAVIPFDDIVRTMPN
AF012825_177879..178412      MSSSVDVDIYDAVRAFLLRHYCDKRFIVYGRSNAILHNIYRLFTRRAIIPFDDVVRTMPN
X94355_186040..186591        MSSSVDVDIYDAVRAFLLRHYYDKRFIVYGRSNAILHNIYRLFTRCAVIPFDDIVRTMPN
                                                                                         

X69198_158541..158711        -----------------------------------------------------------M
AF482758_186562..187101      ESRVQQWVIDTLNDIMMNERNVAVCVGTGLRFMEM-FFDYNKN----NSNSKNSINNQLM
DQ011155_166052..166411      ESRVKQWVMDTLNGIMMNECD-TVCVGTGLRFMEM-FFDYNKN------NPKNSINNQIM
DQ011157_168084..168614      ESRVKQWVMDTLNGIMMNECD-TVCVGTGLRFMEM-FFDYNKN------NPKNSINNQIM
AY741551_168049..168579      ESRVKQWVMDTLNGIMMNECD-TVCVGTGLRFMEM-FFDYNKN------NPKNSINNQIM
DQ011153_168084..168614      ESRVKQWVMDTLNGIMMNECD-TVCVGTGLRFMEM-FFDYNKN------NPKNSINNQIM
AY753185_168278..168808      ESRVKQWVMDTLNGIMMNECD-TVCVGTGLRFMEM-FFDYNKN------NPKNSINNQIM
AY603973_168015..168545      ESRVKQWVMDTLNGIMMNECD-TVCVGTGLRFMEM-FFDYNKN------NPKNSINNQIM
DQ011156_168543..169073      ESRVKQWVMDTLNGIMMNECD-TVCVGTGLRFMEM-FFDYNKN------NPKNSINNQIM
AF380138_165891..166421      ESRVKQWVMDTLNGIMMNECD-TVCVGTGLRFMEM-FFDYNKN------NPKNSINNQIM
DQ011154_165939..166469      ESRVKQWVMDTLNGIMMNECD-TVCVGTGLRFMEM-FFDYNKN------NPKNSINNQIM
AF438165_170596..171138      ESCVQQWVIDTLNGIIMNEHDVAVCVGTGLLFMEMFFFDYNKN----NSNSKNSINNQLM
Y16780_159604..159801        -----------------------------------------------------------M
L22579_158572..158769        -----------------------------------------------------------M
U18339_4180..4377            -----------------------------------------------------------M
X72086_4191..4388            -----------------------------------------------------------M
AY009089_168718..169263      ESCVQQWVIDTLNGIIMNEHDVAVCVGTGLLFMEM-FFFLITI--KIIPIPKNSINNQLM
D11079_27393..27914          ESRVKQWVMDTLNGIMMNERDVSVSVGTGILFMEM-FFDYNKN----------SINNQLM
AY678277_172039..172560      ESRVKQWVMDTLNGIMMNERDVSVSVGTGILFMEM-FFDYNKN----------SINNQLM
M35027_168432..168953        ESRVKQWVMDTLNGIMMNERDVSVSVGTGILFMEM-FFDYNKN----------SINNQLM
AY243312_169409..169930      ESRVKQWVMDTLNGIMMNERDVSVSVGTGILFMEM-FFDYNKN----------SINNQLM
AY603355_150684..151205      ESRVKQWVMDTLNGIMMNERDVSVSVGTGILFMEM-FFDYNKN----------SINNQLM
DQ377945_174729..175250      ESRVKQWVMDTLNGIMMNERDVSVSVGTGILFMEM-FFDYNKN----------SINNQLM
AF095689_169102..169623      ESRVKQWVMDTLNGIMMNERDVSVSVGTGILFMEM-FFDYNKN----------SINNQLM
AY678275_172040..172561      ESRVKQWVMDTLNGIMMNERDVSVSVGTGILFMEM-FFDYNKN----------SINNQLM
U94848_156474..156995        ESRVKQWVMDTLNGIMMNERDVSVSVGTGILFMEM-FFDYNKN----------SINNQLM
AY678276_171951..172469      ESRVKQWVMDTLNGIMMNERDVSVSVGTGILFMEM-FFDYNKN----------SINNQLM
AY484669_174302..174823      ESRVKQWVMDTLNGIMMNERDITVCVGTGLRFMEM-FFDYNKN----------SINNQLM
AY313847_172200..172721      ESRVKQWVMDTLNGIMMNERDITVCVGTGILFMEM-FFDYNKN----------SINNQLM
AY313848_172226..172747      ESRVKQWVMDTLNGIMMNERDITVCVGTGILFMEM-FFDYNKN----------SINNQLM
AF012825_177879..178412      ESRVKQWVIDTLNDIMTKEHDVSVSVSTGILFMEM-FFDYNKN------NSKNSINNQLM
X94355_186040..186591        ESRVKQWVIDTLNDIMTKEHDVSVSVGTGILFMEM-FFDYNKNNSNSNSNSKNSINNQLM
                                                                                        *

X69198_158541..158711        YDIINSVSIILANERYRSAFNDNGIYIRRTMIDKLYGYASLTT---IARSLEVFVIIC--
AF482758_186562..187101      YDIINSVSIILANERYRSAFNDNGIYIRRTMMDKLYEYASLTTIGMITGGICYYLLMHLV
DQ011155_166052..166411      YDIINSVAIILANERYRSAFNDDRIYIRRTMMDKLYEYASLTTIGTITGGVCYYLLMHLV
DQ011157_168084..168614      YDIINSVAIILANERYRSAFNDDRIYIRRTMMDKLYEYASLTTIGTITGGVCYYLLMHLV
AY741551_168049..168579      YDIINSVAIILANERYRSAFNDDRIYIRRTMMDKLYEYASLTTIGTITGGVCYYLLMHLV
DQ011153_168084..168614      YDIINSVAIILANERYRSAFNDDRIYIRRTMMDKLYEYASLTTIGTITGGVCYYLLMHLV
AY753185_168278..168808      YDIINSVAIILANERYRSAFNDDRIYIRRTMMDKLYEYASLTTIGTITGGVCYYLLMHLV
AY603973_168015..168545      YDIINSVAIILANERYRSAFNDDRIYIRRTMMDKLYEYASLTTIGTITGGVCYYLLMHLV
DQ011156_168543..169073      YDIINSVAIILANERYRSAFNDDRIYIRRTMMDKLYEYASLTTIGTITGGVCYYLLMHLV
AF380138_165891..166421      YDIINSVTIILANERYRSAFNDDRIYIRRTMMDKLYEYASLTTIGTITGGVCYYLLMHLV
DQ011154_165939..166469      YDIINSVAIILANERYRSAFNDDRIYIRRTMMDKLYEYASLTTIGTITGGVCYYLLMHLV
AF438165_170596..171138      YDIINSVSIILANERYRSAFNDNGIYIRRTMIDRLYGYASLTTIGTIAGGVCFYLLMHLV
Y16780_159604..159801        YDIINSVSIILANERYRSAFNDNGIYIRRTMIDKLYGYASLTTIGTIAGGVCYYLLMHLV
L22579_158572..158769        YDIINSVSIILANERYRSAFNDNGIYIRRTMIDKLYGYASLTTIGTIAGGVCYYLLMHLV
U18339_4180..4377            YDIINSVSIILANERYRSAFNDNGIYIRRTMIDKLYGYASLTTIGTIAGGVCYYLLMHLV
X72086_4191..4388            YDIINSVSIILANERYRSAFNDNGIYIRRTMIDKLYGYASLTTIGTIAGGVCYYLLMHLV
AY009089_168718..169263      YDIINSVSIILANERYRSAFNDNGIYIRRTMIDRLYGYASLTTIGTIAGGVCFYLLMHLV
D11079_27393..27914          YDIINSVSIILANERYRSAFNDDGIYIRRNMINKLYGYASLTTIGTIAGGVCYYLLMHLV
AY678277_172039..172560      YDIINSVSIILANERYRSAFNDDGIYIRRNMINKLYGYASLTTIGTIAGGVCYYLLMHLV
M35027_168432..168953        YDIINSVSIILANERYRSAFNDDGIYIRRNMINKLYGYASLTTIGTIAGGVCYYLLMHLV
AY243312_169409..169930      YDIINSVSIILANERYRSAFNDDGIYIRRNMINKLYGYASLTTIGTIAGGVCYYLLMHLV
AY603355_150684..151205      YDIINSVSIILANERYRSAFNDDGIYIRRNMINKLYGYASLTTIGTIAGGVCYYLLMHLV
DQ377945_174729..175250      YDIINSVSIILANERYRSAFNDDGIYIRRNMINKLYGYASLTTIGTIAGGVCYYLLMHLV
AF095689_169102..169623      YDIINSVSIILANERYRSAFNDDGIYIRRNMINKLYGYASLTTIGTIAGGVCYYLLMHLV
AY678275_172040..172561      YDIINSVSIILANERYRSAFNDDGIYIRRNMINKLYGYASLTTIGTIAGGVCYYLLMHLV
U94848_156474..156995        YDIINSVSIILANERYRSAFNDDGIYIRRNMINKLYGYASLTTIGTIAGGVCYYLLMHLV
AY678276_171951..172469      YDIINSVSIILANERYRSAFNDDGIYIRRNMINKLYGYASLTTIGTIAGGVCYYLLMHLV
AY484669_174302..174823      YDIINSVSIILANERYRSAFNDDGIYIRRNMINKLYGYASLTTIGTIAGGVCYYLLMHLV
AY313847_172200..172721      YDIINSVSIILANERYRSAFNDDGIYIRRNMINKLYGYASLTTIGTIAGGVCYYLLMHLV
AY313848_172226..172747      YDIINSVSIILANERYRSAFNDDGIYIRRNMINKLYGYASLTTIGTIAGGVCYYLLMHLV
AF012825_177879..178412      YDIINSVSIILANERYRSAFNDDGIYIRRTMIDKLYEYASLTTIGMITGGICYYLLMHLV
X94355_186040..186591        YDIINSVSIILANERYRSAFNDDGIYIRRTMIDKLYGYASLTTIGMITGGVCYYLLMHLV
                             *******:**************: *****.*::.** ******   *: .:  ::::   

X69198_158541..158711        ----
AF482758_186562..187101      SVYK
DQ011155_166052..166411      SLYK
DQ011157_168084..168614      SLYK
AY741551_168049..168579      SLYK
DQ011153_168084..168614      SLYK
AY753185_168278..168808      SLYK
AY603973_168015..168545      SLYK
DQ011156_168543..169073      SLYK
AF380138_165891..166421      SLYK
DQ011154_165939..166469      SLYK
AF438165_170596..171138      SLYK
Y16780_159604..159801        SLYK
L22579_158572..158769        SLYK
U18339_4180..4377            SLYK
X72086_4191..4388            SLYK
AY009089_168718..169263      SLYK
D11079_27393..27914          SLYK
AY678277_172039..172560      SLYK
M35027_168432..168953        SLYK
AY243312_169409..169930      SLYK
AY603355_150684..151205      SLYK
DQ377945_174729..175250      SLYK
AF095689_169102..169623      SLYK
AY678275_172040..172561      SLYK
U94848_156474..156995        SLYK
AY678276_171951..172469      SLYK
AY484669_174302..174823      SLYK
AY313847_172200..172721      SLYK
AY313848_172226..172747      SLYK
AF012825_177879..178412      SLYK
X94355_186040..186591        SLYK
                                 
