# Supplementary material for: Identification of multiple independent horizontal gene transfers into poxviruses using a comparative genomics approach
Source: BMC Evol Biol. 2008 Feb 27;8:67. doi: 10.1186/1471-2148-8-67 (PMC2268676; doi:10.1186/1471-2148-8-67)
Supplement: Additional file 8 — Multiple sequence alignments for all poxvirus families. [file 1471-2148-8-67-S8.gz › Network/Servers/gen153069.gen.tcd.ie/Users/kirsten/poxvirus/aln/157.aln]

CLUSTAL W (1.81) multiple sequence alignment

AY318871_306235..307167      ----MNFT----------------------------------------------------
AF198100_235481..236407      ----MNFT----------------------------------------------------
AJ581527_224751..225677      ----MNFT----------------------------------------------------
L22013_11971..12780          ------------------------------------------------------------
L21931_1059..2171            ----MTSP---------------------------------------------------T
AF410153_2821..3630          ------------------------------------------------------------
AF410153_142522..143634      ----MTSP---------------------------------------------------T
AY689436_153187..154434      ----MDNSSTTLSSTTLSSTTLSSTTLSTIETSMDESTSIISTITTIIPTIIPTSQSSSS
AY689437_156252..157457      MIEMNNSSSTTMSSIITSSSVVSPTTFFT------------SGYSKTITSTFTELITTET
AY077832_7818..6697          ----MNYTLRTVSS-------SNITTIAT------------TIISTILSRISTNKNNVTT
AY077833_7944..6823          ----MNYTLRTVSS-------SNITTIAT------------TIISTILSRISTNKNNVTT
AY077834_7723..6602          ----MNYTLRTVSS-------SNITTIAT------------TIISTILSRISTNKNNVTT
AY077835_7658..6516          ----MNYTLSTVSSYAMYNSSSNITTIAT------------TIISTILSVISTNQNNVTT
AY077836_7719..6577          ----MNYTLSTVSSYAMYNSSSNITTIAT------------TIISTILSVISTNQNNVTT
S78201_1736..2881            ----MNYTLSTVSSATMYNSSSNITTIAT------------TIISTILSTISTNQNNVTT
AF409137_6978..8111          ----MNYTLSTVSSATMYNSSSNITTIAT------------TIIST----ISTNQNNVTT
AF325528_6973..8118          ----MNYTLSTVSSATMYNSSSNITTIAT------------TIISTILSTISTNQNNVTT
AF336128_2028..3173          ----MNYTLSTVSSATMYNSSSNITTIAT------------TIISTILSTISTNQNNVTT
AF409138_6854..7999          ----MNYTLSTVSSATMYNSSSNITTIAT------------TIISTILSTISTNQNNVTT
AY386371_126011..127000      ----ME------------------------------------------------------
AJ293568_135898..136869      ----METT----------------------------------------------------
AY689436_11331..10294        ----MMYA----------------------------------------------------
AY689437_13629..12592        ----MTYV----------------------------------------------------
AY386371_4800..5840          ----MNNI----------------------------------------------------
AJ293568_5433..6488          ----MKYV-------------------------------------------------ITI
AY318871_55197..56195        ----MSYN----------------------------------------------------
AF198100_30796..31806        ----MSMN----------------------------------------------------
AJ581527_31439..32434        ----MSMNNITSKM----------------------------------------------
AY318871_341865..342812      ----MEYN----------------------------------------------------
AY318871_46721..47704        ----MEYE----------------------------------------------------
AF198100_22393..23355        ----MD------------------------------------------------------
AJ581527_23036..23998        ----MD------------------------------------------------------
                                                                                         

AY318871_306235..307167      ---------------------------------GDCPLYY----------GYETVSTWIT
AF198100_235481..236407      -----------------------------GDCLLYAGYEK--------------LSLSLA
AJ581527_224751..225677      -----------------------------GDCLLYAGYEK--------------FSLSLA
L22013_11971..12780          ------------------------------------------------------------
L21931_1059..2171            NSTMLTYTTNNYYDDDYY--EYSTITDYYNTINNDITSSSVIKAFDNNCTFLEDTKYHII
AF410153_2821..3630          ------------------------------------------------------------
AF410153_142522..143634      NSTMLTYTTNNYYYDDYY--EYSTITDYYNTINNDITSSSVIKAFDNNCTFLEDTKYHII
AY689436_153187..154434      SSSSSSSSSSSSSSITYD--YEYYNNITYELINIKNMCMY------------PSITEYIR
AY689437_156252..157457      PT----TETPTPNSNTYD--YYE-YNITYELINIKNKCMY------------PSISEYVK
AY077832_7818..6697          PSTYENTTAISNYKTAYNITYYSDDYDDYEVNIVDIPHCD---------DGVYTTSFGLI
AY077833_7944..6823          PSTYENTTAISNYKTAYNITYYSDDYDDYEVNIVDIPHCD---------DGVYTTSFGLI
AY077834_7723..6602          PSTYENTTAISNYKTAYNITYYSDDYDDYEVNIVDIPHCD---------DGVYTTSFGLI
AY077835_7658..6516          PSTYKNTTTISNYTTSYNITYYSDDYDDYEVSIVDTPHCD---------DGVYTTSFGLI
AY077836_7719..6577          PSTYKNTTTISNYTTSYNITYYSDDYDDYEVSIVDTPHCD---------DGVYTTSFGLI
S78201_1736..2881            PSTYENTTTISNYTTAYNTTYYSDDYDDYEVSIVDIPHCD---------DGVDTTSFGLI
AF409137_6978..8111          PSTYENTTTISNYTTAYNTTYYSDDYDDYEVSIVDIPHCD---------DGVDTTSFGLI
AF325528_6973..8118          PSTYENTTTISNYTTAYNTTYYSDDYDDYEVSIVDIPHCD---------DGVDTTSFGLI
AF336128_2028..3173          PSTYENTTTISNYTTAYNTTYYSDDYDDYEVNIVDIPHCD---------DGVDTTSFGLI
AF409138_6854..7999          PSTYENTTTISNYTTAYNTTYYSDDYDDYEVNIVDIPHCD---------DGVDTTSFGLI
AY386371_126011..127000      --------------TATVVDNYSCYCSDRECDLKYTSGLR--------------VNYFVM
AJ293568_135898..136869      -----------VFVDNYS--YYF-----EEECDFEMVNSD--------------VNYFVI
AY689436_11331..10294        ----TTLTSIINSTTDEG--YDYEYDESYEPCNHEIPHKN----------------TILI
AY689437_13629..12592        ----TTLTSIIKNTTDEV--YDYEYDESYAPCNHEIPHKN----------------TILI
AY386371_4800..5840          -VTINKDDIMYTYENATD--YYYYLDEQYAPCDNNVIHDD--------------NKITIS
AJ293568_5433..6488          NKSMIDYINIENTTEYYY--YDY-LDEKYAPCDNNVIYDN--------------NKTIIS
AY318871_55197..56195        -------ITVTVSNSSYTMSSYS--------------------------------RMALV
AF198100_30796..31806        ---------------NITSKMNQDSYGYFQLHMSDFTRVS------------------LS
AJ581527_31439..32434        ------------------------NQDSYGYFQLHMSDFT---------------RVSLS
AY318871_341865..342812      -----------------------------STSTLRILPSS-------------VVSMITI
AY318871_46721..47704        -----------NEYDNYS--YFYEDIEKYAPIRL-VPSRS--------------AYILAL
AF198100_22393..23355        --------------------------TDYGTVHTQQSVKG---------------NTLIL
AJ581527_23036..23998        --------------------------TDYGTVHTQQSVKG---------------NTLIL
                                                                                         

AY318871_306235..307167      VVTVLTFSISIVLNISAIIFASK-TTSPGPMKSYLINLVVSDLVFTATLPLRIDYYYNFF
AF198100_235481..236407      VVTILIFSSSLILNISALVIGFY-TTAPGPMKMYLINLIVSDILFTVTLPLKIDYYYYFF
AJ581527_224751..225677      VVTILIFSSSLILNISALVIGFY-TTAPGPMKMYLINLIVSDILFTVTLPLKIDYYYYFF
L22013_11971..12780          ---------------------------------------MSDCIFVFQIPFIV-YSKL-D
L21931_1059..2171            VIHIILFLLGSIGNIFVVSLIAF-KRNKSITDIYILNLSMSDCIFVFQIPFIV-YSKL-D
AF410153_2821..3630          ---------------------------------------MSDCIFVFQIPFIV-YSKL-D
AF410153_142522..143634      VIHIILFLLGSIGNIFVVSLIAF-KRNKSITDIYILNLSMSDCIFVFQIPFIV-YSKL-D
AY689436_153187..154434      IFYIIIFILGLFGNAMIIMILFH-KKIKTITDIYIFNLAISDLIFVIDFPFII-YNEF-D
AY689437_156252..157457      VFYIILFILGLLGNVAVVTILFC-KKIKTITDIYIFNLAMSDMIFVVDFPFII-YNEF-D
AY077832_7818..6697          TLYLTIFFLGLFGNIIVLTVLRK-YKIKTIQDIFLLNLTLSDLIFVLVFPFNL-YNSIAK
AY077833_7944..6823          TLYLTIFFLGLFGNIIVLTVLRK-YKIKTIQDIFLLNLTLSDLIFVLVFPFNL-YNSIAK
AY077834_7723..6602          TLYLTIFFLGLFGNIIVLTVLRK-YKIKTIQDIFLLNLTLSDLIFVLVFPFNL-YNSIAK
AY077835_7658..6516          TLYFTIFFLGLFGNIIVLTVLCK-YKIKTIQDIFLLNLTLSDLIFVLVFPFNL-YDSIAK
AY077836_7719..6577          TLYFTIFFLGLFGNIIVLTVLCK-YKIKTIQDIFLLNLTLSDLIFVLVFPFNL-YDSIAK
S78201_1736..2881            TLYSTIFFLGLFGNIIVLTVLRK-YKIKTIQDMFLLNLTLSDLIFVLVFPFNL-YDSIAK
AF409137_6978..8111          TLYSTIFFLGLFGNIIVLTVLRK-YKIKTIQDMFLLNLTLSDLIFVLVFPFNL-YDSIAK
AF325528_6973..8118          TLYSTIFFLGLFGNIIVLTVLRK-YKIKTIQDMFLLNLTLSDLIFVLVFPFNL-YDSIAK
AF336128_2028..3173          TLYSTIFFLGLFGNIIVLTVLRK-YKIKTIQDIFLLNLTLSDLIFVLVFPFNL-YDSIAK
AF409138_6854..7999          TLYSTIFFLGLFGNIIVLTVLRK-YKIKTIQDIFLLNLTLSDLIFVLVFPFNL-YDSIAK
AY386371_126011..127000      VLYTLLFIFGLVGNVLVITVLII-KRFIFTIDVYLFNIALSDMMLVFSFPFII-HNGL-N
AJ293568_135898..136869      VFYILLFIFGLIGNVLVIAVLIV-KRFMFVVDVYLFNIAMSDLMLVFSFPFII-HNDL-N
AY689436_11331..10294        LAYSTFFFFGLVSNFIIIYVLTR-SKIRTSEDVYLLNLATSDILFVSLLPFYIFYIL--Q
AY689437_13629..12592        LAYSTFFFFGLVSNFVVIYVLTR-SKIKTSEDVYLLNLATSDILFVSLLPFYVFYIL--Q
AY386371_4800..5840          VIYCLLFILGLSGNMLVIYVLTSCRKLKTVTDIFLINLAISDLLFVMSFPFQIHYQL--D
AJ293568_5433..6488          FVYCMLFIFGLLGNLLVIYVLTYCKKLSTVTDIFLLNLAISDLLFVMSFPFQIHYQL--S
AY318871_55197..56195        CMYLLVFLVGIIGNVKLIRLLMV---SRNISIIPFLNLGIADLLFVIFIPLYIIYILSNF
AF198100_30796..31806        IVFTLVFLVGIIGNAVIIWFIGF-KWTKTISTLLFINLALADSLFLIFIPVYTVYVLSNF
AJ581527_31439..32434        IVFTLVFLVGIIGNAVIIWFIGF-KWTKTISTLLFINLALADSLFLIFIPVYTVYVLSNF
AY318871_341865..342812      YIYAISFAAGILGNCTVIWLVGF-KWSRSITGLWFLNLAVSDIILVLFLPVEVSYVARNY
AY318871_46721..47704        VVYFITFSIGISLNGIVIWLTGF-KWRRSITTYLFLNLAVADFMLVLFLPLEIIYLLINF
AF198100_22393..23355        LIYFISFIVGFPGNCTVIWFTGY-RWKKSVTTIWFLNLAIADTLFVIFIPFEITYILMGH
AJ581527_23036..23998        LIYFISFIVGFPGNCTVIWFTGY-RWKKSVTTIWFLNLAIADTLFVIFIPFEITYILMGH
                                                                     :* ::   :*.   :     

AY318871_306235..307167      NWRWGEIACRITSFLFYINTYVSINFVTCISVNRYYAVNRPLAYNSRNHVLRTRIVCCVI
AF198100_235481..236407      NWRWGEMACRIMSFLSYINTYVSINFMTWISVNRYYAVTRPHKYNSRDNIMRTKIACACT
AJ581527_224751..225677      NWRWGEMACRIMSFLSYINTYVSINFMTWISVNRYYAVTRPHKYNSRDNIMRTKIACACT
L22013_11971..12780          QWIFGNILCKIMSVLYYVGFFSNMFIITLMSIDRYFAIVHPIKRQPYRTKRIGILMCCSA
L21931_1059..2171            QWIFGNILCKIMSVLYYVGFFSNMFIITLMSIDRYFAIVHPIKRQPYRTKRIGILMCCSA
AF410153_2821..3630          QWIFGNILCKIMSVLYYVGFFSNMFIITLMSIDRYFAIVHPIKRQPYRTKRIGILMCCSA
AF410153_142522..143634      QWIFGNILCKIMSVLYYVGFFSNMFIITLMSIDRYFAIVHPIKRQPYRTKRIGILMCCSA
AY689436_153187..154434      QWIFGDFMCKVISVSYYIGFFSNMFLITLMSIDRYFAILYPISFQKYRTFNIGLILCIIT
AY689437_156252..157457      QWIFGDFMCKVISASYYIGFFSNMFLITLMSIDRYFAILYPISFQKYRTFNIGITLTISS
AY077832_7818..6697          QWSLGDCLCKFKAMFYFVGFYNSMSFITLMSIDRYLAIVYPVKSITIRTKQYGIVLSMVV
AY077833_7944..6823          QWSLGDCLCKFKAMFYFVGFYNSMSFITLMSIDRYLAIVYPVKSITIRTKQYGIVLSMVV
AY077834_7723..6602          QWSLGDCLCKFKAMFYFVGFYNSMSFITLMSIDRYLAIVYPVKSITIRTKQYGIVLSMVV
AY077835_7658..6516          QWSLGDCLCKFKAMFYFVGFYNSMSFITLMSIDRYLAVVHPVKSISIRTKRYGIVLSMVV
AY077836_7719..6577          QWSLGDCLCKFKAMFYFVGFYNSMSFITLMSIDRYLAVVHPVKSISIRTKRYGIVLSMVV
S78201_1736..2881            QWSLGDCLCKFKAMFYFVGFYNSMSFITLMSIDRYLAVVHPVKSMPIRTKRYGIVLSMVV
AF409137_6978..8111          QWSLGDCLCKFKAMFYFVGFYNSMSFITLMSIDRYLAVVHPVKSMPIRTKRYGIVLSMVV
AF325528_6973..8118          QWSLGDCLCKFKAMFYFVGFYNSMSFITLMSIDRYLAVVHPVKSMPIRTKRYGIVLSMVV
AF336128_2028..3173          QWSLGDCLCKFKAMFYFVGFYNSMSFITLMSIDRYLAVVHPVKSMPIRTKRYGIVLSMVV
AF409138_6854..7999          QWSLGDCLCKFKAMFYFVGFYNSMSFITLMSIDRYLAVVHPVKSMPIRTKRYGIVLSMVV
AY386371_126011..127000      EMIFGKIVCKLVSGTYFVGFFSNMFFIMLISIDRYISVVNATK-IKSKSINLSILLSVSV
AJ293568_135898..136869      EWIFGEFMCKLVLGVYFVGFFSNMFFVTLISIDRYILVVNATK-IKNKSISLSVLLSVAA
AY689436_11331..10294        EWSFGTFICKLVSGIYYIGFYNTMLFISIMSVDRYISIAYPCISTKMNTVKYASIISIII
AY689437_13629..12592        EWSFGTFICKLVSGIYYIGFYNTMLFISIMSLDRYISIAYPCISTKMNTVKYASIISIII
AY386371_4800..5840          QWIFGNFTCKIVSGFYYVGFYSGMFFVTVMSVHRYISIVHVAYSLKIKNIKTGYVVSLSV
AJ293568_5433..6488          QWIFGNFMCKIVSGLYYIGFYSGMFFVTVMSVYRYISIVHITYSLKIKTVKIGYISSLLI
AY318871_55197..56195        HWHFGKALCKISSFFFTSNMFASIFLITVISVYRYVKITLPGFTYKYVNIRNMYITIFFI
AF198100_30796..31806        HWYLGEFLCRVSSFFFTTNMYASMFLLTFISIDKYLTLTSHRLVYKYRKYRNYYVCIGAI
AJ581527_31439..32434        HWYLGEFLCRVSSFFFTTNMYASMFLLTFISIDKYLTLTSHRLVYKYRKYRNYYVCIGAI
AY318871_341865..342812      YWLFGLNMCKISSFTYHAGALASVFFLTVISLDRYLMIYKKGLCFKYRFYSYARVLSIVL
AY318871_46721..47704        HWPFGSFMCKVSSFVFHTSAYSSVFLLMLISIDRYCCSFRIDICHVYRFQNIVTVVTYIL
AF198100_22393..23355        YWPFGLFVCRIGSLMFNTGMYASIFFLTFISIDRYCLAFRRDICNKYRYRINIMVMIIIS
AJ581527_23036..23998        YWPFGLFVCRIGSLMFNTGMYASIFFLTFISIDRYCLAFRRDICNKYRYRINIMVMIIIS
                                 *   *..       .    : ::  :*: .*                         

AY318871_306235..307167      WIVTLLEMVPILFVDTTSSDHESK---------IRCMEYNKISSS--MNLLPWVTILMCV
AF198100_235481..236407      WVIILVPMSSILFVSTTSSDHETK---------IRCMEYNKVGDS--MYLPPWVTIVMCF
AJ581527_224751..225677      WVIILVPMSSILFVSTTSSDHETK---------IRCMEYNKVGDS--MYLPPWVTIVMCF
L22013_11971..12780          WLLSLILSSPVSKLYENIPHMSKDI--------YQCTLT-NENDSIIAFIKRLMQIEITI
L21931_1059..2171            WLLSLILSSPVSKLYENIPHMSKDI--------YQCTLT-NENDSIIAFIKRLMQIEITI
AF410153_2821..3630          WLLSLILSSPVSKLYENIPHMSKDI--------YQCTLT-NENDSIIAFIKRLMQIEITI
AF410153_142522..143634      WLLSLILSSPVSKLYENIPHMSKDI--------YQCTLTNE-NDSIIAFIKRLMQIEITI
AY689436_153187..154434      WSLSLLITSPTYFIFESSNMIYSKQDSNETISNYQCTVIEERENTNISFLKRMLQFEINI
AY689437_156252..157457      WILVLIITVPAYFMFEASNIVFTAQNSNETISNYQCTLIMDNQKNNMVLLGRILQFEINI
AY077832_7818..6697          WIVSIIESFPIMLFYETKKVYGI----------THCHVFYNDNAK---IWKLFINFEINI
AY077833_7944..6823          WIVSIIESFPIMLFYETKKVYGI----------THCHVFYNDNAK---IWKLFINFEINI
AY077834_7723..6602          WIVSIIESFPIMLFYETKKVYGI----------THCHVFYNDNAK---IWKLFINFEINI
AY077835_7658..6516          WIVSTIESFPIMLFYETKKVYGI----------TYCHVFYNDNAK---FWKLFINFEINI
AY077836_7719..6577          WIVSTIESFPIMLFYETKKVYGI----------TYCHVFYNDNAK---FWKLFINFEINI
S78201_1736..2881            WIVSTIESFPIMLFYETKKVYGI----------TYCHVFYNDNAK---IWKLFINFEINI
AF409137_6978..8111          WIVSTIESFPIMLFYETKKVYGI----------TYCHVFYNDNAK---IWKLFINFEINI
AF325528_6973..8118          WIVSTIESFPIMLFYETKKVYGI----------TYCHVFYNDNAK---IWKLFINFEINI
AF336128_2028..3173          WIVSTIESFPIMLFYETKKVYGI----------TYCHVFYNDNAK---IWKLFINFEINI
AF409138_6854..7999          WIVSTIESFPIMLFYETKKVYGI----------TYCHVFYNDNAK---IWKLFINFEINI
AY386371_126011..127000      WVCSIILSSPVMVLYHVDNMYYI----------NHYIMFNGKQKN--FSLYTFLNFEINI
AJ293568_135898..136869      WVCSVFLSMPAMVLYYVDNTDNL----------KQC-IFNDYHEN--FSWSAFFNFEINI
AY689436_11331..10294        WLISIIATIPMFISFNVKKEHNT----------LECFPYYDGTNN----WKIFINFEVNI
AY689437_13629..12592        WLISIIATIPMFISFNVKKEHNT----------LECFPYYDGTNN----WKIFINFEVNI
AY386371_4800..5840          WILAIILTTPLIVVYQVEKHHDT----------LICYALYDNKAF---VWKLFINFEINV
AJ293568_5433..6488          WIISIVLTTPLVVVYQVEKHDQT----------LICYAFYN-NKT--FIWRLFINFEINI
AY318871_55197..56195        WIISIILGIPALYFRNTIVTKNND---------TLCINHYHDNREIAELIYKVIICIRFI
AF198100_30796..31806        WCISIALGVPTLYYKRVILSSSRNE--------TRCISYYGDDKHTAITIYRIIVCIRFI
AJ581527_31439..32434        WCISIALGVPTLYYKRVILSSSRNE--------TRCISYYGDDKHTAITIYRIIVCIRFI
AY318871_341865..342812      WIFVITLASIRAYSRTVQQMVNG----------IDCIDDFHSDEYTSMLLSRTVSWLFLT
AY318871_46721..47704        WIISMVLSLPHYYFKSIQQTGNNI---------NDCLYDFHKDNKISTTIRNTLSGISFV
AF198100_22393..23355        WIISILLSTPYMYFKNTNEKYRNN---------RDCLEDYHSDNN-TYLLRRVVFCISLV
AJ581527_23036..23998        WIISILLSTPYMYFKNTNEKYRNN---------RDCLEDYHSDNN-TYLLRRVVFCISLV
                             *                                                    .      

AY318871_306235..307167      IGFVIPLTTMLVSYSAVCYAMLSGIAKSKRARKSYKIVVVILIGFVVCFLPYHLSVIVYM
AF198100_235481..236407      IGFVIPFAMMAISYSAVCYTVLSGISKSTRSYRTCKLVACILTEFVICFLPYHASVISYM
AJ581527_224751..225677      IGFVIPFAMMAISYSAVCYTVLSGISKSTRSYRTCKLVACILTEFVICFLPYHASVISYM
L22013_11971..12780          LGFLIPIIIFVYCYYRIFSTVVR-LR-NRRKYKSIKIVLMIVVCSLICWIPLYIVLMIAT
L21931_1059..2171            LGFLIPIIIFVYCYYRIFTTVVR-LR-NRRKYKSIKIVLMIVVCSLICWIPLYIVLMIAT
AF410153_2821..3630          LGFLIPIIIFVYCYYRIFTTVVR-LR-NRRKYKSIKIVLMIVVCSLICWIPLYIVLMIAT
AF410153_142522..143634      LGFLIPIIIFVYCYYRIFTTVVR-LR-NRRKYKSIKIVLMIVVCSLICWIPLYIVLMIAT
AY689436_153187..154434      LGMLIPIIIFAFCYIKIILKLKQ-LK--KSKTKSIRIVSIIIVCSLICWIPLNIVILIAT
AY689437_156252..157457      LGMFIPIIIFVFCYLKIILKLKQ-LK-KSKKTKSIIIVSVIVICSLICWMPLNVVTLFAT
AY077832_7818..6697          FGMIIPLIILLYCYYKILNTLKT-SQ--TKNKKAIKMVFLIVICSVLFLLPFSVTVFVSS
AY077833_7944..6823          FGMIIPLIILLYCYYKILNTLKT-SQ--TKNKKAIKMVFLIVICSVLFLLPFSVTVFVSS
AY077834_7723..6602          FGMIIPLIILLYCYYKILNTLKT-SQ--TKNKKAIKMVFLIVICSVLFLLPFSVTVFVSS
AY077835_7658..6516          FGMIIPLIILLYCYYKILNTLKT-SQ--TKNKKAIKMVFLIVICSVLFLLPFSVTVFVSS
AY077836_7719..6577          FGMIIPLIILLYCYYKILNTLKT-SQ--TKNKKAIKMVFLIVICSVLFLLPFSVTVFVSS
S78201_1736..2881            FGMIIPLTILLYCYYKILNTLKT-SQ--TKNKKAIKMVFLIVICSVLFLLPFSVTVFVSS
AF409137_6978..8111          FGMIIPLTILLYCYYKILNTLKT-SQ--TKNKKAIKMVFLIVICSVLFLLPFSVTVFVSS
AF325528_6973..8118          FGMIIPLTILLYCYYKILNTLKT-SQ--TKNKKAIKMVFLIVICSVLFLLPFSVTVFVSS
AF336128_2028..3173          FGMIIPLIILLYCYYKILNTLKT-SQ--TKNKKAIKMVFLIVICSVLFLLPFSVTVFVSS
AF409138_6854..7999          FGMIIPLIILLYCYYKILNTLKT-SQ--TKNKKAIKMVFLIVICSVLFLLPFSVTVFVSS
AY386371_126011..127000      FSTVI-LTISMYCYFKMLVTLKS-CR-NSIRTRPIKIILAVVTFTTVFWIPFNAVLLVNS
AJ293568_135898..136869      FGIVIPLIILIYCYSKILYTLKN-CK-NKNKTRSIKIILTVVLFTVVFWVPFNIVLFINS
AY689436_11331..10294        LGMLIPITILLYCYVKMIIYLKR-MNINNKNNEAIKLICIIVCLTLIFWVPFNISIFALS
AY689437_13629..12592        LGMLIPITILLYCYIKMIIYLKR-MNLNNKNNEAIKLVCIIVCLTLIFWVPFNISIFALS
AY386371_4800..5840          IGMLIPLVILLYCYIKILIRLKK-YN-NKSKLRAIKLVLIIVLLNILFWIPFNVVLFLTS
AJ293568_5433..6488          IGMLIPFVILLFCYVKILMQLKK-CK-NKNKIKAIRLVLIIVFVNIIFWIPFNVVLFLTS
AY318871_55197..56195        LGYLLPMIIILVCYTLLIYRTNN-AS--NISDKIFFITASTALVFFICWMPHHIINVISL
AF198100_30796..31806        IGYVFPMTVILLSYALIVYKVKF-IN--KPPNRSFMITTASIFVFLACWTPHHVLNII-S
AJ581527_31439..32434        IGYVFPMTVILLSYALIVYKVKF-IN--KPPNRSFMITTASIFVFLACWTPHHVLNII-S
AY318871_341865..342812      IGYIIPCILILSSYRAIIDVDTK------RLKTRKYLIAILIIAFLICWTPYNTMCFL--
AY318871_46721..47704        IGYLFPGTVMVFCYYNLAVNNRR------LPKSHFYAILLLITAFFICWTPYNALQFSDT
AF198100_22393..23355        MRYLVPSVVMLFCYCLLLFKHSL-----FLSKGQTYTIVIMITSFMVLWTPYNILYFI--
AJ581527_23036..23998        MRYLVPSVVMLFCYCLLLFKHSL-----FLSKGQTYTIVIMITSFMVLWTPYNILYFI--
                             :  ..       .*  :                                 *     .   

AY318871_306235..307167      ARIMQNKSNIIS--CKDVSYYQLILHACQCLMNLNCCIDPIIYFFVSNFKNKNV------
AF198100_235481..236407      IHII----TSKTVLCENVSYYQMLLHATQCLMKLNCCMDPIIYLFVSSYKSKAK------
AJ581527_224751..225677      IHII----TSKTVLCENVSYYQMLLHATQCLMKLNCCMDPIIYLFVSSYKSKAK------
L22013_11971..12780          IVSLYTS-NIFR-HLCLYLNLAYAITFSETISLARCCINPIIYTLIGEHVRSRISSICSC
L21931_1059..2171            IVSLYTS-NIFR-HLCLYLNLAYAITFSETISLARCCINPIIYTLIGEHVRSRISSICSC
AF410153_2821..3630          IVSLYTS-NIFR-HLCLYLNLAYAITFSETISLARCCINPIIYTLIGEHVRSRISSICSC
AF410153_142522..143634      IVSLYTS-NIFR-HLCLYLNLAYAITFSETISLARCCINPIIYTLIGEHVRSRISSICSC
AY689436_153187..154434      VYSMQSFNSIISENICNFIKVGYAMMLTEAISLTHCCINPLIYTLIGENFRMHL----LM
AY689437_156252..157457      MYSFKGFSSIISEHICGVVKLGYAMMLAEAVSLTHCCINPLIYTLIGENFRMHL----LM
AY077832_7818..6697          LYLL----NVFS-GCIALRFVNLAVHVAEIVSLCHCFINPLIYAFCSREFTKKL------
AY077833_7944..6823          LYLL----NVFS-GCIALRFVNLAVHVTEIVSLCHCFINPLIYAFCSREFTKKL------
AY077834_7723..6602          LYLL----NVFS-GCIALRFVNLAVHVTEIVSLCHCFINPLIYAFCSREFTKKL------
AY077835_7658..6516          LYLL----NVFS-GCMALRFVNLAVHVAEIVSLCHCFINPLIYAFCSREFTKKL------
AY077836_7719..6577          LYLL----NVFS-GCMALRFVNLAVHVAEIVSLCHCFINPLIYAFCSREFTKKL------
S78201_1736..2881            LYLL----NVFS-GCMALRFVNLAVHVAEIVSLCHCFINPLIYAFCSREFTKKL------
AF409137_6978..8111          LYLL----NVFS-GCMALRFVNLAVHVAEIVSLCHCFINPLIYAFCSREFTKKL------
AF325528_6973..8118          LYLL----NVFS-GCMALRFVNLAVHVAEIVSLCHCFINPLIYAFCSREFTKKL------
AF336128_2028..3173          LYLL----NVFS-GCTALRFVNLAVHVAEIVSLCHCFINPLIDAFCSREFTKKL------
AF409138_6854..7999          LYLL----NVFS-GCTALRFVNLAVHVAEIVSLCHCFINPLIYAFCSREFTKKL------
AY386371_126011..127000      LYTV----GLINISCYHFKKIVCSIHVLELISFFHCCVNPIIYSFVGKNFFRAF----KT
AJ293568_135898..136869      LQSV----GLIDIGCYHLKKIVYSIDIAELISFVHCCVNPIIYAFVGKNFKKVF----KN
AY689436_11331..10294        LHYL----HIID-GCNTMKGIYYSIFITETIALSHCCINPLIYAFMGKFFNLKI----IN
AY689437_13629..12592        LHYL----HIVD-GCNAMKGIYYSIFITETIALSHCCINPLIYAFMGKFFNSKI----IN
AY386371_4800..5840          MQSL----GFLN-GCEIFKKITYALYVTGIISSSHCCINPIIYSLAGEKFNCHL-YNMIV
AJ293568_5433..6488          MHSL----HFLE-GCKTFKKITYALYVTEIISSSHCCINPLIYSLAGEKFNCHV----YN
AY318871_55197..56195        L-------SSNSKSKALRSFIREASPIFVGFGCVYSALNPIIYLAVIRLLDRCN----NN
AF198100_30796..31806        LYGL--------KSTSMYNYIKESIPFVNAIAFVYSAINPIIYIFVIRLTSTYD----SD
AJ581527_31439..32434        LYGL----K----STSMYNYIKESIPFVNAIAFVYSAINPIIYIFVIRLTSTYDSDTMDE
AY318871_341865..342812      --------RVIGQLHNESKLLVNLNTIFIALTFLNSCFNPVIYTVLSKTLGLDK----DV
AY318871_46721..47704        INSF----HYYD------STIIDIHLISTSITFLNSCINPIIYVFLSKLLRLDR----VS
AF198100_22393..23355        --------DVIGSHYYNADTIIDAAPISISLIFLSSSINPMIYMLVGRYVSFEN----YS
AJ581527_23036..23998        --------DVIGSHYYNADTIIDAAPISISLIFLSSSINPMIYMLVGRYVSFEN----YS
                                                           .    . .:*:*                  

AY318871_306235..307167      -RESLKLMFK-----------------------
AF198100_235481..236407      -SNSIKLMFK-----------------------
AJ581527_224751..225677      -SNSIKLMFK-----------------------
L22013_11971..12780          IYRDNRIRKKLFSRKSSSSSNII----------
L21931_1059..2171            IYRDNRIRKKLFSRKSSSSSNII----------
AF410153_2821..3630          IYRDNTIRKKLFSRKSSSSSNII----------
AF410153_142522..143634      IYRDNTIRKKLFSRKSSSSSNII----------
AY689436_153187..154434      IFRNLFTNTKFSFRKSSISSSIIF---------
AY689437_156252..157457      MFRRIH-NARFSFRKSSVSSLIF----------
AY077832_7818..6697          ----LQLRSTSSVGSISIG--------------
AY077833_7944..6823          ----LQLRSTSSVGSISIG--------------
AY077834_7723..6602          ----LQLRSTSSVGSISIG--------------
AY077835_7658..6516          ----LRLRSTSSVGSISIG--------------
AY077836_7719..6577          ----LRLRSTSSVGSISIG--------------
S78201_1736..2881            ----LRLRTTSSAGSISIG--------------
AF409137_6978..8111          ----LRLRSTSSAGSISIG--------------
AF325528_6973..8118          ----LRLRSTSSAGSISIG--------------
AF336128_2028..3173          ----LRLRSTSSAGSISIG--------------
AF409138_6854..7999          ----LRLRSTSSAGSISIG--------------
AY386371_126011..127000      IFCKVNKINGVNVSLRRSS-TIF----------
AJ293568_135898..136869      MFCR---TNNIFIRQSSNNVI------------
AY689436_11331..10294        LLIKKNMKKDVFVKYNNDGKDYQENSCILYL--
AY689437_13629..12592        LLIKKNMKKDVTVKYNNNGKDDQENSCILYL--
AY386371_4800..5840          RFKRASLRSSTSSSKSTFSNVL-----------
AJ293568_5433..6488          LMVKCK-RRTLSISTTSSTKSTCAQNAL-----
AY318871_55197..56195        TYESLRETLTDENESVSSVADVYDDIEIRNVNT
AF198100_30796..31806        TMDELRSALLDEETTSTEDCSDIEISDISR---
AJ581527_31439..32434        LRSALLDEETTSTEDCSDISR------------
AY318871_341865..342812      MLEALKTALNKEEDDEEVKVRYIR---------
AY318871_46721..47704        ITDSLRLVLSEEIKNGSNNSV------------
AF198100_22393..23355        MRESLKLILSEERDNQTNHENEIKMENIN----
AJ581527_23036..23998        MRESLKLILSEERDNQTNHENEIKMENIN----
                                                              
