# Supplementary material for: Identification of multiple independent horizontal gene transfers into poxviruses using a comparative genomics approach
Source: BMC Evol Biol. 2008 Feb 27;8:67. doi: 10.1186/1471-2148-8-67 (PMC2268676; doi:10.1186/1471-2148-8-67)
Supplement: Additional file 8 — Multiple sequence alignments for all poxvirus families. [file 1471-2148-8-67-S8.gz › Network/Servers/gen153069.gen.tcd.ie/Users/kirsten/poxvirus/aln/158.aln]

CLUSTAL W (1.81) multiple sequence alignment

AF063866_97164..97709        ------------------------------------------------------------
AF250284_214966..216480      ------------------------------------------------------------
AF250284_20920..22494        ------------------------------------------------------------
AF250284_24609..25187        ------------------------------------------------------------
AF250284_22555..23757        ------------------------------------------------------------
AF250284_53296..54234        ------------------------------------------------------------
AF063866_108922..109677      ------------------------------------------------------------
AF250284_33973..34365        ------------------------------------------------------------
AF063866_28169..28594        ------------------------------------------------------------
AF063866_170671..171024      ------------------------------------------------------------
AF063866_117022..117408      ------------------------------------------------------------
AF250284_174147..174398      ------------------------------------------------------------
AF019224_5953..6210          ------------------------------------------------------------
AF063866_178465..179133      ------------------------------------------------------------
AF063866_172287..172550      ------------------------------------------------------------
AF063866_24753..25850        ------------------------------------------------------------
AF063866_171010..172239      ------------------------------------------------------------
AF063866_199808..200356      ------------------------------------------------------------
AF063866_172537..173145      ------------------------------------------------------------
AF063866_25872..26483        ------------------------------------------------------------
AF063866_26523..27095        ------------------------------------------------------------
AF250284_141546..142175      ------------------------------------------------------------
AF250284_211349..211726      ------------------------------------------------------------
AF063866_112217..112651      ------------------------------------------------------------
AF063866_170017..170628      ------------------------------------------------------------
AF250284_136374..140090      MNQTYINRMNKNISVSNIDECIDVLYIKYSNDILITKILSEIEYIIYEFNTSDVVTNDMI
AF063866_23656..24438        ------------------------------------------------------------
AF250284_165666..167084      ---------------------MNHNIKIENNKYSVKDIFIALNYTNYEEYFED--NEDRY
AF063866_174316..175515      ------------------------------------------------------------
AF063866_175573..176049      ------------------------------------------------------------
AF250284_175598..177028      ---------MIEILIFIIKIIMNYNIKIENNKYSVKDIFTALNYTNYEEYFED--NEDRY
AF250284_177042..178433      ---------MNSI------NYNNFTINIYDSKYNVKDIFTALNYTNYEEYFED--NEDRY
                                                                                         

AF063866_97164..97709        ------------------------------------------------------------
AF250284_214966..216480      -----------------------------------------------------MLIDIND
AF250284_20920..22494        ----------------------------------------------MVYIILDVGSKAKG
AF250284_24609..25187        ------------------------------------------------------------
AF250284_22555..23757        ------------------------------------------------------------
AF250284_53296..54234        ------------------------------------------------------------
AF063866_108922..109677      ------------------------------------------------------------
AF250284_33973..34365        ------------------------------------------------------------
AF063866_28169..28594        ------------------------------------------------------------
AF063866_170671..171024      ------------------------------------------------------------
AF063866_117022..117408      ------------------------------------------------------------
AF250284_174147..174398      ------------------------------------------------------------
AF019224_5953..6210          ------------------------------------------------------------
AF063866_178465..179133      ------------------------------------------------------------
AF063866_172287..172550      ------------------------------------------------------------
AF063866_24753..25850        ------------------------------------------------------------
AF063866_171010..172239      ------------------------------------------------------------
AF063866_199808..200356      ------------------------------------------------------------
AF063866_172537..173145      ------------------------------------------------------------
AF063866_25872..26483        ------------------------------------------------------------
AF063866_26523..27095        ------------------------------------------------------------
AF250284_141546..142175      ------------------------------------------------------------
AF250284_211349..211726      ------------------------------------------------------------
AF063866_112217..112651      ------------------------------------------------------------
AF063866_170017..170628      ------------------------------------------------------------
AF250284_136374..140090      KKYKHVLKLFLKMNNIKYFNEDYIILYTYLTFYSNIILHMKDGENNILKNRVFELPEVIN
AF063866_23656..24438        ------------------------------------------------------------
AF250284_165666..167084      YSLRSLKKIFNENEDEK---------------------------------------KLIK
AF063866_174316..175515      ------------------------------------------------------------
AF063866_175573..176049      ------------------------------------------------------------
AF250284_175598..177028      YSLRSLKKIFNECDNEK---------------------------------------ELIK
AF250284_177042..178433      YSLRSLKKIFNENEYEK---------------------------------------NLIK
                                                                                         

AF063866_97164..97709        ----------------------------------------MWYIFILVILVN--------
AF250284_214966..216480      IFNNRKICTICREIIELSKNDRCLTCNTLHICTKCSYNTIIQYHFNIIKYAEWVY-----
AF250284_20920..22494        YDIISSDYDYIIITKSSADIYAEEWIEDNKRLINRHSNKKNNNDITFVDISKAFMGIIKG
AF250284_24609..25187        -----------------------------------MFDFVSKYKFKFNNFIDNLK-----
AF250284_22555..23757        --------------------------------------MNINKCIELGSYFHKFLRQQ--
AF250284_53296..54234        -------------------------------MASERANQNVNTKKVSVKLNNEKT-----
AF063866_108922..109677      ------------------------------MESKKATKKESKEKIETPINENEIV-----
AF250284_33973..34365        --------------------------------------------MNLEYDNSGTL-----
AF063866_28169..28594        ----------------------------------------------MNPSFEKLL-----
AF063866_170671..171024      ------------------------------------------------------------
AF063866_117022..117408      ----------------------------------------MEYKVDEVGKIIIDR-----
AF250284_174147..174398      ----------------------------------------MENKIDITILHSLVS-----
AF019224_5953..6210          ----------------------------------------IDKFIIECKINKCEY-----
AF063866_178465..179133      ---------------------------------MEIINYNNNQIHLLYTTIGEVY-----
AF063866_172287..172550      -------------------------------MNLDNLIFNNKKIHIVIDNNNKVL-----
AF063866_24753..25850        --------------------------------------MDLISKINIITYNNCSY-----
AF063866_171010..172239      --------------------------------MDLDNLIFNNKKIHIAIYENKPY-----
AF063866_199808..200356      ---------------------------------------MSVISIDNEIWFKDRYILSI-
AF063866_172537..173145      ------------------------------------------MNIYVAIFNNKSY-----
AF063866_25872..26483        --------------------------------------MDLMQGIHVINYNDNLY-----
AF063866_26523..27095        --------------------------------------MDIISNIKTINVNNCLY-----
AF250284_141546..142175      --------------------------MDINMFGYIIIFLIIAEIFAHTDIELCLY-----
AF250284_211349..211726      ----------------------------------------MENIIDSFIDTNQLI-----
AF063866_112217..112651      --------------------------------MKMNYQGYFNSNLGFTFYLNGIY-----
AF063866_170017..170628      --------------------------MTMMEHIYEYIENKQNENIIMNPWIKDIC-----
AF250284_136374..140090      NVYINRYINLNIENIVLESIRKNFNNNINVQDLIYSLRSDQEFNINIKNYIHDIIKNDNN
AF063866_23656..24438        ------------------------------MMNIFEFIHHNNYNINLGIWFNDFW-----
AF250284_165666..167084      FLNDNTFVD------------------------IFTFIKNNNYEFKLGEWFIDIW-----
AF063866_174316..175515      ------MLN------------------------IFEFIEQNNFDIKLGPWFNEIW-----
AF063866_175573..176049      ------------------------------MLNIFEFIEQNNFEINLGSWFNEIW-----
AF250284_175598..177028      YIENNTLMD------------------------VSTFITYNNYDIELGSWFKDIW-----
AF250284_177042..178433      FLNDNTFVD------------------------IFTFITNNDYDFKLGSWFKDIW-----
                                                                                         

AF063866_97164..97709        -------------------------------------------FSVCDI-----------
AF250284_214966..216480      -------------------------------------------VRQCLKCILDQVFNTNI
AF250284_20920..22494        NYYF---------------------------------------LGIYGT-----------
AF250284_24609..25187        -------------------------------------------FKNIKK-----------
AF250284_22555..23757        -------------------------------------------LPHYII------PYTNS
AF250284_53296..54234        -------------------------------------------LEIYNN---------VI
AF063866_108922..109677      -------------------------------------------NDILSM-----------
AF250284_33973..34365        -------------------------------------------LAFKDD-----------
AF063866_28169..28594        ------------------------------------------------------------
AF063866_170671..171024      -------------------------------------------MEKIKI-----------
AF063866_117022..117408      -------------------------------------------ISIKEK-----------
AF250284_174147..174398      -------------------------------------------LDNYNK-----------
AF019224_5953..6210          -------------------------------------------INLSSG-----------
AF063866_178465..179133      -------------------------------------------YKGKDI-----------
AF063866_172287..172550      -------------------------------------------FKAKNC-----------
AF063866_24753..25850        -------------------------------------------YKAKDI-----------
AF063866_171010..172239      -------------------------------------------FKGKDI-----------
AF063866_199808..200356      -------------------------------------------LDTYDL-----------
AF063866_172537..173145      -------------------------------------------FRAKDC-----------
AF063866_25872..26483        -------------------------------------------FKAIDI-----------
AF063866_26523..27095        -------------------------------------------FKGEDC-----------
AF250284_141546..142175      -------------------------------------------LNNIEY-----------
AF250284_211349..211726      -------------------------------------------LPNNID-----------
AF063866_112217..112651      ------------------------------------------------------------
AF063866_170017..170628      -------------------------------------------LPMYNK-----------
AF250284_136374..140090      IIDQLISRIPIDIIIKNKEFIDKLTNYIKNYISDDKLVNIISKNPLFLNNIKEYINENIK
AF063866_23656..24438        -------------------------------------------LNLLNK-----------
AF250284_165666..167084      -------------------------------------------YPLFER-----------
AF063866_174316..175515      -------------------------------------------IPLFNE-----------
AF063866_175573..176049      -------------------------------------------LPLFNK-----------
AF250284_175598..177028      -------------------------------------------FPLFNK-----------
AF250284_177042..178433      -------------------------------------------YPLFEE-----------
                                                                                         

AF063866_97164..97709        ----NKCVDEYTKELCNIETIKHLTINNN-------------------------------
AF250284_214966..216480      MTYSRDVLLEIINNNNYVDCEHRNNLYNI-------------------------------
AF250284_20920..22494        -----KENIKNDMIFYFVRYITKYYISLI-------------------------------
AF250284_24609..25187        -----CSAIVYNKQCNNITKYKYCNAHYN-------------------------------
AF250284_22555..23757        GFNFSFCNIDNDNYMCCVRYRTDIKVLFG-------------------------------
AF250284_53296..54234        NNDLFSCELLFSDMSDNLKEIINKYDNTI-------------------------------
AF063866_108922..109677      -----EKLDKYFTDKKFINLTPIDTFESL-------------------------------
AF250284_33973..34365        -----KNILELSNIDGHIIYDNINEKILN-------------------------------
AF063866_28169..28594        ------SLVKYEDKCIFSKTKYKYNYKNI-------------------------------
AF063866_170671..171024      -----FNKNEFNDIKKFQKENKLTNNALF-------------------------------
AF063866_117022..117408      ------KITKLVNMFNTILQKKSNKYYKL-------------------------------
AF250284_174147..174398      -------KILYDDLSSTIYIDKYKNQLVN-------------------------------
AF019224_5953..6210          -----ACINIYVAEGDTILHFNKNCDIIA-------------------------------
AF063866_178465..179133      -----AKILRYIDTKKVIRNNVLSTNKVN-------------------------------
AF063866_172287..172550      -----AEILKYTNPLKAIRDHVRQKHQIS-------------------------------
AF063866_24753..25850        -----ADILNYKSVDYFIKKYVKNEHKIN-------------------------------
AF063866_171010..172239      -----AEILEYKDTNDAIKKHVDDDDKSK-------------------------------
AF063866_199808..200356      -----KSILSKVHKDNRIKLKIIKRSNSV-------------------------------
AF063866_172537..173145      -----ASILEFKHTKDAIRHYVSNGNKIK-------------------------------
AF063866_25872..26483        -----AKLLKHKNIYRAIKYKISDCNKTL-------------------------------
AF063866_26523..27095        -----AKILKYKNTYGAIRNNVSKNNKIK-------------------------------
AF250284_141546..142175      -----KEDINLINSDSNILLKHYNNLIIE-------------------------------
AF250284_211349..211726      ------NINLNLNIIHNIEDDSINNIYKA-------------------------------
AF063866_112217..112651      ------------NTYMMHNNYVNENDVIN-------------------------------
AF063866_170017..170628      -----SNVLITSSILKFLYFGPKIPINDS-------------------------------
AF250284_136374..140090      INNIINKIVTNDDFLYFINNYNKNYDFINLFKNNEDFIIFLKNIINNDYINNILSSDEYK
AF063866_23656..24438        -----SEIVITLNTLQFLHYGLKCDLAIK-------------------------------
AF250284_165666..167084      -----KDVLITNKILYFIHYGISGGDTHP-------------------------------
AF063866_174316..175515      -----TELLITLNILNFIHYGTSNVVLDY-------------------------------
AF063866_175573..176049      -----TELLITLNILHFIHYGTSKSVLDG-------------------------------
AF250284_175598..177028      -----KNVVITNEILNFIYNFQVGKCFPT-------------------------------
AF250284_177042..178433      -----KDVLITNDILTFIYYFPEGSQPPP-------------------------------
                                                                                         

AF063866_97164..97709        ------------------------------------------------------------
AF250284_214966..216480      ------------------------------------------------------------
AF250284_20920..22494        ------------------------------------------------------------
AF250284_24609..25187        ------------------------------------------------------------
AF250284_22555..23757        ------------------------------------------------------------
AF250284_53296..54234        ------------------------------------------------------------
AF063866_108922..109677      ------------------------------------------------------------
AF250284_33973..34365        ------------------------------------------------------------
AF063866_28169..28594        ------------------------------------------------------------
AF063866_170671..171024      ------------------------------------------------------------
AF063866_117022..117408      ------------------------------------------------------------
AF250284_174147..174398      ------------------------------------------------------------
AF019224_5953..6210          ------------------------------------------------------------
AF063866_178465..179133      ------------------------------------------------------------
AF063866_172287..172550      ------------------------------------------------------------
AF063866_24753..25850        ------------------------------------------------------------
AF063866_171010..172239      ------------------------------------------------------------
AF063866_199808..200356      ------------------------------------------------------------
AF063866_172537..173145      ------------------------------------------------------------
AF063866_25872..26483        ------------------------------------------------------------
AF063866_26523..27095        ------------------------------------------------------------
AF250284_141546..142175      ------------------------------------------------------------
AF250284_211349..211726      ------------------------------------------------------------
AF063866_112217..112651      ------------------------------------------------------------
AF063866_170017..170628      ------------------------------------------------------------
AF250284_136374..140090      NIIDMEIIKSKNIDIIMDYVEKNSDVIKKLKQKISDDEYLSNLILSNENFLKKIKDIISS
AF063866_23656..24438        ------------------------------------------------------------
AF250284_165666..167084      ------------------------------------------------------------
AF063866_174316..175515      ------------------------------------------------------------
AF063866_175573..176049      ------------------------------------------------------------
AF250284_175598..177028      ------------------------------------------------------------
AF250284_177042..178433      ------------------------------------------------------------
                                                                                         

AF063866_97164..97709        ----------------------------------------------DNITSVLIEYDNKS
AF250284_214966..216480      -------------------------FKQKNHSNENINNFIYKIDNTKNFSNNNNVFKYNN
AF250284_20920..22494        ---------------------------------LKTMTKYQINNTSDREPKNLLALLYNL
AF250284_24609..25187        -------------------------------------------------------IMKEY
AF250284_22555..23757        --------------------------------KNIIPGDYKNGKNFVWGRWNDPRFVDAT
AF250284_53296..54234        -----------------------------------------------NMLNNTFLVITRI
AF063866_108922..109677      ------------------------------------------VSKIDKYHNELNMYITTF
AF250284_33973..34365        ------------------------------------------------------------
AF063866_28169..28594        --------------------------------------------------SNNDIFITSK
AF063866_170671..171024      ----------------------------------------------------NAWYEDKN
AF063866_117022..117408      ---------------------------------------------------THKILYNKE
AF250284_174147..174398      ----------------------------------------------------------SS
AF019224_5953..6210          -----------------------------------------------------YKIINEM
AF063866_178465..179133      ---------------------------------YSTLIKNVSINGQLHKTPHHTIFINTK
AF063866_172287..172550      ------------------------------------------------------------
AF063866_24753..25850        --------------------------------------------------YESTIYVNNS
AF063866_171010..172239      ---------------------------------YEDLINRPGILPSLTYNEKNTIYISES
AF063866_199808..200356      --------------------------------------------------DDINIYINKT
AF063866_172537..173145      --------------------------------------FKNINIRSKKYIHPHTVFINNF
AF063866_25872..26483        --------------------------------------YKNISNTNLSYKKNKMVYINKL
AF063866_26523..27095        ------------------------------------------------FEKNNDIYINKL
AF250284_141546..142175      -------------------------------------------------CDNEYKIINSI
AF250284_211349..211726      ------------------------------------------------------------
AF063866_112217..112651      ---------------------------------------------------DIDIPLFNK
AF063866_170017..170628      ---------------------------------------------------PGYIYVDEY
AF250284_136374..140090      ENIDIDSLINSLNINEKFKNILKEIINKEFLKGNDIMDLVNNFNDYKQYKKSIDEKIDDI
AF063866_23656..24438        ---------------------------------------------------SGYMYIATN
AF250284_165666..167084      -----------------------------------------PLEKYRLMRKDLEKILKNY
AF063866_174316..175515      ----------------------------------------HPMRNNTNLKRDFEKILNNN
AF063866_175573..176049      ----------------------------------------NTTLNYRELKRDFEKILNNN
AF250284_175598..177028      ----------------------------------------YNLDNYIQYKKDYRSFLKKN
AF250284_177042..178433      -------------------------------------------EMFKGYKKNLIDSLNNY
                                                                                         

AF063866_97164..97709        IIISC-------------------------------------------------------
AF250284_214966..216480      SIIHDKKCFIC-------------------------------------------------
AF250284_20920..22494        SYVNYWL-----------------------------------------------------
AF250284_24609..25187        CKLYHYW-----------------------------------------------------
AF250284_22555..23757        CIFICKW-----------------------------------------------------
AF250284_53296..54234        KLYDI-------------------------------------------------------
AF063866_108922..109677      CVMLKMS-----------------------------------------------------
AF250284_33973..34365        ------------------------------------------------------------
AF063866_28169..28594        GVQTM-------------------------------------------------------
AF063866_170671..171024      PFCYCVI-----------------------------------------------------
AF063866_117022..117408      KLE---------------------------------------------------------
AF250284_174147..174398      NISYITI-----------------------------------------------------
AF019224_5953..6210          KLYYSV------------------------------------------------------
AF063866_178465..179133      GLKNLFD-----------------------------------------------------
AF063866_172287..172550      ------------------------------------------------------------
AF063866_24753..25850        GLYYIMF-----------------------------------------------------
AF063866_171010..172239      GLYSLIL-----------------------------------------------------
AF063866_199808..200356      GLISLSE-----------------------------------------------------
AF063866_172537..173145      GLIELIL-----------------------------------------------------
AF063866_25872..26483        GLIELIK-----------------------------------------------------
AF063866_26523..27095        GLSELII-----------------------------------------------------
AF250284_141546..142175      NISQYKN-----------------------------------------------------
AF250284_211349..211726      ------------------------------------------------------------
AF063866_112217..112651      GNVFHRI-----------------------------------------------------
AF063866_170017..170628      KKNEIYA-----------------------------------------------------
AF250284_136374..140090      NIKQDEINTHLSSLDVLISPYQNLRTYMNDIDTMIESIYDKYDKQILNLYQETEKLHDHY
AF063866_23656..24438        LIYKEKN-----------------------------------------------------
AF250284_165666..167084      NINYIKI-----------------------------------------------------
AF063866_174316..175515      KINYKKI-----------------------------------------------------
AF063866_175573..176049      KIKYKKI-----------------------------------------------------
AF250284_175598..177028      NIEYNII-----------------------------------------------------
AF250284_177042..178433      NIKFIEI-----------------------------------------------------
                                                                                         

AF063866_97164..97709        ------------------------------------------------------------
AF250284_214966..216480      ------------------------------------------------------------
AF250284_20920..22494        ------------------------------------------------------------
AF250284_24609..25187        ------------------------------------------------------------
AF250284_22555..23757        ------------------------------------------------------------
AF250284_53296..54234        ------------------------------------------------------------
AF063866_108922..109677      ------------------------------------------------------------
AF250284_33973..34365        ------------------------------------------------------------
AF063866_28169..28594        ------------------------------------------------------------
AF063866_170671..171024      ------------------------------------------------------------
AF063866_117022..117408      ------------------------------------------------------------
AF250284_174147..174398      ------------------------------------------------------------
AF019224_5953..6210          ------------------------------------------------------------
AF063866_178465..179133      ------------------------------------------------------------
AF063866_172287..172550      ------------------------------------------------------------
AF063866_24753..25850        ------------------------------------------------------------
AF063866_171010..172239      ------------------------------------------------------------
AF063866_199808..200356      ------------------------------------------------------------
AF063866_172537..173145      ------------------------------------------------------------
AF063866_25872..26483        ------------------------------------------------------------
AF063866_26523..27095        ------------------------------------------------------------
AF250284_141546..142175      ------------------------------------------------------------
AF250284_211349..211726      ------------------------------------------------------------
AF063866_112217..112651      ------------------------------------------------------------
AF063866_170017..170628      ------------------------------------------------------------
AF250284_136374..140090      KQNVNSRFRQLSDVSNSIDEKYDNFIKNQSAIINKINDKESYFYNYVEDISKNIKLTNDD
AF063866_23656..24438        ------------------------------------------------------------
AF250284_165666..167084      ------------------------------------------------------------
AF063866_174316..175515      ------------------------------------------------------------
AF063866_175573..176049      ------------------------------------------------------------
AF250284_175598..177028      ------------------------------------------------------------
AF250284_177042..178433      ------------------------------------------------------------
                                                                                         

AF063866_97164..97709        --------------------------------------------------------DNND
AF250284_214966..216480      --------------------------------------------------------VYNF
AF250284_20920..22494        --------------------------------------------------------KNND
AF250284_24609..25187        --------------------------------------------------------DNQH
AF250284_22555..23757        --------------------------------------------------------DNNK
AF250284_53296..54234        --------------------------------------------------------NINN
AF063866_108922..109677      --------------------------------------------------------DDNH
AF250284_33973..34365        --------------------------------------------------------KYD-
AF063866_28169..28594        ------------------------------------------------------------
AF063866_170671..171024      --------------------------------------------------------KNDK
AF063866_117022..117408      --------------------------------------------------------KYSK
AF250284_174147..174398      ------------------------------------------------------------
AF019224_5953..6210          ------------------------------------------------------------
AF063866_178465..179133      --------------------------------------------------------MPVK
AF063866_172287..172550      ------------------------------------------------------------
AF063866_24753..25850        --------------------------------------------------------KSKK
AF063866_171010..172239      --------------------------------------------------------SSKK
AF063866_199808..200356      --------------------------------------------------------KLNT
AF063866_172537..173145      --------------------------------------------------------KHKS
AF063866_25872..26483        --------------------------------------------------------ESTT
AF063866_26523..27095        --------------------------------------------------------KHKS
AF250284_141546..142175      --------------------------------------------------------ITNN
AF250284_211349..211726      ------------------------------------------------------------
AF063866_112217..112651      ------------------------------------------------------------
AF063866_170017..170628      --------------------------------------------------------IYYS
AF250284_136374..140090      LLIKFNNIIENLNSGDVTNLIDIKNIDLSEDIKIFINKILPELIKNFLNGEYVNSDKFKN
AF063866_23656..24438        --------------------------------------------------------IYKI
AF250284_165666..167084      --------------------------------------------------------KYYK
AF063866_174316..175515      --------------------------------------------------------KYND
AF063866_175573..176049      --------------------------------------------------------KYEE
AF250284_175598..177028      --------------------------------------------------------KYDE
AF250284_177042..178433      --------------------------------------------------------DYKH
                                                                                         

AF063866_97164..97709        KVKYSRV-----------------------------------------------------
AF250284_214966..216480      IKINYNFHKIIFRFIIFKINLYFKIDDNVLDIPLKNINFKYEFQSRVINFTNTHDHETKI
AF250284_20920..22494        FPVINKLPELLEEDKIELYNILMMKRLNNELATEEQGSIIQDYRKVLLENVNKLEKPKKI
AF250284_24609..25187        SYPSVSLIDLIEVEIE--------------------------------------------
AF250284_22555..23757        LIFDENIKPTFIWSQPICKPKKCMLLSTPLLS----------------------------
AF250284_53296..54234        DILVNYSNNIMTYTNKLFNDN---------------------------------------
AF063866_108922..109677      IPLTEVYKTII-------------------------------------------------
AF250284_33973..34365        ------------------------------------------------------------
AF063866_28169..28594        ------------------------------------------------------------
AF063866_170671..171024      IICIV-------------------------------------------------------
AF063866_117022..117408      TVDKDVLIDKLIT-----------------------------------------------
AF250284_174147..174398      ------------------------------------------------------------
AF019224_5953..6210          ------------------------------------------------------------
AF063866_178465..179133      RLSNKEINDLIEFLNSHNIKKSSNSNNIIE------------------------------
AF063866_172287..172550      ------------------------------------------------------------
AF063866_24753..25850        HEAEKFQNWIKEENLPEIENNKIEKITTKFQNLLYLKEQIQKQLNQEKE-----------
AF063866_171010..172239      SEAKIFKKWITNEVLPNIRKHGEYKIKKELETLTTNFQNLLTLKEQ--------------
AF063866_199808..200356      NELNYIINK---------------------------------------------------
AF063866_172537..173145      IVHHNIIDKLIC------------------------------------------------
AF063866_25872..26483        IVSPMVINGLIN------------------------------------------------
AF063866_26523..27095        IVSTNTINTLIH------------------------------------------------
AF250284_141546..142175      RIIYYKHKCFNNKSCLFVYSI---------------------------------------
AF250284_211349..211726      ------------------------------------------------------------
AF063866_112217..112651      ------------------------------------------------------------
AF063866_170017..170628      KDNIEFPCKIK-------------------------------------------------
AF250284_136374..140090      IINESVINNINTDYILNIIKSNIPTENSIITKVESRLKNYIDDKFYDINNSISLINTDIS
AF063866_23656..24438        GYTNDVVGKLVKMNSNRL------------------------------------------
AF250284_165666..167084      NIDID--YNFLIDEIKNITPNNIIQKTWIKLSVK--------------------------
AF063866_174316..175515      IINNEDYYNKVKEEIENIRPCNLEKSTWFILSVD--------------------------
AF063866_175573..176049      IVNNKNYYELVKNEIKNITPNNLNKSTWFILDVL--------------------------
AF250284_175598..177028      NILNK--YNILKSELKLYDKHALVQKTWLILSVD--------------------------
AF250284_177042..178433      EYVLT--NKKLKNEIKFITPNNILRKRWIILSVE--------------------------
                                                                                         

AF063866_97164..97709        -------LNKKLNFN-------------LISTSYFKERCY--------------------
AF250284_214966..216480      ISKLIKNRYDRFYNFDKNYFCDNIIDLYNNSIDNIKKKEL-----------------ISN
AF250284_20920..22494        KNISNIIMMYLICNKPLYIPEILNNDDEINKIIYPSIKQLNHCKNSLLYGKEIFVQEKLD
AF250284_24609..25187        -------MRNKYIYN-------------FNIISDYAHDKW---------------LNFLQ
AF250284_22555..23757        -------DFRIFKNKNKIFMIDGNVSIIREINIDKKNNKI----------TINSGLYLNY
AF250284_53296..54234        -------VFVKEISN-------------LNCDFNCNIDDS----------------FYYK
AF063866_108922..109677      ----------------------------ENTNKVYSVNPF--------------------
AF250284_33973..34365        ----------------------------KNTETHVLINNF--------------------
AF063866_28169..28594        ----------------------------IYYKKKFDIINY--------------------
AF063866_170671..171024      ----------------------------LLSHCDFSDKK---------------------
AF063866_117022..117408      ------------------------------------------------------------
AF250284_174147..174398      ------------------------------------------------------------
AF019224_5953..6210          ------------------------------------------------------------
AF063866_178465..179133      -------KYNINKHN-------------LSTSTHNTKDNI--------------------
AF063866_172287..172550      ------------------------------------------------------------
AF063866_24753..25850        -------QLKKEKEQ-------------LCKQLNKEKEQL---------------EQEKQ
AF063866_171010..172239      -------EKEQLQQQ-------------LNQEKEQLQQQL-----DQENKIKEELEKQKK
AF063866_199808..200356      ----------------------------YKSNKICSYNEY--------------------
AF063866_172537..173145      ----------KFDLN-------------VDLNITPKEQKY--------------------
AF063866_25872..26483        ----------KFNLN-------------LDLPIKFIENNY--------------------
AF063866_26523..27095        ------------NFN-------------LNLDL-FEKKKY--------------------
AF250284_141546..142175      -------EYNILYLF-------------LIKKKILSVKEY--------------------
AF250284_211349..211726      ------------------------------------------------------------
AF063866_112217..112651      ----------------------------SNAEITNIINEF--------------------
AF063866_170017..170628      ----------------------------INVDDMVLVKNY--------------------
AF250284_136374..140090      TNNAKISEIAADIEK-------------IKNNISENIKTIPIEDFNDEKAKIDKILKYLE
AF063866_23656..24438        -------KFEQFYYVKI-----------YKVNNIFSIQNY--------------------
AF250284_165666..167084      -------NFKKLILK-------------IRTAIADDIRDY-----------------YIT
AF063866_174316..175515      -------EFKMLIMR-------------LSTNVAIEVREY-----------------FIL
AF063866_175573..176049      -------QFKMLIMR-------------LSTNVAKEICEY-----------------YVT
AF250284_175598..177028      -------DFKESIMM-------------MNNNNSKMIRKY-----------------YIK
AF250284_177042..178433      -------NFKLLIMR-------------LNTKSAHYIREY-----------------YLF
                                                                                         

AF063866_97164..97709        --YSFEVFKISY------------------------------------------------
AF250284_214966..216480      AEYKYYLYCNVK------------------------------------------------
AF250284_20920..22494        GCNFRIIYNNGI------------------------------------------------
AF250284_24609..25187        SQKDKYTYKYNY------------------------------------------------
AF250284_22555..23757        ICGDTTDYCYDK------------------------------------------------
AF250284_53296..54234        YNDISFILPFKS------------------------------------------------
AF063866_108922..109677      ISESFTISCAGI------------------------------------------------
AF250284_33973..34365        ------------------------------------------------------------
AF063866_28169..28594        IEKYYKKFNIKR------------------------------------------------
AF063866_170671..171024      ------------------------------------------------------------
AF063866_117022..117408      ------------------------------------------------------------
AF250284_174147..174398      ------------------------------------------------------------
AF019224_5953..6210          ------------------------------------------------------------
AF063866_178465..179133      LTNIIKCFKNDK------------------------------------------------
AF063866_172287..172550      ------------------------------------------------------------
AF063866_24753..25850        LKEQYKEYCNRL------------------------------------------------
AF063866_171010..172239      LNEQYKEYCNRL------------------------------------------------
AF063866_199808..200356      IGTIIHCFNHCR------------------------------------------------
AF063866_172537..173145      IDVIISCFINHR------------------------------------------------
AF063866_25872..26483        IDKIIYCFKHHN------------------------------------------------
AF063866_26523..27095        IDIIISCFRNHR------------------------------------------------
AF250284_141546..142175      ------VYMNDD------------------------------------------------
AF250284_211349..211726      ------LYKYNK------------------------------------------------
AF063866_112217..112651      -----IKFTSKK------------------------------------------------
AF063866_170017..170628      LCYKLSEYKYGD------------------------------------------------
AF250284_136374..140090      INPVLLQSKYANIKEYIKSYTSRASLQIKNIIINILDKILSDNKINIEELSNFDSLDDKI
AF063866_23656..24438        IYKKLYPYILNY------------------------------------------------
AF250284_165666..167084      LEEI--LYDYSK---YIKDYKLK-------------------------------------
AF063866_174316..175515      LEKI--LFKYSN---YTNKYL---------------------------------------
AF063866_175573..176049      LENILHKYKLHN------------------------------------------------
AF250284_175598..177028      IEKI--LFEYST---YISKYKLK-------------------------------------
AF250284_177042..178433      IEGL--LYKYTK---YINNYN---------------------------------------
                                                                                         

AF063866_97164..97709        ------------------------------------------------------------
AF250284_214966..216480      ------------------------------------------------------------
AF250284_20920..22494        ------------------------------------------------------------
AF250284_24609..25187        ------------------------------------------------------------
AF250284_22555..23757        ------------------------------------------------------------
AF250284_53296..54234        ------------------------------------------------------------
AF063866_108922..109677      ------------------------------------------------------------
AF250284_33973..34365        ------------------------------------------------------------
AF063866_28169..28594        ------------------------------------------------------------
AF063866_170671..171024      ------------------------------------------------------------
AF063866_117022..117408      ------------------------------------------------------------
AF250284_174147..174398      ------------------------------------------------------------
AF019224_5953..6210          ------------------------------------------------------------
AF063866_178465..179133      ------------------------------------------------------------
AF063866_172287..172550      ------------------------------------------------------------
AF063866_24753..25850        ------------------------------------------------------------
AF063866_171010..172239      ------------------------------------------------------------
AF063866_199808..200356      ------------------------------------------------------------
AF063866_172537..173145      ------------------------------------------------------------
AF063866_25872..26483        ------------------------------------------------------------
AF063866_26523..27095        ------------------------------------------------------------
AF250284_141546..142175      ------------------------------------------------------------
AF250284_211349..211726      ------------------------------------------------------------
AF063866_112217..112651      ------------------------------------------------------------
AF063866_170017..170628      ------------------------------------------------------------
AF250284_136374..140090      LKSIDLLKLNQLDEIKELLSKTKTEISSEFDEKINAINELLLPLLESKNENIAGIYDEIN
AF063866_23656..24438        ------------------------------------------------------------
AF250284_165666..167084      -----------------------------------------------------------Q
AF063866_174316..175515      ------------------------------------------------------------
AF063866_175573..176049      ------------------------------------------------------------
AF250284_175598..177028      -----------------------------------------------------------E
AF250284_177042..178433      ------------------------------------------------------------
                                                                                         

AF063866_97164..97709        ------------------------------------------------------------
AF250284_214966..216480      ------------------------------------------------------------
AF250284_20920..22494        ------------------------------------------------------------
AF250284_24609..25187        ------------------------------------------------------------
AF250284_22555..23757        ------------------------------------------------------------
AF250284_53296..54234        ------------------------------------------------------------
AF063866_108922..109677      ------------------------------------------------------------
AF250284_33973..34365        ------------------------------------------------------------
AF063866_28169..28594        ------------------------------------------------------------
AF063866_170671..171024      ------------------------------------------------------------
AF063866_117022..117408      ------------------------------------------------------------
AF250284_174147..174398      ------------------------------------------------------------
AF019224_5953..6210          ------------------------------------------------------------
AF063866_178465..179133      ------------------------------------------------------------
AF063866_172287..172550      ------------------------------------------------------------
AF063866_24753..25850        ------------------------------------------------------------
AF063866_171010..172239      ------------------------------------------------------------
AF063866_199808..200356      ------------------------------------------------------------
AF063866_172537..173145      ------------------------------------------------------------
AF063866_25872..26483        ------------------------------------------------------------
AF063866_26523..27095        ------------------------------------------------------------
AF250284_141546..142175      ------------------------------------------------------------
AF250284_211349..211726      ------------------------------------------------------------
AF063866_112217..112651      ------------------------------------------------------------
AF063866_170017..170628      ------------------------------------------------------------
AF250284_136374..140090      IISNKYNEILTKIDNMNYLQLEEKIENVLDNINYDFINVIDTIKNNLKEINDFIYKNYSQ
AF063866_23656..24438        ------------------------------------------------------------
AF250284_165666..167084      LELSKNKEIEQLKLEKDKAE--------------RRSLRLKEKFIEEKKLR---------
AF063866_174316..175515      -IEESIKQIKQKDEQLKILQ--------------SSNNVLNNFVNNIKQKN---------
AF063866_175573..176049      ------------------------------------------------------------
AF250284_175598..177028      IEDIKNKELLKLKEENNNLQ--------------RFNMNMKNFINNVKEKN---------
AF250284_177042..178433      -NNVKNKELLKLKEENNNLQ--------------RFNMNMKNFINNVKEKN---------
                                                                                         

AF063866_97164..97709        ------------------------------------------------------------
AF250284_214966..216480      --------------------------------TPKQQNILTRLKNIDEYNVDVKLFNKFN
AF250284_20920..22494        -------------------ITFGSRYTYYENKNFMNYYRIKDKLIDCTNKINKFLNLKKF
AF250284_24609..25187        ------------------------------------------------------------
AF250284_22555..23757        --------------------------------------------------NWSYVKHNNN
AF250284_53296..54234        ------------------------------------------------------------
AF063866_108922..109677      ------------------------------------------------------------
AF250284_33973..34365        ------------------------------------------------------------
AF063866_28169..28594        ------------------------------------------------------------
AF063866_170671..171024      ------------------------------------------------------------
AF063866_117022..117408      ------------------------------------------------------------
AF250284_174147..174398      ------------------------------------------------------------
AF019224_5953..6210          ------------------------------------------------------------
AF063866_178465..179133      ------------------------------------------------------------
AF063866_172287..172550      ------------------------------------------------------------
AF063866_24753..25850        -----------------QKLEKNEIIYVLTNNTDLSNNIFKIGKTNINSIKNRLSTYNTG
AF063866_171010..172239      -----------------QKLEKNEIIYVLTNNTDLSKNIFKIGKTNINSIKNRLSTYNTG
AF063866_199808..200356      ------------------------------------------------------------
AF063866_172537..173145      ------------------------------------------------------------
AF063866_25872..26483        ------------------------------------------------------------
AF063866_26523..27095        ------------------------------------------------------------
AF250284_141546..142175      ------------------------------------------------------------
AF250284_211349..211726      ------------------------------------------------------------
AF063866_112217..112651      ------------------------------------------------------------
AF063866_170017..170628      ------------------------------------------------------------
AF250284_136374..140090      GNIPKYITETENTLRGYAETLNKIIIYINSLENAPRINTFSVP--KTNVSKKSKSTNVDV
AF063866_23656..24438        ------------------------------------------------------------
AF250284_165666..167084      ---------------------SDQIIYISTSKSYAAQNRFKIGGVENNNLIKPRLSTYN-
AF063866_174316..175515      ---------------------KKGYIYIATSKNYAKLNTFKIG--KTDNLISKRQSQLN-
AF063866_175573..176049      ------------------------------------------------------------
AF250284_175598..177028      ---------------------KNGYIYIATSERYAMINNFKVG--KTDNL-SSRQSNFN-
AF250284_177042..178433      ---------------------KNGYIYIATSKRYASINNFKVG--KTDNL-SSRQSNFN-
                                                                                         

AF063866_97164..97709        -----------------------------KPCLFI----LYIDDIYIF------------
AF250284_214966..216480      VINNHNNVLKESIKIIKNYKYILTLDFKDAFERITYPHICYLVNKYILCNKLKNDILNHY
AF250284_20920..22494        IIYGELIGSYQNDEGINKLIIKNVNYFNDNRIEYY----AYEIKNCDNKNKI--------
AF250284_24609..25187        ------------------------LSYYNILDDIL----YNKIDNYNLK-----------
AF250284_22555..23757        NELVFLNWIKDSYVLETIVTIFDKCETKCDTNKVIKLGGNHIIDGLGDLKSPMF------
AF250284_53296..54234        -----------------------SEYITSIVCDKI----KLVIGPLLDK-----------
AF063866_108922..109677      --------------------GENGIDCNTIVHPTA----LCKVANYDI------------
AF250284_33973..34365        ---------------------------------IY----ECKIRDCE-------------
AF063866_28169..28594        ---------------------------------------NYIISNYKIDL----------
AF063866_170671..171024      ------------------------------------------------------------
AF063866_117022..117408      ------------------------------------------------------------
AF250284_174147..174398      ------------------------------------------------------------
AF019224_5953..6210          ------------------------------------------------------------
AF063866_178465..179133      --------------------------------YKI----EYHIGEYYIDL----------
AF063866_172287..172550      ------------------------------------------------------------
AF063866_24753..25850        ASDPYY------------YVFYKNVYDGNKIEKEF----NYLMNRYNVLLNNNKINVELY
AF063866_171010..172239      ASDPYY------------YVFYKEVYDATKIEKDF----NTLMNRYNINVTSPNKTKLNN
AF063866_199808..200356      --------------------------------YQV----NYKIYKYKIDL----------
AF063866_172537..173145      --------------------------------YKT----QYKVFEFYIDL----------
AF063866_25872..26483        --------------------------------YKI----NYKVSQYYIDL----------
AF063866_26523..27095        --------------------------------YKE----NYIIDEFCIDL----------
AF250284_141546..142175      ------------------------IYNNCINNIVI----DERLFKCNNN-----------
AF250284_211349..211726      ---------------------------------VL----KYIVKNYKIDL----------
AF063866_112217..112651      ---------------------------------------DSLIENKKD------------
AF063866_170017..170628      ----------------------SGELFKCDFDIIL----RAMEIPYNNEL----------
AF250284_136374..140090      ANLIKYNNMYEKKRNPLRQAGFVQEYKNPILNVIY----NDFLNKYINKINNTFNIKILN
AF063866_23656..24438        ------------------------PYLNCDLNVIT----NAMENIDKSLLSNNL------
AF250284_165666..167084      SRSAEGDEWY--------YTYIKNINNYKHFENRF----WSVMSSFRDKKDKEI------
AF063866_174316..175515      NSHTSFDKIY--------ICYYEAVYNPNKVEQII----HDVLESFRDSSNNEF------
AF063866_175573..176049      ------------------------------------------------------------
AF250284_175598..177028      SSHNTEDEFY--------ICYYEKVFNISKTENLI----HDLLDNFRDKKRKEI------
AF250284_177042..178433      SSHIDQDEFY--------ICFYQKVYNMSKTENLI----HDLLEDFRDKKRKEI------
                                                                                         

AF063866_97164..97709        -----YFIKNSTEIDITPAINKNHEPQEL-------------------------------
AF250284_214966..216480      IYMNNIFSNSKPKLILNDVSPYIFKMCMYDIIQKTINKNIEFLNICDDFIFFENDIYKLF
AF250284_20920..22494        -----HFIDFDICQIVLNAAGFNVINYETIKYNDFIENIKYKSIVFNHNDESKVEGYIIR
AF250284_24609..25187        -----YIDYLNLEVKIDNNVSKISE-----------------------------------
AF250284_22555..23757        -----SFGTPCIKINNNTYLGAGHAKIMLTEKYEPKSNIFNFRKKIYDNFCNDKTYIQHN
AF250284_53296..54234        -----YFRTLNDLIMYMYLYNDNKDILKSEKIDKIKFKCKNNFNDPKIIFPVIDKNEAGQ
AF063866_108922..109677      -----MLISPQIIVDYITPSLDISYKCIKDKIEKFFKLVNEFIILAYIYH----------
AF250284_33973..34365        -----YISTGNVIVHTSNVDK---------------------------------------
AF063866_28169..28594        -----YFIDYNIGINCDDY-----------------------------------------
AF063866_170671..171024      -----YILNYIYTL----------------------------------------------
AF063866_117022..117408      -----ILLIYDFIYNVFTFELEN-------------------------------------
AF250284_174147..174398      -----LLIIIIIIILILLI-----------------------------------------
AF019224_5953..6210          -----YKIFEKLELCC--------------------------------------------
AF063866_178465..179133      -----YFPVYKIAVEYK-------------------------------------------
AF063866_172287..172550      ------------------------------------------------------------
AF063866_24753..25850        KL---YFPDLEYVLNAVIDSNDVLINIIKQKHEEFYINSINKKSIVNPIIFENNRP----
AF063866_171010..172239      ELYKLYYLDLEYVLNAVIDSNDTLINIIKEKHEEFYINSINKQSVVYPIIFEDNITINRQ
AF063866_199808..200356      -----FFIDYKLAIECDIGDID--------------------------------------
AF063866_172537..173145      -----YFTDLKIAIECDKYNYNGH------------------------------------
AF063866_25872..26483        -----YFLDFNIAVD---------------------------------------------
AF063866_26523..27095        -----YFIDHNIAVEYCNDNHINE------------------------------------
AF250284_141546..142175      -----YILNPELFLKYINDYNKKY------------------------------------
AF250284_211349..211726      -----YILDVKLAIECVNNNK---------------------------------------
AF063866_112217..112651      -----YYIYNNKKIIKTFFTYDN-------------------------------------
AF063866_170017..170628      -----LTKNLEKVLIEKNITYSK-------------------------------------
AF250284_136374..140090      NSYKKILFEYDNNSNSINDIIKNIYTYKTEDISYYISIKKYINILNYNKKNVLFSLFKRY
AF063866_23656..24438        -----YTEYQNLKDNFETILTTNRIKFKKLKYHEMSDENREMLNSEVIKLSM--------
AF250284_165666..167084      -----IVLYYNDLINIFNFISENY----NEDIEYFNKNVKIFIDNIDNDKYYIPEPFNIE
AF063866_174316..175515      -----FILHYKYLLNIVKLIIKNI----NEPYDNINDIIKNELIKMYDLKPFIP------
AF063866_175573..176049      -----YFY----------------------------------------------------
AF250284_175598..177028      -----FVIHYKYLLDMVNLVIKNI----NEPYDYINNLIKNKLSEMYNLKPIIP------
AF250284_177042..178433      -----FIIHYTYLLDIINLVIKNI----NEPYDYINNLIKNRLSEMYNLKPVIP------
                                                                                         

AF063866_97164..97709        ------------------------YSYKIISKKIYYALAIALLIILFV--IIISTIAYLR
AF250284_214966..216480      ------------------------YFISNFIKYIYRHTNMRININKYR-LYEKHMQNIYF
AF250284_20920..22494        YKNIRYKVKKSYNLTKLTHKNILYNITEESVLNFINNIDINQDNVLYY--ITKYYKNLIH
AF250284_24609..25187        ------------------------IKINIPSKYKIYNDYYNNNIYRYN--YDDKRKSM--
AF250284_22555..23757        SYIYCMYFFKYVIGKNKKLYISNCYLPIIKSTKYFFSIYFPMSITKNN--SDIIVTGGYG
AF250284_53296..54234        SVIKFGDRRDKSKNKKVSLDKPKEKLNLNTLGANKNWDNIDESITESK--LKDAKKKNNK
AF063866_108922..109677      ------------------------KNNNKNKKYNYRKKNINNPNTISK--IDLQKMQKYG
AF250284_33973..34365        ------------------------LLHFNKYCNDIHKILLYDIEIKYN--MYKYLKNINA
AF063866_28169..28594        ------------------------ESYDQYKKHNYLKIALDDKYINFN--HESEFFNLDN
AF063866_170671..171024      ------------------------KNYRRQGYAFKLVNYIKHKINFSVFCMNYESKKLFE
AF063866_117022..117408      ------------------------IEKEQSKAEQKFKNILKDMSKIFN--EISNLFNNFK
AF250284_174147..174398      ------------------------FFYRKNYHKYIYNTYIK-------------------
AF019224_5953..6210          ------------------------TDCFESIIKNINNSLF--------------------
AF063866_178465..179133      ------------------------NNNYNKNRQIEIENQLNCKFVIFD-----EKSNIFD
AF063866_172287..172550      ------------------------FKNINMNDSFILNNIHPDTIFITE-------SDFYS
AF063866_24753..25850        ------------------------NNIFDNLSSNEKKKLIKEAFIKYN--KSLIKRKDFE
AF063866_171010..172239      ITANNVVIKN--------------IKLFDSLSSNEKEELLKEAFEKYN--KTSIKRKEFE
AF063866_199808..200356      ------------------------INYEIDKQQYIEQQIKGCKFIRFN--PFVPDFNLCK
AF063866_172537..173145      ------------------------YTSYDKYRQILIQNELNCKFIRFN--PYDTDFNIYN
AF063866_25872..26483        ------------------------SDKKDKNSQLLIQQYLNCKFIRFN--PNSKKNNIYK
AF063866_26523..27095        ------------------------NKLYYNYRYHIINKYLNCIFIKFN--PKSVDFNIYY
AF250284_141546..142175      ------------------------TIYILIIIIIILLLIITLLSIYYIRKSKIKKLNIYD
AF250284_211349..211726      ------------------------ILCIDYEKEKIIKNELKCTFYKYN--PNDKNFCIFK
AF063866_112217..112651      ------------------------VKLENEMDCDISINISDLDIFLYGFYIIDKDDNILE
AF063866_170017..170628      ------------------------SEYNDSFRLIVHIDQFKLLINKLNIDILSKPYEAVE
AF250284_136374..140090      VKYGYLMLKFRIILNNNNNTN---DIVLYFIKKIITNI-IKYNVIYDY--IESSYDLLIN
AF063866_23656..24438        ------------------------SELANTTWCILKTSDFKNLILQINTLPVEEIREYYL
AF250284_165666..167084      LVNICSIKNGKIDNKLIVATK---EIIIDEIKD----Y-FKNKIKSNQ--YEINRKELNK
AF063866_174316..175515      -------------EELIITSE---SILLNELKDKIFAL-LDEYIESNN--LNITRSELLR
AF063866_175573..176049      ------------------------------------------------------------
AF250284_175598..177028      -------------NKIIINDK---EIELNEIKEKITNI-LDEYIKNNN--LKISRIELLN
AF250284_177042..178433      -------------IKINIDDD---SIKLNEIKEKITNI-LDEYIKNNN--LKISRIQLLN
                                                                                         

AF063866_97164..97709        TSNVE-------------------------------------------------------
AF250284_214966..216480      LNTVIFPSLLFRLKINKWRHRTYMINSKVYFKLIEKYSNNDQYFINNK------------
AF250284_20920..22494        MNNIDNNVPIYKIFGKIYGFINKKYKFNDNNIYKNKLSEFYKLL----------------
AF250284_24609..25187        ------------------------------------------------------------
AF250284_22555..23757        DYYSIAVTFNYKDVIKITNHDIENFNINDYNYELIYC-----------------------
AF250284_53296..54234        KNSRIEIKKKKDDVESSDEEITHSNKINSNELEEDSD-----------------------
AF063866_108922..109677      DFKPKYIKKDEKIDHSITNAKLDLSSIDN-------------------------------
AF250284_33973..34365        FCDKCYIECFFNIL----------------------------------------------
AF063866_28169..28594        LINDINLLIQK-------------------------------------------------
AF063866_170671..171024      KCGLFKM-----------------------------------------------------
AF063866_117022..117408      IKF---------------------------------------------------------
AF250284_174147..174398      ------------------------------------------------------------
AF019224_5953..6210          ------------------------------------------------------------
AF063866_178465..179133      IINVIHDLMMNNE-----------------------------------------------
AF063866_172287..172550      LISK--------------------------------------------------------
AF063866_24753..25850        KYFKETFNYKINKKINFWNEMKNNCPIGYKLYYSNKL-----------------------
AF063866_171010..172239      EYFTETFDCKVDKKLSFWNDMKSNCPNNCSLHFK--------------------------
AF063866_199808..200356      VVNTIMIFMYDNK-----------------------------------------------
AF063866_172537..173145      LINKIHVFILKNKTNEFR------------------------------------------
AF063866_25872..26483        IINKIHIAILTYTKSKNFYKSLTL------------------------------------
AF063866_26523..27095        VINQIHNNILNNILH---------------------------------------------
AF250284_141546..142175      KIMIS-------------------------------------------------------
AF250284_211349..211726      TIGEIFDIINKK------------------------------------------------
AF063866_112217..112651      AIGIYI------------------------------------------------------
AF063866_170017..170628      KIIQEYSMTQL-------------------------------------------------
AF250284_136374..140090      DTKCNLINLSHNILLDYIHTLFLYKCYNKNFLYDKNIFYIHYNNNVNDYINIDKLYCINY
AF063866_23656..24438        LIEKILLNYIKYSLTTIDKSISKK------------------------------------
AF250284_165666..167084      HIDKKY-KFNKRDLWNLTKEVKSIFNN----------IILKY------------------
AF063866_174316..175515      KLDIC--SCNKLTLWKHISKILNWEKSNKPINYKNTQIIIRY------------------
AF063866_175573..176049      ------------------------------------------------------------
AF250284_175598..177028      KINID--NINKIKLWDYIKQIFEWKNSKTPINYNDKKLTITY------------------
AF250284_177042..178433      ELNID--NINRNKLWEYVKELFEWKNSKTPINYNDKKLTIIY------------------
                                                                                         

AF063866_97164..97709        ------------------------------------------------------------
AF250284_214966..216480      ------------------------------------------------------------
AF250284_20920..22494        ------------------------------------------------------------
AF250284_24609..25187        ------------------------------------------------------------
AF250284_22555..23757        ------------------------------------------------------------
AF250284_53296..54234        ------------------------------------------------------------
AF063866_108922..109677      ------------------------------------------------------------
AF250284_33973..34365        ------------------------------------------------------------
AF063866_28169..28594        ------------------------------------------------------------
AF063866_170671..171024      ------------------------------------------------------------
AF063866_117022..117408      ------------------------------------------------------------
AF250284_174147..174398      ------------------------------------------------------------
AF019224_5953..6210          ------------------------------------------------------------
AF063866_178465..179133      ------------------------------------------------------------
AF063866_172287..172550      ------------------------------------------------------------
AF063866_24753..25850        ------------------------------------------------------------
AF063866_171010..172239      ------------------------------------------------------------
AF063866_199808..200356      ------------------------------------------------------------
AF063866_172537..173145      ------------------------------------------------------------
AF063866_25872..26483        ------------------------------------------------------------
AF063866_26523..27095        ------------------------------------------------------------
AF250284_141546..142175      ------------------------------------------------------------
AF250284_211349..211726      ------------------------------------------------------------
AF063866_112217..112651      ------------------------------------------------------------
AF063866_170017..170628      ------------------------------------------------------------
AF250284_136374..140090      LELSVIDKKYYKYLLNFKNKIFEEHIKYFIYNDNSIKENINYMIDKHIIINNNIKNKFNL
AF063866_23656..24438        ------------------------------------------------------------
AF250284_165666..167084      ------------------------------------------------------------
AF063866_174316..175515      ------------------------------------------------------------
AF063866_175573..176049      ------------------------------------------------------------
AF250284_175598..177028      ------------------------------------------------------------
AF250284_177042..178433      ------------------------------------------------------------
                                                                                         

AF063866_97164..97709        ---
AF250284_214966..216480      ---
AF250284_20920..22494        ---
AF250284_24609..25187        ---
AF250284_22555..23757        ---
AF250284_53296..54234        ---
AF063866_108922..109677      ---
AF250284_33973..34365        ---
AF063866_28169..28594        ---
AF063866_170671..171024      ---
AF063866_117022..117408      ---
AF250284_174147..174398      ---
AF019224_5953..6210          ---
AF063866_178465..179133      ---
AF063866_172287..172550      ---
AF063866_24753..25850        ---
AF063866_171010..172239      ---
AF063866_199808..200356      ---
AF063866_172537..173145      ---
AF063866_25872..26483        ---
AF063866_26523..27095        ---
AF250284_141546..142175      ---
AF250284_211349..211726      ---
AF063866_112217..112651      ---
AF063866_170017..170628      ---
AF250284_136374..140090      TNN
AF063866_23656..24438        ---
AF250284_165666..167084      ---
AF063866_174316..175515      ---
AF063866_175573..176049      ---
AF250284_175598..177028      ---
AF250284_177042..178433      ---
                                
