# Supplementary material for: Identification of multiple independent horizontal gene transfers into poxviruses using a comparative genomics approach
Source: BMC Evol Biol. 2008 Feb 27;8:67. doi: 10.1186/1471-2148-8-67 (PMC2268676; doi:10.1186/1471-2148-8-67)
Supplement: Additional file 8 — Multiple sequence alignments for all poxvirus families. [file 1471-2148-8-67-S8.gz › Network/Servers/gen153069.gen.tcd.ie/Users/kirsten/poxvirus/aln/159.aln]

CLUSTAL W (1.81) multiple sequence alignment

M35027_152147..152791        --MAFDISVNASKTINALVYFSTQQNKLVIRNEVNDTHYTVEFDRDKVVDTFISYNRHND
AF095689_152850..153482      --MAFDISVNASKTINALVYFSTQQNKLVIRNEVNDTHYTVEFDRDKVVDTFISYNRHND
DQ011157_151804..152526      --MAFDISVNASKTINALVYFSTQQNKLVIRNEVNDIHYTVEFDRDKVVDTFISYNRHND
AY741551_151784..152506      --MAFDISVNASKTINALVYFSTQQNKLVIRNEVNDIHYTVEFDRDKVVDTFISYNRHND
DQ011153_151804..152526      --MAFDISVNASKTINALVYFSTQQNKLVIRNEVNDIHYTVEFDRDKVVDTFISYNRHND
AY753185_151980..152702      --MAFDISVNASKTINALVYFSTQQNKLVIRNEVNDIHYTVEFDRDKVVDTFISYNRHND
AY603973_151725..152447      --MAFDISVNASKTINALVYFSTQQNKLVIRNEVNDIHYTVEFDRDKVVDTFISYNRHND
DQ011156_152228..152950      --MAFDISVNASKTINALVYFSTQQNKLVIRNEVNDIHYTVEFDRDKVVDTFISYNRHND
AF380138_151666..152388      --MAFDISVNASKTINALVYFSTQQNKLVIRNEVNDIHYTVEFDRDKVVDTFISYNRHND
DQ011155_151790..152512      --MAFDISVNASKTINALVYFSTQQNKLVIRNEVNDIHYTVEFDRDKVVDTFISYNRHND
DQ011154_151829..152551      --MAFDISVNASKTINALVYFSTQQNKLVIRNEVNDIHYTVEFDRDKVVDTFISYNRHND
AF482758_170248..170976      MRMAFDISVNASKTINALVYFSTQQNKLVIRNEVNDTHYTVEFDRDKVVDAFISYNRHND
AF438165_155032..155754      --MAFDISVNASKTINALVYFSTQQNKLVIRNEVNDTHYTVKIDRGKVVDTFISYNRHND
AY009089_153148..153870      --MAFDISVNASKTINALVYFSTQQNKLVIRNEVNDTHYTVKIDRGKVVDTFISYNRHND
Y16780_144919..145641        --MVFDISVNASKTINALVYFSTQQNKLVIRNEVNDTHYTVEFDGDKVVDTFISYNRHND
X69198_143905..144627        --MAFDISVNASKTINALVYFSTQQNKLVIRNEVNDTHYTVEFDRDKVVDTFISYNRHND
L22579_144504..145226        --MAFDISVNASKTINALVYFSTQQNKLVIRNEVNDTHYTVEFDRDKVVDTFISYNRHND
AF012825_161607..162329      --MAFDISVNASKTINALVYFSTQQNKLVIRNEVNDTQYTVEFDRDKVVDTFISYNRHTD
X94355_169698..170420        --MAFDISVNASKTINALVYFSTQQNKLVISNEVNDTHYTVEFDRDKVVDTFISYNRHND
AY678277_155810..156532      --MAFDISVNASKTINALVYFSTQQNKLVIRNEVNDTHYTVEFDRDKVVDTFISYNKHND
AY678275_155811..156533      --MAFDISVNASKTINALVYFSTQQNKLVIRNEVNDTHYTVEFDRDKVVDTFISYNKHND
AY603355_138189..138911      --MAFDISVNASKTINALVYFSTQQNKLVIRNEVNDTHYTVEFDRDKVVDTFISYNRHND
U94848_143979..144701        --MAFDISVNASKTINALVYFSTQQNKLVIRNEVNDTHYTVEFDRDKVVDTFISYNRHND
AY484669_157972..158694      --MAFDISVNASKTINALVYFSTQQNKLVIRNEVNDTHYTVEFDRDKVVDTFISYNRHND
AY678276_155689..156408      --MAFDISVNASKTINALVYFSTQQNKLVIRNEVNDTHYTVEFDRDKVVDTFISYNRHND
M72474_3291..4013            --MAFDISVNASKTINALVYFSTQQNKLVIRNEVNDTHYTVEFDRDKVVDTFISYNRHND
D11079_11131..11853          --MAFDISVNASKTINALVYFSTQQNKLVIRNEVNDTHYTVEFDRDKVVDTFISYNRHND
AY243312_153147..153869      --MAFDISVNASKTINALVYFSTQQNKLVIRNEVNDTHYTVEFDRDKVVDTFISYNRHND
DQ377945_158505..159227      --MAFDISVNASKTINALVYFSTQQNKLVIRNEVNDTHYTVEFDRDKVVDTFISYNRHND
AY313847_155944..156666      --MAFDISVNASKTINALVYFSTQQNKLVIRNEVNDTHYTVEFDRDKVVDTFISYNRHND
AY313848_155999..156721      --MAFDISVNASKTINALVYFSTQQNKLVIRNEVNDTHYTVEFDRDKVVDTFISYNRHND
                               *.************************** ***** :***::* .****:*****.*.*

M35027_152147..152791        TIEIRGVLPEETNIGCAVNTPVSMTYLYNKYSFKLILAEYIRHRNTISGNIYSALMTLDD
AF095689_152850..153482      TIEIRGVLPEETNIGCAVNT----TYLYNKYSFKLILAEYIRHRNTISGNIYSALMTLDD
DQ011157_151804..152526      SIEIRGVLPEETNIGRVVNTPVSMTYLYNKYSFKPILAEYIRHRNTISGNIYSALMTLDD
AY741551_151784..152506      SIEIRGVLPEETNIGRVVNTPVSMTYLYNKYSFKPILAEYIRHRNTISGNIYSALMTLDD
DQ011153_151804..152526      SIEIRGVLPEETNIGRVVNTPVSMTYLYNKYSFKPILAEYIRHRNTISGNIYSALMTLDD
AY753185_151980..152702      SIEIRGVLPEETNIGRVVNTPVSMTYLYNKYSFKPILAEYIRHRNTISGNIYSALMTLDD
AY603973_151725..152447      SIEIRGVLPEETNIGRVVNTPVSMTYLYNKYSFKPILAEYIRHRNTISGNIYSALMTLDD
DQ011156_152228..152950      SIEIRGVLPEETNIGRVVNTPVSMTYLYNKYSFKPILAEYIRHRNTISGNIYSALMTLDD
AF380138_151666..152388      SIEIRGVLPEETNIGRVVNTPVSMTYLYNKYSFKPILAEYIRHRNTISGNIYSALMTLDD
DQ011155_151790..152512      SIEIRGVLPEETNIGRVVNTPVSMTYLYNKYSFKPILAEYIRHRNTISGNIYSALMTLDD
DQ011154_151829..152551      SIEIRGVLPEETNIGRVVNTPVSMTYLYNKYSFKPILAEYIRHRNTISGNIYSALMTLDD
AF482758_170248..170976      SIEIRGALPEETNIGCTVNTPVSMTYLYNKYSFKLILAEYIRHRNTVSGNIYSALMTLDD
AF438165_155032..155754      SIEIRGVLPEETNIGCTVNTPVSMTYLYNKYSFKLILAEYIRHRNTVSGNIYSALMTLDD
AY009089_153148..153870      SIEIRGVLPEETNIGCTVNTPVSMTYLYNKYSFKLILAEYIRHRNTVSGNIYSALMTLDD
Y16780_144919..145641        SIEIRGVLPEETNIGCAVNTPVSMTYLYNKYSFKLILAEYIRHRNTVSGNIYSALMTLDD
X69198_143905..144627        SIEIRGVLPEETNIGCTVNTPVSMTYLYNKYSFKLILAEYIRHRNTVSGNIYSALMTLDD
L22579_144504..145226        SIEIRGVLPEETNIGCTVNTPVSMTYLYNKYSFKLILAEYIRHRNTVSGNIYSALMTLDD
AF012825_161607..162329      SIEIRGVLPEETNIGCAVNTPVSMTYLYNKYSFKLILAEYIRHRNTISGNIYSALMTLDD
X94355_169698..170420        SIEIRGVLPEETNIGCAVNTPVSMTYLYNKYSFKLILAEYIRHRNTISGNIYSALMTLDD
AY678277_155810..156532      TIEIRGVLPEETNIGCAVNTPVSMTYLYNKYSFKLILAEYIRHRNTISSNIYSALMTLDD
AY678275_155811..156533      TIEIRGVLPEETNIGCAVNTPVSMTYLYNKYSFKLILAEYIRHRNTISSNIYSALMTLDD
AY603355_138189..138911      SIEIRGVLPEETNIGCAVNTPVSMTYLYNKYSFKLILAEYIRHRNTISGNIYSALMTLDD
U94848_143979..144701        SIEIRGVLPEETNIGCAVNTPVSMTYLYNKYSFKLILAEYIRHRNTISGNIYSALMTLDD
AY484669_157972..158694      TIEIRGVLPEETNIGCAVNTPVSMTYLYNKYSFKLILAEYIRHRNTISGNIYSALMTLDD
AY678276_155689..156408      TIEIRGVLPEETNIGCAVNTPVSMTYLYNKYSFKLILAEYIRHRNTISGNIYSALMTLDD
M72474_3291..4013            TIEIRGVLPEETNIGCAVNTPVSMTYLYNKYSFKLILAEYIRHRNTISGNIYSALMTLDD
D11079_11131..11853          TIEIRGVLPEETNIGCAVNTPVSMTYLYNKYSFKLILAEYIRHRNTISGNIYSALMTLDD
AY243312_153147..153869      TIEIRGVLPEETNIGCAVNTPVSMTYLYNKYSFKLILAEYIRHRNTISGNIYSALMTLDD
DQ377945_158505..159227      SIEIRGVLPEETNIGCAVNTPVSMTYLYNKYSFKLILAEYIRHRNTISGNIYSALMTLDD
AY313847_155944..156666      SIEIRGVLPEETNIGCAVNTPVSMTYLYNKYSFKLILAEYIRHRNTISGNIYSALMTLDD
AY313848_155999..156721      SIEIRGVLPEETNIGCAVNTPVSMTYLYNKYSFKLILAEYIRHRNTISGNIYSALMTLDD
                             :*****.******** .***    ********** ***********:*.***********

M35027_152147..152791        LAIKQYGDIDLLFNEKLKVDSDSGLFDFVNFVKDMICCDSRIVVALSSLVSKHWELTNKK
AF095689_152850..153482      LAIKQYGDIDLLFNEKLKVDSDSGLFDFVNFVKDMICCDSRIVVALSSLVSKHWELTNKK
DQ011157_151804..152526      LVIKQYGDIDLLFNEKLKVDSDSGLFDFVNFVKDMICCDSRIVVALSSLVSKHWELTNKK
AY741551_151784..152506      LVIKQYGDIDLLFNEKLKVDSDSGLFDFVNFVKDMICCDSRIVVALSSLVSKHWELTNKK
DQ011153_151804..152526      LVIKQYGDIDLLFNEKLKVDSDSGLFDFVNFVKDMICCDSRIVVALSSLVSKHWELTNKK
AY753185_151980..152702      LVIKQYGDIDLLFNEKLKVDSDSGLFDFVNFVKDMICCDSRIVVALSSLVSKHWELTNKK
AY603973_151725..152447      LVIKQYGDIDLLFNEKLKVDSDSGLFDFVNFVKDMICCDSRIVVALSSLVSKHWELTNKK
DQ011156_152228..152950      LVIKQYGDIDLLFNEKLKVDSDSGLFDFVNFVKDMICCDSRIVVALSSLVSKHWELTNKK
AF380138_151666..152388      LVIKQYGDIDLLFNEKLKVDSDSGLFDFVNFVKDMICCDSRIVVALSSLVSKHWELTNKK
DQ011155_151790..152512      LVIKQYGDIDLLFNEKLKVDSDSGLFDFVNFVKDMICCDSRIVVALSSLVSKHWELTNKK
DQ011154_151829..152551      LVIKQYGDIDLLFNEKLKVDSDSGLFDFVNFVKDMICCDSRIVVALSSLVSKHWELTNKK
AF482758_170248..170976      LAIKQYGDIDLLFNEKLKVDSDSGLFDFVNFVKDMICCDSRIVVALSSLVSKHWELTNKK
AF438165_155032..155754      LVIKQYGDIDLLFNEKLKVDSDSGLFDFVNFVKDIICCDSRIVVALSSLVSKHWELTNKN
AY009089_153148..153870      LVIKQYGDIDLLFNEKLKVDSDSGLFDFVNFVKDIICCDSRIVVALSSLVSKHWELTNKN
Y16780_144919..145641        LVIKQYGDIDLLFNEKLKVDSDSGLFDFVNFVKDIICCDSRIVVALSSLVSKHWELTNKK
X69198_143905..144627        LVIKQYGDIDLLFNEKLKVDSDSGLFDFVNFVKDIICCDSRIVVALSSLVSKHWELTNKK
L22579_144504..145226        LVIKQYGDIDLLFNEKLKVDSDSGLFDFVNFVKDIICCDSRIVVALSSLVSKHWELTNKK
AF012825_161607..162329      LAIKQYGDIDLLFNEKLKVDSDSGLFDFVNFVKDMICCDSRIVVALSSLVSKHWELTNKK
X94355_169698..170420        LAIKQYGDIDLLFNEKLKVDSDSGLFDFVNFVKDMICCDSRIVVALSSLVSKHWELTNKK
AY678277_155810..156532      LAIKQYGDIDLLFNEKLKVDSDSGLFDFVNFVKDMICCDSRIVVALSSLVSKHWELTNKK
AY678275_155811..156533      LAIKQYGDIDLLFNEKLKVDSDSGLFDFVNFVKDMICCDSRIVVALSSLVSKHWELTNKK
AY603355_138189..138911      LAIKQYGDIDLLFNEKLKVDSDSGLFDFVNFVKDMICCDSRIVVALSSLVSKHWELTNKK
U94848_143979..144701        LAIKQYGDIDLLFNEKLKVDSDSGLFDFVNFVKDMICCDSRIVVALSSLVSKHWELTNKK
AY484669_157972..158694      LAIKQYGDIDLLFNEKLKVDSDSGLFDFVNFVKDMICCDSRIVVALSSLVSKHWELTNKK
AY678276_155689..156408      LAIKQYGDIDLLFNEKLKVDSDSGLFDFVNFVKDMICCDSRIVVALSSLVSKHWELTNKK
M72474_3291..4013            LAIKQYGDIDLLFNEKLKVDSDSGLFDFVNFVKDMICCDSRIVVALSSLVSKHWELTNKK
D11079_11131..11853          LAIKQYGDIDLLFNEKLKVDSDSGLFDFVNFVKDMICCDSRIVVALSSLVSKHWELTNKK
AY243312_153147..153869      LAIKQYGDIDLLFNEKLKVDSDSGLFDFVNFVKDMICCDSRIVVALSSLVSKHWELTNKK
DQ377945_158505..159227      LAIKQYGDIDLLFNEKLKVDSDSGLFDFVNFVKDMICCDSRIVVALSSLVSKHWELTNKK
AY313847_155944..156666      LAIKQYGDIDLLFNEKLKVDSDSGLFDFVNFVKDMICCDSRIVVALSSLVSKHWELTNKK
AY313848_155999..156721      LAIKQYGDIDLLFNEKLKVDSDSGLFDFVNFVKDMICCDSRIVVALSSLVSKHWELTNKK
                             *.********************************:************************:

M35027_152147..152791        YRCMALANIYL--IVFQYLSYLDYDTI-YVSIYAGTLRA---------------------
AF095689_152850..153482      YRCMALANIYL--IVFQYLSYLDYDTI-YVSIYADTLRA---------------------
DQ011157_151804..152526      YRCMALAEHIADSIPISELSRLRYNLCKYLRGHTDSIEDEFDHFEDDDLSTCSAVTDRET
AY741551_151784..152506      YRCMALAEHIADSIPISELSRLRYNLCKYLRGHTDSIEDEFDHFEDDDLSTCSAVTDRET
DQ011153_151804..152526      YRCMALAEHIADSIPISELSRLRYNLCKYLRGHTDSIEDEFDHFEDDDLSTCSAVTDRET
AY753185_151980..152702      YRCMALAEHIADSIPISELSRLRYNLCKYLRGHTDSIEDEFDHFEDDDLSTCSAVTDRET
AY603973_151725..152447      YRCMALAEHIADSIPISELSRLRYNLCKYLRGHTDSIEDEFDHFEDDDLSTCSAVTDRET
DQ011156_152228..152950      YRCMALAEHIADSIPISELSRLRYNLCKYLRGHTDSIEDEFDHFEDDDLSTCSAVTDRET
AF380138_151666..152388      YRCMALAEHIADSIPISELSRLRYNLCKYLRGHTDSIEDEFDHFEDDDSSTCSAVTDRET
DQ011155_151790..152512      YRCMALAEHIADSIPISELSRLRYNLCKYLRGHTDSIEDEFDHFEDDDSSTCSAVTDRET
DQ011154_151829..152551      YRCMALAEHIADSIPISELSRLRYNLCKYLRGHTDSIEDEFDHFEDDDSSTCSAVTDRET
AF482758_170248..170976      YRCMALAEHIADSIPISELSRLRYNLCKYLRGHTETIEDEFDYFEDDDSSTCSAVTDRET
AF438165_155032..155754      YRCMALAEYIADSIPISELSRLRYNLCKYLRGHTESIEDEFDYFEDDDLSTCSAVTDRET
AY009089_153148..153870      YRCMALAEYIADSIPISELSRLRYNLCKYLRGHTESIEDEFDYFEDDDLSTCSAVTDRET
Y16780_144919..145641        YRCMALAEHIADSIPISELSRLRYNLCKYLRGHTESIEDEFDYFEDDDSSTCSVVTDRET
X69198_143905..144627        YRCMALAEHIADSIPISELSRPRYNLCKYLRGHTESIEDEFDYFEDDDSSTCSVVTDRET
L22579_144504..145226        YRCMALAEHIADSIPISELSRLRYNLCKYLRGHTESIEDEFDYFEDDDSSTCSVVTDRET
AF012825_161607..162329      YRCMALAEHIADSIPISELSRLRYNLCKYLRGHTESIEDEFDYFEDDDSSTCSAVTDRET
X94355_169698..170420        YRCMALAEYIADSIPISELSRLRYNLCKYLRGHTESIEDEFDYFEDDDSSTCSAVTDRET
AY678277_155810..156532      YRCMALAEHISDSIPISELSRLRYNLCKYLRGHTESIEDEFDYFEDDDSSTCSAVTDRET
AY678275_155811..156533      YRCMALAEHISDSIPISELSRLRYNLCKYLRGHTESIEDEFDYFEDDDSSTCSAVTDRET
AY603355_138189..138911      YRCMALAEHISDSIPISELSRLRYNLCKYLRGHTESIEDEFDYFEDDDSSTCSAVTDRET
U94848_143979..144701        YRCMALAEHISDSIPISELSRLRYNLCKYLRGHTESIEDEFDYFEDDDSSTCSAVTDRET
AY484669_157972..158694      YRCMALAEHISDSIPISELSRLRYNLCKYLRGHTESIEDEFDYFEDDDSSTCSAVTDRET
AY678276_155689..156408      YRCMALAEHISDSIPISELSRLRYNLCKYLRGHTESIEDEFDYFEDDDSSTCSAVTDRET
M72474_3291..4013            YRCMALAEHISDSIPISELSRLRYNLCKYLRGHTESIEDKFDYFEDDDSSTCSAVTDRET
D11079_11131..11853          YRCMALAEHISDSIPISELSRLRYNLCKYLRGHTESIEDKFDYFEDDDSSTCSAVTDRET
AY243312_153147..153869      YRCMALAEHISDSIPISELSRLRYNLCKYLRGHTESIEDKFDYFEDDDSSTCSAVTDRET
DQ377945_158505..159227      YRCMALAEHISDSIPISELSRLRYNLCKYLRGHTESIEDKFDYFEDDDSSTCSAVTDRET
AY313847_155944..156666      YRCMALAEHISDSIPISELSRLRYNLCKYLRGHTESIEDKFDYFEDDDSSTCSAVTDRET
AY313848_155999..156721      YRCMALAEHISDSIPISELSRLRYNLCKYLRGHTESIEDKFDYFEDDDSSTCSAVTDRET
                             *******:     * :. **   *:   *:  :: ::                       

M35027_152147..152791        --
AF095689_152850..153482      --
DQ011157_151804..152526      DV
AY741551_151784..152506      DV
DQ011153_151804..152526      DV
AY753185_151980..152702      DV
AY603973_151725..152447      DV
DQ011156_152228..152950      DV
AF380138_151666..152388      DV
DQ011155_151790..152512      DV
DQ011154_151829..152551      DV
AF482758_170248..170976      DV
AF438165_155032..155754      DV
AY009089_153148..153870      DV
Y16780_144919..145641        DV
X69198_143905..144627        DV
L22579_144504..145226        DV
AF012825_161607..162329      DV
X94355_169698..170420        DV
AY678277_155810..156532      DV
AY678275_155811..156533      DV
AY603355_138189..138911      DV
U94848_143979..144701        DV
AY484669_157972..158694      DV
AY678276_155689..156408      DV
M72474_3291..4013            DV
D11079_11131..11853          DV
AY243312_153147..153869      DV
DQ377945_158505..159227      DV
AY313847_155944..156666      DV
AY313848_155999..156721      DV
                               
