# Supplementary material for: Identification of multiple independent horizontal gene transfers into poxviruses using a comparative genomics approach
Source: BMC Evol Biol. 2008 Feb 27;8:67. doi: 10.1186/1471-2148-8-67 (PMC2268676; doi:10.1186/1471-2148-8-67)
Supplement: Additional file 8 — Multiple sequence alignments for all poxvirus families. [file 1471-2148-8-67-S8.gz › Network/Servers/gen153069.gen.tcd.ie/Users/kirsten/poxvirus/aln/16.aln]

CLUSTAL W (1.81) multiple sequence alignment

AF250284_201954..202286      ------------------------------------------------------------
AM071510_1562..2554          MERNRNIVLNNKQSIFVVAAI-GRSPSSVIP-FKSAPFIEWDYVKSIREEYDKIPPPS--
AM071513_1562..2554          MERNRNIVLNNKQSIFVVAAI-GRSPSSVIP-FKSAPFIEWDYVKSIREEYDKIPPPS--
AM071511_1562..2554          MERNRNIVLNNKQSIFVVAAI-GRSPSSVIP-FKSAPFIEWDYVKSIREEYDKIPPPS--
AM071512_1562..2554          MERNRNIVLNNKQSIFVVAAI-GRSPSSVIP-FKSAPFIEWDYVKSIREEYDKIPPPS--
AY318871_220126..221118      MERNRNIGLNNKQSIFVVAAI-GRSPSSVIP-FKSAPFIEWDYVKSIREEYDKIPPPS--
AM071393_706..1689           -----MAPGDKKQIIFVITTI-GRPSSTVVP-FKNLEVSEWSYKKGIKNGYDDYRDP---
AF198100_172034..173017      -----MAPGDKKQIIFVITTI-GRPSSTVVP-FKNLEVSEWSYKKGIKNGYDDYRDP---
AJ581527_163377..164360      -----MAPGDKKQIIFVITTI-GRPSSTVVP-FKNLEVSEWSYKKGIKNGYDDYRDP---
AM071395_706..1689           -----MAPGDKKQIIFVITTI-GRPSSTVVP-FKNLEVSEWSYKKGIKNGYDDYRDP---
AM071392_706..1689           -----MAPGDKKQIIFVITTI-GRPSSTVVP-FKNLEVSEWSYKKGIKNGYDDYRDP---
AM071394_706..1689           -----MAPGDKKQIIFVITTI-GRPSSTVVP-FKNLEVSEWSYKKGIKNGYDDYRDP---
AM071390_658..1659           -----MAPGDKKQIVFVITTI-GRSPSTVVP-FKSLEVSEWSYKKGIKNEYDDHRGPS--
AM071391_658..1659           -----MAPGDKKQIVFVITTI-GRSPSTVVP-FKSLEVSEWSYKKGIKNEYDDHRGPS--
AM071389_706..1707           -----MAPGDKKQIVFVIATI-GRSPSIVVP-FKSLEVSEWSYKRVIKNEYDDHRDPS--
AM071388_682..1683           -----MAPGDKKQIVFVITTI-GRSPSTVVP-FKSLEVSEWSYKKGIKNEYDDHRGPS--
AM071515_682..1683           -----MAPGDKKQIVFVITTI-GRSPSTVVP-FKSLEVSEWSYKKGIKNEYDDHRGPS--
DQ356948_125614..124781      --------MADTYQLFVLDIN-G------IP-----EAFNWLTTNQI--AFTEVKPAE--
AY386265_59457..60479        -----MDPSPEVINAYVIGVVDGRPQNDVFP---TLTYLLKGVADDPKPTPTPAPAPT--
AY040081_1..1023             -------MDPPEITGYIIGVAEGRGTKEVFPTLPYLVGLAD--DPPKPQPAPKPAPSP--
AY040083_1..1023             -------MDPPEITGYIIGVAEGRGTKEVFP---TLPYLVG--LADDPPKPQPAPKPA--
AY040082_1..1023             -------MDPPEITGYIIGVAEGRGTKEVFP-----TLPYLVGLADDPPKPQPAPKPA--
AY386264_59414..60442        -------MDPPEITAYIIGVAEGRGTKEVFP-----TLPYLVGLADDPPKPQPAPAPS--
AY040084_1..1005             -------MDPPEITGYIIGVAEGRGTKEVFP-----TLPYLVGLADDPPKPQPAPAPS--
AY040085_1..999              -------MDPPEITGYIIGVAEGRGTKEVFP-----TLPYLVGLADDPPKPQPAPAPS--
AX754989_58670..59674        -------MDPPEITAYIIGVAEGRGTKEVFP-----TLPYLVGLADDPPKPQPAPAPS--
AY386263_58292..59308        -------MDPPEITAYIIGVAEGRGTKEVFP-----TLPYLVGLADDPPKPQPAPAPS--
DQ184476_58676..59680        ------MDPPE-ITAYIIGVAEGRGTKEVFP-----TLPYLVGLADDPPKPQPAPAPSPA
AF097215_1..1005             -------MDPPEITGYIIGVAEGRGTKEVFP-----TLPYLVGLADDPPKPQPAPAPS--
DQ011157_88044..89018        -------MVAAKTPVIVVPVI-DRPPSETFP-----NVHEH--INDQ--KFDDVKDNE--
AY741551_88037..89011        -------MVAAKTPVIVVPVI-DRPPSETFP-----NVHEH--INDQ--KFDDVKDNE--
DQ011153_88044..89018        -------MVAAKTPVIVVPVI-DRPPSETFP-----NVHEH--INDQ--KFDDVKDNE--
AY753185_88276..89250        -------MVAAKTPVIVVPVI-DRPPSETFP-----NVHEH--INDQ--KFDDVKDNE--
AY603973_88033..89007        -------MVAAKTPVIVVPVI-DRPPSETFP-----NVHEH--INDQ--KFDDVKDNE--
DQ011156_88509..89483        -------MVAAKTPVIVVPVI-DRPPSETFP-----NVHEH--INDQ--KFDDVKDNE--
AF380138_88358..89332        -------MAAAKTPVIVVPVI-DRPPSETFP-----NVHEH--INDQ--KFDDVKDNE--
DQ011155_88473..89447        -------MAAAKTPVIVVPVI-DRPPSETFP-----NVHEH--INDQ--KFDDVKDNE--
DQ011154_88492..89466        -------MAAAKTPVIVVPVI-DRPPSETFP-----NVHEH--INDQ--KFDDVKDNE--
AF012825_97118..98092        -------MAAAKTPIIVVPVI-ARPPSETFP-----NVHEH--INDQ--KFDDVKDNE--
X67119_29008..29985          ------MATVNKTPVIVVPVI-DRPPSETFP-----NLHEH--INDQ--KFDDVKDNE--
X69198_79123..80100          ------MATVNKTPVIVVPVI-DRPPSETFP-----NLHEH--INDQ--KFDDVKDNE--
S55844_12360..13337          ------MATVNKTPVIVVPVI-DRPPSETFP-----NLHEH--INDQ--KFDDVKDNE--
Y16780_80137..81114          ------MAAVNKTPVIVVPVI-DRPPSETFP-----NLHEH--INDQ--KFDDVKDNE--
X76264_3092..4069            ------MAAVNKTPVIVVPVI-DRPPSETFP-----NLHEH--INDQ--KFDDVKDNE--
L22579_79756..80733          ------MATVNKTPVIVVPVI-DRPPSETFP-----NLHEH--INDQ--KFDDVKDNE--
AF438165_91165..92142        ------MAAVNRTPVIVVPVI-DRHPSETFP-----NVHEH--INDQ--KFDDVKDNE--
AY009089_89375..90352        ------MAAVNRTPVIVVPVI-DRHPSETFP-----NVHEH--INDQ--KFDDVKDNE--
AF482758_105057..106034      ------MAAANKTPVIVVPVI-DRPPSETFP-----NVHEH--INDQ--KFDDVKDNE--
X94355_104557..105531        -------MAAAKTPVIVVPVI-DRPPSETFP-----NVHEH--INDQ--KFDDVKDNE--
M13209_6339..7313            -------MAAAKTPVIVVPVI-DRLPSETFP-----NVHEH--INDQ--KFDDVKDNE--
AF095689_87896..88870        -------MAAAKTPVIVVPVI-DRLPSETFP-----NVHEH--INDQ--KFDDVKDNE--
AY243312_88323..89297        -------MAAAKTPVIVVPVI-DRLPSETFP-----NVHEH--INDQ--KFDDVKDNE--
AY484669_93104..94078        -------MAAVKTPVIVVPVI-DRPPSETFP-----NVHEH--INDQ--KFDDVKDNE--
DQ117956_1..975              -------MAAVKTPVIVVPVI-DRPPSETFP-----NVHEH--INDQ--KFDDVKDNE--
AY678277_90960..91934        -------MAAVKTPVIVVPVI-DRPPSETFP-----NVHEH--INDQ--KFDDVKDNE--
AY603355_77375..78349        -------MAAVKTPVIVVPVI-DRPPSETFP-----NVHEH--INDQ--KFDDVKDNE--
DQ117955_1..975              -------MAAVKTPVIVVPVI-DRPPSETFP-----NVHEH--INDQ--KFDDVKDNE--
AY678275_90960..91934        -------MAAVKTPVIVVPVI-DRPPSETFP-----NVHEH--INDQ--KFDDVKDNE--
U94848_83165..84139          -------MAAVKTPVIVVPVI-DRPPSETFP-----NVHEH--INDQ--KFDDVKDNE--
AY678276_91819..90848        -------MAAVKTPVIVVPVI-DRPPSETFP-----NVHEH--INDQ--KFDDVKDNE--
DQ117957_1..975              -------MAAVKTPVIVVPVI-DRPPSETFP-----NVHEH--INDQ--KFDDVKDNE--
DQ377945_93725..94681        -------MAAVKTPVIVVPVI-DRPPSETFP-------------NDQ--KFDDVKDNE--
M35027_91468..92442          -------MAAVKTPVIVVPVI-DRPPSETFP-----NVHEH--INDQ--KFDDVKDNE--
AY313847_91151..92125        -------MAAVKTPVIVVPVI-DRPPSETFP-----NVHEH--INDQ--KFDDVKDNE--
AY313848_91214..92170        -------MAAVKTPVIVVPVI-DRPPSETFP-------------NDQ--KFDDVKDNE--
AY386371_60458..61420        ---MAKNDISINVPIYVIPIV-NRNIKSVIP--------EYDSNKDI--ELDKVKDDT--
AF245394_1272..2243          -MAKNNNEMLLDVPIYIIPIV-NRGVKSVIP-------EYEADKKNV--EIDEIKDDS--
AJ293568_65987..66958        -MAKNNNEMLLDVPIYIIPIV-NRGVKSVIP-----EYEAD--KKNV--EIDEIKDDS--
AF170722_66394..67368        ---MTSPSKNVGVPIYVIPIT-ERDPFEVIP-----------DVKEENKRFVEVSDVK--
AF170726_67205..68179        ---MASPSKTVGVSVYVIPVT-ERDPFEVIP-----------DVKEEGKRFAEVSDVK--
U86916_1..56                 -----MAESESTIPLYVLPVV-GRG-----------------------------------
U86915_1..519                ------------------------------------------------------------
U60315_99855..100751         -----MAESESTIPLYVLPVV-GRGAAEVVP-----------------------------
AB004838_388..1284           -----MAESESTIPLYVLPVV-GRGAAEVVP-----------------------------
AF410153_63768..64742        MTT--PQK-EIDIPVYVIPKV-GRAYQDVIP-----DI-VP--TQTRYQEVDNVKDYP--
AY689436_74548..73571        ----MAKPTPFEVSVFIIPIV-GRSGFDVIP-DMQLESSSAKDIYEI-NKEDKTPGFS--
AY689437_77600..76623        ----MAKPTPFEVSVFIIPIV-GRSGFDVIP-DMQLESSSAKDIYEI-NKEDKTPGFS--
AY331147_1..129              ------------------------------------------------------------
DQ440578_1..109              ------------------------------------------------------------
AY588600_1..172              ------------------------------------------------------------
AY588599_1..172              ------------------------------------------------------------
AY588601_1..172              ------------------------------------------------------------
AY382869_1..969              ---------MADIPLYVIPIV-GREISDVVP-----ELKSGNDIFYK--KVDTVKDFK--
AY159333_1..969              ---------MADIPLYVIPIV-GREISDVVP-----ELKSGNDIFYK--KVDTVKDFK--
AY881707_1..969              ---------MADIPLYVIPIV-GREISDVVP-----ELKSGNDIFYK--KVDTVKDFK--
AY077836_65398..64433        ---------MADIPLYVIPIV-GREISDVVP-----ELKSGNDIFYK--KVDTVKDFK--
AY077835_65335..64370        ---------MADIPLYVIPIV-GREISDVVP-----ELKSGNDIFYK--KVDTVKDFK--
AY773088_1..969              ---------MADIPLYVIPIV-GREISDVVP-----ELKSGNDIFYK--KVDTVKDFK--
AY331146_1..129              ------------------------------------------------------------
AY331145_1..129              ------------------------------------------------------------
DQ431989_1..797              ---------MADIPLYVIPIV-GREISDVVP-----ELKSDNDIFYK--KVDTVKDFK--
AY368684_1..972              ---------MADIPLYVIPIV-GREISDVVP-----ELKSDNDIFYK--KVDTVKDFK--
AY077834_65407..64439        ---------MADIPLYVIPIV-GREISDVVP-----ELKSDNDIFYK--KVDTVKDFK--
AY077833_65601..64633        ---------MADIPLYVIPIV-GREISDVVP-----ELKSDNDIFYK--KVDTVKDFK--
AY077832_65492..64524        ---------MADIPLYVIPIV-GREISDVVP-----ELKSDNDIFYK--KVDTVKDFK--
AF124517_1476..2447          ---------MADIPLYVIPIV-GREISDVVP-----ELKSDNDIFYK--KVDTVKDFK--
AY588602_1..172              ------------------------------------------------------------
AY588604_1..172              ------------------------------------------------------------
AY588603_1..172              ------------------------------------------------------------
AF336131_6297..7268          ---------MADIPLYVIPIV-GREISDVVP-----ELKSDNDIFYK--KVDTVKDFK--
AF325528_64984..65952        ---------MADIPLYVIPIV-GREISDVVP-----ELKSDNDIFYK--KVDTVKDFK--
AF409137_64984..65952        ---------MADIPLYVIPIV-GREISDVVP-----ELKSDNDIFYK--KVDTVKDFK--
AF124516_1..969              ---------MADIPLYVIPIV-GREISDVVP-----ELKSDNDIFYK--KVDTVKDFK--
AF409138_64851..65819        ---------MADIPLYVIPIV-GREISDVVP-----ELKSDNDIFYK--KVDTVKDFK--
                                                                                         

AF250284_201954..202286      ------------------------------------------------------------
AM071510_1562..2554          ----------------PE--KDAQVDPKIGNLKDDRFYDEDTIARDI------------F
AM071513_1562..2554          ----------------PE--KDAQVDPKIGNLKDDRFYDEDTIARDI------------F
AM071511_1562..2554          ----------------PE--KDAQVDPKIGNLKDDRFYDEDTIARDI------------F
AM071512_1562..2554          ----------------PE--KDAQVDPKIGNLKDDRFYDEDTIARDI------------F
AY318871_220126..221118      ----------------PE--KDAQVDPKIGNLKDDRFYDEDTIARDI------------F
AM071393_706..1689           ----------------PS--PKPLPKSK---QEPNADDKVGDIEYDEMVSVRDG-----Y
AF198100_172034..173017      ----------------PS--PKPLPKSK---QEPNADDKVGDIEYDEMVSVRDG-----Y
AJ581527_163377..164360      ----------------PS--PKPLPKSK---QEPNADDKVGDIEYDEMVSVRDG-----Y
AM071395_706..1689           ----------------PS--PKPLPKSK---QEPNADDKVGDIEYDEMVSVRDG-----Y
AM071392_706..1689           ----------------PS--PKPLPKSK---QEPNADDKVGDIEYDEMVSVRDG-----Y
AM071394_706..1689           ----------------PS--PKPLPKSK---QEPNADDKVGDIEYDEMVSVRDG-----Y
AM071390_658..1659           --------------PPPS--PRPLPKSRKYVEELKAEDKVGDIEYDEIISVRDG-----Y
AM071391_658..1659           --------------PPPS--PRPLPKSRKYVEELKAEDKVGDIEYDEIISVRDG-----Y
AM071389_706..1707           --------------PPPS--PQPLPKSRKYVEEVKAEGKVGDIEYDEMVSVRDG-----Y
AM071388_682..1683           --------------PPPS--PQPLPKSRKYVEELKAEGKVGDIEYDEMVSVRDG-----Y
AM071515_682..1683           --------------PPPS--PQPLPKSRKYVEELKAEGKVGDIEYDEMVSVRDG-----Y
DQ356948_125614..124781      -----------------------------------------FVTSAK------------Y
AY386265_59457..60479        ----------PAPTPAPTPAPAPAPKPSPPAPHPQGDHVIHVTGWYD----VKSKDYEHY
AY040081_1..1023             ------APAPAPA---PAPAPAPAPKPSPPAPHPKGDHVLKAVEWKD----VDSKDYPHF
AY040083_1..1023             ------PSPAPAPAPAPAPAPAPAPKPSPPAPHPKGDHVLKAVEWKD----VDSKDYPHF
AY040082_1..1023             ------PSPAPAPAPAPAPAPAPAPKPSPPAPHPKGDHVLKAVEWKD----VDSKDYPHF
AY386264_59414..60442        -PAPAPAPAPAPA-PSPA--PAPAPKPSPPAPHPKGDHVLKAVEWKD----VDSKDYPHF
AY040084_1..1005             -PAPA---------PAPA--PAPAPKPSPPAPHPKGDHVLKAVEWKD----VDSKDYPHF
AY040085_1..999              --PA----------PAPA--PAPAPKPSPPAPHPKGDHVLKAVEWKD----VDSKDYPHF
AX754989_58670..59674        ------------PAPAPAPAPAPAPKPSPPAPHPKGDHVLKAVEWKD----VDSKDYPHF
AY386263_58292..59308        --------PAPAPAPAPAPAPAPAPKPSPPAPHPKGDHVLKAVEWKD----VDSKDYPHF
DQ184476_58676..59680        PAPA----------PA----PAPAPKPSPPAPHPKGDHVLKAVEWKD----VDSKDYPHF
AF097215_1..1005             ----------PAPAPAPA--PAPAPKPSPPAPHPKGDHVLKAVEWKD----VDSKDYPHF
DQ011157_88044..89018        --------------VMQE--KRDVVIVN---DDPDHYKDYVFIQWTG-GNIRDDDKYTHF
AY741551_88037..89011        --------------VMQE--KRDVVIVN---DDPDHYKDYVFIQWTG-GNIRDDDKYTHF
DQ011153_88044..89018        --------------VMQE--KRDVVIVN---DDPDHYKDYVFIQWTG-GNIRDDDKYTHF
AY753185_88276..89250        --------------VMQE--KRDVVIVN---DDPDHYKDYVFIQWTG-GNIRDDDKYTHF
AY603973_88033..89007        --------------VMQE--KRDVVIVN---DDPDHYKDYVFIQWTG-GNIRDDDKYTHF
DQ011156_88509..89483        --------------VMQE--KRDVVIVN---DDPDHYKDYVFIQWTG-GNIRDDDKYTHF
AF380138_88358..89332        --------------VMQE--KRDVVIVN---DDPDHYKDYVFIQWTG-GNIRDDDKYTHF
DQ011155_88473..89447        --------------VMQE--KRDVVIVN---DDPDHYKDYVFIQWTG-GNIRDDDKYTHF
DQ011154_88492..89466        --------------VMQE--KRDVVIVN---DDPDHYKDYVFIQWTG-GNIRDDDKYTHF
AF012825_97118..98092        --------------VIPE--KRDVVVVK---DDPDHYKDYVFIQWTG-GNIRNDDKYTHF
X67119_29008..29985          --------------VMPE--KRNVVIVK---DDPDHYKDYAFIHWTG-GNIRNDDKYTHF
X69198_79123..80100          --------------VMPE--KRNVVIVK---DDPDHYKDYAFIHWTG-GNIRNDDKYTHF
S55844_12360..13337          --------------VMPE--KRNVVIVK---DDPDHYKDYAFIHWTG-GNIRNDDKYTHF
Y16780_80137..81114          --------------VMPE--KRNVVIVK---DDPDHYKDYAFIHWTG-GNIRNDDKYTHF
X76264_3092..4069            --------------VMPE--KRNVVIVK---DDPDHYKDYAFIHWTG-GNIRNDDKYTHF
L22579_79756..80733          --------------VMPE--KRNVVIVK---DDPDHYKDYAFIHWTG-GNIRNDDKYTHF
AF438165_91165..92142        --------------VMPE--KRDVVIVK---DDPDHYKDYAFIQWTG-GNIRNDDKYTHF
AY009089_89375..90352        --------------VMPE--KRDVVIVK---DDPDHYKDYAFIQWTG-GNIRNDDKYTHF
AF482758_105057..106034      --------------VMPE--KRDIVIVK---DDPDHYKDYAFIQWTG-GNIRDDDKYTHF
X94355_104557..105531        --------------VMPE--KRDVVVVK---DDPDHYKDYAFIQWTG-GNIRNDDKYTHF
M13209_6339..7313            --------------VMPE--KRNVVVVK---DDPDHYKDYAFIQWTG-GNIRNDDKYTHF
AF095689_87896..88870        --------------VMPE--KRNVVVVK---DDPDHYKDYAFIQWTG-GNIRNDDKYTHF
AY243312_88323..89297        --------------VMPE--KRNVVVVK---DDPDHYKDYAFIQWTG-GNIRNDDKYTHF
AY484669_93104..94078        --------------VMPE--KRNVVVVK---DDPDHYKDYAFIQWTG-GNIRNDDKYTHF
DQ117956_1..975              --------------VMPE--KRNVVVVK---DDPDHYKDYAFIQWTG-GNIRNDDKYTHF
AY678277_90960..91934        --------------VMPE--KRNVVVVK---DDPDHYKDYAFIQWTG-GNIRNDDKYTHF
AY603355_77375..78349        --------------VMPE--KRNVVVVK---DDPDHYKDYAFIQWTG-GNIRNDDKYTHF
DQ117955_1..975              --------------VMPE--KRNVVVVK---DDPDHYKDYAFIQWTG-GNIRNDDKYTHF
AY678275_90960..91934        --------------VMPE--KRNVVVVK---DDPDHYKDYAFIQWTG-GNIRNDDKYTHF
U94848_83165..84139          --------------VMPE--KRNVVVVK---DDPDHYKDYAFIQWTG-GNIRNDDKYTHF
AY678276_91819..90848        --------------VMPE--KRNVVVVK---DDPDHYKDYAFIQWTG-GNIRNDDKYTHF
DQ117957_1..975              --------------VMPE--KRNVVVVK---DDPDHYKDYAFIQWTG-GNIRNDDKYTHF
DQ377945_93725..94681        --------------VMPE--KRDVVVVK---DDPDHYKDYAFIQWTG-GNIRNDDKYTHF
M35027_91468..92442          --------------VMPE--KRNVVVVK---DDPDHYKDYAFIQWTG-GNIRNDDKYTHF
AY313847_91151..92125        --------------VMPE--KRNVVVVK---DDPDHYKDYAFIQWTG-GNIRNDDKYTHF
AY313848_91214..92170        --------------VMPE--KRNVVVVK---DDPDHYKDYAFIQWTG-GNIRNDDKYTHF
AY386371_60458..61420        ---------------------KPIV------GKSLTEISYNYYIWKKVENSGGVENFKDY
AF245394_1272..2243          ---------------------------KSITGKDLTAIAYEYYIWKRVEHSGGIESFKDY
AJ293568_65987..66958        ----------------KSITGKDLTAIA-----------YEYYIWKRVEHSGGIESFKDY
AF170722_66394..67368        -----------------K--DANVGGIT---DPTKVSFYYNYYVWRKVERTGGVDSFKDY
AF170726_67205..68179        -----------------K--DAKAGGIN---DPTKVSFYYNYYVWRKVERSGGVDNFKDY
U86916_1..56                 ------------------------------------------------------------
U86915_1..519                ------------------------------------------------------------
U60315_99855..100751         --------------------------------GNKSTGTVRVSQWTP--GGAKSEQAGQY
AB004838_388..1284           --------------------------------GNKSTGTVRVSQWTP--GGAKSEQAGQY
AF410153_63768..64742        --------------N-------YLEKNN---INIQLTYKYFLWKKVI-KSPGGIDDFKEY
AY689436_74548..73571        ----------------LE-------------KDKDLSFSYKYYNWKRVEHSGGIENFKEY
AY689437_77600..76623        ----------------LE-------------KDKDLSFSYKYYNWKRVEHSGGIENFKEY
AY331147_1..129              ------------------------------------------------------------
DQ440578_1..109              ------------------------------------------------------------
AY588600_1..172              ------------------------------------------------------------
AY588599_1..172              ------------------------------------------------------------
AY588601_1..172              ------------------------------------------------------------
AY382869_1..969              ----------------NS--DVKFFLK----DKKDISLSYKFLIWEKVEKSGGVENFTEY
AY159333_1..969              ----------------NS--DVKFFLK----DKKDISLSYKFLIWEKVEKSGGVENFTEY
AY881707_1..969              ----------------NS--DVKFFLK----DKKDISLSYRFLIWEKVEKSGGVENFTEY
AY077836_65398..64433        ----------------NS--DVNFFLK----DKKDISLSYKFLIWEKVEKSGGVENFTEY
AY077835_65335..64370        ----------------NS--DVNFFLK----DKKDISLSYKFLIWEKVEKSGGVENFTEY
AY773088_1..969              ----------------NS--DVKFFLK----DKKDISLSYKFLIWEKVEKSGGVENFTEY
AY331146_1..129              ------------------------------------------------------------
AY331145_1..129              ------------------------------------------------------------
DQ431989_1..797              ----------------NS--DVNFFLKD---KKDDISLSYKLLIWEKVEKSGGVENFTEY
AY368684_1..972              ----------------NS--DVNFFLKD---KKDDISLSYKLLIWEKVEKSGGVENFTEY
AY077834_65407..64439        ----------------NS--DVNFFLKD---KKDDISLSYKLLIWEKVEKSGGVENFTEY
AY077833_65601..64633        ----------------NS--DVNFFLKD---KKDDISLSYKLLIWEKVEKSGGVENFTEY
AY077832_65492..64524        ----------------NS--DVNFFLKD---KKDDISLSYKLLIWEKVEKSGGVENFTEY
AF124517_1476..2447          ----------------NS--DVNFFLKD---KKDDISLSYKLLIWEKVEKSGGVENFTEY
AY588602_1..172              ------------------------------------------------------------
AY588604_1..172              ------------------------------------------------------------
AY588603_1..172              ------------------------------------------------------------
AF336131_6297..7268          ----------------NS--DVNFFFK----DKKDISLSYKFLIWEKVEKSGGVENFTEY
AF325528_64984..65952        ----------------NS--DVNFFFK----DKKDISLSYKFLIWEKVEKSGGVENFTEY
AF409137_64984..65952        ----------------NS--DVNFFFK----DKKDISLSYKFLIWEKVEKSGGVENFTEY
AF124516_1..969              ----------------NS--DVNFFFK----DKKDISLSYKFLIWEKVEKSGGVENFTEY
AF409138_64851..65819        ----------------NS--DVNFFFK----DKKDISLSYKFLIWEKVEKSGGVENFTEY
                                                                                         

AF250284_201954..202286      ---------------------------MFIDNLN---NNMYYL-----------------
AM071510_1562..2554          YSDICRLTCTDETKNSIANHISLW--KYVIDNSD---KLSEYIIVIEDNNTITSEVFITK
AM071513_1562..2554          YSDICRLTCTDETKNSIANHISLW--KYVIDNSD---KLSEYIIVIEDNNTITSEVFITK
AM071511_1562..2554          YSDICRLTCTDETKNSIANHISLW--KYVIDNSD---KLSEYIIVIEDNNTITSEVFITK
AM071512_1562..2554          YSDICRLTCTDETKNSIANHISLW--KYVIDNSD---KLSEYIIVIEDNNTITSEVFITK
AY318871_220126..221118      YSDICRLTCTDETKNSIANHISLW--KYVIDNSD---KLSEYIIVIEDNNTITSEVFITK
AM071393_706..1689           YSDVCRLTCTEDTKIFIADHISLW--RYIMDNAE---KLPNYVVIMEDDNTITGEGFITN
AF198100_172034..173017      YSDVCRLTCTEDTKIFIADHISLW--RYIMDNAE---KLPNYVVIMEDDNTITGEGFITN
AJ581527_163377..164360      YSDVCRLTCTEDTKIFIADHISLW--RYIMDNAE---KLPNYVVIMEDDNTITGEGFITN
AM071395_706..1689           YSDVCRLTCTEDTKIFIADHISLW--RYIMDNAE---KLPNYVVIMEDDNTITGEGFITN
AM071392_706..1689           YSDVCRLTCTEDTKIFIADHISLW--RYIMDNAE---KLPNYVVIMEDDNTITGEGFITN
AM071394_706..1689           YSDVCRLACTEDTKIFIADHISLW--RYIMDNAE---KLPNYVVIMEDDNTITGEGFITN
AM071390_658..1659           YSDVCRLTCTEDTKNFIADHISLW--RYIMDNAE---KLPNYIIIIEDDNTITGESFITN
AM071391_658..1659           YSDVCRLTCTEDTKNFIADHISLW--RYIMDNAE---KLPNYIIIIEDDNTITGESFITN
AM071389_706..1707           YSDVCRLTCTEDTKTFIADHISLW--RYIMDNTE---KLPNYVIIIEDDNTITGESFITN
AM071388_682..1683           YSDVCRLTCTEDTKTFIADHISLW--RYIMDNAE---KLPNYIIIIEDDNTITGESFITN
AM071515_682..1683           YSDVCRLTCTEDTKTFIADHISLW--RYIMDNAE---KLPNYIIIIEDDNTITGESFITN
DQ356948_125614..124781      ISTTCGYLCSERTKRSVNAHLGLYERILNGKPQ----QVADPAFVVLEDLVTPRPDFAKT
AY386265_59457..60479        FSDMCKSACPQEMQHRVAHHLNLWEHIADPNSATTF-PDDAFILVVNNDMTFRRPEV---
AY040081_1..1023             FTDMCKSTCPKEMQRRAAHHLNLWESISAGTVPTKY-SDDDFILVVDNDMTFRKPEM---
AY040083_1..1023             FTDMCKSTCPKEMQRRAAHHLNLWESISAGTVPT-KYSDDDFVLVVDNDMTFRKPEM---
AY040082_1..1023             FTDMCKSTCPKEMQRRAAHHLNLWESISAGTVPTKY-SDDDFVLVVDNDMTFRKPEM---
AY386264_59414..60442        FTDMCKSTCPKEMQRRAAHHLNLWESISAGTVSTKY-SDDDFILVVDNDMTFRKPEM---
AY040084_1..1005             FTDMCKSTCPKEMQRRAAHHLNLWESISAGTVPTKY-SDDDFILVVDNDMTFRKPEM---
AY040085_1..999              FTDMCKSTCPKEMQRRAAHHLNLWESISAGTVPTKY-SDDDFILVVDNDMTFRKPEM---
AX754989_58670..59674        FTDMCKSTCPKEMQRRAAHHLNLWESISAGTVPTKY-SDDDFILVVDNDMTFRKPEM---
AY386263_58292..59308        FTDMCKSTCPKEMQRRAAHHLNLWESISAGTVPTKY-SDDDFILVVDNDMTFRKPEM---
DQ184476_58676..59680        FTDMCKSTCPKEMQRRAAHHLNLWESISAGTVPTKY-SDDDFILVVDNDMTFRKPEM---
AF097215_1..1005             FTDMCKSTCPKEMQRRAAHHLNLWESISAGTVPTKY-SDDDFILVVDNEMTFRKPEM---
DQ011157_88044..89018        FSGFCNTMCTEETKRNIARHLALWDSKFFTELEN---KNVEYVVIIENDNVIEDITF---
AY741551_88037..89011        FSGFCNTMCTEETKRNIARHLALWDSKFFTELEN---KNVEYVVIIENDNVIEDITF---
DQ011153_88044..89018        FSGFCNTMCTEETKRNIARHLALWDSKFFTELEN---KNVEYVVIIENDNVIEDITF---
AY753185_88276..89250        FSGFCNTMCTEETKRNIARHLALWDSKFFTELEN---KNVEYVVIIENDNVIEDITF---
AY603973_88033..89007        FSGFCNTMCTEETKRNIARHLALWDSKFFTELEN---KNVEYVVIIENDNVIEDITF---
DQ011156_88509..89483        FSGFCNTMCTEETKRNIARHLALWDSKFFTELEN---KNVEYVVIIENDNVIEDITF---
AF380138_88358..89332        FSGFCNTMCTEETKRNIARHLALWDSKFFIELEN---KNVEYVVIIENDNVIEDITF---
DQ011155_88473..89447        FSGFCNTMCTEETKRNIARHLALWDSKFFIELEN---KNVEYVVIIENDNVIEDITF---
DQ011154_88492..89466        FSGFCNTMCTEETKRNIARHLALWDSKFFIELEN---KNVEYVVIIENDNVIEDITF---
AF012825_97118..98092        FSGFCNTMCTEETKRNIARHLALWDSKFFTELEN---KKVEYVVVVENDNVIEDITF---
X67119_29008..29985          FSGFCNTMCTEETKRNIARHLALWDSKFFTELEN---KKVEYVVIVENDNVIEDITF---
X69198_79123..80100          FSGFCNTMCTEETKRNIARHLALWDSKFFTELEN---KKVEYVVIVENDNVIEDITF---
S55844_12360..13337          FSGFCNTMCTEETKRNIARHLALWDSKFFTELEN---KKVEYVVIVENDNVIEDITF---
Y16780_80137..81114          FSGFCNTMCTEETKRNIARHLALWDSKFFTELEN---KKVEYVVIVENDNVIEDITF---
X76264_3092..4069            FSGFCNTMCTEETKRNIARHLALWDSKFFTELEN---KKVEYVVIVENDNVIEDITF---
L22579_79756..80733          FSGFCNTMCTEETKRNIARHLALWDSKFFTELEN---KKVEYVVIVENDNVIEDITF---
AF438165_91165..92142        FSGFCNTMCTEETKRNIARHLALWDSKFFTELEN---KKVEYVVIVENDNVIEDITF---
AY009089_89375..90352        FSGFCNTMCTEETKRNIARHLALWDSKFFTELEN---KKVEYVVIVENDNVIEDITF---
AF482758_105057..106034      FSGFCNTMCTEETKRNIARHLALWDSKFFTELEN---KKVEYVVVVENDNVIEDITF---
X94355_104557..105531        FSGFCNTMCTEETKRNIARHLALWDSKFFTELEN---KKVEYVVIVENDNVIEDITF---
M13209_6339..7313            FSGFCNTMCTEETKRNIARHLALWDSNFFTELEN---KKVEYVVIVENDNVIEDITF---
AF095689_87896..88870        FSGFCNTMCTEETKRNIARHLALWDSNFFTELEN---KKVEYVVIVENDNVIEDITF---
AY243312_88323..89297        FSGFCNTMCTEETKRNIARHLALWDSNFFTELEN---KKVEYVVIVENDNVIEDITF---
AY484669_93104..94078        FSGFCNTMCTEETKRNIARHLALWDSKFFTELEN---KKVEYVVVVENDNVIEDITF---
DQ117956_1..975              FSGFCNTMCTEETKRNIARHLALWDSNFFTELEN---KKVEYVVIVENDNVIEDITF---
AY678277_90960..91934        FSGFCNTMCTEETKRNIARHLALWDSNFFTELEN---KKVEYVVIVENDNVIEDITF---
AY603355_77375..78349        FSGFCNTMCTEETKRNIARHLALWDSNFFTELEN---KKVEYVVIVENDNVIEDITF---
DQ117955_1..975              FSGFCNTMCTEETKRNIARHLALWDSNFFTELEN---KKVEYVVIVENDNVIEDITF---
AY678275_90960..91934        FSGFCNTMCTEETKRNIARHLALWDSNFFTELEN---KKVEYVVIVENDNVIEDITF---
U94848_83165..84139          FSGFCNTMCTEETKRNIARHLALWDSNFFTELEN---KKVEYVVIVENDNVIEDITF---
AY678276_91819..90848        FSGFCNTMCTEETKRNIARHLALWDSNFFTELEN---KKVEYVVIVENDNVIEDITF---
DQ117957_1..975              FSGFCNTMCTEETKRNIARHLALWDSNFFTELEN---KKVEYVVIVENDNVIEDITF---
DQ377945_93725..94681        FSGFCNTMCTEETKRNIARHLALWDSNFFTELEN---KKVEYVVIVENDNVIEDITF---
M35027_91468..92442          FSGFCNTMCTEETKRNIARHLALWDSNFFTELEN---KKVEYVVIVENDNVIEDITF---
AY313847_91151..92125        FSGFCNTMCTEETKRNIARHLALWDSNFFTELEN---KKVEYVVIVENDNVIEDITF---
AY313848_91214..92170        FSGFCNTMCTEETKRNIARHLALWDSNFFTELEN---KKVEYVVIVENDNVIEDITF---
AY386371_60458..61420        FSSLCNMVCSQELKTSLSKHFSLWEQYTNVEIKD---PEKKFFVVLEDDNTLHDLTT---
AF245394_1272..2243          FSSFCNIICSQELKTSVSKHFSLWEQYAKANIKD---PEKKFFVVLEDDNTLHDLTT---
AJ293568_65987..66958        FSSFCNIICSQELKTSVSKHFSLWEQYAKANIKD---PEKKFFVVLEDDNTLHDLTT---
AF170722_66394..67368        FSGLCNLLCTLESRNSMARHFSLWEEYTKTPVKD---PDSTYMVVLEDDTTLLDLTT---
AF170726_67205..68179        FSGLCNLLCTSESRNSMARHFSLWEEYVKTPVKD---PNSAYIVVLEDDTTLLDLTT---
U86916_1..56                 ------------------------------------------------------------
U86915_1..519                ------------------------------------------------------------
U60315_99855..100751         YSALCRVLCSAEAKQTILNHLSLWKELGSESAPKAAGAESEYAIVVEDDNTVQPLLL-QS
AB004838_388..1284           YSALCRVLCSAEAKQTILNHLSLWKELGSESAPKAAGAESEYAIVVEDDNTVQPLLL-QS
AF410153_63768..64742        FSGLCSIICTTETKTSVANHFSLWDAYSKANIKD---PEKKFIVVLEDENKLHDIIT---
AY689436_74548..73571        FSGFCNFMCTSEIKESIVKHFSLWESLAQASILD---KENKFIFVIEDDNTLYDIIT---
AY689437_77600..76623        FSGFCNFMCTSEIKESIVKHFSLWESLAQASILD---KENKFIFVIEDDNTLYDIIT---
AY331147_1..129              ------------------------------------------------------------
DQ440578_1..109              ------------------------------------------------------------
AY588600_1..172              ------------------------------------------------------------
AY588599_1..172              ------------------------------------------------------------
AY588601_1..172              ------------------------------------------------------------
AY382869_1..969              FSGLCNALCTKEVKSSIAKHFSLWKSYADADIKN---SENKFIVVIEDDNTLKDLIT---
AY159333_1..969              FSGLCNALCTKEVKSSIAKHFSLWKSYADADIKN---PENKFIVVIEDDNTLKDLIT---
AY881707_1..969              FSGLCNALCTKEVKSSIAKHFSLWKSYADADIKN---SENKFIVVIEDDNTLKDLIT---
AY077836_65398..64433        FSGLCNALCTKEVKSSIAKHFSLWKSYADADIKN---SENKFIVVIEDDNTLKDLIT---
AY077835_65335..64370        FSGLCNALCTKEVKSSIAKHFSLWKSYADADIKN---SENKFIVVIEDDNTLKDLIT---
AY773088_1..969              FSGLCNALCTKEVKSSIAKHFSLWKSYADADIKN---SENKFIVVIEDDNTLKDLIT---
AY331146_1..129              ------------------------------------------------------------
AY331145_1..129              ------------------------------------------------------------
DQ431989_1..797              FSGLCNALCTKEAKSSIAKHFSLWKSYADADIKN---SENKFIVVIEDDNTLKDSII---
AY368684_1..972              FSGLCNALCTKEAKSSIAKHFSLWKSYADADIKN---SENKFIVVIEDDNTLKDSII---
AY077834_65407..64439        FSGLCNALCTKEAKSSIAKHFSLWKSYADADIKN---SENKFIVVIEDDNTLKDSII---
AY077833_65601..64633        FSGLCNALCTKEAKSSIAKHFSLWKSYADADIKN---SENKFIVVIEDDNTLKDSII---
AY077832_65492..64524        FSGLCNALCTKEAKSSIAKHFSLWKSYADADIKN---SENKFIVVIEDDNTLKDSII---
AF124517_1476..2447          FSGLCNALCTKEAKSSIAKHFSLWKSYADADIKN---SENKFIVVIEDDNTLKDSII---
AY588602_1..172              ------------------------------------------------------------
AY588604_1..172              ------------------------------------------------------------
AY588603_1..172              ------------------------------------------------------------
AF336131_6297..7268          FSGLCNALCTKEAKSSIVKHFSLWKSYADADIKN---SENKFIVVIEDDNTLKDLIT---
AF325528_64984..65952        FSGLCNALCTKEAKSSIAKHFSLWKSYADADIKN---SENKFIVVIEDDNTLKDLIT---
AF409137_64984..65952        FSGLCNALCTKEAKSSIAKHFSLWKSYADADIKN---SENKFIVVIEDDNTLKDLIT---
AF124516_1..969              FSGLCNALCTKEAKSSIVKHFSLWKSYADADIKN---SENKFIVVIEDDNTLKDLIT---
AF409138_64851..65819        FSGLCNALCTKEAKSSIVKHFSLWKSYADADIKN---SENKFIVVIEDDNTLKDLIT---
                                                                                         

AF250284_201954..202286      ITPIVRIL---------IHTNNNSNKILKTKPVSDNDYEILKYS----------------
AM071510_1562..2554          IDDIITVLKKNNIDFLQLVTSNNLLKDRTSNRIM-ILPDLEIYK-GGIDVSLSAYIVSKE
AM071513_1562..2554          IDDIITVLKKNNIDFLQLVTSNNLLKDRTSNRIM-ILPDLEIYK-GGIDVSLSAYIVSKE
AM071511_1562..2554          IDDIITVLKKNNIDFLQLVTSNNLLKDRTSNRIM-ILPDLEIYK-GGIDVSLSAYIVSKE
AM071512_1562..2554          IDDIITVLKKNNIDFLQLVTSNNLLKDRTSNRIM-ILPDLEIYK-GGIDVSLSAYIVSKE
AY318871_220126..221118      IDDIIAVLKKNNIDFLQLVTSNNLLKDRTSNRIM-ILPDLEIYK-GGIDISLSAYIVSKE
AM071393_706..1689           LDNITKVLNDNNVDILQLVTHTKLLKDRNSQHLM-LLPDLEAFK-GSFDVSLSAYIIRQE
AF198100_172034..173017      LDNITKVLNDNNVDILQLVTHTKLLKDRNSQHLM-LLPDLEAFK-GSFDVSLSAYIIRQE
AJ581527_163377..164360      LDNITKVLNDNNVDILQLVTHTKLLKDRNSQHLM-LLPDLEAFK-GSFDVSLSAYIIRQE
AM071395_706..1689           LDNITKVLNDNNVDILQLVTHTKLLKDRNSQHLM-LLPDLEAFK-GSFDVSLSAYIIRQE
AM071392_706..1689           LDNITKVLNDNNVDILQLVTHTKLLKDRNSQHLM-LLPDLEAFK-GSFDVSLSAYIIRQE
AM071394_706..1689           LDNITKVLNDNNVDILQLVTHTKLLKDRNSQHLM-LLPDLEAFK-GSFDVSLSAYIIRQE
AM071390_658..1659           LDNIIKILSDNNVDVLQLVTHTKLLKDRKSQHLM-LLPDLEAFK-GSFDVSLSAYIIRQD
AM071391_658..1659           LDNIIKILSDNNVDVLQLVTHTKLLKDRKSQHLM-LLPDLEAFK-GSFDVSLSAYIIRQD
AM071389_706..1707           LDNIIKILNDNNVDVLQLVTHTKLLKDRKSQHLM-LLPDLEAFK-GSFDVSLSAYIIRQD
AM071388_682..1683           LDNIIKILNDNNVDVLQLVTHTKLLKDRKSQHLM-LLPDLEAFK-GSFDVSLSAYIIRQE
AM071515_682..1683           LDNIIKILNDNNVDVLQLVTHTKLLKDRKSQHLM-LLPDLEAFK-GSFDVSLSAYIIRQE
DQ356948_125614..124781      LQPICDAMKANSIDIVYLTTDYFSRVNQPPIAMA-AAPAYKLYR-AGSALSLAGYVITLA
AY386265_59457..60479        VKPLIEAMKKNSWYMAQLRETYISGALATAIPNS-GEPELMVYP-GGFDVSLDAYIVRVG
AY040081_1..1023             VKPLIEAMKMNGWYMTQLKETYMTGALATNVPGT-GDPELMVYP-GGYDVSLDAYIINVG
AY040083_1..1023             VKPLIEAMRTNGWYMTQLKETYMTGALATNVPGT-GDPELMVYP-GGYDVSLDAYIINVG
AY040082_1..1023             VKPLIEAMRTNGWYMTQLKETYMTGALATNVPGT-GDPELMVYP-GGYDVSLDAYIINVG
AY386264_59414..60442        VKPLIEAMKTNGWYMTQLKETYMTGALATNVPGT-GDPELMVYP-GGYDVSLDAYIINVG
AY040084_1..1005             VKPLIEAMKANGWYMTQLKETYMTGALATNVPGT-GDPELMVYP-GGYDVSLDAYIIKVG
AY040085_1..999              VKPLIEAMKANGWYMTQLKETYMTGALATNVPGT-GDPELMVYP-GGYDVSLDAYIINVG
AX754989_58670..59674        VKPLIEAMKANGWYMTQLKETYMTGALATNVPGT-GDPELMVYP-GGYDVSLDAYIISVG
AY386263_58292..59308        VKPLIEAMKANGWYMTQLKETYMTGALATNVPGT-GDPELMVYP-GGYDVSLDAYIISVG
DQ184476_58676..59680        VKPLIEAMKANGWYMTQLKETYMTGALATNVPGT-GDPELMVYP-GGYDVSLDAYIISVG
AF097215_1..1005             VKPLIEAMKANGWYMTQLKETYMTGALATNVPGT-GDPELMVYP-GGYDVSLDAYIISVG
DQ011157_88044..89018        LRPVLKAIHDKKIDILQMREIITGNKVKTELVID-KDHAIFTYT-GGYDVSLSAYIIRVT
AY741551_88037..89011        LRPVLKAIHDKKIDILQMREIITGNKVKTELVID-KDHAIFTYT-GGYDVSLSAYIIRVT
DQ011153_88044..89018        LRPVLKAIHDKKIDILQMREIITGNKVKTELVID-KDHAIFTYT-GGYDVSLSAYIIRVT
AY753185_88276..89250        LRPVLKAIHDKKIDILQMREIITGNKVKTELVID-KDHAIFTYT-GGYDVSLSAYIIRVT
AY603973_88033..89007        LRPVLKAIHDKKIDILQMREIITGNKVKTELVID-KDHAIFTYT-GGYDVSLSAYIIRVT
DQ011156_88509..89483        LRPVLKAIHDKKIDILQMREIITGNKVKTELVID-KDHAIFTYT-GGYDVSLSAYIIRVT
AF380138_88358..89332        LRPVLKAIHDKKIDILQMREIITGNKVKTELVID-KDHAIFTYT-GGYDVSLSAYIIRVT
DQ011155_88473..89447        LRPVLKAIHDKKIDILQMREIITGNKVKTELVID-KDHAIFTYT-GGYDVSLSAYIIRVT
DQ011154_88492..89466        LRPVLKAIHDKKIDILQMREIITGNKVKTELVID-KDHAIFTYT-GGYDVSLSAYIIRVT
AF012825_97118..98092        LRPVLKAMHDKKIDILQMREIITGNKVKTELVMD-KDHAIFTYT-GGYDVSLSAYIIRVT
X67119_29008..29985          LRPVLKAMHDKKIDILQMREIITGNKVKTELVMD-KNHVIFTYT-GGYDVSLSAYIIRVT
X69198_79123..80100          LRPVLKAMHDKKIDILQMREIITGNKVKTELVMD-KNHVIFTYT-GGYDVSLSAYIIRVT
S55844_12360..13337          LRPVLKAMHDKKIDILQMREIITGNKVKTELVMD-KNHVIFTYT-GGYDVSLSAYIIRVT
Y16780_80137..81114          LRPVLKAMHDKKIDILQMREIITGNKVKTELVMD-KNHVIFTYT-GGYDVSLSAYIIRVT
X76264_3092..4069            LRPVLKAMHDKKIDILQMREIITGNKVKTELVMD-KNHVIFTYT-GGYDVSLSAYIIRVT
L22579_79756..80733          LRPVLKAMHDKKIDILQMREIITGNKVKTELVMD-KNHVIFTYT-GGYDVSLSAYIIRVT
AF438165_91165..92142        LRPVLKAMHDKKIDILQMREIITGNKVKTELVMD-KNYAIFTYT-GGYDVSLSAYIIRVT
AY009089_89375..90352        LRPVLKAMHDKKIDILQMREIITGNKVKTELVMD-KNYAIFTYT-GGYDVSLSAYIIRVT
AF482758_105057..106034      LRPVLKAMHDKKIDILQMREIITGNKVKTELVMD-KDHAIFIYT-GGYDVSLSAYIIRVT
X94355_104557..105531        LRPVLKAMHDKKIDILQMREIITGNKVKTELVMD-KDHAIFTYT-GGYDVSLSAYIIRVT
M13209_6339..7313            LRPVLKAMHDKKIDILQMREIITGNKVKTELVMD-KNHAIFTYT-GGYDVSLSAYIIRVT
AF095689_87896..88870        LRPVLKAMHDKKIDILQMREIITGNKVKTELVMD-KNHAIFTYT-GGYDVSLSAYIIRVT
AY243312_88323..89297        LRPVLKAMHDKKIDILQMREIITGNKVKTELVMD-KNHAIFTYT-GGYDVSLSAYIIRVT
AY484669_93104..94078        LRPVLKAMHDKKIDILQMREIITGNKVKTELVMD-KNHAIFTYT-GGYDVSLSAYIIRVT
DQ117956_1..975              LRPVLKAMHDKKIDILQMREIITGNKVKTELVMD-KNHAIFTYT-GGYDVSLSAYIIRVT
AY678277_90960..91934        LRPVLKAMHDKKIDILQMREIITGNKVKTELVMD-KNHAIFTYT-GGYDVSLSAYIIRVT
AY603355_77375..78349        LRPVLKAMHDKKIDILQMREIITGNKVKTELVMD-KNHAIFTYT-GGYDVSLSAYIIRVT
DQ117955_1..975              LRPVLKAMHDKKIDILQMREIITGNKVKTELVMD-KNHAIFTYT-GGYDVSLSAYIIRVT
AY678275_90960..91934        LRPVLKAMHDKKIDILQMREIITGNKVKTELVMD-KNHAIFTYT-GGYDVSLSAYIIRVT
U94848_83165..84139          LRPVLKAMHDKKIDILQMREIITGNKVKTELVMD-KNHAIFTYT-GGYDVSLSAYIIRVT
AY678276_91819..90848        LRPVLKAMHDKKIDILQMREIITGNKVKTELVMD-KNHAIFTYT-GGYDVSLSAYIIRVT
DQ117957_1..975              LRPVLKAMHDKKIDILQMREVITGNKVKTELVMD-KNHAIFTYT-GGYDVSLSAYIIRVT
DQ377945_93725..94681        LRPVLKAMHDKKIDILQMREIITGNKVKTELVMD-KNHAIFTYT-GGYDVSLSAYIIRVT
M35027_91468..92442          LRPVLKAMHDKKIDILQMREIITGNKVKTELVMD-KNHTIFTYT-GGYDVSLSAYIIRVT
AY313847_91151..92125        LRPVLKAMHDKKIDILQMREIITGNKVKTELVMD-KNHAIFTYT-GGYDVSLSAYIIRVT
AY313848_91214..92170        LRPVLKAMHDKKIDILQMREIITGNKVKTELVMD-KNHAIFTYT-GGYDVSLSAYIIRVT
AY386371_60458..61420        LHICISSMFEKKIDILQLREIMYNNNVRTLLNQG-YKQSMYSYT-GGYDFSLSAYIIRVS
AF245394_1272..2243          IHVCISSMIEKNIDILQLRETMYNNNVRTLLNPG-YKQAMYSYT-GGYDFSLSAYIIRVS
AJ293568_65987..66958        IHVCISSMIEKNIDILQLREIMYNNNVRTLLNPG-YKQAMYSYT-GGYDFSLSAYIIRVS
AF170722_66394..67368        IHKTITSMIEKNIDILQLRETLHNSNMRNILYQG-ASESMHSYT-GGYDFSLSAYIIKIS
AF170726_67205..68179        IHKTITSMVEKNIDILQLRETLHNSNARNILYQG-ASESMHSYT-GGYDFSLSAYIIKIS
U86916_1..56                 ------------------------------------------------------------
U86915_1..519                ---------------LQLREPLHAG-VRAQTPLS-GNPSAYVYP-ARLHASLGAYIIHKP
U60315_99855..100751         AAALVGGMRAQQVHVLQLREPLHAG-VRAQTPLS-GNPSAYVYP-ARLHASLGAYIIHKP
AB004838_388..1284           AAALVGGMRAQQVHVLQLREPLHAG-VRAQTPLS-GNPSAYVYP-ARLHASLGAYIIHKP
AF410153_63768..64742        IHRCIKSMMEKEIDIIQLREVFTNSNARVLLNQE-NNDSIYSYT-GGYDFSLSAYIIRLS
AY689436_74548..73571        LHRCIYSMQEKNIDFLQMREILHNNNVRTLFNQEPNKETMYSYT-GSYDFSLSAYIIRLS
AY689437_77600..76623        LHRCIYSMQEKNIDFLQMREILHNNNVRTLFNQEPNKETMYSYT-GSYDFSLSAYIIRLS
AY331147_1..129              ------------------------------------------------------------
DQ440578_1..109              ------------------------------------------------------------
AY588600_1..172              ------------------------------------------------------------
AY588599_1..172              ------------------------------------------------------------
AY588601_1..172              ------------------------------------------------------------
AY382869_1..969              IYNIIIDMQEKNIDIFQLRETFHNSNSRILFNQE-NNNFMYSYT-GGYDFTLSAYVIRLS
AY159333_1..969              IYNIIIEMQEKNIDIFQLRETSHNSNSRILFNQE-NNNFMYSYT-GGYDFTLSAYVIRLS
AY881707_1..969              IYNIIIEMQEKNIDIFQLRETFHNSNSRILFNQE-NNNFMYSYT-GGYDFTLSAYVIRLS
AY077836_65398..64433        IYNIIIEMQEKNIDIFQLRETFHNSNSRILFNQE-NNNFMYSYT-GGYDFTLSAYVIRLS
AY077835_65335..64370        IYNIIIEMQEKNIDIFQLRETFHNSNSRILFNQE-NNNFMYSYT-GGYDFTLSAYVIRLS
AY773088_1..969              IYNIIIEMQEKNIDIFQLRETFHNSNSRILFNQE-NNNFMYSYT-GGYDFTLSAYVIRLS
AY331146_1..129              ------------------------------------------------------------
AY331145_1..129              ------------------------------------------------------------
DQ431989_1..797              IHNIIIEMQKKNIDIFQLRETFHNSNSRILFNQE-NNNFMYSYT-GGYDFTLSAYVIRLS
AY368684_1..972              IHNIIIEVQEKNIDIFQLRETFHNSNSRILFNQE-NNNFMYSYP-GGYDFTLSAYVIRLS
AY077834_65407..64439        IHNIIIEMQEKNIDIFQLRETFHNSNSRILFNQE-NNNFMYSYT-GGYDFTLSAYVIRLS
AY077833_65601..64633        IHNIIIEMQEKNIDIFQLRETFHNSNSRILFNQE-NNNFMYSYT-GGYDFTLSAYVIRLS
AY077832_65492..64524        IHNIIIEMQEKNIDIFQLRETFHNSNSRILFNQE-NNNFMYSYT-GGYDFTLSAYVIRLS
AF124517_1476..2447          IHNIIIEMQEKNIDIFQLRETFHNSNSRILFNQE-NNNFMYSYT-GGYDFTLSAYVIRLS
AY588602_1..172              ------------------------------------------------------------
AY588604_1..172              ------------------------------------------------------------
AY588603_1..172              ------------------------------------------------------------
AF336131_6297..7268          IHNIIIEMQEKNIDIFQLRETFHNSNSRILFNQE-NNNFMYSLTRGGYDFTLSAYVIRLS
AF325528_64984..65952        IHNIIIEMQEKNIDIFQLRETFHNSNSRILFNQE-NNNFMYSYT-GGYDFTLSAYVIRLS
AF409137_64984..65952        IHNIIIEMQEKNIDIFQLRETFHNSNSRILFNQE-NNNFMYSYT-GGYDFTLSAYVIRLS
AF124516_1..969              IHNIIIEMQEKNIDIFQLRETFHNSNSRILFNQE-NNNFMYSYT-GGYDFTLSAYVIRLS
AF409138_64851..65819        IHNIIIEMQEKNIDIFQLRETFHNSNSRILFNQE-NNNFMYSYT-GGYDFTLSAYVIRLS
                                                                                         

AF250284_201954..202286      ----------------------SFVEDNTLIINENYINSFTCCKYKIYKITNKNN-----
AM071510_1562..2554          TINKLYSYFTNNK-PSMDISVEIYRAGDTLGINRYVMSN-DQYVKHDYMLVNEFRTSKKV
AM071513_1562..2554          TINKLYSYFTNNK-PSMDISVEIYRAGDTLGINRYVMSN-DQYVKHDYMLVNEFRTSKKV
AM071511_1562..2554          TINKLYSYFTNNK-PSMDISVEIYRAGDTLGINRYVMSN-DQYVKHDYMLVNEFRTSKKV
AM071512_1562..2554          TINKLYSYFTNNK-PSMDISVEIYRAGDTLGINRYVMSN-DQYVKHDYMLVNEFRTSKKV
AY318871_220126..221118      TINKLYSYFTNNK-PSMDISVEIYRAGDTLGINRYVMSN-DQYVKHDYMLVNEFRTSKKV
AM071393_706..1689           AVRKLYSYFTNNK-PSFDISLEILRIENTLGITRYVVDN-DRYVYHDYKLANEFMKNKKN
AF198100_172034..173017      AVRKLYSYFTNNK-PSFDISLEILRIENTLGITRYVVDN-DRYVYHDYKLANEFMKNKKN
AJ581527_163377..164360      AVRKLYSYFTNNK-PSFDISLEILRIENTLGITRYVVDN-DRYVYHDYKLANEFMKNKKN
AM071395_706..1689           AVRKLYSYFTNNK-PSFDISLEILRIENTLGITRYVVDN-DRYVYHDYKLANEFMKNKKN
AM071392_706..1689           AVRKLYSYFTNNK-PSFDISLEILRIENTLGITRYVVDN-DRYVYHDYKLANEFMKNKKN
AM071394_706..1689           AVRKLYSYFTNNK-PSFDISLEILRIENTLGITRYVVDN-DRYVYHDYKLANEFMKNKKN
AM071390_658..1659           AVRKLYSYFTNNK-PNFDISLEILRVENTLGITRYVMDN-DRYVHHDYKLVNEFMKTKKN
AM071391_658..1659           AVRKLYSYFTNNK-PNFDISLEILRVENTLGITRYVMDN-DRYVHHDYKLVNEFMKNKKN
AM071389_706..1707           AVRKLYSYFTNNK-PNFDISLEILRVENTLGITRYVMDN-DRYVHHDYKLANEFMKNKKN
AM071388_682..1683           AVRKLYSYFTNNK-PNFDISLEILRVENTLGITRYVMDN-DRYVHHDYKLANEFMKNKKN
AM071515_682..1683           AVRKLYSYFTNNK-PNFDISLEILRVENTLGITRYVMDN-DRYVHHDYKLANEFMKNKKN
DQ356948_125614..124781      GMKKVRDHFLANP-VTTSLNVDLDVNAARAHIARAVL---------DPALVS----IDRV
AY386265_59457..60479        SLKRLYASLIEEGGVRSSMLTEISMLEKRLGLSRVVLAGADKVVHPEYYLQVKKR--LGN
AY040081_1..1023             GMKKLYEAIIKEGGVRSGLLTEVFTLEKRLSLARVVLSGAEQVVYPEYYIQVKTR--LSG
AY040083_1..1023             GMKKLYDAIIKEGGLRSGLLTEVFTLEKRLSLARVVLSGAEQVVYPEYYIQVKTR--LGG
AY040082_1..1023             GMKKLYDAIIKEGGLRSGLLTEVFTLEKRLSLARVVLSGAEQVVYPEYYIQVKTR--LGG
AY386264_59414..60442        GMKKLYEAIIKEGGLRSGLLTEVFTLEKRLSLARVVLSGAEQVVYPEYYIQVKTR--LGG
AY040084_1..1005             GMKKLYDAIIKEGGLRSGLLTEVFTLEKRLSLARVVLSGAEQVVYPEYYIQVKTR--LSS
AY040085_1..999              GMKKLYDAIIKEGGLRSGLLTEVFTLEKRLSLARVVLSGAEQVVYPEYYIQVKTR--LSS
AX754989_58670..59674        GMKKLYDAIIKEGGLRSGLLTEVFTLEKRLSLARVVLSGAEQVVYPEYYIQVKTR--LSG
AY386263_58292..59308        GMKKLYDAIIKEGGLRSGLLTEVFTLEKRLSLARVVLSGAEQVVYPEYYIQVKTR--LSG
DQ184476_58676..59680        GMKKLYDAIIKEGGLRSGLLTEVFTLEKRLSLARVVLSGAEQVVYPEYYIQVKTR--LSG
AF097215_1..1005             GMKKLYDAIIKEGGLRSGLLTEVFTLEKRLSLARVVLSGAEQVVYPEYYIQVKTR--LSG
DQ011157_88044..89018        TALNIVDEIIKSGGLSSGFYFEIARIENEMKINRQIMDNSAKYVEHDPRLVAEHR-FETM
AY741551_88037..89011        TALNIVDEIIKSGGLSSGFYFEIARIENEMKINRQIMDNSAKYVEHDPRLVAEHR-FETM
DQ011153_88044..89018        TALNIVDEIIKSGGLSSGFYFEIARIENEMKINRQIMDNSAKYVEHDPRLVAEHR-FETM
AY753185_88276..89250        TALNIVDEIIKSGGLSSGFYFEIARIENEMKINRQIMDNSAKYVEHDPRLVAEHR-FETM
AY603973_88033..89007        TALNIVDEIIKSGGLSSGFYFEIARIENEMKINRQIMDNSAKYVEHDPRLVAEHR-FETM
DQ011156_88509..89483        TALNIVDEIIKSGGLSSGFYFEIARIENEMKINRQIMDNSAKYVEHDPRLVAEHR-FETM
AF380138_88358..89332        TALNIVDEIIKSGGLSSGFYFEIARIENEMKINRQIMDNSAKYVEHDPRLVAEHR-FETM
DQ011155_88473..89447        TALNIVDEIIKSGGLSSGFYFEIARIENEMKINRQIMDNSAKYVEHDPRLVAEHR-FETM
DQ011154_88492..89466        TALNIVDEIIKSGGLSSGFYFEIARIENEMKINRQIMDNSAKYVEHDPRLVAEHR-FETM
AF012825_97118..98092        TALNVVDEIIKSGGLSSGFYFELARIENEMKINRQILDNAAKYVEHDPRLVAEYR-FENM
X67119_29008..29985          TALNIVDEIIKSGGLSSGFYFEIARIENEIKINRQIMDNSAKYVEHDPRLVAEHR-FENM
X69198_79123..80100          TALNIVDEIIKSGGLSSGFYFEIARIENEIKINRQIMDNSAKYVEHDPRLVAEHR-FENM
S55844_12360..13337          TALNIVDEIIKSGGLSSGFYFEIARIENEIKINRQIMDNSAKYVEHDPRLVAEHR-FENM
Y16780_80137..81114          TALNIVDEIIKSGGLSSGFYFEIARIENEMKINRQIMDNSAKYVEHDPRLVAEHR-FENM
X76264_3092..4069            TALNIVDEIIKSGGLSSGFYFEIARIENEMKINRQIMDNSAKYVEHDPRLVAEHR-FENM
L22579_79756..80733          TALNIVDEIIKSGGLSSGFYFEIARIENEMKINRQIMDNSAKYVEHDPRLVAEHR-FENM
AF438165_91165..92142        TALNIVDEIIKSGGLSSGFYFEIARIENEMKINRQIMDNSAKYVEHDPRLVAEHR-FENM
AY009089_89375..90352        TALNIVDEIIKSGGLSSGFYFEIARIENEMKINRQIMDNSAKYVEHDPRLVAEHR-FENM
AF482758_105057..106034      TALNIVDEIIKSGGLSSGFYFEIARIENEMKINRQILDNAAKYVEHDPRLVAEYR-FEHM
X94355_104557..105531        TALNIVDEIIKSGGLSSGFYFEIARIENEMKINRQILDNAAKYVEHDPRLVAEHR-FENM
M13209_6339..7313            TELNIVDEIIKSGGLSSGFYFEIARIENEMKINRQILDNAAKYVEHDPRLVAEHR-FENM
AF095689_87896..88870        TELNIVDEIIKSGGLSSGFYFEIARIENEMKINRQILDNAAKYVEHDPRLVAEHR-FENM
AY243312_88323..89297        TALNIVDEIIKSGGLSSGFYFEIARIENEMKINRQILDNAAKYVEHDPRLVAEHR-FENM
AY484669_93104..94078        TALNIVDEIIKSGGLSSGFYFEIARIENEMKINRQILDNAAKYVEHDPRLVAEHR-FENM
DQ117956_1..975              TALNIVDEIIKSGGLSSGFYFEIARIENEMKINRQILDNAAKYVEHDPRLVAEYR-FENM
AY678277_90960..91934        TALNIVDEIIKSGGLSSGFYFEIARIENEMKINRQILDNAAKYVEHDPRLVAEYR-FENM
AY603355_77375..78349        TALNIVDEIIKSGGLSSGFYFEIARIENEMKINRQILDNAAKYVEHDPRLVAEYR-FENM
DQ117955_1..975              TALNIVDEIIKSGGLSSGFYFEIARIENEMKINRQILDNAAKYVEHDPRLVAEYR-FENM
AY678275_90960..91934        TALNIVDEIIKSGGLSSGFYFEIARIENEMKINRQILDNAAKYVEHDPRLVAEYR-FENM
U94848_83165..84139          TALNIVDEIIKSGGLSSGFYFEIARIENEMKINRQILDNAAKYVEHDPRLVAEYR-FENM
AY678276_91819..90848        TALNIVDEIIKSGGLSSGFYFEIARIENEMKINRQILDNAAKYVEHDPRLVAEYR-FENM
DQ117957_1..975              TALNIVDEIIKSGGLSSGFYFEIARIENEMKINRQILDNAAKYVEHDPRLVAEYR-FENM
DQ377945_93725..94681        TALNIVDEIIKSGGLSSGFYFEIARIENEMKINRQILDNAAKYVEHDPRLVAEHR-FENM
M35027_91468..92442          TALNIVDEIIKSGGLSSGFYFEIARIENEMKINRQILDNAAKYVEHDPRLVAEHR-FENM
AY313847_91151..92125        TALNIVDEIIKSGGLSSGFYFEIARIENEMKINRQILDNAAKYVEHDPRLVAEHR-FENM
AY313848_91214..92170        TALNIVDEIIKSGGLSSGFYFEIARIENEMKINRQILDNAAKYVEHDPRLVAEHR-FENM
AY386371_60458..61420        TAMALINNIKSNGGISASLNFELSKIENDLKINRQVLNDSSTYITHDTRFVSYKR-VDEK
AF245394_1272..2243          TAIRFINEIKSKGGVSASLNFELSKIENDLKVNRQVLNDSSIYVTHDARFVSYKR-VDEN
AJ293568_65987..66958        TAIRFINEIKSKGGVSASLNFELSKIENDLKVNRQVLNDSSIYVTHDARFVSYKR-VDEN
AF170722_66394..67368        AATRIVEEIMKMKGISTTLSYEMYKLERALQINRQVLNEAGTYVQHNTFYVSNKR-VNEM
AF170726_67205..68179        AATRIVEEIIRTKGISTTLSYEMYKMERALQINRQVLNEASAYVQHNTLYVSNKR-VNEM
U86916_1..56                 ------------------------------------------------------------
U86915_1..519                SAGRLHAEFLRSR-VTAGLPLELPRVERAQGLTRMVLAGSSEYVTHEYRLRNELR-GREY
U60315_99855..100751         SAGRLHAEFLRSR-VTAGLPLELPRVERAQGLTRMVLAGSSEYVTHEYRLRNELR-GREY
AB004838_388..1284           SAGRLHAEFLRSR-VTAGLPLELPRVERAQGLTRMVLAGSSEYVTHEYRLRNELR-GREY
AF410153_63768..64742        SAIKIIEDIKKIKGVSTSLSFEMYRLEKELNINRQVINDAIKYVSYDTRYLSNKR-VDEM
AY689436_74548..73571        TATELIHEILKMNGISTSLGFEMYRLENEKGLNRQVLNDAATYLEHNIKYISDKR-VKDM
AY689437_77600..76623        TATELIHEILKMNGISTSLGFEMYRLENEKGLNRQVLNDAATYLEHNIKYISDKR-VKDM
AY331147_1..129              ------------------------------------------------------------
DQ440578_1..109              ------------------------------------------------------------
AY588600_1..172              ------------------------------------------------------------
AY588599_1..172              ------------------------------------------------------------
AY588601_1..172              ------------------------------------------------------------
AY382869_1..969              SAMKIINEIIKNKGISTSLSFEMYKLEKELKLNRQVLNDSSKYILHNTKYLSKKR-ANEM
AY159333_1..969              SAIKIINEIIKNKGISTSLSFEMYKLEKELKLNRQVLNDSSKYILHNTKYLSKKR-ANEM
AY881707_1..969              SAIKIINEIIKNKGISTSLSFEMYKLEKELKLNRQVLNDSSKYILHNTKYLSKKR-ANEM
AY077836_65398..64433        SAIKIINEIIKNKGISTSLSFEMYKLEKELKLNRQVLNDSSKYILHNTKYLSKKR-ANEM
AY077835_65335..64370        SAIKIINEIIKNKGISTSLSFEMYKLEKELKLNRQVLNDSSKYILHNTKYLSKKR-ANEM
AY773088_1..969              SAIKIINEIIKNKGISTSLSFEMYKLEKELKLNRQVLNDSSKYILHNTKYLSKKR-ANEM
AY331146_1..129              ------------------------------------------------------------
AY331145_1..129              ------------------------------------------------------------
DQ431989_1..797              SAIKIINEIIKNKGISTSLSFEMYKLEKELKLNRQVLNDSSKYILHNTKYLSKKR-ANEM
AY368684_1..972              SAIKIINEIIKNKGISTSLSFEMYKLEKELKLNRQVLNDSSKYILHNTKYLSKKR-ANEM
AY077834_65407..64439        SAIKIINEIIKNKGISTSLSFEMYKLEKELKLNRQVLNDSSKYILHNTKYLSKKR-ANEM
AY077833_65601..64633        SAIKIINEIIKNKGISTSLSFEMYKLEKELKLNRQVLNDSSKYILHNTKYLSKKR-ANEM
AY077832_65492..64524        SAIKIINEIIKNKGISTSLSFEMYKLEKELKLNRQVLNDSSKYILHNTKYLSKKR-ANEM
AF124517_1476..2447          SAIKIINEIIKNKGISTSLSFEMYKLEKELKLNRQVLNDSSKYILHNTKYLSKKR-ANEM
AY588602_1..172              ------------------------------------------------------------
AY588604_1..172              ------------------------------------------------------------
AY588603_1..172              ------------------------------------------------------------
AF336131_6297..7268          SAIKIINEIIKNKGFSTSLSFEMYKLEKELKLNRQVLNDSSKYILHNTKYLSKKR-ANEM
AF325528_64984..65952        SAIKIINEIIKNKGISTSLSFEMYKLEKELKLNRQVLNDSSKYILHNTKYLSKKR-ANEM
AF409137_64984..65952        SAIKIINEIIKNKGISTSLSFEMYKLEKELKLNRQVLNDSSKYILHNTKYLSKKR-ANEM
AF124516_1..969              SAIKIINEIIKNKGISTSLSFEMYKLEKELKLNRQVLNDSSKYILHNTKYLSKKR-ANEM
AF409138_64851..65819        SAIKIINEIIKNKGISTSLSFEMYKLEKELKLNRQVLNDSSKYILHNTKYLSKKR-ANEM
                                                                                         

AF250284_201954..202286      -----------NGISYKNLPTLYCS------------NITCLN-----------------
AM071510_1562..2554          KSSIKSK---LNNWIMRNYPSFYANMYTPLFSLFGKYDISALFLIAVIIIIGLVIFDVN-
AM071513_1562..2554          KSSIKSK---LNNWIMRNYPSFYANMYTPLFSLFGKYDISALFLIAVIIIIGLVIFDVN-
AM071511_1562..2554          KSSIKSK---LNNWIMRNYPSFYANMYTPLFSLFGKYDISALFLIAVIIIIGLVIFDVN-
AM071512_1562..2554          KSSIKSK---LNNWIMRNYPSFYANMYTPLFSLFGKYDISALFLIAVIIIIGLVIFDVN-
AY318871_220126..221118      KSSIKSK---LNNWIMRNYPSFYANMYTPLFSLFGKYDISALFLIAVIIIIGLVIFDVN-
AM071393_706..1689           RLSIKSR---IDGWIMDNWPSFYHRMYYPLFSVFGKYDITMMFLIAIVIIIGLAIFDIN-
AF198100_172034..173017      RLSIKSR---IDGWIMDNWPSFYHRMYYPLFSVFGKYDITMMFLIAIVIIIGLAIFDIN-
AJ581527_163377..164360      RLSIKSR---IDGWIMDNWPSFYHRMYYPLFSVFGKYDITMMFLIAIVIIIGLAIFDIN-
AM071395_706..1689           RLSIKSR---IDGWIMDNWPSFYHRMYYPLFSVFGKYDITMMFLIAIVIIIGLAIFDIN-
AM071392_706..1689           RLSIKSR---IDGWIMDNWPSFYHRMYYPLFSVFGKYDITMMFLIAIVIIIGLAIFDIN-
AM071394_706..1689           RLSIKSR---IDGWIMDNWPSFYHRMYYPLFSVFGKYDITMMFLIAIVIIIGLAIFDIN-
AM071390_658..1659           RTSIKSR---VDGWIMDNWPSFYHRMYYPLFSVFGKYDITMMFLIAIVIIIGLAIFDVN-
AM071391_658..1659           RTSIKSR---VDGWIMDNWPSFYHRMYYPLFSVFGKYDITMMFLIAIVIIIGLAIFDVN-
AM071389_706..1707           RTSIKSR---IDGWIMDNWPSFYHRMYYPLFSVFGKYDITMMFLIAIVVIIGLAIFDVN-
AM071388_682..1683           RTSIKSR---IDGWIMDNWPSFYHRMYYPLFSVFGKYDITMMFLIAIVIIIGLAIFDVN-
AM071515_682..1683           RTSIKSR---IDGWIMDNWPSFYHRMYYPLFSVFGKYDITMMFLIAIVIIIGLAIFDVN-
DQ356948_125614..124781      APDIENKGSFLSRWLEKHYPRTYSMLHTPVLSLFGKIDVNILSAVVLIVAVLFIMFGVT-
AY386265_59457..60479        AKGLWPM---LAAWLAKYWPGGIYFLTTPLFSFLGVFDINVADIFILAYLLVLLILMPH-
AY040081_1..1023             APSLWSL---LATWLARFWPGAIYFLTTPLFSFMGLFDVDVVDIFILAYLLVLVLLLPN-
AY040083_1..1023             APSLWSL---LATWLARFWPGAIYFLTTPLFSFMGLFDVDVVDIFILAYLLVLVLLLPN-
AY040082_1..1023             APSLWSL---LATWLARFWPGAIYFLTTPLFSFMGLFDVDVVDIFILAYLLVLVLLLPN-
AY386264_59414..60442        APSLWSL---LATWLARFWPGAIYFLTTPLFSFMGLFDVDVVDVFILAYLLVLVLLLPN-
AY040084_1..1005             APSLWSL---LATWLARFWPGAIYFLTTPLFSFMGLFDVDVVDIFILAYLLVLVLLLPN-
AY040085_1..999              APSLWSL---LATWLARFWPGAIYFLTTPLFSFMGLFDVDVVDIFILAYLLVLVLLLPN-
AX754989_58670..59674        APSLWSL---LATWLARFWPGAIYFLTTPLFSFMGLFDVDVVDIFILAYLLVLVLLLPN-
AY386263_58292..59308        APSLWSL---LATWLARFWPGAIYFLTTPLFSFMGLFDVDVVDIFILAYLLVLVLLLPN-
DQ184476_58676..59680        APSLWSL---LATWLARFWPGAIYFLTTPLFSFMGLFDVDVVDIFILAYLLVLVLLLPN-
AF097215_1..1005             APSLWSL---LATWLARFWPGAIYFLTTPLFSFMGLFDVDVVDIFILAYLLVLVLLLPN-
DQ011157_88044..89018        KPNFWSR---IGTVAAKRYPGVMYTFTTPLISFFGLFDINVIGLIVILFIMFMLIFNVK-
AY741551_88037..89011        KPNFWSR---IGTVAAKRYPGVMYTFTTPLISFFGLFDINVIGLIVILFIMFMLIFNVK-
DQ011153_88044..89018        KPNFWSR---IGTVAAKRYPGVMYTFTTPLISFFGLFDINVIGLIVILFIMFMLIFNVK-
AY753185_88276..89250        KPNFWSR---IGTVAAKRYPGVMYTFTTPLISFFGLFDINVIGLIVILFIMFMLIFNVK-
AY603973_88033..89007        KPNFWSR---IGTVAAKRYPGVMYTFTTPLISFFGLFDINVIGLIVILFIMFMLIFNVK-
DQ011156_88509..89483        KPNFWSR---IGTVAAKRYPGVMYTFTTPLISFFGLFDINVIGLIVILFIMFMLIFNVK-
AF380138_88358..89332        KPNFWSR---IGTVAAKRYPGVMYTFTTPLISFFGLFDINVIGLIVILFIMFMLIFNVK-
DQ011155_88473..89447        KPNFWSR---IGTVAAKRYPGVMYTFTTPLISFFGLFDINVIGLIVILFIMFMLIFNVK-
DQ011154_88492..89466        KPNFWSR---IGTVAAKRYPGVMYTFTTPLISFFGLFDINVIGLIVILFIMFMLIFNVK-
AF012825_97118..98092        KPNFWSR---IGTAAAKRYPGVMYAFTTPLISFFGLFDINVIGLIVILFIMFMLIFNVK-
X67119_29008..29985          KPNFWSR---IGTAAVKRYPGVMYAFTTPLISFFGLFDINVIGLIVILFIMFMLIFNVK-
X69198_79123..80100          KPNFWSR---IGTAAVKRYPGVMYAFTTPLISFFGLFDINVIGLIVILFIMFMLIFNVK-
S55844_12360..13337          KPNFWSR---IGTAAVKRYPGVMYAFTTPLISFFGLFDINVIGLIVILFIMFMLIFNVK-
Y16780_80137..81114          KPNFWSR---IGTAAVKRYPGVMYAFTTPLISFFGLFDINVIGLIVILFIMFMLIFNVK-
X76264_3092..4069            KPNFWSR---IGTAAVKRYPGVMYAFTTPLISFFGLFDINVIGLIVILFIMFMLIFNVK-
L22579_79756..80733          KPNFWSR---IGTAAVKRYPGVMYAFTTPLISFFGLFDINVIGLIVILFIMFMLIFNVK-
AF438165_91165..92142        KPNFWSR---IGTAAAKRYPGVMYAFTTPLISFFGLFDINVIGLIVILFIMFMLIFNVK-
AY009089_89375..90352        KPNFWSR---IGTAAAKRYPGVMYAFTTPLISFFGLFDINVIGLIVILFIMFMLIFNVK-
AF482758_105057..106034      KPNFWSR---IGTAAAKRYPGVMYAFTTPLISFFGLFDINVIGLIVILFIMFMLIFNVK-
X94355_104557..105531        KPNFWSR---IGTAAAKRYPGVMYAFTTPLISFFGLFDINVIGLIVILFIMFMLIFNVK-
M13209_6339..7313            KPNFWSR---IGTAATKRYPGVMYAFTTPLISFFGLFDINVIGLIVILFIMFMLIFNVK-
AF095689_87896..88870        KPNFWSR---IGTAATKRYPGVMYAFTTPLISFFGLFDINVIGLIVILFIMFMLIFNVK-
AY243312_88323..89297        KPNFWSR---IGTAATKRYPGVMYAFTTPLISFFGLFDINVIGLIVILFIMFMLIFNVK-
AY484669_93104..94078        KPNFWSR---IGTAATKRYPGVMYAFTTPLISFFGLFDINVIGLIVILFIMFMLIFNVK-
DQ117956_1..975              KPNFWSR---IGTAAAKRYPGVMYAFTTPLISFFGLFDINVIGLIVILFIMFMLIFNVK-
AY678277_90960..91934        KPNFWSR---IGTAAAKRYPGVMYAFTTPLISFFGLFDINVIGLIVILFIMFMLIFNVK-
AY603355_77375..78349        KPNFWSR---IGTAAAKRYPGVMYAFTTPLISFFGLFDINVIGLIVILFIMFMLIFNVK-
DQ117955_1..975              KPNFWSR---IGTAAAKRYPGVMYAFTTPLISFFGLFDINVIGLIVILFIMFMLIFNVK-
AY678275_90960..91934        KPNFWSR---IGTAAAKRYPGVMYAFTTPLISFFGLFDINVIGLIVILFIMFMLIFNVK-
U94848_83165..84139          KPNFWSR---IGTAAAKRYPGVMYAFTTPLISFFGLFDINVIGLIVILFIMFMLIFNVK-
AY678276_91819..90848        KPNFWSR---IGTAAAKRYPGVMYAFTTPLISFFGLFDINVIGLIVILFIMFMLIFNVK-
DQ117957_1..975              KPNFWSR---IGTAAAKRYPGVMYAFTTPLISFFGLFDINVIGLIVILFIMFMLIFNVK-
DQ377945_93725..94681        KPNFWSR---IGTAAAKRYPGVMYAFTTPLISFFGLFDINVIGLIVILFIMFMLIFNVK-
M35027_91468..92442          KPNFWSR---IGTAAAKRYPGVMYAFTTPLISFFGLFDINVIGLIVILFIMFMLIFNVK-
AY313847_91151..92125        KPNFWSR---IGTAAAKRYPGVMYAFTTPLISFFGLFDINVIGLIVILFIMFMLIFNVK-
AY313848_91214..92170        KPNFWSR---IGTAAAKRYPGVMYAFTTPLISFFGLFDINVIGLIVILFIMFMLIFNVK-
AY386371_60458..61420        RNKMLNR---LENWVAGRFPDAYYTVTHPLFSFFGLFDINIVGVITILLILILFIFEVN-
AF245394_1272..2243          RNKMLNK---IENWIAGRFPNAYYTITHPLFSFFGLFDINIVGMITILLILILFIFEVN-
AJ293568_65987..66958        RNKMLNK---IENWIAGRFPNAYYTITHPLFSFFGLFDINIVGMITILLILILFIFEVN-
AF170722_66394..67368        KHGLWNR---ASQWMSGKFPNITYFLSHPVISFFGLFDITILGVSIVLFIILLLVFGVS-
AF170726_67205..68179        KHGLWNR---VSQWMSGKFPNIAYFLSHPVVSFFGLFDITILGVSIVLFIILLLVFGIN-
U86916_1..56                 ------------------------------------------------------------
U86915_1..519                GASLRAR---AGAWLARNYPQAYAAATTPVFSLFGRVDVNVFGVLSVLFVLVLVVFDVQ-
U60315_99855..100751         GASLRAR---AGAWLARNYPQAYAAATTPVFSLFGRVDVNVFGVLSVLFVLVLVVFDVQ-
AB004838_388..1284           GASLRAR---AGAWLARNYPQAYAAATTPVFSLFGRVDVNVFGVLSVLFVLVLVVFDVQ-
AF410153_63768..64742        RNGLWNR---LGKWMSNRFPDMSYILTHPLFSFFGLFDITVIGVVIILFIILMLIFNVN-
AY689436_74548..73571        RNGIWNR---IGKWISTRFPDFAYILSHPLFSFFGLFDVTIIGVLIILFIIIMAIFDVN-
AY689437_77600..76623        RNGIWNR---IGKWISTRFPDFAYILSHPLFSFFGLFDVTIIGVLIILFIIIMAIFDVN-
AY331147_1..129              ------------------------------VSFLGIFDISIIGALIILFIIIMIIFSLSS
DQ440578_1..109              -------------------------------------DISIIGALMMLFIIIMIIFNLN-
AY588600_1..172              ------------------FPDFSYYVSHPLVSFFGIFDISIMGALIILFIIIMIIFNLN-
AY588599_1..172              ------------------FPDFSYYVSHPLVSFFGIFDISIMGALIILFIIIMIIFNLN-
AY588601_1..172              ------------------FPDFSYYVSHPLVSFFGIFDISIMGALIILFIIIMIIFNLN-
AY382869_1..969              KNGIWNR---VGKWMAHRFPDFSYYVSHPLVSSFGIFDISIMGALIILFIIIMIIFNLN-
AY159333_1..969              KNGIWNR---VGKWMAHRFPDFSYYVSHPLVSFFGIFDISIMGALIILFIIIMIIFNLN-
AY881707_1..969              KNGIWNR---VGKWMAHRFPDFSYYVSHPLVSFFGIFDISIMGALIILFIIIMIIFNLN-
AY077836_65398..64433        KNGIWNR---VGKWMAHRFPDFSYYVSHPLVSFFGIFDISIMGALIILFIIIMIIFNLN-
AY077835_65335..64370        KNGIWNR---VGKWMAHRFPDFSYYVSHPLVSFFGIFDISIMGALIILFIIIMIIFNLN-
AY773088_1..969              KNGIWNR---VGKWMAHRFPDFSYYVSHPLVSFFGIFDISIMGALIILFIIIMIIFNLN-
AY331146_1..129              ------------------------------VSFFGIFDISIIGALIILFIIIMIIFNLNS
AY331145_1..129              ------------------------------VSFFGIFDISIIGALIILFIIIMIIFNLNS
DQ431989_1..797              KNGIWNR---VGKWMAH-------------------------------------------
AY368684_1..972              KNGIWNR---VGKWMAHRFPDFSYYVSHPLVSFFGIFDISIIGALIILFIIIMIIFNLN-
AY077834_65407..64439        KNGIWNR---VGKWMAHRFPDFSYYVSHPLVSFFGIFDISIIGALIILFIIIMIIFNLN-
AY077833_65601..64633        KNGIWNR---VGKWMAHRFPDFSYYVSHPLVSFFGIFDISIIGALIILFIIIMIIFNLN-
AY077832_65492..64524        KNGIWNR---VGKWMAHRFPDFSYYVSHPLVSFFGIFDISIIGALIILFIIIMIIFNLN-
AF124517_1476..2447          KNGIWNR---VGKWMAHRFPDFSYYVSHPLVSFFGIFDISIIGALIILFIIIMIIFNLN-
AY588602_1..172              ------------------FPDFSYYVSHPLVSFFGIFDISIIGALIILFIIIMIIFNLN-
AY588604_1..172              ------------------FPDFSYYVSHPLVSFFGIFDISIIGALIILFIIIMIIFNLN-
AY588603_1..172              ------------------FPDFSYYVSHPLVSFFGIFDISIIGALIILFIIIMIIFNLN-
AF336131_6297..7268          KNGIWNR---VGKWMAHRFPDFSYYISHPLVSFFGIFDISIIGALIILFIIIMIIFDLN-
AF325528_64984..65952        KNGIWNR---VGKWMAHRFPDFSYYVSHPLVSFFGIFDISIIGALIILFIIIMIIFDLN-
AF409137_64984..65952        KNGIWNR---VGKWMAHRFPDFSYYVSHPLVSFFGIFDISIIGALIILFIIIMIIFDLN-
AF124516_1..969              KNGIWNR---VGKWMAHRFPDFSYYISHPLVSFFGIFDISIIGALIILFIIIMIIFDLN-
AF409138_64851..65819        KNGIWNR---VGKWMAHRFPDFSYYISHPLVSFFGIFDISIIGALIILFIIIMIIFDLN-
                                                                                         

AF250284_201954..202286      NKLQNIINK--------
AM071510_1562..2554          NKLVWFLTGIFFVYSLD
AM071513_1562..2554          NKLVWFLTGIFFVYSLD
AM071511_1562..2554          NKLVWFLTGIFFVYSLD
AM071512_1562..2554          NKLVWFLTGIFFVYSLD
AY318871_220126..221118      NKLVWFLTGIFFVYSLD
AM071393_706..1689           NKLLWLLSGVFLAYSM-
AF198100_172034..173017      NKLLWLLSGVFLAYSM-
AJ581527_163377..164360      NKLLWLLSGVFLAYSM-
AM071395_706..1689           NKLLWLLSGVFLAYSM-
AM071392_706..1689           NKLLWLLSGVFLAYSM-
AM071394_706..1689           NKLLWLLSGVFLAYSM-
AM071390_658..1659           NKLLWLLSGIFLAYTM-
AM071391_658..1659           NKLLWLLSGIFLAYTM-
AM071389_706..1707           NKLLWLLSGIFLAYSM-
AM071388_682..1683           NKLLWLLSGIFLAYSM-
AM071515_682..1683           NKLLWLLSGIFLAYSM-
DQ356948_125614..124781      SPFGWFLLGLLVADAF-
AY386265_59457..60479        SRFLWFVAGMLVTAIV-
AY040081_1..1023             SRLLWFIAGLLVTAIV-
AY040083_1..1023             SRLLWFIAGLLVTAIV-
AY040082_1..1023             SRLLWFIAGLLVTAIV-
AY386264_59414..60442        SRLLWFIAGLLVTAIV-
AY040084_1..1005             SRLLWFIAGLLVTAIV-
AY040085_1..999              SRLLWFIAGLLVTAIV-
AX754989_58670..59674        SRLLWFIAGLLVTAIV-
AY386263_58292..59308        SRLLWFIAGLLVTAIV-
DQ184476_58676..59680        SRLLWFIAGLLVTAIV-
AF097215_1..1005             SRLLWFIAGLLVTAIV-
DQ011157_88044..89018        SKLLWFLTGTFVTAFI-
AY741551_88037..89011        SKLLWFLTGTFVTAFI-
DQ011153_88044..89018        SKLLWFLTGTFVTAFI-
AY753185_88276..89250        SKLLWFLTGTFVTAFI-
AY603973_88033..89007        SKLLWFLTGTFVTAFI-
DQ011156_88509..89483        SKLLWFLTGTFVTAFI-
AF380138_88358..89332        SKLLWFLTGTFVTAFI-
DQ011155_88473..89447        SKLLWFLTGTFVTAFI-
DQ011154_88492..89466        SKLLWFLTGTFVTAFI-
AF012825_97118..98092        SKLLWFLTGTFVTAFI-
X67119_29008..29985          SKLLWFLTGTFVTAFI-
X69198_79123..80100          SKLLWFLTGTFVTAFI-
S55844_12360..13337          SKLLWFLTGTFVTAFI-
Y16780_80137..81114          SKLLWFLTGTFVTAFI-
X76264_3092..4069            SKLLWFLTGTFVTAFI-
L22579_79756..80733          SKLLWFLTGTFVTAFI-
AF438165_91165..92142        SKLLWFLTGTFVTAFI-
AY009089_89375..90352        SKLLWFLTGTFVTAFI-
AF482758_105057..106034      SKLLWFLTGTFVTAFI-
X94355_104557..105531        SKLLWFLTGTFVTAFI-
M13209_6339..7313            SKLLWFLTGTFVTAFI-
AF095689_87896..88870        SKLLWFLTGTFVTAFI-
AY243312_88323..89297        SKLLWFLTGTFVTAFI-
AY484669_93104..94078        SKLLWFLTGTFVTAFI-
DQ117956_1..975              SKLLWFLTGTFVTAFI-
AY678277_90960..91934        SKLLWFLTGTFVTAFI-
AY603355_77375..78349        SKLLWFLTGTFVTAFI-
DQ117955_1..975              SKLLWFLTGTFVTAFI-
AY678275_90960..91934        SKLLWFLTGTFVTAFI-
U94848_83165..84139          SKLLWFLTGTFVTAFI-
AY678276_91819..90848        SKLLWFLTGTFVTAFI-
DQ117957_1..975              SKLLWFLTGTFVTAFI-
DQ377945_93725..94681        SKLLWFLTGTFVTAFI-
M35027_91468..92442          SKLLWFLTGTFVTAFI-
AY313847_91151..92125        SKLLWFLTGTFVTAFI-
AY313848_91214..92170        SKLLWFLTGTFVTAFI-
AY386371_60458..61420        SKFLWFLSGAMFSYII-
AF245394_1272..2243          SKLLWFLSGAMFSYVI-
AJ293568_65987..66958        SKLLWFLSGAMFSYVI-
AF170722_66394..67368        SKLLWFLAGTLITYIV-
AF170726_67205..68179        SKLLWFLAGTLITYIV-
U86916_1..56                 -----------------
U86915_1..519                SRLAWLLVGALASGLLQ
U60315_99855..100751         SRLAWLLVGALASGLLQ
AB004838_388..1284           SRLAWLLVGALASGLLQ
AF410153_63768..64742        SKLLWFLSGIGFTYIV-
AY689436_74548..73571        SKLLWFIAGILFTYII-
AY689437_77600..76623        SKLLWFIAGILFTYII-
AY331147_1..129              NKLLWFLAGMLFS----
DQ440578_1..109              SKLLWFLAGMLFTY---
AY588600_1..172              SKLLWFLAGMLFTYII-
AY588599_1..172              SKLLWFLAGMLFTYII-
AY588601_1..172              SKLLWFLAGMLFTYII-
AY382869_1..969              SKLLWFLAGMLFTYIV-
AY159333_1..969              SKLLWFLAGMLFTYIV-
AY881707_1..969              SKLLWFLAGMLFTYIV-
AY077836_65398..64433        SKLLWFLAGMLFTYIV-
AY077835_65335..64370        SKLLWFLAGMLFTYIV-
AY773088_1..969              SKLLWFLAGMLFTYIV-
AY331146_1..129              NKLLWFLAGMLFT----
AY331145_1..129              NKLLWFLAGMLFT----
DQ431989_1..797              -----------------
AY368684_1..972              SKLLWFLAGMLFTYII-
AY077834_65407..64439        SKLLWFLAGMLFTYII-
AY077833_65601..64633        SKLLWFLAGMLFTYII-
AY077832_65492..64524        SKLLWFLAGMLFTYII-
AF124517_1476..2447          SKLLWFLAGMLFTYII-
AY588602_1..172              SKLLWFLAGMLFTYII-
AY588604_1..172              SKLLWFLAGMLFTYII-
AY588603_1..172              SKLLWFLAGMLFTYII-
AF336131_6297..7268          SKLLWFLAGMLFTYII-
AF325528_64984..65952        SKLLWFLAGMLFTYII-
AF409137_64984..65952        SKLLWFLAGMLFTYII-
AF124516_1..969              SKLLWFLAGMLFTYII-
AF409138_64851..65819        SKLLWFLAGMLFTYII-
                                              
