# Supplementary material for: Identification of multiple independent horizontal gene transfers into poxviruses using a comparative genomics approach
Source: BMC Evol Biol. 2008 Feb 27;8:67. doi: 10.1186/1471-2148-8-67 (PMC2268676; doi:10.1186/1471-2148-8-67)
Supplement: Additional file 8 — Multiple sequence alignments for all poxvirus families. [file 1471-2148-8-67-S8.gz › Network/Servers/gen153069.gen.tcd.ie/Users/kirsten/poxvirus/aln/160.aln]

CLUSTAL W (1.81) multiple sequence alignment

AF012825_158771..159175      MAAEWHKIIEDVSKNNKFEDAAIVDYKTKKNVLAAIPNRTFAKIIPGEVIALITNRNILK
AY603355_135407..135793      -MAEWHKIIEDISKNNKFEDAAIVDYKTTKNVLAAIPNRTFAKINP-----LITNRNILK
U94848_141197..141583        -MAEWHKIIEDISKNNKFEDAAIVDYKTTKNVLAAIPNRTFAKINP-----LITNRNILK
M72474_472..873              -MAEWHKIIEDISKNNKFEDAAIVDYKTTKNVLAAIPNRTFAKINPGEIIPLITNRNILK
AF482758_167442..167843      -MAEWHKIIEDISKNNKFEDAAIVDYKTTKNVLAAIPNRTFAKINPGEIIPLITNRNILK
D11079_8312..8713            -MAEWHKIIEDISKNNKFEDAAIVDYKTTKNVLAAIPNRTFAKINPGEIIPLITNRNILK
AY678277_152993..153394      -MAEWHKIIEDISKNNKFEDAAIVDYKTTKNVLAAIPNRTFAKINPGEIIPLITNRNILK
M35027_149334..149735        -MAEWHKIIEDISKNNKFEDAAIVDYKTTKNVLAAIPNRTFAKINPGEIIPLITNRNILK
AY484669_155155..155556      -MAEWHKIIEDISKNNKFEDAAIVDYKTTKNVLAAIPNRTFAKINPGEIIPLITNRNILK
AY243312_150328..150729      -MAEWHKIIEDISKNNKFEDAAIVDYKTTKNVLAAIPNRTFAKINPGEIIPLITNRNILK
DQ377945_155686..156087      -MAEWHKIIEDISKNNKFEDAAIVDYKTTKNVLAAIPNRTFAKINPGEIIPLITNRNILK
AY313847_153129..153530      -MAEWHKIIEDISKNNKFEDAAIVDYKTTKNVLAAIPNRTFAKINPGEIIPLITNRNILK
AY313848_153177..153578      -MAEWHKIIEDISKNNKFEDAAIVDYKTTKNVLAAIPNRTFAKINPGEIIPLITNRNILK
AF095689_150032..150433      -MAEWHKIIEDISKNNKFEDAAIVDYKTTKNVLAAIPNRTFAKINPGEIIPLITNRNILK
AY678275_152994..153395      -MAEWHKIIEDISKNNKFEDAAIVDYKTTKNVLAAIPNRTFAKINPGEIIPLITNRNILK
AY678276_152870..153268      -MAEWHKIIEDISKNNKFEDAAIVDYKTTKNVLAAIPNRTFAKINPGEIIPLITNRNILK
AF438165_152219..152620      -MVEWHKIIEDISKNNKFEDAAIVDYKTTKNVLAAIPNRTFAKINPGEVIPLITNHNILK
AY009089_150336..150737      -MVEWHKIIEDISKNNKFEDAAIVDYKTTKNVLAAIPNRTFAKINPGEVIPLITNHNILK
Y16780_142121..142522        -MAEWHKIIEDISKNNNFEDAAIVDYKTTKNVLAAIPNRTFAKINPGEVIPLITNHNILK
X69198_141097..141498        -MAEWHKIIEDISKNNNFEDAAIVDYKTTKNVLAAIPNRTFAKINPGEVIPLITNHNILK
L22579_141696..142097        -MAEWHKIIEDISKNNNFEDAAIVDYKTTKNVLAAIPNRTFAKINPGEVIPLITNHNILK
DQ011157_148982..149383      -MAEWHKIIEDISKNNKFEDAAIVDYKTTKNVLAAIPNRTFAKINPGEVIPLITNHNILK
AY741551_148961..149362      -MAEWHKIIEDISKNNKFEDAAIVDYKTTKNVLAAIPNRTFAKINPGEVIPLITNHNILK
DQ011153_148982..149383      -MAEWHKIIEDISKNNKFEDAAIVDYKTTKNVLAAIPNRTFAKINPGEVIPLITNHNILK
AF380138_148842..149243      -MAEWHKIIEDISKNNKFEDAAIVDYKTTKNVLAAIPNRTFAKINPGEVIPLITNHNILK
AY753185_149159..149560      -MAEWHKIIEDISKNNKFEDAAIVDYKTTKNVLAAIPNRTFAKINPGEVIPLITNHNILK
DQ011155_148962..149363      -MAEWHKIIEDISKNNKFEDAAIVDYKTTKNVLAAIPNRTFAKINPGEVIPLITNHNILK
X94355_166872..167273        -MAEWHKIIEDISKNNKFEDAAIVDYKTTKNVLAAIPNRTFAKINPGEVIPLITNHNILK
AY603973_148904..149305      -MAEWHKIIEDISKNNKFEDAAIVDYKTTKNVLAAIPNRTFAKINPGEVIPLITNHNILK
DQ011154_148991..149392      -MAEWHKIIEDISKNNKFEDAAIVDYKTTKNVLAAIPNRTFAKINPGEVIPLITNHNILK
DQ011156_149406..149807      -MAEWHKIIEDISKNNKFEDAAIVDYKTTKNVLAAIPNRTFAKINPGEVIPLITNHNILK
                               .********:****:***********.*************** *     ****.****

AF012825_158771..159175      PRIGQKFFIVYTNSLMDENTYTMELLTGYAPVSPIVIARTHTALIFLMGKPTTSRREVYR
AY603355_135407..135793      PLIGQKYCIVYTNSLMDENTYAMELLTGYAPVSPIVIARTHTALIFLMGKPTTSRRDVYR
U94848_141197..141583        PLIGQKYCIVYTNSLMDENTYAMELLTGYAPVSPIVIARTHTALIFLMGKPTTSRRDVYR
M72474_472..873              PLIGQKYCIVYTNSLMDENTYAMELLTGYAPVSPIVIARTHTALIFLMGKPTTSRRDVYR
AF482758_167442..167843      PLIGQKYCIVYTNSLMDENTYAMELLTGYAPVSPIVIARTHTALIFLMGKPTTSRRDVYR
D11079_8312..8713            PLIGQKYCIVYTNSLMDENTYAMELLTGYAPVSPIVIARTHTALIFLMGKPTTSRRDVYR
AY678277_152993..153394      PLIGQKYCIVYTNSLMDENTYAMELLTGYAPVSPIVIARTHTALIFLMGKPTTSRRDVYR
M35027_149334..149735        PLIGQKYCIVYTNSLMDENTYAMELLTGYAPVSPIVIARTHTALIFLMGKPTTSRRDVYR
AY484669_155155..155556      PLIGQKYCIVYTNSLMDENTYAMELLTGYAPVSPIVIARTHTALIFLMGKPTTSRRDVYR
AY243312_150328..150729      PLIGQKYCIVYTNSLMDENTYAMELLTGYAPVSPIVIARTHTALIFLMGKPTTSRRDVYR
DQ377945_155686..156087      PLIGQKYCIVYTNSLMDENTYAMELLTGYAPVSPIVIARTHTALIFLMGKPTTSRRDVYR
AY313847_153129..153530      PLIGQKYCIVYTNSLMDENTYAMELLTGYAPVSPIVIARTHTALIFLMGKPTTSRRDVYR
AY313848_153177..153578      PLIGQKYCIVYTNSLMDENTYAMELLTGYAPVSPIVIARTHTALIFLMGKPTTSRRDVYR
AF095689_150032..150433      PLIGQKYCIVYTNSLMDENTYAMELLTGYAPVSPIVIARTHTALIFLMGKPTTSRRDVYR
AY678275_152994..153395      PLIGQKYCIVYTNSLMDENTYAMELLTGYAPVSPIVIARTHTALIFLMGKPTTSRRDVYR
AY678276_152870..153268      PLIGQKYCIVYTNSLMDENTYAMELLTGYAPVSPIVIARTHTALIFLMGKPTTSRRDVYR
AF438165_152219..152620      PLIGQKFCIVYTNSLMDENTYAMELLTGYAPVSPIVIARTHTALIFLMGKPTTSRRDVYR
AY009089_150336..150737      PLIGQKFCIVYTNSLMDENTYAMELLTGYAPVSPIVIARTHTALIFLMGKPTTSRRDVYR
Y16780_142121..142522        PLIGQKFCIVYTNSLMDENTYAMELLTGYAPVSPIVIARTHTALIFLMGKPTTSRRDVYR
X69198_141097..141498        PLIGQKFCIVYTNSLMDENTYAMELLTGYAPVSPIVIARTHTALIFLMGKPTTSRRDVYR
L22579_141696..142097        PLIGQKFCIVYTNSLMDENTYAMELLTGYAPVSPIVIARTHTALIFLMGKPTTSRRDVYR
DQ011157_148982..149383      PLIGQKFCIVYTNSLMDENTYAMELLTGYAPVSPIVIARTHTALIFLMGKPTTSRRDVYR
AY741551_148961..149362      PLIGQKFCIVYTNSLMDENTYAMELLTGYAPVSPIVIARTHTALIFLMGKPTTSRRDVYR
DQ011153_148982..149383      PLIGQKFCIVYTNSLMDENTYAMELLTGYAPVSPIVIARTHTALIFLMGKPTTSRRDVYR
AF380138_148842..149243      PLIGQKFCIVYTNSLMDENTYAMELLTGYAPVSPIVIARTHTALIFLMGKPTTSRRDVYR
AY753185_149159..149560      PLIGQKFCIVYTNSLMDENTYAMELLTGYAPVSPIVIARTHTALIFLMGKPTTSRRDVYR
DQ011155_148962..149363      PLIGQKFCIVYTNSLMDENTYAMELLTGYAPVSPIVIARTHTALIFLMGKPTTSRRDVYR
X94355_166872..167273        PLIGQKFCIVYTNSLMDENTYAMELLTGYAPVSPIVIARTHTALIFLMGKPTTSRRDVYR
AY603973_148904..149305      PLIGQKFCIVYTNSLMDENTYAMELLTGYAPVSPIVIARTHTALIFLMGKPTTSRRDVYR
DQ011154_148991..149392      PLIGQKFCIVYTNSLMDENTYAMELLTGYAPVSPIVIARTHTALIFLMGKPTTSRRDVYR
DQ011156_149406..149807      PLIGQKFCIVYTNSLMDENTYAMELLTGYAPVSPIVIARTHTALIFLMGKPTTSRRDVYR
                             * ****: *************:**********************************:***

AF012825_158771..159175      TCRDYATNVRATGN
AY603355_135407..135793      TCRDHATRVRATGN
U94848_141197..141583        TCRDHATRVRATGN
M72474_472..873              TCRDHATRVRATGN
AF482758_167442..167843      TCRDHATRVRATGN
D11079_8312..8713            TCRDHATRVRATGN
AY678277_152993..153394      TCRDHATRVRATGN
M35027_149334..149735        TCRDHATRVRATGN
AY484669_155155..155556      TCRDHATRVRATGN
AY243312_150328..150729      TCRDHATRVRATGN
DQ377945_155686..156087      TCRDHATRVRATGN
AY313847_153129..153530      TCRDHATRVRATGN
AY313848_153177..153578      TCRDHATRVRATGN
AF095689_150032..150433      TCRDHATRVRATGN
AY678275_152994..153395      TCRDHATRVRATGN
AY678276_152870..153268      TCRDHATRVRATGN
AF438165_152219..152620      TCRDHATRVRATGN
AY009089_150336..150737      TCRDHATRVRATGN
Y16780_142121..142522        TCRDHATRVRATGN
X69198_141097..141498        TCRDHATRVRATGN
L22579_141696..142097        TCRDHATRVRATGN
DQ011157_148982..149383      TCRDHATRVRATGN
AY741551_148961..149362      TCRDHATRVRATGN
DQ011153_148982..149383      TCRDHATRVRATGN
AF380138_148842..149243      TCRDHATRVRATGN
AY753185_149159..149560      TCRDHATRVRATGN
DQ011155_148962..149363      TCRDHATRVRATGN
X94355_166872..167273        TCRDHATRVRATGN
AY603973_148904..149305      TCRDHATRVRATGN
DQ011154_148991..149392      TCRDHATRVRATGN
DQ011156_149406..149807      TCRDHATRVRATGN
                             ****:**.******
