# Supplementary material for: Identification of multiple independent horizontal gene transfers into poxviruses using a comparative genomics approach
Source: BMC Evol Biol. 2008 Feb 27;8:67. doi: 10.1186/1471-2148-8-67 (PMC2268676; doi:10.1186/1471-2148-8-67)
Supplement: Additional file 8 — Multiple sequence alignments for all poxvirus families. [file 1471-2148-8-67-S8.gz › Network/Servers/gen153069.gen.tcd.ie/Users/kirsten/poxvirus/aln/161.aln]

CLUSTAL W (1.81) multiple sequence alignment

DQ011157_152738..152992      ------------------------------------------------------------
DQ011153_152738..152992      ------------------------------------------------------------
DQ011156_153208..153462      ------------------------------------------------------------
DQ011155_152779..152952      ------------------------------------------------------------
DQ011154_152837..153010      ------------------------------------------------------------
AF438165_156283..156501      ---------------------MDSFKRGSWATSSFREKSHATIKRFSSLRREHVKVDHPD
AY009089_154399..154617      ---------------------MDSFKRGSWATSSFREKSHATIKRFSSLRREHVKVDHPD
AF438165_155918..156286      ------------------------------------------------------------
AY009089_154034..154402      ------------------------------------------------------------
Y16780_145726..146460        MGNKNIKPSKENRLSILYKDRMDSFKRGSWATSSFREKSHATIQRFSSLRREHVKVDHPD
X69198_144712..145446        MGNKNIKPSKENRLSILYKDRMDSFKRGSWATSSFREKSHATIQRFLSLRREHVKVDHPD
X67118_1..261                MGNKNIKPSKENRLSILYKDRMDSFKRGSWATSSFREKSHATIQRFLSLRREHVKVDHPD
L22579_145311..146045        MGNKNIKPSKENRLSILYKDRMDSFKRGSWATSSFREKSHATIQRFLSLRREHVKVDHPD
AF012825_162416..163150      MGNKNIKPSKENRLSILSKDKMDSFKRGSCATSSFREKSHATIQRFSSLRREHIKVDHPD
AF482758_171066..171800      MGNKNIKPSKENRLSILSKDKMDSFKRGSWATSSFREKSRATIQRFSSLRREHVKVDHPD
X94355_170515..171249        MGNKNIKPSKENRLSILSKDKMDSFKRGSWATSSFREKSRATIQRFSSLRREHVKVDHPD
M35027_152956..153690        MGNKNIKPSKENRLSILSKDKMDSFKRGSWATSSFREKSRATIQRFSSLRREHIKVDHPD
DQ377945_159315..160049      MGNKNIKPSKENRLSILSKDKMDSFKRGSWATSSFREKSHATIQRFSSLRREHIKVDHPD
AY313847_156754..157488      MGNKNIKPSKENRLSILSKDKMDSFKRGSWATSSFREKSRATIQRFSSLRREHIKVDHPD
AY313848_156809..157543      MGNKNIKPSKENRLSILSKDKMDSFKRGSWATSSFREKSRATIQRFSSLRREHIKVDHPD
AY484669_158782..159516      MGNKNIKPSKENRLSILSKDKMDSFKRGSWATSSFREKSRATIQRFSSLRREHIKVDHPD
AY678277_156579..157337      MGNKNIKPSKENRLSILSKDKMDSFKRGSWATSSFREKSHATIQRFSSLRREHIKVDHPD
AY678275_156581..157339      MGNKNIKPSKENRLSILSKDKMDSFKRGSWATSSFREKSHATIQRFSSLRREHIKVDHPD
AY678276_157217..156462      MGNKNIKPSKENRLSILSKDKMDSFKRGSWATSSFREKSRATIQRFSSLRREHIKVDHPD
AY603355_138959..139675      MGNKNIKPSKENRLSILSKDKMDSFKRG-----SFREKSRATIQRFSSLRREHIKVDHPD
U94848_144749..145465        MGNKNIKPSKENRLSILSKDKMDSFKRG-----SFREKSRATIQRFSSLRREHIKVDHPD
AY243312_153917..154675      MGNKNIKPSKENRLSILSKDKMDSFKRGSWATSSFREKSRATIQRFSSLRREHIKVDHPD
D11079_11901..12659          MGNKNIKPSKENRLSILSKDKMDSFKRGSWATSSFREKSRATIQRFSSLRREHIKVDHPD
AF095689_153607..154365      MGNKNIKPSKENRLSILSKDKMDSFKRGSWATSSFREKSRATIQRFSSLRREHIKVDHPD
M72474_4061..4487            ------------------------------------------------------------
                                                                                         

DQ011157_152738..152992      ------------------------MRLILGIRC---------------------------
DQ011153_152738..152992      ------------------------MRLILGIRC---------------------------
DQ011156_153208..153462      ------------------------MRLILGIRC---------------------------
DQ011155_152779..152952      ------------------------------------------------------------
DQ011154_152837..153010      ------------------------------------------------------------
AF438165_156283..156501      KFLELKREIYAIIQKSSSIDVDKRTNLMSNIKR---------------------------
AY009089_154399..154617      KFLELKREIYAIIQKSSSIDVDKRTNLMSNIKR---------------------------
AF438165_155918..156286      ---------------------------------MMINPFMIEGLMTSLESLDPDNKMSYS
AY009089_154034..154402      ---------------------------------MMINPFMIEGLMTSLESLDPDNKMSYS
Y16780_145726..146460        KFLELKREIYAIIQKSSSIDVDKRTKLMSNIKTMMINPFMIEGLMTSLESLDPDNKMSYS
X69198_144712..145446        KFLELKREIYAIIQKSSSIDVDKRTKLMSNIKTMMINPFMIEGLMTSLESLDPDNKMSYS
X67118_1..261                KFLELKREIYAIIQKSSSIDVDKRTKL---------------------------------
L22579_145311..146045        KFLELKREIYAIIQKSSSIDVDKRTKLMSNIKTMMINPFMIEGLMTSLESLDPDNKMSYS
AF012825_162416..163150      KFLVLKREIYEIIQKSSSIDVDKRTKLMSNIKTMMINPFMIEGLMTSLENLDPDNKMSYS
AF482758_171066..171800      KFLELKREIYAIIQKSSSIDVDKRTKLISNIKTMMINPFMIEGLMTSLESLDPNNKMSYS
X94355_170515..171249        KFLELKREIYEIIQKSSSIDVDKRTKLMSNIKTMMINPFMIEGLMTSLENLDPDNKMSYS
M35027_152956..153690        KFLELKRGIYEIIQKSSSIDVDKRTKLMSNIKTMMINPFMIEGLMTSLENLDPDNKMSYS
DQ377945_159315..160049      KFLELKREIYEIIQKSSSIDVDKRTKLMSNIKTMMINPFMIEGLMTSLENLDPDNKMSYS
AY313847_156754..157488      KFLELKREIYEIIQKSSSIDVDKRTKLMSNIKTMMINPFMIEGLMTSLENLDPDNKMSYS
AY313848_156809..157543      KFLELKRGIYKIIQKSSSIDVDKRTKLMSNIKTMMINPFMIEGLMTSLENLDPDNKMSYS
AY484669_158782..159516      KFLELKRGIYEIIQKSSSIDVDKRTKLMSNIKTMMINPFMIEGLMTSLENLDPDNKMSYS
AY678277_156579..157337      KFLELKRGIYEIIQKSSSIDVDKRTKLMSNIKTMMINPFMIEGLMTSLENLDPDNKMSYS
AY678275_156581..157339      KFLELKRGIYEIIQKSSSIDVDKRTKLMSNIKTMMINPFMIEGLMTSLENLDPDNKMSYS
AY678276_157217..156462      KFLELKRGIYEIIQKSSSIDVDKRTKLMSNIKTMMINPFMIEGLMTSLENLDPDNKMSYS
AY603355_138959..139675      KFLELKRGIYEIIQKSSSIDVDKRTKLMSNIKTMMINPFMIEGLMTSLENLDPDNKMSYS
U94848_144749..145465        KFLELKRGIYEIIQKSSSIDVDKRTKLMSNIKTMMINPFMIEGLMTSLENLDPDNKMSYS
AY243312_153917..154675      KFLELKRGIYKIIQKSSSIDVDKRTKLMSNIKTMMINPFMIEGLMTSLENLDPDNKMSYS
D11079_11901..12659          KFLELKRGIYKIIQKSSSIDVDKRTKLMSNIKTMMINPFMIEGLMTSLENLDPDNKMSYS
AF095689_153607..154365      KFLELKRGIYEIIQKSSSIDVDKRTKLMSNIKTMMINPFMIEGLMTSLENLDPDNKMSYS
M72474_4061..4487            ---------------------------------------------------DPDNKMSYS
                                                                                         

DQ011157_152738..152992      --------HVINISDNEAVFEFINSLLKSLLLLNTRQLKLLEILIINDLLYTHINALEYI
DQ011153_152738..152992      --------HVINISDNEAVFEFINSLLKSLLLLNTRQLKLLEILIINDLLYTHINALEYI
DQ011156_153208..153462      --------HVINISDNEAVFEFINSLLKSLLLLNTRQLKLLEILIINDLLYTHINALEYI
DQ011155_152779..152952      --------------------------MKSLLLLNTRQLKLLEILIINDLLYTHINALEYI
DQ011154_152837..153010      --------------------------MKSLLLLNTRQLKLLEILIINDLLYTHINALEYI
AF438165_156283..156501      ------------------------------------------------------------
AY009089_154399..154617      ------------------------------------------------------------
AF438165_155918..156286      SMMILGEFDIINISDNEVAFEFIHSLLKSLLLLNTSQLKLLEYSISNDLLYTHINALEYI
AY009089_154034..154402      SMMILGEFDIINISDNEVAFEFIHSLLKSLLLLNTSQLKLLEYSISNDLLYTHINALEYI
Y16780_145726..146460        SVMILGEFDIINISDNKAAFEFINSLLKSLLLLNTSQLKLLEYSISNDLLYTHINALEYI
X69198_144712..145446        SVMILGEFDIINISDNKAAFEFINSLLKSLLLLNTSQLKLLEYSISNDLLYTHINALEYI
X67118_1..261                ------------------------------------------------------------
L22579_145311..146045        SVMILGEFDIINISDNKAAFEFINSLLKSLLLLNTSQLKLLEYSISNDLLYTHINALEYI
AF012825_162416..163150      SAMILGEFDIINISDNEATFEFINSLLKSLLLLNTRQLKLLEYSISNDLLYANINALEYI
AF482758_171066..171800      SVMILGEFDIINISDNEAAFEFINSLLKSLLLLNTSQLKLLEYSISNDLLYANINALEYI
X94355_170515..171249        SVMILGEFDIINISDNEAAFEFINSLLKSLLLLNTRQLKLLEYSISNDLLHAHINALEYI
M35027_152956..153690        SVMILGEFDIINISDNEAAFEFINSLLKSLLLLNTRQLKLLEYSISNDLLYAHINALEYI
DQ377945_159315..160049      SVMILGEFDIINISDNEAAFEFINSLLKSLLLLNTRQLKLLEYSISNDLLYAHINALEYI
AY313847_156754..157488      SVMILGEFDIINISDNEAAFEFINSLLKSLLLLNTRQLKLLEYSISNDLLYAHINALEYI
AY313848_156809..157543      SVMILGEFDIINISDNEAAFEFINSLLKSLLLLNTRQLKLLEYSISNDLLYAHINALEYI
AY484669_158782..159516      SVMILGEFDIINISDNEAAFEFINSLLKSLLLLNTRQLKLLEYSISNDLLYAHINALEYI
AY678277_156579..157337      SVMILGEFDIINISDNEAAFEFINSLLKSLLLLNTRQLKLLEYSISNDLLYAHINALEYI
AY678275_156581..157339      SVMILGEFDIINISDNEAAFEFINSLLKSLLLLNTRQLKLLEYSISNDLLYAHINALEYI
AY678276_157217..156462      SVMILGEFDIINISDNEAAFEFINSLLKSLLLLNTRQLKLLEYSISNDLLYAHINALEYI
AY603355_138959..139675      SVMILGEFDIINISDNEAAFEFINSLLKSL---------LLEYSISNDLLYAHINALEYI
U94848_144749..145465        SVMILGEFDIINISDNEAAFEFINSLLKSL---------LLEYSISNDLLYAHINALEYI
AY243312_153917..154675      SVMILGEFDIINISDNEAAFEFINSLLKSLLLLNTRQLKLLEYSISNDLLYAHINALEYI
D11079_11901..12659          SVMILGEFDIINISDNEAAFEFINSLLKSLLLLNTRQLKLLEYSISNDLLYAHINALEYI
AF095689_153607..154365      SVMILGEFDIINISDNEAAFEFINSLLKSLLLLNTRQLKLLEYSISNDLLYAHINALEYI
M72474_4061..4487            SVMILGEFDIINISDNEAAFEFINSLLKSLLLLNTRQLKLLEYSISNDLLYAHINALEYI
                                                                                         

DQ011157_152738..152992      IKNTFNVPERQLILRG-----------------------IPNSNFQ--------------
DQ011153_152738..152992      IKNTFNVPERQLILRG-----------------------IPNSNFQ--------------
DQ011156_153208..153462      IKNTFNVPERQLILRG-----------------------IPNSNFQ--------------
DQ011155_152779..152952      IKNTFNVPERQLILRG-----------------------IPNSNFQ--------------
DQ011154_152837..153010      IKNTFNVPERQLILRG-----------------------IPNSNFQ--------------
AF438165_156283..156501      ------------------------------------------------------------
AY009089_154399..154617      ------------------------------------------------------------
AF438165_155918..156286      IKNTFNVPERQLILRGQYLTPIFSDLLKYAGLTIK-------------------------
AY009089_154034..154402      IKNTFNVPERQLILRGQYLTPIFSDLLKYAGLTIK-------------------------
Y16780_145726..146460        IKNTFNVPERQLILRCQYLTPIFSDLLKYAGLTIKSNILMWNKKFIKPVSDLYTSMQLLH
X69198_144712..145446        IKNTFNVPERQLILRCQYLTPIFSDLLKYAGLTIKSNILMWNKKFIKPVSDLYTSMQLLH
X67118_1..261                ------------------------------------------------------------
L22579_145311..146045        IKNTFNVPERQLILRCQYLTPIFSDLLKYAGLTIKSNILMWNKKFIKPVSDLYTSMQLLH
AF012825_162416..163150      IKNTFNVPERQLILRGQYLTPIFSDLLKYAGLTIKSNILMWNKKFIKPVSDLYTSMRLLH
AF482758_171066..171800      IKNTFNVPERQLILRGQYLTPIFSDLLKYAGLTIKSNILMWNKKFIKPVSDLYTSMRLLH
X94355_170515..171249        IKNTFNVPERQLILRGQYLTPIFSDLLKYAGLTIKSNILMWNKKFIKPVSDLYTSMRLLH
M35027_152956..153690        IKNTFNVPERQLILRGQYLTPIFSDLLKYAGLTIKSNILMWNKQFIKPVSDLYTSIRLLY
DQ377945_159315..160049      IKNTFNVPERQLILRGQYLTPIFSDLLKYAGLTIKSNILMWNKQFIKPVSDLYTSIRLLY
AY313847_156754..157488      IKNTFNVPERQLILRGQYLTPIFSDLLKYAGLTIKSNILMWNKQFIKPVSDLYTSIRLLY
AY313848_156809..157543      IKNTFNVPERQLILRGQYLTPIFSDLLKYAGLTIKSNILMWNKQFIKPVSDLYTSIRLLH
AY484669_158782..159516      IKNTFNVPERQLILRGQYLTPIFSDLLKYAGLTIKSNILMWNKQFIKPVSDLYTSIRLLH
AY678277_156579..157337      IKNTFNVPERQLILRGQYLTPIFSDLLKYAGLTIKSNILMWNKQFIKPVSDLYTSMRLLY
AY678275_156581..157339      IKNTFNVPERQLILRGQYLTPIFSDLLKYAGLTIKSNILMWNKQFIKPVSDLYTSMRLLY
AY678276_157217..156462      IKNTFNVPERQLILRGQYLTPIFSDLLKYAGLTIKSNILMWNKQFIKPVSDLYTSMRLLY
AY603355_138959..139675      IKNTFNVPERQLILRGQYLTPIFSDLLKYAGLTIKSNILMWNKQFIKPVSDLYTSIRLLH
U94848_144749..145465        IKNTFNVPERQLILRGQYLTPIFSDLLKYAGLTIKSNILMWNKQFIKPVSDLYTSIRLLH
AY243312_153917..154675      IKNTFNVPERQLILRGQYLTPIFSDLLKYAGLTIKSNILMWNKQFIKPVSDLYTSMRLLH
D11079_11901..12659          IKNTFNVPERQLILRGQYLTPIFSDLLKYAGLTIKSNILMWNKQFIKPVSDLYTSMRLLH
AF095689_153607..154365      IKNTFNVPERQLILRGQYLTPIFSDLLKYAGLTIKSNILMWNKQFIKPVSDLYTSMRLLH
M72474_4061..4487            IKNTFNVPERQLILRGQYLTPIFSDLLKYAGLTIKSNILMWNKQFIKPVSDLYTSMRLLH
                                                                                         

DQ011157_152738..152992      ------------
DQ011153_152738..152992      ------------
DQ011156_153208..153462      ------------
DQ011155_152779..152952      ------------
DQ011154_152837..153010      ------------
AF438165_156283..156501      ------------
AY009089_154399..154617      ------------
AF438165_155918..156286      ------------
AY009089_154034..154402      ------------
Y16780_145726..146460        CVTV--------
X69198_144712..145446        CVTV--------
X67118_1..261                ------------
L22579_145311..146045        CVTV--------
AF012825_162416..163150      CVTV--------
AF482758_171066..171800      CVTV--------
X94355_170515..171249        CVTV--------
M35027_152956..153690        CVTV--------
DQ377945_159315..160049      CVTV--------
AY313847_156754..157488      CVTV--------
AY313848_156809..157543      CVTV--------
AY484669_158782..159516      CVTV--------
AY678277_156579..157337      CVTESYKVIGMG
AY678275_156581..157339      CVTESYKVIGMG
AY678276_157217..156462      CVTESYKVIGMG
AY603355_138959..139675      CVTESYKVIGMG
U94848_144749..145465        CVTESYKVIGMG
AY243312_153917..154675      CVTESYKVIGMG
D11079_11901..12659          CVTESYKVIGMG
AF095689_153607..154365      CVTESYKVIGMG
M72474_4061..4487            CVTESYKVIGMG
                                         
