# Supplementary material for: Identification of multiple independent horizontal gene transfers into poxviruses using a comparative genomics approach
Source: BMC Evol Biol. 2008 Feb 27;8:67. doi: 10.1186/1471-2148-8-67 (PMC2268676; doi:10.1186/1471-2148-8-67)
Supplement: Additional file 8 — Multiple sequence alignments for all poxvirus families. [file 1471-2148-8-67-S8.gz › Network/Servers/gen153069.gen.tcd.ie/Users/kirsten/poxvirus/aln/162.aln]

CLUSTAL W (1.81) multiple sequence alignment

X69198_32831..33052        MKHKVYSEGLEISTDFNSIISQLSTSDMDIEIDEDNITELLNILTELGCDVDFDEDFSDI
L22579_33457..33678        MKHKVYSEGLEISTDFNSIISQLSTSDMDIEIDEDNITELLNILTELGCDVDFDEDFSDI
Y16780_33818..34039        MKHKVYSEGLGISTDFNSIISQLSTSDMDIEIDEDNITELLNILTELGCDVDFDEDFSDI
AF438165_44853..45074      MKHRVYSEGLGISTDFNSIISQLSISDMDIEIDEDDIMELLNILTELGCDVDFDEDFSDI
AY009089_43063..43284      MKHRVYSEGLGISTDFNSIISQLSTSDMDIEIDEDDIMELLNILTELGCDVDFDEDFSDI
AF012825_50749..50964      MKHRVYSEGLDISTDLNSIISQPSAL--DMYMDEDEIVELLNILTELGCDVDFDENFSDI
AF482758_58648..58869      MKHRVYSEELGINTDLNSIISQQSTMDMDMEIDEDEIMELLNILTELGCDVDFDENFSDI
M57977_1640..1861          MKYRLYSEGLSITNDLNSIIGQQSTMDTDIEIDEDDIMELLNILTELGCDVDFDENFSDI
AF095689_41537..41758      MKYRLYSEGLSISNDLNSIIGQQSTMDTDIXIDEDDIMELLNILTELGCDVDFDENFSDI
AY313848_44914..45135      MKYRLYSEGLSISNDLNSIIGQQSTMDTDIEINEDDIMELLNILTELGCDVDFDENFSDI
M35027_45097..45318        MKYRLYSEGLSISNDLNSIIGQQSTMDTDIEIDEDDIMELLNILTELGCDVDFDENFSDI
AY484669_46698..46919      MKHRLYSEGLSISNDLNSIIGQQSTMDTDIEINEDDIMELLNILTELGCDVDFDENFSDI
DQ377945_47399..47620      MKHRLYSEGLSISNDLNSIIGQQSTMDTDIEINEDDIMELLNILTELGCDVDFDENFSDI
AY313847_44851..45072      MKHRLYSEGLSISNDLNSIIGQQSTMDTDIEINEDDIMELLNILTELGCDVDFDENFSDI
DQ011157_42171..42392      MKHRLYSEGLSISNDLNSIIGQQSTMDTDIEIDEDDIMELLNILTELGCDVDFDENFSDI
AY741551_42162..42383      MKHRLYSEGLSISNDLNSIIGQQSTMDTDIEIDEDDIMELLNILTELGCDVDFDENFSDI
DQ011153_42171..42392      MKHRLYSEGLSISNDLNSIIGQQSTMDTDIEIDEDDIMELLNILTELGCDVDFDENFSDI
AF380138_42240..42461      MKHRLYSEGLSISNDLNSIIGQQSTMDTDIEIDEDDIMELLNILTELGCDVDFDENFSDI
AY753185_42401..42622      MKHRLYSEGLSISNDLNSIIGQQSTMDTDIEIDEDDIMELLNILTELGCDVDFDENFSDI
DQ011155_42358..42579      MKHRLYSEGLSISNDLNSIIGQQSTMDTDIEIDEDDIMELLNILTELGCDVDFDENFSDI
AY603973_42158..42379      MKHRLYSEGLSISNDLNSIIGQQSTMDTDIEIDEDDIMELLNILTELGCDVDFDENFSDI
DQ011154_42377..42598      MKHRLYSEGLSISNDLNSIIGQQSTMDTDIEIDEDDIMELLNILTELGCDVDFDENFSDI
DQ011156_42634..42855      MKHRLYSEGLSISNDLNSIIGQQSTMDTDIEIDEDDIMELLNILTELGCDVDFDENFSDI
AY678277_44606..44827      MKHRLYSEGLSISNDLNSIIGQQSTMDTDIEIDEDDIMELLNILTELGCDVDFDENFSDI
AY243312_41967..42188      MKHRLYSEGLSISNDLNSIIGQQSTMDTDIEIDEDDIMELLNILTELGCDVDFDENFSDI
AY603355_31094..31315      MKHRLYSEGLSISNDLNSIIGQQSTMDTDIEIDEDDIMELLNILTELGCDVDFDENFSDI
X94355_58227..58448        MKHRLYSEGLSISNDLNSIIGQQSTMDTDIEIDEDDIMELLNILTELGCDVDFDENFSDI
AY678275_44606..44827      MKHRLYSEGLSISNDLNSIIGQQSTMDTDIEIDEDDIMELLNILTELGCDVDFDENFSDI
U94848_36884..37105        MKHRLYSEGLSISNDLNSIIGQQSTMDTDIEIDEDDIMELLNILTELGCDVDFDENFSDI
AY678276_44705..44487      MKHRLYSEGLSISNDLNSIIGQQSTMDTDIEIDEDDIMELLNILTELGCDVDFDENFSDI
                           **:.:*** * *..*:****.* *    *: ::**:* *****************:****

X69198_32831..33052        TDDVLESLMEQDM
L22579_33457..33678        TDDVLESLMEQDM
Y16780_33818..34039        TDDVLESLMEQDM
AF438165_44853..45074      ADDVLESLMEQDM
AY009089_43063..43284      ADDVLESLMEQDM
AF012825_50749..50964      ADDILESLVEQDV
AF482758_58648..58869      ADDILESLIEQDV
M57977_1640..1861          ADDILESLIEQDV
AF095689_41537..41758      ADDILESLIEQDV
AY313848_44914..45135      ADDILESLIEQDV
M35027_45097..45318        ADDILESLIEQDV
AY484669_46698..46919      ADDILESLIEQDV
DQ377945_47399..47620      ADDILESLIEQDV
AY313847_44851..45072      ADDILESLIEQDV
DQ011157_42171..42392      ADDILESLIEQDI
AY741551_42162..42383      ADDILESLIEQDI
DQ011153_42171..42392      ADDILESLIEQDI
AF380138_42240..42461      ADDILESLIEQDI
AY753185_42401..42622      ADDILESLIEQDI
DQ011155_42358..42579      ADDILESLIEQDI
AY603973_42158..42379      ADDILESLIEQDI
DQ011154_42377..42598      ADDILESLIEQDI
DQ011156_42634..42855      ADDILESLIEQDI
AY678277_44606..44827      ADDILESLIEQDV
AY243312_41967..42188      ADDILESLIEQDV
AY603355_31094..31315      ADDILESLIEQDV
X94355_58227..58448        ADDILESLIEQDV
AY678275_44606..44827      ADDILESLIEQDV
U94848_36884..37105        ADDILESLIEQDV
AY678276_44705..44487      ADDILESLIEQDV
                           :**:****:***:
