# Supplementary material for: Identification of multiple independent horizontal gene transfers into poxviruses using a comparative genomics approach
Source: BMC Evol Biol. 2008 Feb 27;8:67. doi: 10.1186/1471-2148-8-67 (PMC2268676; doi:10.1186/1471-2148-8-67)
Supplement: Additional file 8 — Multiple sequence alignments for all poxvirus families. [file 1471-2148-8-67-S8.gz › Network/Servers/gen153069.gen.tcd.ie/Users/kirsten/poxvirus/aln/163.aln]

CLUSTAL W (1.81) multiple sequence alignment

AF482758_204793..205374      MMIYGLIACLIFVTSSTASPLYIPVIPPITEDKSFNSVEVLVSLFRDEQKDYTVTSQFNN
AF438165_191360..191929      MMIYGLIACLIFVTSSIASPLYIPGIPPITEDKSFNSVEVLVSLFRDDQEDYTVTSQFNN
AY009089_189526..190095      MMIYGLIACLIFVTSSIASPLYIPGIPPITEDKSFNSVEVLVSLFRDDQEDYTVTSQFNN
M35027_12313..12510          MMIYGLIACLIFVTSSIAS-------PPITEDKSFNSVEVLVSLFRDDQKDYTVTSQFNN
M23701_322..894              MMIYGLIACLIFVTSSIASPLYIPVIPPISEDKSFNSVEVLVSLFRDDQKDYTVTSQFNN
M24217_2150..2722            MMIYGLIACLIFVTSSIASPLYIPVIPPISEDKSFNSVEVLVSLFRDDQKDYTVTSQFNN
AY243312_183734..184306      MMIYGLIACLIFVTSSIASPLYIPVIPPISEDKSFNSVEVLVSLFRDDQKDYTVTSQFNN
D11079_41717..42090          MMIYGLIACLIFVTSSIASPLYIPVIPPISEDKSFNSVEVLVSLFRDDQKDYTVTSQFNN
AY678277_7709..8281          MMIYGLIACLIFVTSSIASPLYIPVIPPITEDKSFNSVEVLVSLFRDDQKDYTVTSQFNN
AY678275_7709..8281          MMIYGLIACLIFVTSSIASPLYIPVIPPITEDKSFNSVEVLVSLFRDDQKDYTVTSQFNN
AY313848_8124..8696          MMIYGLIACLIFVTSSIASPLYIPVIPPITEDKSFNSVEVLVSLFRDDQKDYTVTSQFNN
AY313848_188711..189283      MMIYGLIACLIFVTSSIASPLYIPVIPPITEDKSFNSVEVLVSLFRDDQKDYTVTSQFNN
AY678276_8255..7686          MMIYGLIACLIFVTSSIASPLYIPVIPPITEDKSFNSVEVLVSLFRDDQKDYTVTSQFNN
AY313847_190329..190901      MMIYGLIACLIFVTSSIASPLYIPVIPPITEDKSFNSVEVLVSLFRDDQKDYTVTSQFNN
AY313847_8173..8745          MMIYGLIACLIFVTSSIASPLYIPVIPPITEDKSFNSVEVLVSLFRDDQKDYTVTSQFNN
DQ377945_192908..193480      MMIYGLIACLIFVTSSIASPLYIPVIPPITEDKSFNSVEVLVSLFRDDQKDYTVTSQFNN
DQ377945_10738..11310        MMIYGLIACLIFVTSSIASPLYIPVIPPITEDKSFNSVEVLVSLFRDDQKDYTVTSQFNN
AY484669_9685..10263         MMIYGLIACLIFVTSSIASPLYIPVIPPITEDKSFNSVEVLVSLFRDDQKDYTVTSQFNN
M35027_11964..12212          ------------------------------------------------------------
AY484669_187799..188047      ------------------------------------------------------------
X94355_204229..204801        MTIYGLIACLIFVTSSIASPLYIPVIPPISEDKSFNSVEVLVSLFPDDQKDYTVTSQFNN
DQ011157_181987..182559      MTIYGLIAYLIFVTSSIASPLYIPVIPPISEDKSFNSVEVLVSLFPDDQKDYTVTSQFNN
AY741551_182226..182798      MTIYGLIAYLIFVTSSIASPLYIPVIPPISEDKSFNSVEVLVSLFPDDQKDYTVTSQFNN
DQ011153_181987..182559      MTIYGLIAYLIFVTSSIASPLYIPVIPPISEDKSFNSVEVLVSLFPDDQKDYTVTSQFNN
AY753185_182662..183234      MTIYGLIAYLIFVTSSIASPLYIPVIPPISEDKSFNSVEVLVSLFPDDQKDYTVTSQFNN
AY603973_182489..183061      MTIYGLIAYLIFVTSSIASPLYIPVIPPISEDKSFNSVEVLVSLFPDDQKDYTVTSQFNN
DQ011156_182942..183514      MTIYGLIAYLIFVTSSIASPLYIPVIPPISEDKSFNSVEVLVSLFPDDQKDYTVTSQFNN
AF380138_180215..180787      MTIYGLIAYLVFVTSSIASPFYIPVIPPISEDKSFNSVEVLVSLFPDDQKDYTVTSQFNN
DQ011155_180311..180883      MTIYGLIAYLVFVTSSIASPFYIPVIPPISEDKSFNSVEVLVSLFPDDQKDYTVTSQFNN
DQ011154_180453..181025      MTIYGLIAYLVFVTSSIASPFYIPVIPPISEDKSFNSVEVLVSLFPDDQKDYTVTSQFNN
                                                                                         

AF482758_204793..205374      YTIDTKDWTINVLSTPDGLEIPLTNITYWSRFPTIGHALFKSESEDIFQKNMSILGVSIE
AF438165_191360..191929      YTIDTNDWTINVLS--DGLDIPLTNITYWSRF-TIGLALLK--SEDIFQKNMSILGVSIE
AY009089_189526..190095      YTIDTNDWTINVLS--DGLDIPLTNITYWSRF-TIGLALLK--SEDIFQKNMSILGVSIE
M35027_12313..12510          YTIDTKDWTIHT------------------------------------------------
M23701_322..894              YTIDTKDWTIGVLSTPDGLDIPLTNITYWSRF-TIGRALFKSESEDIFQKKMSILGVSIE
M24217_2150..2722            YTIDTKDWTIGVLSTPDGLDIPLTNITYWSRF-TIGRALFKSESEDIFQKKMSILGVSIE
AY243312_183734..184306      YTIDTKDWTIGVLSTPDGLDIPLTNITYWSRF-TIGRALFKSESEDIFQKKMSILGVSIE
D11079_41717..42090          YTIDTKDWTIGVLSTPDGLDIPLTNITYWSRF-TIGRALFKSESEDIFQKKMSILGVSIE
AY678277_7709..8281          YTIDTKDWTIGVLSTLDGLDIPLTNITYWSRF-TIGRALFKSESEDIFQKKMSILGVSIE
AY678275_7709..8281          YTIDTKDWTIGVLSTLDGLDIPLTNITYWSRF-TIGRALFKSESEDIFQKKMSILGVSIE
AY313848_8124..8696          YTIDTKDWTIGVLSTPDGLDIPLTNITYWSRF-TIGRALFKSESEDIFQKKMSILGVFIE
AY313848_188711..189283      YTIDTKDWTIGVLSTPDGLDIPLTNITYWSRF-TIGRALFKSESEDIFQKKMSILGVFIE
AY678276_8255..7686          YTIDTKDWTIGVLSTPDGLDIPLTNITYWSRF-TIGRALFKSESEDIFQKKMSILGVSIE
AY313847_190329..190901      YTIDTKDWTIGVLSTPDGLDIPLTNITYWSRF-TIGRALFKSESEDIFQKKMSILGVSIE
AY313847_8173..8745          YTIDTKDWTIGVLSTPDGLDIPLTNITYWSRF-TIGRALFKSESEDIFQKKMSILGVSIE
DQ377945_192908..193480      YTIDTKDWTIGVLSTPDGLDIPLTNITYWSRF-TIGRALFKSESEDIFQKKMSILGVSIE
DQ377945_10738..11310        YTIDTKDWTIGVLSTPDGLDIPLTNITYWSRF-TIGRALFKSESEDIFQKKMSILGVSIE
AY484669_9685..10263         YTIDTKDWTIGVLSTPDGLDIPLTNITYWSRF-TIGRALFKSESEDIFQKKMSILGVSIE
M35027_11964..12212          ---------------------------------------------------MSILGVSIE
AY484669_187799..188047      ---------------------------------------------------MSILGVSIE
X94355_204229..204801        YTIDTKDWIINVLSTPDGLDIPLTNITYWSRF-TIGRALFKSESEDIFQKNMSILGVSIE
DQ011157_181987..182559      YTIGTKDWTINVLSTPDGLDIPLTNITYWSRF-TIGRALFKSESEDIFQKKMSILGVSIE
AY741551_182226..182798      YTIGTKDWTINVLSTPDGLDIPLTNITYWSRF-TIGRALFKSESEDIFQKKMSILGVSIE
DQ011153_181987..182559      YTIGTKDWTINVLSTPDGLDIPLTNITYWSRF-TIGRALFKSESEDIFQKKMSILGVSIE
AY753185_182662..183234      YTIGTKDWTINVLSTPDGLDIPLTNITYWSRF-TIGRALFKSESEDIFQKKMSILGVSIE
AY603973_182489..183061      YTIGTKDWTINVLSTPDGLDIPLTNITYWSRF-TIGRALFKSESEDIFQKKMSILGVSIE
DQ011156_182942..183514      YTIGTKDWTINVLSTPDGLDIPLTNITYWSRF-TIGRALFKSESEDIFQKKMSILGVSIE
AF380138_180215..180787      YTIGTKDWTINVLSTPDGLDIPLTNITYWSRF-TIGRALFKSESEDIFQKKMSILGVSIE
DQ011155_180311..180883      YTIGTKDWTINVLSTPDGLDIPLTNITYWSRF-TIGRALFKSESEDIFQKKMSILGVSIE
DQ011154_180453..181025      YTIGTKDWTINVLSTPDGLDIPLTNITYWSRF-TIGRALFKSESEDIFQKKMSILGVSIE
                                                                                         

AF482758_204793..205374      CKKPSTSFTFLTVRKISRVFNRFPDMAYYRGDCLEVVYVTMTYKNTKTGETDYTYLSNVG
AF438165_191360..191929      CKKPSTLLTFLTVRKMTRVFNRLPDMAYYRGDCLEVVYLTMTYKNTKTGETDYTYLSNVG
AY009089_189526..190095      CKKPSTLLTFLTVRKMTRVFNRLPDMAYYRGDCLEVVYLTMTYKNTKTGETDYTYLSNVG
M35027_12313..12510          ------------------------------------------------------------
M23701_322..894              CKKSSTLLTFLTVRKMTRVFNKFPDMAYYRGDCLKAVYVTMTYKNTKTGETDYTYLSNGG
M24217_2150..2722            CKKSSTLLTFLTVRKMTRVFNKFPDMAYYRGDCLKAVYVTMTYKNTKTGETDYTYLSNGG
AY243312_183734..184306      CKKSSTLLTFLTVRKMTRVFNKFPDMAYYRGDCLKAVYVTMTYKNTKTGETDYTYLSNGG
D11079_41717..42090          CKKSST------------------------------------------------------
AY678277_7709..8281          CKKSSTLLTFLTVRKMTRVFNKFPDMAYYRGDCLKAVYVTMTYKNTKTGETDYTYLSNGG
AY678275_7709..8281          CKKSSTLLTFLTVRKMTRVFNKFPDMAYYRGDCLKAVYVTMTYKNTKTGETDYTYLSNGG
AY313848_8124..8696          CKKSSTLLTFLTVRKMTRVFNKFPDMAYYRGDCLKAVYVTMTYKNTKTGETDYTYLSNGG
AY313848_188711..189283      CKKSSTLLTFLTVRKMTRVFNKFPDMAYYRGDCLKAVYVTMTYKNTKTGETDYTYLSNGG
AY678276_8255..7686          CKKSSTLLTFLTVRKMTRVFNKFPDMAYYRGDCLKAVYVTMTYKNTKTGETDYTYLSNGG
AY313847_190329..190901      CKKSSTLLTFLTVRKMTRVFNKFPDMAYYRGDCLKAVYVTMTYKNTKTGETDYTYLSNGG
AY313847_8173..8745          CKKSSTLLTFLTVRKMTRVFNKFPDMAYYRGDCLKAVYVTMTYKNTKTGETDYTYLSNGG
DQ377945_192908..193480      CKKSSTLLTFLTVRKMTRVFNKFPDMAYYRGDCLKAVYVTMTYKNTKTGETDYTYLSNGG
DQ377945_10738..11310        CKKSSTLLTFLTVRKMTRVFNKFPDMAYYRGDCLKAVYVTMTYKNTKTGETDYTYLSNGG
AY484669_9685..10263         CKKPSTLLTFLTVRKMTRVFNKFPDMAYYRGDCLKAVYVTMTYKNTKTGETDYTYLSNGG
M35027_11964..12212          CKKSSTLLTFLTVRKMTRVFNKFPDMAYYRGDCLKAVYVTMTYKNTKTGETDYTYLSNGG
AY484669_187799..188047      CKKPSTLLTFLTVRKMTRVFNKFPDMAYYRGDCLKAVYVTMTYKNTKTGETDYTYLSNGG
X94355_204229..204801        CKKPSTLLTFLTVRKMTRVFNRFPDMAYYRGDCLEAIYVTMTYKNTKTGETDYTYLSNGG
DQ011157_181987..182559      CKKPSTLLTFLTVRKMTRVFNRFPDMAYYRGDCLEAVYVTMTYKNTKTGETDYTYLSNGG
AY741551_182226..182798      CKKPSTLLTFLTVRKMTRVFNRFPDMAYYRGDCLEAVYVTMTYKNTKTGETDYTYLSNGG
DQ011153_181987..182559      CKKPSTLLTFLTVRKMTRVFNRFPDMAYYRGDCLEAVYVTMTYKNTKTGETDYTYLSNGG
AY753185_182662..183234      CKKPSTLLTFLTVRKMTRVFNRFPDMAYYRGDCLEAVYVTMTYKNTKTGETDYTYLSNGG
AY603973_182489..183061      CKKPSTLLTFLTVRKMTRVFNRFPDMAYYRGDCLEAVYVTMTYKNTKTGETDYTYLSNGG
DQ011156_182942..183514      CKKPSTLLTFLTVRKMTRVFNRFPDMAYYRGDCLEAVYVTMTYKNTKTGETDYTYLSNGG
AF380138_180215..180787      CKKPSTLLTFLTVRKMTRVFNRFPDMAYYRGDCLEAVYVTMTYKNTKTGETDYTYLSNGG
DQ011155_180311..180883      CKKPSTLLTFLTVRKMTRVFNRFPDMAYYRGDCLEAVYVTMTYKNTKTGETDYTYLSNGG
DQ011154_180453..181025      CKKPSTLLTFLTVRKMTRVFNRFPDMAYYRGDCLEAVYVTMTYKNTKTGETDYTYLSNGG
                                                                                         

AF482758_204793..205374      IPEYYRLM-SG--VDG
AF438165_191360..191929      IPEYYRLMSNG--VDG
AY009089_189526..190095      IPEYYRLMSNG--VDG
M35027_12313..12510          ----------------
M23701_322..894              LPAYYR---NG--VDG
M24217_2150..2722            LPAYYR---NG--VDG
AY243312_183734..184306      LPAYYR---NG--VDG
D11079_41717..42090          ----------------
AY678277_7709..8281          LPAYYR---NG--VDG
AY678275_7709..8281          LPAYYR---NG--VDG
AY313848_8124..8696          LPAYYR---NG--VDG
AY313848_188711..189283      LPAYYR---NG--VDG
AY678276_8255..7686          LPAYYR---NG--VDG
AY313847_190329..190901      LPAYYR---NG--VDG
AY313847_8173..8745          LPAYYR---NG--VDG
DQ377945_192908..193480      LPAYYR---NG--VDG
DQ377945_10738..11310        LPAYYR---NG--VDG
AY484669_9685..10263         CLHTIV---MGSMVDY
M35027_11964..12212          CLHTIV---MGSMVDY
AY484669_187799..188047      CLHTIV---MGSMVDY
X94355_204229..204801        LPAYYR---NG--VDG
DQ011157_181987..182559      LPAYYR---NR--VDG
AY741551_182226..182798      LPAYYR---NR--VDG
DQ011153_181987..182559      LPAYYR---NR--VDG
AY753185_182662..183234      LPAYYR---NR--VDG
AY603973_182489..183061      LPAYYR---NR--VDG
DQ011156_182942..183514      LPAYYR---NR--VDG
AF380138_180215..180787      LPAYYR---NG--VDG
DQ011155_180311..180883      LPAYYR---NG--VDG
DQ011154_180453..181025      LPAYYR---NG--VDG
                                             
