# Supplementary material for: Identification of multiple independent horizontal gene transfers into poxviruses using a comparative genomics approach
Source: BMC Evol Biol. 2008 Feb 27;8:67. doi: 10.1186/1471-2148-8-67 (PMC2268676; doi:10.1186/1471-2148-8-67)
Supplement: Additional file 8 — Multiple sequence alignments for all poxvirus families. [file 1471-2148-8-67-S8.gz › Network/Servers/gen153069.gen.tcd.ie/Users/kirsten/poxvirus/aln/164.aln]

CLUSTAL W (1.81) multiple sequence alignment

U60315_162865..164793        MRTKSPGDGSTRKANRWAGQVQVAATAQPPSMACLYPACARSCCRWSAPCLSTLDADRQP
U86944_1075..2293            MRTKSPGDGSTRKANRWAGQVQVAATAQPPSMACLYPACARSCCRWSAPCLSTLDADRQP
DQ377805_18177..19046        ---------------------MFKRVNNLSTKVC---------------AFTESLLADDD
AF006064_49..900             ----------------MATVARMYKTINTTGISC---------------VLKSLIPDSYN
AF198100_231612..232463      ----------------MATVARMYKTINTTGISC---------------VLKSLIPDSYN
AJ581527_220882..221733      ----------------MATVARMYKTINTTGISC---------------VLKSLIPDSYN
AF246698_1..60               ------------------------------------------------------------
AF006065_49..900             ----------------MATVARMYKTINTTGISC---------------VLKSLIPDSYN
AY255633_1..60               ------------------------------------------------------------
AY255632_1..60               ------------------------------------------------------------
AY318871_302592..303416      ----------------------MYKTVNTSQITC---------------YLQDLLPDKFD
AY255628_4083..4907          ----------------------MYKTVNTSQITC---------------YLQDLLPDKFD
AY246559_3305..4129          ----------------------MYKTVNTSQITC---------------YLQGLLPDKFD
AY386371_109969..110826      --------------------MYNKASFIPKWVIK---------------FVKSIL-----
AJ293568_115634..116491      --------------------MCNKASFIPKWVIK---------------FVKSIL-----
AF170722_116664..117524      ---------------------MLKRVSVTSHVIE---------------YMKKLS-----
AF170726_117513..118373      ---------------------MLKRVSVTSHVVD---------------YMKKLS-----
AY689436_124111..124971      ---------------------MKYINNVPNYIIS---------------YVTKLL-----
AY689437_127157..128014      ---------------------MKYINNVPNYIIG---------------YVTKLL-----
AF410153_113341..114285      --MAKMKLNINYEIVIVIILIMIKCINLSNCVIK---------------CIKNII-----
AY077835_114567..115430      ---------------------MINRINLSYGIVK---------------YIKALL-----
AY077836_114630..115493      ---------------------MINRINLSYGIVK---------------YIKALL-----
AY077832_114834..115697      ---------------------MINRINLSYGIVK---------------YIKALL-----
AY077833_114810..115673      ---------------------MINRINLSYGIVK---------------YIKALL-----
AY077834_114613..115476      ---------------------MINRINLSYGIVK---------------YIKALL-----
AF409137_115222..116088      ---------------------MINRINLSYGIVK---------------YIKALL-----
AF325528_115216..116082      ---------------------MINRINLSYGIVK---------------YIKALL-----
AF409138_115052..115918      ---------------------MINRINLSYGIVK---------------YIKALL-----
                                                                                         

U60315_162865..164793        LCGAVARDDVVLLVRANRGSLARIEHLCTARQD-DTRALAARLAPHGPWRLSCHHPAGPH
U86944_1075..2293            LCGAVARDDVVLLVRANRGSLARIEHLCTARQD-DTRALAARLAPHGPWRLSCHHPAGPH
DQ377805_18177..19046        TDGELESKDVSELI--------KILDFCLDDAS-TVEDISDILIVDTKSSH-------KT
AF006064_49..900             EEYNIDDLDLLKIK--------EFIEISMQRCF-SIKSVTDSTVLYIE----------NR
AF198100_231612..232463      EEYNIDDLDLLKIK--------EFIEISMQRCF-SIKSVTDSTVLYIE----------NR
AJ581527_220882..221733      EEYNIDDLDLLKIK--------EFIEISMQRCF-SIKSVTDSTVLYIE----------NR
AF246698_1..60               ------------------------------------------------------------
AF006065_49..900             EEYNIDDLDLLKIK--------EFIEISMQRCF-SIKSVTDSTVLYIE----------NR
AY255633_1..60               ------------------------------------------------------------
AY255632_1..60               ------------------------------------------------------------
AY318871_302592..303416      EEEDVPEGDMERLK--------GFIELCINKSY-SVTNISDITVLCIE----------PA
AY255628_4083..4907          EEEDVPEGDMERLK--------GFIELCINKSY-SVTNISDITVLCIE----------PA
AY246559_3305..4129          EEEDVPEEDIERLK--------GFIELCISKSY-NVTNISDITVLYIE----------SA
AY386371_109969..110826      LKDFVSKSDEKILA--------DIIINSTNVNY-STLNIININSVNVVVN-NNE----NI
AJ293568_115634..116491      LKDFVSKSDEKILA--------DIINNFTNIDH-SMLNIININSVHVIIN-NDE----SS
AF170722_116664..117524      QNELLTDDEEELVK--------TIINEFTQEN---VVEILNITSVTVNLT-NLNGY--SV
AF170726_117513..118373      QDELLTDDEEELVK--------TIINEFTQEN---AVEILNITSVVVNLP-NLNEY--NV
AY689436_124111..124971      TKEYISQHDENKIK--------KIINETINEEH-SALKILSIYSLTVNISDIN-----NS
AY689437_127157..128014      TKEYISQHDENKIK--------KIINETINEEH-SALKILSIYSLTVNISDIN-----NS
AF410153_113341..114285      SKDTVSSMDEYLLK--------TIIDEYIDNNYVSVSSILSINSLTVN----CDNQVDNI
AY077835_114567..115430      LKENISESDKSIIK--------TIINESIYPHN-YVYNILDFNSLTINFN-TCEER--NI
AY077836_114630..115493      LKENISESDKSIIK--------TIINESIYPHN-YVYNILDFNSLTINFN-TCEER--NI
AY077832_114834..115697      LKENISESDKSIIK--------TIINESIYPHN-YVYNILDFNSLTINFN-TCEER--NI
AY077833_114810..115673      LKENISESDKSIIK--------TIINESIYPHN-YVYNILDFNSLTINFN-TCEER--NI
AY077834_114613..115476      LKENISESDKSIIK--------TIINESIYPHN-YVYNILDFNSLTINFN-TCEER--NI
AF409137_115222..116088      LKENISESDKSIIK--------TIINESIYPHN-YVYNILDFNSLTINFN-TCEER--NI
AF325528_115216..116082      LKENISESDKSIIK--------TIINESIYPHN-YVYNILDFNSLTINFN-TCEER--NI
AF409138_115052..115918      LKENISESDKSIIK--------TIINESIYPHN-YVYNILDFNSLTINFN-TCEER--NI
                                                                                         

U60315_162865..164793        APTRRHAHARHVRGLWRDHGHAARAGPLRGHGAHARACQRQPAGTARAPRLLRRGARCAT
U86944_1075..2293            APTRRHAHARHVRGLWRDHGHAARAGPLRGHGAHARACQRQPAGTARAPRLLRRGARCAT
DQ377805_18177..19046        FDLRDAV-RQHVAKPRLSGEAI-----IEPNTRVFALCVGGCLQV----DCADRRERLAV
AF006064_49..900             TNRYSISTSHDKNEPYEENGII-----MNNIECYFVACLEGSCTV----NVNLGDRQISD
AF198100_231612..232463      TNRYSISTSHDKNEPYEENGII-----MNNIECYFVACLEGSCTV----NVNLGDRQISD
AJ581527_220882..221733      TNRYSISTSHDKNEPYEENGII-----MNNIECYFVACLEGSCTV----NVNLGDRQISD
AF246698_1..60               ------------------------------------------------------------
AF006065_49..900             TNRYSISTSHDKNEPYEENGII-----MNNIECYFVACLEGSCTV----NVNLGDRQISD
AY255633_1..60               ------------------------------------------------------------
AY255632_1..60               ------------------------------------------------------------
AY318871_302592..303416      NTNKYYLTTNISNYEHHENDIA-----VKKIECFFVTCIENSCKI----NVSIGDREISD
AY255628_4083..4907          NTNKYYLTTNISNYEHHENDIA-----VKKIECFFVTCIENSCKI----NVSIGDREISD
AY246559_3305..4129          NTNKYYLTTDISKYEQHENDIA-----AKTIECFFAICIENSCKI----NVSIGDREISD
AY386371_109969..110826      FNLLDVNCLKRSTHVINNDNHV-----IQSNEYMFIICLNGSISI----KCFKKGLKITN
AJ293568_115634..116491      FNLSNVDCLKNSTHVVKNDNCI-----IQSNEYMFVICLNGSISI----ECLKKGLKITS
AF170722_116664..117524      IDFKDVN-IKPQRIIEHYGNYM-----FESNEYAFVLCVGGTSRM----ESENSDSKQAY
AF170726_117513..118373      IDFKDAV-IKPRQLIEHYGKYT-----FESNEYMFVLCINGAGRM----EGSNDDSKQTY
AY689436_124111..124971      FNLIEDISYKRCPTINYYNGYT-----LQSNDYIYVLCLQGKACI----EVFNKESLCTY
AY689437_127157..128014      FNLIEDISYKRCPTINYYNGYT-----LQSNDYIYVLCLQGKACI----EVFNKESLCTY
AF410153_113341..114285      INLKDVD-IKPHRLIDHHNDYT-----LESNEYIFALCLKGKTTV----KCNTSTKSISN
AY077835_114567..115430      IDFKDVN-IKPQRCISYYKDYI-----LESSEYMFIVCLKGETII----KCYNNNVISSN
AY077836_114630..115493      IDFKDVN-IKPQRCISYYKDYI-----LESSEYMFIVCLKGETII----KCYNNNVISSN
AY077832_114834..115697      IDFKDVN-IKPQRFISYYKDYI-----LESSEYMFIVCLKGETII----KCYNNNVISSN
AY077833_114810..115673      IDFKDVN-IKPQRFISYYKDYI-----LESSEYMFIVCLKGETII----KCYNNNVISSN
AY077834_114613..115476      IDFKDVN-IKPQRFISYYKDYI-----LESSEYMFIVCLKGETII----KCYNNNVISSN
AF409137_115222..116088      IDFKDVN-IKPQRFISYYKDYI-----LESSEYMFIVCLKGETII----KCYNNNVISSN
AF325528_115216..116082      IDFKDVN-IKPQRFISYYKDYI-----LESSEYMFIVCLKGETII----KCYNNNVISSN
AF409138_115052..115918      IDFKDVN-IKPQRFISYYKDYI-----LESSEYMFIVCLKGETII----KCYNNNVISSN
                                                                                         

U60315_162865..164793        ALQRARVPVRAHDTHLRRLSRAPPLRALLRRLRRAAHARGRLCLQRAQVHRRGLRARARA
U86944_1075..2293            ALQRARVPVRAHDTHLRRLSRAPPLRALLRRLRRAAHARGRLCLQRAQVHRRGLRARARA
DQ377805_18177..19046        VVEKGEAFFVDTSADHSLTSGIGGVRLVVLVCTVSSP----FIHYGDVIISSSSVIYSRV
AF006064_49..900             NISESSGFLMDVNTDHVIDTKY--VGLFITKIKVDAH----VFYGQNVIMFPEKNLFSQT
AF198100_231612..232463      NISESSGFLMDVNTDHVIDTKY--VGLFITKIKVDAH----VFYGQNVIMFPEKNLFSQT
AJ581527_220882..221733      NISESSGFLMDVNTDHVIDTKY--VGLFITKIKVDAH----VFYGQNVIMFPEKNLFSQT
AF246698_1..60               ------------------------------------------------------------
AF006065_49..900             NISESSGFLMDVNTDHVIDTKY--VGLFITKIKVDAH----VFYGQNVIMFPEKNLFSQT
AY255633_1..60               ------------------------------------------------------------
AY255632_1..60               ------------------------------------------------------------
AY318871_302592..303416      HIHENQGVIMDVGLEHAIYSDN--VTLLVVKFEVDAS----IFYSRNVIIFPEENLLSQF
AY255628_4083..4907          HIHENQGVIMDVGLEHAIYSDN--VTLLVVKFEVDAS----IFYSRNVIIFPEENLLSQF
AY246559_3305..4129          HIHENQGVIMDVGLEHAIYSNN--VTLLVIKFEVDAS----IFYSRNVMIFPEENLLSQF
AY386371_109969..110826      TVYKGEAFSIHSTLRHVTTTKDKNLHLAVIKYDVNCP----FIHFKNTVYSEDSFVYNLF
AJ293568_115634..116491      TIYKGEAFSIHSTLKHVTTTKDKNLHLAVIKYDVNCP----FIHFKNTVYSEDSFVYNLF
AF170722_116664..117524      SIKKGDAVNVNLKTKYRILTNDKNLQLVVLTYVSRCP----FVHYKNVVFSEDSIVFDAF
AF170726_117513..118373      SIKKGDAVNVNLKTKYRILTDDKNLQLIVVTYTSRCP----FVHYKNVVFSEDSSVFDAF
AY689436_124111..124971      NISKGDIFTMNYNSNHLVKTNDKNLRLAIIMYTSNFP----FIHYKNLVFSEDSFIYNTF
AY689437_127157..128014      DISKGDIFTMNYNSNHLVKTNDKNLRLAIVMYTSNFP----FIHYKNLVFSEDSFIYNTF
AF410153_113341..114285      AIKRGEAFVLNLKTKYTTVTHTKQLHLAVIMYRTTCP----FVYYRNIVFSEDNCLYDIF
AY077835_114567..115430      KVQKGEAFTLNIKTRYITITKNRDLHLAIITYTTIYP----LIYYKNIVFSKDSSLYNIF
AY077836_114630..115493      KVQKGEAFTLNIKTRYITITKNRDLHLAIITYTTIYP----LIYYKNIVFSKDSSLYNIF
AY077832_114834..115697      KVQKGEAFTLNIKTRYSTITKNRDLHLAIITYTTIYP----LIYYKNIVFSKDSSLYNIF
AY077833_114810..115673      KVQKGEAFTLNIKTRYSTITKNRDLHLAIITYTTIYP----LIYYKNIVFSKDSSLYNIF
AY077834_114613..115476      KVQKGEAFTLNIKTRYSTITKNRDLHLAIITYTTIYP----LIYYKNIVFSKDSSLYNIF
AF409137_115222..116088      KVQKGEAFTLNIKTRYSTITKNRDLHLAIITYTTIYP----LIYYKNIVFSKDSSLYNIF
AF325528_115216..116082      KVQKGEAFTLNIKTRYSTITKNRDLHLAIITYTTIYP----LIYYKNIVFSKDSSLYNIF
AF409138_115052..115918      KVQKGEAFTLNIKTRYSTITKNRDLHLAIITYTTIYP----LIYYKNIVFSKDSSLYNIF
                                                                                         

U60315_162865..164793        RALQLQLLRRVPVGAAALRATPAPAAVLCYVLLGRRARLASGRRVRVPALALPLRAAFVA
U86944_1075..2293            RALQLQLLRRVPVGAAALRATPAPAAVLCYVLLGRRARLASGRRVRVPALALPLRAAFVA
DQ377805_18177..19046        SGYSFALFRISND-ADAVEKD-------VIISCGRIYDAATKTEMDI----SHLRQLLRQ
AF006064_49..900             NGPNFILYDITVQ-DRNVL---------LLITSKYIYNLCDDKYYDI----FELKYLVDN
AF198100_231612..232463      NGPNFILYDITVQ-DRNVL---------LLITSKYIYNLCDDKYYDI----FELKYLVDN
AJ581527_220882..221733      NGPNFILYDITVQ-DRNVL---------LLITSKYIYNLCDDKYYDI----FELKYLVDN
AF246698_1..60               ------------------------------------------------------------
AF006065_49..900             NGPNFILYDITVQ-DRNVL---------LLITSKYIYNLCDDKYYDI----FELKYLVDN
AY255633_1..60               ------------------------------------------------------------
AY255632_1..60               ------------------------------------------------------------
AY318871_302592..303416      YGPNFILYDIVNQ-DFNLR---------LLVTKDNIYNLTTSDVYNI----MDLRYLFYN
AY255628_4083..4907          YGPNFILYDIVNQ-DFNLR---------LLVTKDNIYNLTTSDVYNI----MDLRYLFYN
AY246559_3305..4129          YGPNFILYDIVNR-DCNLR---------LLVTKDNIYNLTTSDVYNI----MDLKYLFYN
AY386371_109969..110826      SGYNFALFRLYDSYDNKVED--------VLITHDNIYN-ENMKQKNV----LGIKSLLCE
AJ293568_115634..116491      SGYNFALFRLYDNYNNKVED--------ILITNNNVYN-ENMRIEKV----LGIKSLLYK
AF170722_116664..117524      VGCRFALFRLVSDYDGEILED-------ILILNGTYYHSCSMKKANI----ISLKSILTK
AF170726_117513..118373      VGCRFALFRLVSDYSEEILED-------LLILNGVYYHSCSMKKANI----ISLKSIVTK
AY689436_124111..124971      SGYKFALIRLFDE-SDTLLED-------IILANGRFYTSDLTKKNKI----INIKNLLTK
AY689437_127157..128014      SGYKFALVRLFDE-SDTLLED-------IILANGRFYNSDFTKKNKI----INIKNLLTK
AF410153_113341..114285      SGYRFALFRLFDT-NDTLLED-------VIILNGTYYNSLSMKKSDI----INIKTLLRK
AY077835_114567..115430      SGYKFALFRISSD-DDKVLED-------IIILNGRYYYSNSMEKVNI----INIKTLLDK
AY077836_114630..115493      SGYKFALFRISSD-DDKVLED-------IIILNGRYYYSNSMEKVNI----INIKTLLDK
AY077832_114834..115697      SGYKFALFRISSN-DDKVLED-------IIILNGRYYYSNSMEKVNI----INIKTLLDK
AY077833_114810..115673      SGYKFALFRISSN-DDKVLED-------IIILNGRYYYSNSMEKVNI----INIKTLLDK
AY077834_114613..115476      SGYKFALFRISSN-DDKVLED-------IIILNGRYYYSNSMEKVNI----INIKTLLDK
AF409137_115222..116088      SGYKFALFRISSD-DDKVLED-------IIILNGRYYYSNSMEKVNI----INIKTLLDK
AF325528_115216..116082      SGYKFALFRISSD-DDKVLED-------IIILNGRYYYSNSMEKVNI----INIKTLLDK
AF409138_115052..115918      SGYKFALFRISSD-DDKVLED-------IIILNGRYYYSNSMEKVNI----INIKTLLDK
                                                                                         

U60315_162865..164793        ARERAASHAAGRVAARAITNAGGNAVAARAPARAAETEIIEGFLRIGVRQKPPRAMYKPV
U86944_1075..2293            ARERAASHAAGRVAARAITNAGGNAVAARAPARAAETEIIEGFLRIGVRQKPPRAMYKPV
DQ377805_18177..19046        YAIQ--SCPVPDRVPYGGEPADMEDVLAMAISAELIEFALRH------------------
AF006064_49..900             CKLPMPLIPLSKY-----DFTFTDLSVIKSENVKTVLSKVHT------------------
AF198100_231612..232463      CKLPMPLIPLSKY-----DFTFTDLSVIKSENVKTVLSKVHT------------------
AJ581527_220882..221733      CKLPMPLIPLSKY-----DFTFTDLSVIKSENVKTVLSKVHT------------------
AF246698_1..60               ------------------------------------------------------------
AF006065_49..900             CKLPMPLIPLSKY-----DFTFTDLSVIKSENVKTVLSKVHT------------------
AY255633_1..60               ------------------------------------------------------------
AY255632_1..60               ------------------------------------------------------------
AY318871_302592..303416      YNLPMPTISLSQY-----EFTVCDMNAIRSVDIESILRKVSA------------------
AY255628_4083..4907          YNLPMPTISLSQY-----EFTVCDMNAIRSVDIESILRKVSA------------------
AY246559_3305..4129          CNVPMPTISLSQY-----EFTVFDMEAIRSVDIESILRKVSA------------------
AY386371_109969..110826      HSIPQK--ISLDCIPKS-NVKYGTEIAELSLDNETLNNVFNF------------------
AJ293568_115634..116491      HSILQK--IYLDYIPKS-NVKYISEIVDLSLDKETLNSVFNF------------------
AF170722_116664..117524      YSLYP---IELDYVPNS-GHPTELELLELSLGEETVQAISNS------------------
AF170726_117513..118373      YGLCP---IELDYVPNS-GHPTELELLELSLDEDTVQAISNG------------------
AY689436_124111..124971      YDINN---FNIDYIPKNDSINTSLEIVELSLDNNTIKGISDG------------------
AY689437_127157..128014      YDINN---FNIDYIPKNDSINTSLEIVELSLDNNTIKGISDG------------------
AF410153_113341..114285      YNIQLNN-TSIDYVPRN-YHKDSKEAVELSLDNNTVMHISDG------------------
AY077835_114567..115430      YNIKINSFTQIDYIPKS-SHKACVEALELSLDDVTVRQIYDG------------------
AY077836_114630..115493      YNIKINSFTQIDYIPKS-SHKACVEALELSLDDVTVRQIYDG------------------
AY077832_114834..115697      YNIKINSFTQIDYIPKS-SHKACVEALELSLDDVTVRQIYDG------------------
AY077833_114810..115673      YNIKINSFTQIDYIPKS-SHKACVEALELSLDDVTVRQIYDG------------------
AY077834_114613..115476      YNIKINSFTQIDYIPKS-SHKACVEALELSLDDVTVRQIYDG------------------
AF409137_115222..116088      YNIKINSFTQIDYIPKS-SHKACVEALELSLDDVTVRQIYDG------------------
AF325528_115216..116082      YNIKINSFTQIDYIPKS-SHKACVEALELSLDDVTVRQIYDG------------------
AF409138_115052..115918      YNIKINSFTQIDYIPKS-SYKACVEALELSLDDVTVRQIYDG------------------
                                                                                         

U60315_162865..164793        RNLCAPACEFASSLLADTDDDEELSEPDARTLIEHLNCCLEGSAKVLDVSDACIMHMRFG
U86944_1075..2293            RNLCAPACEFASSLLADTDDDEELSEPDARTLIEHLNCCLEGSAKVL-------------
DQ377805_18177..19046        ---------------APPRQVFSEKGRRHIIRIAYCVACAYN------------------
AF006064_49..900             ---------------SMKSYYNNDTSLPVAVKVIYGTVTI--------------------
AF198100_231612..232463      ---------------SMKSYYNNDTSLPVAVKVIYGTVTI--------------------
AJ581527_220882..221733      ---------------SMKSYYNNDTSLPVAVKVIYGTVTI--------------------
AF246698_1..60               ---------------------NNDTSLPVAVKVIYGTVTI--------------------
AF006065_49..900             ---------------SMKSYYNNDTSLPVAVKVIYGTVTI--------------------
AY255633_1..60               ---------------------NNDTSLPVAVKVIYGTVTI--------------------
AY255632_1..60               ---------------------NNDTSLPVAVKVIYGTVTI--------------------
AY318871_302592..303416      ---------------CTETTHYENT---LHIKVLYGTVIL--------------------
AY255628_4083..4907          ---------------CTETTHYENT---LHIKVLYGTVIL--------------------
AY246559_3305..4129          ---------------CAETNHNENV---LHVKVLYGTVII--------------------
AY386371_109969..110826      ---------------ITSKDVYSNSGNRYKYLLTYGVLCYE-------------------
AJ293568_115634..116491      ---------------VNSKSVYSNSGNKYKYFLTYGVLCYE-------------------
AF170722_116664..117524      ---------------TNYRETCSLSGIKYKLFVVYGVTCYSFL-----------------
AF170726_117513..118373      ---------------TCYKETCSLSGIRYKLFIVYGVTCYSFL-----------------
AY689436_124111..124971      ---------------TYTKNIYSSDGIKYKLLISYGVICNNGD-----------------
AY689437_127157..128014      ---------------TYTKNIYSSDGIKYKLLISYGVICNGD------------------
AF410153_113341..114285      ---------------TYTRDIYSLLGTKYKLLFAYGVICYNPLTFYNIE-----------
AY077835_114567..115430      ---------------TSFKAVCSKSGIKYKIVILYCVLCYN-------------------
AY077836_114630..115493      ---------------TSFKAVCSKSGIKYKIVILYCVLCYN-------------------
AY077832_114834..115697      ---------------TSFKDVCSISGIKYKIVILYCVLCYN-------------------
AY077833_114810..115673      ---------------TSFKDVCSISGIKYKIVILYCVLCYN-------------------
AY077834_114613..115476      ---------------TSFKDVCSISGIKYKIVILYCVLCYN-------------------
AF409137_115222..116088      ---------------TSFKDVCSISGIKYKIVISYCVLCYN-------------------
AF325528_115216..116082      ---------------TSFKDVCSISGIKYKIVISYCVLCYN-------------------
AF409138_115052..115918      ---------------TSFKDVCSISGIKYKIVISYCVLCYN-------------------
                                                   .         . :                         

U60315_162865..164793        SQQRCYYLTDGDDSDEIFDRFECSRGALYETLEAFFVLCLGGELQVNYSSDRENASVRVA
U86944_1075..2293            ------------------------------------------------------------
DQ377805_18177..19046        ------------------------------------------------------------
AF006064_49..900             ------------------------------------------------------------
AF198100_231612..232463      ------------------------------------------------------------
AJ581527_220882..221733      ------------------------------------------------------------
AF246698_1..60               ------------------------------------------------------------
AF006065_49..900             ------------------------------------------------------------
AY255633_1..60               ------------------------------------------------------------
AY255632_1..60               ------------------------------------------------------------
AY318871_302592..303416      ------------------------------------------------------------
AY255628_4083..4907          ------------------------------------------------------------
AY246559_3305..4129          ------------------------------------------------------------
AY386371_109969..110826      ------------------------------------------------------------
AJ293568_115634..116491      ------------------------------------------------------------
AF170722_116664..117524      ------------------------------------------------------------
AF170726_117513..118373      ------------------------------------------------------------
AY689436_124111..124971      ------------------------------------------------------------
AY689437_127157..128014      ------------------------------------------------------------
AF410153_113341..114285      ------------------------------------------------------------
AY077835_114567..115430      ------------------------------------------------------------
AY077836_114630..115493      ------------------------------------------------------------
AY077832_114834..115697      ------------------------------------------------------------
AY077833_114810..115673      ------------------------------------------------------------
AY077834_114613..115476      ------------------------------------------------------------
AF409137_115222..116088      ------------------------------------------------------------
AF325528_115216..116082      ------------------------------------------------------------
AF409138_115052..115918      ------------------------------------------------------------
                                                                                         

U60315_162865..164793        EGEAFFMDVAATHSLASACKEVKMLVLRCQLDTVLAHWGDRVTSSSALVYEKFCGVNFAL
U86944_1075..2293            ------------------------------------------------------------
DQ377805_18177..19046        ------------------------------------------------------------
AF006064_49..900             ------------------------------------------------------------
AF198100_231612..232463      ------------------------------------------------------------
AJ581527_220882..221733      ------------------------------------------------------------
AF246698_1..60               ------------------------------------------------------------
AF006065_49..900             ------------------------------------------------------------
AY255633_1..60               ------------------------------------------------------------
AY255632_1..60               ------------------------------------------------------------
AY318871_302592..303416      ------------------------------------------------------------
AY255628_4083..4907          ------------------------------------------------------------
AY246559_3305..4129          ------------------------------------------------------------
AY386371_109969..110826      ------------------------------------------------------------
AJ293568_115634..116491      ------------------------------------------------------------
AF170722_116664..117524      ------------------------------------------------------------
AF170726_117513..118373      ------------------------------------------------------------
AY689436_124111..124971      ------------------------------------------------------------
AY689437_127157..128014      ------------------------------------------------------------
AF410153_113341..114285      ------------------------------------------------------------
AY077835_114567..115430      ------------------------------------------------------------
AY077836_114630..115493      ------------------------------------------------------------
AY077832_114834..115697      ------------------------------------------------------------
AY077833_114810..115673      ------------------------------------------------------------
AY077834_114613..115476      ------------------------------------------------------------
AF409137_115222..116088      ------------------------------------------------------------
AF325528_115216..116082      ------------------------------------------------------------
AF409138_115052..115918      ------------------------------------------------------------
                                                                                         

U60315_162865..164793        YRLSCDGTVVRDLLLANRNVYDAPTCQDLGVVHLEQVLAQYQISNCPMPDHVPESPLRIC
U86944_1075..2293            ------------------------------------------------------------
DQ377805_18177..19046        ------------------------------------------------------------
AF006064_49..900             ------------------------------------------------------------
AF198100_231612..232463      ------------------------------------------------------------
AJ581527_220882..221733      ------------------------------------------------------------
AF246698_1..60               ------------------------------------------------------------
AF006065_49..900             ------------------------------------------------------------
AY255633_1..60               ------------------------------------------------------------
AY255632_1..60               ------------------------------------------------------------
AY318871_302592..303416      ------------------------------------------------------------
AY255628_4083..4907          ------------------------------------------------------------
AY246559_3305..4129          ------------------------------------------------------------
AY386371_109969..110826      ------------------------------------------------------------
AJ293568_115634..116491      ------------------------------------------------------------
AF170722_116664..117524      ------------------------------------------------------------
AF170726_117513..118373      ------------------------------------------------------------
AY689436_124111..124971      ------------------------------------------------------------
AY689437_127157..128014      ------------------------------------------------------------
AF410153_113341..114285      ------------------------------------------------------------
AY077835_114567..115430      ------------------------------------------------------------
AY077836_114630..115493      ------------------------------------------------------------
AY077832_114834..115697      ------------------------------------------------------------
AY077833_114810..115673      ------------------------------------------------------------
AY077834_114613..115476      ------------------------------------------------------------
AF409137_115222..116088      ------------------------------------------------------------
AF325528_115216..116082      ------------------------------------------------------------
AF409138_115052..115918      ------------------------------------------------------------
                                                                                         

U60315_162865..164793        ERELAAEDSEAVFAGIRPRHAVSIALFPCKVYAVQIAYGVLFT
U86944_1075..2293            -------------------------------------------
DQ377805_18177..19046        -------------------------------------------
AF006064_49..900             -------------------------------------------
AF198100_231612..232463      -------------------------------------------
AJ581527_220882..221733      -------------------------------------------
AF246698_1..60               -------------------------------------------
AF006065_49..900             -------------------------------------------
AY255633_1..60               -------------------------------------------
AY255632_1..60               -------------------------------------------
AY318871_302592..303416      -------------------------------------------
AY255628_4083..4907          -------------------------------------------
AY246559_3305..4129          -------------------------------------------
AY386371_109969..110826      -------------------------------------------
AJ293568_115634..116491      -------------------------------------------
AF170722_116664..117524      -------------------------------------------
AF170726_117513..118373      -------------------------------------------
AY689436_124111..124971      -------------------------------------------
AY689437_127157..128014      -------------------------------------------
AF410153_113341..114285      -------------------------------------------
AY077835_114567..115430      -------------------------------------------
AY077836_114630..115493      -------------------------------------------
AY077832_114834..115697      -------------------------------------------
AY077833_114810..115673      -------------------------------------------
AY077834_114613..115476      -------------------------------------------
AF409137_115222..116088      -------------------------------------------
AF325528_115216..116082      -------------------------------------------
AF409138_115052..115918      -------------------------------------------
                                                                        
