# Supplementary material for: Identification of multiple independent horizontal gene transfers into poxviruses using a comparative genomics approach
Source: BMC Evol Biol. 2008 Feb 27;8:67. doi: 10.1186/1471-2148-8-67 (PMC2268676; doi:10.1186/1471-2148-8-67)
Supplement: Additional file 8 — Multiple sequence alignments for all poxvirus families. [file 1471-2148-8-67-S8.gz › Network/Servers/gen153069.gen.tcd.ie/Users/kirsten/poxvirus/aln/165.aln]

CLUSTAL W (1.81) multiple sequence alignment

AY386371_105272..105724      ---MDKILSMFPGDDDENDE-KKPNPEIRLVDEE--------------------------
AJ293568_110874..111320      ---MDKILSMFPGDDEEEKSNPEARVPNNEEAEK--------------------------
AY077832_110452..110006      ---MDRALSIFPGDDDETNE-RNINHREKTSNDH--------------------------
AY077833_110426..109980      ---MDRALSIFPGDDDETNE-RNINHREKTSNDH--------------------------
AY077834_110229..109783      ---MDRALSIFPGDDDETNE-RNINHREKTSNDH--------------------------
M30039_2775..3221            ---MDRALSTFPGDDDETNE-RNINHREKTSGEH--------------------------
AF409138_110226..110672      ---MDRALSIFPGDDDETNE-RNINHREKTSGEH--------------------------
AF325528_110395..110841      ---MDRALSIFPGDDDETNE-RNINHREKTSGEH--------------------------
AF409137_110395..110841      ---MDRALSIFPGDDDETNE-RNINHREKTSGEY--------------------------
AY077835_110182..109739      ---MDRALSIFPGDDDETNE-RNINHIEKTSGDH--------------------------
AY077836_110245..109802      ---MDRALSIFPGDDDETNE-RNINHIEKTSGDH--------------------------
AY588605_1..444              ---MDRALSIFPGDDDETNE-RNINHIEKTSGDH--------------------------
AY588606_1..444              ---MNRALSIFPGDDDETNE-RNINHIEKTSGDH--------------------------
AF170722_111909..112448      ---MDRVLSIYPGDEDESGD-EKTKRVSDKYPKPAKNGEKKTNKVEKAVLVTNVKAS---
AF170726_112723..113289      ---MDRVLSIYPGDEDESGD-EKNKCVGGKAAKQ-NNSEKKTNKVEKAVLITNVKASGAE
Z19600_363..929              ---MDRVLSIYPGDEDESGD-EKINAFGGKAAKQ-NNSEKKTNKVEKAVLITNVKASGAE
AF410153_108612..109061      ---MENNKIIYPGDEEEVID--RVEYRDVASYKD--------------------------
AY689436_119300..118890      ---MEEPLTMFPGDDEEEEDLEDGRYKERIIDYE--------------------------
AY689437_122344..121937      ---MEEPLTMFPGDDEEEDV-EDGRYKERIVDDE--------------------------
AY340983_1..156              -MENEEPMLLRVTDRN--------------------------------------------
DQ377805_12995..13219        -MENEEPMLLRVTDRN--------------------------------------------
AY386265_108529..108798      MDENDGENLLGTGVNE--ND-GSAVYTAGAPSSE--------------------------
AY386263_107588..107860      MEEGDGENLLAPPDDDTGNS-TNGVYAAGAPTKE--------------------------
AX754989_107987..108256      MDENDGENLLTQPDDT-GNS-TNGVYAAGAPTKE--------------------------
DQ184476_107993..108262      MDENDGENLLTQPDDT-GNS-TNGVYAAGAPTKE--------------------------
AY386264_108732..109004      MEENDGENLLAQPDDDTGNS-TNGVYAAGAPTKE--------------------------
                                 :                                                       

AY386371_105272..105724      --------------------TEKNKSADVDNVNNNIKENIKKEILEILNSKYSSF-SVSD
AJ293568_110874..111320      ------------------------NNKNVDENVKINKENIKKEILEILDNKYKTF-PVRD
AY077832_110452..110006      ------GHYED-------------NLLELSDEEPN-MIKIKNDINKIINERYSNYISIND
AY077833_110426..109980      ------GHYED-------------NLLELSDEEPN-MIKIKNDINKIINERYSNYISIND
AY077834_110229..109783      ------GHYED-------------NLLELSDEEPN-MIKIKNDINKIINERYSNYISIND
M30039_2775..3221            ------GHYED-------------KLLDLSEEEPN-MIKIKNDIKKIINERYSNYISIDD
AF409138_110226..110672      ------GHYED-------------KLLDLSEEEPN-MIKIKNDIKKIINERYSNYISIDD
AF325528_110395..110841      ------GHYED-------------KLLDLSEEEPN-MIKIKNDIKKIINERYSNYISIDD
AF409137_110395..110841      ------GHYED-------------KLLDLSEEEPN-MIKIKNDIKKIINERYSNYISIDD
AY077835_110182..109739      ------GHYED-------------KLLDLSDEEPN-MIKIKNDIKKIINERYSSYISIND
AY077836_110245..109802      ------GHYED-------------KLLDLSDEEPN-MIKIKNDIKKIINERYSSYISIND
AY588605_1..444              ------GHYED-------------KLLDLSDEEPN-MIKIKNDIKKIINERYSSYISIND
AY588606_1..444              ------GHYED-------------KLLDLSDEEPN-MIKIKNDIKKIINERYSSYISIND
AF170722_111909..112448      --VERRGDMPDIDVEDEA------EEGGNGEEEPD-LVQIRNEIKKLIAEKY-NFAEIRE
AF170726_112723..113289      VRRERRGDMPDEDEDEEVSVRLGDEAEEVEEEEPN-LKAIRVEIKKLIAEKY-NFAEIQE
Z19600_363..929              VRRERRGDMPDEDEDEEVSVRLGDEAEEVEEEEPN-LKAIRVEIKKLIAEKY-NFAEIQE
AF410153_108612..109061      ------DDFPY---------------RDERKDDPDLLITVRNEIKKIIKDKYPTF-PIHE
AY689436_119300..118890      --------------------------------EPN-LISIRNDIKRLIKENYPTF-PIHE
AY689437_122344..121937      --------------------------------EPN-LISIRNDIKRLIKENYPTF-PIHE
AY340983_1..156              ----------------------------------------RERLKRLLEE----------
DQ377805_12995..13219        ----------------------------------------RERLKRLLEE----------
AY386265_108529..108798      --------------------------------------SVEERLVSLLDN----------
AY386263_107588..107860      --------------------------------------SVEERLVSLLDS----------
AX754989_107987..108256      --------------------------------------SVEERLVSLLDS----------
DQ184476_107993..108262      --------------------------------------SVEERLVSLLDS----------
AY386264_108732..109004      --------------------------------------SVEERLVSLLDS----------
                                                                        :  :: .          

AY386371_105272..105724      DQVFSILNDSFINDDVIDVKKIVLRLLVLEKLFTLLFNKWSISNDIIKRLENHTDTIRKN
AJ293568_110874..111320      DHVNSILNDSFINDDVIDVKKIVLRLLVLEKLFTLLFDKWSDSNDVIKRLEHHTDTVRKN
AY077832_110452..110006      DEISNILKDSFISNEEIQIKDFVLRLVVLEKLFQTSVKECNSLKNIIKRLENHIETIRKN
AY077833_110426..109980      DEISNILKDSFISNEEIQIKDFVLRLVVLEKLFQTSVKECNSLKNIIKRLENHIETIRKN
AY077834_110229..109783      DEISNILKDSFISNEEIQIKDFVLRLVVLEKLFQTSVKECNSLKNIIKRLENHIETIRKN
M30039_2775..3221            DEISDILKDSFISNEEMQIKDFVLRLLVLEKLFQTSVKECNSLKNIIKRLENHIETIRKN
AF409138_110226..110672      DEISDILKDSFISNEEMQIKDFVLRLLVLEKLFQTSVKECNSLKNIIKRLENHIETIRKN
AF325528_110395..110841      DEISDILKDSFISNEEMQIKDFVLRLLVLEKLFQTSVKECNSLKNIIKRLENHIETIRKN
AF409137_110395..110841      DEISDILKDSFISNEEMQIKDFVLRLLVLEKLFQTSVKECNSLKNIIKRLENHIETIRKN
AY077835_110182..109739      DEISNILKDSFISNEEMQIKDFVLRLLVLEKLFQTSVKECNSLKNIIKRLENHIETIRKN
AY077836_110245..109802      DEISNILKDSFISNEEMQIKDFVLRLLVLEKLFQTSVKECNSLKNIIKRLENHIETIRKN
AY588605_1..444              DETSNILKDSFISNEEMQIKDFVLRLLVLEKLFQTSVKECNTLRNIIKRLENHIETIRKN
AY588606_1..444              DETSNILKDSFISNEEMQIKDFVLRLLVLEKLFQTSVKECNTLRNIIKRLENHIETIRKN
AF170722_111909..112448      EDISDILKDPFIHKKESSLKDLILRLMVLEKLVRLTVKRQKKNNKSIHRIENHLETVRKG
AF170726_112723..113289      EDISDILKDSFIHKDRSDFKDIIIRLMVLEKLVQLTIKRQKRHNKAIRRIENHLETVRKG
Z19600_363..929              EDISDILKDSFIHKDRSDFKDIIIRLMVLEKLVQLTIKRQKRHNKAIRRIENHLETVRKG
AF410153_108612..109061      LDISDILKDSFIHHDEMRIKDFILRLLVLEKIFQLSISNYKTLENSMKRVENHLETIRRN
AY689436_119300..118890      SDISDILKDSFIHKDQMEIKDFVLRLMVMEKILKISIERCKVLENTVKRLETHTETVRRN
AY689437_122344..121937      SDISDILKDSFIHKDQMEVKDFVLRLILMEKILKISIERCKVLENTVKRLETHTETVRRN
AY340983_1..156              --------------------------------QERVIECCEHADDRLTRLEKHADTLRK-
DQ377805_12995..13219        --------------------------------QERVIECCEHADDRLTRLEKHADTLRET
AY386265_108529..108798      --------------------------------YKTITDCCRETGARLDRLERHLESLRTA
AY386263_107588..107860      --------------------------------YKTITDCCRETGNRLDRLERHLESLRRA
AX754989_107987..108256      --------------------------------YKTITDCCRETGNRLDRLERHLESLRKA
DQ184476_107993..108262      --------------------------------YKTITDCCRETGNRLDRLERHLESLRKA
AY386264_108732..109004      --------------------------------YKTITDCCRETGNRLDRLEKHLETLRRA
                                                                  .        : *:* * :::*  

AY386371_105272..105724      MIILSKKIDVQTGKSYGLNNY-
AJ293568_110874..111320      MIILNKKIDVQTGRIGYGLDGY
AY077832_110452..110006      MIVLTKKVDFQTGRITTLK---
AY077833_110426..109980      MIVLTKKVDFQTGRITTLK---
AY077834_110229..109783      MIVLTKKVDFQTGRITTLK---
M30039_2775..3221            MIVLTKKVDFQTGRSTTL----
AF409138_110226..110672      MIVLTKKVDFQTGRSTTL----
AF325528_110395..110841      MIVLTKKVDFQTGRSTTL----
AF409137_110395..110841      MIVLTKKVDFQTGRSTTL----
AY077835_110182..109739      MIVLTKKVDFQTGRSTTL----
AY077836_110245..109802      MIVLTKKVDFQTGRSTTL----
AY588605_1..444              MIVLTKKVDFQTGRSTTL----
AY588606_1..444              MIVLTKKVDFQTGRSTTL----
AF170722_111909..112448      MLMLSKKIDAQTGVLY------
AF170726_112723..113289      MLMLSKKIDAQTGAL-------
Z19600_363..929              MLMLSKKIDAQTGAL-------
AF410153_108612..109061      MITLTKKIDVQTGRIYFNGFTL
AY689436_119300..118890      MLTLGKKIDVQTGRILYYNY--
AY689437_122344..121937      MLTLGKKIDVQTGRILYYNY--
AY340983_1..156              ----------------------
DQ377805_12995..13219        MLKLARKIDVQTGRRPGYYFE-
AY386265_108529..108798      LLNLNTKIDVQTGYSRYY----
AY386263_107588..107860      LLDLNKKIDVQTGYGRY-----
AX754989_107987..108256      LLDLNRKIDVQTGYSRY-----
DQ184476_107993..108262      LLDLNRKIDVQTGYSRY-----
AY386264_108732..109004      LLDLNRKIDVQTGYSRY-----
                                                   
