# Supplementary material for: Identification of multiple independent horizontal gene transfers into poxviruses using a comparative genomics approach
Source: BMC Evol Biol. 2008 Feb 27;8:67. doi: 10.1186/1471-2148-8-67 (PMC2268676; doi:10.1186/1471-2148-8-67)
Supplement: Additional file 8 — Multiple sequence alignments for all poxvirus families. [file 1471-2148-8-67-S8.gz › Network/Servers/gen153069.gen.tcd.ie/Users/kirsten/poxvirus/aln/166.aln]

CLUSTAL W (1.81) multiple sequence alignment

AF063866_196914..197342      -------MNYKEIFGDVLKTNIIVHTIGADAAFGKGIAYTIKKKYFKMVKYLQSKTPLEI
AF438165_157328..157573      MDEAYYSGNLESVLGYVSDMHTELASI-SQLVISKIETINNDILNNNIVNFIMCRSNLNN
AY009089_155444..155689      MDEAYYSGNLESVLGYVSDMHTELASI-SQLVISKIETINNDILNNDIVNFIMCRSNLNN
DQ011157_154269..154478      ----------------------------------------------------MCRSNLDN
DQ011153_154269..154478      ----------------------------------------------------MCRSNLDN
DQ011156_154739..154948      ----------------------------------------------------MCRSNLDN
Y16780_147225..147713        MDEGYYSGNLESVLGYVSDMHTKLASI-TQLVIAKIETIDNDILNNDIVNFIMCRSNLNN
X69198_146211..146699        MDEGYYSGNLESVLGYVSDMHTKLASI-TQLVIAKIETIDNDILNNDIVNFIMCRSNLNN
X67118_1026..1514            MDEGYYSGNLESVLGYVSDMHTKLASI-TQLVIAKIETIDNDILNNDIVNFIMCRSNLNN
L22579_146810..147298        MDEGYYSGNLESVLGYVSDMHTKLASI-TQLVIAKIETIDNDILNNDIVNFIMCRSNLNN
AF482758_172567..173055      MDEAYYSGNLESVLGYVSDMHTELASK-SQLIIAKIETIDNDILNNDIVNFIMCRSNLDN
AY313848_158281..158769      MDEAYYSGNLESVLGYVSNMHTELVSI-SQLVIAKIETIDNDILNKDIVNFIMCRSNLDN
X94355_172013..172501        MDEAYYSGNLESVLGYVSDMHTELASI-SQLVIAKIETIDNDILNNDIVNFIMCRSNLDN
AY603355_140412..140900      MDEAYYSGNLESVLGYVSDMHTELASI-SQLVIAKIETIDNDILNKDIVNFIMCRSNLDN
DQ377945_160786..161274      MDEAYYSGNLESVLGYVSDMHTELASI-SQLVIAKIETIDNDILNKDIVNFIMCRSNLDN
AY313847_158249..158737      MDEAYYSGNLESVLGYVSDMHTELASI-SQLVIAKIETIDNDILNKDIVNFIMCRSNLDN
U94848_146202..146690        MDEAYYSGNLESVLGYVSDMHTELASI-SQLVIAKIETIDNDILNKDIVNFIMCRSNLDN
AY484669_160277..160765      MDEAYYSGNLESVLGYVSDMHTELASI-SQLVIAKIETIDNDILNKDIVNFIMCRSNLDN
AF095689_155126..155614      MDEAYYSGNLESVLGYVSDMHTELASI-SQLVIAKIETIDNDILNKDIVNFIMCRSNLDN
AY678277_158099..158587      MDEAYYSGNLESVLGYVSDMHTELASI-SQLVIAKIETIDNDILNKDIVNFIMCRSNLDN
M35027_154451..154939        MDEAYYSGNLESVLGYVSDMHTELASI-SQLVIAKIETIDNDILNKDIVNFIMCRSNLDN
AY678275_158101..158589      MDEAYYSGNLESVLGYVSDMHTELASI-SQLVIAKIETIDNDILNKDIVNFIMCRSNLDN
AY678276_157979..158464      MDEAYYSGNLESVLGYVSDMHTELASI-SQLVIAKIETIDNDILNKDIVNFIMCRSNLDN
D11079_13421..13909          MDEAYYSGNLESVLGYVSDMHTELASI-SQLVIAKIETIDNDILNKDIVNFIMCRSNLDN
AY243312_155437..155925      MDEAYYSGNLESVLGYVSDMHTELASI-SQLVIAKIETIDNDILNKDIVNFIMCRSNLDN
                                                                                  ..: *: 

AF063866_196914..197342      P------GVYEYIN------------NDNKIIINLVTKPSSYKKP-TLKQYEDAIELLRE
AF438165_157328..157573      IYLFPRYCIY-------------------------------YYRSRDLSERVD-------
AY009089_155444..155689      IYLFPRYCIY-------------------------------YYRSRDLSERVD-------
DQ011157_154269..154478      PFISFLDTAYTIIDQEIYQNELINSLDDNEIIDCIVNKFMSFYKD-NLENMVDAIITLKY
DQ011153_154269..154478      PFISFLDTAYTIIDQEIYQNELINSLDDNEIIDCIVNKFMSFYKD-NLENMVDAIITLKY
DQ011156_154739..154948      PFISFLDTAYTIIDQEIYQNELINSLDDNEIIDCIVNKFMSFYKD-NLENMVDAIITLKY
Y16780_147225..147713        PFISFLDTVYTIIDQEIYQNELINSLDDNKIIDCIVNKFMSFYKD-NLENIVDAIITLKY
X69198_146211..146699        PFISFLDTVYTIIDQEIYQNELINSLDDNKIIDCIVNKFMSFYKD-NLENIVDAIITLKY
X67118_1026..1514            PFISFLDTVYTIIDQEIYQNELINSLDDNKIIDCIVNKFMSFYKD-NLENIVDAIITLKY
L22579_146810..147298        PFISFLDTVYTIIDQEIYQNELINSLDDNKIIDCIVNKFMSFYKD-NLENIVDAIITLKY
AF482758_172567..173055      PFISFLDTVYTIIDQENYQTELINSLDDNEIIDCIVNKFMSFYKD-NLENIVDAIITLKY
AY313848_158281..158769      PFISFLDTVYTIIDQEIYQTELINSLDDNEIIDCIVNKFMSFYKD-NLENIVDAIITLKY
X94355_172013..172501        PFISFLDTVYTIIDQENYQTELINSLDDNEIIDCIVNKFMSFYKD-NLENIVDAIITLKY
AY603355_140412..140900      PFISFLDTVYTIIDQEIYQTELINSLDDNEIIDCIVNKFMSFYKD-NLENIVDAIITLKY
DQ377945_160786..161274      PFISFLDTVYTIIDQEIYQTELINSLDDNEIIDCIVNKFMSFYKD-NLENIVDAIITLKY
AY313847_158249..158737      PFISFLDTVYTIIDQEIYQTELINSLDDNEIIDCIVNKFMSFYKD-NLENIVDAIITLKY
U94848_146202..146690        PFISFLDTVYTIIDQEIYQTELINSLDDNEIIDCIVNKFMSFYKD-NLENIVDAIITLKY
AY484669_160277..160765      PFISFLDTVYTIIDQEIYQTELINSLDDNEIIDCIVNKFMSFYKD-NLENIVDAIITLKY
AF095689_155126..155614      PFISFLDTVYTIIDQEIYQTELINSLDDNEIIDCIVNKFMSFYKD-NLENIVDAIITLKY
AY678277_158099..158587      PFISFLDTVYTIIDQENYQTELINSLDDNEIIDCIVNKFMSFYKD-NLENIVDAIITLKY
M35027_154451..154939        PFISFLDTVYTIIDQENYQTELINSLDDNEIIDCIVNKFMSFYKD-NLENIVDAIITLKY
AY678275_158101..158589      PFISFLDTVYTIIDQENYQTELINSLDDNEIIDCIVNKFMSFYKD-NLENIVDAIITLKY
AY678276_157979..158464      PFISFLDTVYTIIDQENYQTELINSLDDNEIIDCIVNKFMSFYKD-NLENIVDAIITLKY
D11079_13421..13909          PFISFLDTVYTIIDQENYQTELINSLDDNEIIDCIVNKFMSFYKD-NLENIVDAIITLKY
AY243312_155437..155925      PFISFLDTVYTIIDQENYQTELINSLDDNEIIDCIVNKFMSFYKD-NLENIVDAIITLKY
                                      *                               : .   *.:  *       

AF063866_196914..197342      YCIKNNITTLNMPAIGSGLDGLNWDDVSNIIKEKLCNSNINVNV-YLIH
AF438165_157328..157573      -------------------------------------------------
AY009089_155444..155689      -------------------------------------------------
DQ011157_154269..154478      ---------------------------------------------YN--
DQ011153_154269..154478      ---------------------------------------------YN--
DQ011156_154739..154948      ---------------------------------------------YN--
Y16780_147225..147713        IMNNPDFKTTYAEVLGSRIADI---DIKQVIRENILQLSNDIRERYL--
X69198_146211..146699        IMNNPDFKTTYAEVLGSRIADI---DIKQVIRENILQLSNDIRERYL--
X67118_1026..1514            IMNNPDFKTTYAEVLGSRIADI---DIKQVIRENILQLSNDIRERYL--
L22579_146810..147298        IMNNPDFKTTYAEVLGSRIADI---DIKQVIRENILQLSNDIRERYL--
AF482758_172567..173055      IMNNPDFKTTYAEVLGSRIADI---DIKQVIRKNILQLSDDIRERYL--
AY313848_158281..158769      IMNNPDFKTTYAEVLGSRIADI---DIKQVIRENILQLSNNIRERYL--
X94355_172013..172501        IMNNPDFKTTYAEVLCSRIADI---DIKQVIRKNILQLSNDIRERYL--
AY603355_140412..140900      IMNNPDFKTTYAEVLGSRIADI---DIKQVIRENILQLSNNIRERYL--
DQ377945_160786..161274      IMNNPDFKTTYAEVLGSRIADI---DIKQVIRENILQLSNNIRERYL--
AY313847_158249..158737      IMNNPDFKTTYAEVLGSRIADI---DIKQVIRENILQLSNNIRERYL--
U94848_146202..146690        IMNNPDFKTTYAEVLGSRIADI---DIKQVIRENILQLSNNIRERYL--
AY484669_160277..160765      IMNNPDFKTTYAEVLGSRIADI---DIKQVIRENILQLSNDIRERYL--
AF095689_155126..155614      IMNNPDFKTTYAEVLGSRIADI---DIKQVIRENILQLSNDIRERYL--
AY678277_158099..158587      IMNNPDFKTTYAEVLGSRIADI---DIKQVIRKNILQLSNDIRERYL--
M35027_154451..154939        IMNNPDFKTTYAEVLGSRIADI---DIKQVIRKNILQLSNDIRERYL--
AY678275_158101..158589      IMNNPDFKTTYAEVLGSRIADI---DIKQVIRKNILQLSNDIRERYL--
AY678276_157979..158464      IMNNPDFKTTYAEVLGSRIADI---DIKQVIRKNILQLSNDIRERYL--
D11079_13421..13909          IMNNPDFKTTYAEVLGSRIADI---DIKQVIRENILQLSNDIRERYL--
AY243312_155437..155925      IMNNPDFKTTYAEVLGSRIADI---DIKQVIRENILQLSNDIRERYL--
                                                                              
