# Supplementary material for: Identification of multiple independent horizontal gene transfers into poxviruses using a comparative genomics approach
Source: BMC Evol Biol. 2008 Feb 27;8:67. doi: 10.1186/1471-2148-8-67 (PMC2268676; doi:10.1186/1471-2148-8-67)
Supplement: Additional file 8 — Multiple sequence alignments for all poxvirus families. [file 1471-2148-8-67-S8.gz › Network/Servers/gen153069.gen.tcd.ie/Users/kirsten/poxvirus/aln/167.aln]

CLUSTAL W (1.81) multiple sequence alignment

AF482758_168468..168713      MLLEMDKIKITVDSKIGNVVTISYNLEKITIDVTPKKKKEKEVLV-QVINADEAKDVKEE
M72474_1503..1739            MLLEMDKIKITVDSKIGNVVTISYNLEKITIDVTPKKKKEKDVLLAQSVAVEEAKDVKVE
D11079_9343..9579            MLLEMDKIKITVDSKIGNVVTISYNLEKITIDVTPKKKKEKDVLLAQSVAVEEAKDVKVE
AY678277_154024..154260      MLLEMDKIKITVDSKIGNVVTISYNLEKITIDVTPKKKKEKDVLLAQSVAVEEAKDVKVE
AY484669_156186..156422      MLLEMDKIKITVDSKIGNVVTISYNLEKITIDVTPKKKKEKDVLLAQSVAVEEAKDVKVE
AY243312_151359..151595      MLLEMDKIKITVDSKIGNVVTISYNLEKITIDVTPKKKKEKDVLLAQSVAVEEAKDVKVE
AY603355_136411..136647      MLLEMDKIKITVDSKIGNVVTISYNLEKITIDVTPKKKKEKDVLLAQSVAVEEAKDVKVE
DQ377945_156714..156950      MLLEMDKIKITVDSKIGNVVTISYNLEKITIDVTPKKKKEKDVLLAQSVAVEEAKDVKVE
X94355_167909..168145        MLLEMDKIKITVDSKIGNVVTISYNLEKITIDVTPKKKKEKDVLLAQSVAVEEAKDVKVE
AY313848_154208..154444      MLLEMDKIKITVDSKIGNVVTISYNLEKITIDVTPKKKKEKDVLLAQSVAVEEAKDVKVE
AY678275_154025..154261      MLLEMDKIKITVDSKIGNVVTISYNLEKITIDVTPKKKKEKDVLLAQSVAVEEAKDVKVE
U94848_142201..142437        MLLEMDKIKITVDSKIGNVVTISYNLEKITIDVTPKKKKEKDVLLAQSVAVEEAKDVKVE
AY678276_153901..154134      MLLEMDKIKITVDSKIGNVVTISYNLEKITIDVTPKKKKEKDVLLAQSVAVEEAKDVKVE
AF438165_153248..153484      MLLEMDKIKITVDSKISNVVTISYNLEKITIDVTPKKKKEKDVLLAQSVAVEEAKDVKVE
AY009089_151364..151600      MLLEMDKIKITVDSKISNVVTISYNLEKITIDVTPKKKKEKDVLLAQSVAVEEAKDVKVE
DQ011155_150017..150241      ----MDKIKITIDSKIGNVVTISYNLEKITIDITPKKKKEKDVLLAQSVAVEEAKDVKVE
DQ011157_150031..150255      ----MDKIKITIDSKIGNVVTISYNLEKITIDVAPKKKKEKDVLLAQSVAVEEAKDVKVE
AY741551_150010..150234      ----MDKIKITIDSKIGNVVTISYNLEKITIDVAPKKKKEKDVLLAQSVAVEEAKDVKVE
DQ011153_150031..150255      ----MDKIKITIDSKIGNVVTISYNLEKITIDVAPKKKKEKDVLLAQSVAVEEAKDVKVE
AY753185_150208..150432      ----MDKIKITIDSKIGNVVTISYNLEKITIDVAPKKKKEKDVLLAQSVAVEEAKDVKVE
AY603973_149953..150177      ----MDKIKITIDSKIGNVVTISYNLEKITIDVAPKKKKEKDVLLAQSVAVEEAKDVKVE
DQ011156_150455..150679      ----MDKIKITIDSKIGNVVTISYNLEKITIDVAPKKKKEKDVLLAQSVAVEEAKDVKVE
AF380138_149894..150118      ----MDKIKITIDSKIGNVVTISYNLEKITIDVTPKKKKEKDVLLAQSVAVEEAKDVKVE
DQ011154_150052..150276      ----MDKIKITIDSKIGNVVTISYNLEKITIDVTPKKKKEKDVLLAQSVAVEEAKDVKVE
                                 *******:****.***************::*******:**: * : .:****** *

AF482758_168468..168713      EKNIIDITDDDGMDVESSVIYE
M72474_1503..1739            EKNIIDIEDDDDMDVESA----
D11079_9343..9579            EKNIIDIEDDDDMDVESA----
AY678277_154024..154260      EKNIIDIEDDDDMDVESA----
AY484669_156186..156422      EKNIIDIEDDDDMDVESA----
AY243312_151359..151595      EKNIIDIEDDDDMDVESA----
AY603355_136411..136647      EKNIIDIEDDDDMDVESA----
DQ377945_156714..156950      EKNIIDIEDDDDMDVESA----
X94355_167909..168145        EKNIIDIEDDDDMDVESA----
AY313848_154208..154444      EKNIIDIEDDDDMDVESA----
AY678275_154025..154261      EKNIIDIEDDDDMDVESA----
U94848_142201..142437        EKNIIDIEDDDDMDVESA----
AY678276_153901..154134      EKNIIDIEDDDDMDVESA----
AF438165_153248..153484      EKNIIDIEDDDDMDVESA----
AY009089_151364..151600      EKNIIDIEDDDDMDVESA----
DQ011155_150017..150241      EKNIIDIEDDDDMDIENT----
DQ011157_150031..150255      EKNIIDIEDDDDMDIENT----
AY741551_150010..150234      EKNIIDIEDDDDMDIENT----
DQ011153_150031..150255      EKNIIDIEDDDDMDIENT----
AY753185_150208..150432      EKNIIDIEDDDDMDIENT----
AY603973_149953..150177      EKNIIDIEDDDDMDIENT----
DQ011156_150455..150679      EKNIIDIEDDDDMDIENT----
AF380138_149894..150118      EKNIIDIEDDDDMDIENT----
DQ011154_150052..150276      EKNIIDIEDDDDMDIENT----
                             ******* ***.**:*.:    
