# Supplementary material for: Identification of multiple independent horizontal gene transfers into poxviruses using a comparative genomics approach
Source: BMC Evol Biol. 2008 Feb 27;8:67. doi: 10.1186/1471-2148-8-67 (PMC2268676; doi:10.1186/1471-2148-8-67)
Supplement: Additional file 8 — Multiple sequence alignments for all poxvirus families. [file 1471-2148-8-67-S8.gz › Network/Servers/gen153069.gen.tcd.ie/Users/kirsten/poxvirus/aln/168.aln]

CLUSTAL W (1.81) multiple sequence alignment

AF542070_314..772            MK-LITTLQFAVALLICMYNLPECFSGSTGGSSSGGSSSASSLSSWLDTSEKSSCKPRDT
CQ858320_312..758            MK-LTATLQVVVALLICMYNLPECVSQS--------NDSPPSTNDWMRTLDKSGCKPRDT
S67522_312..758              MK-LTATLQVVVALLICMYNLPECVSQS--------NDSPPSTNDWMRTLDKSGCKPRDT
CS172371_312..758            MK-LTATLQVVVALLICMYNLPECVSQS--------NDSPPSTNDWMRTLDKSGCKPRDT
AX234470_312..758            MK-LTATLQVVVALLICMYNLPECVSQS--------NDSPPSTNDWMRTLDKSGCKPRDT
AX015798_1..447              MK-LTATLQVVVALLICMYNLPECVSQS--------NDSPPSTNDWMRTLDKSGCKPRDT
AY386264_134777..135226      MK-LTATIQVVVALLICMYNLPKCVSQD--------NDSPPSTNDWVRTLDKSGCRPRDT
AY236150_6..416              MRLLVCIL-----VVVCLH--QHLL------------NADSSTKKWPEVLEGSKCKPRPT
AY386263_133697..134110      MKLLVGIL-----VAVCLH--QYLL------------NADSSTKRWSEVLKGSECRPRPI
DQ012965_13..414             MKLLVCIL-----VVVCLH--QHLL------------NADSSTKKWPEVLKGSECRPRPI
DQ012964_13..414             MKLLVCIL-----VVVCLH--QHLL------------NADSSTKKWPEVLKGSECRPRPI
AX754989_133972..134373      MKLLVGIL-----VAVCLH--QYLL------------NADSNTKGWSEVLKGSECKPRPI
DQ184476_133976..134377      MKLLVGIL-----VAVCLH--QYLL------------NADSNTKGWSEVLKGSECKPRPI
S67520_272..673              MKLLVGIL-----VAVCLH--QYLL------------NADSNTKGWSEVLKGSECKPRPI
AX015796_1..402              MKLLVGIL-----VAVCLH--QYLL------------NADSNTKGWSEVLKGSECKPRPI
AF106020_1..399              MKFLVGIL-----VAVCLH--QYLL------------NADS-TKTWSEVFENSGCKPRPM
AX234500_1..399              MKFLVGIL-----VAVCLH--QYLL------------NADS-TKTWSEVFENSGCKPRPM
CS172375_1..399              MKFLVGIL-----VAVCLH--QYLL------------NADS-TKTWSEVFENSGCKPRPM
AX015800_1..399              MKFLVGIL-----VAVCLH--QYLL------------NADS-TKTWSEVFENSGCKPRPM
CQ858330_1..399              MKFLVGIL-----VAVCLH--QYLL------------NADS-TKTWSEVFENSGCKPRPM
AY186732_7915..8313          MKFLVGIL-----VAVCLH--QYLL------------NADS-TKTWSEVFENSGCKPRPM
DQ012966_13..411             MKLLVCIL-----VVVCLH--QHFV------------NADS-TKTWFEVFENSGCKPRPM
AY513237_1..474              MKCLIVCMQWSLALLLCLQCVKWMQAAP-----ATSNNDNSRVTPWTEVYGNSHCRPMPT
AY386265_4904..5362          MKCLIVCMQWSLALLLCLQCVKWMQAAP------TSSNGNHEVEKWSDVYDNSRCQPMKT
                             *. *   :     : :*:                   .       *  .   * *.*   

AF542070_314..772            VVQLISEYPGDVEQRYNPRCVTVRRCGGCCNDESQICTAIETANVTVTVMLT----GV--
CQ858320_312..758            VVYLGEEYPESTNLQYNPRCVTVKRCSGCCNGDGQICTAVETRNTTVTVSVT----GVSS
S67522_312..758              VVYLGEEYPESTNLQYNPRCVTVKRCSGCCNGDGQICTAVETRNTTVTVSVT----GVSS
CS172371_312..758            VVYLGEEYPESTNLQYNPRCVTVKRCSGCCNGDGQICTAVETRNTTVTVSVT----GVSS
AX234470_312..758            VVYLGEEYPESTNLQYNPRCVTVKRCSGCCNGDGQICTAVETRNTTVTVSVT----GVSS
AX015798_1..447              VVYLGEEYPESTNLQYNPRCVTVKRCSGCCNGDGQICTAVETRNTTVTVSVT----GVSS
AY386264_134777..135226      VVYLGDEYPENTNLQYNPRCVTVKRCSGCCNGEGQICTAVETRNTTVVVSVT----SVSS
AY236150_6..416              VLSVNGEHPELTSQRFNPPCVTLMRCGGCCNDESLECVPTEEANVTMEFMGV--------
AY386263_133697..134110      VVPVSETHPELTSQRFNPPCVTLMRCGGCCNDESLECVPTEEANVTMEFMGV--------
DQ012965_13..414             VVPVSETHPELTSQRFNPPCVTLMRCGGCCNDESLECVPTEEVNVTMELL----------
DQ012964_13..414             VVPVSETHPELTSQRFNPPCVTLMRCGGCCNDESLECVPTEEVNVTMELL----------
AX754989_133972..134373      VVPVSETHPELTSQRFNPPCVTLMRCGGCCNDESLECVPTEEVNVTMELL----------
DQ184476_133976..134377      VVPVSETHPELTSQRFNPPCVTLMRCGGCCNDESLECVPTEEVNVTMELL----------
S67520_272..673              VVPVSETHPELTSQRFNPPCVTLMRCGGCCNDESLECVPTEEVNVSMELL----------
AX015796_1..402              VVPVSETHPELTSQRFNPPCVTLMRCGGCCNDESLECVPTEEVNVSMELL----------
AF106020_1..399              VFRVHDEHPELTSQRFNPPCVTLMRCGGCCNDESLECVPTEEANVTMQLM----------
AX234500_1..399              VFRVHDEHPELTSQRFNPPCVTLMRCGGCCNDESLECVPTEEANVTMQLM----------
CS172375_1..399              VFRVHDEHPELTSQRFNPPCVTLMRCGGCCNDESLECVPTEEANVTMQLM----------
AX015800_1..399              VFRVHDEHPELTSQRFNPPCVTLMRCGGCCNDESLECVPTEEANVTMQLM----------
CQ858330_1..399              VFRVHDEHPELTSQRFNPPCVTLMRCGGCCNDESLECVPTEEANVTMQLM----------
AY186732_7915..8313          VFRVHDEHPELTSQRFNPPCVTLMRCGGCCNDESLECVPTEEANVTMQLM----------
DQ012966_13..411             VFRVHDEYPTLTSQRFNPPCVTLMRCGGCCNDESLECVPTEEANVTMQLM----------
AY513237_1..474              TVRVSDEYPNDTSERYNPQCVTLMRCGGCCNDESLECVPTETSNVTMQLMVTSAHNGGSN
AY386265_4904..5362          PVKVSDEYPDNTNDRHSPPCVTLMRCGGCCNDESLECVPTETSNVTMQIMTT----SAYN
                              . :   :*  .. ...* ***: **.****.:.  *.. *  *.:: .           

AF542070_314..772            --SGSTGATS-NFQTISVEEHTKCKCEFQTSPPTTTTTKEPR------
CQ858320_312..758            SSGTNSGVST-NLQRISVTEHTKCDCIGR-TTTTPTTTREPRR-----
S67522_312..758              SSGTNSGVST-NLQRISVTEHTKCDCIGR-TTTTPTTTREPRR-----
CS172371_312..758            SSGTNSGVST-NLQRISVTEHTKCDCIGR-TTTTPTTTREPRR-----
AX234470_312..758            SSGTNSGVST-NLQRISVTEHTKCDCIGR-TTTTPTTTREPRR-----
AX015798_1..447              SSGTNSGVST-NLQRISVTEHTKCDCIGR-TTTTPTTTREPRR-----
AY386264_134777..135226      SSGANSGVSN-NLQRISLTEHTKCDCIGRTTTPPPTTTREPRR-----
AY236150_6..416              --GVSSTGSSVSTQHLEFVEHTKCDCQPR---GGQQTTPPPRRRRRAY
AY386263_133697..134110      --GVSSTGSSVSTQHLEFVEHTKCDCQPR--GGQQTTPTPPRRRRRAY
DQ012965_13..414             --GASGSGSN-GMQRLSFVEHKKCDCKPRFTTTPPTTTRPPRRRR---
DQ012964_13..414             --GASGSGSN-GMQRLSFVEHKKCDCKPRFTTTPPTTTRPPRRRR---
AX754989_133972..134373      --GASGSGSN-GMQRLSFVEHKKCDCRPRFTTTPPTTTRPPRRRR---
DQ184476_133976..134377      --GASGSGSN-GMQRLSFVEHKKCDCRPRFTTTPPTTTRPPRRRR---
S67520_272..673              --GASGSGSN-GMQRLSFVEHKKCDCRPRFTTTPPTTTRPPRRRR---
AX015796_1..402              --GASGSGSN-GMQRLSFVEHKKCDCRPRFTTTPPTTTRPPRRRR---
AF106020_1..399              --GASVSGGN-GMQHLSFVEHKKCDCKPPLTTTPPTTTRPPRRRR---
AX234500_1..399              --GASVSGGN-GMQHLSFVEHKKCDCKPPLTTTPPTTTRPPRRRR---
CS172375_1..399              --GASVSGGN-GMQHLSFVEHKKCDCKPPLTTTPPTTTRPPRRRR---
AX015800_1..399              --GASVSGGN-GMQHLSFVEHKKCDCKPPLTTTPPTTTRPPRRRR---
CQ858330_1..399              --GASVSGGN-GMQHLSFVEHKKCDCKPPLTTTPPTTTRPPRRRR---
AY186732_7915..8313          --GASVSGGN-GMQHLSFVEHKKCDCKPPLTTTPPTTTRPPRRRR---
DQ012966_13..411             --GASVSGGN-GMQHLSFVEHKKCDCKPPLTTTPPTTTRLPRRRR---
AY513237_1..474              DNGSGGGIGS-GMREMSFLQHNKCECKPK-STPPPETTEESHRR----
AY386265_4904..5362          DGGTSGGISS-GMREMSFLQHNKCECRPK-STPPPETTEESHRR----
                               . .    . . . :.. :*.**.*          *.  ..      
