# Supplementary material for: Identification of multiple independent horizontal gene transfers into poxviruses using a comparative genomics approach
Source: BMC Evol Biol. 2008 Feb 27;8:67. doi: 10.1186/1471-2148-8-67 (PMC2268676; doi:10.1186/1471-2148-8-67)
Supplement: Additional file 8 — Multiple sequence alignments for all poxvirus families. [file 1471-2148-8-67-S8.gz › Network/Servers/gen153069.gen.tcd.ie/Users/kirsten/poxvirus/aln/169.aln]

CLUSTAL W (1.81) multiple sequence alignment

AF410153_811..1323           MCALSTCTRNVFSGIWGFVRGIIVYIVKFIGFIIYFLKSFFQLLIDNLARIFMLFIFYVD
AF410153_145132..145644      MCALSTCTRNVFSGIWGFVRGIIVYIVKFIGFIIYFLKSFFQLLIDNLARIFMLFIFYVD
AY077832_148966..149061      ------------------------------------------------------------
AY077832_990..895            ------------------------------------------------------------
AY077833_148935..149030      ------------------------------------------------------------
AY077833_1123..1028          ------------------------------------------------------------
AY077834_148760..148855      ------------------------------------------------------------
AY077834_903..808            ------------------------------------------------------------
AF409137_788..1183           ----------------------------------------------------MLCIFYIA
AF409137_149611..150006      ----------------------------------------------------MLCIFYIA
M28824_251..646              ----------------------------------------------------MLCIFYIA
AF409138_663..1058           ----------------------------------------------------MLCIFYIA
AF409138_149452..149847      ----------------------------------------------------MLCIFYIA
AF325528_784..1179           ----------------------------------------------------MLCIFYIA
AF325528_149595..149990      ----------------------------------------------------MLCIFYIA
AF170722_156552..156929      ----------------------------------------------------MLCVFYLA
AF170722_2929..3306          ----------------------------------------------------MLCVFYLA
AF170726_3349..3690          ----------------------------------------------------MLCVFYLA
AF170726_158084..158425      ----------------------------------------------------MLCVFYLA
AJ012282_355..696            ----------------------------------------------------MLCVFYLA
AY689436_163506..163997      ----------------------------------------------------MLCIFYLS
AY689436_2754..2263          ----------------------------------------------------MLCIFYLS
AY689437_165700..166197      ----------------------------------------------------MLCIFYLS
AY689437_4861..4364          ----------------------------------------------------MLCIFYLS
                                                                                         

AF410153_811..1323           RLLNVIITGIYNMIMFPMKKFIAFLFGNFNPFND-YDIVTKKDDDMMI--------CDVY
AF410153_145132..145644      RLLNVIITGIYNMIMFPMKKFIAFLFGNFNPFND-YDIVTKKDDDMMI--------CDVY
AY077832_148966..149061      --------------MFPIQKALISLFGNINPLDYVLDKDKK-------------------
AY077832_990..895            --------------MFPIQKALISLFGNINPLDYVLDKDKK-------------------
AY077833_148935..149030      --------------MFPIQKALISLFGNINPLDYVLDKDKK-------------------
AY077833_1123..1028          --------------MFPIQKALISLFGNINPLDYVLDKDKK-------------------
AY077834_148760..148855      --------------MFPIQKALISLFGNINPLDYVLDKDKK-------------------
AY077834_903..808            --------------MFPIQKALISLFGNINPLDYVLDKDKK-------------------
AF409137_788..1183           RLCNLIIYSLYSLLMFPMQKLISFMFGNLNPFDSVLDKDEKIQDNINT---------NHK
AF409137_149611..150006      RLCNLIIYSLYSLLMFPMQKLISFMFGNLNPFDSVLDKDEKIQDNINT---------NHK
M28824_251..646              RLCNLIIYSLYSLLMFPMQKLISFMFGNLNPFDSVLDKDEKIQDNINT---------NHK
AF409138_663..1058           RLCNLIIYSLYSLLMFPMQKLISFMFGNLNPFDSVLDKDEKIQDNINT---------NHK
AF409138_149452..149847      RLCNLIIYSLYSLLMFPMQKLISFMFGNLNPFDSVLDKDEKIQDNINT---------NHK
AF325528_784..1179           RLCNLIIYSLYSLLMFPMQKLISFMFGNLNPFDSVLDKDEKIQDNINT---------NHK
AF325528_149595..149990      RLCNLIIYSLYSLLMFPMQKLISFMFGNLNPFDSVLDKDEKIQDNINT---------NHK
AF170722_156552..156929      RLCNLFVYSVYTLLMYPINRLVSFMFGELNPVCE--PNP-KKDDECSV----------IT
AF170722_2929..3306          RLCNLFVYSVYTLLMYPINRLVSFMFGELNPVCE--PNP-KKDDECSV----------IT
AF170726_3349..3690          RLCNLFVYSVYTLLMYPINRLVSFMFGELNPVCE--PDPKKDDDRVVV------------
AF170726_158084..158425      RLCNLFVYSVYTLLMYPINRLVSFMFGELNPVCE--PDPKKDDDRVVV------------
AJ012282_355..696            RLCNLFVYSVYTLLMYPINRLVSFMFGELNPVCE--PDPKKDDDRVVV------------
AY689436_163506..163997      RLCNLIIYSLYSLSMYPMKKLISFMFGELNPFHDVLPDPHKKDDDAEIFPDDEKIYLPIM
AY689436_2754..2263          RLCNLIIYSLYSLSMYPMKKLISFMFGELNPFHDVLPDPHKKDDDAEIFPDDEKIYLPIM
AY689437_165700..166197      RLCNLIIHSLYSLLMYPMKKLISFMFGELNPFHDVLPDPHKKDDDADVFPDDEKVYLPIM
AY689437_4861..4364          RLCNLIIHSLYSLLMYPMKKLISFMFGELNPFHDVLPDPHKKDDDADVFPDDEKVYLPIM
                                           *:*::. :  :**::**.        *                   

AF410153_811..1323           KDKDKDKDKDNNNNDIKSSNKTDMNTYTDP-------------AYDFQRVLNFITIPNPF
AF410153_145132..145644      KDKDKDKDKDNNNNDIKSSNKTDMNTYTDP-------------AYDFQRVLNFITIPNPF
AY077832_148966..149061      ------------------------------------------------------------
AY077832_990..895            ------------------------------------------------------------
AY077833_148935..149030      ------------------------------------------------------------
AY077833_1123..1028          ------------------------------------------------------------
AY077834_148760..148855      ------------------------------------------------------------
AY077834_903..808            ------------------------------------------------------------
AF409137_788..1183           PIESKEINNDLPLTVLDKKDTSDIN------------------IRNDNGVFDFIKIPNPF
AF409137_149611..150006      PIESKEINNDLPLTVLDKKDTSDIN------------------IRNDNGVFDFIKIPNPF
M28824_251..646              PIESKEINNDLPLTVLDKKDTSDIN------------------IRNDNGVFDFIKIPNPF
AF409138_663..1058           PIESKEINNDLPLTVLDKKDTSDIN------------------IRNDNGVFDFIKIPNPF
AF409138_149452..149847      PIESKEINNDLPLTVLDKKDTSDIN------------------IRNDNGVFDFIKIPNPF
AF325528_784..1179           PIESKEINNDLPLTVLDKKDTSDIN------------------IRNDNGVFDFIKIPNPF
AF325528_149595..149990      PIESKEINNDLPLTVLDKKDTSDIN------------------IRNDNGVFDFIKIPNPF
AF170722_156552..156929      PADCSSVP------------KEPLN------------------ANELNGMFDFMKIPNPF
AF170722_2929..3306          PADCSSVP------------KEPLN------------------ANELNGMFDFMKIPNPF
AF170726_3349..3690          PADCPPIP------------KEPLN------------------ANELNGMFDFMKIPNPF
AF170726_158084..158425      PADCPPIP------------KEPLN------------------ANELNGMFDFMKIPNPF
AJ012282_355..696            PADCPPIP------------KEPLN------------------ANELNGMFDFMKIPNPF
AY689436_163506..163997      PPEPNPTPNIKP-KLKEQAEKPPISESNNGAG--VVEKAIKPEEDRFNGVFDFMKMPNPF
AY689436_2754..2263          PPEPNPTPNIKP-KLKEQAEKPPISESNNGAG--VVEKAIKPEEDRFNGVFDFMKMPNPF
AY689437_165700..166197      PPEPSPIPETKP-KLKDQAEKPPVSETNNDANNKAVDKITKPEEDRFNGVFDFMKMPNPF
AY689437_4861..4364          PPEPSPIPETKP-KLKDQAEKPPVSETNNDANNKAVDKITKPEEDRFNGVFDFMKMPNPF
                                                                                         

AF410153_811..1323           RKYTETY-----------KSCSK--------------------
AF410153_145132..145644      RKYTETY-----------KSCSK--------------------
AY077832_148966..149061      ---------------------NPKAM-----------------
AY077832_990..895            ---------------------NPKAM-----------------
AY077833_148935..149030      ---------------------NPKAM-----------------
AY077833_1123..1028          ---------------------NPKAM-----------------
AY077834_148760..148855      ---------------------NPKAM-----------------
AY077834_903..808            ---------------------NPKAM-----------------
AF409137_788..1183           KKHYEYY-------------CNQNTIKEPPRKGLVERMMNMVE
AF409137_149611..150006      KKHYEYY-------------CNQNTIKEPPRKGLVERMMNMVE
M28824_251..646              KKHYEYY-------------CNQNTIKEPPRKGLVERMMNMVE
AF409138_663..1058           KKHYEYY-------------CNQNTIKEPPRKGLVERMMNMVE
AF409138_149452..149847      KKHYEYY-------------CNQNTIKEPPRKGLVERMMNMVE
AF325528_784..1179           KKHYEYY-------------CNQNTIKEPPRKGLVERMMNMVE
AF325528_149595..149990      KKHYEYY-------------CNQNTIKEPPRKGLVERMMNMVE
AF170722_156552..156929      KRY--DCNNNNNNNNNNNNNNNRQPVSYPSKKGFFD-MIETLE
AF170722_2929..3306          KRY--DCNNNNNNNNNNNNNNNRQPVSYPSKKGFFD-MIETLE
AF170726_3349..3690          KRY--EC-----------NNNTKQPSSYPLKKGFFD-MMETLE
AF170726_158084..158425      KRY--EC-----------NNNTKQPSSYPLKKGFFD-MMETLE
AJ012282_355..696            KRY--EC-----------NNNTKQPSSYPLKKGFFD-MMETLE
AY689436_163506..163997      KRYYEYC----YPYPYKKAKTQPKKVEEKIEKSFLEKMVEMVE
AY689436_2754..2263          KRYYEYC----YPYPYKKAKTQPKKVEEKIEKSFLEKMVEMVE
AY689437_165700..166197      KRYYEYC----YPYPYKKAKSQPKRVEEKNEKSFLEKMVEMVE
AY689437_4861..4364          KRYYEYC----YPYPYKKAKSQPKRVEEKNEKSFLEKMVEMVE
                                                                        
