# Supplementary material for: Identification of multiple independent horizontal gene transfers into poxviruses using a comparative genomics approach
Source: BMC Evol Biol. 2008 Feb 27;8:67. doi: 10.1186/1471-2148-8-67 (PMC2268676; doi:10.1186/1471-2148-8-67)
Supplement: Additional file 8 — Multiple sequence alignments for all poxvirus families. [file 1471-2148-8-67-S8.gz › Network/Servers/gen153069.gen.tcd.ie/Users/kirsten/poxvirus/aln/17.aln]

CLUSTAL W (1.81) multiple sequence alignment

AY077832_132794..133471      --MKNIHMLLILLC--NRVYSFC-------------------------------------
AY077833_132796..133473      --MKNIHMLLILLC--NRVYSFC-------------------------------------
AY077834_132594..133271      --MKNIHMLLILLC--NRVYSFC-------------------------------------
AY077835_132499..133173      --MKNIHMLLILL-----------------------------------------------
AY077836_132563..133237      --MKNIHMLLILL-----------------------------------------------
AF409138_133145..133822      --MKNIHMLLILL-----------------------------------------------
AF409137_133347..134021      --MKNIHMLLILL-----------------------------------------------
AF325528_133336..134013      --MKNIHMLLILL-----------------------------------------------
AY386371_125037..125843      MNINMIKLIIILSV----FSKTCAVCTFNKKDAEYSNVIS--YEDRTYKDNEKLNYECAY
AJ293568_134840..135643      -MINLTKIIILLFI--SKTWCICVFNK---NDAKYSNVDS--YENKVYEENENLEYKCNN
AF170722_137878..138777      -MYDTLLTVYVASLLQAYVVADCKND-------FKSNFQA-VNRKHTYNHNEVTELRCTP
AF170726_139411..140313      -MRATLWTVYVASLLQSYVLADCKND-------FKSNVQA-VNKKQTYKQDEVTELQCVP
AF410153_133451..134149      ---MLLSLFILMYYMPNVIYCSCDI-----------------------------------
AY689436_146642..147526      --MKIILYL-FIGV----------------------------------------------
AY689437_149713..150597      --MKIILYL-FIGV----------------------------------------------
AF482758_185510..186463      --MKTISVVTLLCVLPAVVYSTCTVPT------MNNAKLT--STETSFNDKQKVTFTCDS
X65519_1..954                --MKTISVVTLLCVLPAVVYSTCTVPT------MNNAKLT--STETSFNDKQKVTFTCDS
Y16780_158246..159199        --MKTISVVTLLCVLPAVVYSTCTVPT------MNNAKLT--STETSFNDKQKVTFTCDS
U18341_2821..3774            --MKTISVVTLLCVLPAVVYSTCTVPT------MNNAKLT--STETSFNDKQKVTFTCDS
X69198_157183..158136        --MKTISVVTLLCVLPAVVYSTCTVPT------MNNAKLT--STETSFNDKQKVTFTCDS
U18339_2822..3775            --MKTISVVTLLCVLPAVVYSTCTVPT------MNNAKLT--STETSFNDKQKVTFTCDS
X72086_2833..3786            --MKTISVVTLLCVLPAVVYSTCTVPT------MNNAKLT--STETSFNDKQKVTFTCDS
L22579_157214..158167        --MKTISVVTLLCVLPAVVYSTCTVPT------MNNAKLT--STETSFNDKQKVTFTCDS
AF438165_169561..170514      --MKTISVVTLLCVLPAVVYSTCTVPT------MNNAKLT--STETSFNDKQKVTFTCDS
AY009089_167683..168636      --MKTISVVTLLCVLPAVVYSTCTVPT------MNNAKLT--STETSFNDKQKVTFTCDS
AF012825_176774..177727      --MKTISVVTLLCVLPAVVYSTCTVPT------MNNAKLT--STETSFNDKHKVTFTCDQ
M35027_167383..168336        --MKTISVVTLLCVLPAVVYSTCTVPT------MNNAKLT--STETSFNNNQKVTFTCDQ
AY484669_173253..174206      --MKTISVVTLLCVLPAVVYSTCTVPT------MNNAKLT--STETSFNNNQKVTFTCDQ
A22016_134..1087             --MKTISVVTLLCVLPAVVYSTCTVPT------MNNAKLT--STETSFNDKQKVTFTCDQ
D11079_26358..27311          --MKTISVVTLLCVLPAVVYSTCTVPT------MNNAKLT--STETSFNDKQKVTFTCDQ
AY243312_168374..169327      --MKTISVVTLLCVLPAVVYSTCTVPT------MNNAKLT--STETSFNDKQKVTFTCDQ
AF095689_168067..169020      --MKTISVVTLLCVLPAVVYSTCTVPT------MNNAKLT--STETSFNDKQKVTFTCDQ
DQ011157_167059..168012      --MKTISVVTLLCVLPAVVYSTCTVPT------MNNAKLT--STETSFNDKQKVTFTCDS
DQ011153_167059..168012      --MKTISVVTLLCVLPAVVYSTCTVPT------MNNAKLT--STETSFNDKQKVTFTCDS
AF380138_164845..165798      --MKTISVVTLLCVLPAVVYSTCTVPT------MNNAKLT--STETSFNDKQKVTFTCDS
AY753185_167253..168206      --MKTISVVTLLCVLPAVVYSTCTVPT------MNNAKLT--STETSFNDKQKVTFTCDS
DQ011155_164835..165788      --MKTISVVTLLCVLPAVVYSTCTVPT------MNNAKLT--STETSFNDKQKVTFTCDS
AY603973_166990..167943      --MKTISVVTLLCVLPAVVYSTCTVPT------MNNAKLT--STETSFNDKQKVTFTCDS
DQ011154_164893..165846      --MKTISVVTLLCVLPAVVYSTCTVPT------MNNAKLT--STETSFNDKQKVTFTCDS
DQ011156_167518..168471      --MKTISVVTLLCVLPAVVYSTCTVPT------MNNAKLT--STETSFNDKQKVTFTCDS
AY160189_1..954              --MKTISVVTLLCVLPAVVYSTCTVPT------MNNAKLT--STETSFNDKQKVTFTCDS
AY741551_167024..167977      --MKTISVVTLLCVLPAVVYSTCTVPT------MNNAKLT--STETSFNDKQKVTFTCDS
DQ358241_1..954              --MKTISVVTLLCVLPAVVYSTCTVPT------MNNAKLT--STETSFNNNQKVTFTCDQ
DQ358242_1..954              --MKTISVVTLLCVLPAVVYSTCTVPT------MNNAKLT--STETSFNNNQKVTFTCDQ
AY313847_171165..172118      --MKTISVVTLLCVLPAVVYSTCTVPT------MNNAKLT--STETSFNNNQKVTFTCDQ
DQ377945_173694..174647      --MKTISVVTLLCVLPAVVYSTCTVPT------MNNAKLT--STETSFNNNQKVTFTCDQ
DQ358243_1..954              --MKTISVVTLLCVLPAVVYSTCTVPT------MNNAKLT--STETSFNNNQKVTFICDQ
DQ358240_1..954              --MKTISVVTLLCVLPAVVYSTCTVPT------MNNAKLT--STETSFNNNQKVTFTCDQ
AY603355_149634..150587      --MKTISVVTLLCVLPAVVYSTCTVPT------MNNAKLT--STETSFNNNQKVTFTCDQ
DQ358239_1..954              --MKTISVVTLLCVLPAVVYSTCTVPT------MNNAKLT--STETSFNNNQKVTFTCDQ
U94848_155424..156377        --MKTISVVTLLCVLPAVVYSTCTVPT------MNNAKLT--STETSFNNNQKVTFTCDQ
AY160185_1..954              --MKTISVVTLLCVLPAVVYSTCTVPT------MNNAKLT--STETSFNDKQKVTFTCDQ
AB191190_47..1000            --MKTISVVTLLCVLPAVVYSTCTVPT------MNNAKLT--STETSFNDKQKVTFTCDQ
AB191251_61..1014            --MKTISVVTLLCVLPAVVYSTCTVPT------MNNAKLT--STETSFNDKQKVTFTCDQ
AY678276_170916..171866      --MKTISVVTLLCVLPAVVYSTCTVPT------MNNAKLT--STETSFNDKQKVTFTCDQ
AY678275_171293..171958      ------------------------------------------------------------
AY678277_171004..171957      --MKTISVVTLLCVLPAVVYSTCTVPT------MNNAKLT--STETSFNDKQKVTFTCDQ
M55434_206..1159             --MKTISVVTLLCVLPAVVYSTCTVPT------MNNAKLT--STETSFNDKQKVTFTCDQ
M55433_207..1160             --MKTISVVTLLCVLPAVVYSTCTVPT------MNNAKLT--STETSFNDKQKVTFTCDQ
AY313848_171191..172144      --MKTISVVTLLCVLPAVVYSTCTVPT------MNNAKLT--STETSFNDKQKVTFTCDQ
X94355_184991..185944        --MKTISVVTLLCVLPAVVYSTCTVPT------MNNAKLT--STETSFNDKQKVTFTCDQ
M55435_206..484              --MKTISVVTLLCVLPAVVYSTCTVPT------MNNAKLT--STETSFNDKQKVTFTCDQ
AJ574812_26..814             MKVESVTFLTLLGI--GCVLSCCTIPSRPINMKFKNNVGT----DDTYKVGDTIEYVCLP
AJ574810_26..814             MKVESVTFLTLLGI--GCVLSCCTIPSRPINMKFKNNVGT----DDTYKVGDTIEYVCLP
AJ574809_26..814             MKVESVTFLTLLGI--GCVLSCCTIPSRPINMKFKNNVGT----DDTYKVGDTIEYVCLP
AJ574808_26..814             MKVESVTFLTLLGI--GCVLSCCTIPSRPINMKFKNNVGT----DDTYKVGDTIEYVCLP
AF012825_26776..27564        MKVESVTFLTLLGI--GCVLSCCTIPSRPINMKFKNNVGT----DDTYKVGDTIEYVCLP
AJ574807_50..838             MKVESVTFLTLLGI--GCVLSCCTIPSRPINMKFKNNVGT----DDTYKVGDTIEYVCLP
AJ574813_26..808             MKVESVTFLTLLGI--GCVLSCCTIPSRPINMKFKNNVGT----DDTYKVGDTIEYVCLP
AF482758_35125..35916        MKVESVTFLTLLGI--GCVLSCCTIPSRPINMKFKNSVGT--DANANYNIGDTIEYLCLP
AF346404_27..677             MKVESVTFLTLLGI--GCVLSYCTIPSRPINMKFKNSVET----DANYNIGDTIEYLCLP
AF380138_19060..19710        MKVESVTFLTLLGI--GCVLSYCTIPSRPINMKFKNSVET----DANYNIGDTIEYLCLP
AF346405_27..677             MKVESVTFLTLLGI--GCVLSYCTIPSRPINMKFKNSVET----DANYNIGDTIEYLCLP
AY548959_67..717             MKVESVTFLTLLGI--GCVLSYCTIPSRPINMKFKNSVET----DANYNIGDTIEYLCLP
AY743598_13560..14210        MKVESVTFLTLLGI--GCVLSYCTIPSRPINMKFKNSVET----DANYNIGDTIEYLCLP
DQ011155_19184..19834        MKVESVTFLTLLGI--GCVLSYCTIPSRPINMKFKNSVET----DANYNIGDTIEYLCLP
DQ011154_19203..19853        MKVESVTFLTLLGI--GCVLSYCTIPSRPINMKFKNSVET----DANYNIGDTIEYLCLP
AY548958_67..717             MKVESVTFLTLLGI--GCVLSYCTIPSRPINMKFKNSVET----DANYNIGDTIEYLCLP
AF346406_168..818            MKVESVTFLTLLGI--GCVLSYCTIPSRPINMKFKNSVET----DANYNIGDTIEYLCLP
AY548960_67..717             MKVESVTFLTLLGI--GCVLSYCTIPSRPINMKFKNSVET----DANYNIGDTIEYLCLP
X69198_11600..12391          MKVERVTFLTLLGI--GCVLSCCTIPSRPINMTFKNSVET--DANANYNIGDTIEYLCLP
U18337_11648..12439          MKVERVTFLTLLGI--GCVLSCCTIPSRPINMKFKNSVET--DANANYNIGDTIEYLCLP
L22579_12297..13088          MKVERVTFLTLLGI--GCVLSCCTIPSRPINMKFKNSVET--DANANYNIGDTIEYLCLP
U18340_11859..12650          MKVERVTFLTLLGI--GCVLSCCTIPSRPINMKFKNSVET--DANANYNIGDTIEYLCLP
Y16780_12452..13243          MKVERVTFLTLLGI--GCVLSCCTIPSRPINMKFKNSVET--DANANYNIGDTIEYLCLP
U18338_12452..13243          MKVERVTFLTLLGI--GCVLSCCTIPSRPINMKFKNSVET--DANANYNIGDTIEYLCLP
X94355_34788..35567          MKVESVTFLTLLGI--GCVLSCCPIPSRPITMKFKGTVDS------HYNIGDTIEYLCLP
AF438165_21474..22271        MKVESVTFLTLLGI--VCVLSCCTIPSRPINMKFKNSVETYANTNTNYNIGDTIEYLCLP
AY009089_19786..20583        MKVESVTFLTLLGI--VCVLSCCTIPSRPINMKFKNSVETYANTNTNYNIGDTIEYLCLP
AY484669_23317..24108        MKVESVTFLTLLGI--GCVLSCCTIPSRPINMKFKNSVET--DANANYNIGDTIEYLCLP
AJ574811_26..817             MKVESVTFLTLLGI--GCVLSCCTIPSRPINMKFKNSVET--DANANYNIGDTIEYLCLP
DQ377945_24171..24956        MKVESVTFLTLLGI--GCVLSYCPIPSRPINMKFKNSVET----NANYNIGDTIEYLCLP
AY313847_21614..22405        MKVESVTFLTLLGI--GCVLSCCTIPSRPINMKFKNSVET--DANANYNIGDTIEYLCLP
AY313848_21643..22428        MKVESVTFLTLLGI--GCVLSCCTIPSRPINMKFKNSVET----NANYNIGDTIEYLCLP
M22812_9538..10329           MKVESVTFLTLLGI--GCVLSCCTIPSRPINMKFKNSVET--DANANYNIGDTIEYLCLP
M35027_21760..22551          MKVESVTFLTLLGI--GCVLSCCTIPSRPINMKFKNSVET--DANANYNIGDTIEYLCLP
AY243312_18677..19468        MKVESVTFLTLLGI--GCVLSCCTIPSRPINMKFKNSVET--DANANYNIGDTIEYLCLP
X13166_52..840               MKVESVTFLTLLGI--GCVLSCCTIPSRPINMKFKNSVET--DANANYNIGDTIEYLCLP
AF095689_18219..19010        MKVESVTFLTLLGI--GCVLSCCTIPSRPINMKFKNSVET--DANANYNIGDTIEYLCLP
AY678276_22000..21212        MKVESVTFLTLLGI--GCVLSCCTIPSRPINMKFKNSVET--DANANYNIGDTIEYLCLP
AY678277_21276..22067        MKVESVTFLTLLGI--GCVLSCCTIPSRPINMKFKNSVET--DANANYNIGDTIEYLCLP
AY678275_21276..22067        MKVESVTFLTLLGI--GCVLSCCTIPSRPINMKFKNSVET--DANANYNIGDTIEYLCLP
                                                                                         

AY077832_132794..133471      --------------------DYLNKC--------------------------------CY
AY077833_132796..133473      --------------------DYLNKC--------------------------------CY
AY077834_132594..133271      --------------------DYLNKC--------------------------------CY
AY077835_132499..133173      -------------C------------------------NKVYS-----------------
AY077836_132563..133237      -------------C------------------------NKVYS-----------------
AF409138_133145..133822      -------------C------------------------NKVYS-----------------
AF409137_133347..134021      -------------C------------------------NKVYS-----------------
AF325528_133336..134013      -------------C------------------------NKVYS-----------------
AY386371_125037..125843      GF-----NSVFVIC-NNGSWSTKNMCIGKRN-----------------------------
AJ293568_134840..135643      NFDK-----VFVTC-NNGSWSTKNMCIGKNN-----------------------------
AF170722_137878..138777      GYQKKVNVTVYATCGKNNTWSIHNEH----------------------------------
AF170726_139411..140313      GYQKKSNVTISATCGKDNTWRISNEY----------------------------------
AF410153_133451..134149      ------------------------------------------------------------
AY689436_146642..147526      -------------C-------YVHGVKSIYCDKPDDISNGFITELMEKYEVGKLIEYTCN
AY689437_149713..150597      -------------C-------YVHGVKSMYCDKPDDISNGFITELMEKYEIGKLIEYTCN
AF482758_185510..186463      GYYSLDPNAV---C-ETDKWTYENPC-KKMC-TVSDYVSELYD--KPLYEVNSTITLTCK
X65519_1..954                GYYSLDPNAV---C-ETDKWKYENPC-KKMC-TVSDYVSELYN--KPLYEVNAIITLICK
Y16780_158246..159199        GYYSLDPNAV---C-ETDKWKYENPC-KKMC-TVSDYVSELYN--KPLYEVNAIITLICK
U18341_2821..3774            GYYSLDPNAV---C-ETDKWKYENPC-KKMC-TVSDYVSELYN--KPLYEVNAIITLICK
X69198_157183..158136        GYYSLDPNAV---C-ETDKWKYENPC-KKMC-TVSDYVSELYN--KPLYEVNAIITLICK
U18339_2822..3775            GYYSLDPNAV---C-ETDKWKYENPC-KKMC-TVSDYVSELYN--KPLYEVNAIITLICK
X72086_2833..3786            GYYSLDPNAV---C-ETDKWKYENPC-KKMC-TVSDYVSELYN--KPLYEVNAIITLICK
L22579_157214..158167        GYYSLDPNAV---C-ETDKWKYENPC-KKMC-TVSDYVSELYN--KPLYEVNAIITLICK
AF438165_169561..170514      GYYSLDPNAV---C-ETDKWKYENPC-KKMC-TVSDYVSELYD--KPLYEVNATITLICK
AY009089_167683..168636      GYYSLDPNAV---C-ETDKWKYENPC-KKMC-TVSDYVSELYD--KPLYEVNATITLICK
AF012825_176774..177727      GYHSLDPNAV---C-ETDKWKYENPC-KKMC-TVSDYVSELYD--KPLYEVNSTMTLRCN
M35027_167383..168336        GYHSSDPNAV---C-ETDKWKYENPC-KKMC-TVSDYISELYN--KPLYEVNSTMTLSCN
AY484669_173253..174206      GYHSSDPNAV---C-ETDKWKYENPC-KKMC-TVSDYISELYN--KPLYEVNSTMTLSCN
A22016_134..1087             GYHSSDPNAV---C-ETDKWKYENPC-KKMC-TVSDYISELYN--KPLYEVNSTMTLSCN
D11079_26358..27311          GYHSSDPNAV---C-ETDKWKYENPC-KKMC-TVSDYISELYN--KPLYEVNSTMTLSCN
AY243312_168374..169327      GYHSSDPNAV---C-ETDKWKYENPC-KKMC-TVSDYISELYN--KPLYEVNSTMTLSCN
AF095689_168067..169020      GYHSSDPNAV---C-ETDKWKYENPC-KKMC-TVSDYISELYN--KPLYEVNSTMTLSCN
DQ011157_167059..168012      GYHSLDPNAV---C-ETDKWKYENPC-KKMC-TVSDYVSELYD--KPLYEVNSTMTLSCN
DQ011153_167059..168012      GYHSLDPNAV---C-ETDKWKYENPC-KKMC-TVSDYVSELYD--KPLYEVNSTMTLSCN
AF380138_164845..165798      GYHSLDPNAV---C-ETDKWKYENPC-KKMC-TVSDYVSELYD--KPLYEVNSTMTLSCN
AY753185_167253..168206      GYHSLDPNAV---C-ETDKWKYENPC-KKMC-TVSDYVSELYD--KPLYEVNSTMTLSCN
DQ011155_164835..165788      GYHSLDPNAV---C-ETDKWKYENPC-KKMC-TVSDYVSELYD--KPLYEVNSTMTLSCN
AY603973_166990..167943      GYHSLDPNAV---C-ETDKWKYENPC-KKMC-TVSDYVSELYD--KPLYEVNSTMTLSCN
DQ011154_164893..165846      GYHSLDPNAV---C-ETDKWKYENPC-KKMC-TVSDYVSELYD--KPLYEVNSTMTLSCN
DQ011156_167518..168471      GYHSLDPNAV---C-ETDKWKYENPC-KKMC-TVSDYVSELYD--KPLYEVNSTMTLSCN
AY160189_1..954              GYHSLDPNAV---C-ETDKWKYENPC-KKMC-TVSDYVSELYD--KPLYEVNSTMTLSCN
AY741551_167024..167977      GYHSLDPNAV---C-ETDKWKYENPC-KKMC-TVSDYVSELYD--KPLYEVNSTMTLSCN
DQ358241_1..954              GYHSSDPNAV---C-ETDKWKYENPC-KKMC-TVSDYISELYN--KPLYEVNSTMTLSCN
DQ358242_1..954              GYHSSDPNAV---C-ETDKWKYENPC-KKMC-TVSDYISELYN--KPLYEVNSTMTLSCN
AY313847_171165..172118      GYHSLDPNAV---C-ETDKWKYENPC-KKMC-TVSDYVSELYN--KPLYEVNSTMTLSCN
DQ377945_173694..174647      GYHSLDPNAV---C-ETDKWKYENPC-KKMC-TVSDYISELYN--KPLYEVNSTMTLSCN
DQ358243_1..954              GYHSSDPNAV---C-ETDKWKYENPC-KKMC-TVSDYISELYN--KPLYEVNSTMTLSCN
DQ358240_1..954              GYHSSDPNAV---C-ETDKWKYENPC-KKMC-TVSDYISELYN--KPLYEVNSTMTLSCN
AY603355_149634..150587      GYHSSDPNAV---C-ETDKWKYENPC-KKMC-TVSDYISELYN--KPLYEVNSTMTLSCN
DQ358239_1..954              GYHSSDPNAV---C-ETDKWKYENPC-KKMC-TVSDYISELYN--KPLYEVNSTMTLSCN
U94848_155424..156377        GYHSSDPNAV---C-ETDKWKYENPC-KKMC-TVSDYISELYN--KPLYEVNSTMTLSCN
AY160185_1..954              GYHSLDPNAV---C-ETDKWKYENPC-KKMC-TVSDYVSELYD--KPLYEVNSTMTLSCN
AB191190_47..1000            GYHSLDPNAV---C-ETDKWKYENPC-KKMC-TVSDYVSELYD--KPLYEVNSTMTLSCN
AB191251_61..1014            GYHSLDPNAV---C-ETDKWKYENPC-KKMC-TVSDYISELYN--KPLYEVNSTMTLSCN
AY678276_170916..171866      GYHSSDPNAV---C-ETDKWKYENPC-KKMC-TVSDYVSELYN--KPLYEVNSTMTLSCN
AY678275_171293..171958      ------------------------------------------------------MTLSCN
AY678277_171004..171957      GYHSLDPNAV---C-ETDKWKYENPC-KKMC-TVSDYVSELYD--KPLYEVNSTMTLSCN
M55434_206..1159             GYHSLDPNAV---C-ETDKWKYENPC-KKMC-TVSDYVSELYD--KPLYEVNSTMTLSCN
M55433_207..1160             GYHSSDPNAV---C-ETDKWKYENPC-KKMC-TVSDYVSELYD--KPLYEVNSTMTLSCN
AY313848_171191..172144      GYHSLDPNAV---C-ETDKWKYENPC-KKMC-TVSDYVSELYD--KPLYEVNSTMTLSCN
X94355_184991..185944        GYHSLDPNAV---C-ETDKWKYENPC-KKMC-TVSDYVSELYD--KPLYEVNSTMTLSCN
M55435_206..484              GYHSLDPNAV---C-ETDKWKYENPC-KKMC-TVSDYVSELYD--KPLYK----------
AJ574812_26..814             GYRKQKMGSIYVKC-TGNGWTLFNQCIKRRCPSPRDIDNGQLD--IGGTDFGSSITYSCN
AJ574810_26..814             GYRKQKMGSIYVKC-TGNGWTLFNQCIKRRCPSPRDIDNGQLD--IGGTDFGSSITYSCN
AJ574809_26..814             GYRKQKMGSIYVKC-TGNGWTLFNQCIKRRCPSPRDIDNGQLD--IGGTDFGSSITYSCN
AJ574808_26..814             GYRKQKMGSIYVKC-TGNGWTLFNQCIKRRCPSPRDIDNGQLD--IGGTDFGSSITYSCN
AF012825_26776..27564        GYRKQKMGSIYVKC-TGNGWTLFNQCIKRRCPSPRDIDNGQLD--IGGTDFGSSITYSCN
AJ574807_50..838             GYRKQKMGSIYVKC-TGNGWTLFNQCIKRRCPSPRDIDNGQLD--IGGTDFGSSITYSCN
AJ574813_26..808             GYRKQKMGSIYVKC-TGNGWTLFNQCIKRRCPSPRDIDNGQLD--IGGTDFGSSITYSCN
AF482758_35125..35916        GYRKQKMGPIYAKC-TGTGWTLFNQCIKRKCPSPRDIDNGQID--IGGVEFGSSITYSCN
AF346404_27..677             GYRKQKMGPIYAKC-TGTGWTLFNQCIKRRCPSPRDIDNGQLD--IGGVDFGSSITYSCN
AF380138_19060..19710        GYRKQKMGPIYAKC-TGTGWTLFNQCIKRRCPSPRDIDNGQLD--IGGVDFGSSITYSCN
AF346405_27..677             GYRKQKMGPIYAKC-TGTGWTLFNQCIKRRCPSPRDIDNGQLD--IGGVDFGSSITYSCN
AY548959_67..717             GYRKQKMGPIYAKC-TGTGWTLFNQCIKRRCPSPRDIDNGQLD--IGGVDFGSSITYSCN
AY743598_13560..14210        GYRKQKMGPIYAKC-TGTGWTLFNQCIKRRCPSPRDIDNGQLD--IGGVDFGSSITYSCN
DQ011155_19184..19834        GYRKQKMGPIYAKC-TGTGWTLFNQCIKRRCPSPRDIDNGQLD--IGGVDFGSSITYSCN
DQ011154_19203..19853        GYRKQKMGPIYAKC-TGTGWTLFNQCIKRRCPSPRDIDNGQLD--IGGVDFGSSITYSCN
AY548958_67..717             GYRKQKMGPIYAKC-TGTGWTLFNQCIKRRCPSPRDIDNGQLD--IGGVDFGSSITYSCN
AF346406_168..818            GYRKQKMGPIYAKC-TGTGWTLFNQCIKRRCPSPRDIDNGQLD--IGGVDFGSSITYSCN
AY548960_67..717             GYRKQKMGPIYAKC-TGTGWTLFNQCIKRRCPSPRDIDNGQLD--IGGVDFGSSITYSCN
X69198_11600..12391          GYRKQKMGPIYAKC-TGTGWTLFNQCIKRRCPSPRDIDNGHLD--IGGVDFGSSITYSCN
U18337_11648..12439          GYRKQKMGPIYAKC-TGTGWTLFNQCIKRRCPSPRDIDNGHLD--IGGVDFGSSITYSCN
L22579_12297..13088          GYRKQKMGPIYAKC-TGTGWTLFNQCIKRRCPSPRDIDNGHLD--IGGVDFGSSITYSCN
U18340_11859..12650          GYRKQKMGPIYAKC-TGTGWTLFNQCIKRRCPSPRDIDNGHLD--IGGVDFGSSITYSCN
Y16780_12452..13243          GYRKQKMGPIYAKC-TGTGWTLFNQCIKRRCPSPRDIDNGHLD--IGGVDFGSSITYSCN
U18338_12452..13243          GYRKQKMGPIYAKC-TGTGWTLFNQCIKRRCPSPRDIDNGHLD--IGGVDFGSSITYSCN
X94355_34788..35567          GYRKQKMGPIYAKC-TGTGWTLFNQCIKRRCPSPRDIDNGQLD--IGGVDFGSSITYSCN
AF438165_21474..22271        GYRKQKMGPIYAKC-TGTGWTLFNQCIKRRCPSPRDIDNGQLD--IGGVDFGSSITYSCN
AY009089_19786..20583        GYRKQKMGPIYAKC-TGTGWTLFNQCIKRRCPSPRDIDNGQLD--IGGVDFGSSITYSCN
AY484669_23317..24108        GYRKQKMGPIYAKC-TGTGWTLFNQCIKRRCPSPRDIDNGQLD--IGGVDFGSSITYSCN
AJ574811_26..817             GYRKQKMGPIYAKC-TGTGWTLFNQCIKRRCPSPRDIDNGQLD--IGGVDFGSSITYSCN
DQ377945_24171..24956        GYRKQKMGPIYAKC-TGTGWTLFNQCIKRRCPSPRDIDNGQLD--IGGVDFGSSITYSCN
AY313847_21614..22405        GYRKQKMGPIYAKC-TGTGWTLFNQCIKRRCPSPRDIDNGQLD--IGGVDFGSSITYSCN
AY313848_21643..22428        GYRKQKMGPIYAKC-TGTGWTLFNQCIKRRCPSPRDIDNGQLD--IGGVDFGSSITYSCN
M22812_9538..10329           GYRKQKMGPIYAKC-TGTGWTLFNQCIKRRCPSPRDIDNGQLD--IGGVDFGSSITYSCN
M35027_21760..22551          GYRKQKMGPIYAKC-TGTGWTLFNQCIKRRCPSPRDIDNGQLD--IGGVDFGSSITYSCN
AY243312_18677..19468        GYRKQKMGPIYAKC-TGTGWTLFNQCIKRRCPSPRDIDNGQLD--IGGVDFGSSITYSCN
X13166_52..840               GYRKQKMGPIYAKC-TGTGWTLFNQCIKRRCPSPRDIDNGQLD--IGGVDFGSSITYSCN
AF095689_18219..19010        GYRKQKMGPIYAKC-TGTGWTLFNQCIKRRCPSPRDIDNGQLD--IGGVDFGSSITYSCN
AY678276_22000..21212        GYRKQKMGPIYAKC-TGTGWTLFNQCIKRRCPSPRDIDNGQLD--IGGVDFGSSITYSCN
AY678277_21276..22067        GYRKQKMGPIYAKC-TGTGWTLFNQCIKRRCPSPRDIDNGQLD--IGGVDFGSSITYSCN
AY678275_21276..22067        GYRKQKMGPIYAKC-TGTGWTLFNQCIKRRCPSPRDIDNGQLD--IGGVDFGSSITYSCN
                                                                                         

AY077832_132794..133471      -------------------------------------PPSIKNGYIYNKKTEYNIGSNVT
AY077833_132796..133473      -------------------------------------PPSIKNGYIYNKKTEYNIGSNVT
AY077834_132594..133271      -------------------------------------PPSIKNGYIYNKKTEYNIGSNVT
AY077835_132499..133173      ----------------------------LCDLNKCCYPPSIKNGYIYNKKTEYNIGSNVT
AY077836_132563..133237      ----------------------------LCDLNKCCYPPSIKNGYIYNKKTEYNIGSNVT
AF409138_133145..133822      ----------------------------LCDLNKCCYPPSIKNGYIYNKKTEYNIGSNVT
AF409137_133347..134021      ----------------------------LCDLNKCCYPPSIKNGYIYNEKTEYNIGSNVT
AF325528_133336..134013      ----------------------------LCDLNKCCYPPSIKNGYIYNEKTEYNIGSNVT
AY386371_125037..125843      ----------------------------------CKDPVMILNGNIKNKQDKYSLGDSVT
AJ293568_134840..135643      ----------------------------------CKDPVTILNGYIKDKKDQYSFGDLVT
AF170722_137878..138777      ----------------------------VCVRRECPDPPTIENGRVSNPRIIYHRRDTIR
AF170726_139411..140313      ----------------------------VCVRRECPDPPTIENGRVHTPKIMYHRHDAVR
AF410153_133451..134149      -------------------------------------PPDIVNGEIYDKKEVYSKGDSIS
AY689436_146642..147526      TGYALIGD-RFRTCVKDKNNAIWSNKAPFCMLKECNDPPSIINGKIYNKREMYKVGDEIY
AY689437_149713..150597      TDYALIGD-RFRTCIKDKNNAVWSNKAPFCMLKECNDPPSIINGKIYNKREMYKVGDEIY
AF482758_185510..186463      ------DETKYFRCEEKNGNTSWN-DTVTCPNAECQ-PLRLEHGSCQPVKEKYSFGEHIT
X65519_1..954                ------DETKYFRCEEKNGNTSWN-DTVTCPNAECQ-SLQLDHGSCQPVKEKYSFGEHIT
Y16780_158246..159199        ------DETKYFRCEEKNGNTSWN-DTVTCPNAECQ-SLQLDHGSCQPVKEKYSFGEHIT
U18341_2821..3774            ------DETKYFRCEEKNGNTSWN-DTVTCPNAECQ-SLQLDHGSCQPVKEKYSFGEHIT
X69198_157183..158136        ------DETKYFRCEEKNGNTSWN-DTVTCPNAECQ-SLQLDHGSCQPVKEKYSFGEHIT
U18339_2822..3775            ------DETKYFRCEEKNGNTSWN-DTVTCPNAECQ-SLQLDHGSCQPVKEKYSFGEHIT
X72086_2833..3786            ------DETKYFRCEEKNGNTSWN-DTVTCPNAECQ-SLQLDHGSCQPVKEKYSFGEHIT
L22579_157214..158167        ------DETKYFRCEEKNGNTSWN-DTVTCPNAECQ-SLQLDHGSCQPVKGKYSFGEHIT
AF438165_169561..170514      ------DETKYFRCEEKNENTSWN-DTVTCPNAECQ-SLQLEHGSCQPVKEKYSFGEHIT
AY009089_167683..168636      ------DETKYFRCEEKNENTSWN-DTVTCPNAECQ-SLQLEHGSCQPVKEKYSFGEHIT
AF012825_176774..177727      ------SETKYFRCEEKNGNTSWN-DTVTCPNAECQ-PLRLEHGSCQPVKEKYSFGEYMT
M35027_167383..168336        ------GETKYFRCEEKNGNTSWN-DTVTCPNAECQ-PLQLEHGSCQPVKEKYSFGEYMT
AY484669_173253..174206      ------GETKYFRCEEKNGNTSWN-DTVTCPNAECQ-PLQLEHGSCQPVKEKYSFGEYMT
A22016_134..1087             ------GETKYFRCEEKNGNTSWN-DTVTCPNAECQ-PLQLEHGSCQPVKEKYSFGEYMT
D11079_26358..27311          ------GETKYFRCEEKNGNTSWN-DTVTCPNAECQ-PLQLEHGSCQPVKEKYSFGEYMT
AY243312_168374..169327      ------GETKYFRCEEKNGNTSWN-DTVTCPNAECQ-PLQLEHGSCQPVKEKYSFGEYMT
AF095689_168067..169020      ------GETKYFRCEEKNGNTSWN-DTVTCPNAECQ-PLQLEHGSCQPVKEKYSFGEYMT
DQ011157_167059..168012      ------GETKYFRCEEKNGNTSWN-DTVTCPNAECQ-PLQLEHGSCQPVKEKYSFGEYMT
DQ011153_167059..168012      ------GETKYFRCEEKNGNTSWN-DTVTCPNAECQ-PLQLEHGSCQPVKEKYSFGEYMT
AF380138_164845..165798      ------GETKYFRCEEKNGNTSWN-DTVTCPNAECQ-PLQLEHGSCQPVKEKYSFGEYMT
AY753185_167253..168206      ------GETKYFRCEEKNGNTSWN-DTVTCPNAECQ-PLQLEHGSCQPVKEKYSFGEYMT
DQ011155_164835..165788      ------GETKYFRCEEKNGNTSWN-DTVTCPNAECQ-PLQLEHGSCQPVKEKYSFGEYMT
AY603973_166990..167943      ------GETKYFRCEEKNGNTSWN-DTVTCPNAECQ-PLQLEHGSCQPVKEKYSFGEYMT
DQ011154_164893..165846      ------GETKYFRCEEKNGNTSWN-DTVTCPNAECQ-PLQLEHGSCQPVKEKYSFGEYMT
DQ011156_167518..168471      ------GETKYFRCEEKNGNTSWN-DTVTCPNAECQ-PLQLEHGSCQPVKEKYSFGEYMT
AY160189_1..954              ------GETKYFRCEEKNGNTSWN-DTVTCPNAECQ-PLQLEHGSCQPVKEKYSFGEYMT
AY741551_167024..167977      ------GETKYFRCEEKNGNTSWN-DTVTCPNAECQ-PLQLEHGSCQPVKEKYSFGEYMT
DQ358241_1..954              ------GETKYFRCEEKNGNTSWN-DTVTCPNAECQ-PLQLEHGSCQPVKEKYSFGEYIT
DQ358242_1..954              ------GETKYFRCEEKNGNTSWN-DTVTCPNAECQ-PLQLEHGSCQPVKEKYSFGEYIT
AY313847_171165..172118      ------GETKYFRCEEKNGNTSWN-DTVTCPNAECQ-PLQLEHGSCQPVKEKYSFGEYIT
DQ377945_173694..174647      ------GETKYFRCEEKNGNTSWN-DTVTCPNAECQ-PLQLEHGSCQPVKEKYSFGEYIT
DQ358243_1..954              ------GETKYFRCEEKNGNTSWN-DTVTCPNAECQ-PLQLEHGSCQPVKEKYSFGEYIT
DQ358240_1..954              ------GETKYFRCEEKNGNTSWN-DTVTCPNAECQ-PLQLEHGSCQPVKEKYSFGEYIT
AY603355_149634..150587      ------GETKYFRCEEKNGNTSWN-DTVTCPNAECQ-PLQLEHGSCQPVKEKYSFGEYIT
DQ358239_1..954              ------GETKYFRCEEKNGNTSWN-DTVTCPNAECQ-PLQLEHGSCQPVKEKYSFGEYIT
U94848_155424..156377        ------GETKYFRCEEKNGNTSWN-DTVTCPNAECQ-PLQLEHGSCQPVKEKYSFGEYIT
AY160185_1..954              ------GETKYFRCEEKNGNTSWN-DTVTCPNAECQ-PLQLEHGSCQPVKEKYSFGEYIT
AB191190_47..1000            ------GETKYFRCEEKNGNTSWN-DTVTCPNAECQ-PLQLEHGSCQPVKEKYSFGEYMT
AB191251_61..1014            ------GETKYFRCEEKNGNTSWN-DTVTCPNAECQ-PLQLEHGSCQPVKEKYSFGEYIT
AY678276_170916..171866      ------GETKYFRCEEKNGNTSWN-DTVTCPNAECQ-PLQLEHGSCQPVKEKYSFGEYIT
AY678275_171293..171958      ------GETKYFRCEEKNGNTSWN-DTVTCPNAECQ-PLQLEHGSCQPVKEKYSFGEYMT
AY678277_171004..171957      ------GETKYFRCEEKNGNTSWN-DTVTCPNAECQ-PLQLEHGSCQPVKEKYSFGEYMT
M55434_206..1159             ------GETKYFRCEEKNGNTSWN-DTVTCPNAECQ-PLQLEHGSCQPVKEKYSFGEYMT
M55433_207..1160             ------GETKYFRCEEKNGNTSWN-DTVTCPNAECQ-PLQLEHGSCQPVKEKYSFGEYIT
AY313848_171191..172144      ------GETKYFRCEEKNGNTSWN-DTVTCPNAECQ-PLQLEHGSCQPVKEKYSFGEYIT
X94355_184991..185944        ------GETKYFRCEEKNGNTSWN-DTVTCPNAECQ-PLQLEHGSCQPVKEKYSFGEYMT
M55435_206..484              ------------------------------------------------------------
AJ574812_26..814             SGYQLIGESKSYCELGSTGSMVWNPEAPICESVKCQSPPSISNGRHNGYEDFYTEGSVVT
AJ574810_26..814             SGYQLIGESKSYCELGSTGSMVWNPEAPICESVKCQSPPSISNGRHNGYEDFYTEGSVVT
AJ574809_26..814             SGYQLIGESKSYCELGSTGSMVWNPEAPICESVKCQSPPSISNGRHNGYEDFYTEGSVVT
AJ574808_26..814             SGYQLIGESKSYCELGSTGSMVWNPEAPICESVKCQSPPSISNGRHNGYEDFYTEGSVVT
AF012825_26776..27564        SGYQLIGESKSYCELGSTGSMVWNPEAPICESVKCQSPPSISNGRHNGYEDFYTEGSVVT
AJ574807_50..838             SGYQLIGESKSYCELGSTGSMVWNPEAPICESVKCQSPPSISNGRHNGYEDFYTEGSVVT
AJ574813_26..808             SGYH--GESKSYCELGSTGSMVWNPEAPICESVKCQSPPSISNGRHNGYEDFYTEGSVVT
AF482758_35125..35916        SGYQLIGESKSYCELGYTGSMVWNPEAPICESVKCPSPPSVTNGRHNGYEDFYTDGSVVT
AF346404_27..677             SGYHLIGESKSYCELGSTGSMVWNPEAPICESVKCQSPPSISNGRHNGYEDFYIDGSIVT
AF380138_19060..19710        SGYHLIGESKSYCELGSTGSMVWNPEAPICESVKCQSPPSISNGRHNGYEDFYIDGSIVT
AF346405_27..677             SGYHLIGESKSYCELGSTGSMVWNPEAPICESVKCQSPPSISNGRHNGYEDFYIDGSIVT
AY548959_67..717             SGYHLIGESKSYCELGSTGSMVWNPEAPICESVKCQSPPSISNGRHNGYEDFYIDGSIVT
AY743598_13560..14210        SGYHLIGESKSYCELGSTGSMVWNPEAPICESVKCQSPPSISNGRHNGYEDFYIDGSIVT
DQ011155_19184..19834        SGYHLIGESKSYCELGSTGSMVWNPEAPICESVKCQSPPSISNGRHNGYEDFYIDGSIVT
DQ011154_19203..19853        SGYHLIGESKSYCELGSTGSMVWNPEAPICESVKCQSPPSISNGRHNGYEDFYIDGSIVT
AY548958_67..717             SGYHLIGESKSYCELGSTGSMVWNPEAPICESVKCQSPPSISNGRHNGYEDFYIDGSIVT
AF346406_168..818            SGYHLIGESKSYCELGSTGSMVWNPEAPICESVKCQSPPSISNGRHNGYEDFYIDGSIVT
AY548960_67..717             SGYHLIGESKSYCELGSTGSMVWNPEAPICESVKCQSPPSISNGRHNGYEDFYIDGSIVT
X69198_11600..12391          SGYYLIGEYKSYCKLGSTGSMVWNPKAPICESVKCQLPPSISNGRHNGYNDFYTDGSVVT
U18337_11648..12439          SGYYLIGEYKSYCKLGSTGSMVWNPKAPICESVKCQLPPSISNGRHNGYNDFYTDGSVVT
L22579_12297..13088          SGYYLIGEYKSYCKLGSTGSMVWNPKAPICESVKCQLPPSISNGRHNGYNDFYTDGSVVT
U18340_11859..12650          SGYYLIGEYKSYCKLGSTGSMVWNPKAPICESVKCQLPPSISNGRHNGYNDFYTDGSVVT
Y16780_12452..13243          SGYYLIGEYKSYCKLGSTGSMVWNPKAPICESVKCQLPPSISNGRHNGYNDFYTDGSVVT
U18338_12452..13243          SGYYLIGEYKSYCKLGSTGSMVWNPKAPICESVKCQLPPSISNGRHNGYNDFYTDGSVVT
X94355_34788..35567          SGYHLIGESKSYCELGSTGSMVWNPEAPICESVKCQSPPSISNGRHNGYEDFYTDGSVVT
AF438165_21474..22271        SGYHLIGESKSYCELGSTGSMVWNPEAPICESVKCQSPPSISNGRHNGYDNFYTDGSVVT
AY009089_19786..20583        SGYHLIGESKSYCELGSTGSMVWNPEAPICESVKCQSPPSISNGRHNGYDNFYTDGSVVT
AY484669_23317..24108        SGYHLIGESKSYCELGSTGSMVWNPEAPICESVKCQSPPSISNGRHNGYEDFYTDGSVVT
AJ574811_26..817             SGYHLIGESKSYCELGSTGSMVWNPEAPICESVKCQSPPSISNGRHNGYEDFYTDGSVVT
DQ377945_24171..24956        SGYHLIGESKSYCELGSTGSMVWNPEAPICESVKCQSPPSISNGRHNGYEDFYTDGSVVT
AY313847_21614..22405        SGYHLIGESKSYCELGSTGSMVWNPEAPICESVKCQSPPSISNGRHNGYEDFYTDGSVVT
AY313848_21643..22428        SGYHLIGESKSYCELGSTGSMVWNPEAPICESVKCQSPPSISNGRHNGYEDFYTDGSVVT
M22812_9538..10329           SGYHLIGESKSYCELGSTGSMVWNPEAPICESVKCQSPPSISNGRHNGYEDFYTDGSVVT
M35027_21760..22551          SGYHLIGESKSYCELGSTGSMVWNPEAPICESVKCQSPPSISNGRHNGYEDFYTDGSVVT
AY243312_18677..19468        SGYHLIGESKSYCELGSTGSMVWNPEAPICESVKCQSPPSISNGRHNGYEDFYTDGSVVT
X13166_52..840               SGYHLIGESKSYCELGSTGSMVWNPEAPICESVKCQSPPSISNGRHNGYEDFYTDGSVVT
AF095689_18219..19010        SGYHLIGESKSYCELGSTGSMVWNPEAPICESVKCQSPPSISNGRHNGYEDFYTDGSVVT
AY678276_22000..21212        SGYHLIGESKSYCELGSTGSMVWNPEAPICESVKCQSPPSISNGRHNGYEDFYTDGSVVT
AY678277_21276..22067        SGYHLIGESKSYCELGSTGSMVWNPEAPICESVKCQSPPSISNGRHNGYEDFYTDGSVVT
AY678275_21276..22067        SGYHLIGESKSYCELGSTGSMVWNPEAPICESVKCQSPPSISNGRHNGYEDFYTDGSVVT
                                                                                         

AY077832_132794..133471      FFCGNNTRGVRYTLVGEKNIICEKDGKWNKEFPVCKIIRCRFPALQNGFVNGIPDSKKFY
AY077833_132796..133473      FFCGNNTRGVRYTLVGEKNIICEKDGKWNKEFPVCKIIRCRFPALQNGFVNGIPDSKKFY
AY077834_132594..133271      FFCGNNTRGVRYTLVGEKNIICEKDGKWNKEFPVCKIIRCRFPALQNGFVNGIPDSKKFY
AY077835_132499..133173      FFCGNNTRGVRYTLVGEKNIICEKDGKWNKKFPVCKIIRCRFPALQNGFVNGIPDSRKFY
AY077836_132563..133237      FFCGNNTRGVRYTLVGEKNIICEKDGKWNKKFPVCKIIRCRFPALQNGFVNGIPDSRKFY
AF409138_133145..133822      FFCGNNTRGVSYTLVGEKNIICEKDGKWNKEFPVCKIIRCRFPALQNGFVNGIPDSRKFY
AF409137_133347..134021      FFCGNNTRGVSYTLVGEKNIICEKDGKWNKEFPVCKIIRCRFPALQNGFVNGIPDSRKFY
AF325528_133336..134013      FFCGNNTRGVSYTLVGEKNIICEKDGKWNKEFPVCKIIRCRFPALQNGFVNGIPDSRKFY
AY386371_125037..125843      YMCKVN-KLERYSLVGNETVKC-IDGKWVPDNPFCKLIRCKYPALQNGILEGS-FKKKFY
AJ293568_134840..135643      YACKVN-KLEKYSIVGNATVKC-INKQWMPKYPVCKLIRCKYPALQNGFLNV--FEKKFY
AF170722_137878..138777      YVCNENHKSIPYSLVGEDTIRCLNNTTWYPFPPECRMIVCKFPALQNGYVHGVPFIKRFC
AF170726_139411..140313      YVCNENHKSIPYSLVGEDVVRCINETTWYPSPPTCKMIVCRFPALQNGYVHGVPFIKRFC
AF410153_133451..134149      YICGENKIGIPYSLIGNDVITCNKDGKWYPDPPRCEMIICRFPALQNGYVNGIPSNKKFY
AY689436_146642..147526      YVCNEH-RGVQYSLVGNEKITCIQDKSWKPDPPICKMINCRFPALQNGYINGIPSNKKFY
AY689437_149713..150597      YVCNEH-KGVQYSLVGNEKITCTQDKSWKPDPPICKMINCRFPALQNGYINGIPSNKKFY
AF482758_185510..186463      INCDLG-----YEVIGASYISC-TANSWN-VIPSCQ-QKCDIPSLSNGLISGS----TFS
X65519_1..954                INCDVG-----YEVIGASYITC-TANSWN-VIPSCQ-QKCDIPSLSNGLISGS----TFS
Y16780_158246..159199        INCDVG-----YEVIGASYITC-TANSWN-VIPSCQ-QKCDIPSLSNGLISGS----TFS
U18341_2821..3774            INCDVG-----YEVIGASYITC-TANSWN-VIPSCQ-QKCDIPSLSNGLISGS----TFS
X69198_157183..158136        INCDVG-----YEVIGASYITC-TANSWN-VIPSCQ-QKCDIPSLSNGLISGS----TFS
U18339_2822..3775            INCDVG-----YEVIGASYITC-TANSWN-VIPSCQ-QKCDIPSLSNGLISGS----TFS
X72086_2833..3786            INCDVG-----YEVIGASYITC-TANSWN-VIPSCQ-QKCDIPSLSNGLISGS----TFS
L22579_157214..158167        INCDVG-----YEVIGASYITC-TANSWN-VIPSCQ-QKCDIPSLSNGLISGS----TFS
AF438165_169561..170514      INCDVG-----YEVIGASYISC-TANSWN-IIPSCQ-QKCDIPSLSNGLISGS----TFS
AY009089_167683..168636      INCDVG-----YEVIGASYISC-TANSWN-IIPSCQ-QKCDIPSLSNGLISGS----TFS
AF012825_176774..177727      INCDVG-----YEVIGASYISC-TANSWN-VIPSCQ-QKCDIPSLSNGLISGS----TFS
M35027_167383..168336        INCDVG-----YEVIGASYISC-TANSWN-VIPSCQ-QKCDIPSLSNGLISGS----TFS
AY484669_173253..174206      INCDVG-----YEVIGASYISC-TANSWN-VIPSCQ-QKCDIPSLSNGLISGS----TFS
A22016_134..1087             INCDVG-----YEVIGASYISC-TANSWN-VIPSCQ-QKCDMPSLSNGLISGS----TFS
D11079_26358..27311          INCDVG-----YEVIGASYISC-TANSWN-VIPSCQ-QKCDMPSLSNGLISGS----TFS
AY243312_168374..169327      INCDVG-----YEVIGASYISC-TANSWN-VIPSCQ-QKCDMPSLSNGLISGS----TFS
AF095689_168067..169020      INCDVG-----YEVIGASYISC-TANSWN-VIPSCQ-QKCDMPSLSNGLISGS----TFS
DQ011157_167059..168012      INCDVG-----YEVIGVSYISC-TANSWN-VIPSCQ-QKCDIPSLSNGLISGS----TFS
DQ011153_167059..168012      INCDVG-----YEVIGVSYISC-TANSWN-VIPSCQ-QKCDIPSLSNGLISGS----TFS
AF380138_164845..165798      INCDVG-----YEVIGVSYISC-TANSWN-VIPSCQ-QKCDIPSLSNGLISGS----TFS
AY753185_167253..168206      INCDVG-----YEVIGVSYISC-TANSWN-VIPSCQ-QKCDIPSLSNGLISGS----TFS
DQ011155_164835..165788      INCDVG-----YEVIGVSYISC-TANSWN-VIPSCQ-QKCDIPSLSNGLISGS----TFS
AY603973_166990..167943      INCDVG-----YEVIGVSYISC-TANSWN-VIPSCQ-QKCDIPSLSNGLISGS----TFS
DQ011154_164893..165846      INCDVG-----YEVIGVSYISC-TANSWN-VIPSCQ-QKCDIPSLSNGLISGS----TFS
DQ011156_167518..168471      INCDVG-----YEVIGVSYISC-TANSWN-VIPSCQ-QKCDIPSLSNGLISGS----TFS
AY160189_1..954              INCDVG-----YEVIGVSYISC-TANSWN-VIPSCQ-QKCDIPSLSNGLISGS----TFS
AY741551_167024..167977      INCDVG-----YEVIGVSYISC-TANSWN-VIPSCQ-QKCDIPSLSNGLISGS----TFS
DQ358241_1..954              INCDVG-----YEVIGASYISC-TANSWN-VISSCQ-QKCDIPSLSNGLISGS----TFS
DQ358242_1..954              INCDVG-----YEVIGASYISC-TANSWN-VIPSCQ-QKCDIPSLSNGLISGS----TFS
AY313847_171165..172118      INCDVG-----YEVIGASYISC-TANSWN-VIPSCQ-QKCDIPSLSNGLISGS----TFS
DQ377945_173694..174647      INCDVG-----YEVIGASYISC-TANSWN-VIPSCQ-QKCDIPSLSNGLISGS----TFS
DQ358243_1..954              INCDVG-----YEVIGASYISC-TANSWN-VIPSCQ-QKCDIPSLSNGLISGS----TFS
DQ358240_1..954              INCDVG-----YEVIGASYISC-TANSWN-VIPSCQ-QKCDIPSLSNGLISGS----TFS
AY603355_149634..150587      INCDVG-----YEVIGASYISC-TANSWN-VIPSCQ-QKCDIPSLSNGLISGS----TFS
DQ358239_1..954              INCDVG-----YEVIGASYISC-TANSWN-VIPSCQ-QKCDIPSLSNGLISGS----TFS
U94848_155424..156377        INCDVG-----YEVIGASYISC-TANSWN-VIPSCQ-QKCDIPSLSNGLISGS----TFS
AY160185_1..954              INCDVG-----YEVIGASYISC-TANSWN-VIPSCQ-QKCDMPSLSNGLISGS----TFS
AB191190_47..1000            INCDVG-----YEVIGASYISC-TANSWN-VIPSCQ-QKCDIPSLSNGLISGS----TFS
AB191251_61..1014            INCDVG-----YEVIGASYISC-TANSWN-VIPSCQ-QKCDMPSLSNGLISGS----TFS
AY678276_170916..171866      INCDVG-----YEVIGASYISC-TANSWN-VIPSCQ-QKCDMPSLSNGLISGS----TFS
AY678275_171293..171958      INCDVG-----YEVIGASYISC-TANSWN-VIPSCQ-QKCDMPSLSNGLISGS----TFS
AY678277_171004..171957      INCDVG-----YEVIGASYISC-TANSWN-VIPSCQ-QKCDMPSLSNGLISGS----TFS
M55434_206..1159             INCDVG-----YEVIGASYISC-TANSWN-VIPSCQ-QKCDMPSLSNGLISGS----TFS
M55433_207..1160             INCDVG-----YEVIGASYISC-TANSWN-VIPSCQ-QKCDMPSLSNGLISGS----TFS
AY313848_171191..172144      INCDVG-----YEVIGASYISC-TANSWN-VIPSCQ-QKCDMPSLSNGLISGS----TFS
X94355_184991..185944        INCDVG-----YEVIGASYISC-TANSWN-VIPSCQ-QKCDIPSLSNGLISGS----TFS
M55435_206..484              ------------------------------------------------------------
AJ574812_26..814             YSCNSG-----YSLVGNSGVLC-SGGEWS-DPPTCQIVKCPHPTISNGYLSSG-FKRSYS
AJ574810_26..814             YSCNSG-----YSLVGNSGVLC-SGGEWS-DPPTCQIVKCPHPTISNGYLSSG-FKRSYS
AJ574809_26..814             YSCNSG-----YSLVGNSGVLC-SGGEWS-DPPTCQIVKCPHPTISNGYLSSG-FKRSYS
AJ574808_26..814             YSCNSG-----YSLVGNSGVLC-SGGEWS-DPPTCQIVKCPHPTISNGYLSSG-FKRSYS
AF012825_26776..27564        YSCNSG-----YSLVGNSGVLC-SGGEWS-DPPTCQIVKCPHPTISNGYLSSG-FKRSYS
AJ574807_50..838             YSCNSG-----YSLVGNSGVLC-SGGEWS-DPPTCQIVKCPHPTISNGYLSSG-FKRSYS
AJ574813_26..808             YSCNSG-----YSLVGNSGVLC-SGGEWS-DPPTCQIVKCPHPTISNGYLSSG-FKRSYS
AF482758_35125..35916        YSCNSG-----YSLIGNSGIVC-SGGEWS-DPPTCQIVKCPHPSITNGYLSSG-FKRSYS
AF346404_27..677             YSCNSG-----YSLIGNSGVMC-SGGEWS-NPPTCQIVKCPHP-ISNGKLLAA-------
AF380138_19060..19710        YSCNSG-----YSLIGNSGVMC-SGGEWS-NPPTCQIVKCPHP-ISNGKLLAA-------
AF346405_27..677             YSCNSG-----YSLIGNSGVMC-SGGEWS-NPPTCQIVKCPHP-ISNGKLLAA-------
AY548959_67..717             YSCNSG-----YSLIGNSGVMC-SGGEWS-NPPTCQIVKCPHP-ISNGKLLAA-------
AY743598_13560..14210        YSCNSG-----YSLIGNSGVMC-SGGEWS-NPPTCQIVKCPHP-ISNGKLLAA-------
DQ011155_19184..19834        YSCNSG-----YSLIGNSGVMC-SGGEWS-NPPTCQIVKCPHP-ISNGKLLAA-------
DQ011154_19203..19853        YSCNSG-----YSLIGNSGVMC-SGGEWS-NPPTCQIVKCPHP-ISNGKLLAA-------
AY548958_67..717             YSCNSG-----YSLIGNSGVMC-SGGEWS-NPPTCQIVKCPHP-ISNGKLLAA-------
AF346406_168..818            YSCNSG-----YSLIGNSGVMC-SGGEWS-NPPTCQIVKCPHP-ISNGKLLAA-------
AY548960_67..717             YSCNSG-----YSLIGNSGVMC-SGGEWS-NPPTCQIVKCPHP-ISNGKLLAA-------
X69198_11600..12391          YSCNSG-----YSLIGNSGVLC-SGGEWS-NPPTCQIVKCPHPTILNGYLSSG-FKRSYS
U18337_11648..12439          YSCNSG-----YSLIGNSGVLC-SGGEWS-NPPTCQIVKCPHPTILNGYLSSG-FKRSYS
L22579_12297..13088          YSCNSG-----YSLIGNSGVLC-SGGEWS-NPPTCQIVKCPHPTILNGYLSSG-FKRSYS
U18340_11859..12650          YSCNSG-----YSLIGNSGVLC-SGGEWS-NPPTCQIVKCPHPTILNGYLSSG-FKRSYS
Y16780_12452..13243          YSCNSG-----YSLIGNSGVLC-SGGEWS-NPPTCQIVKCPYPTILNGYLSSG-FKRSYS
U18338_12452..13243          YSCNSG-----YSLIGNSGVLC-SGGEWS-NPPTCQIVKCPYPTILNGYLSSG-FKRSYS
X94355_34788..35567          YSCNSG-----YSLIGNSGVLC-SGGEWS-DPPTCQIVKCPHPTISNGYLSSG-FKRSYS
AF438165_21474..22271        YSCNSG-----YSLIGNSGVLC-SGGEWS-DPPTCQIVKCPHPTISNGYLSSG-FKRSYS
AY009089_19786..20583        YSCNSG-----YSLIGNSGVLC-SGGEWS-DPPTCQIVKCPHPTISNGYLSSG-FKRSYS
AY484669_23317..24108        YSCNSG-----YSLIGNSGVLC-SGGEWS-DPPTCQIVKCPHPTISNGYLSSG-FKRSYS
AJ574811_26..817             YSCNSG-----YSLIGNSGVLC-SGGEWS-DPPTCQIVKCPHPTISNGYLSSG-FKRSYS
DQ377945_24171..24956        YSCNSG-----YSLIGNSGVLC-SGGEWS-DPPTCQIVKCPHPTISNGYLSSG-FKRSYS
AY313847_21614..22405        YSCNSG-----YSLIGNSGVLC-SGGEWS-DPPTCQIVKCPHPTISNGYLSSG-FKRSYS
AY313848_21643..22428        YSCNSG-----YSLIGNSGVLC-SGGEWS-DPPTCQIVKCPHPTISNGYLSSG-FKRSYS
M22812_9538..10329           YSCNSG-----YSLIGNSGVLC-SGGEWS-DPPTCQIVKCPHPTISNGYLSSG-FKRSYS
M35027_21760..22551          YSCNSG-----YSLIGNSGVLC-SGGEWS-DPPTCQIVKCPHPTISNGYLSSG-FKRSYS
AY243312_18677..19468        YSCNSG-----YSLIGNSGVLC-SGGEWS-DPPTCQIVKCPHPTISNGYLSSG-FKRSYS
X13166_52..840               YSCNSG-----YSLIGNSGVLC-SGGEWS-DPPTCQIVKCPHPTISNGYLSSG-FKRSYS
AF095689_18219..19010        YSCNSG-----YSLIGNSGVLC-SGGEWS-DPPTCQIVKCPHPTISNGYLSSG-FKRSYS
AY678276_22000..21212        YSCNSG-----YSLIGNSGVLC-SGGEWS-DPPTCQIVKCPHPTISNGYLSSG-FKRSYS
AY678277_21276..22067        YSCNSG-----YSLIGNSSVLC-SGGEWS-DPPTCQIVKCPHPTISNGYLSSG-FKRSYS
AY678275_21276..22067        YSCNSG-----YSLIGNSSVLC-SGGEWS-DPPTCQIVKCPHPTISNGYLSSG-FKRSYS
                                                                                         

AY077832_132794..133471      YESEVSFSCKPGFVLIGTKYSVCGINSSWIPKVPICSR----YNI-------TYNKIYIN
AY077833_132796..133473      YESEVSFSCKPGFVLIGTKYSVCGINSSWIPKVPICSR----YNI-------TYNKIYIN
AY077834_132594..133271      YESEVSFSCKPGFVLIGTKYSVCGINSSWIPKVPICSR----YNI-------TYNKIYIN
AY077835_132499..133173      YESEVSFSCKPGFVLIGTKYSVCGINSSWIPKVPVCSR----DNI-------TYNKIYIN
AY077836_132563..133237      YESEVSFSCKPGFVLIGTKYSVCGINSSWIPKVPVCSR----DNI-------TYNKIYIN
AF409138_133145..133822      YESEVSFSCKPGFVLIGTKYSVCGINSSWIPKVPICSR----DNI-------TYNKIYIN
AF409137_133347..134021      YESEVSFSCKPGFVLIGTKYSVCGINSSWIPKVPICSR----DNI-------TYNKIYIN
AF325528_133336..134013      YESEVSFSCKPGFVLIGTKYSVCGINSSWIPKVPICSR----DNI-------TYNKIYIN
AY386371_125037..125843      YGDVVIFKCKTGFRLSGSLTSTCGINFVWVPNLPKCVK----DSV-------------VH
AJ293568_134840..135643      YGDIVNFKCKKGFILLGSSVSTCDINSIWYPGIPKCVK----------DKFNNIQPNYLF
AF170722_137878..138777      YKNRVRFTCNPDFVLVGSSYSMCTLNSTWIPEVPKCVR-RVHGDSLNIFTFVEYDD--FE
AF170726_139411..140313      YKNRVRFTCNPDFTLVGASYATCTLNATWSPDVPKCVRRAHDSNTRNIFAFVEYDD--FE
AF410153_133451..134149      YKQKVSFTCKDGFLLAGEPYSICNINSTWFPDIPICIK----NDK----------SLSII
AY689436_146642..147526      YKTRVGFSCKSGFDLVGEKYSTCNINATWFPSIPTCVR------NKPIDDIIYLKP--VD
AY689437_149713..150597      YKTRVGFSCKSGFDLVGEKYSTCNINATWFPSIPTCVR------NKPIDDIIYLKP--VD
AF482758_185510..186463      IGGVIHLSCKSGFRLTGSSSSTCIDGK-WNPVLPTCVR----TKE-------EFDP--VD
X65519_1..954                IGGVIHLSCKSGFILTGSPSSTCIDGK-WNPVLPICIR----SNE-------EFDP--VE
Y16780_158246..159199        IGGVIHLSCKSGFILTGSPSSTCIDGK-WNPVLPICIR----SNE-------EFDP--VE
U18341_2821..3774            IGGVIHLSCKSGFILTGSPSSTCIDGK-WNPVLPICIR----SNE-------EFDP--VE
X69198_157183..158136        IGGVIHLSCKSGFILTGSPSSTCIDGK-WNPVLPICIR----SNE-------EFDP--VE
U18339_2822..3775            IGGVIHLSCKSGFILTGSPSSTCIDGK-WNPVLPICIR----SNE-------EFDP--VE
X72086_2833..3786            IGGVIHLSCKSGFILTGSPSSTCIDGK-WNPVLPICIR----SNE-------EFDP--VE
L22579_157214..158167        IGGVIHLSCKSGFILTGSPSSTCIDGK-WNPVLPICIR----SNE-------EFDP--VE
AF438165_169561..170514      IGGVIHLSCKSGFILTGSSSSTCIDGK-WNPVLPICVR----SNE-------EFDP--VE
AY009089_167683..168636      IGGVIHLSCKSGFILTGSSSSTCIDGK-WNPVLPICVR----SNE-------EFDP--VE
AF012825_176774..177727      IGGVIHLSCKSGFTLTGSPSSTCIDGK-WNPILPTCVR----SNE-------EFDP--ID
M35027_167383..168336        IGGVIHLSCKSGFILTGSPSSTCIDGK-WNPVLPICVR----TNE-------EFDP--VD
AY484669_173253..174206      IGGVIHLSCKSGFILTGSPSSTCIDGK-WNPVLPICVR----TNE-------EFDP--VD
A22016_134..1087             IGGVIHLSCKSGFTLTGSPSSTCIDGK-WNPVLPICVR----TNE-------EFDP--VD
D11079_26358..27311          IGGVIHLSCKSGFTLTGSPSSTCIDGK-WNPVLPICVR----TNE-------EFDP--VD
AY243312_168374..169327      IGGVIHLSCKSGFTLTGSPSSTCIDGK-WNPVLPICVR----TNE-------EFDP--VD
AF095689_168067..169020      IGGVIHLSCKSGFILTGSPSSTCIDGK-WNPVLPICVR----TNE-------EFDP--VD
DQ011157_167059..168012      IGGVIHLSCKSGFTLTGSPSSTCIDGK-WNPILPTCVR----SNE-------EFDP--VD
DQ011153_167059..168012      IGGVIHLSCKSGFTLTGSPSSTCIDGK-WNPILPTCVR----SNE-------EFDP--VD
AF380138_164845..165798      IGGVIHLSCKSGFTLTGSPSSTCIDGK-WNPILPTCVR----SNE-------EFDP--VD
AY753185_167253..168206      IGGVIHLSCKSGFTLTGSPSSTCIDGK-WNPILPTCVR----SNE-------EFDP--VD
DQ011155_164835..165788      IGGVIHLSCKSGFTLTGSPSSTCIDGK-WNPILPTCVR----SNE-------EFDP--VD
AY603973_166990..167943      IGGVIHLSCKSGFTLTGSPSSTCIDGK-WNPILPTCVR----SNE-------EFDP--VD
DQ011154_164893..165846      IGGVIHLSCKSGFTLTGSPSSTCIDGK-WNPILPTCVR----SNE-------EFDP--VD
DQ011156_167518..168471      IGGVIHLSCKSGFTLTGSPSSTCIDGK-WNPILPTCVR----SNE-------EFDP--VD
AY160189_1..954              IGGVIHLSCKSGFTLTGSPSSTCIDGK-WNPILPTCVR----SNE-------EFDP--VD
AY741551_167024..167977      IGGVIHLSCKNGFTLTGSPSSTCIDGK-WNPILPTCVR----SNE-------EFDP--VD
DQ358241_1..954              IGGVIHLSCKSGFILTGSPSSTCIDGK-WNPILPTCVR----FNE-------KFDP--VD
DQ358242_1..954              IGGVIHLSCKSGFILTGSPSSTCIDGK-WNPILPTCVR----FNE-------KFDP--VD
AY313847_171165..172118      IGGVIHLSCKSGFILTGSPSSTCIDGK-WNPILPTCVR----SNE-------KFDP--VD
DQ377945_173694..174647      IGGVIHLSCKSGFILTGSPSSTCIDGK-WNPILPTCVR----SNE-------KFDP--VD
DQ358243_1..954              IGGVIHLSCKSGFILTGSPSSTCIDGK-WNPILPTCVR----SNE-------KFDP--VD
DQ358240_1..954              IGGVIHLSCKSGFILTGSPSSTYIDGK-WNPILPTCVR----SNE-------KFDP--VD
AY603355_149634..150587      IGGVIHLSCKSGFILTGSPSSTCIDGK-WNPILPTCVR----SNE-------KFDP--VD
DQ358239_1..954              IGGVIHLSCKSGFILTGSPSSTCIDGK-WNPILPTCVR----SNE-------KFDP--VD
U94848_155424..156377        IGGVIHLSCKSGFILTGSPSSTCIDGK-WNPILPTCVR----SNE-------KFDP--VD
AY160185_1..954              IGGVIHLSCKSGFILTGSPSSTCIDGK-WNPILPTCVR----SNK-------EFDP--VD
AB191190_47..1000            IGGVIHLSCKSGFILTGSPSSTCIDGK-WNPILPTCVR----SNE-------KFDP--VD
AB191251_61..1014            IGGVIHLSCKSGFTLTGSPSSTCIDGK-WNPVLPTCVR----SNE-------KFDP--VD
AY678276_170916..171866      IGGVIHLSCKSGFTLTGSPSSTCIDGK-WNPVLPTCVR----SNE-------KFDP--VD
AY678275_171293..171958      IGGVIHLSCKSGFTLTGSPSSTCIDGK-WNPILPTCVR----SNE-------KFDP--VD
AY678277_171004..171957      IGGVIHLSCKSGFTLTGSPSSTCIDGK-WNPILPTCVR----SNE-------KFDP--VD
M55434_206..1159             IGGVIHLSCKSGFTLTGSPSSTCIDGK-WNPILPTCVR----SNE-------KFDP--VD
M55433_207..1160             IGGVIHLSCKSGFTLTGSPSSTCIDGK-WNPILPTCVR----SNE-------KFDP--VD
AY313848_171191..172144      IGGVIHLSCKSGFTLTGSPSSTCIDGK-WNPILPTCVR----SNE-------KFDP--VD
X94355_184991..185944        IGGVIHLSCKSGFTLTGSPSSTCIDGK-WNPILPTCVR----SNE-------EFDL--VD
M55435_206..484              ------------------------------------------------------------
AJ574812_26..814             YNDNVYFKCKYGYKLSGSSSSTCSPENTWQPELPKCVR------E---------------
AJ574810_26..814             YNDNVDFKCKYGYKLSGSSSSTCSPENTWQPKLPKCVR------E---------------
AJ574809_26..814             YNDNVDFKCKYGYKLSGSSSSTCSPENTWQPKLPKCVR------E---------------
AJ574808_26..814             YNDNVDFKCKYGYKLSGSSSSTCSPENTWQPKLPKCVR------E---------------
AF012825_26776..27564        YNDNVDFKCKYGYKLSGSSSSTCSPENTWQPKLPKCVR------E---------------
AJ574807_50..838             YNDNVDFKCKYGYKLSGSSSSTCSPENTWQPKLPKCVR------E---------------
AJ574813_26..808             YNDNVDFKCKYGYKLSGSSSSTCSPENTWQPKLPKCVR------E---------------
AF482758_35125..35916        HNDNVDFKCRHGYKLSGSSSSTCSPGNTWQPELPKCVR----------------------
AF346404_27..677             ------------------------------------------------------------
AF380138_19060..19710        ------------------------------------------------------------
AF346405_27..677             ------------------------------------------------------------
AY548959_67..717             ------------------------------------------------------------
AY743598_13560..14210        ------------------------------------------------------------
DQ011155_19184..19834        ------------------------------------------------------------
DQ011154_19203..19853        ------------------------------------------------------------
AY548958_67..717             ------------------------------------------------------------
AF346406_168..818            ------------------------------------------------------------
AY548960_67..717             ------------------------------------------------------------
X69198_11600..12391          YNDNVDFTCKYGYKLSGSSSSTCSPGNTWQPELPKCVR----------------------
U18337_11648..12439          YNDNVDFTCKYGYKLSGSLSSTCSPGNTWQPELPKCVR----------------------
L22579_12297..13088          YNDNVDFTCKYGYKLSGSSSSTCSPGNTWQPELPKCVR----------------------
U18340_11859..12650          YNDNVDFTCKYGYKLSGSSSSTCSPGNTWQPELPKCVR----------------------
Y16780_12452..13243          YNDNVDFTCKYGYKLSGSSSSTCSPGNTWQPELPKCVR----------------------
U18338_12452..13243          YNDNVDFTCKYGYKLSGSSSSTCSPGNTWQPELPKCVR----------------------
X94355_34788..35567          YNDNVDFKCKYGYKLSGSSSSTCSPGNTWQPELPKCVR----------------------
AF438165_21474..22271        YNDNVDFTCKYGYKLSGSSSSTCSPGNTWQPELPKCVR----------------------
AY009089_19786..20583        YNDNVDFTCKYGYKLSGSSSSTCSPGNTWQPELPKCVR----------------------
AY484669_23317..24108        YNDNVNFKCKYGYNLSGSSSSTCSPGNTWQPELPKCVR----------------------
AJ574811_26..817             YNDNVNFKCKYGYNLSGSSSSTCSPGNTWKPELPKCVR----------------------
DQ377945_24171..24956        YNDNVDFKCKYGYKLSGSSSSTCSPGNTWQPELPKCVR----------------------
AY313847_21614..22405        YNDNVDFKCKYGYKLSGSSSSTCSPGNTWQPELPKCVR----------------------
AY313848_21643..22428        YNDNVDFKCKYGYKLSGSSSSTCSPGNTWQPELPKCVR----------------------
M22812_9538..10329           YNDNVDFKCKYGYKLSGSSSSTCSPGNTWKPELPKCVR----------------------
M35027_21760..22551          YNDNVDFKCKYGYKLSGSSSSTCSPGNTWKPELPKCVR----------------------
AY243312_18677..19468        YNDNVDFKCKYGYKLSGSSSSTCSPGNTWKPELPKCVR----------------------
X13166_52..840               YNDNVDFKCKYGYKLSGSSSSTCSPGNTWKPELPKCVR----------------------
AF095689_18219..19010        YNDNVDFKCKYGYKLSGSSSSTCSPGNTWKPELPKCVR----------------------
AY678276_22000..21212        YNDNVDFKCKYGYKLSGSSSSTCSPGNTWKPELPKCVR----------------------
AY678277_21276..22067        YNDNVDFKCKYGYKLSGSSSSTCSPGNTWKPELPKCVR----------------------
AY678275_21276..22067        YNDNVDFKCKYGYKLSGSSSSTCSPGNTWKPELPKCVR----------------------
                                                                                         

AY077832_132794..133471      KVSIDDNFFNQINNSN----------TYYFDKILQINNVNKYTLIFFVVVLIKILFGFAF
AY077833_132796..133473      KVSIDDNFFNQINNSN----------TYYFDKILQINNVNKYTLIFFVVVLIKILFGFAF
AY077834_132594..133271      KVSIDDNFFNQINNSN----------TYYFDKILQINNVNKYTLIFFVVVLIKILFGFAF
AY077835_132499..133173      KVNIDDNFFNQINNSN----------TYYFDKILQINNVNRYTLIFFVVVSIKILFGFVF
AY077836_132563..133237      KVNIDDNFFNQINNSN----------TYYFDKILQINNVNRYTLIFFVVVSIKILFGFVF
AF409138_133145..133822      KVNIDDNFFNQINNSN----------TYYFDKILQTNNVNRFTLIFFVVVSIKILFGFVF
AF409137_133347..134021      KVNIDDNFFNQINNS-----------TYYFDKILQINNVNRYTLIFFVVVSIKILFGFVF
AF325528_133336..134013      KVNIDDNFFNQINNSN----------TYYFDKILQINNVNRYTLIFFVVVSIKILFGFVF
AY386371_125037..125843      DEVRSDYLFKYLNDSN-------------NDYDTNYYMQNIVAVIFLVIICFIFVLGLSI
AJ293568_134840..135643      DDLDEDFNNSTTNYNT--------------------QQNIITIIILLSIICFIFVLGLIA
AF170722_137878..138777      DLDNEDAVNEKLADTN----------THPDDTIVDHQTHFFMVIAILCIILFIFTLSVIL
AF170726_139411..140313      DLDDEDAVNEKLTDTS----------TRPDDATSDRPSHVFVALVILGTILFIFTLGVIL
AF410153_133451..134149      IYNKNDDDFKDLDNEDIVNANMRSINNTLEINITNNNISETTLLIILGSIGSIFIFGIIL
AY689436_146642..147526      DNFDDLDNEDKINTIL-----HNNDANSTRINQEKENGNIFTVIILLSIISFMFILGVLS
AY689437_149713..150597      DNFDDLDNEDKINTIL-----HNNDANSTRINQEKENGNIFTVIILLSIISFMFILGVLS
AF482758_185510..186463      DGPDDETDLSKLSKDV----------VQYEQEIESLEATYHIIIVALTIIGVIFLISVIV
X65519_1..954                DGPDDETDLSKLSKDV----------VQYEQEIESLEATYHIIIVALTIMGVIFLISVIV
Y16780_158246..159199        DGPDDETDLSKLSKDV----------VQYEQEIESLEATYHIIIVALTIMGVIFLISVIV
U18341_2821..3774            DGPDDETDLSKLSKDV----------VQYEQEIESLEATYHIIIVALTIMGVIFLISVIV
X69198_157183..158136        DGPDDETDLSKLSKDV----------VQYEQEIESLEATYHIIIVALTIMGVIFLISVIV
U18339_2822..3775            DGPDDETDLSKLSKDV----------VQYEQEIESLEATYHIIIVALTIMGVIFLISVIV
X72086_2833..3786            DGPDDETDLSKLSKDV----------VQYEQEIESLEATYHIIIVALTIMGVIFLISVIV
L22579_157214..158167        DGPDDETDLSKLSKDV----------VQYEQEIESLEATYHIIIVALTIMGVIFLISVIV
AF438165_169561..170514      DGPDDETDLSKLSKDV----------VQYEQEIESLEVTYHIIIVALTIMGVIFLISVIV
AY009089_167683..168636      DGPDDETDLSKLSKDV----------VQYEQEIESLEVTYHIIIVALTIMGVIFLISVIV
AF012825_176774..177727      DDPDDETDLSKISKDV----------VQYEQEIESLEATYHIIIVALTIMGVIFLISIIV
M35027_167383..168336        DGPDDETDLSKLSKDV----------VQYEQEIESLEATYHIIIVALTIMGVIFLISVIV
AY484669_173253..174206      DGPDDETDLSKLSKDV----------VQYEQEIESLEATYHIIIVALTIMGVIFLISVIV
A22016_134..1087             DGPDDETDLSKLSKDV----------VQYEQEIESLEATYHIIIVALTIMGVIFLISVIV
D11079_26358..27311          DGPDDETDLSKLSKDV----------VQYEQEIESLEATYHIIIVALTIMGVIFLISVIV
AY243312_168374..169327      DGPDDETDLSKLSKDV----------VQYEQEIESLEATYHIIIVALTIMGVIFLISVIV
AF095689_168067..169020      DGPDDETDLSKLSKDV----------VQYEQEIESLEATYHIIMVALTIMGVIFLISVIV
DQ011157_167059..168012      DGPDDETDLSKLSKDV----------VQYEQEIESLEATYHIIIMALTIMGVIFLISIIV
DQ011153_167059..168012      DGPDDETDLSKLSKDV----------VQYEQEIESLEATYHIIIMALTIMGVIFLISIIV
AF380138_164845..165798      DGPDDETDLSKLSKDV----------VQYEQEIESLEATYHIIIMALTIMGVIFLISIIV
AY753185_167253..168206      DGPDDETDLSKLSKDV----------VQYEQEIESLEATYHIIIMALTIMGVIFLISIIV
DQ011155_164835..165788      DGPDDETDLSKLSKDV----------VQYEQEIESLEATYHIIIMALTIMGVIFLISIIV
AY603973_166990..167943      DGPDDETDLSKLSKDV----------VQYEQEIESLEATYHIIIMALTIMGVIFLISIIV
DQ011154_164893..165846      DGPDDETDLSKLSKDV----------VQYEQEIESLEATYHIIIMALTIMGVIFLISIIV
DQ011156_167518..168471      DGPDDETDLSKLSKDV----------VQYEQEIESLEATYHIIIMALTIMGVIFLISIIV
AY160189_1..954              DGPDDETDLSKLSKDV----------VQYEQEIESLEATYHIIIMALTIMGVIFLISIIV
AY741551_167024..167977      DGPDDETDLSKLSKDV----------VQYEQEIESLEATYHIIIMALTIMGVIFLISIIV
DQ358241_1..954              DGPDDETDLSKLSKDV----------VQYEQEIESLEATYHIIIVALTIMGVIFLISVIV
DQ358242_1..954              DGPDDETDLSKLSKDV----------VQYEQEIESLEATYHIIIVALTIMGVIFLISVIV
AY313847_171165..172118      DGPDDETDLSKLSKDV----------VQYEQEIESLEATYHIIIVALTIMGVIFLISVIV
DQ377945_173694..174647      DGPDDETDLSKLSKDV----------VQYEQEIESLEATYHIIIVALTIMGVIFLISVIV
DQ358243_1..954              DGPDDETDLSKLSKDV----------VQYEQEIESLEATYHIIIVALTIMGVIFLISVIV
DQ358240_1..954              DGPDDETDLSKLSKDV----------VQYEQEIESLEATYHIIIVALTIMGVIFLISVIV
AY603355_149634..150587      DGPDDETDLSKLSKDV----------VQYEQEIESLEATYHIIIVALTIMGVIFLISVIV
DQ358239_1..954              DGPDDETDLSKLSKDV----------VQYEQEIESLEATYHIIIVALTIMGVIFLISVIV
U94848_155424..156377        DGPDDETDLSKLSKDV----------VQYEQEIESLEATYHIIIVALTIMGVIFLISVIV
AY160185_1..954              DGPDDETDLSKLSKDV----------VQYEQEIESLEATYHIIIVALTIMGVIFLISVIV
AB191190_47..1000            DGPDDETDLSKLSKDV----------VQYEQEIESLEATYHIIIVALTIMGVIFLISVIV
AB191251_61..1014            DGPDDETDLSKLSKDV----------VQYEQEIESLEATYHIIIVALTIMGVIFLISVIV
AY678276_170916..171866      DGPDDETDLSKLSKDV----------VQYEQEIESLEATYHIIIVALTIMGVIFLISVIV
AY678275_171293..171958      DGPDDETDLSKLSKDV----------VQYEQEIESLEATYHIIIVALTIMGVIFLISVIV
AY678277_171004..171957      DGPDDETDLSKLSKDV----------VQYEQEIESLEATYHIIIVALTIMGVIFLISVIV
M55434_206..1159             DGPDDETDLSKLSKDV----------VQYEQEIESLEATYHIIIVALTIMGVIFLISVIV
M55433_207..1160             DGPDDETDLSKLSKDV----------VQYEQEIESLEATYHIIIVALTIMGVIFLISVIV
AY313848_171191..172144      DGPDDETDLSKLSKDV----------VQYEQEIESLEATYHIIIVALTIMGVIFLISVIV
X94355_184991..185944        DGPDDETDLSKISKDV----------VQYEQEIESLEATYHIIIVALTIMGVIFLISIIV
M55435_206..484              ------------------------------------------------------------
AJ574812_26..814             ------------------------------------------------------------
AJ574810_26..814             ------------------------------------------------------------
AJ574809_26..814             ------------------------------------------------------------
AJ574808_26..814             ------------------------------------------------------------
AF012825_26776..27564        ------------------------------------------------------------
AJ574807_50..838             ------------------------------------------------------------
AJ574813_26..808             ------------------------------------------------------------
AF482758_35125..35916        ------------------------------------------------------------
AF346404_27..677             ------------------------------------------------------------
AF380138_19060..19710        ------------------------------------------------------------
AF346405_27..677             ------------------------------------------------------------
AY548959_67..717             ------------------------------------------------------------
AY743598_13560..14210        ------------------------------------------------------------
DQ011155_19184..19834        ------------------------------------------------------------
DQ011154_19203..19853        ------------------------------------------------------------
AY548958_67..717             ------------------------------------------------------------
AF346406_168..818            ------------------------------------------------------------
AY548960_67..717             ------------------------------------------------------------
X69198_11600..12391          ------------------------------------------------------------
U18337_11648..12439          ------------------------------------------------------------
L22579_12297..13088          ------------------------------------------------------------
U18340_11859..12650          ------------------------------------------------------------
Y16780_12452..13243          ------------------------------------------------------------
U18338_12452..13243          ------------------------------------------------------------
X94355_34788..35567          ------------------------------------------------------------
AF438165_21474..22271        ------------------------------------------------------------
AY009089_19786..20583        ------------------------------------------------------------
AY484669_23317..24108        ------------------------------------------------------------
AJ574811_26..817             ------------------------------------------------------------
DQ377945_24171..24956        ------------------------------------------------------------
AY313847_21614..22405        ------------------------------------------------------------
AY313848_21643..22428        ------------------------------------------------------------
M22812_9538..10329           ------------------------------------------------------------
M35027_21760..22551          ------------------------------------------------------------
AY243312_18677..19468        ------------------------------------------------------------
X13166_52..840               ------------------------------------------------------------
AF095689_18219..19010        ------------------------------------------------------------
AY678276_22000..21212        ------------------------------------------------------------
AY678277_21276..22067        ------------------------------------------------------------
AY678275_21276..22067        ------------------------------------------------------------
                                                                                         

AY077832_132794..133471      IFFSCNKKPLDSIKYYK------
AY077833_132796..133473      IFFSCNKKPLDSIKYYK------
AY077834_132594..133271      IFFSCNKKPLDSIKYYK------
AY077835_132499..133173      IFFSFNKKPLDSIKYYK------
AY077836_132563..133237      IFFSFNKKPLDSIKYYK------
AF409138_133145..133822      IFFSCNKKPLDSIKYYK------
AF409137_133347..134021      IFFSCNKKPLDSIKYYK------
AF325528_133336..134013      IFFSCNKKPLDSIKYYK------
AY386371_125037..125843      LSCSFASTSKPSYDKL-------
AJ293568_134840..135643      LFLSCNKSTLKPSIYNKF-----
AF170722_137878..138777      LFCSCTSSNILHYNKLHYNKLNI
AF170726_139411..140313      LFCSCTSSNILHPNKLSYTKLSV
AF410153_133451..134149      LIYSC--SNSVNNKYSKLDTFIT
AY689436_146642..147526      LLCSCMLKS--SSKTSVYNKL--
AY689437_149713..150597      LLCSCMLKS--SSKTSVYNKL--
AF482758_185510..186463      LVCSC--NK--NNDQYKFHKLLP
X65519_1..954                LVCSC--NK--NNDQYKFHKLLL
Y16780_158246..159199        LVCSC--NK--NNDQYKFHKLLL
U18341_2821..3774            LVCSC--NK--NNDQYKFHKLLL
X69198_157183..158136        LVCSC--NK--NNDQYKFHKLLL
U18339_2822..3775            LVCSC--NK--NNDQYKFHKLLL
X72086_2833..3786            LVCSC--NK--NNDQYKFHKLLL
L22579_157214..158167        LVCSC--NK--NNDQYKFHKLLL
AF438165_169561..170514      LVCSC--NK--NNNQYKFHKLLP
AY009089_167683..168636      LVCSC--NK--NNNQYKFHKLLP
AF012825_176774..177727      LVCSC--DK--TNDQYKFHKLLP
M35027_167383..168336        LVCSC--DK--NNDQYKFHKLLP
AY484669_173253..174206      LVCSC--DK--NNDQYKFHKLLP
A22016_134..1087             LVCSC--DK--NNDQYKFHKLLP
D11079_26358..27311          LVCSC--DK--NNDQYKFHKLLP
AY243312_168374..169327      LVCSC--DK--NNDQYKFHKLLP
AF095689_168067..169020      LVCSC--DK--NNDQYKFHKLLP
DQ011157_167059..168012      LVCSC--DK--NNDQYKFHKLLP
DQ011153_167059..168012      LVCSC--DK--NNDQYKFHKLLP
AF380138_164845..165798      LVCSC--DK--NNDQYKFHKLLP
AY753185_167253..168206      LVCSC--DK--NNDQYKFHKLLP
DQ011155_164835..165788      LVCSC--DK--NNDQYKFHKLLP
AY603973_166990..167943      LVCSC--DK--NNDQYKFHKLLP
DQ011154_164893..165846      LVCSC--DK--NNDQYKFHKLLP
DQ011156_167518..168471      LVCSC--DK--NNDQYKFHKLLP
AY160189_1..954              LVCSC--DK--NNDQYKFHKLLP
AY741551_167024..167977      LVCSC--DK--NNDQYKFHKLLP
DQ358241_1..954              LVCSC--DK--NNDQYKFHKLLP
DQ358242_1..954              LVCSC--DK--NNDQYKFHKLLP
AY313847_171165..172118      LVCSC--DK--NNDQYKFHKLLP
DQ377945_173694..174647      LVCSC--DK--NNDQYKFHKLLP
DQ358243_1..954              LVCSC--DK--NNDQYKFHKLLP
DQ358240_1..954              LVCSC--DK--NNDQYKFHKLLP
AY603355_149634..150587      LVCSC--DK--NNDQYKFHKLLP
DQ358239_1..954              LVCSC--DK--NNDQYKFHKLLP
U94848_155424..156377        LVCSC--DK--NNDQYKFHKLLP
AY160185_1..954              LVCSC--DK--NNDQYKFHKLLP
AB191190_47..1000            LVCSC--DK--NNDQYKFHKLLP
AB191251_61..1014            LVCSC--DK--NNDQYKFHKLLP
AY678276_170916..171866      LVCSC--DK--NNDQYKFHKLLP
AY678275_171293..171958      LVCSC--DK--NNDQYKFHKLLP
AY678277_171004..171957      LVCSC--DK--NNDQYKFHKLLP
M55434_206..1159             LVCSC--DK--NNDQYKFHKLLP
M55433_207..1160             LVCSC--DK--NNDQYKFHKLLP
AY313848_171191..172144      LVCSC--DK--NNDQYKFHKLLP
X94355_184991..185944        LVCSC--DK--NNDQYKFHKLLP
M55435_206..484              -----------------------
AJ574812_26..814             -----------------------
AJ574810_26..814             -----------------------
AJ574809_26..814             -----------------------
AJ574808_26..814             -----------------------
AF012825_26776..27564        -----------------------
AJ574807_50..838             -----------------------
AJ574813_26..808             -----------------------
AF482758_35125..35916        -----------------------
AF346404_27..677             -----------------------
AF380138_19060..19710        -----------------------
AF346405_27..677             -----------------------
AY548959_67..717             -----------------------
AY743598_13560..14210        -----------------------
DQ011155_19184..19834        -----------------------
DQ011154_19203..19853        -----------------------
AY548958_67..717             -----------------------
AF346406_168..818            -----------------------
AY548960_67..717             -----------------------
X69198_11600..12391          -----------------------
U18337_11648..12439          -----------------------
L22579_12297..13088          -----------------------
U18340_11859..12650          -----------------------
Y16780_12452..13243          -----------------------
U18338_12452..13243          -----------------------
X94355_34788..35567          -----------------------
AF438165_21474..22271        -----------------------
AY009089_19786..20583        -----------------------
AY484669_23317..24108        -----------------------
AJ574811_26..817             -----------------------
DQ377945_24171..24956        -----------------------
AY313847_21614..22405        -----------------------
AY313848_21643..22428        -----------------------
M22812_9538..10329           -----------------------
M35027_21760..22551          -----------------------
AY243312_18677..19468        -----------------------
X13166_52..840               -----------------------
AF095689_18219..19010        -----------------------
AY678276_22000..21212        -----------------------
AY678277_21276..22067        -----------------------
AY678275_21276..22067        -----------------------
                                                    
