# Supplementary material for: Identification of multiple independent horizontal gene transfers into poxviruses using a comparative genomics approach
Source: BMC Evol Biol. 2008 Feb 27;8:67. doi: 10.1186/1471-2148-8-67 (PMC2268676; doi:10.1186/1471-2148-8-67)
Supplement: Additional file 8 — Multiple sequence alignments for all poxvirus families. [file 1471-2148-8-67-S8.gz › Network/Servers/gen153069.gen.tcd.ie/Users/kirsten/poxvirus/aln/170.aln]

CLUSTAL W (1.81) multiple sequence alignment

AF482758_191023..191295      ----------------------------MDTDTDEYTDTDTDTDTDSDTNT-------AN
DQ011155_169438..169779      ------------MDTDTDTDTDTDTDTDTDTDTDTDTDTDTDTDTDTDTDTDTDTDTDTD
DQ011154_169496..169873      MDTDTDTDTDTDTDTDTDTDTDTDTDTDTDTDTDTDTDTDTDTDTDTDTDTDTDTDTDTD
AF012825_180883..181146      -------------------------------MDTDVTDTDTDTDTDTDTDV-------TN
M35027_171267..171533        ------------------------------MDTDTDTDTDTDTDTDTDTDV-------TN
D11079_30228..30446          ----------------------------------------------MDTDV-------TN
AY678277_174874..175092      ----------------------------------------------MDTDV-------TN
AY243312_172244..172462      ----------------------------------------------MDTDV-------TN
AY678275_174875..175093      ----------------------------------------------MDTDV-------TN
AF095689_171954..172184      ------------------------------------------MDTDTDTDV-------TN
AY678276_174786..175001      ----------------------------------------------MDTDV-------TN
AY484669_177136..177354      ----------------------------------------------MDTDV-------TN
AY313847_175035..175253      ----------------------------------------------MDTDV-------TN
AY313848_175061..175339      --------------------------MDTDTDTDTDTDTDTDTDTDTDTDV-------TN
AY603355_153397..153621      --------------------------------------------MDTDTDV-------TN
U94848_159187..159411        --------------------------------------------MDTDTDV-------TN
X94355_190461..190778        -----------MYSGIYPIVLLLTTN--MDTDTDTDTDTDTDTDTDTDTDV-------TN
DQ011157_171114..171410      -----------MYSGIYPIVLLL--------TTNMDSDTDTDTDTDTDTDV-------TN
AY741551_171559..171855      -----------MYSGIYPIVLLL--------TTNMDSDTDTDTDTDTDTDV-------TN
DQ011153_171114..171410      -----------MYSGIYPIVLLL--------TTNMDSDTDTDTDTDTDTDV-------TN
AY753185_171788..172108      -----------MYSGIYPIVLLLTTNMDSDTDTDTDTDTDTDTDTDTDTDV-------TN
AY603973_171525..171845      -----------MYSGIYPIVLLLTTNMDSDTDTDTDTDTDTDTDTDTDTDV-------TN
DQ011156_172054..172344      -----------MYSGIYPIVLLL----------TTNMDSDTDTDTDTDTDV-------TN
                                                                            **:.       ::

AF482758_191023..191295      VEDIMNEIDREKEEILKNVEMENNKNIKKNHPSEYIREALVINTSSDSDSIDKEVIECIS
DQ011155_169438..169779      VEDIMNEIDREKEEILKNVEIENNKNINKNHPSEYIREALVINTSSNSDSIDKEVIEYIS
DQ011154_169496..169873      VEDIMNEIDREKEEILKNVEIENNKNINKNHPSEYIREALVINTSSNSDSIDKEVIEYIS
AF012825_180883..181146      VEDIMNEIDREKEEILKNVEMENNKNINKNHPSKYIREALVINTSSNSDSIDKEVIECIS
M35027_171267..171533        VEDIINEIDREKEEILKNVEIENNKNINKNHPSGYIREALVINTSSNSDSIDKEVIECIS
D11079_30228..30446          VEDIINEIDREKEEILKNVEIENNKNINKNHPSGYIREALVINTSSNSDSIDKEVIECIC
AY678277_174874..175092      VEDIINEIDREKEEILKNVEIENNKNINKNHPSGYIREALVINTSSNSDSIDKEVIECIC
AY243312_172244..172462      VEDIINEIDREKEEILKNVEIENNKNINKNHPSGYIREALVINTSSNSDSIDKEVIECIC
AY678275_174875..175093      VEDIINEIDREKEEILKNVEIENNKNINKNHPSGYIREALVINTSSNSDSIDKEVIECIC
AF095689_171954..172184      VEDIINEIDREKEEILKNVEIENNKNINKNHPSGYIREALVINTSSNSDSIDKEVIECIC
AY678276_174786..175001      VEDIINEIDREKEEILKNVEIENNKNINKNHPNEYIREALVINTSSNSDSIDKEVIECIS
AY484669_177136..177354      VEDIINEIDREKEEILKNVEIENNKNINKNHPNEYIREALVINTSSNSDSIDKEVIECIC
AY313847_175035..175253      VEDIINEIDREKEEILKNVEIENNKNINKNHPNEYIREALVINTSSNSDSIDKEVIECIC
AY313848_175061..175339      VEDIINEIDREKEEILKNVEIENNKNINKNHPNEYIREALVINTSSNSDSIDKEVIECIC
AY603355_153397..153621      VEDIMNEIDREKEEILKNVEIENNKNINKNHPNEYIREALVINTSSNSDSIDKEVIECIS
U94848_159187..159411        VEDIMNEIDREKEEILKNVEIENNKNINKNHPNEYIREALVINTSSNSDSIDKEVIECIS
X94355_190461..190778        VEDIMNEIDREKEEILKNVEIENNKNINKNHPSEYIREALVINTSSNSDSIDKEVIECIS
DQ011157_171114..171410      VEDIMNEIDREK-EILKNVEIENNKNINKNHPSEYIREALVINTSSNSDSIDKEVIEYIS
AY741551_171559..171855      VEDIMNEIDREK-EILKNVEIENNKNINKNHPSEYIREALVINTSSNSDSIDKEVIEYIS
DQ011153_171114..171410      VEDIMNEIDREK-EILKNVEIENNKNINKNHPSEYIREALVINTSSNSDSIDKEVIEYIS
AY753185_171788..172108      VEDIMNEIDREK-EILKNVEIENNKNINKNHPSEYIREALVINTSSNSDSIDKEVIEYIS
AY603973_171525..171845      VEDIMNEIDREK-EILKNVEIENNKNINKNHPSEYIREALVINTSSNSDSIDKEVIEYIS
DQ011156_172054..172344      VEDIMNEIDREK-EILKNVEIENNKNINKNHPSEYIREALVINTSSNSDSIDKEVIEYIS
                             ****:******* *******:******:****. ************:********** *.

AF482758_191023..191295      QNVGI
DQ011155_169438..169779      HDVGI
DQ011154_169496..169873      HDVGI
AF012825_180883..181146      QDVGI
M35027_171267..171533        HDVGI
D11079_30228..30446          HDVGI
AY678277_174874..175092      HDVGI
AY243312_172244..172462      HDVGI
AY678275_174875..175093      HDVGI
AF095689_171954..172184      HDVGI
AY678276_174786..175001      HDVGI
AY484669_177136..177354      HDVGI
AY313847_175035..175253      HDVGI
AY313848_175061..175339      HDVGI
AY603355_153397..153621      HDVGI
U94848_159187..159411        HDVGI
X94355_190461..190778        HDVGI
DQ011157_171114..171410      HDVGI
AY741551_171559..171855      HDVGI
DQ011153_171114..171410      HDVGI
AY753185_171788..172108      HDVGI
AY603973_171525..171845      HDVGI
DQ011156_172054..172344      HDVGI
                             ::***
