# Supplementary material for: Identification of multiple independent horizontal gene transfers into poxviruses using a comparative genomics approach
Source: BMC Evol Biol. 2008 Feb 27;8:67. doi: 10.1186/1471-2148-8-67 (PMC2268676; doi:10.1186/1471-2148-8-67)
Supplement: Additional file 8 — Multiple sequence alignments for all poxvirus families. [file 1471-2148-8-67-S8.gz › Network/Servers/gen153069.gen.tcd.ie/Users/kirsten/poxvirus/aln/171.aln]

CLUSTAL W (1.81) multiple sequence alignment

AF170722_139169..140032      -------MSS--YSI-------------------------KRVNPHLI-DKYTFTLIKES
AF170726_140700..141566      -------MSSY-YSI-------------------------KRVSPHLI-DRYAFTLIKES
AY689436_148004..148933      MEHIINNKSSF-WNIVKKKKDDNNITKAESYIDRKCINKIKYINSEDI-DKENIFVIKEN
AY689437_151075..152004      MEHIINNKSSF-WNIVKKKKDDNNSTKAESYIDRKCINKIKYINSEDI-DKENILVIKEN
AF410153_134184..135083      ----MMVDKSF-WNLVSHKIC------SRLFLDRKYVNNAICIESTSI-NNDNMIIIKEN
AY077832_133920..134825      ----MDERNSF-WNLVKKITTEN----SQNIINQSYINPIRCIKSDDVYQSYTSVVIKEN
AY077833_133922..134827      ----MDERNSF-WNLVKKITTEN----SQNIINQSYINPIRCIKSDDVYQSYTSVVIKEN
AY077834_133720..134625      ----MDERNSF-WNLVKKITTEN----SQNIINQSYINPIRCIKSDDVYQSYTSVVIKEN
AY077835_133622..134527      ----MDERNSF-WSLVKKITTEN----SQNIINQSYINPIRCIKSDDIYQSYTSVVIKEN
AY077836_133686..134591      ----MDERNSF-WSLVKKITTEN----SQNIINQSYINPIRCIKSDDIYQSYTSVVIKEN
AF409138_134258..135166      ----MDERNSF-WSLVKKITTEN----SQNIINQSYINPIRCIKSDDICQSYTSIVIKEN
AF409137_134464..135372      ----MDERNSF-WSLVKKITTEN----SQNIINQSYINPIRCIKSDDIYQSYTSVVIKEN
AF325528_134456..135364      ----MDERNSF-WSLVKKITTEN----SQNIINQSYINPIRCIKSDDIYQSYTSVVIKEN
AF006066_750..1022           -MDIITNTTMFDIQF----------------------NDIPNIPYVDI-EKP--LLVYSC
AF006064_1223..2080          -MDIITNTTMFDIQF----------------------NDIPNIPYVDI-EKP--LLVYSC
AF198100_232786..233643      -MDIITNTTMFDIQF----------------------NDIPNIPYVDI-EKP--LLVYSC
AJ581527_222056..222913      -MDIITNTTMFDIQF----------------------NDIPNIPYVDI-EKP--LLVYSC
AF246698_8124..8221          -MDIITNTTMFDIQF----------------------NDIPNIPYVDI-EKP--LLVYS-
AY255633_383..485            -MDIITNTTMFDIQF----------------------NDIPNIPYVDI-EKP--LLVYSC
AY255632_643..745            -MDIITNTTMFDIQF----------------------NDIPNIPYVDI-EKP--LLVYSC
AY246559_4189..4540          -------MSTE-LQF----------------------NDIKNIEIKDI-EDY--LSVYTG
AY318871_303477..304286      -------MSTE-FQL----------------------SDIKNIEVKDI-EDY--VSVYTG
AY255628_4968..5310          -------MSTE-FQL----------------------SDIKNIEVKDI-EDY--VSVYTG
                                     .    .:                           :    : :      :   

AF170722_139169..140032      DQCFIHKGVFNNTLVVIRTFKKFHKGCKAILELTENEIHNVKSVDRFNLLKVYGFFV-DV
AF170726_140700..141566      DQCFIHKGAFNNTLVVVRTFKKFHKGCKAILELTENEIRGVKRVDRFNLLKVYGFFV-DV
AY689436_148004..148933      EQNIIQTGIFNDKKVIIRSFKKFQKGHKVLSDICENEIENMKKIDAYNILKIYGFFI-DI
AY689437_151075..152004      EQNIIQTGIFNDKKVIIRSFKKFQKGHKVLSDICENEIENMKKIDAYNILKIYGFFI-DI
AF410153_134184..135083      EQLSIYRGEFNNKDVLIKTFKKFHIGHKVLIDITENEIKNMKKIDSNNILRIYAFYV-EM
AY077832_133920..134825      DQNYIHKCIFNNKEVIVRTFKKSHTSHKILMDISNNEIKNLRRIDSNNILKIYAFYI-EM
AY077833_133922..134827      DQNYIHKCIFNNKEVIVRTFKKSHTSHKILMDISNNEIKNLRRIDSNNILKIYAFYI-EM
AY077834_133720..134625      DQNYIHKCIFNNKEVIVRTFKKSHTSHKILMDISNNEIKNLRRIDSNNILKIYAFYI-EM
AY077835_133622..134527      NQNYIYKGIFNNKEVIVRTFKKSHTSYKILMDISNNEIKNLRRIDSNNILKIYAFYI-EM
AY077836_133686..134591      NQNYIYKGIFNNKEVIVRTFKKSHTSYKILMDISNNEIKNLRRIDSNNILKIYAFYI-EM
AF409138_134258..135166      DQNYIHKGIFNNKEVIVRTFKKSHTSHKILMDISNNEIKNLRRIDSNNILKIYAFYI-EM
AF409137_134464..135372      DQNYIHKGIFNNKEVIVRTFKKSHTSHKILMDISNNEIKNLRRIDSNNILKIYAFYI-EM
AF325528_134456..135364      DQNYIHKGIFNNKEVIVRTFKKSHTSHKILMDISNNEIKNLRRIDSNNILKIYAFYI-EM
AF006066_750..1022           DSYRLYNAKYDNNPVSLKTFTCPSKNSIRQFIKELDLLRSLQS--SEHVIKLYGYIL-DI
AF006064_1223..2080          DSYRLYNAKYDNNPVSLKTFTCPSKNSIRQFIKELDLLRSLQS--SEHVIKLYGYIL-DI
AF198100_232786..233643      DSYRLYNAKYDNNPVSLKTFTCPSKNSIRQFIKELDLLRSLQS--SEHVIKLYGYIL-DI
AJ581527_222056..222913      DSYRLYNAKYDNNPVSLKTFTCPSKNSIRQFIKELDLLRSLQS--SEHVIKLYGYIL-DI
AF246698_8124..8221          ------------------------------------------------------------
AY255633_383..485            ------------------------------------------------------------
AY255632_643..745            ------------------------------------------------------------
AY246559_4189..4540          DYYSIHSGKYDKEPVTIKLLANDQNDIKKII-KEINMLRSFRF--TPNVIRLLGYIYDDS
AY318871_303477..304286      DCYSIYSGKYGGESITIKLLGHDKNDIKKII-KEINMLRCFKY--APNVIRLLGYIY-D-
AY255628_4968..5310          DCYSIYSGKYGGESITIKLLGHDKNDIKKII-KEINMLRCFKY--APNVIRLLGYIY-D-
                                                                                         

AF170722_139169..140032      IDDLPRVSIILEYCTKGYLREVLSKERDLQFKTRLDMALDCCTGLVNVYKYTK-KPYEHL
AF170726_140700..141566      VDALPRVSIILEYCTKGYLREVLYKEQDLSFKTRLDMALDCCTGLASVCKYTK-KPYEHL
AY689436_148004..148933      IDELPRVSLLLEFCDRGYLREVLNYEQSLSLQTRVDMAIDCCMSLYNLYKYIN-RPYKHI
AY689437_151075..152004      VDELPRVSLLIEFCDRGYLREVLNYEQSLSLQTRVDMAIDCCVSLYNLYKYIN-RPYKHI
AF410153_134184..135083      VDDLPRLSLILEYCKRGYLKNVLMNEKQLLFKTRLDMAIDCCNGLYNLYKYTN-KPYGYI
AY077832_133920..134825      CDGLPRLSLVLEYCKRGYLKNVIRKERDLTFKTKLDMAIDCSVGLYNVYKYTNNKPYGCI
AY077833_133922..134827      CDGLPRLSLVLEYCKRGYLKNVIRKERDLTFKTKLDMAIDCSVGLYNVYKYTNNKPYGCI
AY077834_133720..134625      CDGLPRLSLVLEYCKRGYLKNVIRKERDLTFKTKLDMAIDCSVGLYNVYKYTNNKPYGCI
AY077835_133622..134527      CDGLPRISLILEYCKRGYLKNVIRKERDLTFKTKLNMAIDCSVGLYNVYKYTNYKPYGCI
AY077836_133686..134591      CDGLPRISLILEYCKRGYLKNVIRKERDLTFKTKLNMAIDCSVGLYNVYKYTNYKPYGCI
AF409138_134258..135166      CDGLPRLSLILEYCKRGYLKNVIRKERDLTFKTKLDMAIDCSVGLYNVYKYTNNKPYGCI
AF409137_134464..135372      CDGLPRLSLILEYCKRGYLKNVIKKERDLTFKTKLDMAIDCSVGLYNVYKYTNNKPYGCI
AF325528_134456..135364      CDGLPRLSLILEYCKRGYLKNVIRKERDLTFKTKLDMAIDCSVGLYNVYKYTNNKPYGCI
AF006066_750..1022           ------------------------------------------------------------
AF006064_1223..2080          S--VPLCSLVVENNYLT-LRNFLDMEKDIDYAKKTRIIIDAAKGLNAMHT----SYSTPI
AF198100_232786..233643      S--VPLCSLVVENNYLT-LRNFLDMEKDIDYAKKTRIIIDAAKGLNAMHT----SYSTPI
AJ581527_222056..222913      S--VPLCSLVVENNYLT-LRNFLDMEKDIDYAKKTRIIIDAAKGLNAMHT----SYSTPI
AF246698_8124..8221          ------------------------------------------------------------
AY255633_383..485            ------------------------------------------------------------
AY255632_643..745            ------------------------------------------------------------
AY246559_4189..4540          LSNVSYGIVVEDICLT--LREYIDNNKNLSYDIKA-------------------------
AY318871_303477..304286      -DSLPYGIVVEDICLT--LREYLDNNKNLSYYVKASIMLDAVKGLEALHT----KDGTPI
AY255628_4968..5310          -DSLPYGIVVEDICLT--LREYLDNNKNLSYYVKA-------------------------
                                                                                         

AF170722_139169..140032      SSVNFLVDEDYTTKILCHGLEKTLSVPPFKNINMLAYRPRRILLDIFSKYTEKDDVYSLG
AF170726_140700..141566      SSVNFLVDGDYTTKILCHGLEKTLSVPPFKNVNMLVYRPRRILLDIFSKYTEKDDMYGLG
AY689436_148004..148933      TSVNFLVKENYKIKLIGHGLEKLLSSPAFKNINDVVYKSPKLLNNIFETLSIEDDIYSLG
AY689437_151075..152004      TSVNFLVKENYKIKLVGHGLEKLLSSPAFKNVNDVVYKSPKLLNNIFEPLLIEDDIYSLG
AF410153_134184..135083      SSNVFLVEENYKVKIIAHGLEKVMSSPSFKDINTSVYLSPKLINNIFSKHNLEDDVYSLG
AY077832_133920..134825      SSVSFLVEENYKVKIICHGLEKILSNPPFKNINAIVYQSHKMLSNVFNERTIDDDIYSFG
AY077833_133922..134827      SSVSFLVEENYKVKIICHGLEKILSNPPFKNINAIVYQSHKMLSNVFNERTIDDDIYSFG
AY077834_133720..134625      SSVSFLVEENYKVKIICHGLEKILSNPPFKNINAIVYQSHKMLSNVFNERTIDDDIYSFG
AY077835_133622..134527      SSVSFLVEENYKVKIICHGLEKILANPPFKNINAIVYQSHKMLSNVFNERTIDDDMYSFG
AY077836_133686..134591      SSVSFLVEENYKVKIICHGLEKILANPPFKNINAIVYQSHKMLSNVFNERTIDDDMYSFG
AF409138_134258..135166      SSVSFLVEENYKVKIICHGLEKILANPPFKNINAIVYQSHKMLSNVFNERTMDDDMYSFG
AF409137_134464..135372      SSVSFLVEENYKVKIICHGLEKILAKPPFKNINAIVYQSHKMLSNVFNERTMDDDMYSFG
AF325528_134456..135364      SSVSFLVEENYKVKIICHGLEKILANPPFKNINAIVYQSHKMLSNVFNERTMDDDMYSFG
AF006066_750..1022           ------------------------------------------------------------
AF006064_1223..2080          LHKNLTSESFYMTNNGVLKIGSGAYYNIYKRVNFMAYFDYDMLKDIFSNYTIKSEIYRFG
AF198100_232786..233643      LHKNLTSESFYMTNNGVLKIGSGAYYNIYKRVNFMAYFDYDMLKDIFSNYTIKSEIYRFG
AJ581527_222056..222913      LHKNLTSESFYMTNNGVLKIGSGAYYNIYKRVNFMAYFDYDMLKDIFSNYTIKSEIYRFG
AF246698_8124..8221          ------------------------------------------------------------
AY255633_383..485            ------------------------------------------------------------
AY255632_643..745            ------------------------------------------------------------
AY246559_4189..4540          ------------------------------------------------------------
AY318871_303477..304286      LHQNLTSDSFYMTKNNILKIGIGSRYKPSNKVNFMAYFDYNILTDIFSEYTIISEIYSLG
AY255628_4968..5310          ------------------------------------------------------------
                                                                                         

AF170722_139169..140032      VVLWEIFTGCVPFDHATSTDIYDAVVNKNNELKIDTKCPR-YIKNIVDRCTSHQEDIRPT
AF170726_140700..141566      VVLWEIFTGHVPFNNATTADIYDAVVNKNDELKIDTKCPR-YIKNVVDRCTSHQEDTRPT
AY689436_148004..148933      IVLWEIFTGNIPFDGLNTKEIYDLILLNNYSFKVD-NCPQ-IINCVIERCTNHDAIKRPT
AY689437_151075..152004      IVLWEVFTGNIPFEGLSTKEIYDLILLNNYSFKVD-NCPQ-IINCVVERCTDHDATKRPT
AF410153_134184..135083      ILLWEIFTGDVPYKNLSIKELFKNI--NINELRLE-ISGHTFIKNIVNHCLVHDEVKRPN
AY077832_133920..134825      VVLWEIFSGKIPFKNLTTKEIYDLIINKNGQLKLP-ETPH-LIKYTVEKCTSHTS-KRPS
AY077833_133922..134827      VVLWEIFSGKIPFKNLTTKEIYDLIINKNGQLKLP-ETPH-LIKYTVEKCTSHTS-KRPS
AY077834_133720..134625      VVLWEIFSGKIPFKNLTTKEIYDLIINKNGQLKLP-ETPH-LIKYTVEKCTSHTS-KRPS
AY077835_133622..134527      VVLWEIFSGKIPFKNLTTKEIYDLIINKNGQLKLP-ETPH-LIKYTVEKCTSHTS-KRPN
AY077836_133686..134591      VVLWEIFSGKIPFKNLTTKEIYDLIINKNGQLKLP-ETPH-LIKYTVEKCTSHTS-KRPN
AF409138_134258..135166      VVLWEIFSGKIPFKNLTTKEIYDLIINKNGQLKLP-ESPH-LIKYTVEKCTSHTS-KRPN
AF409137_134464..135372      VVLWEIFSGKIPFKNLTTKEIYDLIINKNGQLKLP-ETPH-LIKYTVEKCTSHTS-KRPN
AF325528_134456..135364      VVLWEIFSGKIPFKNLTTKEIYDLIINKNGQLKLP-ETPH-LIKYTVEKCTSHTS-KRPN
AF006066_750..1022           ------------------------------------------------------------
AF006064_1223..2080          IVIWEIITRKIPFENMDYQGIYNMLIKENKGEYMPLDCPL-ELQCIVIACRNTNSIFRPS
AF198100_232786..233643      IVIWEIITRKIPFENMDYQGIYNMLIKENKGEYMPLDCPL-ELQCIVIACRNTNSIFRPS
AJ581527_222056..222913      IVIWEIITRKIPFENMDYQGIYNMLIKENKGEYMPLDCPL-ELQCIVIACRNTNSIFRPS
AF246698_8124..8221          ------------------------------------------------------------
AY255633_383..485            ------------------------------------------------------------
AY255632_643..745            ------------------------------------------------------------
AY246559_4189..4540          ------------------------------------------------------------
AY318871_303477..304286      VVLWEILTGKIPFENMDYTSIYNMLIKDNVSEPLPLDAPL-ELQSIITACRHKEYSRRPN
AY255628_4968..5310          ------------------------------------------------------------
                                                                                         

AF170722_139169..140032      VHEVLHKISIYRCIMQADELMETDV
AF170726_140700..141566      LNEVLHKISMYRCVMQADELLETDV
AY689436_148004..148933      VKEILYNLSLYKFYYD---------
AY689437_151075..152004      VKEILYNLSLYKFYYD---------
AF410153_134184..135083      LKDILYNLSMYKIYFM---------
AY077832_133920..134825      IKEILYNFSLYKFYN----------
AY077833_133922..134827      IKEILYNFSLYKFYN----------
AY077834_133720..134625      IKEILYNFSLYKFYN----------
AY077835_133622..134527      IKEILYNFSLYKFYN----------
AY077836_133686..134591      IKEILYNFSLYKFYN----------
AF409138_134258..135166      IKEILYNFSLYKFYN----------
AF409137_134464..135372      IKEILYNFSLYKFYN----------
AF325528_134456..135364      IKEILYNFSLYKFYN----------
AF006066_750..1022           -------------------------
AF006064_1223..2080          ISAIIDFLETFYSNIIKNRNLK---
AF198100_232786..233643      ISAIIDFLETFYSNIIKNRNLK---
AJ581527_222056..222913      ISAIIDFLETFYSNIIKNRNLK---
AF246698_8124..8221          -------------------------
AY255633_383..485            -------------------------
AY255632_643..745            -------------------------
AY246559_4189..4540          -------------------------
AY318871_303477..304286      TTSMRIFLHQYTINI----------
AY255628_4968..5310          -------------------------
                                                      
