# Supplementary material for: Identification of multiple independent horizontal gene transfers into poxviruses using a comparative genomics approach
Source: BMC Evol Biol. 2008 Feb 27;8:67. doi: 10.1186/1471-2148-8-67 (PMC2268676; doi:10.1186/1471-2148-8-67)
Supplement: Additional file 8 — Multiple sequence alignments for all poxvirus families. [file 1471-2148-8-67-S8.gz › Network/Servers/gen153069.gen.tcd.ie/Users/kirsten/poxvirus/aln/172.aln]

CLUSTAL W (1.81) multiple sequence alignment

AY298785_1244..1709          MSGIVKSIILSGPSGSGKTAIVKRLLKDYGNIFGFVVSHTTRFPRPMEREGVDYHYVNRE
AF438165_164611..164904      ------------------------------------------------------------
AY009089_162733..163026      ------------------------------------------------------------
D11079_21256..21711          ----------------------------------------------MEREGVDYHYVNRE
AY243312_163272..163727      ----------------------------------------------MEREGVDYHYVNRE
AY313847_166065..166520      ----------------------------------------------MEREGVDYHYVNRE
AY313848_166094..166549      ----------------------------------------------MEREGVDYHYVNRE
M35027_162278..162733        ----------------------------------------------MEREGVDYHYVNRE
DQ377945_168591..169046      ----------------------------------------------MEREGVDYHYVNRE
AY603355_144869..145162      ------------------------------------------------------------
U94848_150659..150952        ------------------------------------------------------------
AF095689_162962..163417      ----------------------------------------------MEREGVDYHYVNRE
AY678276_165830..166282      ----------------------------------------------MEREGVDYHYVNRE
AY678275_165904..166359      ----------------------------------------------MEREGVDYHYVNRE
AY484669_168148..168603      ----------------------------------------------MEREGVDYHYVNRE
AY678277_165902..166357      ----------------------------------------------MEREGVDYHYVNRE
X94355_179738..180331        MSGIVKSIILSGPSGSGKTAIAKRLLKDYGNIFGFVVSHTTRFPRPMEREGVDYHYVNRE
AF482758_180247..180840      MSGIVKSIILSGPSGSGKTAIVKRLLKDYGNIFGFVVSHTTRFPRPMEREGVDYHYVNRE
Y16780_153144..153599        ----------------------------------------------MEREGVDYHYVNRK
L22579_152117..152572        ----------------------------------------------MEREGVDYHYVNRE
X69198_152087..152542        ----------------------------------------------MEREGVDYHYVNRE
X67118_6902..7151            ----------------------------------------------MEREGVDYHYVNRE
                                                                                         

AY298785_1244..1709          AIWKGIAAGNFLEHTEFLGNIYGTSKTAVNTAAINNRICVMDLNIDGVRSLKNTYLMPYS
AF438165_164611..164904      ----------------------------------------MDLNIDGVRSLKNTYLMPYS
AY009089_162733..163026      ----------------------------------------MDLNIDGVRSLKNTYLMPYS
D11079_21256..21711          AIWKGIAAGNFLEHTEFLGNIYGTSKTAVNTAAINNRICVMDLNIDGVRSLKNTYLMPYS
AY243312_163272..163727      AIWKGIAAGNFLEHTEFLGNIYGTSKTAVNTAAINNRICVMDLNIDGVRSLKNTYLMPYS
AY313847_166065..166520      AIWKGIAAGNFLEHTEFLGNIYGTSKTAVNTAAINNRICVMDLNIDGVRSLKNTYLMPYS
AY313848_166094..166549      AIWKGIAAGNFLEHTEFLGNIYGTSKTAVNTAAINNRICVMDLNIDGVRSLKNTYLMPYS
M35027_162278..162733        AIWKGIAAGNFLEHTEFLGNIYGTSKTAVNTAAINNRICVMDLNIDGVRSFKNTYLMPYS
DQ377945_168591..169046      AIWKGIAAGNFLEHTEFLGNIYGTSKTAVNTAAINNRICVMDLNIDGVRSFKNTYLMPYS
AY603355_144869..145162      ----------------------------------------MDLNIDGVRSFKNTYLMPYS
U94848_150659..150952        ----------------------------------------MDLNIDGVRSFKNTYLMPYS
AF095689_162962..163417      AIWKGIAAGNFLEHTEFLGNIYGTSKTAVNTAAINNRICVMDLNIDGVRSFKNTYLMPYS
AY678276_165830..166282      AIWKGIAAGNFLEHTEFLGNIYGTSKTAVNTAAINNRICVMDLNIDGVRSLKNTYLMPYS
AY678275_165904..166359      AIWKGIAAGNFLEHTEFLGNIYGTSKTAVNTAAINNRICVMDLNIDGVRSLKNTYLMPYS
AY484669_168148..168603      AIWKGIAAGNFLEHTEFLGNIYGTSKTAVNTAAINNRICVMDLNIDGVRSLKNTYLMPYS
AY678277_165902..166357      AIWKGIAAGNFLEHTEFLGNIYGTSKTAVNTAAINNRICVMDLNIDGVRSLKNTYLMPYS
X94355_179738..180331        AIWKGIAAGNFLEHTEFLGNIYGTSKTAVNTAAINNRICVMDLNIDGVRSLKNTYLMPYS
AF482758_180247..180840      AIWKGIAAGNFLEHTEFLGNIYGTSKTAVNTAAINNRMCVMDLNIDGVRSLKNTYLMPYS
Y16780_153144..153599        AIWKGIATGNFLEHTEFLGNIYGTSKTAVNTAAINNRICVMDLNIDGVRSLKNTYLMPYS
L22579_152117..152572        AIWKGIATGNFLEHTEFLGNIYGTSKTAVNTAAINNRICVMDLNIDGVRSLKNTYLMPYS
X69198_152087..152542        AIWKGIATGNFLEHTEFLGNIYGTSKTAVNTAAINNRICVMDLNIDGVRSLKNTYLMPYS
X67118_6902..7151            AIWKGIATGNFLEHTEFLGNIYGTSKTAVNTAAINNRICVMDLNIDGVRSLKNTYLMPYS
                                                                     **********:*********

AY298785_1244..1709          VYIRPTSLKMVETKLRRRNTEADDEXSSSRDVAKT-------------------------
AF438165_164611..164904      VYIKPTSLKMVETKLCRINTEADDEIHRRVMLAKTDMDEANEAGLFDTVIIEDDVNLAYS
AY009089_162733..163026      VYIKPTSLKMVETKLCRINTEADDEIHRRVMLAKTDMDEANEAGLFDTVIIEDDVNLAYS
D11079_21256..21711          VYIRPTSLKMVETKLRCRNTEANDEIHRRVILAKTDMDEANEAGLFDTIIIEDDVNLAYS
AY243312_163272..163727      VYIRPTSLKMVETKLRCRNTEANDEIHRRVILAKTDMDEANEAGLFDTIIIEDDVNLAYS
AY313847_166065..166520      VYIRPTSLKMVETKLRCRNTEANDEIHRRVILAKTDMDEANEAGLFDTIIIEDDVNLAYS
AY313848_166094..166549      VYIRPTSLKMVETKLRCRNTEANDEIHRRVILAKTDMDEANEAGLFDTIIIEDDVNLAYS
M35027_162278..162733        VYIRPTSLKMVETKLRCRNTEANDEIHRRVILAKTDMDEANEAGLFDTIIIEDDVNLAYS
DQ377945_168591..169046      VYIRPTSLKMVETKLRCRNTEANDEIHRRVILAKTDMDEANEAGLFDTIIIEDDVNLAYS
AY603355_144869..145162      VYIRPTSLKMVETKLRCRNTEADDEIHRRVMLAKTDMDEAGEAGLFDTIIIEDDVNLAYS
U94848_150659..150952        VYIRPTSLKMVETKLRCRNTEADDEIHRRVMLAKTDMDEAGEAGLFDTIIIEDDVNLAYS
AF095689_162962..163417      VYIRPTSLKMVETKLRCRNTEADDEIHRRVMLAKTDMDEAGEAGLFDTIIIEDDVNLAYS
AY678276_165830..166282      VYIRPTSLKMVETKLRRRNTEADDEIHRRVMLAKTDMDEAGEAGLFDTIIIEDDVNLAYS
AY678275_165904..166359      VYIRPTSLKMVETKLRRRNTEADDEIHRRVMLAKTDMDEAGEAGLFDTIIIEDDVNLAYS
AY484669_168148..168603      VYIRPTSLKMVETKLRRRNTEADDEIHRRVMLAKTDMDEAGEAGLFDTIIIEDDVNLAYS
AY678277_165902..166357      VYIRPTSLKMVETKLRRRNTEADDEIHRRVMLAKTDMDEAGEAGLFDTIIIEDDVNLAYS
X94355_179738..180331        VYIRPTSLKMVETKLRRRNTEADDEIHRRVMLAKTDMDEANEAGLFDTIIIEDDVNLAYS
AF482758_180247..180840      VYIRPTSLKMVETKLRRRNTEADDEIHRRVMLAKTDMDEANEAGLFDTIIIEDDVNLAYS
Y16780_153144..153599        VYIKPTFLKMVETKLRRRNTEADDKIHRRAMLAKTDMDEANEAGLFNTIIIEDNVNLAYS
L22579_152117..152572        VYIKPTSLKMVETKLRRRNTEADDKIHRRAMLAKTDMDEANEAGLFNTTIIEDNVNLAYS
X69198_152087..152542        VYIKPTSLKMVETKLRRRNTEADDKIHRRAMLAKTDMDEANEAGLFNTTIIEDNVNLAYS
X67118_6902..7151            VYIKPTSLK---------------------------------------------------
                             ***.** **                                                   

AY298785_1244..1709          -----------------
AF438165_164611..164904      NLIQILKDRIRMYFNTN
AY009089_162733..163026      NLIQILKDRIRMYFNTN
D11079_21256..21711          KLIQILQDRIRMYFNTN
AY243312_163272..163727      KLIQILQDRIRMYFNTN
AY313847_166065..166520      KLIQILQDRIRMYFNTN
AY313848_166094..166549      KLIQILQDRIRMYFNTN
M35027_162278..162733        KLIQILQDRIRMYFNTN
DQ377945_168591..169046      KLIQILQDRIRMYFNTN
AY603355_144869..145162      KLIQILQDRIRMYFNTN
U94848_150659..150952        KLIQILQDRIRMYFNTN
AF095689_162962..163417      KLIQILQDRIRMYFNTN
AY678276_165830..166282      KLIQILQDRIRMYFNTN
AY678275_165904..166359      KLIQILQDRIRMYFNTN
AY484669_168148..168603      KLIQILQDRIRMYFNTN
AY678277_165902..166357      KLIQILQDRIRMYFNTN
X94355_179738..180331        KLIQILQDRIRMYFNTN
AF482758_180247..180840      KLIQILQDRIRMYFNTN
Y16780_153144..153599        KLIQILQGRIRMYFNTN
L22579_152117..152572        KLIQILQDRIRMYFNTN
X69198_152087..152542        KLIQILQDRIRMYFNTN
X67118_6902..7151            -----------------
                                              
