# Supplementary material for: Identification of multiple independent horizontal gene transfers into poxviruses using a comparative genomics approach
Source: BMC Evol Biol. 2008 Feb 27;8:67. doi: 10.1186/1471-2148-8-67 (PMC2268676; doi:10.1186/1471-2148-8-67)
Supplement: Additional file 8 — Multiple sequence alignments for all poxvirus families. [file 1471-2148-8-67-S8.gz › Network/Servers/gen153069.gen.tcd.ie/Users/kirsten/poxvirus/aln/173.aln]

CLUSTAL W (1.81) multiple sequence alignment

AY386371_132492..132812      MKMFSFIINIIYGSFYHITSSITKIFIYIISRLILFMLQMVNPYSSYSFISYLNPFKKQE
AJ293568_142430..142732      --MFSFVINMIYNLFYYITSSVSKLFIFIVSKLILFMLQMVNPYSSYSIISYLNPFKK-E
AF170722_4251..4493          --MLSYLIGPILSICYFVIGRLSGLIQYLIVKMIWFVVG--SPYS---------------
AF170722_155365..155607      --MLSYLIGPILSICYFVIGRLSGLIQYLIVKMIWFVVG--SPYS---------------
AJ012277_23..295             --MLSYLVGPILSIYYFVIGRLTGLVQYLVVKMIWFVVG--SPY---SYLPSLNPYS---
AF170726_4640..4912          --MLSYLVGPILSICYFVIGRLTGLVQYLVVKMIWFVVG--SPY---SYLPSLNPYS---
AF170726_156862..157134      --MLSYLVGPILSICYFVIGRLTGLVQYLVVKMIWFVVG--SPY---SYLPSLNPYS---
AF409137_2225..2398          ------------------------------------MIGLMNPY---NMITSSTKNL---
AF409138_2099..2272          ------------------------------------MIGLMNPY---NMITSSTKNL---
AF325528_2221..2394          ------------------------------------MIGLMNPY---NMITSSTKNL---
AF409137_148294..148569      --MISYILSPLLSVFYFVIGKVTNLVTFLFLKFFWAMIGLMNPY---NMITSSTKNL---
AF325528_148278..148553      --MISYILSPLLSVFYFVIGKVTNLVTFLFLKFFWAMIGLMNPY---NMITSSTKNL---
AF409138_148136..148411      --MISYILSPLLSVFYFVIGKITNLVTFLFLKFFWAMIGLMNPY---NMITSSTKNL---
L22013_12829..13107          --MLSYIINPLLSIVYFILGNVSKLLTYILMKIMIFLLRAVNPY----SLISNRGWL---
AF410153_2494..2772          --MLSYIINPLLSIVYFILGNVSKLLTYILMKIMIFLLRAVNPY----SLISNRGWL---
AF410153_143683..143961      --MLSYIINPLLSIVYFILGNVSKLLTYILMKIMIFLLRAVNPY----SLISNRGWL---
L21931_2220..2498            --MLSYIINPLLSIVYFILGNVSKLLTYILMKIMIFLLRAVNPY----SLISNRGWL---
AY689437_7067..6975          --ML--------------------------------------------------------
AY689437_163305..163586      --MISYIISPILNVFYFMIRKISGIISLLLMRTIIFLFKLVNPY---PNLLSPMKML---
AY689436_161118..161408      --MISYIINPILNIFYFMIRKISGIISLLLMRTIIFLFKLINPYPNFPNLLSPMKML---
AY689436_4989..4852          -----------------------------------------------------MKML---
                                                                                         

AY386371_132492..132812      EYFYFNPIRFINKMNPF-YKEEEKSTGIVNWLWRTKKTENKS----WWKLF-
AJ293568_142430..142732      EYSFFNPLRLINKINPF--YKEEKKEGILNWL-GMKKTETKS----WKLF--
AF170722_4251..4493          ---------YLPSLNPF--KKEKKDDGFISSFNPFKKEEPKK--GSWFGWMG
AF170722_155365..155607      ---------YLPSLNPF--KKEKKDDGFISSFNPFKKEEPKK--GSWFGWMG
AJ012277_23..295             ---------YLPSFNPF-KKEEKKDDGFIASFNPFKKEEPKK--SSWFGWTG
AF170726_4640..4912          ---------YLPSFNPF-KKEEKKDDGFIASFNPFKKEEPKK--SSWFGWTG
AF170726_156862..157134      ---------YLPSFNPF-KKEEKKDDGFIASFNPFKKEEPKK--SSWFGWTG
AF409137_2225..2398          ---------FSFNINPF--RQKKKSFSFLSYINPFKKEEKKK--GLFSSFFS
AF409138_2099..2272          ---------FSFNINPF--RQKKKSFSFLSYINPFKKEEKKK--GLFSSFFS
AF325528_2221..2394          ---------FSFNINPF--RQKKKSFSFLSYINPFKKEEKKK--GLFSSFFS
AF409137_148294..148569      ---------FSFNINPF--RQKKKSFSFLSYINPFKKEEKKK--GLFSSFFS
AF325528_148278..148553      ---------FSFNINPF--RQKKKSFSFLSYINPFKKEEKKK--GLFSSFFS
AF409138_148136..148411      ---------FSFNINPF--RQKKKSFSFLSYINPFKKEEKKK--GLFSSFFS
L22013_12829..13107          ---------SLDSINPF--KKEKRRESFLSSLNPFRKEETKKKEGFFSGWFG
AF410153_2494..2772          ---------SLDSINPF--KKEKRRESFLSSLNPFRKEETKKKEGFFSGWFG
AF410153_143683..143961      ---------SLDSINPF--KKEKRRESFLSSLNPFRKEETKKKEGFFSGWFG
L21931_2220..2498            ---------SLDSINPF--KKEKRRESFLSSLNPFRKEETKKKEGFFSGWFG
AY689437_7067..6975          ----------------------PKTSGFLSYLNPFRKEEPPKK-GFFSGLFG
AY689437_163305..163586      ---------SIDSWNIFGAKKQPKTSGFLSYLNPFRKEEPPKK-GFFSGLFG
AY689436_161118..161408      ---------SIDSWNIFGGKPQPKTSGFLSYLNPFKKEEPPKK-GFFSGLFG
AY689436_4989..4852          ---------SIDSWNIFGGKPQPKTSGFLSYLNPFKKEEPPKK-GFFSGLFG
                                                    .  .::  :   .* *  .    :     
