# Supplementary material for: Identification of multiple independent horizontal gene transfers into poxviruses using a comparative genomics approach
Source: BMC Evol Biol. 2008 Feb 27;8:67. doi: 10.1186/1471-2148-8-67 (PMC2268676; doi:10.1186/1471-2148-8-67)
Supplement: Additional file 8 — Multiple sequence alignments for all poxvirus families. [file 1471-2148-8-67-S8.gz › Network/Servers/gen153069.gen.tcd.ie/Users/kirsten/poxvirus/aln/174.aln]

CLUSTAL W (1.81) multiple sequence alignment

U60315_73257..73964          MARGGKSGPRPWPDLLSHVRL---VIVLVALLFL-----Y--------------------
AJ271163_1..657              MARGGKSGPRPWPDLLSRVRI---VIVLVALLFL-----Y--------------------
AY689436_17959..17537        -----------------MIKG---IL-IFSIIYFTAVYGK--------------------
AY689437_20299..19880        -----------------MIKG---IL-IFSIIYFTTVHGK--------------------
AY386371_9504..9917          -----------------MKKI---AIILFLLSFCFSCDGE--------------------
AJ293568_12159..12569        -----------------MKTQ---IIILLLIYFVQ--DSK--------------------
L22013_7454..7858            ----------------MNRNM---WIVLSCVLYMI----Y--------------------
AF410153_7742..8146          ----------------MNRNM---WIVLSCVLYMI----Y--------------------
AY077832_10390..9908         ------------MISFKKIVI---CLTLFTTFYVV----Y--------------------
AY077833_10494..10012        ------------MISFKKIVI---CLTLFTTFYVV----Y--------------------
AY077834_10298..9816         ------------MISFKKIVI---CLTLFTTFYVV----Y--------------------
AF336128_5307..5792          ------------MISFKKVVI---CLTLFTTFYVV----Y--------------------
AF409137_10234..10719        ------------MISFKKVVI---CLTLFTTFYVV----Y--------------------
AF409138_10126..10611        ------------MISFKKVVI---CLTLFTTFYVV----Y--------------------
AF325528_10240..10725        ------------MISFKKVVI---CLTLFTTFYVV----Y--------------------
AY077835_10207..9725         ------------MISFKKVVI---CLTLFTSFYVV----Y--------------------
AY077836_10268..9786         ------------MISFKKVVI---CLTLFTSFYVV----Y--------------------
AY318871_310140..310727      --------------MNNNVKL---MFMVFILILTKTIAQKMDAPTTTSYTTEEEDDSEEE
U60315_71850..72212          ------------MKESLSRPP---SPWLFALLLFFSASFL--------------------
U60315_72572..72973          --------MFFDNMLVRQSTVRNLAPWSYALVLVAVPISL--------------------
                                                                                         

U60315_73257..73964          --S---------RACELEISTQV----GPNGTTILTCLGCTNHTHVSLIYWIV--NESFP
AJ271163_1..657              --S---------RACELEISTQV----GPNGTTLLTCLGCTNHTHVSLMYWIV--NESFP
AY689436_17959..17537        --N------DCVKKRDLVIHVPT----KQTEETILECRGTTYFKQYGYVYWIIG-DNMLV
AY689437_20299..19880        --S------ECARKRDLVIHVPT----KQTEETILECRGTTYYKQFSHVYWVLG-ESTLI
AY386371_9504..9917          --K------ECDKHRSVNIQVPM----KETSEVLLRCTGSSYFKHFSYVYWLVGESET-V
AJ293568_12159..12569        --N------ECVKTRSVNIHVPV----KETSKVVLECRGDSYFRHFSYVYWIIGKNKT-V
L22013_7454..7858            ----------ICNGRDVLLYPPH----KKTNKVIVKCNGYTN-STYSILYWMVGNNNTFV
AF410153_7742..8146          ----------ICNGRDVLLYPPH----KKTNKVIVKCNGYTN-STYSILYWMVGNNNTFV
AY077832_10390..9908         --S------KCAKKRDLVIYFPH----KEGEKVLLQCKGYSHHSNYAYVYWLIGNNNSFV
AY077833_10494..10012        --S------KCAKKRDLVIYFPH----KEGEKVLLQCKGYSHHSNYAYVYWLIGNNNSFV
AY077834_10298..9816         --S------KCAKKRDLVIYFPH----KEGEKVLLQCKGYSHHSNYAYVYWLIGNNNSFV
AF336128_5307..5792          --S------KCAKKRDLVIYFPH----KEGENVLLQCKGYSHHSNYAYVYWLIGNNNSFV
AF409137_10234..10719        --S------KCAKKRDLVIYFPH----KEGENVLLQCKGYSHHSNYAYVYWLIGNNNSFV
AF409138_10126..10611        --S------KCAKKRDLVIYFPH----KEGENVLLQCKGYSHHSNYAYVYWLIGNNNSFV
AF325528_10240..10725        --S------KCAKKRDLVIYFPH----KEGENVLLQCKGYSHHSNYAYVYWLIGNNNSFV
AY077835_10207..9725         --S------KCAKKRDLVIYFPH----KEGEKVLLQCKGYSHHSNYAYVYWLIGNNNSFV
AY077836_10268..9786         --S------KCAKKRDLVIYFPH----KEGEKVLLQCKGYSHHSNYAYVYWLIGNNNSFV
AY318871_310140..310727      DDNEDEPEQDCCKDETGCPYVSNSIYVSNGTTFNVVCVGCSSDYNNFTLLWMV--NGTVI
U60315_71850..72212          --HAGR---DCPEPPAVSVNVM----------VVATCTGCGHHP-MSILSWIV--NGTHW
U60315_72572..72973          --SASVTHLQCPSQLDLGVHVT----------ITVSCVACSHTPLFSRLYWI--KNGSHA
                                                                 * .         : *:   .    

U60315_73257..73964          E-QLDSSL-SEGRTHKHKFPNQSLTEISTNLTVGP-DVATHSTNFSCVLVDPE-QVVQRH
AJ271163_1..657              E-QLDSSL-SEGSTHKHKFPNQSLTEISTNLTVGP-DVATHSTNFSCVLVDPE-QVVQRH
AY689436_17959..17537        N-QADKNH-YSENLQIPTKKTDCYNLPEAYLTLKNITEEMKHTKISCVLVDLK-TPLKET
AY689437_20299..19880        D-QADKNH-YNEKIQIPSKKTNCYNLPKAYLILKDITEEMKHTKITCVLMDLAPSPLKET
AY386371_9504..9917          D-QLQQNSGYGETSH-PSKPHECGNLPSADLVLTNMTEKMRDTKLTCVLMDPD-GHIDES
AJ293568_12159..12569        D-QLPPNSGYRERIYLFKKPHRCENRPRADLILTNITDEMRNEKLTCVLIDPK-DPLKES
L22013_7454..7858            E-QLNSDH-YKEKKYNSTEKNEHMYKLRTDLIIYNITSEMEMTKLTCVLSDIY-TPIKAS
AF410153_7742..8146          E-QLNSDH-YKEKKYNSTEKNEHMYKLRTDLIIYNITSEMEMTKLTCVLSDIY-TPIKAS
AY077832_10390..9908         E-FMNGNI-YKERMYFNKQPLKCGKEPRSDLIIKNVTEEIKNTNLTCVLMDLE-EPIKKT
AY077833_10494..10012        E-FMNGNI-YKERMYFNKQPLKCGKEPRSDLIIKNVTEEIKNTNLTCVLMDLE-EPIKKT
AY077834_10298..9816         E-FMNGNI-YKERMYFNKQPLKCGKEPRSDLIIKNVTEEIKNTNLTCVLMDLE-EPIKKT
AF336128_5307..5792          E-FMNGDI-YKERMYFNKKPLKCGKEPRSDLIIKNVTEEIKNTNLTCVLMDLE-EPIKKT
AF409137_10234..10719        E-FMNGDI-YKERMYFNKKPLKCGKEPRSDLIIKNVTEEIKNTNLTCVLMDLE-EPIKKT
AF409138_10126..10611        E-FMNGDI-YKERMYFNKKPLKCGKEPRSDLIIKNVTEEIKNTNLTCVLMDLE-EPIKKT
AF325528_10240..10725        E-FMNGDI-YKERMYFNKKPLKCGKEPRSDLIIKNVTEEIKNTNLTCVLMDLE-EPIKKT
AY077835_10207..9725         E-FMNSDN-YKERMYFNKQPLKCGKEPRSDLIIKNVTEEIKNTNLTCVLMDLE-EPIKKT
AY077836_10268..9786         E-FMNSDN-YKERMYFNKQPLKCGKEPRSDLIIKNVTEEIKNTNLTCVLMDLE-EPIKKT
AY318871_310140..310727      ENNTDTGFTYNISVLDVSSNFSSATVLSSVNLNRH---DYNNSNITCILNDPK-GSKSDS
U60315_71850..72212          P--------NQGPMRVHRTP--NGTQLRRRAFFGGGD---FHKNLTCRLLDGY-GSSSQK
U60315_72572..72973          E--------HQGSTWITYTP--NGTRLSRQLHLG--ADFTLTQNLTCRLADGE-HVQEKS
                                                                        :::* * *      .  

U60315_73257..73964          LALTPPGTTPPT----ATRTPPENADAAGARRRRRGAPTSPGAPTPPGAPTSPGAPTLPG
AJ271163_1..657              LVLTPPGTTPPTATPTATRTPPENADAAGARRRRR------------------------G
AY689436_17959..17537        IILQNIWDCF--------------------------------------------------
AY689437_20299..19880        IILQDIWDCF--------------------------------------------------
AY386371_9504..9917          LVLREVWDCF--------------------------------------------------
AJ293568_12159..12569        VILSKIWNCV--------------------------------------------------
L22013_7454..7858            IILNNLWSCL--------------------------------------------------
AF410153_7742..8146          IILNNLWSCL--------------------------------------------------
AY077832_10390..9908         LILNNIWNCL--------------------------------------------------
AY077833_10494..10012        LILNNIWNCL--------------------------------------------------
AY077834_10298..9816         LILNNIWNCL--------------------------------------------------
AF336128_5307..5792          LILNDIWNCL--------------------------------------------------
AF409137_10234..10719        LILNDIWNCL--------------------------------------------------
AF409138_10126..10611        LILNDIWNCL--------------------------------------------------
AF325528_10240..10725        LILNDIWNCL--------------------------------------------------
AY077835_10207..9725         LILNDIWNCL--------------------------------------------------
AY077836_10268..9786         LILNDIWNCL--------------------------------------------------
AY318871_310140..310727      FDTKSMNNRY--------------------------------------------------
U60315_71850..72212          FMLRNLW-----------------------------------------------------
U60315_72572..72973          IVLADFW-C---------------------------------------------------
                             .                                                           

U60315_73257..73964          APKVVGTPPPKG---NKKNKKKGKGKKRRGNKTKHKNDKKRGGIPKNRHVR
AJ271163_1..657              APKVVGTPPPKGNKKNKKNKKKGKGNKRRGNKTKHKNDKKRGGIPKNRHVR
AY689436_17959..17537        ---------------NTSSYSLP----------------------------
AY689437_20299..19880        ---------------NTTSRN------------------------------
AY386371_9504..9917          ---------------NKT---------------------------------
AJ293568_12159..12569        ---------------YKI---------------------------------
L22013_7454..7858            ---------------NTTQV-------------------------------
AF410153_7742..8146          ---------------NTTQV-------------------------------
AY077832_10390..9908         ---------------NNTCDHKNGISEKKVLESDSKNVIE-----------
AY077833_10494..10012        ---------------NNTCDHKNGISEKKVLESDSKNVIE-----------
AY077834_10298..9816         ---------------NNTCDHKNGISEKKVLESDSKNVIE-----------
AF336128_5307..5792          ---------------NNTCEHKNGISEKKVSESESKNVIE-----------
AF409137_10234..10719        ---------------NNTCEHKNGISEKKVSESESKNVIE-----------
AF409138_10126..10611        ---------------NNTCEHKNGISEKKVSESESKNVIE-----------
AF325528_10240..10725        ---------------NNTCEHKNGISEKKVSESESKNVIE-----------
AY077835_10207..9725         ---------------NNTCEHKNGISEKKVSESESKNVIE-----------
AY077836_10268..9786         ---------------NNTCEHKNGISEKKVSESESKNVIE-----------
AY318871_310140..310727      ---------------EKIRYLKENNITLATEEEFNNYTITVKK--------
U60315_71850..72212          ---------------------------------------------------
U60315_72572..72973          ---------------------------------------------------
                                                                                
