# Supplementary material for: Identification of multiple independent horizontal gene transfers into poxviruses using a comparative genomics approach
Source: BMC Evol Biol. 2008 Feb 27;8:67. doi: 10.1186/1471-2148-8-67 (PMC2268676; doi:10.1186/1471-2148-8-67)
Supplement: Additional file 8 — Multiple sequence alignments for all poxvirus families. [file 1471-2148-8-67-S8.gz › Network/Servers/gen153069.gen.tcd.ie/Users/kirsten/poxvirus/aln/175.aln]

CLUSTAL W (1.81) multiple sequence alignment

AF482758_29290..29481        MSSKGGSSGGMWSVFIHGHDGCSKGSKTYTSGGGGMW-GGSSSGVKSGVNGGVNGGVNSG
U59898_1..192                MSSKGGSSGGMWSVFIHGHDGCSKGSKTYTSGGGGMW-GGSSSGVKSGVNGGVNGGVNSG
DQ011157_14906..15100        MSSKGGSSGGMWSVFIHGHDGSNKGSKTYTSSGSGMWGGGSSSGVKSGVNGGVNGGVKSG
AY741551_14570..14764        MSSKGGSSGGMWSVFIHGHDGSNKGSKTYTSSGSGMWGGGSSSGVKSGVNGGVNGGVKSG
DQ011153_14906..15100        MSSKGGSSGGMWSVFIHGHDGSNKGSKTYTSSGSGMWGGGSSSGVKSGVNGGVNGGVKSG
AY753185_14981..15175        MSSKGGSSGGMWSVFIHGHDGSNKGSKTYTSSGSGMWGGGSSSGVKSGVNGGVNGGVKSG
AY603973_14735..14929        MSSKGGSSGGMWSVFIHGHDGSNKGSKTYTSSGSGMWGGGSSSGVKSGVNGGVNGGVKSG
DQ011156_15403..15597        MSSKGGSSGGMWSVFIHGHDGSNKGSKTYTSSGSGMWGGGSSSGVKSGVNGGVNGGVKSG
AF380138_13079..13273        MSSKGGSSGGMWSVFIHGHDGSNKGSKTYTSGGSGMWGGGSSSGVKSGVNGGVNGGVKSG
AY743598_7579..7773          MSSKGGSSGGMWSVFIHGHDGSNKGSKTYTSGGSGMWGGGSSSGVKSGVNGGVNGGVKSG
DQ011155_13203..13397        MSSKGGSSGGMWSVFIHGHDGSNKGSKTYTSGGSGMWGGGSSSGVKSGVNGGVNGGVKSG
DQ011154_13223..13417        MSSKGGSSGGMWSVFIHGHDGSNKGSKTYTSGGSGMWGGGSSSGVKSGVNGGVNGGVKSG
DQ377945_18353..18523        MSSKGGSSGGMWSVFIHGHDGSNKGSKTYTSGGGGMWGGGSSS--------GVNGGVKSG
DQ377945_185692..185862      MSSKGGSSGGMWSVFIHGHDGSNKGSKTYTSGGGGMWGGGSSS--------GVNGGVKSG
AY313848_15794..15964        MSSKGGSSGGMWSVFIHGHDGSNKGSKTYTSGGGGMWGGGSSS--------GVNGGVKSG
M22812_3673..3855            MSSKGGSSGGMWSVFIHGHDGSNKGSKTYTSGGGGMWGGGSSSGVKS----GVNGGVKSG
U59899_1..180                MSSKGGSSGGMWSVFIHGHDGSNKGSKTYTSGG-GMWGGGSSSGVKS----GVNGGVKSG
AY243312_12809..12991        MSSKGGSSGGMWSVFIHGHDGSNKGSKTYTSGGGGMWGGGSSSGVKS----GVNGGVKSG
AF012825_22603..22782        MSSKGGSSGGMWSVFIHGHDGSNKGSKTYTSGG-GMWGGGSSSGVKS----GVNGGVKSG
                             *********************..********.* *** *****        ******:**

AF482758_29290..29481        VNKI
U59898_1..192                VNKI
DQ011157_14906..15100        TGKI
AY741551_14570..14764        TGKI
DQ011153_14906..15100        TGKI
AY753185_14981..15175        TGKI
AY603973_14735..14929        TGKI
DQ011156_15403..15597        TGKI
AF380138_13079..13273        TGKI
AY743598_7579..7773          TGKI
DQ011155_13203..13397        TGKI
DQ011154_13223..13417        TGKI
DQ377945_18353..18523        TGKI
DQ377945_185692..185862      TGKI
AY313848_15794..15964        TGKI
M22812_3673..3855            TGKI
U59899_1..180                TGKI
AY243312_12809..12991        TGKI
AF012825_22603..22782        TGKI
                             ..**
