# Supplementary material for: Identification of multiple independent horizontal gene transfers into poxviruses using a comparative genomics approach
Source: BMC Evol Biol. 2008 Feb 27;8:67. doi: 10.1186/1471-2148-8-67 (PMC2268676; doi:10.1186/1471-2148-8-67)
Supplement: Additional file 8 — Multiple sequence alignments for all poxvirus families. [file 1471-2148-8-67-S8.gz › Network/Servers/gen153069.gen.tcd.ie/Users/kirsten/poxvirus/aln/176.aln]

CLUSTAL W (1.81) multiple sequence alignment

DQ377805_27500..28252      MVSSSMSGPRRAASDSRLTIGRERRVAARAPVWPAGVVRQARPELRNRAEGYADPALEAQ
AF250284_25296..25703      ------------------------------------------------------------
AF250284_87915..89237      ----------------------------------------MEKHYINLANTIILSINEKK
AF063866_71179..72507      --------------------------------------MENIYNKFVKSMFDILESNKDK
AY689436_18518..17982      ------------------------------------------------------------
AY689437_20859..20323      ------------------------------------------------------------
AY386371_10066..10584      ------------------------------------------------------------
AJ293568_12830..13360      ------------------------------------------------------------
L22013_6928..7431          ------------------------------------------------------------
AF410153_8169..8672        ------------------------------------------------------------
AY077832_11219..10692      ------------------------------------------------------------
AY077833_11323..10796      ------------------------------------------------------------
AY077834_11127..10600      ------------------------------------------------------------
AF336128_6091..6621        ------------------------------------------------------------
AF409138_10907..11437      ------------------------------------------------------------
AY077835_11036..10509      ------------------------------------------------------------
AY077836_11097..10570      ------------------------------------------------------------
AF409137_11017..11547      ------------------------------------------------------------
AF325528_11022..11552      ------------------------------------------------------------
                                                                                       

DQ377805_27500..28252      FREVIDAAENHLRDMHPARARPNPFIVRN-VLFI--------------------------
AF250284_25296..25703      -----------------MENVTFKKIVGK-TRQV--------------------------
AF250284_87915..89237      PEIKLKEVNYDDDKMYIERIFINNYIKENDFRNFDDNEWINSMKYIYLKLFSFFNNKDGT
AF063866_71179..72507      INIALDEIDYEQDSVLLDRVILTNNLIKN-FATYDNNQWENSLKYIPLSTFSFYNNYKGD
AY689436_18518..17982      ----------------MEAAIEFDEIVKK-LLNI--------------------------
AY689437_20859..20323      ----------------MEAAIEFDEIVKK-LLNI--------------------------
AY386371_10066..10584      ----------------MEHRCMIDKSVKD-VIVF--------------------------
AJ293568_12830..13360      ----------------MENSCNFNNSIKN-VIVF--------------------------
L22013_6928..7431          ----------------MYKKYNSNVCIRN-VLYV--------------------------
AF410153_8169..8672        ----------------MYKKYNSNVCIRN-VLYV--------------------------
AY077832_11219..10692      -------------------MDNCNYNIEK-VLNV--------------------------
AY077833_11323..10796      -------------------MDNCNYNIEK-VLNV--------------------------
AY077834_11127..10600      -------------------MDNCNYNIEK-VLNV--------------------------
AF336128_6091..6621        -------------------MDTSNYNIEK-VLNV--------------------------
AF409138_10907..11437      -------------------MDTSNYNIEK-VLNV--------------------------
AY077835_11036..10509      -------------------MDNYNYNIEK-VLNV--------------------------
AY077836_11097..10570      -------------------MDNYNYNIEK-VLNV--------------------------
AF409137_11017..11547      -------------------MDNCNYNIEK-VLNV--------------------------
AF325528_11022..11552      -------------------MDNCNYNIEK-VLNV--------------------------
                                                       .                               

DQ377805_27500..28252      --YLQECLLRGMRR-SLSDSDT------------------------------ELLEAIER
AF250284_25296..25703      --FFRSD--------GLKNNCL------------------------------AISIIINE
AF250284_87915..89237      LSYVYNISSEENKKIILNEYKELINKLNINILKQKIICKAKEEVNNSENINFKINNMIKN
AF063866_71179..72507      IKYIYNFGTSEQKKEMLENYKQLVYKLYGKRLTKEIINTGRNIINESDKVNFEISELIKE
AY689436_18518..17982      --YINDICTMGEKR-LLNNYEK------------------------------SILDRIYK
AY689437_20859..20323      --YINDICTTGEKR-LLNNYEK------------------------------SILDRIYK
AY386371_10066..10584      --YINEKALIGRKK-SLSNYEN------------------------------KLLNLIKK
AJ293568_12830..13360      --YINEKALIEEKK-MLSCYEN------------------------------KLLNLIKE
L22013_6928..7431          --YLKYNTIN-----KLSRYER------------------------------MIYTKIKN
AF410153_8169..8672        --YLKYNTIN-----KLSRYER------------------------------MIYTKIKN
AY077832_11219..10692      --YLRDLRIE-----SLNNNEL------------------------------EILIMIRE
AY077833_11323..10796      --YLRDLRIE-----SLNNNEL------------------------------EILIMIRE
AY077834_11127..10600      --YLRDLRIE-----SLNNNEL------------------------------EILIMIRE
AF336128_6091..6621        --YLRDLRIE-----SLNNNEL------------------------------AILIMIRE
AF409138_10907..11437      --YLRDLRIE-----SLNNNEL------------------------------AILIMIRE
AY077835_11036..10509      --YLRDLRIE-----SLNNNEL------------------------------AILIMIRE
AY077836_11097..10570      --YLRDLRIE-----SLNNNEL------------------------------AILIMIRE
AF409137_11017..11547      --YLRDLRIE-----SLNNNEL------------------------------AILIMIRE
AF325528_11022..11552      --YLRDLRIE-----SLNNNEL------------------------------AILIMIRE
                             :.            *.                                   :   *  

DQ377805_27500..28252      S-----------------------------------------------------------
AF250284_25296..25703      V-----------------------------------------------------------
AF250284_87915..89237      MNNYKEPTFIANLIDLFFYDEEIRKIFIEIINDYIPFNKPFENCDNNYYIEEARNIFIIL
AF063866_71179..72507      SSNYKNPTFIAHLIDLIVYNDEIR-------NNFINSNPLFEKLNEIDIESTIRQLIISI
AY689436_18518..17982      S-----------------------------------------------------------
AY689437_20859..20323      S-----------------------------------------------------------
AY386371_10066..10584      N-----------------------------------------------------------
AJ293568_12830..13360      D-----------------------------------------------------------
L22013_6928..7431          Q-----------------------------------------------------------
AF410153_8169..8672        Q-----------------------------------------------------------
AY077832_11219..10692      C-----------------------------------------------------------
AY077833_11323..10796      C-----------------------------------------------------------
AY077834_11127..10600      C-----------------------------------------------------------
AF336128_6091..6621        C-----------------------------------------------------------
AF409138_10907..11437      C-----------------------------------------------------------
AY077835_11036..10509      C-----------------------------------------------------------
AY077836_11097..10570      C-----------------------------------------------------------
AF409137_11017..11547      C-----------------------------------------------------------
AF325528_11022..11552      C-----------------------------------------------------------
                                                                                       

DQ377805_27500..28252      -----------------------------------CSIIDSRYRASMDSMVDAVDASA--
AF250284_25296..25703      ----------------------------CKKYNIKCNIIRKYISEDNIKFYNHFVVTNGK
AF250284_87915..89237      MNINIGTVKCTHELNDYINSFISKLFDTSEFLNKCILSFSNNLNIKFKC-CQIKKASNIY
AF063866_71179..72507      MNIQITSVSYMQSMSDVTSTYIKELFNNSKLLSHIMDEFKSDTSSNYNCGCNEILCNNML
AY689436_18518..17982      -----------------------------------CEYIKKNYELDFNSMYNQININD--
AY689437_20859..20323      -----------------------------------CEYIKKNYELDFNSMYNQININD--
AY386371_10066..10584      -----------------------------------CESILLNYKYNLINICDTLKVND-Y
AJ293568_12830..13360      -----------------------------------CENIMLKYKPNLSYICSLLKVDD-T
L22013_6928..7431          -----------------------------------CEAIKYRYCNDFNSVTCILEYDE--
AF410153_8169..8672        -----------------------------------CEAIKYRYCNDFNSVTCILEYDE--
AY077832_11219..10692      -----------------------------------CEVIKKDYKTEFNEICNFILQNNVK
AY077833_11323..10796      -----------------------------------CEVIKKDYKTEFNEICNFILQNNVK
AY077834_11127..10600      -----------------------------------CEVIKKDYKTEFNEICNFILQNNVK
AF336128_6091..6621        -----------------------------------CEVIKKDYKTEFNEICNFILHNNVK
AF409138_10907..11437      -----------------------------------CEVIKKDYKTEFNEICNFILHNNVK
AY077835_11036..10509      -----------------------------------CEVIKKDYKTEFNEICNFILHNNVK
AY077836_11097..10570      -----------------------------------CEVIKKDYKTEFNEICNFILHNNVK
AF409137_11017..11547      -----------------------------------CEVIKKDYKTEFNEICNFILHNNVK
AF325528_11022..11552      -----------------------------------CEVIKKDYKTEFNEICNFILRNNVK
                                                                 :      .              

DQ377805_27500..28252      ----RDL--------------------VMSTVRRGIQ-----------------------
AF250284_25296..25703      EEYDTTL--------------------IP-------------------------------
AF250284_87915..89237      ECDMGDLNYIKYNDNTNGYKPLHIRLHIIHILIKLLNIFMYCYKNKIYDKYKTKFTNSDL
AF063866_71179..72507      KCNKIYDDIKIVEKDPSLYRPSHIKKHIRHVILKIINILYIMNQTQMLHNKKIELFEYIK
AY689436_18518..17982      --ITTSD--------------------IKSKIIESLL-----------------------
AY689437_20859..20323      --ITTSD--------------------IKSKIIEALL-----------------------
AY386371_10066..10584      TEENIER--------------------IKSQIIESLN-----------------------
AJ293568_12830..13360      SEENIKH--------------------IKDQIIESLE-----------------------
L22013_6928..7431          -NKYIDN--------------------VHKEVISILL-----------------------
AF410153_8169..8672        -NKYIDN--------------------VHKEVISILL-----------------------
AY077832_11219..10692      SCYDIND--------------------VKNIIIETIN-----------------------
AY077833_11323..10796      SCYDIND--------------------VKNIIIETIN-----------------------
AY077834_11127..10600      SCYDIND--------------------VKNIIIETIN-----------------------
AF336128_6091..6621        SCYDIND--------------------VKNIIIETIN-----------------------
AF409138_10907..11437      SCYDIND--------------------VKNIIIETIN-----------------------
AY077835_11036..10509      SCYDIND--------------------VKNIIIETIN-----------------------
AY077836_11097..10570      SCYDIND--------------------VKNIIIETIN-----------------------
AF409137_11017..11547      SCYDIND--------------------VKNIIIETIN-----------------------
AF325528_11022..11552      SCYDIND--------------------VKNIIIETIN-----------------------
                                                      :                                

DQ377805_27500..28252      --SDSHGE---SM------ATLALCSSVVERWA------RDGMTGRALD-------LTED
AF250284_25296..25703      --SNF------IY------DKIPYINNLSEKDQEYESKLYEEYCLYCDG-------KLDN
AF250284_87915..89237      --NDKLGELKNILDINIDKDKIDIINILSQLYNN-----KEKLSELYEKNKNDIKLIIKE
AF063866_71179..72507      QISESNDDFIELL------DKLNINSTTQMKWSELIIKIYENRDIIFDITNKYKEPFFNS
AY689436_18518..17982      --IDSRPSV--KL------ATLSFISLIAEKWG------EKNRTKIMEI-------LSNE
AY689437_20859..20323      --IDSRPSV--KL------ATLSFISLIAEKWG------EKNRAKIMEI-------LSNE
AY386371_10066..10584      --NDNRPSV--KL------AIVSLVSMIAELHG------YKNQNILMSA-------LIDD
AJ293568_12830..13360      --NDNRPSV--KL------AIISLISMIVEMNG------YKGKNIPMSF-------LIED
L22013_6928..7431          --SDSRPSI--KL------AAISLLSIIIDKLI------CRNIRIAKY--------IIDD
AF410153_8169..8672        --SDSRPSI--KL------AAISLLSIIIDKLI------CRNIRIAKY--------IIDD
AY077832_11219..10692      --SDFRPSV--IL------ASISLLSIIIKKKK------DENNEVVDDD------LALNE
AY077833_11323..10796      --SDFRPSV--IL------ASISLLSIIIKKKK------NENNEVVDDD------LALNE
AY077834_11127..10600      --SDFRPSV--IL------ASISLLSIIIKKKK------NENNEVVDDD------LALNE
AF336128_6091..6621        --SDFRPSV--IL------ASISLLSIIIKKKK------SENNEVVNDD------LALNE
AF409138_10907..11437      --SDFRPSV--IL------ASISLLSIIIKKKK------SENNEVVNDD------LALNE
AY077835_11036..10509      --SDFRPSV--IL------ASISLLSVIIKKKK------NENNEVVNDD------LALNE
AY077836_11097..10570      --SDFRPSV--IL------ASISLLSVIIKKKK------NENNEVVNDD------LALNE
AF409137_11017..11547      --SDFRPSV--IL------ASISLLSIIIKKKK------NENNEVVNDD------LALNE
AF325528_11022..11552      --SDFRPSV--IL------ASISLLSIIIKKKK------NENNEVVNDD------LALNE
                              :                 :   .                                ..

DQ377805_27500..28252      IVETVNPDSL-----RE-AATHIAQGPANNRLGAMAFGLVTVMIYGAAT-----VGIAML
AF250284_25296..25703      FINKIK-----------------------------YKYIDKIFLLLN-------------
AF250284_87915..89237      KLNELGLSQSIKNNIYD-IVDNMMEEINLSNIPNIKKELLN--EKIDEIKIFINDKVKPI
AF063866_71179..72507      IIEYINKNEQINDELKSTIIEFIKEHIETIDLDECKEYIKNIDINTPNISRVIDTIEKYL
AY689436_18518..17982      IVEKISNNGK------D-FIDFIDR--DDDDIVDDYVLITNY-LKITIFGAILGITAYYI
AY689437_20859..20323      IVEKISNNGK------D-FIDFIDR--DDDDIVDDYVLITNY-LKITIFGAILGITAYYI
AY386371_10066..10584      IASKISENSE------D-LIRFVKR----DKQKNIFESVTCVFGLLSIL-----CLLYYA
AJ293568_12830..13360      IALKISENSE------D-LINFINI--KNKQKSFILKKVSYLFWWVSIL-----CLLGYF
L22013_6928..7431          IINIISEDGI------Y-IILFLD---EFDKYTDTRCRRRGLSMMIASI------VTYYC
AF410153_8169..8672        IINIISEDGI------Y-IILFLD---EFDKYTDTRCRRRGLSMMIASI------VTYYC
AY077832_11219..10692      LINKFSSYQK------D-IISFVEKNKKKNKQNDFIFSIINFFVIVGSI-----IITYYL
AY077833_11323..10796      LINKFSSYQK------D-IISFVEKNKKKNKQNDFIFSIINFFVIVGSI-----IITYYL
AY077834_11127..10600      LINKFSSYQK------D-IISFVEKNKKKNKQNDFIFSIINFFVIVGSI-----IITYYL
AF336128_6091..6621        LINTFSSYQK------D-IISFVEKNKKIDEQNDFIFSIINFFVMIGSI-----IITYYL
AF409138_10907..11437      LINTFSSYQK------D-IISFVEKNKKIDEQNDFIFSIINFFVMIGSI-----IITYYL
AY077835_11036..10509      LINTFSSYQK------D-IISFVEKNKKNNKYNDFIFSIINFFVIVGSI-----IITYYL
AY077836_11097..10570      LINTFSSYQK------D-IISFVEKNKKNNKYNDFIFSIINFFVIVGSI-----IITYYL
AF409137_11017..11547      LINTFSSYQK------D-IISFVEKNKKNNEHNDFIFSIINFFVMVGSI-----IIAYYL
AF325528_11022..11552      LINTFSSYQK------D-IISFVEKNKKNNEHNDFIFSIINFFVMVGSI-----IIAYYL
                               .                                                       

DQ377805_27500..28252      LKLSHRLF------
AF250284_25296..25703      --------------
AF250284_87915..89237      LNIVNKKFKRV---
AF063866_71179..72507      SVPLKKQLYKRIYK
AY689436_18518..17982      CKYLLKSIF-----
AY689437_20859..20323      CKYLLKSIF-----
AY386371_10066..10584      VK--GRN-------
AJ293568_12830..13360      IKNITKT-------
L22013_6928..7431          LRYVLKI-------
AF410153_8169..8672        LRYVLKI-------
AY077832_11219..10692      LKIIGRIRWK----
AY077833_11323..10796      LKIIGRIRWK----
AY077834_11127..10600      LKIIGRIRWK----
AF336128_6091..6621        LKIIGRIRWK----
AF409138_10907..11437      LKIIGRIRWK----
AY077835_11036..10509      LKIIGRIRWK----
AY077836_11097..10570      LKIIGRIRWK----
AF409137_11017..11547      LKIIGRIRWK----
AF325528_11022..11552      LKIIGRIRWK----
                                         
