# Supplementary material for: Identification of multiple independent horizontal gene transfers into poxviruses using a comparative genomics approach
Source: BMC Evol Biol. 2008 Feb 27;8:67. doi: 10.1186/1471-2148-8-67 (PMC2268676; doi:10.1186/1471-2148-8-67)
Supplement: Additional file 8 — Multiple sequence alignments for all poxvirus families. [file 1471-2148-8-67-S8.gz › Network/Servers/gen153069.gen.tcd.ie/Users/kirsten/poxvirus/aln/177.aln]

CLUSTAL W (1.81) multiple sequence alignment

AF482758_20010..20525        --MHLQYYAISLVSLVSLIDCHKLAFNFNLEINGSDTHSTVDVYLDDSQIITFDGKDIRP
X94355_19440..19976          MDSRIAIYVLVSASLLSLVNCHKLVHYFNLKINGSDITNTADILLDNYPIMTFDGKDIYP
DQ011157_191866..192396      MDSRIAIYVLVSASLLYLVNCHKLVHYFNLKINGSDITNTADILLDNYPIMTFDGKDIYP
DQ011157_6385..6915          MDSRIAIYVLVSASLLYLVNCHKLVHYFNLKINGSDITNTADILLDNYPIMTFDGKDIYP
AY741551_6123..6653          MDSRIAIYVLVSASLLYLVNCHKLVHYFNLKINGSDITNTADILLDNYPIMTFDGKDIYP
AY741551_192104..192634      MDSRIAIYVLVSASLLYLVNCHKLVHYFNLKINGSDITNTADILLDNYPIMTFDGKDIYP
DQ011153_6385..6915          MDSRIAIYVLVSASLLYLVNCHKLVHYFNLKINGSDITNTADILLDNYPIMTFDGKDIYP
DQ011153_191866..192396      MDSRIAIYVLVSASLLYLVNCHKLVHYFNLKINGSDITNTADILLDNYPIMTFDGKDIYP
AY753185_6401..6931          MDSRIAIYVLVSASLLYLVNCHKLVHYFNLKINGSDITNTADILLDNYPIMTFDGKDIYP
AY753185_192539..193069      MDSRIAIYVLVSASLLYLVNCHKLVHYFNLKINGSDITNTADILLDNYPIMTFDGKDIYP
AY603973_6299..6829          MDSRIAIYVLVSASLLYLVNCHKLVHYFNLKINGSDITNTADILLDNYPIMTFDGKDIYP
AY603973_192367..192897      MDSRIAIYVLVSASLLYLVNCHKLVHYFNLKINGSDITNTADILLDNYPIMTFDGKDIYP
DQ011156_6910..7440          MDSRIAIYVLVSASLLYLVNCHKLVHYFNLKINGSDITNTADILLDNYPIMTFDGKDIYP
DQ011156_192817..193347      MDSRIAIYVLVSASLLYLVNCHKLVHYFNLKINGSDITNTADILLDNYPIMTFDGKDIYP
AF380138_190103..190633      MDSRIAIYVLVSASLLYLVNCHKLVHYFNLKINGSDITNTADILLDNYPIMTFDGKDIYP
DQ011155_190201..190731      MDSRIAIYVLVSASLLYLVNCHKLVHYFNLKINGSDITNTADILLDNYPIMTFDGKDIYP
AY743599_1583..2113          MDSRIAIYVLVSASLLYLVNCHKLVHYFNLKINGSDITNTADILLDNYPIMTFDGKDIYP
DQ011154_190341..190871      MDSRIAIYVLVSASLLYLVNCHKLVHYFNLKINGSDITNTADILLDNYPIMTFDGKDIYP
                                .:  *.:  .**: *::****.. ***:*****  .*.*: **:  *:******* *

AF482758_20010..20525        TIPFMIGDEIFLPFYKNVFSEFFSLFRRVPTSTPYEDLTYFYECDYTDNKSTFDQFYLYN
X94355_19440..19976          SIAFMVGNKLFLDLYKNIFEEFFRLF-RVSVSSQYEELEYYYSCDYTNNRPTIKQHYFYN
DQ011157_191866..192396      SISFMVGNKLFLDLYKNIFEEFFRLF-RVSVSSQYEELEYYYSCDYTNNRPTIKQHYFYN
DQ011157_6385..6915          SISFMVGNKLFLDLYKNIFEEFFRLF-RVSVSSQYEELEYYYSCDYTNNRPTIKQHYFYN
AY741551_6123..6653          SISFMVGNKLFLDLYKNIFEEFFRLF-RVSVSSQYEELEYYYSCDYTNNRPTIKQHYFYN
AY741551_192104..192634      SISFMVGNKLFLDLYKNIFEEFFRLF-RVSVSSQYEELEYYYSCDYTNNRPTIKQHYFYN
DQ011153_6385..6915          SISFMVGNKLFLDLYKNIFEEFFRLF-RVSVSSQYEELEYYYSCDYTNNRPTIKQHYFYN
DQ011153_191866..192396      SISFMVGNKLFLDLYKNIFEEFFRLF-RVSVSSQYEELEYYYSCDYTNNRPTIKQHYFYN
AY753185_6401..6931          SISFMVGNKLFLDLYKNIFEEFFRLF-RVSVSSQYEELEYYYSCDYTNNRPTIKQHYFYN
AY753185_192539..193069      SISFMVGNKLFLDLYKNIFEEFFRLF-RVSVSSQYEELEYYYSCDYTNNRPTIKQHYFYN
AY603973_6299..6829          SISFMVGNKLFLDLYKNIFEEFFRLF-RVSVSSQYEELEYYYSCDYTNNRPTIKQHYFYN
AY603973_192367..192897      SISFMVGNKLFLDLYKNIFEEFFRLF-RVSVSSQYEELEYYYSCDYTNNRPTIKQHYFYN
DQ011156_6910..7440          SISFMVGNKLFLDLYKNIFEEFFRLF-RVSVSSQYEELEYYYSCDYTNNRPTIKQHYFYN
DQ011156_192817..193347      SISFMVGNKLFLDLYKNIFEEFFRLF-RVSVSSQYEELEYYYSCDYTNNRPTIKQHYFYN
AF380138_190103..190633      SIAFMVGNKLFLDLYKNIFVEFFRLF-RVSVSSQYEELEYYYSCDYTNNRPTIKQHYFYN
DQ011155_190201..190731      SIAFMVGNKLFLDLYKNIFVEFFRLF-RVSVSSQYEELEYYYSCDYTNNRPTIKQHYFYN
AY743599_1583..2113          SIAFMVGNKLFLDLYKNIFVEFFRLF-RVSVSSQYEELEYYYSCDYTNNRPTIKQHYFYN
DQ011154_190341..190871      SIAFMVGNKLFLDLYKNIFVEFFRLF-RVSVSSQYEELEYYYSCDYTNNRPTIKQHYFYN
                             :*.**:*:::** :***:* *** ** **..*: **:* *:*.****:*..*:.*.*:**

AF482758_20010..20525        GEEYTV--KTQEATNKNMWLTTSEFRLKKWFDGEDCIMHLRSLVRKMEDSKRNTG----
X94355_19440..19976          GEEYTEIDRSKKAANKNSWLITSGFRLQKWFDSEDCIIYLRSLVRRMEDSNKNSKKLST
DQ011157_191866..192396      GEEYTEIDRSKKATNKNSWLITSGFRLQKWFDSEDCIIYLRSLVRRMEDSNKNSKKT--
DQ011157_6385..6915          GEEYTEIDRSKKATNKNSWLITSGFRLQKWFDSEDCIIYLRSLVRRMEDSNKNSKKT--
AY741551_6123..6653          GEEYTEIDRSKKATNKNSWLITSGFRLQKWFDSEDCIIYLRSLVRRMEDSNKNSKKT--
AY741551_192104..192634      GEEYTEIDRSKKATNKNSWLITSGFRLQKWFDSEDCIIYLRSLVRRMEDSNKNSKKT--
DQ011153_6385..6915          GEEYTEIDRSKKATNKNSWLITSGFRLQKWFDSEDCIIYLRSLVRRMEDSNKNSKKT--
DQ011153_191866..192396      GEEYTEIDRSKKATNKNSWLITSGFRLQKWFDSEDCIIYLRSLVRRMEDSNKNSKKT--
AY753185_6401..6931          GEEYTEIDRSKKATNKNSWLITSGFRLQKWFDSEDCIIYLRSLVRRMEDSNKNSKKT--
AY753185_192539..193069      GEEYTEIDRSKKATNKNSWLITSGFRLQKWFDSEDCIIYLRSLVRRMEDSNKNSKKT--
AY603973_6299..6829          GEEYTEIDRSKKATNKNSWLITSGFRLQKWFDSEDCIIYLRSLVRRMEDSNKNSKKT--
AY603973_192367..192897      GEEYTEIDRSKKATNKNSWLITSGFRLQKWFDSEDCIIYLRSLVRRMEDSNKNSKKT--
DQ011156_6910..7440          GEEYTEIDRSKKATNKNSWLITSGFRLQKWFDSEDCIIYLRSLVRRMEDSNKNSKKT--
DQ011156_192817..193347      GEEYTEIDRSKKATNKNSWLITSGFRLQKWFDSEDCIIYLRSLVRRMEDSNKNSKKT--
AF380138_190103..190633      GEEYTEIDRSKKATNKNSWLITSGFRLQKWFDSEDCIIYLRSLVRRMEDSNKNSKKT--
DQ011155_190201..190731      GEEYTEIDRSKKATNKNSWLITSGFRLQKWFDSEDCIIYLRSLVRRMEDSNKNSKKT--
AY743599_1583..2113          GEEYTEIDRSKKATNKNSWLITSGFRLQKWFDSEDCIIYLRSLVRRMEDSNKNSKKT--
DQ011154_190341..190871      GEEYTEIDRSKKATNKNSWLITSGFRLQKWFDSEDCIIYLRSLVRRMEDSNKNSKKT--
                             *****   .:::*:*** ** ** ***:****.****::******.****:.*:     
