# Supplementary material for: Identification of multiple independent horizontal gene transfers into poxviruses using a comparative genomics approach
Source: BMC Evol Biol. 2008 Feb 27;8:67. doi: 10.1186/1471-2148-8-67 (PMC2268676; doi:10.1186/1471-2148-8-67)
Supplement: Additional file 8 — Multiple sequence alignments for all poxvirus families. [file 1471-2148-8-67-S8.gz › Network/Servers/gen153069.gen.tcd.ie/Users/kirsten/poxvirus/aln/178.aln]

CLUSTAL W (1.81) multiple sequence alignment

AY318871_308061..308453      ---------------------MDDEKTSALERLFWKEISIGKKVTVELSVSRTVIYAFYS
AF198100_186900..187298      MCFKDVRTLYKNKRRNNCEIVYKCNSYAENDNIFWYEKSKGDIVCIDMRSSDEIFDAFLM
AJ581527_178243..178641      MCFKDVRTLYKNKRRNNCEIVYKCNSYAENDNIFWYEKSKGDIVCIDMRSSDEIFDAFLM
AF198100_71339..71611        ----------------------------------MFISPIMVKIVFVMNSRKDIDVILCR
AJ581527_71972..72244        ----------------------------------MFISPIMVKIVFVMNSRKDIDVILCR
AY318871_101302..101553      -----------------------------------------MILKFIISSRKDIDSVLAK
AY318871_309212..309574      -------------------MNKYLFEGTSKEELFCKKKGICDIKTLIVSNNECFTKIFRR
AF198100_238074..238466      -----------MASTKDDITGRFLSENISKEEFFWKHRGLDTIKTFFINEKEDLKRVFSE
AJ581527_227345..227737      -----------MASTKDDITGRFLSENISKEEFFWKHRGLDTIKTFFINEKEDLKRVFSE
AF198100_183604..183987      ------MENGNCKSLILTVHDNDVNTVSYDEQFFWKEFAVGDLISLQISNTCDIPRIFEC
AJ581527_174947..175330      ------MENGNCKSLILTVHDNDVNTVSYDEQFFWKEFAVGDLISLQISNTCDIPRIFEC
AJ223385_7910..8185          -------------------------------------------MEFDISSCRMIYSVLEQ
AF198100_88360..88635        -------------------------------------------MEFDISSCRMIYSVLEQ
AJ581527_88992..89267        -------------------------------------------MEFDISSCRMIYSVLEQ
AY631870_4340..4588          -------------------------------------------MDFDIKSCRSIYKILDK
AY631871_4337..4585          -------------------------------------------MDFDIKSCRSIYKILDK
D86731_1533..1781            -------------------------------------------MDLDIKSCRSIYKIWDK
AY318871_117802..118050      -------------------------------------------MDLDIKSCRSIYKIWDK
                                                                          . :     .      

AY318871_308061..308453      YHKVTRQKFKNSRQLFQVLSVMSD-----NTVIFDSRITEETWISNIDPKALEKCYKVII
AF198100_186900..187298      YHIATRYAYHDDDIYLQIVLYYSN-----NQNVISYITKNKYVKYIRNKTR-DDIHKVKI
AJ581527_178243..178641      YHIATRYAYHDDDIYLQIVLYYSN-----NKNVISYITKNKYVKYIRNKTR-DDIHKVKI
AF198100_71339..71611        FHEMTNYAFKSVYQRFCYRLQCSRMGKYHKTVTFRNTIEPK-IKELIKRIRGFTVYKITI
AJ581527_71972..72244        FHEMTNYAFKSVYQRFCYRLQCSRMGKYHKTVTFRNTIEPK-IKELIKRIRGFTVYKITI
AY318871_101302..101553      FHEITNYKYDSVYQRFCYKLHCNRMGCYSKTITFRNVQETK-LKNMIKKVRGLTIHKIYI
AY318871_309212..309574      FHEITDNKFNTVDQYYQIGTYSLR-----TKYEFDFYITESDYLKSITYSKLDNIFMIKI
AF198100_238074..238466      FHRITKHRFCSPDQRFQVGTYSSG-----KSYIFECYIREVDYVHGFNSYNIDNIFMIKI
AJ581527_227345..227737      FHRITKHRFCSPDQRFQVGTYSSG-----KSYIFECYIREVDYVHGFNSYNIDNIFMIKI
AF198100_183604..183987      YHVITDDKYRNQDQHFQIGLYSKN-----KKYEYTYYTTESEYAELVNNASLCDLYKISI
AJ581527_174947..175330      YHVITDDKYRNQDQHFQIGLYSKN-----KKYEYTYYTTESEYAELVNNASLCDLYKISI
AJ223385_7910..8185          YHFVTDNRYNNHNQKFRIILYCLK-DSTIKKYPYRFVSEIHFVRYIINKFRGKNLYKISI
AF198100_88360..88635        YHFVTDNRYNNHNQKFRIILYCLK-DSTIKKYPYRFVSEIHFVRYIINKFRGKNLYKISI
AJ581527_88992..89267        YHFVTDNRYNNHNQKFRIILYCLK-DSTIKKYPYRFVSEIHFVRYIINKFRGKNLYKISI
AY631870_4340..4588          YHFITGYKYKNDKQRFKITIYCKY-GCTIKQYPYRFVTEKLLLMYIINKFRGRYLVKISI
AY631871_4337..4585          YHFITGYKYKNDKQRFKITIYCKY-GCTIKQYPYRFVTEKLLLMYIINKFRGRYLVKISI
D86731_1533..1781            YHFMTGYKYKNDKQRFKITIYCKC-DCSIKEYPYRFVTEKLLLMYIINKFRGKYLIKIRI
AY318871_117802..118050      YHFMTGYKYKNDKQRFKITIYCKC-DCSIKQYPYRFVTEKLLLMYIINKFRGKYLIKIRI
                             :*  *   :                    .                           : *

AY318871_308061..308453      MPIMDVPDEVFYNIHENRKKLMPKEVSDTNESTIEW-
AF198100_186900..187298      LAL---------EDFTTEE--IYCWISNI--------
AJ581527_178243..178641      LAL---------EDFTTEE--IYCWISNI--------
AF198100_71339..71611        QPE-------------------ET-------------
AJ581527_71972..72244        QPE-------------------ET-------------
AY318871_101302..101553      QPE-------------------SD-------------
AY318871_309212..309574      MPV---------KSISYKE--LRSIIDRKCKNRKK--
AF198100_238074..238466      MPI---------KTMNPKE--IRSLVIRKYKKLKYYV
AJ581527_227345..227737      MPI---------KTMNPKE--IRSLVIRKYKKLKYYV
AF198100_183604..183987      MPI---------RELTNKE--IEDKFYNL--------
AJ581527_174947..175330      MPI---------RELTNKE--IEDKFYNL--------
AJ223385_7910..8185          EAI---------DISKGRQQIIRT-------------
AF198100_88360..88635        EAI---------DISKGRQQIIRT-------------
AJ581527_88992..89267        EAI---------DISKGRQQIIRT-------------
AY631870_4340..4588          EPV------------------IKN-------------
AY631871_4337..4585          EPV------------------IKN-------------
D86731_1533..1781            EPI------------------VKN-------------
AY318871_117802..118050      EPI------------------VKN-------------
                              .                                   
