# Supplementary material for: Identification of multiple independent horizontal gene transfers into poxviruses using a comparative genomics approach
Source: BMC Evol Biol. 2008 Feb 27;8:67. doi: 10.1186/1471-2148-8-67 (PMC2268676; doi:10.1186/1471-2148-8-67)
Supplement: Additional file 8 — Multiple sequence alignments for all poxvirus families. [file 1471-2148-8-67-S8.gz › Network/Servers/gen153069.gen.tcd.ie/Users/kirsten/poxvirus/aln/179.aln]

CLUSTAL W (1.81) multiple sequence alignment

AY386371_3762..4232          ------------------MSNICWICNDTCDERNNFCICSEEYKIVHLKCMQSWINYS--
AJ293568_4386..4856          ------------------MSDICWICNDVCDERNNFCGCNEEYKVVHIKCMQLWINYS--
AF229033_1..621              MATVVNMDTVVNLDDVSLADKCCWICKEACDIVPNYCKCRGDNKIVHKECLEEWINTDVV
AF170726_148526..149146      MATVVNMDTVVNLDDVSLADKCCWICKEACDIVPNYCKCRGDNKIVHKECLEEWINTDVV
AF170722_146088..146693      ------MSTIVDMVDVSLVDKCCWICKESCDVVRNYCKCRGDNKIVHKECLEEWINTDTV
AY678276_20928..21116        ------------------------------------------------------------
L22013_8215..8682            ------------------MDPVCWICKDDYSIEKNYCNCKNEYKVVHDECMKKWIQYS--
AF410153_6918..7385          ------------------MDPVCWICKDDYSIEKNYCNCKNEYKVVHDECMKKWIQYS--
AY077835_6463..5978          ------------MEGSDNNNTHCWICKDEYNVITNFCNCKNEFKIVHKNCLEEWINFS--
AY077836_6524..6039          ------------MEGSDNNNTHCWICKDEYNVITNFCNCKNEFKIVHKNCLEEWINFS--
AF409137_6445..6933          ------------MEGSDNTNTHCWICKDEYNVSTNFCNCKNEFKIVHKNCLEEWINFS--
AF325528_6441..6929          ------------MEGSDNTNTHCWICKDEYNVSTNFCNCKNEFKIVHKNCLEEWINFS--
AF336128_1496..1984          ------------MEGSDNTNTHCWICKDEYNVSTNFCNCKNEFKIVHKNCLEEWINFS--
AF409138_6322..6810          ------------MEGSDNTNTHCWICKDEYNVSTNFCNCKNEFKIVHKNCLEEWINFS--
AY077833_6772..6287          ------------MEGSDNNNTHCWICKDEYNVSANFCNCKNEFKIVHKNCLEEWINFS--
AY077834_6551..6066          ------------MEGSDNNNTHCWICKDEYNVSANFCNCKNEFKIVHKNCLEEWINFS--
AY077832_6646..6161          ------------MEGSDNNNTHCWICKDEYNVSANFCNCKNEFKIVHKNCLEEWINFS--
                                                                                         

AY386371_3762..4232          KKVECDLCKNKYNIKKSYHYFSRWKWCFSDKKTVLSKILFIFFAVGFIFITTSMSSNVAS
AJ293568_4386..4856          KKKECNLCKTKYNIKKTYVSFKKWNWCFNDKKTTLFKIFFILFALVFIFLTITLSNDMAN
AF229033_1..621              KNKSCAICESPYNLKRRYKKITKWRCYKRDCHDSLLVNMSLCLIVGGMGGYLLISTEIVK
AF170726_148526..149146      KNKSCAICESPYNLKRRYKKITKWRCYKRDCHDSLLVNMSLCLIVGGMGGYLLISTEIVK
AF170722_146088..146693      KNKSCAICETPYNVKQQYKKLTKWRCYRRDCHDSLLVNLPLCLIVGGISTYTLVSVEIIK
AY678276_20928..21116        ---------------------------MKDISLLTSIFRTFLNCLYNI-SLIQSDISIVS
L22013_8215..8682            RERSCKLCNKEYNIISVRKPFSQWVFSIKDCKKSAILYATLFLCTFII-SLVLTRINITK
AF410153_6918..7385          RERSCKLCNKEYNIISVRKPFSQWVFSIKDCKKSAILYATLFLCTFII-SLVLTRINITK
AY077835_6463..5978          HDTKCKICNGKYNIKKNKKSCLRWKCSFIYCNVPAICVSLICLLLLTL-TILLVKFNLKS
AY077836_6524..6039          HDTKCKICNGKYNIKKNKKSCLRWKCSFIYCNVPAICVSLICLLLLTL-TILLVKFNLKS
AF409137_6445..6933          HDTKCKICNGKYNIKKNKKSCLRWKCSFMYCNIPAICVSLICLLLLPL-TILLVKFNLKS
AF325528_6441..6929          HDTKCKICNGKYNIKKNKKSCLRWKCSFMYCNIPAICVSLICLLLLPL-TILLVKFNLKS
AF336128_1496..1984          HNTKCKICNGKYNIKKNKKSCLRWKCSFMYCNVPAICVSLICLLLLPL-TILLVKFNLKS
AF409138_6322..6810          HNTKCKICNGKYNIKKNKKSCLRWKCSFMYCNVPAICVSLICLLLLPL-TILLVKFNLKS
AY077833_6772..6287          HDTKCKICNGKYNIKKNKKSCLRWKCSFMYCNVPAICVSLICLLLLPL-TILLVKFNLKS
AY077834_6551..6066          HDTKCKICNGKYNIKKNKKSCLRWKCSFMYCNVPAICVSLICLLLLPL-TILLVKFNLKS
AY077832_6646..6161          HDTKCKICNGKYNIKKNKKSCLRWKCSFMYCNVPAICVSLICLLLLPL-TILLVKFNLKS
                                                                     :      :        .: .

AY386371_3762..4232          LVTRID-DTFFDVVFLTVYISMILVTVCLCVFVLALAVDFLLDAKEKNSFLTIK------
AJ293568_4386..4856          LVTGI-NDLICSIIFLIVYTVVMLTSICFSVFVVAIVVDFLLEAKEKNSFLTIR------
AF229033_1..621              LIASEEVSNIAKVFLVSASMGPFMVSALTMVRACIDCRTYFIATRERNTIHEVAEMEDVE
AF170726_148526..149146      LIASEEVSNIAKVFLVSASMGPFMVSALTMVRACIDCRTYFIATRERNTIHEVAEMEDVE
AF170722_146088..146693      LMESEETSELTKVFLVTSFLGPFIVTVLSALRTCIDCRTYFLTTRKRNTIHTLQELEDDD
AY678276_20928..21116        V------DDTVTFELMVFH--------------------FTTFNKLTNSFLIVS------
L22013_8215..8682            IIDTSKNDVSFKLVTMIFYLLPFVITCISFITLIVYLYKYCKISAKNNTYDTIY------
AF410153_6918..7385          IIDTSKNDVSFKLVTMVFYLLPFVITCISFITLIVYLYKYCKISAKNNTYDTIY------
AY077835_6463..5978          MLENIENSDLIALIYVIAYSLPCVVGFITVIHILIALYDYYLAAKSDNITYQVY------
AY077836_6524..6039          MLENIENSDLIALIYVIAYSLPCVVGFITVIHILIALYDYYLAAKSDNITYQVY------
AF409137_6445..6933          MLENIENRDLITLISAIAYSLPCVVGFITVIHILIALYDYYLAAKSDNITYQVY------
AF325528_6441..6929          MLENIENRDLITLISAIAYSLPCVVGFITVIHILIALYDYYLAAKSDNITYQVY------
AF336128_1496..1984          MLENIENRDLIALISAMAYSLPCVVGFITVVHILIALYDYYLAAKSDNTTYQVY------
AF409138_6322..6810          MLENIENRDLIALISAMAYSLPCVVGFITVVHILIALYDYYLAAKSDNTTYQVY------
AY077833_6772..6287          MLENIENRDLIALISAVAYSLPCVVGFITVIHILIALYDYYITAKSDNMTYQVY------
AY077834_6551..6066          MLENIENRDLIALISAVAYSLPCVVGFITVIHILIALYDYYITAKSDNMTYQVY------
AY077832_6646..6161          MLENIENRDLIALISVVAYSLPCVVGFITVIHILIALYDYYITAKSDNMTYQVY------
                             :           .                          :       *    :       

AY386371_3762..4232          ------------EIV------------
AJ293568_4386..4856          ------------EIV------------
AF229033_1..621              EVEEVNDDDGD-EYVDAVEEIVVESPA
AF170726_148526..149146      EVEEVNDDDGD-EYVDAVEEIVVESPA
AF170722_146088..146693      DDDDDDDDDDDEEYADAVEEIIIGPSN
AY678276_20928..21116        ------------NSP------------
L22013_8215..8682            ------------EL-------------
AF410153_6918..7385          ------------EL-------------
AY077835_6463..5978          ------------EYI------------
AY077836_6524..6039          ------------EYI------------
AF409137_6445..6933          ------------EYI------------
AF325528_6441..6929          ------------EYI------------
AF336128_1496..1984          ------------EYI------------
AF409138_6322..6810          ------------EYI------------
AY077833_6772..6287          ------------EYI------------
AY077834_6551..6066          ------------EYI------------
AY077832_6646..6161          ------------EYI------------
                                         :              
