# Supplementary material for: Identification of multiple independent horizontal gene transfers into poxviruses using a comparative genomics approach
Source: BMC Evol Biol. 2008 Feb 27;8:67. doi: 10.1186/1471-2148-8-67 (PMC2268676; doi:10.1186/1471-2148-8-67)
Supplement: Additional file 8 — Multiple sequence alignments for all poxvirus families. [file 1471-2148-8-67-S8.gz › Network/Servers/gen153069.gen.tcd.ie/Users/kirsten/poxvirus/aln/18.aln]

CLUSTAL W (1.81) multiple sequence alignment

M80924_234..782              -------------MSIELIIGPMFSGKTTELMRKINRYILSNQKCVIITHNIDNRFINKN
D10679_101..649              -------------MSIELIIGPMFSGKTTELMRKINRYILSNQKCVIITHNIDNRFINKN
AF250284_19763..20311        -------------MSIELIIGPMFSGKTTELMRKINRYILSNQKCVIITHNIDNRFINKN
D10681_100..657              -------------MSIEIITGPMYSGKTTELIRRITRYKLCKKNCVIISHSIDNRHDDDN
D10680_96..656               -------------MSIEIITGPMYSGKTTELIRRITRYKLCKKNCVIISHSIDNRCEEDD
D45170_299..835              -----------MDGYIKLILGPMFSGKTTELVRIVKRYKIANYKCCVIKYYNDNRCDESI
AF012825_89517..90050        ----------MNGGHIQLIIGPMFSGKSTELIRRVRRYQIAQYKCVTIKYSNDNRYGTG-
Y18384_1..339                --------------------------KSTELIRRVRRYQIAQYKCVTIKYSNDNRYGTG-
S51129_64..597               ----------MNGGHIQLIIGPMFSGKSTELIRRVRRYQIAQYKCVTIKYSNDNRYGTG-
AF438165_83565..84098        ----------MNGGHIQLIIGPMFSGKSTELIRRVRRYQIAQYKCVTIKYSNDNRYGTG-
AY009089_81775..82308        ----------MNGGHIQLIIGPMFSGKSTELIRRVRRYQIAQYKCVTIKYSNDNRYGTG-
DQ066542_1..534              ----------MNGGHIQLIIGPMFSGKSTELIRRVTRYQIAQYKCVTIKYSNDNRYGTG-
K02031_497..1030             ----------MNGGHIQLIIGPMFSGKSTELIRRVRRYQIAQYKCVTIKYSNDNRYGTG-
S55844_4771..5304            ----------MNGGHIQLIIGPMFSGKSTELIRRVRRYQIAQYKCVTIKYSNDNRYGTG-
L22579_72167..72700          ----------MNGGHIQLIIGPMFSGKSTELIRRVRRYQIAQYKCVTIKYSNDNRYGTG-
X69198_71534..72067          ----------MNGGHIQLIIGPMFSGKSTELIRRVRRYQIAQYKCVTIKYSNDNRYGTG-
X67119_21419..21952          ----------MNGGHIQLIIGPMFSGKSTELIRRVRRYQIAQYKCVTIKYSNDNRYGTG-
Y16780_72548..73081          ----------MNGGHIQLIIGPMFSGKSTELIRRVRRYQIAQYKCVTIKYSNDNRYGTG-
AF163843_1..528              -----------NGGHIQLIIGPMFSGKSTELIRRVRRYQIAQYKCVTIKYSNDNRYGTG-
U94848_75560..76093          ----------MNGGHIQLIIGPMFSGKSTELIRRVRRYQIAQYKCVTIKYSNDNRYGTG-
AY603355_69770..70303        ----------MNGGHIQLIIGPMFSGKSTELIRRVRRYQIAQYKCVTIKYSNDNRYGTG-
DQ066543_1..534              ----------MNGGHIQLIIGPMFSGKSTELIRRVRRYQIAQYKCVTIKYSNDNRYGTG-
AY678275_83340..83873        ----------MNGGHIQLIIGPMFSGKSTELIRRVRRYQIAQYKCVTIKYSNDNRYGTG-
AY313848_83614..84147        ----------MNGGHIQLIIGPMFSGKSTELIRRVRRYQIAQYKCVTIKYSNDNRYGTG-
X01978_4613..5146            ----------MNGGHIQLIIGPMFSGKSTELIRRVRRYQIAQYKCVTIKYSNDNRYGTG-
AY313847_83551..84084        ----------MNGGHIQLIIGPMFSGKSTELIRRVRRYQIAQYKCVTIKYSNDNRYGTG-
DQ377945_86125..86658        ----------MNGGHIQLIIGPMFSGKSTELIRRVRRYQIAQYKCVTIKYSNDNRYGTG-
AY243312_80724..81257        ----------MNGGHIQLIIGPMFSGKSTELIRRVRRYQIAQYKCVTIKYSNDNRYGTG-
AY484669_85457..85990        ----------MNGGHIQLIIGPMFSGKSTELIRRVRRYQIAQYKCVTIKYSNDNRYGTG-
AF503169_1..494              -----------------LIIGPMFSGKSTELIRRVRRYQIAQYKCVTIKYSNDNRYGTG-
M35027_83855..84388          ----------MNGGHIQLIIGPMFSGKSTELIRRVRRYQIAQYKCVTIKYSNDNRYGTG-
AY678277_83340..83873        ----------MNGGHIQLIIGPMFSGKSTELIRRVRRYQIAQYKCVTIKYSNDNRYGTG-
AF023448_1..528              -----------NGGHIQLIIGPMFSGKSTELIRRVRRYQIAQYKCVTIKYSNDNRYGTG-
AF163842_1..528              -----------NGGHIQLIIGPMFSGKSTELIRRVRRYQIAQYKCVTIKYSNDNRYGTG-
DQ085461_1..494              -----------------LIIGPMFSGKSTELIRRVRRYQIAQYKCVTIKYSNDNRYGTG-
AF095689_80294..80827        ----------MNGGHIQLMIGPMFSGKSTELIRRVRRYQIAQYKCVTIKYSNDNRYGTG-
AY678276_83225..83755        ----------MNGGHIQLIIGPMFSGKSTELIRRVRRYQIAQYKCVTIKYSNDNRYGTG-
Y18382_1..339                --------------------------KSTELIRRVRRYQIAQYKCVTIKYSNDNRYGTG-
Y18383_1..339                --------------------------KSTELIRRVRRYQIAQYKCVTIKYSNDNRYGTG-
AF163844_1..528              -----------NGGHIQLIIGPMFSGKSTELIRRVRRYQIAQYKCVTIKYSNDNRYGTG-
AF482758_97458..97991        ----------MNGGHIQLIIGPMFSGKSTELIRRVRRYQIAQYKCVTIKYSNDNRYGTG-
Y18379_1..339                --------------------------KSTELIRRVRRYQIAQYKCVTIKYSNDNRYGTG-
AF380138_80759..81292        ----------MNGGHIQLIIGPMLSGKSTELIRRVRRYQIAQYKCVTIKYSNDNRYGTG-
DQ011155_80874..81407        ----------MNGGHIQLIIGPMFSGKSTELIRRVRRYQIAQYKCVTIKYSNDNRYGTG-
DQ011154_80893..81426        ----------MNGGHIQLIIGPMFSGKSTELIRRVRRYQIAQYKCVTIKYSNDNRYGTG-
DQ011157_80443..80976        ----------MNGGHIQLIIGPMFSGKSTELIRRVRRYQIAQYKCVTIKYSNDNRYGTG-
AY741551_80436..80969        ----------MNGGHIQLIIGPMFSGKSTELIRRVRRYQIAQYKCVTIKYSNDNRYGTG-
DQ011153_80443..80976        ----------MNGGHIQLIIGPMFSGKSTELIRRVRRYQIAQYKCVTIKYSNDNRYGTG-
AY753185_80675..81208        ----------MNGGHIQLIIGPMFSGKSTELIRRVRRYQIAQYKCVTIKYSNDNRYGTG-
AY603973_80432..80965        ----------MNGGHIQLIIGPMFSGKSTELIRRVRRYQIAQYKCVTIKYSNDNRYGTG-
DQ011156_80908..81441        ----------MNGGHIQLIIGPMFSGKSTELIRRVRRYQIAQYKCVTIKYSNDNRYGTG-
K02025_499..1032             ----------MNGGHIQLIIGPMFSGKSTELIRRVRRYQIAQYKCVTIKYSNDNRYGTG-
X94355_96958..97491          ----------MNGGHIQLIIGPMFSGKSTELIRRVRRYQIAQYKCVTIKYSNDNRYGTG-
Y18380_1..339                --------------------------KSTELIRRVRRYQIAQYKCVTIKYSNDNRYGTG-
Y18381_1..339                --------------------------KSTELIRRVRRYQIAQYKCVTIKYSNDNRYGTG-
U08228_164..697              ----------MNGGHIQLIIGPMFSGKSTELIRRVRRYQIAQYKCITIKYTNDTRYGTG-
DQ066544_1..534              ----------MNGGHIQLIIGPMFSGKSTELIRRVRRYQIAQYKCITIKYTNDTRYGTG-
DQ066545_16..549             ----------MNGGHIQLIIGPMFSGKSTELIRRVRRYQIAQYKCITIKYSNDNRYGTG-
DQ066546_1..531              ----------MNGGHIQLIIGPMFSGKSTELIRRVRRYQITQYKCITIKYTNDNRYGTG-
AY386371_52382..52927        --------MNSRSGYIHIILGPMFSGKSTELIRLLKRYQVAMYTCLVIKYSKDERYGRG-
AJ293568_57870..58421        --------MTSKSGHIQIILGPMFSGKSTELIRILKRYQIARYTCFVIKYSKDTRYGKG-
AY077832_56332..56862        ----------MDYGYIHLIIGPMFSGKSTELIRIVKRYQIAQYKCCVVKYLKDIRYGNS-
AY077833_56440..56970        ----------MDYGYIHLIIGPMFSGKSTELIRIVKRYQIAQYKCCVVKYLKDIRYGNS-
AY077834_56246..56776        ----------MDYGYIHLIIGPMFSGKSTELIRIVKRYQIAQYKCCVVKYLKDIRYGNS-
D00423_581..1114             ----------MDYGYIHLIIGPMFSGKSTELIRIVKRYQIAQYKCCVVKYLKDIRYGNS-
AF409137_56798..57331        ----------MDYGYIHLIIGPMFSGKSTELIRIVKRYQIAQYKCCVVKYLKDIRYGNS-
AF409138_56668..57201        ----------MDYGYIHLIIGPMFSGKSTELIRIVKRYQIAQYKCCVVKYLKDIRYGNS-
AF325528_56797..57330        ----------MDYGYIHLIIGPMFSGKSTELIRIVKRYQIAQYKCCVVKYLKDIRYGNS-
AY077835_56185..56715        ----------MDYGYIHLIIGPMFSGKSTELIRIVKRYQIAQYKCCVVKYLNDIRYGNS-
AY077836_56248..56778        ----------MDYGYIHLIIGPMFSGKSTELIRIVKRYQIAQYKCCVVKYLNDIRYGNS-
AY773086_1..534              ----------MDYGYIHLIIGPMFSGKSTELIRIVKRYQIAQYKCCVVKYLNDIRYGNS-
AY987815_1..534              ----------MDYGYIHLIIGPMFSGKSTELIRIVKRYQIAQYKCCVVKYLNDIRYGNS-
DQ145511_1..534              ----------MDYGYIHLIIGPMFSGKSTELIRIVKRYQIAQYKCCVVKYLNDIRYGNS-
AY773087_186..719            ----------MDYGYIHLIIGPMFSGKSTELIRIVKRYQIAQYKCCVVKYLNDIRYGNS-
X52655_724..1260             --------MAMYGGQIHLIIGPMFAGKSTELIRLVKRYQIARYKCLVVNYEKDARYGNG-
AF170726_57797..58333        --------MAMYGGQIHLIIGPMFAGKSTELIRLVKRYQIARYKCLVVKYEKDARYGNG-
AF170722_56969..57505        --------MTMYGGHIHLIIGPMFAGKSTELIRLVRRYQIAKHKCLVVKYEKDIRYGNG-
M14493_421..951              ----------MYGGHIHLIIGPMFAGKSTELIRLVRRYQIAKHKCLVVKYEKDIRYGNG-
M64000_290..835              ------MYIIMSCGFIHLILGPMFSGKSTELIRLVNRYQIATYNCRVIKYSKDNRYGNDA
AF410153_55625..56170        ------MYIIMSCGFIHLILGPMFSGKSTELIRLVNRYQIATYNCRVIKYSKDNRYGNDA
M59931_312..845              ----------MSCGFIHLILGPMFSGKSTELIRLVNRYQIATYNCRVIKYSKDNRYGNDA
AY689436_65320..65892        MNKNNKNNKMGFNGSIQLILGPMFSGKSTELIRLLRRYQLAKYKCNIIKYSKDDRYGNDE
AY689437_68372..68944        MNKNNKIIKMGFNGTIQLILGPMFSGKSTELIRLLRRYQLAKYKCNIIKYSKDDRYGNDE
X52860_70..621               ----------MSSGSIHVITGPMFSGKTSELVRRIKRFMLSNFKCIIIKHCGDNRYNEDD
AJ223385_8262..8813          ----------MSSGSIHVITGPMFSGKTSELVRRIKRFMLSNFKCIIIKHCGDNRYNEDD
AF198100_87732..88283        ----------MSSGSIHVITGPMFSGKTSELVRRIKRFMLSNFKCIIIKHCGDNRYNEDD
AJ581527_88364..88915        ----------MSSGSIHVITGPMFSGKTSELVRRIKRFMLSNFKCIIIKHCGDNRYNEDD
M16617_109..660              ----------MSSGSIHVITGPMFSGKTSELVRRIKRFMLSNFKCIIIKHCGDNRYNEDD
D00321_321..872              ----------MSSGSIHVITGPMFSGKTSELVRRIKRFMLSNFKCIIIKHCGDNRYNEDD
AF396867_8..559              ----------MSSGSIHVITGPMFSGKTSELVRRIKRFMLSNFKCIIIKHCGDNRYNEDD
A12329_73..933               ----------------------MFSGKTSELVRRIKK------------HCGDNRYNED-
D86731_1916..2455            ----------MATGEIRLIIGPMFSGKTTELVRLIRRFMISGRKCIIIKHCSDSRYTEGD
D78347_210..749              ----------MATGEIRLIIGPMFSGKTTELVRLIRRFMISGRKCIIIKHCSDSRYTEGD
AY318871_117128..117667      ----------MATGEIRLITGPMFSGKTSELIRLIKRFIISGRNCIIIKHCCDTRYIDKD
AY631870_3665..4204          ----------MATGEIRLITGPMFSGKTSELIRLIKRFTISGRKCIIIKHCCDNRYIDKD
AY631871_3662..4201          ----------MATGEIRLITGPMFSGKTSELIRLIKRFTISGRNCIIIKHCCDNRYIDKD
                                                       *::**:* : .            :  * *     

M80924_234..782              ---IINHDGNILNKEYLYIKTNNLINEINIVDN--YDIIGIDECQFFEENDLEQFCDKMA
D10679_101..649              ---IINHDGNILNKEYLYIKTNNLINEINIVDN--YDIIGIDECQFFEENDLEQFCDKMA
AF250284_19763..20311        ---IINHDGNILNKEYLYIKTNNLINEINIVDN--YDIIGIDECQFFEENDLEQFCDKMA
D10681_100..657              I--LINHDGFKISHDDF-IKTNILINKIKIFDK--YEIIGIDECQFFDSNDLIIFCDTLA
D10680_96..656               N-ILINHDGFKISHDD-FIKTNILINKIKIFDK--YEIIGIDECQFFDSNDLMIFCDTLA
D45170_299..835              ---VKTHDGVYIDS----ISTLKLNDIIYEMDN--VDVIGIDEGQFFN--DIVEFSENMA
AF012825_89517..90050        ---LWTHDKNNFEA----LEATKLCDVMDAVTD--FSVIGIDEGQFFP--DIVEFCERMA
Y18384_1..339                ---LWTHDKNNFEA----LEATKLCDVMDAVTD--FSVIGIDEGQFFP--DIVEFCERMA
S51129_64..597               ---LWTHDKNNFEA----LEATKLCDVLEAITD--FSVIGIDEGQFFP--DIVEFCERMA
AF438165_83565..84098        ---LWTHDKNNFEA----LEATKLCDVLEAITD--FSVIGIDEGQFFP--DIVEFCERMA
AY009089_81775..82308        ---LWTHDKNNFEA----LEATKLCDVLEAITD--FSVIGIDEGQFFP--DIVEFCERMA
DQ066542_1..534              ---LWTHDKNNFEA----LEATKLCDVLEAITD--FSVIGIDEGQFFP--DIVEFCERMA
K02031_497..1030             ---LWTHDKNNFEA----LEATKLCDVLEAITD--FSVIGIDEGQFFP--DVVEFCERMA
S55844_4771..5304            ---LWTHDKNNFEA----LEATKLCDVLEAITD--FSVIGIDEGQFFP--DIVEFCERMA
L22579_72167..72700          ---LWTHDKNNFEA----LEATKLCDVLEAITD--FSVIGIDEGQFFP--DIVEFCERMA
X69198_71534..72067          ---LWTHDKNNFEA----LEATKLCDVLEAITD--FSVIGIDEGQFFP--DIVEFCERMA
X67119_21419..21952          ---LWTHDKNNFEA----LEATKLCDVLEAITD--FSVIGIDEGQFFP--DIVEFCERMA
Y16780_72548..73081          ---LWTHDKNNFEA----LEATKLCDVLEAITD--FSVIGIDEGQFFP--DIVEFCERMA
AF163843_1..528              ---LWTHDKNNFEA----LEATKLCDVLESITD--FSVIGIDEGQFFP--DILEFCERMA
U94848_75560..76093          ---LWTHDKNNFEA----LEATKLCDVLESITD--FSVIGIDEGQFFP--DIVEFCERMA
AY603355_69770..70303        ---LWTHDKNNFEA----LEATKLCDVLESITD--FSVIGIDEGQFFP--DIVEFCERMA
DQ066543_1..534              ---LWTHDKNNFEA----LEATKLCDVLESITD--FSVIGIDEGQFFP--DIVEFCERMA
AY678275_83340..83873        ---LWTHDKNNFEA----LEATKLCDVLESITD--FSVIGIDEGQFFP--DIVEFCERMA
AY313848_83614..84147        ---LWTHDKNNFEA----LEATKLCDVLESITD--FSVIGIDEGQFFP--DIVEFCERMA
X01978_4613..5146            ---LWTHDKNNFEA----LEATKLCDVLESITD--FSVIGIDEGQFFP--DIVEFCERMA
AY313847_83551..84084        ---LWTHDKNNFEA----LEATKLCDVLESITD--FSVIGIDEGQFFP--DIVEFCERMA
DQ377945_86125..86658        ---LWTHDKNNFEA----LEATKLCDVLESITD--FSVIGIDEGQFFP--DIVEFCERMA
AY243312_80724..81257        ---LWTHDKNNFEA----LEATKLCDVLESITD--FSVIGIDEGQFFP--DIVEFCERMA
AY484669_85457..85990        ---LWTHDKNNFEA----LEATKLCDVLESITD--FSVIGIDEGQFFP--DIVEFCERMA
AF503169_1..494              ---LWTHDKNNFEA----LEATKLCDVLESITD--FSVIGIDEGQFFP--DIVEFCERMA
M35027_83855..84388          ---LWTHDKNNFEA----LEATKLCDVLESITD--FSVIGIDEGQFFP--DIVEFCERMA
AY678277_83340..83873        ---LWTHDKNNFEA----LEATKLCDVLESITD--FSVIGIDEGQFFP--DIVEFCERMA
AF023448_1..528              ---LWTHDKNNFEA----LEATKLCDVLESITD--FSVIGIDEGQFFP--DIVEFCERMA
AF163842_1..528              ---LWTHDKNNFEA----LEATKLCDVLESITD--FSVIGIDEGQFFP--DIVEFCERMA
DQ085461_1..494              ---LWTHDKNNFEA----LEATKLCDVLESITD--FSVIGIDEGQFFP--DIVEFCERMA
AF095689_80294..80827        ---LWTHDKNNFEA----LEATKLCDVLESITD--FSVIGIDEGQFFP--DIVEFCERMA
AY678276_83225..83755        ---LWTHDKNNFEA----LEATKLCDVLESITD--FSVIGIDEGQFFP--DIVEFCERMA
Y18382_1..339                ---LWTHDKNNFEA----LEATKLCDVLESITD--FSVIGIDEGQFFP--DIVEFCERMA
Y18383_1..339                ---LWTHDKNNFEA----LEATKLCDVLESITD--FSVIGIDEGQFFP--DIVEFCERMA
AF163844_1..528              ---LWTHDKNNFAA----LEATKLYDVLESITD--FSVVGIDEGQFFP--DIVEFCERMA
AF482758_97458..97991        ---LWTHDKNNFAA----LEATKLYDVLESITD--FSVIGIDEGQFFP--DIVEFCERMA
Y18379_1..339                ---LWTHDKNNFAA----LEATKLYDVLESITD--FSVIGIDEGQFFP--DIVEFCERMA
AF380138_80759..81292        ---LWTHDKNNFAA----LEVTKLCDVLEAITD--FSVIGIDEGQFFP--DIVEFCERMA
DQ011155_80874..81407        ---LWTHDKNNFAA----LEVTKLCDVLEAITD--FSVIGIDEGQFFP--DIVEFCERMA
DQ011154_80893..81426        ---LWTHDKNNFAA----LEVTKLCDVLEAITD--FSVIGIDEGQFFP--DIVEFCERMA
DQ011157_80443..80976        ---LWTHDKNNFAA----LEVTKLCDVLEAITD--FSVIGIDEGQFFP--DIVEFCERMA
AY741551_80436..80969        ---LWTHDKNNFAA----LEVTKLCDVLEAITD--FSVIGIDEGQFFP--DIVEFCERMA
DQ011153_80443..80976        ---LWTHDKNNFAA----LEVTKLCDVLEAITD--FSVIGIDEGQFFP--DIVEFCERMA
AY753185_80675..81208        ---LWTHDKNNFAA----LEVTKLCDVLEAITD--FSVIGIDEGQFFP--DIVEFCERMA
AY603973_80432..80965        ---LWTHDKNNFAA----LEVTKLCDVLEAITD--FSVIGIDEGQFFP--DIVEFCERMA
DQ011156_80908..81441        ---LWTHDKNNFAA----LEVTKLCDVLEAITD--FSVIGIDEGQFFP--DIVEFCERMA
K02025_499..1032             ---LWTHDKNNFAA----LEVTKLCDVLEAITD--FSVIGIDEGQFFP--DVVEFCERMA
X94355_96958..97491          ---LWTHDKNNFAA----LEATKLCDVLEAITD--FSVIGIDEGQFFP--DIVEFCERMA
Y18380_1..339                ---LWTHDKNNFAA----LEATKLCDVLEAITD--FSVIGIDEGQFFP--DIVEFCERMA
Y18381_1..339                ---LWTHDKNNFAA----LEATKLCDVLEAITD--FSVIGIDEGQFFT--DIVEFCERMA
U08228_164..697              ---LWTHDKHNFSA----METTKLLNIIDAVTD--FSVIGIDEGQFFP--DIVEFCEYMA
DQ066544_1..534              ---LWTHDKHNFSA----METTKLLNIIDAVTD--FSVIGIDEGQFFP--DIVEFCEYMA
DQ066545_16..549             ---LWTHDRNNFSA----TETTNLLTIVDTVAN--FSVIGIDEGQFFP--DIVEFCELMA
DQ066546_1..531              ---VWTHDRNNFSA----IETTNLLTIVDTVAN--FSVIGIDEGQFFP--DIVEFCELMA
AY386371_52382..52927        ---LVTHDNDSVPA----IPVNSLNEINCNDIN--ADVIGIDEGQFFP--DIVEFCDYMA
AJ293568_57870..58421        ---LVTHDNNSIPA----IPVNSLSEINCDKIK--ADVIGIDEGQFFP--DIVEFCERMA
AY077832_56332..56862        ---VYTHDNNHISA----ISTTLLYDVVDKIMN--FDIIGIDEGQFFK--DIVSFSENMA
AY077833_56440..56970        ---VYTHDNNHISA----ISTTLLYDVVDKIMN--FDIIGIDEGQFFK--DIVSFSENMA
AY077834_56246..56776        ---VYTHDNNHISA----ISTTLLYDVVDKIMN--FDIIGIDEGQFFK--DIVSFSENMA
D00423_581..1114             ---VYTHDNNHVSA----ISTTLLYDVVDKIMN--FDIIGIDEGQFFK--DIVSFSENMA
AF409137_56798..57331        ---VYTHDNNHVSA----ISTTLLYDVVDKIMN--FDIIGIDEGQFFK--DIVSFSENMA
AF409138_56668..57201        ---VYTHDNNHVSA----ISTTLLYDVVDKIMN--FDIIGIDEGQFFK--DIVSFSENMA
AF325528_56797..57330        ---VYTHDNNHVSA----ISTTLLYDVVDKIMN--FDIIGIDEGQFFK--DIVSFSENMA
AY077835_56185..56715        ---VYTHDNNHVSA----MSTTLLYDVVDKIMK--FDIIGIDEGQFFK--DIVPFSENMA
AY077836_56248..56778        ---VYTHDNNHVSA----MSTTLLYDVVDKIMK--FDIIGIDEGQFFK--DIVPFSENMA
AY773086_1..534              ---VYTHDNNHVSA----MSTTLLYDVVDKIMN--FDIIGIDEGQFFK--DIVPFSENMA
AY987815_1..534              ---VYTHDNNHVSA----MSTTLLYDVVDKIMN--FDIIGIDEGQFFK--DIVPFSENMA
DQ145511_1..534              ---VYTHDNNHVSA----MSTTLLYDVVDKIMN--FDIIGIDEGQFFK--DIVPFSENMA
AY773087_186..719            ---VYTHDNNHVSA----MSTTLLYDVVDKIMN--FDIIGIDEGQFFK--DIVPFSENMA
X52655_724..1260             ---VRTHDNTCISA----VPTASLDDVESISEH--VEVIGIDEGQFFP--NIVSFCERMA
AF170726_57797..58333        ---VRTHDNTCISA----VPTASLDDVESISEH--VEVIGIDEGQFFP--NIVSFCERMA
AF170722_56969..57505        ---VCTHDNMSITA----VCTPSLDKIDSVAEN--AEVIGIDEGQFFP--NIATFCERMA
M14493_421..951              ---VCTHDNMSITA----VCTPSLDKIDSVAEN--AEVIGIDEGQFFP--NIATFCERMA
M64000_290..835              ---VYTHDKCYISA----VSTDSLFDIKDTLDD--VDIVGIDEGQFFN--DIVEFCEYIA
AF410153_55625..56170        ---VYTHDKCYISA----VSTDSLFDIKDTLDD--VDIVGIDEGQFFN--DIVEFCEYIA
M59931_312..845              ---VYTHDKCYISA----VSTDSLFDIKDTLDD--VDIVGIDEGQFFN--DIVEFCEYIA
AY689436_65320..65892        F--LYTHDKLSIPA----ISSKTLNEAYSHIID--VDVIGIDEGQFFP--DIVNFSESMA
AY689437_68372..68944        F--LYTHDKLSIPA----ISSKTLNEAYSHIID--VDVIGIDEGQFFP--DIVNFSESMA
X52860_70..621               INKVYTHDLLFMEA----TASSNLSVLVPTLLNDGVQVIGIDEAQFFL--DIVEFSESMA
AJ223385_8262..8813          INKVYTHDLLFMEA----TASSNLSVLVPTLLNDGVQVIGIDEAQFFL--DIVEFSESMA
AF198100_87732..88283        INKVYTHDLLFMEA----TASSNLSVLVPTLLNDGVQVIGIDEAQFFL--DIVEFSESMA
AJ581527_88364..88915        INKVYTHDLLFMEA----TASSNLSVLVPTLLNDGVQVIGIDEAQFFL--DIVEFSESMA
M16617_109..660              INKVYTHDLLFMEA----TASSNLSVLVPTLLNDGVQVIGIDEAQFFL--DIVEFSESMA
D00321_321..872              INKVYTHDLLFMEA----TASSNLSVLVPTLLNDGVQVIGIDEAQFFL--DIVEFSESMA
AF396867_8..559              INKVYTHDLLFMEA----TASSNLSVLVPTLLNDGVQVIGIDEAQFFL--DIVEFSESMA
A12329_73..933               -------------------------DIATASSN--LSVLVPTEAQFFL--DIVEFSE---
D86731_1916..2455            LEAIYTHDKISMEA----LSCSKLLPLIPKIDN--FEVIGIDEGQFFE--DIVEFSEIMA
D78347_210..749              LEAIYTHDKISMEA----LSCSKLLPLIPKIDN--FEVIGIDEGQFFE--DIVEFSEIMA
AY318871_117128..117667      LETICTHDKITMEA----LSCSKLLPLIPKIDN--FEVIGIDEGQFFE--DIVEFSEIMA
AY631870_3665..4204          LESVCTHDKITMKA----LSCDKLLPLMPKMDG--FEVIGVDEGQFFE--DIVEFSEIMA
AY631871_3662..4201          LESVCTHDKITMKA----LSCDKLLPLMPKMDG--FEVIGVDEGQFFE--DIVEFSEIMA
                                                                 .::   * ***   ::  *.:   

M80924_234..782              NNKKKVIVAGLNCDFNRNIFNS--------------------------------------
D10679_101..649              NNKKKVIVAGLNCDFNRNIFNS--------------------------------------
AF250284_19763..20311        NNKKKVIVAGLNCDFNRNIFNS--------------------------------------
D10681_100..657              NNGKKIIVAGLNSDFNKNPFKS--------------------------------------
D10680_96..656               NNGKKIIVAGLNSDFNKNPFKS--------------------------------------
D45170_299..835              NKGKIVIVSALDATYQRKTFGN--------------------------------------
AF012825_89517..90050        NEGKIVIVAALDGTFQRKPFNN--------------------------------------
Y18384_1..339                NEGKIVIVAALDGTFQRKPFNN--------------------------------------
S51129_64..597               NEGKIVIVAALDGTFQRKPFNN--------------------------------------
AF438165_83565..84098        NEGKIVIVAALDGTFQRKPFNN--------------------------------------
AY009089_81775..82308        NEGKIVIVAALDGTFQRKPFNN--------------------------------------
DQ066542_1..534              NEGKIVIVAALDGTFQRKPFNN--------------------------------------
K02031_497..1030             NEGKIVIVAALDGTFQRKPFNN--------------------------------------
S55844_4771..5304            NEGKIVIVAALDGTFQRKPFNN--------------------------------------
L22579_72167..72700          NEGKIVIVAALDGTFQRKPFNN--------------------------------------
X69198_71534..72067          NEGKIVIVAALDGTFQRKPFNN--------------------------------------
X67119_21419..21952          NEGKIVIVAALDGTFQRKPFNN--------------------------------------
Y16780_72548..73081          NEGKIVIVAALDGTFQRKPFNN--------------------------------------
AF163843_1..528              NEGKIVIVAALDGTFQRKPFNN--------------------------------------
U94848_75560..76093          NEGKIVIVAALDGTFQRKPFNN--------------------------------------
AY603355_69770..70303        NEGKIVIVAALDGTFQRKPFNN--------------------------------------
DQ066543_1..534              NEGKIVIVAALDGTFQRKPFNN--------------------------------------
AY678275_83340..83873        NEGKIVIVAALDGTFQRKPFNN--------------------------------------
AY313848_83614..84147        NEGKIVIVAALDGTFQRKPFNN--------------------------------------
X01978_4613..5146            NEGKIVIVAALDGTFQRKPFNN--------------------------------------
AY313847_83551..84084        NEGKIVIVAALDGTFQRKPFNN--------------------------------------
DQ377945_86125..86658        NEGKIVIVAALDGTFQRKPFNN--------------------------------------
AY243312_80724..81257        NEGKIVIVAALDGTFQRKPFNN--------------------------------------
AY484669_85457..85990        NEGKIVIVAALDGTFQRKPFNN--------------------------------------
AF503169_1..494              NEGKIVIVAALDGTFQRKPFNN--------------------------------------
M35027_83855..84388          NEGKIVIVAALDGTFQRKPFNN--------------------------------------
AY678277_83340..83873        NEGKIVIVAALDGTFQRKPFNN--------------------------------------
AF023448_1..528              NEGKIVIVAALDGTFQRKPFNN--------------------------------------
AF163842_1..528              NEGKIVIVAALDGTFQRKPFNN--------------------------------------
DQ085461_1..494              NEGKIVIVAALDGTFQRKPFNN--------------------------------------
AF095689_80294..80827        NEGKIVIVAALDGTFQRKPFNN--------------------------------------
AY678276_83225..83755        NEGKIVIVAALDGTFQRKPFNN--------------------------------------
Y18382_1..339                NEGKIVIVAALDGTFQRKPFNN--------------------------------------
Y18383_1..339                NEGKIVIVAALDGTFQRKPFNN--------------------------------------
AF163844_1..528              NEGKIVIVAALDGTFQRKPFNN--------------------------------------
AF482758_97458..97991        NEGKIVIVAALDGTFQRKPFNN--------------------------------------
Y18379_1..339                NEGKIVIVAALDGTFQRKPFNN--------------------------------------
AF380138_80759..81292        NEGKIVIVAALDGTFQRRPFNN--------------------------------------
DQ011155_80874..81407        NEGKIVIVAALDGTFQRRPFNN--------------------------------------
DQ011154_80893..81426        NEGKIVIVAALDGTFQRRPFNN--------------------------------------
DQ011157_80443..80976        NEGKIVIVAALDGTFQRRPFNN--------------------------------------
AY741551_80436..80969        NEGKIVIVAALDGTFQRRPFNN--------------------------------------
DQ011153_80443..80976        NEGKIVIVAALDGTFQRRPFNN--------------------------------------
AY753185_80675..81208        NEGKIVIVAALDGTFQRRPFNN--------------------------------------
AY603973_80432..80965        NEGKIVIVAALDGTFQRRPFNN--------------------------------------
DQ011156_80908..81441        NEGKIVIVAALDGTFQRRPFNN--------------------------------------
K02025_499..1032             NEGKIVIVAALDGTFQRRPFNN--------------------------------------
X94355_96958..97491          NEGKIVIVAALDGTFQRKPFNN--------------------------------------
Y18380_1..339                NEGKIVIVAALDGTFQRKPFNN--------------------------------------
Y18381_1..339                NEGKIVIVAALDGTFQRKPFNN--------------------------------------
U08228_164..697              NNGKIVIVAALDGTFQRKPFTT--------------------------------------
DQ066544_1..534              NNGKIVIVAALDGTFQRKPFTT--------------------------------------
DQ066545_16..549             NNGKIVIVAALDGTFQRKPFTT--------------------------------------
DQ066546_1..531              NNGKIVIVAALDGTFQRKPFTT--------------------------------------
AY386371_52382..52927        NNGKILIVAALDGTFLRQPFGN--------------------------------------
AJ293568_57870..58421        NDGKIVIVAALDGTFLREPFGN--------------------------------------
AY077832_56332..56862        NMGKIIIISALDSTFQRKEFND--------------------------------------
AY077833_56440..56970        NMGKIIIISALDSTFQRKEFND--------------------------------------
AY077834_56246..56776        NMGKIIIISALDSTFQRKEFND--------------------------------------
D00423_581..1114             NMGKIIIIAALDSTFQRKEFND--------------------------------------
AF409137_56798..57331        NMGKIIIIAALDSTFQRKEFND--------------------------------------
AF409138_56668..57201        NMGKIIIIAALDSTFQRKEFND--------------------------------------
AF325528_56797..57330        NMGKIIIIAALDSTFQRKEFND--------------------------------------
AY077835_56185..56715        NMGKIIIIAALDSTFQRKEFND--------------------------------------
AY077836_56248..56778        NMGKIIIIAALDSTFQRKEFND--------------------------------------
AY773086_1..534              NMGKIIIIAALDSTFQRKEFND--------------------------------------
AY987815_1..534              NMGKIIIIAALDSTFQRKEFND--------------------------------------
DQ145511_1..534              NMGKIIIIAALDSTFQRKEFND--------------------------------------
AY773087_186..719            NMGKIIIIAALDSTFQRKEFND--------------------------------------
X52655_724..1260             NAGKVLIVAALDGTFQRKPFTN--------------------------------------
AF170726_57797..58333        NAGKVLIVAALDGTFQRKPFTN--------------------------------------
AF170722_56969..57505        NAGKVLIVAALDGTFQRKPFSN--------------------------------------
M14493_421..951              NRGKVLIVAALDGTFQRKPFSN--------------------------------------
M64000_290..835              NKGKIVIVAALDGTYERKPFGN--------------------------------------
AF410153_55625..56170        NKGKIVIVAALDGTYERKPFGN--------------------------------------
M59931_312..845              NKGKIVIVAALDGTYERKPFGN--------------------------------------
AY689436_65320..65892        NIGKIVIIAALDGTYKRSPFND--------------------------------------
AY689437_68372..68944        NIGKIVIIAALDGTYKRSPFND--------------------------------------
X52860_70..621               NLGKTVIVAALNGDFKRELFGN--------------------------------------
AJ223385_8262..8813          NLGKTVIVAALNGDFKRELFGN--------------------------------------
AF198100_87732..88283        NLGKTVIVAALNGDFKRELFGN--------------------------------------
AJ581527_88364..88915        NLGKTVIVAALNGDFKRELFGN--------------------------------------
M16617_109..660              NLGKTVIVAALNGDFKRELFGN--------------------------------------
D00321_321..872              NLGKTVIVAALNGDFKRELFGN--------------------------------------
AF396867_8..559              NLGKTVIVAALNGDFKRELFGN--------------------------------------
A12329_73..933               ---------ALNGDFKRELFGNSSGSIHVITGPMRFMLSNFKCIIINKVYTHDLLFMELL
D86731_1916..2455            NKGKTVIIAALNGDFKRQLFGN--------------------------------------
D78347_210..749              NKGKTVIIAALNGDFKRQLFGN--------------------------------------
AY318871_117128..117667      NKGKTVIIAALNGDFKRELFGN--------------------------------------
AY631870_3665..4204          NKGKIVIIAALNGDFKRELFGN--------------------------------------
AY631871_3662..4201          NKGKIVIIAALNGDFKRELFGN--------------------------------------
                                      .*:  : .  *                                        

M80924_234..782              ----------------------ISKLIPKVEKIKKLQAICQFCYKDASFTIKKHNKNQII
D10679_101..649              ----------------------ISKLIPKVEKIKKLQAICQFCYKDASFTIKKHNKNQII
AF250284_19763..20311        ----------------------ISKLIPKVEKIKKLQAICQFCYKDASFTIKKHNKNQII
D10681_100..657              ----------------------IIKLIPISEKITKLQSICNFCYNDATFTMKKFNKDIII
D10680_96..656               ----------------------IIKLIPISEKITKLQSICNFCYNDATFTMKKFNKDIII
D45170_299..835              ----------------------ILNLIPLSEKVIKLNAICKICFNDAAFTKRLCDDTKIE
AF012825_89517..90050        ----------------------ILDLIPLSEMVVKLTAVCMKCFKEASFSKRLGTETEIE
Y18384_1..339                ----------------------ILDLIPLSE-----------------------------
S51129_64..597               ----------------------ILDIIPLSEMVVKLTAVCMKCFKEASFSKRLGAETEIE
AF438165_83565..84098        ----------------------ILDIIPLSEMVVKLTAVCMKCFKEASFSKRLGAETEIE
AY009089_81775..82308        ----------------------ILDIIPLSEMVVKLTAVCMKCFKEASFSKRLGAETEIE
DQ066542_1..534              ----------------------ILDLIPLSEMVVKLTAVCMKCFKEASFSKRLGAETEIE
K02031_497..1030             ----------------------ILDLIPLSEMVVKLTAVCMKCFKEASFSKRLGTETKIE
S55844_4771..5304            ----------------------ILDLIPLSEMVVKLTAVCMKCFKEASFSKRLGTETKIE
L22579_72167..72700          ----------------------ILDLIPLSEMVVKLTAVCMKCFKEASFSKRLGTETKIE
X69198_71534..72067          ----------------------ILDLIPLSEMVVKLTAVCMKCFKEASFSKRLGTETKIE
X67119_21419..21952          ----------------------ILDLIPLSEMVVKLTAVCMKCFKEASFSKRLGTETKIE
Y16780_72548..73081          ----------------------ILDLIPLSEMVVKLTAVCMKCFKEASFSKRLGAETKIE
AF163843_1..528              ----------------------ILNLIPLSEMVVKLTAVCMKCFKEASFSKRLGEETEIE
U94848_75560..76093          ----------------------ILNLIPLSEMVVKLTAVCMKCFKEASFSKRLGEETEIE
AY603355_69770..70303        ----------------------ILNLIPLSEMVVKLTAVCMKCFKEASFSKRLGEETEIE
DQ066543_1..534              ----------------------ILNLIPLSEMVVKLTAVCMKCFKEASFSKRLGEETEIE
AY678275_83340..83873        ----------------------ILNLIPLSEMVVKLTAVCMKCFKEASFSKRLGEETEIE
AY313848_83614..84147        ----------------------ILNLIPLSEMVVKLTAVCMKCFKEASFSKRLGEETEIE
X01978_4613..5146            ----------------------ILNLIPLSEMVVKLTAVCMKCFKEASFSKRLGEETEIE
AY313847_83551..84084        ----------------------ILNLIPLSEMVVKLTAVCMKCFKEASFSKRLGEETEIE
DQ377945_86125..86658        ----------------------ILNLIPLSEMVVKLTAVCMKCFKEASFSKRLGEETEIE
AY243312_80724..81257        ----------------------ILNLIPLSEMVVKLTAVCMKCFKEASFSKRLGEETEIE
AY484669_85457..85990        ----------------------ILNLIPLSEMVVKLTAVCMKCFKEASFSKRLGEETEIE
AF503169_1..494              ----------------------ILNLIPLSEMVVKLTAVCMKCFKEASFSKRLGEETEIE
M35027_83855..84388          ----------------------ILNLIPLSEMVVKLTAVCMKCFKEASFSKRLGEETEIE
AY678277_83340..83873        ----------------------ILNLIPLSEMVVKLTAVCMKCFKEASFSKRLGEETEIE
AF023448_1..528              ----------------------ILNLIPLSEMVVKLTAVCMKCFKEASFSKRLGEETEIE
AF163842_1..528              ----------------------ILNLIPLSEMVVKLTAVCMKCFKEASFSKRLGEETEIE
DQ085461_1..494              ----------------------ILNLIPLSEMVVKLTAVCMKCFKEASFSKRLGEETEIE
AF095689_80294..80827        ----------------------ILNLIPLSEMVVKLTAVCMKCFKEASFSKRLGEETEIE
AY678276_83225..83755        ----------------------ILNLIPLSEMVVKLTAVCMKCFKEASFSKRLGEETEIK
Y18382_1..339                ----------------------ILNLIPLSE-----------------------------
Y18383_1..339                ----------------------ILNLIPLSE-----------------------------
AF163844_1..528              ----------------------ILNLIPLSEMVVKLTAVCMKCFKEASFSKRLGEETEIE
AF482758_97458..97991        ----------------------ILNLIPLSEMVVKLTAVCMKCFKEASFSKRLGAETEIE
Y18379_1..339                ----------------------ILNLIPLSE-----------------------------
AF380138_80759..81292        ----------------------ILNLIPLSEMVVKLTAVCMKCFKEASFSKRLGAETEIE
DQ011155_80874..81407        ----------------------ILNLIPLSEMVVKLTAVCMKCFKEASFSKRLGAETEIE
DQ011154_80893..81426        ----------------------ILNLIPLSEMVVKLTAVCMKCFKEASFSKRLGAETEIE
DQ011157_80443..80976        ----------------------ILNLIPLSEMVVKLTAVCMKCFKEASFSKRLGTETEIE
AY741551_80436..80969        ----------------------ILNLIPLSEMVVKLTAVCMKCFKEASFSKRLGTETEIE
DQ011153_80443..80976        ----------------------ILNLIPLSEMVVKLTAVCMKCFKEASFSKRLGTETEIE
AY753185_80675..81208        ----------------------ILNLIPLSEMVVKLTAVCMKCFKEASFSKRLGTETEIE
AY603973_80432..80965        ----------------------ILNLIPLSEMVVKLTAVCMKCFKEASFSKRLGTETEIE
DQ011156_80908..81441        ----------------------ILNLIPLSEMVVKLTAVCMKCFKEASFSKRLGTETEIE
K02025_499..1032             ----------------------ILNLIPLSEMVVKLTAVCMKCFKEASFSKRLGTETEIE
X94355_96958..97491          ----------------------ILNLIPLSEMVVKLTAVCMKCFKEASFSKRLGAETEIE
Y18380_1..339                ----------------------ILNLIPLSE-----------------------------
Y18381_1..339                ----------------------ILNLIPLSE-----------------------------
U08228_164..697              ----------------------ISNLIPLSEMVVKLTAVCMKCFKEASFSKRLGTETEIE
DQ066544_1..534              ----------------------ISNLIPLSEMVVKLTAVCMKCFKEASFSKRLGTETEIE
DQ066545_16..549             ----------------------ISNLIPLSEMVVKLTAVCMKCFKEASFSKRLGSETAIE
DQ066546_1..531              ----------------------ISNLIPLSEMVVKLTPVCMKCFKEASFSKRLGIETKIE
AY386371_52382..52927        ----------------------ILNLIPRAEYVLKLTAVCMICFGSASFSKRISDEQEIE
AJ293568_57870..58421        ----------------------ILKLIPCAEYVSKLTAVCMNCFNSASFSKRIGDEQEIE
AY077832_56332..56862        ----------------------ILKLIPLSEKVTKLNAVCMECYKDAAFSKRITKEKEIE
AY077833_56440..56970        ----------------------ILKLIPLSEKVTKLNAVCMECYKDAAFSKRITKEKEIE
AY077834_56246..56776        ----------------------ILKLIPLSEKVTKLNAVCMECYKDAAFSKRITKEKEIE
D00423_581..1114             ----------------------ILKLIPLSEKVTKLNAVCMECYKDAAFSKRITKEKEIE
AF409137_56798..57331        ----------------------ILKLIPLSEKVTKLNAVCMECYKDAAFSKRITKEKEIE
AF409138_56668..57201        ----------------------ILKLIPLSEKVTKLNAVCMECYKDAAFSKRITKEKEIE
AF325528_56797..57330        ----------------------ILKLIPLSEKVTKLNAVCMECYKDAAFSKRITKEKEIE
AY077835_56185..56715        ----------------------ILKLIPLSEKVTKLNAVCMECYKDAAFSKRITKEKEIE
AY077836_56248..56778        ----------------------ILKLIPLSEKVTKLNAVCMECYKDAAFSKRITKEKEIE
AY773086_1..534              ----------------------ILKLIPLSEKVTKLNAVCMECYKDAAFSKRITKEKEIE
AY987815_1..534              ----------------------ILKLIPLSEKVTKLNAVCMECYKDAAFSKRITKEKEIE
DQ145511_1..534              ----------------------ILKLIPLSEKVTKLNAVCMECYKDAAFSKRITKEKEIE
AY773087_186..719            ----------------------ILKLIPLSEKVTKLNAVCMECYKDAAFSKRITKEKEIE
X52655_724..1260             ----------------------ICELIPLAENVTKLNAVCMYCYKDASFSKRLGNETEIE
AF170726_57797..58333        ----------------------ICELIPLAENVTKLNAVCMYCYKDASFSKRLGNETEIE
AF170722_56969..57505        ----------------------ISELIPLAENVTKLNAVCMYCYKNGSFSKRLGDKMEIE
M14493_421..951              ----------------------ISELIPLAENVTKLNAVCMYCYKNGSFSKRLGDKMEIE
M64000_290..835              ----------------------ILNLIPLSEKVTKLNAICMICHRDASFSKRLSDEKEIE
AF410153_55625..56170        ----------------------ILNLIPLSEKVTKLNAICMICHRDASFSKRLSDEKEIE
M59931_312..845              ----------------------ILNLIPLSEKVTKLNAICMICHRDASFSKRLSDEKEIE
AY689436_65320..65892        ----------------------ILQLIPLSEKVIKLNAVCMNCYGDASFSKRISDEKEIE
AY689437_68372..68944        ----------------------ILQLIPLSEKVIKLNAVCMNCCGEASFSKRISDEKEIE
X52860_70..621               ----------------------VYKLLSLAETVSSLTAICVKCYCDASFSKRVTENKEVM
AJ223385_8262..8813          ----------------------VYKLLSLAETVSSLTAICVKCYCDASFSKRVTENKEVM
AF198100_87732..88283        ----------------------VYKLLSLAETVSSLTAICVKCYCDASFSKRVTENKEVM
AJ581527_88364..88915        ----------------------VYKLLSLAETVSSLTAICVKCYCDASFSKRVTENKEVM
M16617_109..660              ----------------------VYKLLSLAETVSSLTAICVKCYCDASFSKRVTENKEVM
D00321_321..872              ----------------------VYKLLSLAETVSSLTAICVKCYCDASFSKRVTENKEVM
AF396867_8..559              ----------------------VYKLLSLAETVSSLTAICVKCYCDASFSKRVTENKEVM
A12329_73..933               NDGVQVIGIDSMANLGKTVIVAVYKLLSLAETVSSLTAICVKCYCDA------------M
D86731_1916..2455            ----------------------IFKLLSLSESVTSLTAICAVCKNEASFSKRMTDDKDVK
D78347_210..749              ----------------------IFKLLSLSESVTSLTAICAVCKNEASFSKRMTDDKDVK
AY318871_117128..117667      ----------------------IFKLLSLSESVTSLTAICAVCKNEASFSKRMTDDKDVK
AY631870_3665..4204          ----------------------IFKLLSLSESVTSLTAICAVCKNEASFSKRTTDDKDIK
AY631871_3662..4201          ----------------------IFKLLSLSESVTSLTAICAVCKNEASFSKRTTDDKDIK
                                                   : .::.  *                             

M80924_234..782              EIGGQDLYVPVC------------RLCYNNSY---
D10679_101..649              EIGGQDLYVPVC------------RLCYNNSY---
AF250284_19763..20311        EIGGQDLYVPVC------------RLCYNNSY---
D10681_100..657              EIGGSDLYIPVC------------RICYNENNTIN
D10680_96..656               EIGGSDLYIPVC------------RICYNENNTIN
D45170_299..835              LIGGEDKYSSVC------------RKCYFAGK---
AF012825_89517..90050        IIGGNDMYQSMC------------RKCYIDS----
Y18384_1..339                -----------------------------------
S51129_64..597               IIGGNGMYQSVC------------RKCYIDS----
AF438165_83565..84098        IIGGNGMYQSVC------------RKCYIDS----
AY009089_81775..82308        IIGGNGMYQSVC------------RKCYIDS----
DQ066542_1..534              IIGGNDMYQSVC------------RKCYIDS----
K02031_497..1030             IIGGNDMYQSVC------------RKCYIDS----
S55844_4771..5304            IIGGIDMYQSVC------------RKCYIDS----
L22579_72167..72700          IIGGIDMYQSVC------------RKCYIDS----
X69198_71534..72067          IIGGIDMYQSVC------------RKCYIDS----
X67119_21419..21952          IIGGIDMYQSVC------------RKCYIDS----
Y16780_72548..73081          IIGGIDMYQSVC------------RKCYIDS----
AF163843_1..528              IIGGNDMYQSVC------------RKCYIDS----
U94848_75560..76093          IIGGNDMYQSVC------------RKCYVGS----
AY603355_69770..70303        IIGGNDMYQSVC------------RKCYVGS----
DQ066543_1..534              IIGGNDMYQSVC------------RKCYIDS----
AY678275_83340..83873        IIGGNDMYQSVC------------RKCYIDS----
AY313848_83614..84147        IIGGNDMYQSVC------------RKCYIDS----
X01978_4613..5146            IIGGNDMYQSVC------------RKCYIDS----
AY313847_83551..84084        IIGGNDMYQSVC------------RKCYIDS----
DQ377945_86125..86658        IIGGNDMYQSVC------------RKCYIDS----
AY243312_80724..81257        IIGGNDMYQSVC------------RKCYIDS----
AY484669_85457..85990        IIGGNDMYQSVC------------RKCYIDS----
AF503169_1..494              IIGGNDMYQSVC------------R----------
M35027_83855..84388          IIGGNDMYQSVC------------RKCYIDS----
AY678277_83340..83873        IIGGNDMYQSVC------------RKCYIDS----
AF023448_1..528              IIGGNDMYQSVC------------RKCYIDS----
AF163842_1..528              IIGGNDMYQSVC------------RKCYIDS----
DQ085461_1..494              IIGGNDMYQSVC------------R----------
AF095689_80294..80827        IIGGNDMYQSVC------------RKCYIDS----
AY678276_83225..83755        IIGGNDMYQSVC------------RKCYIDS----
Y18382_1..339                -----------------------------------
Y18383_1..339                -----------------------------------
AF163844_1..528              IIGGNDMYQSVC------------RKCYIDS----
AF482758_97458..97991        IIGGNEMYQSVC------------RKCYIDS----
Y18379_1..339                -----------------------------------
AF380138_80759..81292        IIGGNDMYQSVC------------RKCYIDS----
DQ011155_80874..81407        IIGGNDMYQSVC------------RKCYIDS----
DQ011154_80893..81426        IIGGNDMYQSVC------------RKCYIDS----
DQ011157_80443..80976        IIGGNDMYQSVC------------RKCYIDS----
AY741551_80436..80969        IIGGNDMYQSVC------------RKCYIDS----
DQ011153_80443..80976        IIGGNDMYQSVC------------RKCYIDS----
AY753185_80675..81208        IIGGNDMYQSVC------------RKCYIDS----
AY603973_80432..80965        IIGGNDMYQSVC------------RKCYIDS----
DQ011156_80908..81441        IIGGNDMYQSVC------------RKCYIDS----
K02025_499..1032             IIGGNDMYQSVC------------RKCYIDS----
X94355_96958..97491          IIGGNDMYQSVC------------RKCYIDS----
Y18380_1..339                -----------------------------------
Y18381_1..339                -----------------------------------
U08228_164..697              IIGGEDMYQSVC------------RKCYINE----
DQ066544_1..534              IIGGEDMYQSVC------------RKCYINE----
DQ066545_16..549             VIGGKDMYQSVC------------RKCYIDE----
DQ066546_1..531              IIGGEDMYQSVC------------TKCYVN-----
AY386371_52382..52927        IIGGKEKYQSVC------------RVCYFKINN--
AJ293568_57870..58421        VIGGKDKYQSVC------------RKCYFKLKINN
AY077832_56332..56862        LIGSKEKYKSVC------------RKCYFLE----
AY077833_56440..56970        LIGSKEKYKSVC------------RKCYFLE----
AY077834_56246..56776        LIGSKEKYKSVC------------RKCYFLE----
D00423_581..1114             LIGGKEKYKSVC------------RKCYFLE----
AF409137_56798..57331        LIGGKEKYKSVC------------RKCYFLE----
AF409138_56668..57201        LIGGKEKYKSVC------------RKCYFLE----
AF325528_56797..57330        LIGGKEKYKSVC------------RKCYFLE----
AY077835_56185..56715        LIGGKEKYKSVC------------RKCYFLE----
AY077836_56248..56778        LIGGKEKYKSVC------------RKCYFLE----
AY773086_1..534              LIGGKEKYKSVC------------RKCYFLE----
AY987815_1..534              LIGGKEKYKSVC------------RKCYFLE----
DQ145511_1..534              LIGGKEKYKSVC------------RKCYFLE----
AY773087_186..719            LIGGKEKYKSVC------------RKCYFLE----
X52655_724..1260             IIGGSDKYKSVC------------RKCYFF-----
AF170726_57797..58333        IIGGSDKYKSVC------------RKCYFF-----
AF170722_56969..57505        VIGGSDKYKSVC------------RKCYFF-----
M14493_421..951              VIGGSDKYKSVC------------RKCYFF-----
M64000_290..835              LIGGKEKYLSVC------------RSCYLT-----
AF410153_55625..56170        LIGGKEKYLSVC------------RSCYLT-----
M59931_312..845              LIGGKEKYLSVC------------RSCYLT-----
AY689436_65320..65892        IIGGSEKYKSVC------------RKCYFMYKE--
AY689437_68372..68944        IIGGSEKYKSVC------------RKCYFMYKE--
X52860_70..621               DIGGKDKYIAVC------------RKCFFSN----
AJ223385_8262..8813          DIGGKDKYIAVC------------RKCFFSN----
AF198100_87732..88283        DIGGKDKYIAVC------------RKCFFSN----
AJ581527_88364..88915        DIGGKDKYIAVC------------RKCFFSN----
M16617_109..660              DIGGKDKYIAVC------------RKCFFSN----
D00321_321..872              DIGGKDKYIAVC------------RKCFFSN----
AF396867_8..559              DIGGKDKYIAVC------------RKCFFSN----
A12329_73..933               DIGGKDKYIAVVSFSKRVTENKEVRKCFFSN----
D86731_1916..2455            VIGGKEMYTAVC------------RKCFL------
D78347_210..749              VIGGKEMYTAVC------------RKCFL------
AY318871_117128..117667      VIGGKEIYTAVC------------RKCFL------
AY631870_3665..4204          VIGGKEIYTAVC------------RKCFL------
AY631871_3662..4201          VIGGKEIYTAVC------------RKCFL------
                                                                
