# Supplementary material for: Identification of multiple independent horizontal gene transfers into poxviruses using a comparative genomics approach
Source: BMC Evol Biol. 2008 Feb 27;8:67. doi: 10.1186/1471-2148-8-67 (PMC2268676; doi:10.1186/1471-2148-8-67)
Supplement: Additional file 8 — Multiple sequence alignments for all poxvirus families. [file 1471-2148-8-67-S8.gz › Network/Servers/gen153069.gen.tcd.ie/Users/kirsten/poxvirus/aln/180.aln]

CLUSTAL W (1.81) multiple sequence alignment

AY689436_22407..22123      MVNATMTPLTTLSVDNYYYMQINFGTILVFTIFIFVVCILVYLLIYLVDWSLVKDACNRF
AY689437_24763..24479      MANTTEAPTTTLPADNYYYMKINFESMLVFTIFVFVVCILIYLLIYLVDWSLVKDACNRF
L22013_3070..3330          ------MNTTTSQIIIDNDMSNEVGTIMVITLCLVTIVITCYLLLQLVRWSFIVDIFRQI
AF410153_12269..12529      ------MNTTTSQIIIDNDMSNEVGTIMVITLCLVTIVITCYLLLQLVRWSFIVDIFRQI
AF170722_16853..17101      -----MLGEKNITTVDHENEIGAIATAVFVSLYII-----MFLIIYLNKWTVIKEAWDAI
AF170726_17615..17848      ---------------MPTHLTLEQEVAAAIAAMCVILFFIAFIILYFNKCNAVESACSSL
AF336128_9764..10024       ------MHQMNLTTAMPNNNAFSIGTVLILMVLIIVIVISLYLLFQLVNCFYLFDLFNKI
AF409138_14739..14999      ------MHQMNLTTAMPNNNAFSIGTVLILMVLIIVIVISLYLLFQLVNCFYLFDLFNKI
AF409137_14855..15115      ------MRQMNFTTAMPNNNAFSIGTVLILMVLIIVIVISLYLLFQLVNCFYLFDLFNKI
AF325528_14861..15121      ------MRQMNFTTAMPNNNAFSIGTVLILMVLIIVIVISLYLLFQLVNCFYLFDLFNKI
AY077835_14551..14315      ----------------MTNNAFSIGTVIFLMVLIIVIVISLYLLFQLVNFFYLLKLFNKI
AY077836_14613..14377      ----------------MTNNAFSIGTVIFLMVLIIVIVISLYLLFQLVNFFYLLKLFNKI
AY077832_14767..14531      ---------------MYNNNAFSIGTVLFLIVLIIVIVISLYLLFQLVNCFYLFKFLNKV
AY077834_14676..14440      ---------------MYNNNAFSIGTVLFLIVLIIVIVISLYLLFQLVNCFYLFKFLNKV
AY077833_14874..14638      ---------------MYNNNSFSIGTVLFLIVLIIVIVISLYLLFQLVNCFYLFKFLNKV
AY386371_13806..14054      ----------MNSTINFEDSEFGANMVMVISVFVLMISFLVFMLLYLIKWSYVMGFLNDV
AJ293568_16891..17139      ----------MNNTKHLNDIEFDAGAVTVILVFVLVISFLACMLLYLIKWSYVINFLNDM
                                                        .    .       ::: :     :      .

AY689436_22407..22123      KTQVLKILSLSKTHFTRLDGVYYTDER-EVLGIDVE-
AY689437_24763..24479      KTQVLKILSLSKTHFTRLDGVYYTDER-EVLGIDVE-
L22013_3070..3330          RTRCLQW--TSRREFLQLDNMYYTNDS--SVGVNTE-
AF410153_12269..12529      RTRCLQW--TSRREFLQLDNMYYTNDS--SVGVNTE-
AF170722_16853..17101      KLKIINA--TTRRSFQQLDTVYYTDDD--QVGVNLE-
AF170726_17615..17848      KLKIINA--TTRRSFRQLDTVYYTDDT--QVGVNVE-
AF336128_9764..10024       KVRMMKL--TTRRSFDELENVYYIDDK--CVGVNVD-
AF409138_14739..14999      KVRMMKL--TTRRSFDELENVYYIDDK--CVGVNVD-
AF409137_14855..15115      KVRMMKL--TTRRSFDELENVYYIDDT--CVGVNVD-
AF325528_14861..15121      KVRMMKL--TTRRSFDELENVYYIDDT--CVGVNVD-
AY077835_14551..14315      KVKMMNI--TTKISFDELENAYYIDDTYMCVGVNVDK
AY077836_14613..14377      KVKMMNI--TTKISFDELENAYYIDDTYMCVGVNVDK
AY077832_14767..14531      KVKMMNI--TTKISFDELENVYYIDDTYTCVGVNVD-
AY077834_14676..14440      KVKMMNI--TTKISFDELENVYYIDDTYTCVGVNVD-
AY077833_14874..14638      KVKMMNI--TTKISFDELENVYYIDDTYTCVGVNVD-
AY386371_13806..14054      KIKIMNM--TTRRSFAHLDDIYYTSDD--VIGLNVE-
AJ293568_16891..17139      KIKLINL--TTRRSFTHLNNVYYTSDN--IVGLNTD-
                           . . ::    :.  *  *:  ** .:    :*:: : 
