# Supplementary material for: Identification of multiple independent horizontal gene transfers into poxviruses using a comparative genomics approach
Source: BMC Evol Biol. 2008 Feb 27;8:67. doi: 10.1186/1471-2148-8-67 (PMC2268676; doi:10.1186/1471-2148-8-67)
Supplement: Additional file 8 — Multiple sequence alignments for all poxvirus families. [file 1471-2148-8-67-S8.gz › Network/Servers/gen153069.gen.tcd.ie/Users/kirsten/poxvirus/aln/181.aln]

CLUSTAL W (1.81) multiple sequence alignment

AY386265_132821..133270      -------------------------------------------------MASLRRLVAST
AY186733_6745..7194          -------------------------------------------------MASLRRLVAST
AY386265_513..956            -------------------------------------------------MSALRRLAAAA
AY386265_133476..133919      -------------------------------------------------MSALRRLAAAA
AY186733_7418..7702          -------------------------------------------------MSALRRLAAAA
AY186732_8342..8917          MMRSGHAEGGSTEQSEKGPPRVETPPSRLGQT----HSRRKHHTRRPTMHPSPRRLLGAL
AX754989_2787..3269          ------------------------------------------------MHPSPRRLLGAL
M30023_1735..2217            ------------------------------------------------MHPSPRRLLGAL
AX754989_134402..134995      MMRSGHAEEGATEQSEKGPPSSRDPPAAAADTPHPPSTRQTPTPQPTSMHPSPRRLLGAL
DQ184476_2822..3271          ------------------------------------------------MHPSPRRLLGAL
DQ184476_134550..134999      ------------------------------------------------MHPSPRRLLGAL
AY386263_2409..2858          ------------------------------------------------MHPSPRRLLGAL
AY386263_134384..134833      ------------------------------------------------MHPSPRRLLGAL
AY267339_54..503             ------------------------------------------------MHPSPRRLLGAL
AF542070_2263..2544          ------------------------------------------------MHPSLRRLLGAL
AY386264_3162..3611          ------------------------------------------------MHPSLRRLLGAL
AY386264_136352..136801      ------------------------------------------------MHPSLRRLLGAL
                                                                               .: *** .: 

AY386265_132821..133270      LFVVFLIALNAMVGNTPQEALPYAHIEVGRADANGSATFTCTIAG--IHHVSNVVIADEQ
AY186733_6745..7194          LFVVFLIALNAMVGNTPQEALPYAHIEVGRADANGSATFTCTIAG--IHHVSNVVIADEQ
AY386265_513..956            ALVALGLLLGALF-RPAAPALPAAFVEPGPARADGSAELVCLVVGG-AQHMAAVEAAGAA
AY386265_133476..133919      ALVALGLLLGALF-RPAAPALPAAFVEPGPARADGSAELVCLVVGG-AQHMAAVEAAGAA
AY186733_7418..7702          ALVALGFLLGALF-RPAAAPLPAAFVEPGPARADGSAELVCLVVGG-AQHMAAVEVAGAA
AY186732_8342..8917          ALLALGFARRAL--RPAAPLVPAAFLEVGHVRANPSASVTCLTVGGDGRHMAAVAHGGGT
AX754989_2787..3269          ALVALGFLLGGLF-RPAAPPLPAALVEAGPVRANGSASVTCLTVGGDGRHMAVVAHGGGT
M30023_1735..2217            ALVALGFLLGGLF-RPAAPPLPAALVEAGPVRANGSASVTCLTVGGDGRHMAVVAHGGGT
AX754989_134402..134995      ALVALGFLLGGLF-RPAAPPLPAALVEAGPVRANGSASVTCLTVGGDGRHMAVVAHGGGT
DQ184476_2822..3271          ALVALGFLLGGLF-RPAAPPLPAALVEAGPVRANGSASVTCLTVGGDGRHMAVVAHGGGT
DQ184476_134550..134999      ALVALGFLLGGLF-RPAAPPLPAALVEAGPVRANGSASVTCLTVGGDGRHMAVVAHGGGT
AY386263_2409..2858          ALVALGFLLGGLF-RPAAPPLPAALVEAGPVRANGSASVTCLTVGGDGRHMAVVAHGGGT
AY386263_134384..134833      ALVALGFLLGGLF-RPAAPPLPAALVEAGPVRANGSASVTCLTVGGDGRHMAVVAHGGGT
AY267339_54..503             ALVALGFLLGGLF-RPAAPPLPAALVEAGPVRANGSASVTCLTVGGDGRHMAVVAHGGGT
AF542070_2263..2544          ALLALGFALGALF-RPAAPLVPAAFLEVGHVRANGSASVTCLTVGVDERHMAAVADAEGR
AY386264_3162..3611          ALVAAGFALGALF-RPAAPPLPAAFAEAGPVRANGSASVTCLTVG-DARHMAAVADAEGR
AY386264_136352..136801      ALVAAGFALGALF-RPAAPPLPAAFAEAGPVRANGSASVTCLTVG-DARHMAAVADAEGR
                              ::.  :   .:  ...   :* *  * * . *: ** ..*  .*   .*:: *  .   

AY386265_132821..133270      TLSAVYPRSDDASAEFNYRRRGLVHVHLVVVTVHDVSRLHTDDWIGCQAITGAFVASSAY
AY186733_6745..7194          TLSAVYPRSDDASAEFNYRRRGLVHVHLVVVTVHDVSRLHPDDWIGCQAITGAFVASSAY
AY386265_513..956            -LSPAYPAAAGVRASFASARKGPLLLQEVTVAVQDVAALDADAEFACVAFAGGFRAAAAY
AY386265_133476..133919      -LSPAYPAAAGVRASFASARKGPLLLQEVTVAVQDVAALDADAEFACVAFAGGFRAAAAY
AY186733_7418..7702          -LSPAYPAAAGVRASFASTRKGPLLLQ---------------------------------
AY186732_8342..8917          -LSPVYPLAAGMHATFSSARKGALLLNVATVTVYDVRALAPEFELVCIAVVGGYNSAAAA
AX754989_2787..3269          -LSPVYPLAAGMHATFASLRKGALLLNVATVHIYDVRALGPEFELTCVAVAGGYNAAWAA
M30023_1735..2217            -LSPVYPLAAGMHATFASLRKGALLLNVATVHIYDVRALGPEFELTCVAVAGGYNAAWAA
AX754989_134402..134995      -LSPVYPLAAGMHATFASLRKGALLLNVATVHIYDVRALGPEFELTCVAVAGGYNAAWAA
DQ184476_2822..3271          -LSPVYPLAAGMHATFASLRKGALLLNVATVHIYDVRALGPEFELTCVAVAGGYNAAWAA
DQ184476_134550..134999      -LSPVYPLAAGMHATFASLRKGALLLNVATVHIYDVRALGPEFELTCVAVAGGYNAAWAA
AY386263_2409..2858          -LSPVYPLAAGMHATFASLRKGALLLNVATVHIYDVRELAPEFELTCVAVAGGYNAAWAA
AY386263_134384..134833      -LSPVYPLAAGMHATFASLRKGALLLNVATVHIYDVRELAPEFELTCVAVAGGYNAAWAA
AY267339_54..503             -LSPVYPLAAGMHATFSSLRKGALLLNVATVHIYDVRALGPEFELTCVAVAGGYNAAWAA
AF542070_2263..2544          LLSPVYPAGEGMHARFSSLRRGA-------------------------------------
AY386264_3162..3611          LLSPAYPQGEGMHASFSSARKGALLLHVATVTVYDVRGLRDDFELTCVAVVGGYNSATAA
AY386264_136352..136801      LLSPAYPQGEGMHASFSSARKGALLLHVATVTVYDVRGLRDDFELTCVAVVGGYNSATAA
                              **..** . .  * *   *.*                                      

AY386265_132821..133270      AA-----PVAAWMQEIRALREHIE-----L
AY186733_6745..7194          AA-----PVPAWMQEIRALREHIE-----L
AY386265_513..956            AR-----PVAEWRRQLERLRREE------L
AY386265_133476..133919      AR-----PVAEWRRQLERLRREE------L
AY186733_7418..7702          ------------------------------
AY186732_8342..8917          TR-----PAAEWHRQLE-LRRSE------L
AX754989_2787..3269          AARGRVAPPAGADAPLGAVTLSLPVSHPFL
M30023_1735..2217            AARGRVAPPAGADAPLGAVTLSLPVSHPFL
AX754989_134402..134995      AR-----PAAEWRRQLARMHRSE------L
DQ184476_2822..3271          AR-----PAAEWRRQLARMHRSE------L
DQ184476_134550..134999      AR-----PAAEWRRQLARMHRSE------L
AY386263_2409..2858          TR-----PAAEWRRQLAQMHRSE------L
AY386263_134384..134833      TR-----PAAEWRRQLAQMHRSE------L
AY267339_54..503             TR-----PAAEWRRQLAQMHRSE------L
AF542070_2263..2544          ------------------------------
AY386264_3162..3611          AR-----PRSEWLRQLERLRRAE------L
AY386264_136352..136801      AR-----PRSEWLRQLERLRRAE------L
                                                           
