# Supplementary material for: Identification of multiple independent horizontal gene transfers into poxviruses using a comparative genomics approach
Source: BMC Evol Biol. 2008 Feb 27;8:67. doi: 10.1186/1471-2148-8-67 (PMC2268676; doi:10.1186/1471-2148-8-67)
Supplement: Additional file 8 — Multiple sequence alignments for all poxvirus families. [file 1471-2148-8-67-S8.gz › Network/Servers/gen153069.gen.tcd.ie/Users/kirsten/poxvirus/aln/182.aln]

CLUSTAL W (1.81) multiple sequence alignment

AY386265_113173..114066      MKSTYLLFALSLVLSAALSAPM--------NTDEQRNWCRIHKDKLYSRFRLYMKIT--R
AY453066_73..960             -----MKAVLLLALLGAFTNAAPLLSNQRLGSAEEEKFCSTHHDKVYARFWLQMRVGVRH
AY386263_112311..113171      ---MKAAAVLLLALLGAFTNAAP-VSNQRLGSEEKEKFCSTHHDEVYARFRLQMRVGVRH
AY386264_113486..114352      -----MKVVLLLVLLGAFTNAAPLVGNQRLDSEEKANFCSTHQNEVYARFRLQMRVGVRH
AY231119_6..866              -----MKAVLLLALLGAFTNAAPLLESQRSNSEEKANFCSTHNDEVYARFRLQMRVGVRH
AX754989_112593..113453      -----MKAVLLLALLGAFTNAAPLLESQRSNSEEKANFCSTHNDEVYARFRLQMRVGVRH
DQ184476_112599..113459      -----MKAVLLLALLGAFTNAAPLLESQRSNSEEKANFCSTHNDEVYARFRLQMRVGVRH
AY386265_117203..117997      -MWLPRALLALSVICGTASSYR--------GMHDGGEFCRAHSREIFTSFQMWMRIQ-RN
AY605981_1..381              ----LGVFLAVIALCGSVHSTQ--------WYRRSAHFCMAHAQDVFARLQVWMRID-RN
AY386264_117539..118336      -MACLRVFLAVFALCGSVHSAQ--------WIGER-DFCMAHAQDVFARLQVWMRID-RN
AY605985_1..375              -----SDLLAVLALCGSVHSAQ--------WIGER-DFCTAHAQDVFARLQVWMRID-RN
AY236151_1..777              --------LAVLALCGSVHSAQ--------WIGER-DFCTAHAQDVFARLQVWMRID-RN
AX754989_116729..117526      -MACLRVFLAVLALCGSVHSAQ--------WIGER-DFCTAHAQDVFARLQVWMRID-RN
AF192803_101..898            -MACLRVFLAVLALCGSVHSAQ--------WIGER-DFCTAHAQDVFARLQVWMRID-RN
DQ184476_116735..117532      -MACLRVFLAVLALCGSVHSAQ--------WIGER-DFCTAHAQDVFARLQVWMRID-RN
AY386263_116457..117254      -MACLRVFLAVLALCGSVHSAQ--------WIGER-DFCTAHAQDVFARLQVWMRID-RN
                                         .: .:                    :*  *  .::: :.: *.:   .

AY386265_113173..114066      TTVTPPTGMCMLDIENSNMDL-------DETDEVTNVTSTISFRDSTATFEASGVNGSIT
AY453066_73..960             SSLYAPSNMCMMDIEDSTVDIEGSTETEDSTVEKEYT--------SAATGDANGVNVSVA
AY386263_112311..113171      SPLYVPSNMCMMDIEDSTDDI-------EESTEKEYT--------STATGEAAGVNVSVA
AY386264_113486..114352      SPLYTPSNMCMMDIEDSIMDI-------ENSTEKEYT--------SAATGDANGVNVSVA
AY231119_6..866              SPLYTPSNMCMLDIEDSVEDI-------EESTEKEYA--------STATGEAAGVNVSVA
AX754989_112593..113453      SPLYTPSNMCMLDIEDSVEDI-------EESTEKEYA--------STATGEAAGVNVSVA
DQ184476_112599..113459      SPLYTPSNMCMLDIEDSVEDI-------EESTEKEYA--------STATGEAAGVNVSVA
AY386265_117203..117997      VQTARNATQCALDVEAPPDMF-------DVVA---YA--------N-----TAGIAVTVA
AY605981_1..381              VTTAENISACALAIETPPSNF-------DADV---YV--------A-----AAGINVSVS
AY386264_117539..118336      VTAADNNSACALAIETPPSNF-------DADV---YV--------A-----AAGINVSVS
AY605985_1..375              VTAADNSSACALAIETPPSNF-------DADV---YV--------A-----AAGINVSVS
AY236151_1..777              VTAADNSSACALAIETPPSNF-------DADV---YV--------A-----AAGINVSVS
AX754989_116729..117526      VTAADNSSACALAIETPPSNF-------DADV---YV--------A-----AAGINVSVS
AF192803_101..898            VTAADNSSACALAIETPPSNF-------DADV---YV--------A-----AAGINVSVS
DQ184476_116735..117532      VTAADNSSACALAIETPPSNF-------DADV---YV--------A-----AAGINVSVS
AY386263_116457..117254      VTAADNSSACALAIETPPSNF-------DADV---YV--------A-----AAGINVSVS
                                      * : :* .   :       :       .              : *:  :::

AY386265_113173..114066      LMGDEVHIPMSYIGVSFDPS--SAYVFVNVSSWTPWEKSTT---------DLAANDFEGL
AY453066_73..960             LMGEGVSIPLSYIGLGFNPLLKDGYLYVNVSSRAPWDQQTL---------DLSANDGWGI
AY386263_112311..113171      LVGEGVKIPFSYIGLGFNPS-TDGYLYVNVSSRAPWVQQTP---------DLSANSGWGI
AY386264_113486..114352      LIGEGVSIPLSYIGLGFNPSLADGYLYVNVSSRAPWVQQTL---------DLSANGGWGI
AY231119_6..866              LVGEGVSIPFSYIGLGFNPSLEDSYLYVNVSSRAPWVKQTS---------DLSANGGWGI
AX754989_112593..113453      LVGEGVSIPFSYIGLGFNPSLEDSYLYVNVSSRAPWVKQTS---------DLSANGGWGI
DQ184476_112599..113459      LVGEGVSIPFSYIGLGFNPSLEDSYLYVNVSSRAPWVKQTS---------DLSANGGWGI
AY386265_117203..117997      TANVGR-VDVRTLQVLYSTNKSSMFVYLDT--WSPWTKYTR-PLYSNASADAHNETIDCL
AY605981_1..381              AINCGF-FNMRQVETTYDTARRQMYVSMDT--WDPWVLDNPQPLFX--------------
AY386264_117539..118336      AINCGF-FSMRQVETTYDTARRQMYVYMDT--WDPWVLDDPQPLFSQ---EYENETLPYL
AY605985_1..375              AINCGF-FNMRQVETTYNTARRQMYVYMDS--WDPWALDDPQPLFT--------------
AY236151_1..777              AINCGF-LNMRQVETTYNTARRQMYVYMDS--WDPWALDDPQPLFSQ---EYENETLPYL
AX754989_116729..117526      AINCGF-FNMRQVETTYNTARRQMYVYMDS--WDPWVIDDPQPLFSQ---EYENETLPYL
AF192803_101..898            AINCGF-FNMRQVETTYNTARRQMYVYMDS--WDPWVIDDPQPLFSQ---EYENETLPYL
DQ184476_116735..117532      AINCGF-FNMRQVETTYNTARRQMYVYMDS--WDPWVIDDPQPLFSQ---EYENETLPYL
AY386263_116457..117254      AINCGF-FNMRQVETTYNTARRQMYVYMDS--WDPWMLDDPQPLFSQ---EYENETLPYL
                               .    . .  :   :..   . :: ::   . **                        

AY386265_113173..114066      KNIINHQILAINLGCDHQYPA--PKPTPKPEKISTPSTTPGPTLLETEAPTTVP--PVDT
AY453066_73..960             KQVLEKEILAIQIGCDNQKFPEEPTTTQPPSPVTTTLSPTTTLNPNNENTDTTP-TPTGA
AY386263_112311..113171      KQVLEKELLAIQIGCDNQKFP--EEPTTTPSLVTTTLSPTTTLNPNNENTDTTP-TPTGA
AY386264_113486..114352      NQILEKELLAIQIGCDNQKFPEEPTTTQPPSPVTTTLSSTTL-DLTDENTDTTPLTTTSA
AY231119_6..866              KQVLEKELLAIQIGCDNQKFPEEPTTT-PPSPVTTTLSSTTP-DLNEENTENTP-TTTGA
AX754989_112593..113453      KQVLEKELLAIQIGCDNQKFPEEPTTT-PPSPVTTTLSSTTP-DLNEENTENTP-TTTGA
DQ184476_112599..113459      KQVLEKELLAIQIGCDNQKFPEEPTTT-PPSPVTTTLSSTTP-DLNEENTENTP-TTTGA
AY386265_117203..117997      LEVLDLNKVHVDVGC---------AVEDIPVDVVDPIDYPRVYDPDLLRYVIPK------
AY605981_1..381              ------------------------------------------------------------
AY386264_117539..118336      LEVLELARLYIRVGC--------TVPGEQPFEVITGIDYPHT-SMEFLQHVLRP------
AY605985_1..375              ------------------------------------------------------------
AY236151_1..777              LEVLELARLYIHVGC--------TVPGEQPFEVIPGIDYPHT-GMEFLQHVLRP------
AX754989_116729..117526      LEVLELARLYIRVGC--------TVPGEQPFEVIPGIDYPHT-GMEFLQHVLRP------
AF192803_101..898            LEVLELARLYIRVGC--------TVPGEQPFEVIPGIDYPHT-GMEFLQHVLRP------
DQ184476_116735..117532      LEVLELARLYIRVGC--------TVPGEQPFEVIPGIDYPHT-GMEFLQHVLRP------
AY386263_116457..117254      LEVLELARLYIRVGC--------TVPGEQPFEVIPGIDYPHT-GMEFLQHVLRP------
                                                                                         

AY386265_113173..114066      SSDRKKKPDPVDFSLLVDTRCIKNVDLYFELKDACLAYKSQSPFKLVGQHGTGQQVRQDM
AY453066_73..960             SVDGKRNPDDIDFSLIVDPRCVTSVNLHFEIKDACMDYKQESPLSLKGKYGDGELVKEEI
AY386263_112311..113171      SVDGKRNPDDIDFSLIVDPRCVTSVNLHFELKDACMDYKKESPLSLKGKYGDSELVKQEI
AY386264_113486..114352      SVNRKRNPDDFDFSLLVDPRCVTSVDLHVELRDACIDYKEASQLSLKGKYGDGELVKKEI
AY231119_6..866              SVDRKRNPADFSFSLLVDPRCVTSVDLHVELRDACIDYKQESPLSLKGKYGDGELVKKEI
AX754989_112593..113453      SVDRKRNPADIDFSLLVDPRCVTSVDLHVELRDACIDYKQESPLSLKGKYGDGELVKKEI
DQ184476_112599..113459      SVDRKRNPADIDFSLLVDPRCVTSVDLHVELRDACIDYKQESPLSLKGKYGDGELVKKEI
AY386265_117203..117997      --NRKQNPGYVFVDLSVDSYCVHSVNVKTVLRDACIHHKNETPLNFYG-RENFPLHKSPN
AY605981_1..381              ------------------------------------------------------------
AY386264_117539..118336      --NRRFAPAKLHMDLEVDYRCVSAVYVKAFLQDACSARKARTPLYFAG-HGSNHPDRRPK
AY605985_1..375              ------------------------------------------------------------
AY236151_1..777              --NRRFAPAKLHMDLEVDHRCVSAVHVKAFLQDACSARKARTPLYFAG-HGCNHPDRRPK
AX754989_116729..117526      --NRRFAPAKLHMDLEVDHRCVSAVHVKAFLQDACSARKARTPLYFAG-HGCNHPDRRPK
AF192803_101..898            --NRRFAPAKLHMDLEVDHRCVSAVHVKAFLQDACSARKARTPLYFAG-HGCNHPDRRPK
DQ184476_116735..117532      --NRRFAPAKLHMDLEVDHRCVSAVHVKAFLQDACSARKARTPLYFAG-HGCNHPDRRPK
AY386263_116457..117254      --NRRFAPAKLHMDLEVDHRCVSAVHVKAFLQDACSARKARTPLYFAG-HGCNHPDRRPK
                                                                                         

AY386265_113173..114066      KSLGTSYR-------TCKLKTSSTADNDMESAKDEE
AY453066_73..960             KDVGKNHN-------MCSLNLNPGH-----------
AY386263_112311..113171      KDVGKNHN-------MCSLNLSPGH-----------
AY386264_113486..114352      KDVGKDHN-------MCSLNLSPGH-----------
AY231119_6..866              KDVGKNHN-------MCSLNLNPGN-----------
AX754989_112593..113453      KDVGKNHN-------MCSLNLNPGN-----------
DQ184476_112599..113459      KDVGKNHN-------MCSLNLNPGN-----------
AY386265_117203..117997      SVIPTHKRGFS----TCEMITGQ-------------
AY605981_1..381              ------------------------------------
AY386264_117539..118336      NPVPRPQHVSSPMSRKCLMQTAR-------------
AY605985_1..375              ------------------------------------
AY236151_1..777              NPVPRPQHVSSPISRKCSMQTAR-------------
AX754989_116729..117526      NPVPRPQHVSSPISRKCSMQTAR-------------
AF192803_101..898            NPVPRPQHVSSPISRKCSMQTAR-------------
DQ184476_116735..117532      NPVPRPQHVSSPISRKCSMQTAR-------------
AY386263_116457..117254      NPVPRPQHVSSPISRKCSMQTAR-------------
                                                                 
