# Supplementary material for: Identification of multiple independent horizontal gene transfers into poxviruses using a comparative genomics approach
Source: BMC Evol Biol. 2008 Feb 27;8:67. doi: 10.1186/1471-2148-8-67 (PMC2268676; doi:10.1186/1471-2148-8-67)
Supplement: Additional file 8 — Multiple sequence alignments for all poxvirus families. [file 1471-2148-8-67-S8.gz › Network/Servers/gen153069.gen.tcd.ie/Users/kirsten/poxvirus/aln/183.aln]

CLUSTAL W (1.81) multiple sequence alignment

AY678276_102190..102080      --------------------------------MIFINS----SISGLSSTNFVS-----S
DQ356948_136461..136285      MMMVETLQLLILFEKQARPTMQFSVSFFTLSERIFLTLLQLKSGSSLQKVTRFRWMLDT-
M35027_103003..103221        -MIVAWFLLLILLEKHGLPMTQGSVNFLILSDLIFFDPLQAKSGSSLQNTDLFKCMLAIN
AY678277_102495..102713      -MIVAWFLLLILLEKHGLPMTQGSVNFLILSDLIFFDPLQAKSGSSLQNTDLFKCMLAIN
AF095689_99427..99645        -MIVAWFLLLILLEKHGLPMTQGSVNFLILSDLIFFDPLQAKSGSSLQNTDLFKCMLAIN
AY678275_102495..102713      -MIVAWFLLLILLEKHGLPMTQGSVNFLILSDLIFFDPLQAKSGSSLQNTDLFKCMLAIN
M15058_6013..6231            -MIVAWFLLLILLEKHGLPMTQGSVNFLILSDLIFFDPLQAKSGSSLQNTDLFKCMLAIN
AY678276_102598..102383      -MIVAWFLLLILLEKHGLPMTQGSVNFLILSDLIFFDPLQAKSGSSLQNTDLFKCMLAIN
AY009089_100934..101152      -MIVAWFLLLILLEKHGLPITQGSVNFLILSDLIFFDPLHAKSGSSLQNTDLFKCMLAIN
AY689436_85324..84860        --------------------MHGSVNFFILSALIFLLPLHAKSGNSLQNTDLFKCIFAIK
AY689437_88376..87912        --------------------MHGSVNFFILSALIFLLPLHAKSGNSLQNTDLFKCIFAIK
AY077832_76354..76220        ----------------------------MLSALIFLLPLHEKSGSSLQNTDLFKCILEIK
AY077833_76457..76323        ----------------------------MLSALIFLLPLHEKSGSSLQNTDLFKCILEIK
AY077834_76263..76129        ----------------------------MLSALIFLLPLHEKSGSSLQNTDLFKCILEIK
AY077835_76226..76092        ----------------------------MLSALIFLLPLHEKSGSSLQNTDLFKCILEIK
AY077836_76289..76155        ----------------------------MLSALIFLLPLHEKSGSSLQNTDLFKCILEIK
                                                              **:      * ..*...  .       

AY678276_102190..102080      NLNPVDTVHVYFL-----------------------------------------------
DQ356948_136461..136285      ------------------------------------------------------------
M35027_103003..103221        GLGPLSNTSVKIV-----------------------------------------------
AY678277_102495..102713      GLGPLSNTSVKIV-----------------------------------------------
AF095689_99427..99645        GLGPLSNTSVKIV-----------------------------------------------
AY678275_102495..102713      GLGPLSNTSVKIV-----------------------------------------------
M15058_6013..6231            GLGPLSNTSVKIV-----------------------------------------------
AY678276_102598..102383      GLGPLSNTSVKIV-----------------------------------------------
AY009089_100934..101152      GLGPLSKTSVKII-----------------------------------------------
AY689436_85324..84860        GFGPLSMTSVKIVCPVSINKSPIADCNNRFVVDFPVAVSPKKKVRHCFVDPHKQLANVLS
AY689437_88376..87912        GFGPLSMTSVKIVCPVSINKSPIADCNNRFVVDFPVAVSPKKKVRHCFVDPHKQLANVLS
AY077832_76354..76220        GLGPLSIISVRIV-----------------------------------------------
AY077833_76457..76323        GLGPLSIISVRIV-----------------------------------------------
AY077834_76263..76129        GLGPLSIISVRIV-----------------------------------------------
AY077835_76226..76092        GLGPLSIISVRIV-----------------------------------------------
AY077836_76289..76155        GLGPLSIISVRIV-----------------------------------------------
                                                                                         

AY678276_102190..102080      --------------------------------------------------ASSPE
DQ356948_136461..136285      -------------------------------------------------------
M35027_103003..103221        -------------------------------------------------------
AY678277_102495..102713      -------------------------------------------------------
AF095689_99427..99645        -------------------------------------------------------
AY678275_102495..102713      -------------------------------------------------------
M15058_6013..6231            -------------------------------------------------------
AY678276_102598..102383      -------------------------------------------------------
AY009089_100934..101152      -------------------------------------------------------
AY689436_85324..84860        YNSLFFLFSSVNGCMSFNIFSNSFISLEFSSENIFTSKLNPVDTVHTNFFDSGPV
AY689437_88376..87912        YNSLFFLFSSVNGCMSFNIFSNSFISLEFSSENIFTSKLNPVDTVHTNFFDSGPV
AY077832_76354..76220        -------------------------------------------------------
AY077833_76457..76323        -------------------------------------------------------
AY077834_76263..76129        -------------------------------------------------------
AY077835_76226..76092        -------------------------------------------------------
AY077836_76289..76155        -------------------------------------------------------
                                                                                    
