# Supplementary material for: Identification of multiple independent horizontal gene transfers into poxviruses using a comparative genomics approach
Source: BMC Evol Biol. 2008 Feb 27;8:67. doi: 10.1186/1471-2148-8-67 (PMC2268676; doi:10.1186/1471-2148-8-67)
Supplement: Additional file 8 — Multiple sequence alignments for all poxvirus families. [file 1471-2148-8-67-S8.gz › Network/Servers/gen153069.gen.tcd.ie/Users/kirsten/poxvirus/aln/184.aln]

CLUSTAL W (1.81) multiple sequence alignment

DQ377805_28602..29408      MRREPLAKPKQSSTRTKMVLITSMAATAVLGAMIAIATTASAQLAAPPSQHLKPCNDDGS
M15806_204..461            -------------MVPRDLVATLLCAMCIVQATM-PSLDNYLYII----KRIKLCNDDYK
AF170726_13386..13643      -------------MVPRDLVATLLCAMCIVQATM-PSLDNYLYII----KRIKLCNDDYK
M15921_234..476            -------------MATRNLVASLLCIMYAVHAM-----NDYLYIV----KHVKVCNHDYE
AF170722_12694..12936      -------------MATRNLVASLLCIMYAVHAM-----NDYLYIV----KHVKVCNHDYE
AJ293568_12597..12830      -------------MKNKFMFFTLSC---AILAL------NCLPLL----QNMYVIECDTS
AF336128_5809..6045        -------------------------------MLSKENKNDYITIL---NKDIMMCDKSIN
AY077832_10698..10399      -------------MEVKKIFFTVLLFYKIILILSKENKNDYITIL---NKDIMMCNKSIN
AY077833_10802..10503      -------------MEVKKIFFTVLLFYKIILILSKENKNDYITIL---NKDIMMCNKSIN
AY077834_10606..10307      -------------MEVKKIFFTVLLFYKIILILSKENKNDYITIL---NKDIMMCNKSIN
AY077836_10576..10289      -------------MEVKKIFFTVLLFYKIVLMLSKENKNDYITIL---NKDIMMCDKSIN
AY077835_10515..10228      -------------MEVKKIFFTVLLFYKIVLMLSKENKNDYITIL---NKDIMMCDKSIN
AF409137_10757..11026      -------------MEVKKIFFTVLLFYKIILMLSKENKNDYITIL---NKDIMMCDKSIN
AF409138_10647..10916      -------------MEVKKIFFTVLLFYKIILMLSKENKNDYITIL---NKDIMMCDKSIN
AF325528_10762..11031      -------------MEVKKIFFTVLLFYKIILMLSKENKNDYITIL---NKDIMMCDKSIN
                                                                      :     : :   : . .

DQ377805_28602..29408      -YCGDHGVCYQLAVSLS-TNGTNQMCVCEEGFTGPRCGERTHLGSEPRQGGKGKGRGNKG
M15806_204..461            NYCLNNGTCF--TVALN-NVSLNPFCACHINYVGSRCQFINLITIK--------------
AF170726_13386..13643      NYCLNNGTCF--TVALN-NVSLNPFCACHINYVGSRCQFINLITIK--------------
M15921_234..476            NYCLNNGTCF--TIALD-NVSITPFCVCRINYEGSRCQFINLVTY---------------
AF170722_12694..12936      NYCLNNGTCF--TIALD-NVSITPFCVCRINYEGSRCQFINLVTY---------------
AJ293568_12597..12830      NFCLNGGTCFLTKHVPSYSNFSLKFCLCKRQFNGKRCENKIVN-----------------
AF336128_5809..6045        -FCLNGGTCYKTTFILSYNKKPLMFCRCKLGYEGRLMSFKKFVSLFLKKKYKI-------
AY077832_10698..10399      -FCLNGGTCYKTTFILSYNKKPLMFCKCKLGYEGVRCHLRSLFHYFLKKNVKYSSKK---
AY077833_10802..10503      -FCLNGGTCYKTTFILSYNKKPLMFCKCKLGYEGVRCHLRSLFHYFLKKNVKYSSKK---
AY077834_10606..10307      -FCLNGGTCYKTTFILSYNKKPLMFCKCKLGYEGVRCHLRSLFHYFLKKNVKYSSKK---
AY077836_10576..10289      -FCLNGGTCYKTTFILSYNKKPLMFCRCKLGYEGVRCHLKSLFHYFLKKKHKI-------
AY077835_10515..10228      -FCLNGGTCYKTTFILSYNKKPLMFCRCKLGYEGVRCHLKSLFHYFLKKKHKI-------
AF409137_10757..11026      -FCLNGGTCYKTTFILSYNKKPLMFCRCKLGYEGVRCHLRSLFHYF--------------
AF409138_10647..10916      -FCLNGGTCYKTTFILSYNKKPLMFCRCKLGYEGVRCHLRSLFHYF--------------
AF325528_10762..11031      -FCLNGGTCYKTTFILSYNKKPLMFCRCKLGYEGVRCHLRSLFHYF--------------
                            :* : *.*:      . .     :* *   : *                          

DQ377805_28602..29408      KGKGKKGRGKDKKPGRRHLDDGNDGDVEILAPPHGNGTAFTEVFSGDGATSNANNCYCIC
M15806_204..461            ------------------------------------------------------------
AF170726_13386..13643      ------------------------------------------------------------
M15921_234..476            ------------------------------------------------------------
AF170722_12694..12936      ------------------------------------------------------------
AJ293568_12597..12830      ------------------------------------------------------------
AF336128_5809..6045        ------------------------------------------------------------
AY077832_10698..10399      ------------------------------------------------------------
AY077833_10802..10503      ------------------------------------------------------------
AY077834_10606..10307      ------------------------------------------------------------
AY077836_10576..10289      ------------------------------------------------------------
AY077835_10515..10228      ------------------------------------------------------------
AF409137_10757..11026      ------------------------------------------------------------
AF409138_10647..10916      ------------------------------------------------------------
AF325528_10762..11031      ------------------------------------------------------------
                                                                                       

DQ377805_28602..29408      THTWTRRGEDRGDRSRERRDDEAAERREGDNGETGEKRRRERGERGSRRGKHRGHGHRHG
M15806_204..461            ------------------------------------------------------------
AF170726_13386..13643      ------------------------------------------------------------
M15921_234..476            ------------------------------------------------------------
AF170722_12694..12936      ------------------------------------------------------------
AJ293568_12597..12830      ------------------------------------------------------------
AF336128_5809..6045        ------------------------------------------------------------
AY077832_10698..10399      ------------------------------------------------------------
AY077833_10802..10503      ------------------------------------------------------------
AY077834_10606..10307      ------------------------------------------------------------
AY077836_10576..10289      ------------------------------------------------------------
AY077835_10515..10228      ------------------------------------------------------------
AF409137_10757..11026      ------------------------------------------------------------
AF409138_10647..10916      ------------------------------------------------------------
AF325528_10762..11031      ------------------------------------------------------------
                                                                                       

DQ377805_28602..29408      HRRVMQTHCTCVCDCECCENAPTLTTTKNF
M15806_204..461            ------------------------------
AF170726_13386..13643      ------------------------------
M15921_234..476            ------------------------------
AF170722_12694..12936      ------------------------------
AJ293568_12597..12830      ------------------------------
AF336128_5809..6045        ------------------------------
AY077832_10698..10399      ------------------------------
AY077833_10802..10503      ------------------------------
AY077834_10606..10307      ------------------------------
AY077836_10576..10289      ------------------------------
AY077835_10515..10228      ------------------------------
AF409137_10757..11026      ------------------------------
AF409138_10647..10916      ------------------------------
AF325528_10762..11031      ------------------------------
                                                         
