# Supplementary material for: Identification of multiple independent horizontal gene transfers into poxviruses using a comparative genomics approach
Source: BMC Evol Biol. 2008 Feb 27;8:67. doi: 10.1186/1471-2148-8-67 (PMC2268676; doi:10.1186/1471-2148-8-67)
Supplement: Additional file 8 — Multiple sequence alignments for all poxvirus families. [file 1471-2148-8-67-S8.gz › Network/Servers/gen153069.gen.tcd.ie/Users/kirsten/poxvirus/aln/185.aln]

CLUSTAL W (1.81) multiple sequence alignment

DQ011157_190086..190451      -----------------------------------------------------------M
DQ011157_8330..8695          -----------------------------------------------------------M
DQ011153_8330..8695          -----------------------------------------------------------M
DQ011153_190086..190451      -----------------------------------------------------------M
DQ011156_8851..9216          -----------------------------------------------------------M
DQ011156_191041..191406      -----------------------------------------------------------M
AF380138_188372..188689      ------------------------------------------------------------
DQ011155_188469..188786      ------------------------------------------------------------
DQ011154_188610..188927      ------------------------------------------------------------
AF438165_9227..9940          MAMPSLYACSSIEDDFNYGSSVASASVHIRMAFLRKVYGILCLQFLLTTATTAVFLYFDC
AY009089_7547..8260          MAMPSLYACSSIEDDFNYGSSVASASVHIRMAFLRKVYGILCLQFLLTTATTAVFLYFDC
AY678277_181977..182690      MAMPSLSACSSIEDDFNYGSSVASASVHIRMAFLRKVYGILCLQFLLTTATTAVFLYFDC
AY678275_181978..182691      MAMPSLSACSSIEDDFNYGSSVASASVHIRMAFLRKVYGILCLQFLLTTATTAVFLYFDC
AY678276_181906..182616      MAMPSLSACSSIEDDFNYGSSVASASVHIRMAFLRKVYGILCLQFLLTTATTAVFLYFDC
X94355_214599..215231        MATPSLSACSSIEDDFNYGSSVASASVHIRMAFLRKVYGILCLQFLLTTATTAVFLYFDC
                                                                                         

DQ011157_190086..190451      HRTFIQGSPVLILASMFGSIGLIFALTLHRHEHPLNLYILCGFTLLESLTLASVVTFYDA
DQ011157_8330..8695          HRTFIQGSPVLILASMFGSIGLIFALTLHRHEHPLNLYILCGFTLLESLTLASVVTFYDA
DQ011153_8330..8695          HRTFIQGSPVLILASMFGSIGLIFALTLHRHEHPLNLYILCGFTLLESLTLASVVTFYDA
DQ011153_190086..190451      HRTFIQGSPVLILASMFGSIGLIFALTLHRHEHPLNLYILCGFTLLESLTLASVVTFYDA
DQ011156_8851..9216          HRTFIQGSPVLILASMFGSIGLIFALTLHRHEHPLNLYILCGFTLLESLTLASVVTFYDA
DQ011156_191041..191406      HRTFIQGSPVLILASMFGSIGLIFALTLHRHEHPLNLYILCGFTLLESLTLASVVTFYDA
AF380138_188372..188689      ---------------MFGSIGLIFALTLHRHKHPLNLYLLCGFTLLESLTLASVVTFYDA
DQ011155_188469..188786      ---------------MFGSIGLIFALTLHRHKHPLNLYLLCGFTLLESLTLASVVTFYDA
DQ011154_188610..188927      ---------------MFGSIGLIFALTLHRHKHPLNLYLLCGFTLLESLTLASVVTFYDA
AF438165_9227..9940          MRKIIQGSPVLILASMFVSIGLIFALTLHRHKHPLNLYLLCGFTLSESLTLASVVTFYDV
AY009089_7547..8260          MRKFIQGSPVLILASMFVSIGLIFALTLHRHKHPLNLYLLCGFTLSESLTLASVVTFYDV
AY678277_181977..182690      MRTFIQGSPVLILASMFGSIGLIFALTLHRHKHPLNLYLLCGFTLSESLTLASVVTFYDV
AY678275_181978..182691      MRTFIQGSPVLILASMFGSIGLIFALTLHRHKHPLNLYLLCGFTLSESLTLASVVTFYDV
AY678276_181906..182616      MRTFIQGSPVLILASMFGSIGLIFALTLHRHKHPLNLYLLCGFTLSESLTLASVVTFYDV
X94355_214599..215231        MRTFIQGSPVLILASMFGSIGLIFALTLHRHKHPLNLYLLCGFTLSESLTLASVVTFYDV
                                            ** *************:******:****** *************.

DQ011157_190086..190451      RIVMQAFMLTTAVFLALTTYTLQSKRDFSKLVTGLFAAFWILILSGVLRIKFKIELIKNI
DQ011157_8330..8695          RIVMQAFMLTTAVFLALTTYTLQSKRDFSKLVTGLFAAFWILILSGVLRIKFKIELIKNI
DQ011153_8330..8695          RIVMQAFMLTTAVFLALTTYTLQSKRDFSKLVTGLFAAFWILILSGVLRIKFKIELIKNI
DQ011153_190086..190451      RIVMQAFMLTTAVFLALTTYTLQSKRDFSKLVTGLFAAFWILILSGVLRIKFKIELIKNI
DQ011156_8851..9216          RIVMQAFMLTTAVFLALTTYTLQSKRDFSKLVTGLFAAFWILILSGVLRIKFKIELIKNI
DQ011156_191041..191406      RIVMQAFMLTTAVFLALTTYTLQSKRDFSKLVTGLFAAFWILILSGVLRIKFKIELIKNI
AF380138_188372..188689      RIVIQAFMLTTAVFLALTTCTLQSKRDFSKLVTGLFAAFWILILSGVLRIKFKIELIKNI
DQ011155_188469..188786      RIVIQAFMLTTAVFLALTTCTLQSKRDFSKLVTGLFAAFWILILSGVLRIKFKIELIKNI
DQ011154_188610..188927      RIVIQAFMLTTAVFLALTTCTLQSKRDFSKLVTGLFADFWILILSGVLRIKFKIELIKNI
AF438165_9227..9940          HVVMQAFMLTTAVFLALTAYTLQSKRDFSKLGAGLFVTLWILILSGLLRIFVQSETVELV
AY009089_7547..8260          HVVMQAFMLTTAVFLALTAYTLQSKRDFSKLGAGLFVTLWILILSGLLRIFVQSETVELV
AY678277_181977..182690      HVVMQAFMLTTAAFLALTTYTLQSKRDFSKLGAGLFAALWILILSGLLGIFVQNETVKLV
AY678275_181978..182691      HVVMQAFMLTTAAFLALTTYTLQSKRDFSKLGAGLFAALWILILSGLLGIFVQNETVKLV
AY678276_181906..182616      HVVMQAFMLTTAAFLALTTYTLQSKRDFSKLGAGLFAALWILILSGLLGIFVQNETVKLV
X94355_214599..215231        HVVMQAFMLTTAAFLALTTYTLQSKRDFSKLGAGLFAALWILILSGLLRIFVQNETVELV
                             .:*:********.*****: *********** :***. :*******:* * .: * :: :

DQ011157_190086..190451      ---------------------------------------------------------
DQ011157_8330..8695          ---------------------------------------------------------
DQ011153_8330..8695          ---------------------------------------------------------
DQ011153_190086..190451      ---------------------------------------------------------
DQ011156_8851..9216          ---------------------------------------------------------
DQ011156_191041..191406      ---------------------------------------------------------
AF380138_188372..188689      ---------------------------------------------------------
DQ011155_188469..188786      ---------------------------------------------------------
DQ011154_188610..188927      ---------------------------------------------------------
AF438165_9227..9940          LSAFGALVFCGFIIYDTHSLIHKLSPEDYVLASINFYLDIINLFLHLLQLLEVSNKK
AY009089_7547..8260          LSAFGALVFCGFIIYDTHSLIHKLSPEDYVLASINFYLDIINLFLHLLQLLEVSNKK
AY678277_181977..182690      LSAFGALVFCGFIIYDTHSLIHKLSPEEYVLASINLYLDIINLFLHLLQLLEVSNKK
AY678275_181978..182691      LSAFGALVFCGFIIYDTHSLIHKLSPEEYVLASINLYLDIINLFLHLLQLLEVSNKK
AY678276_181906..182616      LSAFGALVFCGFIIYDTHSLIHKLSPEEYVLASINLYLDIINLFLHLLQLLEVSNKK
X94355_214599..215231        MSAFGALVFCGFIIYDTHSLIHKLSLKSMC---------------------------
                                                                                      
