# Supplementary material for: Identification of multiple independent horizontal gene transfers into poxviruses using a comparative genomics approach
Source: BMC Evol Biol. 2008 Feb 27;8:67. doi: 10.1186/1471-2148-8-67 (PMC2268676; doi:10.1186/1471-2148-8-67)
Supplement: Additional file 8 — Multiple sequence alignments for all poxvirus families. [file 1471-2148-8-67-S8.gz › Network/Servers/gen153069.gen.tcd.ie/Users/kirsten/poxvirus/aln/186.aln]

CLUSTAL W (1.81) multiple sequence alignment

AF170726_137069..137725      -MRVLSILALLSTVAYAYSVR---CTNTT-TVAEHVNVTISCNKT------SSSSSLFHL
U46577_3778..4434            -MRVLSILALLSTVAYAYSVR---CTNTT-TVAEHVNVTISCNKT------SSSSSLFHL
AF170722_135538..136209      -MNILSILALLSTVAYAYAIY---CTNTT-TVYEHVNVTISCNNTGSRDNDSSNRLTFHL
AY689436_144262..144822      MALFFKLVNLFIIIKYVHAIH---CVHNI-TTKPYKDVYLSCNKT--------ISFDSIL
AY689437_147333..147893      MALFFKLVNLFIIIKYVHAIH---CVHNI-TTKPYKDVYLSCNKT--------IPFDSIL
AF409137_131028..131588      MNKINNIFKLIWIGNYINVILSASCISKIYSSFKENTVKISCSKT--------SKFNSII
AF325528_131017..131577      MNKINNIFKLIWIGNYINVILSASCISKIYSSFKENTVKISCSKT--------SKFNSII
AF409138_130827..131387      MNKINNIFKLIWISNYINVILSATCISKIYSSFKENTVKISCNKT--------SKFNSII
AY077832_130493..131032      MNKINNIFKLIWIGNYINVILSASCISKIYSSFKENTVKISCNKT--------SKFNSII
AY077833_130496..131035      MNKINNIFKLIWIGNYINVILSASCISKIYSSFKENTVKISCNKT--------SKFNSII
AY077834_130294..130833      MNKINNIFKLIWIGNYINVILSASCISKIYSSFKENTVKISCNKT--------SKFNSII
AY077835_130182..130739      MNKINNIFRLIWIGNYINVILSASCISKIYSSFKENTVKIGCNKT--------SKFNSII
AY077836_130246..130803      MNKINNIFRLIWIGNYINVILSASCISKIYSSFKENTVKIGCNKT--------SKFNSII
AY386371_122895..123254      -MRIIILLCINITVLFKH-LQSTDCFVEY---QNSLDAKITCTKI--------SHSNTIL
AJ293568_132748..133110      MKLLLLFVSVLTLFNYLQSTS---CFVK--SFINSLDIKITCTKT--------SSFNTII
                                .  :. :     :        *              : *.:               :

AF170726_137069..137725      ITWKKNNETTIAGYGPSGATIKD--ASKIEYLSTGYNTSTILIKNVSAEDSGLYYCIFNS
U46577_3778..4434            ITWKKNNETTIAGYGPSGATIKD--ASKIEYLSTGYNTSTILIKNVSAEDSGLYYCIFNS
AF170722_135538..136209      ITWKKDNKTTVAGYGPSGPAIGN--KNKIEYLSTGYNTSTILIKNVTVKDSGLYYCIFET
AY689436_144262..144822      ITWKKNNQ-SILYYGTMGPIVVDKFKTKIKYMSDTFNKSIILIKNVSESDNGCYECTFNT
AY689437_147333..147893      ITWKKNNQ-SILYYGTMGPIVVDKFKTKIKYMSNTFNKSIILIKNVSESDNGCYECTFNT
AF409137_131028..131588      ITWKKNNE-TIATYGPHGSYVVDDYKNKIEYISKSFNYSTIVIKNATIQDNSCYTCIFNI
AF325528_131017..131577      ITWKKNNE-TIATYGPHGSYVVDDYKNKIEYISKSFNYSTIVIKNATIQDNSCYTCIFNI
AF409138_130827..131387      ITWKKNNE-TIATYGPHGSYVVDDYKNKIEYISKSFNYSTIIIKNATIKDNSCYTCIFNI
AY077832_130493..131032      ITWKKNNE-TIATYGPHGSYVVDDYKNKIEYISKSFNYSTIIIKNATIKDNYCYTCIFNI
AY077833_130496..131035      ITWKKNNE-TIATYGPHGSYVVDDYKNKIEYISKSFNYSTIIIKNATIKDNYCYTCIFNI
AY077834_130294..130833      ITWKKNNE-TIATYGPHGSYVVDDYKNKIEYISKSFNYSTIIIKNATIKDNYCYTCIFNI
AY077835_130182..130739      ITWKKNNE-TIATYGPHGSYVVDDYKNKIEYISKSFNYSTIIIKNATIKDNSCYTCIFNI
AY077836_130246..130803      ITWKKNNE-TIATYGPHGSYVVDDYKNKIEYISKSFNYSTIIIKNATIKDNSCYTCIFNI
AY386371_122895..123254      ITWKKDNK-FIAAYGICGPVILNKFKGKIQYLSKSFNESTILVKNVSLL-GGCYVCTFNF
AJ293568_132748..133110      ITWKKDNK-FIAGYGICGPVISEKFKGKILYVSKSFNESTILIKNVNLFDRGCYTCVFNF
                             *****:*:  :  **  *. : :    ** *:*  :* * *::**..      * * *: 

AF170726_137069..137725      FSTEPSEEGTVRVNVTTSSATTT-LQQPQPQALRTTRGRSTNRSTSRHVSRTSTHHVGDG
U46577_3778..4434            FSTEPSEEGTVRVNVTTSSATTT-LQQPQPQALRTTRGRSTNRSTSRHVSRTSTHHVGDG
AF170722_135538..136209      IMPLSSEEGVVWVNVTTPSATTTSLQQPQPLALRTTSGRSTSTYVTRTSTGQI-----GD
AY689436_144262..144822      LNIKFNDKGVICVNVSDEVY----TDD---ITINSNSFTTKG------------------
AY689437_147333..147893      LNIKFNDKGVICVNVSDEVY----TAD---ITIDSNSFTTKG------------------
AF409137_131028..131588      LLSE-NDKGTLCLNTTNDEY----INNLIPIKINENNNHIKN------------------
AF325528_131017..131577      LLSE-NDKGTLCLNTTNDEY----INNLIPIKINENNNHIKN------------------
AF409138_130827..131387      LLSE-NDKGTLCLNTTNDEY----INNLIPIKINENNNHIKN------------------
AY077832_130493..131032      LLSK-NDKGTLCLNTTNDEY----INNLIPIKINEN------------------------
AY077833_130496..131035      LLSK-NDKGTLCLNTTNDEY----INNLIPIKINEN------------------------
AY077834_130294..130833      LLSK-NDKGTLCLNTTNDEY----INNLIPIKINEN------------------------
AY077835_130182..130739      LLSE-NDKGTLCLNTTNDEY----IKNLIPIKINENNNHIKN------------------
AY077836_130246..130803      LLSE-NDKGTLCLNTTNDEY----IKNLIPIKINENNNHIKN------------------
AY386371_122895..123254      LPSKNNEKGVVCLT----------------------------------------------
AJ293568_132748..133110      LVSKNNEKGVVCLT----------------------------------------------
                             :    .::*.: :.                                              

AF170726_137069..137725      SLTVETRQYKYSSSSSSSSSSWTSSAGSRNVPSLFKLIFVIKMIFYIPNLIG---
U46577_3778..4434            SLTVETRQYKYSSSSSSSSSSWTSSAGSRNVPSLFKLIFVIKMIFYIPNLIG---
AF170722_135538..136209      GFLMVETRRRECSSSSSSSSRLTSSLGSRNLSRLFKVILIIKMIFYIPNLIIIPC
AY689436_144262..144822      --NNILTTTLYDDPSSIQYINYTNNGNRNGISIYQYLKVFLALLMLL--------
AY689437_147333..147893      --NNILTTTLYEYPSSIQYINYTNNSNRNGISIYQYLKVFLALLMLL--------
AF409137_131028..131588      --NIIVDDYGTTESLFSLY-------GTLCLCFWIYMYYVDTVRFFL--------
AF325528_131017..131577      --NIIVDDYGTTESLFSLY-------GTLCLCFWIYMYYVDTVRFFL--------
AF409138_130827..131387      --NIIVDDYGTTESLFSLY-------GTLCLCLWIYMYYVDTVRFFL--------
AY077832_130493..131032      --NIIVDDSVVQNHCFLYIVRYVFVFGFICTTLILY-------DFFL--------
AY077833_130496..131035      --NIIVDDSVVQNHCFLYIVRYVFVFGFICTTLILY-------DFFL--------
AY077834_130294..130833      --NIIVDDSVVQNHCFLYIVRYVFVFGFICTTLILY-------DFFL--------
AY077835_130182..130739      --NIIVTNSVLQNHCFLYMVRYVFVFGFICTTLTLY-------YFFL--------
AY077836_130246..130803      --NIIVTNSVLQNHCFLYMVRYVFVFGFICTTLTLY-------YFFL--------
AY386371_122895..123254      -------------------------------------------------------
AJ293568_132748..133110      -------------------------------------------------------
                                                                                    
