# Supplementary material for: Identification of multiple independent horizontal gene transfers into poxviruses using a comparative genomics approach
Source: BMC Evol Biol. 2008 Feb 27;8:67. doi: 10.1186/1471-2148-8-67 (PMC2268676; doi:10.1186/1471-2148-8-67)
Supplement: Additional file 8 — Multiple sequence alignments for all poxvirus families. [file 1471-2148-8-67-S8.gz › Network/Servers/gen153069.gen.tcd.ie/Users/kirsten/poxvirus/aln/187.aln]

CLUSTAL W (1.81) multiple sequence alignment

AF170726_91959..92438        MDFMVEYEKWIDATARNTATEEDDPNPLGRRPGTGR-------TRFESSERQYQQQLIEQ
AF170722_91166..91627        MDFMTEYEKWIETTAKSY-KEDDDPNPFAKRPGSRR-------AQLEDNEQQYQQQLIDQ
AY386371_84500..84946        MDFMTKYSKELVSTAKN--INDEEPNLNRREINS------DLNAYLKSKETQYQKIIRDQ
AJ293568_90090..90548        MDFMSKYSKELVLTAKN--IKDEEPNLNKKETSF------DLNTYLKTKETHYQKKIRDQ
AY689436_98213..97761        MDFMAKYAKELASTSRN--RRDDEISTIK--PNDSSAQISDVDTMLKSREKLYQKMIVEQ
AY689437_101264..100812      MDFMAKYAKELASTSRN--RRDDEISTIK--PNDSSAQISDVDTMLKSREKIYQKMIVEQ
AF410153_87766..88230        MDFMKNYSKQLSTTVKN--KKDEELVSTKDVVDHGA--MSDVNTILKSKEHIYQQLMTSQ
AY077835_89199..88717        MDFMKKYTKDLETTVKN--KKDEEIASTSSLIKNKSVTLTDVDTMLKGKERLYQQMMMNQ
AY077836_89262..88780        MDFMKKYTKDLETTVKN--KKDEEIASTSSLIKNKSVTLTDVDTMLKGKERLYQQMMMNQ
AY077832_89335..88853        MDFMKKYTKDLETTVRN--KKDEEIASTSNLINNKSVTLTDVDTMLKSKEHLYQQMMINQ
AY077833_89438..88956        MDFMKKYTKDLETTVRN--KKDEEIASTSNLINNKSVTLTDVDTMLKSKEHLYQQMMINQ
AY077834_89244..88762        MDFMKKYTKDLETTVRN--KKDEEIASTSNLINNKSVTLTDVDTMLKSKEHLYQQMMINQ
AF409137_89339..89824        MDFMKKYTKDLETTVKN--KKDEEIASTSNLINNTSVTLTDVDTMLKSKEHLYQQMMMNQ
AF325528_89339..89824        MDFMKKYTKDLETTVKN--KKDEEIASTSNLINNTSVTLTDVDTMLKSKEHLYQQMMMNQ
AF409138_89162..89647        MDFMKKYTKDLETTVKN--KKDEEIASTSNLINNTSVTLTDVDTMLKSKEHLYQQMMMNQ
                             **** :* * :  * ..    :::                   : ::  *  **: : .*

AF170726_91959..92438        LRKQQMLRIEIPQELGTPSTSCVRNVDASSATSTDIVPVDRRICTV--PDIQKELDSVKT
AF170722_91166..91627        LRKQQLLKIEIPQD----PELVAN-CPTNTDTSSSIVPMERRICTI--HDVQKELDSVKT
AY386371_84500..84946        LAKKNMLRIKE-------AVTPVK-INDNFTNINEVADTCAEVKTSD-EEIKKEYEHVKN
AJ293568_90090..90548        LAEKNMLRVTELVTPIKVIKNDPP-LVDNIANACANNKMEEEI-----ENIKKEYESIKD
AY689436_98213..97761        LEEKKILKVTNIRI----PASPQS-SDVNSPNMDNSNS------SISREEIIRECEDIKD
AY689437_101264..100812      LEEKKILKVTNIRI----PASPQS-SDVNSPNMDNSNS------SISREEIIRECEDIKD
AF410153_87766..88230        LQEKNILKIKKEVI----YATTDKQMDNEC----HIDPLQKKINDMSKSELIRECNNIKD
AY077835_89199..88717        LEEKKTLKIKNIEI----KNNSNK-LNDQCSEKKQNDPL-KKIRSISHDELVKELKDIKD
AY077836_89262..88780        LEEKKTLKIKNIEI----KNNSNK-LNDQCSEKKQNDPL-KKIRSISHDELVKELKDIKD
AY077832_89335..88853        LEEKKTLKIKNIEI----KNNSNK-LNDQCSEKKQNDPL-KKIKSISHDELVKELKDIKD
AY077833_89438..88956        LEEKKTLKIKNIEI----KNNSNK-LNDQCSEKKQNDPL-KKIKSISHDELVKELKDIKD
AY077834_89244..88762        LEEKKTLKIKNIEI----KNNSNK-LNDQCSEKKQNDPL-KKIKSISHDELVKELKDIKD
AF409137_89339..89824        LEEKKTLKIKNIEI----KNNSNK-LNDQCSEKKQNDPL-KKIKSISHDELVKELKDIKD
AF325528_89339..89824        LEEKKTLKIKNIEI----KNNSNK-LNDQCSEKKQNDPL-KKIKSISHDELVKELKDIKD
AF409138_89162..89647        LEEKKTLKIKNIEI----KNNSNK-LNDQCSDKKQNDPL-KKIKSISHDELVKELKDIKD
                             * ::: *.:                   .                    :: .* . :* 

AF170726_91959..92438        ETCSLQRQSEDLISDISMAKDSTFGAINALMDDLRKRFQSNQLSELTP-
AF170722_91166..91627        EMCSLQRQSDELISDISVAKDSTFGAINALMDDLRKRFQSNQLSELTP-
AY386371_84500..84946        ETSNLQEEAKKLVDDISSARETTMDALNSIMKELTQKIQTGNLIQ----
AJ293568_90090..90548        ETSSLQEETKKLVDDISTARETTMEALNSIMKELTQKIQTGNLIGN---
AY689436_98213..97761        RTTSLQNEADNLVQDIATTRDNTMDAINAIMKELSKKFQLGNLDGE---
AY689437_101264..100812      KTTSLQNEADNLVQDIATTRDNTMDAINAIMKELSKKFQLGNLDGE---
AF410153_87766..88230        TTIELKNDSESLVEDIQLAKNNTFDTINAIMNDLKRKFQLDNLDIN---
AY077835_89199..88717        KTKSLQDDSDSLIKDISAAKDATFDAINSIMSDLKKRFNIDKLDDNNSK
AY077836_89262..88780        KTKSLQDDSDSLIKDISAAKDATFDAINSIMSDLKKRFNIDKLDDNNSK
AY077832_89335..88853        KTKSLQDDSDSLIKDISVAKDTTFDAINSIMNDLKKRLNIDKLDDNNSK
AY077833_89438..88956        KTKSLQDDSDSLIKDISVAKDTTFDAINSIMNDLKKRLNIDKLDDNNSK
AY077834_89244..88762        KTKSLQDDSDSLIKDISVAKDTTFDAINSIMNDLKKRLNIDKLDDNNSK
AF409137_89339..89824        KTKSLQDDSDSLIKDISVAKDTTFDAINSIMNDLKKRFNIDKLDDNNSK
AF325528_89339..89824        KTKSLQDDSDSLIKDISVAKDTTFDAINSIMNDLKKRFNIDKLDDNNSK
AF409138_89162..89647        KTKSLQDDSDSLIKDIAVAKDTTFDAINSIMNDLKKRFNIDKLDDNNSK
                                .*: ::..*:.**  :.: *: ::*::*.:* ..:: .:*      
