# Supplementary material for: Identification of multiple independent horizontal gene transfers into poxviruses using a comparative genomics approach
Source: BMC Evol Biol. 2008 Feb 27;8:67. doi: 10.1186/1471-2148-8-67 (PMC2268676; doi:10.1186/1471-2148-8-67)
Supplement: Additional file 8 — Multiple sequence alignments for all poxvirus families. [file 1471-2148-8-67-S8.gz › Network/Servers/gen153069.gen.tcd.ie/Users/kirsten/poxvirus/aln/188.aln]

CLUSTAL W (1.81) multiple sequence alignment

AF410153_116801..117181      -----MDMDMPYTNFDVNI-YSKKQKISIFGSTPGISEEAPYIDIRIMCKHGFEESMIRP
AY689436_127918..128220      ----MLESYNTYAKVNINV-STKDQVIKIM------IGSSPYMDVRIVS--NKYDKLFIS
AY689437_130973..131317      ----MLESYNTYAKVNINV-STKDQVIKIM------IGSSPYMDVRIVS--NKYDKIFIS
AY077832_118114..118431      -------MKEVYTNFNISL-NTTSQKIEVMGSVPTIDGKDPSIDIRIVSKPKKEKNN---
AY077833_118090..118407      -------MKEVYTNFNISL-NTTSQKIEVMGSVPTIDGKDPSIDIRIVSKPKKEKNN---
AY077834_117893..118210      -------MKEVYTNFNISL-NTTSQKIEVMGSVPTIDGKDPSIDIRIVSKPKKEKNN---
AY077835_117846..118193      -------MKEVYTNFNISL-NTTNQKIEVMGSVPTIDGKDPSIDIRIISKPNKEKNNF--
AY077836_117909..118256      -------MKEVYTNFNISL-NTTNQKIEVMGSVPTIDGKDPSIDIRIISKPNKEKNNF--
AF409138_118331..118702      -------MKEVYTNFNISL-NTTNQKIEVMGSVPTIDGKDPSIDIRIVSKPNKEKNNFDN
AF409137_118531..118902      -------MKEVYTNFNISL-NTKNQKIEVMGSVPTIDGKDPSIDIRIVSKPNKEKNNFDN
AF325528_118522..118893      -------MKEVYTNFNISL-NTTNQKIEVMGSVPTIDGKDPSIDIRIVSKPNKEKNNFDN
AF170726_122377..122745      MYLNIMNEGGPLTDFNVSLFSNKNQRINVMGSVNTSPEGQPTVDIRITIKTVEDGS----
AF170722_121545..121859      MYLNIMNEGGPLTDFNVSLFSNKNQRINVMGSVNTSPEGIPTIDIRITIKTVGGGPHL--
                                         :..::.:  ...* *.::          * :*:**             

AF410153_116801..117181      EDIEMASKPKPNKSTFVNHEDNNIDNNQKINHGDN---NIDNTIDNSQKINHEDNNTIDN
AY689436_127918..128220      NEDEM----KTTHEHIKKENEDEKKSEKPENEDEK---KSEKPENEDEKKF---------
AY689437_130973..131317      NEDEM----KTTHEHTKKENEDEKKPEKPENEDEK---KPEKPENEDEKKPEKPENEDEK
AY077832_118114..118431      ---------SLDDENSNNYDEKFIKPNKVSYDETR--KGSDIEQTDNEKQLLSDFSDILK
AY077833_118090..118407      ---------SLDDENSNNYDEKFIKPNKVSYDETR--KGSDIEQTDNEKQLLSDFSDILK
AY077834_117893..118210      ---------SLDDENSNNYDEKFIKPNKVSYDETR--KGSDIEQTDNEKQLLSDFSDILK
AY077835_117846..118193      ---------DNTNENIFLDDENFIKPNKVSYDETKKGKGGNIEQNDNEKQLLSDFSDILN
AY077836_117909..118256      ---------DNTNENIFLDDENFIKPNKVSYDETKKGKGGNIEQNDNEKQLLSDFSDILN
AF409138_118331..118702      TNENI----FLDDDNTNDYDENFIKPNKVSYDETKKGKGVDIEQTDNEKQLLSDFSDILN
AF409137_118531..118902      TNENI----FLDDENSNDYDENFIKPNKVSYDETKKGKGDNIEQTDNEKQLLSDFSDILN
AF325528_118522..118893      TNENI----FLDDENSNDYDENFIKPNKVSYDETKKGKGDNIEQTDNEKQLLSDFSDILN
AF170726_122377..122745      ---------PLNVDSHLPYDENFIRPYKPGDERKTTTEDGPPTKEEEENGTPEEDHPKEA
AF170722_121545..121859      ---------TMDD---LPYDENFIKPYKPGDDGSR---TKEEEETADDRLI---------
                                                ::.     :                  .:.           

AF410153_116801..117181      SQKKNHEDTIDNSQK
AY689436_127918..128220      EDSDSSDKNL-----
AY689437_130973..131317      EFEDSDASDKKKPVN
AY077832_118114..118431      NDEKNVVE-------
AY077833_118090..118407      NDEKNVVE-------
AY077834_117893..118210      NDEKNVVE-------
AY077835_117846..118193      NDEKNHDRDKKKVEA
AY077836_117909..118256      NDEKNHDRDKKKVEA
AF409138_118331..118702      NDEKNHDKDKKKVVA
AF409137_118531..118902      NDEKNHDKDKKKVVA
AF325528_118522..118893      NDEKNHDKDKKKVVA
AF170726_122377..122745      GDQNITDEDKKKLAT
AF170722_121545..121859      -----TDEDKKKLAT
                                            
