# Supplementary material for: Identification of multiple independent horizontal gene transfers into poxviruses using a comparative genomics approach
Source: BMC Evol Biol. 2008 Feb 27;8:67. doi: 10.1186/1471-2148-8-67 (PMC2268676; doi:10.1186/1471-2148-8-67)
Supplement: Additional file 8 — Multiple sequence alignments for all poxvirus families. [file 1471-2148-8-67-S8.gz › Network/Servers/gen153069.gen.tcd.ie/Users/kirsten/poxvirus/aln/189.aln]

CLUSTAL W (1.81) multiple sequence alignment

DQ356948_132578..132444      ---------------------------------------MARKPYSSKTRFRSARRTMYS
M35027_99303..99557          MAPLFSSKKFFVDGLSSIVDAPLINFLLRSIIVAKSTLSTRTNPYSLNTLTISFFLIMYS
AY678277_98795..99049        MAPLFSSKKFFVDGLSSIVDAPLINFLLRSIIVAKSTLSTRTNPYSLNTLTISFFLIMYS
AY678275_98795..99049        MAPLFSSKKFFVDGLSSIVDAPLINFLLRSIIVAKSTLSTRTNPYSLNTLTISFFLIMYS
AY678276_98934..98683        MAPLFSSKKFFVDGLSSIVDAPLINFLLRSIIVAKSTLSTRTNPYSLNTLTISFFLIMYS
AY009089_97234..97488        MAPLFSSKKFLVDGLSSIVDAPLINFLLRSIIVAKSTLSTRTNPYSLNTLTISFFLIMYS
AF095689_95727..95981        MAPLFSSKKFLVDGLSSIVDAPLINFLLRSIIVAKSTLSTRTNPYSLNTLTISFFLIMYS
M15058_2313..2567            MAPLFSSKKFLVDGLSSIVDAPLINFLLRSIIVAKSTLSTRTNPYSLNTLTISFFLIMYS
AY077832_72628..72488        -----------------------MNFLLLLITVSKLTQSINTKPYSENTLFISDFFTIYS
AY077833_72731..72591        -----------------------MNFLLLLITVSKLTQSINTKPYSENTLFISDFFTIYS
AY077834_72537..72397        -----------------------MNFLLLLITVSKLTQSINTKPYSENTLFISDFFTIYS
AY077835_72500..72360        -----------------------MNFLLLLITVSKLTQSISTKPYSENTLFISDFFTIYS
AY077836_72563..72423        -----------------------MNFLLLLITVSKLTQSISTKPYSENTLFISDFFTIYS
                                                                       :*** :*   *    :**

DQ356948_132578..132444      SIGRFMVVGLKTSAFSSLIFSIER
M35027_99303..99557          VIGVDIVDGLYTTILSSAIFSTDI
AY678277_98795..99049        VIGVDIVDGLYTTILSSAIFSTDI
AY678275_98795..99049        VIGVDIVDGLYTTILSSAIFSTDI
AY678276_98934..98683        VIGVDIVDGLYTTILSSAIFSTDI
AY009089_97234..97488        VIGVDIVDGLYTTILSSAIFSTDI
AF095689_95727..95981        VIGVDIVDGLYTTILSSAIFSTDI
M15058_2313..2567            VIGVDIVDGLYTTILSSAIFSTDI
AY077832_72628..72488        SIGLDIEDGL--------------
AY077833_72731..72591        SIGLDIEDGL--------------
AY077834_72537..72397        SIGLDIEDGL--------------
AY077835_72500..72360        SIGLDIEDGL--------------
AY077836_72563..72423        SIGLDIEDGL--------------
                              **  :  **              
