# Supplementary material for: Identification of multiple independent horizontal gene transfers into poxviruses using a comparative genomics approach
Source: BMC Evol Biol. 2008 Feb 27;8:67. doi: 10.1186/1471-2148-8-67 (PMC2268676; doi:10.1186/1471-2148-8-67)
Supplement: Additional file 8 — Multiple sequence alignments for all poxvirus families. [file 1471-2148-8-67-S8.gz › Network/Servers/gen153069.gen.tcd.ie/Users/kirsten/poxvirus/aln/19.aln]

CLUSTAL W (1.81) multiple sequence alignment

AY318871_29878..31161        MGITCFNNN-RLSLHMFSDIYLSKIKET-ISNKSN------------------------F
AY318871_45362..46603        MAFACYNDN-ILRIHTFSKDYFKDFKND-MIVEIE-----------TNYMDFDSSEGVKL
AF198100_21022..22302        -MSFTYIRDGIPKMHIFSDDYFSDFKKL-LIEEIE--TNYMDYDFSESRILDEHTGYEIL
AJ581527_21665..22945        -MSFTYIRDGIPKMHIFSDDYFSDFKKL-LIEEIE--TNYMDYDFSESRILDEHTGYEIL
AF438165_13229..13567        ------------------------------------------------------------
AY009089_11545..11883        ------------------------------------------------------------
DQ011157_10654..10857        --MDMYDDKGLQTIKLFND-EFDCIRND-IRELFK-------------------------
DQ011153_10654..10857        --MDMYDDKGLQTIKLFND-EFDCIRND-IRELFK-------------------------
DQ011156_11176..11379        --MDMYDDKGLQTIKLFND-EFDCIRND-IRELFK-------------------------
AF438165_12807..13085        ------------------------------------------------------------
AY009089_11123..11401        ------------------------------------------------------------
AF482758_24313..25308        --MDIYDDKGLQIIKLFNN-EFDCVRND-IRELFK-------------------------
DQ011155_8829..9080          --MDMYDDKGLQTIKLFNN-EFDCIRND-IRELFK-------------------------
AF380138_8830..9081          --MDMYDDKGLQTIKLFNN-EFDCIRND-IRELFK-------------------------
DQ011154_8924..9175          --MDMYDDKGLQTIKLFNN-EFDCIRND-IRELFK-------------------------
U01161_1..246                --MDIYDDKGLQTIKLFNN-EFDCIRND-IRELFK-------------------------
X69198_2394..3386            --MDIYNDKGLQTIKLFNN-EFDCIRND-IRELFK-------------------------
Y16780_2426..3418            --MDIYNDKGLQTIKLFNN-EFDCIRND-IRELFK-------------------------
U18340_2650..3642            --MDIYNDKGLQTIKLFNN-EFDCIRND-IRELFK-------------------------
U18337_2439..3431            --MDIYNDKGLQTIKLFNN-EFDCIRND-IRELFK-------------------------
U18338_2426..3418            --MDIYNDKGLQTIKLFNN-EFDCIRND-IRELFK-------------------------
L22579_3091..4083            --MDIYNDKGLQTIKLFNN-EFDCIRND-IRELFK-------------------------
AF012825_18154..19149        --MDIYDDKGLQTIKLFNN-EFDCIRND-IRELFK-------------------------
DQ377945_13542..14537        --MDIYDDKGLQTIKLFNN-EFDCIRND-IRELFK-------------------------
DQ377945_189678..190673      --MDIYDDKGLQTIKLFNN-EFDCIRND-IRELFK-------------------------
AY313848_10956..11951        --MDIYDDKGLQTIKLFNN-EFDCIRND-IRELFK-------------------------
AY678277_10525..11520        --MDIYDDKGLQTIKLFNN-EFDCIRND-IRELFK-------------------------
AY678275_10525..11520        --MDIYDDKGLQTIKLFNN-EFDCIRND-IRELFK-------------------------
AF095689_7504..8499          --MDIYDDKGLQTIKLFNN-EFDCIRND-IRELFK-------------------------
AF095689_182266..183261      --MDIYDDKGLQTIKLFNN-EFDCIRND-IRELFK-------------------------
AY243312_7910..8905          --MDIYDDKGLQTIKLFNN-EFDCIRND-IRELFK-------------------------
AY243312_185807..186802      --MDIYDDKGLQTIKLFNN-EFDCIRND-IRELFK-------------------------
AY678276_11489..10497        --MDIYDDKGLQTIKLFNN-EFDCIRND-IRELFK-------------------------
AY603355_4988..5968          --MDIYDDKGLQTIKLFNN-EFDCIRND-IRELFK-------------------------
U94848_10778..11758          --MDIYDDKGLQTIKLFNN-EFDCIRND-IRELFK-------------------------
X94355_23924..24919          --MDIYDDKGLQTIKLFNN-EFDCIRND-IRELFK-------------------------
AY313847_10969..11964        --MDIYDDKGLQTIKLFNN-EFDCIRND-IRELFK-------------------------
AY313847_187110..188105      --MDIYDDKGLQTIKLFNN-EFDCIRND-IRELFK-------------------------
M35027_14759..15754          --MDIYDDKGLQTIKLFNN-EFDCIRND-IRELFK-------------------------
AY484669_12511..13506        --MDIYDDKGLQTIKLFNN-EFDCIRND-IRELFK-------------------------
AY313847_21368..21547        ----------MDTIKIFNHGEFDTIRNE-LVNLLK------------------------V
AY313848_21397..21576        ----------MDTIKIFNHGEFDTIRNE-LVNLLK------------------------V
AF380138_17931..18878        ----------MDTIKIFNHGEFDTIRNE-LVNLLK------------------------V
AY743598_12431..13378        ----------MDTIKIFNHGEFDTIRNE-LVNLLK------------------------V
DQ011155_18055..19002        ----------MDTIKIFNHGEFDTIRNE-LVNLLK------------------------V
DQ011154_18074..19021        ----------MDTIKIFNHGEFDTIRNE-LVNLLK------------------------V
DQ011157_19759..20709        ----------MDTIKIFNHGEFDTIRNE-LVNLLK------------------------V
DQ011153_19759..20709        ----------MDTIKIFNHGEFDTIRNE-LVNLLK------------------------V
AY753185_19802..20752        ----------MDTIKIFNHGEFDTIRNE-LVNLLK------------------------V
AY603973_19559..20509        ----------MDTIKIFNHGEFDTIRNE-LVNLLK------------------------V
DQ011156_20250..21200        ----------MDTIKIFNHGEFDTIRNE-LVNLLK------------------------V
AY741551_19426..20376        ----------MDTIKIFNHGEFDTIRNE-LVNLLK------------------------V
L22579_11282..12232          ----------MDTIKIFNHGEFDTIRNK-LVNLLK------------------------V
Y16780_11437..12387          ----------MDTIKIFNHGEFDTIRNK-LVNLLK------------------------V
U18338_11437..12387          ----------MDTIKIFNHGEFDTIRNK-LVNLLK------------------------V
X69198_10585..11535          ----------MDTIKIFNHGEFDTIRNK-LVNLLK------------------------V
U18340_10844..11794          ----------MDTIKIFNHGEFDTIRNK-LVNLLK------------------------V
U18337_10633..11583          ----------MDTIKIFNHGEFDTIRNK-LVNLLK------------------------V
AF438165_20460..21407        ----------MDTIKIFNHGEFDTIRNE-LVNLLK------------------------V
AY009089_18772..19719        ----------MDTIKIFNHGEFDTIRNE-LVNLLK------------------------V
AF482758_34105..35055        ----------MDTIKIFNHGEFDTIRNE-LVNLLK------------------------V
M22812_8524..9471            ----------MDTIKIFNHGEFDTIRNE-LVNLLK------------------------V
AF095689_17385..18152        ----------MDTIKIFNHGEFDTIRNE-LVNLLK------------------------V
AY313847_20789..21199        ------------------------------------------------------------
AY313848_20818..21228        ------------------------------------------------------------
AY313847_20614..20802        ------------------------------------------------------------
AY313848_20643..20831        ------------------------------------------------------------
X94355_33774..34721          ----------MDTIKIFNHGEFDTIRNE-LVNLLK------------------------V
AY243312_17660..18610        ----------MDTIKIFNHGEFDTIRNE-LVNLLK------------------------V
AY678277_20259..21209        ----------MDTIKIFNHGEFDTIRNE-LVNLLK------------------------V
AY678275_20259..21209        ----------MDTIKIFNHGEFDTIRNE-LVNLLK------------------------V
M35027_20743..21693          ----------MDTIKIFNHGEFDTIRNE-LVNLLK------------------------V
AY484669_22300..23250        ----------MDTIKIFNHGEFDTIRNE-LVNLLK------------------------V
AY678276_21142..20195        ----------MDTIKIFNHGEFDTIRNE-LVNLLK------------------------V
D00295_416..1672             MEFGCTGTNNQLAVHRFTETRFTSFKKELLVNLGISDLNDIKNICEDSKIFFPEKRTELL
AF198100_5931..7187          MEFSCTGTNNQLAVHRFTETRFTSFKKELLVNLGISDLNDIKNICEDSKIFFPEKRTELL
AF198100_281353..282609      MEFSCTGTNNQLAVHRFTETRFTSFKKELLVNLGISDLNDIKNICEDSKIFFPEKRTELL
AJ581527_6568..7824          MEFGCTGTNNQLAVHRFTETRFTSFKKELLVNLGISDLNDIKNICEDSKIFFPEKRTELL
AJ581527_258322..259578      MEFGCTGTNNQLAVHRFTETRFTSFKKELLVNLGISDLNDIKNICEDSKIFFPEKRTELL
AY318871_243477..244547      MGLTCVDEKGNVKVHVFSESLFDDFKLV-MFKDLNKDLHEIKRLAKVSKVFDYSKGKEVV
AY386371_804..1808           ---MEVITDGVLRLKIFAD-EFKNIKEE-IKFMLN-----------------SWDDSDVL
AY386371_132914..133918      ---MEVVTDGVLRLKIFAD-EFKNIKEE-IKFMLN--------SWDDSDV---------L
AJ293568_755..1756           ---MEVITDGVLRLKSFRD-DFKGIKEE-LKFMLN-----------------SWEDSDIL
AJ293568_142820..143821      ---MEVITDGVLRLKSFRD-DFKGIKEE-LKFMLN-----------------SWEDSDIL
AY689436_6429..5365          --MYINNNLDKITVNIFKNNCFSDILDC-LNAIIK----SNDDKWYPSKIYNVYEEGEHI
AY689437_8745..7681          --MYINNNLDKITVNIFKNSCFSDILDS-LSDIIK----SNDDGWDHSKIYNVYEEGEHI
AY077835_4472..3408          ---METISDGIIKVKTFNDDYFNNVKKI-IMDMIK----YKNIIWEESKVFDHEKGVEVI
AY077836_4533..3469          ---METISDGIIKVKTFNDDYFNNVKKI-IMDMIK----YKNIIWEESKVFDHEKGVEVI
AY077832_4545..3481          ---METISDGIIKVKTFNDDYFNNVKKI-IMDMIK----YKKIIWEESKVFDHEKGIEVI
AY077833_4674..3610          ---METISDGIIKVKTFNDDYFNNVKKI-IMDMIK----YKKIIWEESKVFDHEKGIEVI
AY077834_4452..3388          ---METISDGIIKVKTFNDDYFNNVKKI-IMDMIK----YKKIIWEESKVFDHEKGIEVI
AF409137_3690..4757          ---METISDGIIKVKTFNDDYFNNVKKI-IMDMIK----YKNIIWEESKVFDHEKGIEVI
AF325528_3686..4753          ---METISDGIIKVKTFNDDYFNNVKKI-IMDMIK----YKNIIWEESKVFDHEKGIEVI
AF409138_3566..4633          ---METISDGIIKVKTFNDDYFNNVKKI-IMDMIK----YKNIIWEESKVFDHEKGIEVI
                                                                                         

AY318871_29878..31161        DVYKENTNKLVM---I--EDTLKENIRSLVYDELKS--LIDDVKVCNVFALITQEKECYL
AY318871_45362..46603        DTGFCKAKQVVYESL---REEITSKLEALIYSTLKP--VVNAVYVENEVTITTYEEGDFL
AF198100_21022..22302        DLEHCKSKQIVYESL---CKDLTTKLENLIVSQLKY--IVSEVRVENKVTFVVYGVGDYL
AJ581527_21665..22945        DLEHCKSKQIVYESL---CKDLTTKLENLIVSQLKY--IVSEVRVENKVTFVVYGVGDYL
AF438165_13229..13567        ---------------------------------------------------MKYDPNDDN
AY009089_11545..11883        ---------------------------------------------------MKYDPNDDN
DQ011157_10654..10857        --HVTDSDSIQLPMED--NSDIIENIRKILYRQLKK------------------------
DQ011153_10654..10857        --HVTDSDSIQLPMED--NSDIIENIRKILYRQLKK------------------------
DQ011156_11176..11379        --HVTDSDSIQLPMED--NSDIIENIRKILYRQLKK------------------------
AF438165_12807..13085        ------------------------------------------------------------
AY009089_11123..11401        ------------------------------------------------------------
AF482758_24313..25308        --HVTDSDSIQLPMED--KSDIIENIRKILYRRLKN---VECVDIDNTITFMKYDPNDDY
DQ011155_8829..9080          --HVTDSYSIQLPMED--NSDIIENIRKILYRRLKN---VECVDIDNIITFMKYDPNDE-
AF380138_8830..9081          --HVTDSDSIQLPMED--NSDIIENIRKILYRRLKN---VECVDIDNIITFMKYDPNDE-
DQ011154_8924..9175          --HVTDSDSIQLPMED--NSDIIENIRKILYRRLKN---VECVDIDNIITFMKYDPNDE-
U01161_1..246                --HVTDFDSIQLPMED--NSDIIENIRKILYRRLKN---VECVDIDNTITFMKYDRVD--
X69198_2394..3386            --HVTDSDSIQLPMED--NSDIIENIRKILYRRLKN---VECVDIDSTITFMKYDPNDDN
Y16780_2426..3418            --HVTDSDSIQLPMED--NSDIIENIRKILYRRLKN---VECVDIDSTITFMKYDPNDDN
U18340_2650..3642            --HVTDSDSIQLPMED--NSDIIENIRKILYRRLKN---VECVDIDSTITFMKYDPNDDN
U18337_2439..3431            --HVTDSDSIQLPMED--NSDIIENIRKILYRRLKN---VECVDIDSTITFMKYDPNDDN
U18338_2426..3418            --HVTDSDSIQLPMED--NSDIIENIRKILYRRLKN---VECVDIDSTITFMKYDPNDDN
L22579_3091..4083            --HVTDSDSIQLPMED--NSDIIENIRKILYRRLKN---VECVDIDSTITFMKYNPNDDN
AF012825_18154..19149        --HVTDFDSIQLPMED--NSDIIENIRKILYRRLKN---VECVDIDNTITFMKYDPNDDN
DQ377945_13542..14537        --HVTDSDSIQLPMED--NSDIIENIRKILYRRLKN---VECVDIDNTITFMKYDPNDDN
DQ377945_189678..190673      --HVTDSDSIQLPMED--NSDIIENIRKILYRRLKN---VECVDIDNTITFMKYDPNDDN
AY313848_10956..11951        --HVTDSDSIQLPMED--NSDIIENIRKILYRRLKN---VECVDIDNTITFMKYDPNDDN
AY678277_10525..11520        --HVTDSDSIQLPMED--NSDIIENIRKILYRRLKN---VECVDIDSTITFMKYDPNDDN
AY678275_10525..11520        --HVTDSDSIQLPMED--NSDIIENIRKILYRRLKN---VECVDIDSTITFMKYDPNDDN
AF095689_7504..8499          --HVTDSDSIQLPMED--NSDIIENIRKILYRRLKN---VECVDIDSTITFMKYDPNDDN
AF095689_182266..183261      --HVTDSDSIQLPMED--NSDIIENIRKILYRRLKN---VECVDIDSTITFMKYDPNDDN
AY243312_7910..8905          --HVTDSDSIQLPMED--NSDIIENIRKILYRRLKN---VECVDIDSTITFMKYDPNDDN
AY243312_185807..186802      --HVTDSDSIQLPMED--NSDIIENIRKILYRRLKN---VECVDIDSTITFMKYDPNDDN
AY678276_11489..10497        --HVTDSDSIQLPMED--NSDIIENIRKILYRRLKN---VECVDIDSTITFMKYDPNDDN
AY603355_4988..5968          --HVTDSDSIQLPMED--NSDIIENIRKILYRRLKN---VECVDIDSTITFMKYDPNDDN
U94848_10778..11758          --HVTDSDSIQLPMED--NSDIIENIRKILYRRLKN---VECVDIDSTITFMKYDPNDDN
X94355_23924..24919          --HVTDSDSIQLPMED--NSDIIENIRKILYRRLKN---VECVDIDNTITFMKYDPNDDN
AY313847_10969..11964        --HVTDSDSIQLPMED--NSDIIENIRKILYRRLKN---VECVDIDNTITFMKYDPNDDN
AY313847_187110..188105      --HVTDSDSIQLPMED--NSDIIENIRKILYRRLKN---VECVDIDNTITFMKYDPNDDN
M35027_14759..15754          --HVTDSDSIQLPMED--NSDIIENIRKILYRRLKN---VECVDIDSTITFMKYDPNDDN
AY484669_12511..13506        --HVTDSDSIQLPMED--NSDIIENIRKILYRRLKN---VECVDIDSTITFMKYDPNDDN
AY313847_21368..21547        VKWNTINSNVTVSSTD--TINISE------------------------------------
AY313848_21397..21576        VKWNTINSNVTVSSTD--TIDISE------------------------------------
AF380138_17931..18878        VKWNTINSNVTVSSTD--TIDISDCIREILYKQFKN---VRNIEVSSDISFIKYNRFND-
AY743598_12431..13378        VKWNTINSNVTVSSTD--TIDISDCIREILYKQFKN---VRNIEVSSDISFIKYNRFND-
DQ011155_18055..19002        VKWNTINSNVTVSSTD--TIDISDCIREILYKQFKN---VRNIEVSSDISFIKYNRFND-
DQ011154_18074..19021        VKWNTINSNVTVSSTD--TIDISDCIREILYKQFKN---VRNIEVSSDISFIKYNRFND-
DQ011157_19759..20709        VKWNTINSNVTVSSTD--TIDISDCIREILYKQFKN---VRNIEVSSDISFIKYNRFND-
DQ011153_19759..20709        VKWNTINSNVTVSSTD--TIDISDCIREILYKQFKN---VRNIEVSSDISFIKYNRFND-
AY753185_19802..20752        VKWNTINSNVTVSSTD--TIDISDCIREILYKQFKN---VRNIEVSSDISFIKYNRFND-
AY603973_19559..20509        VKWNTINSNVTVSSTD--TIDISDCIREILYKQFKN---VRNIEVSSDISFIKYNRFND-
DQ011156_20250..21200        VKWNTINSNVTVSSTD--TIDISDCIREILYKQFKN---VRNIEVSSDISFIKYNRFND-
AY741551_19426..20376        VKWNTINSNVTVSSTD--TIDISDCIREILYKQFKN---VRNIEVSSDISFIKYNRFND-
L22579_11282..12232          VKWNTINSNVTVSSTD--TIDISNCIREILYKQFKN---VRNIEVSSNISFIKYNRFND-
Y16780_11437..12387          VKWNTINSNVTVSSTD--TIDISDCIREILYKQFKN---VRNIEVSSNISFIKYNRFND-
U18338_11437..12387          VKWNTINSNVTVSSTD--TIDISDCIREILYKQFKN---VRNIEVSSNISFIKYNRFND-
X69198_10585..11535          VKWNTINSNVTVSSTD--TIDISNCIREILYKQFKN---VRNIEVSSNISFIKYNRFND-
U18340_10844..11794          VKWNTINSNVTVSSTD--TIDISNCIREILYKQFKN---VRNIEVSSNISFIKYNRFND-
U18337_10633..11583          VKWNTINSNVTVSSTD--TIDISNCIREILYKQFKN---VRNIEVSSNISFIKYNRFND-
AF438165_20460..21407        VKWNTINSNVTVSSTD--TIDISDCIREILYKQFKN---VRNIEVSSDISFIKYNKFND-
AY009089_18772..19719        VKWNTINSNVTVSSTD--TIDISDCIREILYKQFKN---VRNIEVSSDISFIKYNKFND-
AF482758_34105..35055        VKWNTINSNVTVSSTD--TIDISDCIREILYKQFKN---VRNIEVSSDISFIKYNRFND-
M22812_8524..9471            VKWNTINSNVTVSSTD--TIDISDCIREILYKQFKN---VRNIEVSSDISFIKYNRFND-
AF095689_17385..18152        VKWNTINSNVTVSSTD--TIDISDCIREILYKQFKN---VRNIEVSSDIFFIKYNRFNDT
AY313847_20789..21199        ------------------------------------------------------------
AY313848_20818..21228        ------------------------------------------------------------
AY313847_20614..20802        ------------------------------------------------------------
AY313848_20643..20831        ------------------------------------------------------------
X94355_33774..34721          VKWNTINSNVTVSSTD--TIDISDCIREILYKQFKN---VRNIEVSSDISFIKY-RFND-
AY243312_17660..18610        VKWNTINSNVTVSSTD--TIDISDCIREILYKQFKN---VRNIEVSSDISFIKYNRFND-
AY678277_20259..21209        VKWNTINSNVTVSSTD--TIDISDCIREILYKQFKN---VRNIEVSSDISFIKYNRFND-
AY678275_20259..21209        VKWNTINSNVTVSSTD--TIDISDCIREILYKQFKN---VRNIEVSSDISFIKYNRFND-
M35027_20743..21693          VKWNTINSNVTVSSTD--TIDISDCIREILYKQFKN---VRNIEVSSDISFIKYNRFND-
AY484669_22300..23250        VKWNTINSNVTVSSTD--TIDISDCIREILYKQFKN---VRNIEVSSDISFIKYNRFND-
AY678276_21142..20195        VKWNTINSNVTVSSTD--TIDISDCIREILYKQFKN---VRNIEVSSDISFIKYNRFND-
D00295_416..1672             SIKDRKSKQIVFENSL--NDDLLKKLHALIYDELST--VVDSVTVENTVTLIMYEKGDYF
AF198100_5931..7187          SIKDRKSKQIVFENSL--NDDLLKKLHALIYDELST--VVDSVTVENTVTLIMYEKGDYF
AF198100_281353..282609      SIKDRKSKQIVFENSL--NDDLLKKLHALIYDELST--VVDSVTVENTVTLIMYEKGDYF
AJ581527_6568..7824          SIKDRKSKQIVFENSL--NDDLLKKLHALIYDELST--VVDSVTVENTVTLIMYEKGDYF
AJ581527_258322..259578      SIKDRKSKQIVFENSL--NDDLLKKLHALIYDELST--VVDSVTVENTVTLIMYEKGDYF
AY318871_243477..244547      EKNKRQSKSVILKDKL--SKETISLLKNHIEKELES---FDNIIIKNDVTITIYEKGDFF
AY386371_804..1808           RRRNSIPCEVVAVGKNKRTIPVFDAVKRVLSFSLGD----YDVCVGDHLTVVKCFKGAGF
AY386371_132914..133918      RRRNSIPCEVVAVGKNKRTIPVFDAVKRVLSFSLGD----YDVCVGDHLTVVKCFKGAGF
AJ293568_755..1756           RHRQFIPCEILVLEKSERTKQVFGAVKRVLASSLTD----YNVYVCEHLTIVKCFKGVGF
AJ293568_142820..143821      RHRQFIPCEILVLEKSERTKQVFGAVKRVLASSLTD----YNVYVCEHLTIVKCFKGVGF
AY689436_6429..5365          DIYKRKSKQIIID-----NDDVIERVRNKLLDEFNNNKIIEKIIVDKHITFVKYDCGDHF
AY689437_8745..7681          DIYKRKSKQFIIE-----NNDIIEYIRHTLLNEFSNNKIIEKIIVDKHITFVKYDCGDYF
AY077835_4472..3408          NTNERQCKQYIIRGLD----DIFKVIRKKLLLSFEFPQKISDIILDNTITLIKYEKGDFF
AY077836_4533..3469          NTNERQCKQYIIRGLD----DIFKVIRKKLLLSFEFPQKISDIILDNTITLIKYEKGDFF
AY077832_4545..3481          NTNERQCKQYIIRGLD----DIFKVIRKKLLLSFEFPQKISDIILDNTITLIKYEKGDFF
AY077833_4674..3610          NTNERQCKQYIIRGLD----DIFKVIRKKLLLSFEFPQKISDIILDNTITLIKYEKGDFF
AY077834_4452..3388          NTNERQCKQYIIRGLD----DIFKVIRKKLLLSFEFPQKISDIILDNTITLIKYEKGDFF
AF409137_3690..4757          NTNERQCKQYIIRGLD----DIFKVIRKKLLLSFEFPQKISDIILDNTITLIKYEKGDFF
AF325528_3686..4753          NTNERQCKQYIIRGLD----DIFKVIRKKLLLSFEFPQKISDIILDNTITLIKYEKGDFF
AF409138_3566..4633          NTNERKCKQYIIRGLD----DIFKVIRKKLLLSFEFPQKISDIILDNTITLIKYEKGDFF
                                                                                         

AY318871_29878..31161        DMLLENQTYIDYKNKKTMCLLMFLKIYDNNRKIRYVDKDKNPFI-NITSDILFDKKLIHD
AY318871_45362..46603        CKYSNAIY-DINKDTLCMYMLLSLQDSEEGGEFRLHTNDCDSFL-TVSSDVLFDKSIVHE
AF198100_21022..22302        KKTNNKPCKKKSKNTLCMYILLLLQKATEGGKTKFYLKGIN--SLDISSDVLFDKSVYHE
AJ581527_21665..22945        KKTNNKPCKKKSKNTLCMYILLLLQKATEGGKTKFYLKGINS-L-DISSDVLFDKSVYHE
AF438165_13229..13567        KRTCSNWV-PLTNNYMEYCLVIYLEAPICGGKIKLYHPTGN--I-KSDKDIMFAKTLDFK
AY009089_11545..11883        KRTCSNWV-PLTNNYMEYCLVIYLEAPICGGKIKLYHPTGN--I-KSDKDIMFAKTLDFK
DQ011157_10654..10857        ------------------------------------------------------------
DQ011153_10654..10857        ------------------------------------------------------------
DQ011156_11176..11379        ------------------------------------------------------------
AF438165_12807..13085        ------------------------------------------------------------
AY009089_11123..11401        ------------------------------------------------------------
AF482758_24313..25308        KRTCSNWV-PLTNNYMEYCLVIYLETPICGGKIKLYHPTGN--I-KSDKDIMFAKTLDFK
DQ011155_8829..9080          ------------------------------------------------------------
AF380138_8830..9081          ------------------------------------------------------------
DQ011154_8924..9175          ------------------------------------------------------------
U01161_1..246                ------------------------------------------------------------
X69198_2394..3386            KRTCSNWV-PLTNNYMEYCLVIYLETPICGGKIKLYHPTGN--I-KSDKDIMFAKTLDFK
Y16780_2426..3418            KHTCSNWV-PLTNNYMEYCLVIYLETPICGGKIKLYHPTGN--I-KSDKDIMFAKTLDFK
U18340_2650..3642            KHTCSNWV-PLTNNYMEYCLVIYLETPICGGKIKLYHPTGN--I-KSDKDIMFAKTLDFK
U18337_2439..3431            KHTCSNWV-PLTNNYMEYCLVIYLETPICGGKIKLYHPTGN--I-KSDKDIMFAKTLDFK
U18338_2426..3418            KHTCSNWV-PLTNNYMEYCLVIYLETPICGGKIKLYHPTGN--I-KSDKDIMFAKTLDFK
L22579_3091..4083            KHTCSNWV-PLTNNYMEYCLVIYLETPICGGKIKLYHPTGN--I-KSDKDIMFAKTLDFK
AF012825_18154..19149        KRTWSNWA-PLTNNYMEYCLVIYLETPICGGKIKLYHPTGN--I-TSDKDIMFAKTLDFK
DQ377945_13542..14537        KRTCSNWV-PLTNNYMEYCLVIYLETPICGGKIKLYHPTGN--I-KSDKDIMFAKTLDFK
DQ377945_189678..190673      KRTCSNWV-PLTNNYMEYCLVIYLETPICGGKIKLYHPTGN--I-KSDKDIMFAKTLDFK
AY313848_10956..11951        KRTCSNWV-PLTNNYMEYCLVIYLETPICGGKIKLYHPTGN--I-KSDKDIMFAKTLDFK
AY678277_10525..11520        KRTCSNWV-PLTNNYMEYCLVIYLETPICGGKIKLYHPTGN--I-KSDKDIMFAKTLDFK
AY678275_10525..11520        KRTCSNWV-PLTNNYMEYCLVIYLETPICGGKIKLYHPTGN--I-KSDKDIMFAKTLDFK
AF095689_7504..8499          KRTCSNWV-PLTNNYMEYCLVIYLETPICGGKIKLYHPTGN--I-KSDKDIMFAKTLDFK
AF095689_182266..183261      KRTCSNWV-PLTNNYMEYCLVIYLETPICGGKIKLYHPTGN--I-KSDKDIMFAKTLDFK
AY243312_7910..8905          KRTCSNWV-PLTNNYMEYCLVIYLETPICGGKIKLYHPTGN--I-KSDKDIMFAKTLDFK
AY243312_185807..186802      KRTCSNWV-PLTNNYMEYCLVIYLETPICGGKIKLYHPTGN--I-KSDKDIMFAKTLDFK
AY678276_11489..10497        KRTCSNWV-PLTNNYMEYCLVIYLETPICGGKIKLYHPTGN--I-KSDKDIMFAKTLDFK
AY603355_4988..5968          KRTCSNWV-PLTNNYMEYCLVIYLETPICGGKIKLYHPTGN--I-KSDKDIMFAKTLDFK
U94848_10778..11758          KRTCSNWV-PLTNNYMEYCLVIYLETPICGGKIKLYHPTGN--I-KSDKDIMFAKTLDFK
X94355_23924..24919          KRTCSNWV-PLTNNYMEYCLVIYLETPICGGRIKLYHPTGN--I-KSDKDIMFAKTLDFK
AY313847_10969..11964        KRTCSNWV-PLTNNYMEYCLVIYLETPICGGKIKLYHPTGN--I-KSDKDIMFAKTLDFK
AY313847_187110..188105      KRTCSNWV-PLTNNYMEYCLVIYLETPICGGKIKLYHPTGN--I-KSDKDIMFAKTLDFK
M35027_14759..15754          KRTCSNWV-PLTNNYMEYCLVIYLETPICGGKIKLYHPTGN--I-KSDKDIMFAKTLDFK
AY484669_12511..13506        KRTCSNWV-PLTNNYMEYCLVIYLETPICGGKIKLYHPTGN--I-KSDKDIMFAKTLDFK
AY313847_21368..21547        ------------------------------------------------------------
AY313848_21397..21576        ------------------------------------------------------------
AF380138_17931..18878        -------M-TITDDNMGYYLVIYLNRTKSLKTLIYPTLETV--I-SSSEDIMFSKSLNFR
AY743598_12431..13378        -------M-TITDDNMGYYLVIYLNRTKSLKTLIYPTLETV--I-SSSEDIMFSKSLNFR
DQ011155_18055..19002        -------M-TITDDNMGYYLVIYLNRTKSLKTLIYPTLETV--I-SSSEDIMFSKSLNFR
DQ011154_18074..19021        -------M-TITDDNMGYYLVIYLNRTKSLKTLIYPTLETV--I-SSSEDIMFSKSLNFR
DQ011157_19759..20709        -------T-TITDDNMGYYLVIYLNRTKSLKTLIYPTLETV--I-SSSDDIMFSKSLNFR
DQ011153_19759..20709        -------T-TITDDNMGYYLVIYLNRTKSLKTLIYPTLETV--I-SSSDDIMFSKSLNFR
AY753185_19802..20752        -------T-TITDDNMGYYLVIYLNRTKSLKTLIYPTLETV--I-SSSDDIMFSKSLNFR
AY603973_19559..20509        -------T-TITDDNMGYYLVIYLNRTKSLKTLIYPTLETV--I-SSSDDIMFSKSLNFR
DQ011156_20250..21200        -------T-TITDDNMGYYLVIYLNRTKSLKTLIYPTLETV--I-SSSDDIMFSKSLNFR
AY741551_19426..20376        -------T-TITDDNMGYYLVIYLNRTKSLKTLIYPTLETV--I-SSSNDIMFSKSLNFR
L22579_11282..12232          -------T-TLTDDNVGYYLVIYLNRMKSVKTLIYPTPETV--I-TSSEDIMFSKSLNFR
Y16780_11437..12387          -------T-TLTDDNVGYYLVIYLNRMKSVKTLIYPTPETV--I-TSSEDIMFSKSLNFR
U18338_11437..12387          -------T-TLTDDNVGYYLVIYLNRMKSVKTLIYPTPETV--I-TSSEDIMFSKSLNFR
X69198_10585..11535          -------T-TLTDDNVGYYLVIYLNRMKSVKTLIYPTPETV--I-TSSEDIMFSKSLNFR
U18340_10844..11794          -------T-TLTDDNVGYYLVIYLNRMKSVKTLIYPTPETV--I-TSSEDIMFSKSLNFR
U18337_10633..11583          -------T-TLTDDNVGYYLVIYLNRMKSVKTLIYPTPETV--I-TSSEDIMFSKSLNFR
AF438165_20460..21407        -------T-TLTDDNVGYYLVIYLNRTKSVKTLIYPTPETV--I-TSSEDIMFSKSLNFR
AY009089_18772..19719        -------T-TLTDDNVGYYLVIYLNRTKSVKTLIYPTPETV--I-TSSEDIMFSKSLNFR
AF482758_34105..35055        -------T-TLTDDNMGYYLVIYLNRTKSVKTLIYPTPETV--I-TSSEDIMFSKSLNFR
M22812_8524..9471            -------T-TLTDDNVGYYLVIYLNRTKSVKTLIYPTPETV--I-TSSEDIMFSKSLNFR
AF095689_17385..18152        ---------TLTDDNVGYYLVIYLNRTKSVKTLIYPTPETV--I-TSSEDIMFSKSLNFR
AY313847_20789..21199        ---------------------------------------------------MFSKSLNFR
AY313848_20818..21228        ---------------------------------------------------MFSKSLNFR
AY313847_20614..20802        ------------------------------------------------------------
AY313848_20643..20831        ------------------------------------------------------------
X94355_33774..34721          -------T-TLTDDNVGYYLVIYLNRTKSVKTLIYPTPETV--I-TSSEDIMFSKSLNFR
AY243312_17660..18610        -------T-TLTDDNVGYYLVIYLNRTKSVKTLIYPTPETV--I-TSSEDIMFSKSLNFR
AY678277_20259..21209        -------T-TLTDDNVGYYLVIYLNRTKSVKTLIYPTPETV--I-TSSEDIMFSKSLNFR
AY678275_20259..21209        -------T-TLTDDNVGYYLVIYLNRTKSVKTLIYPTPETV--I-TSSEDIMFSKSLNFR
M35027_20743..21693          -------T-TLTDDNVGYYLVIYLNRTKSVKTLIYPTPETV--I-TSSEDIMFSKSLNFR
AY484669_22300..23250        -------T-TLTDDNVGYYLVIYLNRTKSVKTLIYPTPETV--I-TSSEDIMFSKSLNFR
AY678276_21142..20195        -------T-TLTDDNVGYYLVIYLNRTKSVKTLIYPTPETV--I-TSSEDIMFSKSLNFR
D00295_416..1672             ARHRDFST-VFSKNIICVHLLLYLEQPETGGETVIYIDNNT--SVKLKTDHLFDKTIEHE
AF198100_5931..7187          ARHRDFST-VFSKNIICVHLLLYLEQPETGGETVIYIDNNT--SVKLKTDHLFDKTIEHE
AF198100_281353..282609      ARHRDFST-VFSKNIICVHLLLYLEQPETGGETVIYIDNNT--SVKLKTDHLFDKTIEHE
AJ581527_6568..7824          ARHRDFST-VFSKNIICVHLLLYLEQPETGGETVIYIDNNT--SVKLKTDHLFDKTIEHE
AJ581527_258322..259578      ARHRDFST-VFSKNIICVHLLLYLEQPETGGETVIYIDNNT--SVKLKTDHLFDKTIEHE
AY318871_243477..244547      SLHRDFVP-LFINNMKCMHLLLYLEVPDKGGETAIYLKENSKDVMQLKTDVIFDKSIPHE
AY386371_804..1808           DNRFNILTGDDGRRGVEYSLVVHLSIPEDGGETDICVSGNT-VI-STTEDFLLEDGCSQL
AY386371_132914..133918      DNRFNILTGDDGRRGVEYSLVVHLSIPEDGGETDICVSGNTVI--STTEDFLLEDGCSQL
AJ293568_755..1756           DNRFSIIT-EDRHRGREYTLVLHLSSPKNGGKTDVCVGDKT-VI-STADDFLLEKRSEQL
AJ293568_142820..143821      DNRFSIIT-EDRHRGREYTLVLHLSSPKNGGKTDVCVGDKT--VISTADDFLLEKRSEQL
AY689436_6429..5365          DNHTDFIQ-LRSHDCEEYHLILYIQKPKNGGKTKIFLNDDTS-I-ATKENVLFDKTLIHK
AY689437_8745..7681          DNHTDFVQ-LRSQDCAEYHLILYVQKPKNGGKTKIFLNDDTS-I-STKENVLFDKTLVHK
AY077835_4472..3408          NKHRDFIH-FKSKNCYCYHLVLYLNNTSKGGNTNIHIKSNA--IFSTKNDVLFDKTLNHS
AY077836_4533..3469          NKHRDFIH-FKSKNCYCYHLVLYLNNTSKGGNTNIHIKSNA--IFSTKNDVLFDKTLNHS
AY077832_4545..3481          NTHRDFIH-FKSKNCYCYHLVLYLNNTSKGGNTNIHIKPNT--IFSTKNDVLFDKTLNHS
AY077833_4674..3610          NTHRDFIH-FKSKNCYCYHLVLYLNNTSKGGNTNIHIKPNT--IFSTKNDVLFDKTLNHS
AY077834_4452..3388          NTHRDFIH-FKSKNCYCYHLVLYLNNTSKGGNTNIHIKPNT--IFSTKNDVLFDKTLNHS
AF409137_3690..4757          NTHRDFIH-FKSKNCYCYHLVLYLNNTSKGGNTNIHIKPNT--IFSTKNDVLFDKTLNHS
AF325528_3686..4753          NTHRDFIH-FKSKNCYCYHLVLYLNNTSKGGNTNIHIKPNT--IFSTKNDVLFDKTLNHS
AF409138_3566..4633          NTHRDFIH-FKSKNCYCYHLVLYLNNTSKGGNTNIHIKPNT--IFSTKNDVLFDKTLNHS
                                                                                         

AY318871_29878..31161        -LIIESGRKHIVIIDIDIDIKISPDTNLLATIEYL--GSSINLYDKENDF-TLCYCDIE-
AY318871_45362..46603        CTEVKNGRKRIAVFNVILELIPE--EGVVSTIPYMDNNIYLHSYEKDN---AFCYCEIEF
AF198100_21022..22302        TTIVESGVTYVALLDVTMKLKTE--KGIVDTIEYL--DVSINLYDRENNN-TLCYCEVIY
AJ581527_21665..22945        TTIVESGVTYVALLDVTMKLKAE--KGIVDTIEYL--DVSINLYDRENNN-TLCYCEVIY
AF438165_13229..13567        SKKVLTGRKTITVLDISVSYNRS-----MTTIHYD--DVDIDIHTDKRKR-VIVI-----
AY009089_11545..11883        SKKVLTGRKTITVLDISVSYNRS-----MTTIHYD--DVDIDIHTDKRK-----------
DQ011157_10654..10857        ------------------------------------------------------------
DQ011153_10654..10857        ------------------------------------------------------------
DQ011156_11176..11379        ------------------------------------------------------------
AF438165_12807..13085        ------------------------------------------------------------
AY009089_11123..11401        ------------------------------------------------------------
AF482758_24313..25308        SKKVLSGRTTIAVLDISISYRKL-----MTTIHYN-DDVDIDIHTDKNGK-ELCYCYIT-
DQ011155_8829..9080          ------------------------------------------------------------
AF380138_8830..9081          ------------------------------------------------------------
DQ011154_8924..9175          ------------------------------------------------------------
U01161_1..246                ------------------------------------------------------------
X69198_2394..3386            SKKVLTGRKTIAVLDISVSYNRS-----MTTIHYG--DVDIDIHTDKNGK-ELCYCYIT-
Y16780_2426..3418            STKVLTGRKTIAVLDISVSYNRS-----MTTIHYG--DVDIDIHTDKNGK-ELCYCYIT-
U18340_2650..3642            STKVLTGRKTIAVLDISVSYNRS-----MTTIHYG--DVDIDIHTDKNGK-ELCYCYIT-
U18337_2439..3431            STKVLTGRKTIAVLDISVSYNRS-----MTTIHYG--DVDIDIHTDKNGK-ELCYCYIT-
U18338_2426..3418            STKVLTGRKTIAVLDISVSYNRS-----MTTIHYG--DVDIDIHTDKNGK-ELCYCYIT-
L22579_3091..4083            STKVLTGRKTIAVLDISVSYNRS-----MTTIHYG--DVDIDIHTDKNGK-ELCYCYIT-
AF012825_18154..19149        SKKVLTGRKTIAVLDISVSYNRS-----MTTIHYN-DDVDIDIHTDKNGK-ELCYCYIT-
DQ377945_13542..14537        SKKVLTGRKTIAVLDISVSYNRS-----MTTIHYN-DDVDIDIHTDKNGK-ELCYCYIT-
DQ377945_189678..190673      SKKVLTGRKTIAVLDISVSYNRS-----MTTIHYN-DDVDIDIHTDKNGK-ELCYCYIT-
AY313848_10956..11951        SKKVLTGRKTIAVLDISVSYNRS-----MTTIHYN-DDVDIDIHTDKNGK-ELCYCYIT-
AY678277_10525..11520        SKKVLTGRKTIAVLDISVSYNRS-----MTTIHYN-DDVDIDIHTDKNGK-ELCYCYIT-
AY678275_10525..11520        SKKVLTGRKTIAVLDISVSYNRS-----MTTIHYN-DDVDIDIHTDKNGK-ELCYCYIT-
AF095689_7504..8499          STKVLTGRKTIAVLDISVSYNRS-----MTTIHYN-DDVDIDIHTDKNGK-ELCYCYIT-
AF095689_182266..183261      STKVLTGRKTIAVLDISVSYNRS-----MTTIHYN-DDVDIDIHTDKNGK-ELCYCYIT-
AY243312_7910..8905          SKKVLTGRKTIAVLDISVSYNRS-----MTTIHYN-DDVDIDIHTDKNGK-ELCYCYIT-
AY243312_185807..186802      SKKVLTGRKTIAVLDISVSYNRS-----MTTIHYN-DDVDIDIHTDKNGK-ELCYCYIT-
AY678276_11489..10497        SKKVLTGRKTIAVLDISVSYNRS-----MTTIHYN-DDVDIDIHTDKNGK-ELCYCYIT-
AY603355_4988..5968          STKVLTGRKTIAVLDISVSYNRS-----MTTIHYN-DDVDIDIHTDKNGK-ELCYCYIT-
U94848_10778..11758          STKVLTGRKTIAVLDISVSYNRS-----MTTIHYN-DDVDIDIHTDKNGK-ELCYCYIT-
X94355_23924..24919          SKKVLTGRKTIAVLDISVSYNRS-----MTTIHYN-DDVDIDIHTDKNGK-ELCYCYIT-
AY313847_10969..11964        SKKVLTGRKTIAVLDISVSYNRS-----ITTIHYN-DDVDIDIHTDKNGK-ELCYCYIT-
AY313847_187110..188105      SKKVLTGRKTIAVLDISVSYNRS-----ITTIHYN-DDVDIDIHTDKNGK-ELCYCYIT-
M35027_14759..15754          SKKVLTGRKTIAVLDISVSYNRS-----ITTIHYN-DDVNIDIHTDKNGK-ELCYCYIT-
AY484669_12511..13506        STKVLTGRKTIAVLDISVSYNRS-----ITTIHYN-DDVNIDIHTDKNGK-ELCYCYIT-
AY313847_21368..21547        ------------------------------------------------------------
AY313848_21397..21576        ------------------------------------------------------------
AF380138_17931..18878        FENTKREYKLVMC-SISLIYKPS-----ICRIQYD-NNKYIDISDSQEGN-NLCYCVIT-
AY743598_12431..13378        FENTKREYKLVMC-SISLIYKPS-----ICRIQYD-NNKYIDISDSQEGN-NLCYCVIT-
DQ011155_18055..19002        FENTKREYKLVMC-SISLIYKPS-----ICRIQYD-NNKYIDISDSQEGN-NLCYCVIT-
DQ011154_18074..19021        FENTKREYKLVMC-SISLIYKPS-----ICRIQYD-NNKYIDISDSQEGN-NLCYCVIT-
DQ011157_19759..20709        FENTKREYKLVMC-SISLIYKPS-----ICRIQYD-NNKYIDISDSQEGN-NLCYCVIT-
DQ011153_19759..20709        FENTKREYKLVMC-SISLIYKPS-----ICRIQYD-NNKYIDISDSQEGN-NLCYCVIT-
AY753185_19802..20752        FENTKREYKLVMC-SISLIYKPS-----ICRIQYD-NNKYIDISDSQEGN-NLCYCVIT-
AY603973_19559..20509        FENTKREYKLVMC-SISLIYKPS-----ICRIQYD-NNKYIDISDSQEGN-NLCYCVIT-
DQ011156_20250..21200        FENTKREYKLVMC-SISLIYKPS-----ICRIQYD-NNKYIDISDSQEGN-NLCYCVIT-
AY741551_19426..20376        FENTKREYKLVMC-SISLIYKPS-----ICRIQYD-NNKYIDISDSQEGN-NLCYCVIT-
L22579_11282..12232          FENVKRDYKLVMC-SISLTYKPS-----ICRIQYD-NNKYIDISDSQEGN-NLCYCVIT-
Y16780_11437..12387          FENVKRDYKLVMC-SISLTYKPS-----ICRIQYD-NNKYIDISDSQEGN-NLCYCVIT-
U18338_11437..12387          FENVKRDYKLVMC-SISLTYKPS-----ICRIQYD-NNKYIDISDSQEGN-NLCYCVIT-
X69198_10585..11535          FENVKRDYKLVMC-SISLTYKPS-----ICRIQYD-NNKYIDISDSQEGN-NLCYCVIT-
U18340_10844..11794          FENVKRDYKLVMC-SISLTYKPS-----ICRIQYD-NNKYIDISDSQEGN-NLCYCVIT-
U18337_10633..11583          FENVKRDYKLVMC-SISLTYKPS-----ICRIQYD-NNKYIDISDSQEGN-NLCYCVIT-
AF438165_20460..21407        FENVKRDYKLVMC-SISLTYKPS-----IYRIQYD-NNKYIDISDSQEGN-NLCYCVIT-
AY009089_18772..19719        FENVKRDYKLVMC-SISLTYKPS-----ICRIQYD-NNKYIDISDSQEGN-NLCYCVIT-
AF482758_34105..35055        FENVKRDYKLVMC-SISLTYKPS-----ICRIQYD-NDKYIDISDSQEGN-NLCYCVIT-
M22812_8524..9471            FENVKRDYKLVMC-SISLTYKPS-----ICRIQYD-NNKYLDISDSQECN-NLCYCVIT-
AF095689_17385..18152        FENVKRDYKLVMC-SISLTYKPS-----ICRIQYD-NNKYLDISDSQECN-NICYCVIT-
AY313847_20789..21199        FENVKRDYKLVMC-SISLTYKPS-----ICRIQYD-NNKYLDISDSQECN-NICYCVIT-
AY313848_20818..21228        FENVKRDYKLVMC-SISLTYKPS-----ICRIQYD-NNKYLDISDSQECN-NICYCVIT-
AY313847_20614..20802        ------------------------------------------------------------
AY313848_20643..20831        ------------------------------------------------------------
X94355_33774..34721          FENVKRDYKLVMC-SISLTYKPS-----ICRIQYD-NNKYIDISDSQECN-NICYCVIT-
AY243312_17660..18610        FENVKRDYKLVMC-SISLTYKPS-----ICRIQYD-NNKYLDISDSQECN-NLCYCVIT-
AY678277_20259..21209        FENVKRDYKLVMC-SISLTYKPS-----ICRIQYD-NNKYLDISDSQECN-NICYCVIT-
AY678275_20259..21209        FENVKRDYKLVMC-SISLTYKPS-----ICRIQYD-NNKYLDISDSQECN-NICYCVIT-
M35027_20743..21693          FENVKRDYKLVMC-SISLTYKPS-----ICRIQYD-NNKYLDISDSQECN-NICYCVIT-
AY484669_22300..23250        FENVKRDYKLVMC-SISLTYKPS-----ICRIQYD-NNKYLDISDSQECN-NICYCVIT-
AY678276_21142..20195        FENVKRDYKLVMC-SISLTYKPS-----ICRIQYD-NNKYLDISDSQECN-NICYCVIT-
D00295_416..1672             SITVESGRKCVALFDVLLEKKLSASTNVIGSIEYL--GKKINLYDRENDL-QLCYCDMV-
AF198100_5931..7187          SITVESGRKCVALFDVLLEKKLSASTNVIGSIEYL--GKKINLYDRENDL-QLCYCDMV-
AF198100_281353..282609      SITVESGRKCVALFDVLLEKKLSASTNVIGSIEYL--GKKINLYDRENDL-QLCYCDMV-
AJ581527_6568..7824          SITVESGRKCVALFDVLLEKKLSASTNVIGSIEYL--GKKINLYDRENDL-QLCYCDMV-
AJ581527_258322..259578      SITVESGRKCVALFDVLLEKKLSASTNVIGSIEYL--GKKINLYDRENDL-QLCYCDMV-
AY318871_243477..244547      SIKIEEGTKCIALFDVLIEQNMN-KKNIVGKIDYL--DAEISLYDKESDNLSLCYCDFK-
AY386371_804..1808           SNVVSEGEKIVAAIKVFLKRKDK---DVIFTLARS--LRDVKFYDKEGDR-DLCYSLVD-
AY386371_132914..133918      SNVVSEGEKIVAAIKVFLKRKDK---DVIFTLARS--LRDVKFYDKEGDR-NLCYSLVD-
AJ293568_755..1756           SNVVQEGEKIVVLVKVFLLRKEA---DVIFTLARF--SKDVKFYEKEGDR-NLCYALVE-
AJ293568_142820..143821      SNVVQEGEKIVVLVKVFLLRKEA---DVIFTLARF--SKDVKFYEKEGDR-NLCYALVE-
AY689436_6429..5365          STIVKEGIKIVALFNVIIKYKIA--DDILFTIPYL--DRLITFHKSENNK-ELCYCYII-
AY689437_8745..7681          STPVKEGIKIVALINVIIKYKIA--DDILFTIPYL--DRLITFHKSESNK-DLCYCYII-
AY077835_4472..3408          SDIITDGEKNIALINVVIKYNSN-NDETIFKLPYLSENNHINFYEDEGNR-KFCYCLVT-
AY077836_4533..3469          SDIITDGEKNIALINVVIKYNSN-NDETIFKLPYLSENNHINFYEDEGNR-KFCYCLVT-
AY077832_4545..3481          SDIITDGEKNIALINVVIKYNSN-NDETIFKLPYLSENNYINFYEDEGNR-KFCYCLVT-
AY077833_4674..3610          SDIITDGEKNIALINVVIKYNSN-NDETIFKLPYLSENNYINFYEDEGNR-KFCYCLVT-
AY077834_4452..3388          SDIITDGEKNIALINVVIKYNSN-NDETIFKLPYLSENNYINFYEDEGNR-KFCYCLVT-
AF409137_3690..4757          SDIITDGEKNIALINVVIKYNSN-NDETIFKLPYLSENNHINFYEDEGNR-KFCYCLVT-
AF325528_3686..4753          SDIITDGEKNIALINVVIKYNSN-NDETIFKLPYLSENNHINFYEDEGNR-KFCYCLVT-
AF409138_3566..4633          SDIITDGEKNIALINVVIKYNSN-NDETIFKLPYLTENNHINFYEDEGNR-KFCYCLVT-
                                                                                         

AY318871_29878..31161        IKKLSGYPYFLNVGLLFDRSGRCIKVHRDK---KVSTQYNLFDSFEEFCINDVCGIEDI-
AY318871_45362..46603        IQSSSLHSENLYAGIITNRSGKCILVHTNFE--MDVYDDNTFDSLQELSI-HVLNHEYIT
AF198100_21022..22302        IAPPCN-KKLVRAGILINRKGKCLLTHINNKI-HSIEHPIVFSSFQDVSVSK-FNREYT-
AJ581527_21665..22945        IAPPCN-KKLVRAGILINRKGKCLLTHINNKI-HSIEHPIVFSSFQDVSVSK-FNREYT-
AF438165_13229..13567        ------------------------------------------------------------
AY009089_11545..11883        ---------------------RVIVI----------------------------------
DQ011157_10654..10857        ------------------------------------------------------------
DQ011153_10654..10857        ------------------------------------------------------------
DQ011156_11176..11379        ------------------------------------------------------------
AF438165_12807..13085        -------------------------------------------------MDTIFYFSEAR
AY009089_11123..11401        -------------------------------------------------MDTIFYFSEAR
AF482758_24313..25308        IDDHYL-VDVETIGVIVNRSGKCLLVNNHLGI-GIVKDKRISDSFGDVCMDTIFDFSEAR
DQ011155_8829..9080          ------------------------------------------------------------
AF380138_8830..9081          ------------------------------------------------------------
DQ011154_8924..9175          ------------------------------------------------------------
U01161_1..246                ------------------------------------------------------------
X69198_2394..3386            IDDHYL-VNVETIGVIVNRSGKCLLVNNHLGI-GIVKDKRISDSFGDVCMDTIFDFSEAR
Y16780_2426..3418            IDDHYL-VDVETIGVIVNRSGKCLLVNNHLGI-GIVKDKRISDSFGDVCMDTIFDFSEAR
U18340_2650..3642            IDDHYL-VDVETIGVIVNRSGKCLLVNNHLGI-GIVKDKRISDSFGDVCMDTIFDFSEAR
U18337_2439..3431            IDDHYL-VDVETIGVIVNRSGKCLLVNNHLGI-GIVKDKRISDSFGDVCMDTIFDFSEAR
U18338_2426..3418            IDDHYL-VDVETIGVIVNRSGKCLLVNNHLGI-GIVKDKRISDSFGDVCMDTIFDFSEAR
L22579_3091..4083            IDDHYL-VDVETIGVIVNRSGKCLLVNNHLGI-GIVKDKRISDSFGDVCMDTIFDFSEAR
AF012825_18154..19149        IDDHYL-VDVETIGVIVNRSGKCLLVNNHLGI-GIVKDKRISDSFGDVCMDTIFDFSEAR
DQ377945_13542..14537        IDDHYL-VDVETIGVIVNRSGKCLLVNNHLGI-GIVKDKRISDSFGDVCMDTIFDFSEAR
DQ377945_189678..190673      IDDHYL-VDVETIGVIVNRSGKCLLVNNHLGI-GIVKDKRISDSFGDVCMDTIFDFSEAR
AY313848_10956..11951        IDDHYL-VDVETIGVIVNRSGKCLLVNNHLGI-GIVKDKRISDSFGDVCMDTIFDFSEAR
AY678277_10525..11520        IDDHYL-VDVETIGVIVNRSGKCLLVNNHLGI-GIVKDKRISDSFGDVCMDTIFDFSEAR
AY678275_10525..11520        IDDHYL-VDVETIGVIVNRSGKCLLVNNHLGI-GIVKDKRISDSFGDVCMDTIFDFSEAR
AF095689_7504..8499          IDDHYL-VDVETIGVIVNRSGKCLLVNNHLGI-GIVKDKRISDSFGDVCMDTIFDFSEAR
AF095689_182266..183261      IDDHYL-VDVETIGVIVNRSGKCLLVNNHLGI-GIVKDKRISDSFGDVCMDTIFDFSEAR
AY243312_7910..8905          IDDHYL-VDVETIGVIVNRSGKCLLVNNHLGI-GIVKDKRISDSFGDVCMDTIFDFSEAR
AY243312_185807..186802      IDDHYL-VDVETIGVIVNRSGKCLLVNNHLGI-GIVKDKRISDSFGDVCMDTIFDFSEAR
AY678276_11489..10497        IDDHYL-VDVETIGVIVNRSGKCLLVNNHLGI-GIVKDKRISDSFGDVCMDTIFDFSEAR
AY603355_4988..5968          IDDHYL-VDVETIGVIVNRSGKCLLVNNHLGI-GIVKDKRISDSFGDVCMDTIFDFSEAR
U94848_10778..11758          IDDHYL-VDVETIGVIVNRSGKCLLVNNHLGI-GIVKDKRISDSFGDVCMDTIFDFSEAR
X94355_23924..24919          IDDHYL-VDVETIGVIVNRSGKCLLVNNHLGI-GIVKDKRISDSFGDVCMDTIFDFSEAR
AY313847_10969..11964        IDDHYL-VDVETIGVIVNRSGKCLLVNNHLGI-GIVKDKRISDSFGDVCMDTIFDFSEAR
AY313847_187110..188105      IDDHYL-VDVETIGVIVNRSGKCLLVNNHLGI-GIVKDKRISDSFGDVCMDTIFDFSEAR
M35027_14759..15754          IDDHYL-VDVETIGVIVNRSGKCLLVNNHLGI-GIVKDKRISDSFGDVCMDTIFDFSEAR
AY484669_12511..13506        IDDHYL-VDVETIGVIVNRSGKCLLVNNHLGI-GIVKDKRISDSFGDVCMDTIFDFSEAR
AY313847_21368..21547        ------------------------------------------------------------
AY313848_21397..21576        ------------------------------------------------------------
AF380138_17931..18878        MDPHHL-IDLETMCVLVDKSGKCLLVNEFY---IRFRKNHIYNSFVDICMDHIFELPNTK
AY743598_12431..13378        MDPHHL-IDLETMCVLVDKSGKCLLVNEFY---IRFRKNHIYNSFVDICMDHIFELPNTK
DQ011155_18055..19002        MDPHHL-IDLETMCVLVDKSGKCLLVNEFY---IRFRKNHIYNSFVDICMDHIFELPNTK
DQ011154_18074..19021        MDPHHL-IDLETMCVLVDKSGKCLLVNEFY---IRFRKNHIYNSFVDICMDHIFELPNTK
DQ011157_19759..20709        MDPHHL-IDLETMCVLVDKSGKCLLVNEFY---IRFRKNHIYNSFVDICMDHIFELPNTK
DQ011153_19759..20709        MDPHHL-IDLETMCVLVDKSGKCLLVNEFY---IRFRKNHIYNSFVDICMDHIFELPNTK
AY753185_19802..20752        MDPHHL-IDLETMCVLVDKSGKCLLVNEFY---IRFRKNHIYNSFVDICMDHIFELPNTK
AY603973_19559..20509        MDPHHL-IDLETMCVLVDKSGKCLLVNEFY---IRFRKNHIYNSFVDICMDHIFELPNTK
DQ011156_20250..21200        MDPHHL-IDLETMCVLVDKSGKCLLVNEFY---IRFRKNHIYNSFVDICMDHIFELPNTK
AY741551_19426..20376        MDPHHL-IDLETMCVLVDKSGKCLLVNEFY---IRFRKNHIYNSFVDICMDHIFELPNTK
L22579_11282..12232          MDPHHL-IDLETICVLVNKSGKCLLVNEFY---TRFRKNHIYDSFADLCMVHIFELPDTE
Y16780_11437..12387          MDPHHL-IDLETICVLVNKSGKCLLVNEFY---TRFRKNHIYDSFADLCMDHIFELPDTE
U18338_11437..12387          MDPHHL-IDLETICVLVNKSGKCLLVNEFY---TRFRKNHIYDSFADLCMDHIFELPDTE
X69198_10585..11535          MDPHHL-IDLETICVLVNKSGKCLLVNEFY---TRFRKNHIYDSFADLCMDHIFELPDTE
U18340_10844..11794          MDPHHL-IDLETICVLVNKSGKCLLVNEFY---TRFRKNHIYDSFADLCMDHIFELPDTE
U18337_10633..11583          MDPHHL-IDLETICVLVNKSGKCLLVNEFY---TRFRKNHIYDSFADLCMDHIFELPDTE
AF438165_20460..21407        MDPHHL-IDLETICVLVDKSGKCLLVNEFY---TRFRKNHIYNSFADICMDHIFELPDTE
AY009089_18772..19719        MDPHHL-IDLETICVLVDKSGKCLLVNEFY---TRFRKNHIYNSFADICMDHIFELPDTE
AF482758_34105..35055        MDPHHL-IDLETMCVLVDRSGKCLIVNEYN---TRFRKHHIYDSFTDLCIDHIFELPNTE
M22812_8524..9471            MDP-PL-DRFRNHMCLVDKSGKCLLVNEFY---IRFRKNHIYNSFADLCMDHIFELPNTK
AF095689_17385..18152        MDPHHL-IDLETICVLVDKSGKCLLVNEFY---IRFRKNHIYNSFADLCMDHIFELPNTK
AY313847_20789..21199        MDPHHL-IDLETICVLVDKSGKCLLVNEFY---IRFRKNHIYNSFTDLCMDYIFELPNTK
AY313848_20818..21228        MDPHHL-IDLETICVLVDKSGKCLLVNEFY---IRFRKNHIYNSFTDLCMDYIFELPNTK
AY313847_20614..20802        ------------------------------------------------------------
AY313848_20643..20831        ------------------------------------------------------------
X94355_33774..34721          MDPHHL-IDLETICVLVDKSGKCLLVNEFY---IRFRKNHIYNSFADLCMDHIFELPNTK
AY243312_17660..18610        MDPHHL-IDLETICVLVDKSGKCLLVNEFY---IRFRKNHIYNSFADLCMDHIFELPNTK
AY678277_20259..21209        MDPHHL-IDLETICVLVDKSGKCLLVNEFY---IRFRKNHIYNSFTDLCMDHIFELPNTK
AY678275_20259..21209        MDPHHL-IDLETICVLVDKSGKCLLVNEFY---IRFRKNHIYNSFTDLCMDHIFELPNTK
M35027_20743..21693          MDPHHL-IDLETICVLVDKSGKCLLVNEFY---IRFRKNHIYNSFADLCMDHIFELPNTK
AY484669_22300..23250        MDPHHL-IDLETICVLVDKSGKCLLVNEFY---IRFRKNHIYNSFADLCMDHIFELPNTK
AY678276_21142..20195        MDPHHL-IDLETICVLVDKSGKCLLVNEFY---IRFRKNHIYNSFADLCMDHIFELPNTK
D00295_416..1672             IERMTE-DKEYSLGMISDRSGRCIKSHHNGSI-VRYRKEE-YGSFDALC---IYNMNEVD
AF198100_5931..7187          IERMTE-DKEYSLGMISDRSGRCIKSHHNGSI-VRYRKEE-YGSFDALC---IYNMNEVD
AF198100_281353..282609      IERMTE-DKEYSLGMISDRSGRCIKSHHNGSI-VRYRKEE-YGSFDALC---IYNMNEVD
AJ581527_6568..7824          IERMTE-DKEYSLGMISDRSGRCIKSHHNGSI-VRYRKEE-YGSFDALC---IYNMNEVD
AJ581527_258322..259578      IERMTE-DKEYSLGMISDRSGRCIKSHHNGSI-VRYRKEE-YGSFDALC---IYNMNEVD
AY318871_243477..244547      VQRYSE-HDSYRAGLILDRSGRCVNVHIDEEIPDGDRLDRIYESFEIFCYLMSMDLDEIK
AY386371_804..1808           VNSPF--AEVERFGVISDRSGKCLLVNRHQ---KLVKKAIVEKTFADMCAEIAFEG----
AY386371_132914..133918      VNSPF--AEVERFGVISDRSGKCLLVNRHQ---KLVKKAIVEKTFADMCAEIAFEG----
AJ293568_755..1756           VNSPF--AEVESFGVITDRSGRCLLVNRYQ---KLVKKVMVEKTFVDMCTEISFDG----
AJ293568_142820..143821      VNSPF--AEVESFGVITDRSGRCLLVNRYQ---KLVKKVMVEKTFVDMCTEISFDG----
AY689436_6429..5365          INNHL--AEVDNFGIILDRSGKCLLVNLYS---KVIKKRIVDESFDDMCMEVAFNYQDIK
AY689437_8745..7681          INNHL--AEVDNFGIILDRSGRCLLVNLYS---KVIKKRIVDESFDDMCMEVAFNYQDIK
AY077835_4472..3408          VNNYS--TEVDTFGLILNRSGKCVLVNKYD---DIITEKLIFENFDDMCMEIPFSYNDII
AY077836_4533..3469          VNNYS--TEVDTFGLILNRSGKCVLVNKYD---DIITEKLIFENFDDMCMEIPFSYNDII
AY077832_4545..3481          VNNYS--TEVDTFGLILNRSGKCVLVNKYD---NIITEKLIFENFDDMCMEISFSYNDII
AY077833_4674..3610          VNNYS--TEVDTFGLILNRSGKCVLVNKYD---NIITEKLIFENFDDMCMEISFSYNDII
AY077834_4452..3388          VNNYS--TEVDTFGLILNRSGKCVLVNKYD---NIITEKLIFENFDDMCMEISFSYNDII
AF409137_3690..4757          VNNYS--TEVDTFGLILNRSGKCVLVNKYD---DIITEKLIFENFDDMCMEISFSYNDII
AF325528_3686..4753          VNNYS--TEVDTFGLILNRSGKCVLVNKYD---DIITEKLIFENFDDMCMEISFSYNDII
AF409138_3566..4633          VNNYS--TEVDTFGLILNRSGKCVLVNKYD---DIITEKLIFENFDDMCMEISFSYNDII
                                                                                         

AY318871_29878..31161        ----WIVDEDGKNSFQEITWSKLDIDNKDDDFLPIYSEFNKILCKLCCKNNIRNIKLRCL
AY318871_45362..46603        INLKYPGN---------IFWSN----SNNDLFLPNDKELFKILVEAP--------K-KEN
AF198100_21022..22302        --VAYLEKNTIND----IAWSSID-SNENDNYLPNDKELFDKLMKISSKEHAKCYE----
AJ581527_21665..22945        --VAYLEKNTIND----IAWSSID-SNENDNYLPNDKELFDKLMKISSKEHAKCYE----
AF438165_13229..13567        ------------------------------------------------------------
AY009089_11545..11883        ------------------------------------------------------------
DQ011157_10654..10857        -------------------------------------------CRMC-------------
DQ011153_10654..10857        -------------------------------------------CRMC-------------
DQ011156_11176..11379        -------------------------------------------CRMC-------------
AF438165_12807..13085        E-LFSLTNDDNRN----ITWDTDKLDDDTDIWTPVTEDDYKFLSRLV--LYAKSQS-DTV
AY009089_11123..11401        E-LFSLTNDDNRN----ITWDTDKLDDDTDIWTPVTEDDYKFLSRLV--LYAKSQS-DTV
AF482758_24313..25308        E-LFSLTNNDNRN----IAWDTDKLDDDTDIWTPVTEDDYNFLSRLV--LYAKSQS-DTV
DQ011155_8829..9080          ------------------------------------------------------------
AF380138_8830..9081          ------------------------------------------------------------
DQ011154_8924..9175          ------------------------------------------------------------
U01161_1..246                ------------------------------------------------------------
X69198_2394..3386            E-LFSLTNDDNRN----IAWDTDKLDDDTDIWTPVTEDDYKFLSRLV--LYAKSQS-DTV
Y16780_2426..3418            E-LFSLTNDDNRN----IAWDTDKLDDDTDIWTPVTEDDYKFLSRLV--LYAKSQS-DTV
U18340_2650..3642            E-LFSLTNDDNRN----IAWDTDKLDDDTDIWTPVTEDDYKFLSRLV--LYAKSQS-DTV
U18337_2439..3431            E-LFSLTNDDNRN----IAWDTDKLDDDTDIWTPVTEDDYKFLSRLV--LYAKSQS-DTV
U18338_2426..3418            E-LFSLTNDDNRN----IAWDTDKLDDDTDIWTPVTEDDYKFLSRLV--LYAKSQS-DTV
L22579_3091..4083            E-LFSLTNDDNRN----IAWDTDKLDDDTDIWTPVTEDDYKFLSRLV--LYAKSQS-DTV
AF012825_18154..19149        E-LFSLTNDDNRN----IAWDTDKLDDDTDIWTPVTEDDYKFLSRLV--LYAKSQS-DTV
DQ377945_13542..14537        E-LFSLTNDDNRN----IAWDTDKLDDDTDIWTPVTENDYKFLSRLV--LYAKSQS-DTV
DQ377945_189678..190673      E-LFSLTNDDNRN----IAWDTDKLDDDTDIWTPVTENDYKFLSRLV--LYAKSQS-DTV
AY313848_10956..11951        E-LFSLTNDDNRN----IAWDTDKLDDDTDIWTPVTENDYKFLSRLV--LYAKSQS-DTV
AY678277_10525..11520        E-LFSLTNDDNRN----IAWDTDKLDDDTDIWTPVTENDYKFLSRLV--LYAKSQS-DTV
AY678275_10525..11520        E-LFSLTNDDNRN----IAWDTDKLDDDTDIWTPVTENDYKFLSRLV--LYAKSQS-DTV
AF095689_7504..8499          E-LFSLTNDDNRN----IAWDTDKLDDDTDIWTPVTENDYKFLSRLV--LYAKSQS-DTV
AF095689_182266..183261      E-LFSLTNDDNRN----IAWDTDKLDDDTDIWTPVTENDYKFLSRLV--LYAKSQS-DTV
AY243312_7910..8905          E-LFSLTNDDNRN----IAWDTDKLDDDTDIWTPVTEDDYKFLSRLV--LYAKSQS-DTV
AY243312_185807..186802      E-LFSLTNDDNRN----IAWDTDKLDDDTDIWTPVTEDDYKFLSRLV--LYAKSQS-DTV
AY678276_11489..10497        E-LFSLTNDDNRN----IAWDTDKLDDDTDIWTPVTEDDYKFLSRLV--LYAKSQS-DTV
AY603355_4988..5968          E-LFSLTNDDNRN----IAWD-----DDTDIWTPVTEDDYKFLSRLV--LYAKSQS-DTV
U94848_10778..11758          E-LFSLTNDDNRN----IAWD-----DDTDIWTPVTEDDYKFLSRLV--LYAKSQS-DTV
X94355_23924..24919          E-LFSLTNDDNRN----IAWDTDKLDDDTDIWTPVTEDDYKFLSRLV--LYAKSQS-DTV
AY313847_10969..11964        E-LFSLTNDDNRN----IAWDTDKLDDDTDIWTPVTEDDYKFLSRLV--LYAKSQS-DTV
AY313847_187110..188105      E-LFSLTNDDNRN----IAWDTDKLDDDTDIWTPVTEDDYKFLSRLV--LYAKSQS-DTV
M35027_14759..15754          E-LFSLTNDDNRN----IAWDTDKLDDDTDIWTPVTEDDYKFLSRLV--LYAKSQS-DTV
AY484669_12511..13506        E-LFSLTNDDNRN----IAWDTDKLDDDTDIWTPVTEDDYKFLSRLV--LYAKSQS-DTV
AY313847_21368..21547        ------------------------------------------------------------
AY313848_21397..21576        ------------------------------------------------------------
AF380138_17931..18878        E-LFTLYNDDGRN----IAWDNDKLES-NNTWIPKTDDEYKFLSKLM--NIAKF-N-NTK
AY743598_12431..13378        E-LFTLYNDDGRN----IAWDNDKLES-NNTWIPKTDDEYKFLSKLM--NIAKF-N-NTK
DQ011155_18055..19002        E-LFTLYNDDGRN----IAWDNDKLES-NNTWIPKTDDEYKFLSKLM--NIAKF-N-NTK
DQ011154_18074..19021        E-LFTLYNDDGRN----IAWDNDKLES-NNTWIPKTDDEYKFLSKLM--NIAKF-N-NTK
DQ011157_19759..20709        E-LFTLCNDDGRN----IAWDNDKLESGNNTWIPKTDDEYKFLSKLM--NIAKF-N-NTK
DQ011153_19759..20709        E-LFTLCNDDGRN----IAWDNDKLESGNNTWIPKTDDEYKFLSKLM--NIAKF-N-NTK
AY753185_19802..20752        E-LFTLCNDDGRN----IAWDNDKLESGNNTWIPKTDDEYKFLSKLM--NIAKF-N-NTK
AY603973_19559..20509        E-LFTLCNDDGRN----IAWDNDKLESGNNTWIPKTDDEYKFLSKLM--NIAKF-N-NTK
DQ011156_20250..21200        E-LFTLCNDDGRN----IAWDNDKLESGNNTWIPKTDDEYKFLSKLM--NIAKF-N-NTK
AY741551_19426..20376        E-LFTLCNDDGRN----IAWDNDKLESGNNTWIPKTDDEYKFLSKLM--NIAKF-N-NTK
L22579_11282..12232          E-LFTLRNDDGRN----IAWDNDKLESGNNTWIPKTDDEYKFLSKLM--NIAKF-N-NTK
Y16780_11437..12387          E-LFTLRNDDGRN----IAWDNDKLESGNNTWIPKTDDEYKFLSKLM--NIAKF-N-NTK
U18338_11437..12387          E-LFTLRNDDGRN----IAWDNDKLESGNNTWIPKTDDEYKFLSKLM--NIAKF-N-NTK
X69198_10585..11535          E-LFTLRNDDGRN----IAWDNDKLESGNNTWIPKTDDEYKFLSKLM--NIAKF-N-NTK
U18340_10844..11794          E-LFTLRNDDGRN----IAWDNDKLESGNNTWIPKTDDEYKFLSKLM--NIAKF-N-NTK
U18337_10633..11583          E-LFTLRNDDGRN----IAWDNDKLESGNNTWIPKTDDEYKFLSKLM--NIAKF-N-NTK
AF438165_20460..21407        E-LFTLCNDDGRN----IAWDNDKLESGNNTWIPKTDDEYKFLSKLM--NIAKF-N-NTK
AY009089_18772..19719        E-LFTLCNDDGRN----IAWDNDKLESGNNTWIPKTDDEYKFLSKLM--NIAKF-N-NTK
AF482758_34105..35055        E-LFTLRNDDGRN----IAWDNDKLESGNNTWIPKTDEEYKFLSKLM--NIAKF-N-NTK
M22812_8524..9471            E-LFTLRNDDGRN----IAWDNDKLESGNNTWIPKTDDEYKFLSKLM--NIAKF-N-NTK
AF095689_17385..18152        E-LFTLRNDDGRN----IAWDNGK-------W----------------------------
AY313847_20789..21199        E-LFTLRNDDGRN----IAWDNGK-------W----------------------------
AY313848_20818..21228        E-LFTLRNDDGRN----IAWDNGK-------W----------------------------
AY313847_20614..20802        ------------------------MESGNNTWIPKTDDEYKFLSKLM--NIAKFN--NTK
AY313848_20643..20831        ------------------------MESGNNTWIPKTDDEYKFLSKLM--NIAKFN--NTK
X94355_33774..34721          E-LFTLRNDDGRN----IAWDNDKLESGNNTWIPKTDDEYKFLSKLM--NIAKF-N-NTK
AY243312_17660..18610        E-LFTLRNDDGRN----IAWDNDKLESGNNTWIPKTDDEYKFLSKLM--NIAKF-N-NTK
AY678277_20259..21209        E-LFTLRNDDGRN----IAWDNDKLESGNNTWIPKTDDEYKFLSKLM--NIAKF-N-NTK
AY678275_20259..21209        E-LFTLRNDDGRN----IAWDNDKLESGNNTWIPKTDDEYKFLSKLM--NIAKF-N-NTK
M35027_20743..21693          E-LFTLRNDDGRN----IAWDNDKLESGNNTWIPKTDDEYKFLSKLM--NIAKF-N-NTK
AY484669_22300..23250        E-LFTLRNDDGRN----IAWDNDKLESGNNTWIPKTDDEYKFLSKLM--NIAKF-N-NTK
AY678276_21142..20195        E-LFTLRNDDGRN----IAWDNDKLESGNNTWIPKTDDEYKFLSKLM--NIAKF-N-NTK
D00295_416..1672             E----IWTGDKKH----IIWSTIDKKTGTS-FIPIDPVLYEKLKAIS--------S-KEH
AF198100_5931..7187          E----IWTGDKKH----IIWSTIDKKTGTS-FIPIDPVLYEKLKAIS--------S-KEH
AF198100_281353..282609      E----IWTGDKKH----IIWSTIDKKTGTS-FIPIDPVLYEKLKAIS--------S-KEH
AJ581527_6568..7824          E----IWTGDKKH----IIWSTIDKKTGTS-FIPIDPVLYEKLKAIS--------S-KEH
AJ581527_258322..259578      E----IWTGDKKH----IIWSTIDKKTGTS-FIPIDPVLYEKLKAIS--------S-KEH
AY318871_243477..244547      I-------NNGKN----IAWSSLD---DHHHFLPKDINLYKKLIPIA--------S-EEH
AY386371_804..1808           --FYDLVNVDGKD----VAWKELG-AVEEDIWVPSSEDDYSFLKELV--DHVSCNL-KTK
AY386371_132914..133918      --FYDLVNVDGKD----VAWKELG-AVEEDIWVPSSEDDYSFLKELV--DHVSCNL-KTK
AJ293568_755..1756           --FYNLSNVEGKD----MAWKELK-AVKEDLWVPSSEEDYKFLRELV--DYVSSNL-KTK
AJ293568_142820..143821      --FYNLSNVEGKD----MAWKELK-AVKEDLWVPSSEEDYKFLRELV--DYVSSNL-KTK
AY689436_6429..5365          EYFYYLKNEDNKN----IAWNTLS-KVNKDMWYPMNNNDYTFLEEIV--KNVTDKIINEN
AY689437_8745..7681          EYFYYLRNEDNKN----IAWNTLS-KVNKEMWYPINNNDYTFLEEIV--KNVTDKMINEN
AY077835_4472..3408          --FDYLKNEDGKN----IAWKALNL-SCDEMWYPKSKNDFDFLKDLV--KYVNNNL-KDK
AY077836_4533..3469          --FDYLKNEDGKN----IAWKALNL-SCDEMWYPKSKNDFDFLKDLV--KYVNNNL-KDK
AY077832_4545..3481          --FDYLKNEDGKN----IAWKALS-SSCDEIWYPKSKNDFDFLKDLV--KYVNNNL-KDK
AY077833_4674..3610          --FDYLKNEDGKN----IAWKALS-SSCDEIWYPKSKNDFDFLKDLV--KYVNNNL-KDK
AY077834_4452..3388          --FDYLKNEDGKN----IAWKALS-SSCDEIWYPKSKNDFDFLKDLV--KYVNNNL-KDK
AF409137_3690..4757          --FDYLKNEDGKN----IAWKALN-SSCDEIWYPKSKNDFDFLKDLV--KYVNNNL-KDK
AF325528_3686..4753          --FDYLKNEDGKN----IAWKALN-SSCDEIWYPKSKNDFDFLKDLV--KYVNNNL-KDK
AF409138_3566..4633          --FDYLKNEDGKN----IAWKALD-SSCDEIWYPKSKNDFDFLKDLV--KYVNNNL-KDK
                                                                                         

AY318871_29878..31161        FNYSDDDDDDDDDEGDDDEDIYCFISRYYFDLPTKLELVDNII--RVLKEYECLMPNWSD
AY318871_45362..46603        SKIYKVELVKEEC----IFHAYCVIGKYYFNLPDSKTIIDYILNNSIDNPNIINWKDLSD
AF198100_21022..22302        IEYIDESNEDAEP-----YYAYCMVSKYYFKLPDKESIINYII--KQGDSLEAISTDWKE
AJ581527_21665..22945        IEYIDESNEDAEP-----YYAYCMVSKYYFKLPDKESIINYII--KQGDSLEAISTDWKE
AF438165_13229..13567        ------------------------------------------------------------
AY009089_11545..11883        ------------------------------------------------------------
DQ011157_10654..10857        ------------------------------------------------------------
DQ011153_10654..10857        ------------------------------------------------------------
DQ011156_11176..11379        ------------------------------------------------------------
AF438165_12807..13085        FDYYVLTGDTEQP----TVFI-FKVTRFYFNMLK--------------------------
AY009089_11123..11401        FDYYVLTGDTEQP----TVFI-FKVTRFYFNMLK--------------------------
AF482758_24313..25308        FDYYVLTGDTEPL----TVFN-FKVTRFYFNMLK--------------------------
DQ011155_8829..9080          ------------------------------------------------------------
AF380138_8830..9081          ------------------------------------------------------------
DQ011154_8924..9175          ------------------------------------------------------------
U01161_1..246                ------------------------------------------------------------
X69198_2394..3386            FDHYVLTGDTEPP----TVFI-FKVTRFYFNILK--------------------------
Y16780_2426..3418            FDYYVLTGDTEPP----TVFI-FKVTRFYFNILK--------------------------
U18340_2650..3642            FDYYVLTGDTEPP----TVFI-FKVTRFYFNILK--------------------------
U18337_2439..3431            FDYYVLTGDTEPP----TVFI-FKVTRFYFNILK--------------------------
U18338_2426..3418            FDYYVLTGDTEPP----TVFI-FKVTRFYFNILK--------------------------
L22579_3091..4083            FDYYVLTGDTEPP----TVFI-FKVTRFYFNILK--------------------------
AF012825_18154..19149        FDYYVLTGDTEPP----TVFN-FKVTRFYFNMLK--------------------------
DQ377945_13542..14537        FDYYVLTGDTEPP----TVFI-FKVTRFYFNMPK--------------------------
DQ377945_189678..190673      FDYYVLTGDTEPP----TVFI-FKVTRFYFNMPK--------------------------
AY313848_10956..11951        FDYYVLTGDTEPP----TVFI-FKVTRFYFNMPK--------------------------
AY678277_10525..11520        FDYYVLTGDTEPP----TVFI-FKVTRFYFNMLK--------------------------
AY678275_10525..11520        FDYYVLTGDTEPP----TVFI-FKVTRFYFNMLK--------------------------
AF095689_7504..8499          FDYYVLTGDTEPP----TVFI-FKVTRFYFNMPK--------------------------
AF095689_182266..183261      FDYYVLTGDTEPP----TVFI-FKVTRFYFNMPK--------------------------
AY243312_7910..8905          FDYYVLTGDTEPP----TVFI-FKVTRFYFNMPK--------------------------
AY243312_185807..186802      FDYYVLTGDTEPP----TVFI-FKVTRFYFNMPK--------------------------
AY678276_11489..10497        FDYYVLTGDTEPP----TVFI-FKVTRFYFNMPK--------------------------
AY603355_4988..5968          FDYYVLTGDTEPP----TVFI-FKVTRFYFNMPK--------------------------
U94848_10778..11758          FDYYVLTGDTEPP----TVFI-FKVTRFYFNMPK--------------------------
X94355_23924..24919          FDYYVLTGDTEPP----TVFN-FKVTRFYFNMLK--------------------------
AY313847_10969..11964        FDYYVLTGDTEPP----TVFI-FKVTRFYFNMLK--------------------------
AY313847_187110..188105      FDYYVLTGDTEPP----TVFI-FKVTRFYFNMLK--------------------------
M35027_14759..15754          FDYYVLTGDTEPP----TVFI-FKVTRFYFNMLK--------------------------
AY484669_12511..13506        FDYYVLTGDTEPP----TVFI-FKVTRFYFNMLK--------------------------
AY313847_21368..21547        --------------------------RYYTNSLKMYEI----------------------
AY313848_21397..21576        --------------------------RYYTNSLKMYEI----------------------
AF380138_17931..18878        FDYYVLVGDTDPC----TVFT-FKVTKYYININYE-------------------------
AY743598_12431..13378        FDYYVLVGDTDPC----TVFT-FKVTKYYININYE-------------------------
DQ011155_18055..19002        FDYYVLVGDTDPC----TVFT-FKVTKYYININYE-------------------------
DQ011154_18074..19021        FDYYVLVGDTDPC----TVFT-FKVTKYYININYE-------------------------
DQ011157_19759..20709        FDYYVLVGDTDPC----TVFT-FKVTKYYININYE-------------------------
DQ011153_19759..20709        FDYYVLVGDTDPC----TVFT-FKVTKYYININYE-------------------------
AY753185_19802..20752        FDYYVLVGDTDPC----TVFT-FKVTKYYININYE-------------------------
AY603973_19559..20509        FDYYVLVGDTDPC----TVFT-FKVTKYYININYE-------------------------
DQ011156_20250..21200        FDYYVLVGDTDPC----TVFT-FKVTKYYININYE-------------------------
AY741551_19426..20376        FDYYVLVGDTDPC----TVFT-FKVTKYYININYE-------------------------
L22579_11282..12232          FDYYMLVGDTDPC----TVFT-FKVTKYYINLNYE-------------------------
Y16780_11437..12387          FDYYMLVGDTDPC----TVFT-FKVTKYYINLNYE-------------------------
U18338_11437..12387          FDYYMLVGDTDPC----TVFT-FKVTKYYINLNYE-------------------------
X69198_10585..11535          FDYYMLVGDTDPC----TVFT-FKVTKYYINLNYE-------------------------
U18340_10844..11794          FDYYMLVGDTDPC----TVFT-FKVTKYYINLNYE-------------------------
U18337_10633..11583          FDYYMLVGDTDPC----TVFT-FKVTKYYINLNYE-------------------------
AF438165_20460..21407        FDYYMLVGDTDPC----TVFT-FKVTKYYINFNY--------------------------
AY009089_18772..19719        FDYYMLVGDTDPC----TVFT-FKVTKYYINFNY--------------------------
AF482758_34105..35055        FDYYVLVGDTDPC----TVFT-FKVTKYYINLNYE-------------------------
M22812_8524..9471            FDYYVLVGDTDPC----TVFT-FKVTKYYINLNYE-------------------------
AF095689_17385..18152        ------------------------------------------------------------
AY313847_20789..21199        ------------------------------------------------------------
AY313848_20818..21228        ------------------------------------------------------------
AY313847_20614..20802        FDYYVLVGDTDPC----TVFT-FKVTKYYINLNYE-------------------------
AY313848_20643..20831        FDYYVLVGDTDPC----TVFT-FKVTKYYINLNYE-------------------------
X94355_33774..34721          FDYYVLVGDTDPC----TVFT-FKVTKYYINLNYE-------------------------
AY243312_17660..18610        FDYYVLVGDTDPC----TVFT-FKVTKYYINLNYE-------------------------
AY678277_20259..21209        FDYYVLVGDTDPC----TVFT-FKVTKYYINLNYE-------------------------
AY678275_20259..21209        FDYYVLVGDTDPC----TVFT-FKVTKYYINLNYE-------------------------
M35027_20743..21693          FDYYVLVGDTDPC----TVFT-FKVTKYYINLNYE-------------------------
AY484669_22300..23250        FDYYVLVGDTDPC----TVFT-FKVTKYYINLNYE-------------------------
AY678276_21142..20195        FDYYVLVGDTDPC----TVFT-FKVTKYYINLNYE-------------------------
D00295_416..1672             KEYKDLRGFCNSR----TEYICCSVSKYYFDLPTKTDLIHEVINSIDYDTKSVGTPDWYT
AF198100_5931..7187          KEYKDLRGFCNSR----TEYICCSVSKYYFDLPTKTDLIHEVINSIDYDTKSVGTPDWYT
AF198100_281353..282609      KEYKDLRGFCNSR----TEYICCSVSKYYFDLPTKTDLIHEVINSIDYDTKSVGTPDWYT
AJ581527_6568..7824          KEYKDLRGFCNSR----TEYICCSVSKYYFDLPTKTDLIHEVINSIDYDTKSVGTPDWYT
AJ581527_258322..259578      KEYKDLRGFCNSR----TEYICCSVSKYYFDLPTKTDLIHEVINSIDYDTKSVGTPDWYT
AY318871_243477..244547      SARVEMVGHCNDD----DEYISCSVSRYYFNLPDR-------------------------
AY386371_804..1808           VGYYVLS-TCDDE----TLYVSFNVIRCYFSMR---------------------------
AY386371_132914..133918      VGYYVLS-TCDDE----TLYVSFNVIRCYFSMR---------------------------
AJ293568_755..1756           VDYYVLSTCDDDE----TQYVSLNVIRCYFSI----------------------------
AJ293568_142820..143821      VDYYVLSTCDDDE----TQYVSLNVIRCYFSI----------------------------
AY689436_6429..5365          IDYYVLSGDCNSE----IHYINFKIIKCYFSI----------------------------
AY689437_8745..7681          IDYYVLSGDCNSE----IHYINFKIIKCYFSI----------------------------
AY077835_4472..3408          INYYVLTGNCNSE----IHYINFNVVRCYFSI----------------------------
AY077836_4533..3469          INYYVLTGNCNSE----IHYINFNVVRCYFSI----------------------------
AY077832_4545..3481          ISYYVLTGNCNSE----IHYINFNVVRCYFSI----------------------------
AY077833_4674..3610          ISYYVLTGNCNSE----IHYINFNVVRCYFSI----------------------------
AY077834_4452..3388          ISYYVLTGNCNSE----IHYINFNVVRCYFSI----------------------------
AF409137_3690..4757          INYYVLTGNCNSE----IHYINFNVVRCYFSI----------------------------
AF325528_3686..4753          INYYVLTGNCNSE----IHYINFNVVRCYFSI----------------------------
AF409138_3566..4633          INYYVLTGNCNSE----IHYINFNVVRCYFSI----------------------------
                                                                                         

AY318871_29878..31161        IPIELKREILGKLSYLELSELLIKSKYFSESKVCNIRRLLSNLYEKYSYLQNCIIL
AY318871_45362..46603        LHKRYILSWMPYHELFDLATYSKDDDVSDNSDTEEASSDDEAEYRVN---------
AF198100_21022..22302        LEDSKKRDLLSSYERDQLFKIVLSKQEYDLQSDESDSDITIDND------------
AJ581527_21665..22945        LEDSKKRDLLSSYERDQLFKIVLSKQEYDLQSDESDSDITIDND------------
AF438165_13229..13567        --------------------------------------------------------
AY009089_11545..11883        --------------------------------------------------------
DQ011157_10654..10857        --------------------------------------------------------
DQ011153_10654..10857        --------------------------------------------------------
DQ011156_11176..11379        --------------------------------------------------------
AF438165_12807..13085        --------------------------------------------------------
AY009089_11123..11401        --------------------------------------------------------
AF482758_24313..25308        --------------------------------------------------------
DQ011155_8829..9080          --------------------------------------------------------
AF380138_8830..9081          --------------------------------------------------------
DQ011154_8924..9175          --------------------------------------------------------
U01161_1..246                --------------------------------------------------------
X69198_2394..3386            --------------------------------------------------------
Y16780_2426..3418            --------------------------------------------------------
U18340_2650..3642            --------------------------------------------------------
U18337_2439..3431            --------------------------------------------------------
U18338_2426..3418            --------------------------------------------------------
L22579_3091..4083            --------------------------------------------------------
AF012825_18154..19149        --------------------------------------------------------
DQ377945_13542..14537        --------------------------------------------------------
DQ377945_189678..190673      --------------------------------------------------------
AY313848_10956..11951        --------------------------------------------------------
AY678277_10525..11520        --------------------------------------------------------
AY678275_10525..11520        --------------------------------------------------------
AF095689_7504..8499          --------------------------------------------------------
AF095689_182266..183261      --------------------------------------------------------
AY243312_7910..8905          --------------------------------------------------------
AY243312_185807..186802      --------------------------------------------------------
AY678276_11489..10497        --------------------------------------------------------
AY603355_4988..5968          --------------------------------------------------------
U94848_10778..11758          --------------------------------------------------------
X94355_23924..24919          --------------------------------------------------------
AY313847_10969..11964        --------------------------------------------------------
AY313847_187110..188105      --------------------------------------------------------
M35027_14759..15754          --------------------------------------------------------
AY484669_12511..13506        --------------------------------------------------------
AY313847_21368..21547        --------------------------------------------------------
AY313848_21397..21576        --------------------------------------------------------
AF380138_17931..18878        --------------------------------------------------------
AY743598_12431..13378        --------------------------------------------------------
DQ011155_18055..19002        --------------------------------------------------------
DQ011154_18074..19021        --------------------------------------------------------
DQ011157_19759..20709        --------------------------------------------------------
DQ011153_19759..20709        --------------------------------------------------------
AY753185_19802..20752        --------------------------------------------------------
AY603973_19559..20509        --------------------------------------------------------
DQ011156_20250..21200        --------------------------------------------------------
AY741551_19426..20376        --------------------------------------------------------
L22579_11282..12232          --------------------------------------------------------
Y16780_11437..12387          --------------------------------------------------------
U18338_11437..12387          --------------------------------------------------------
X69198_10585..11535          --------------------------------------------------------
U18340_10844..11794          --------------------------------------------------------
U18337_10633..11583          --------------------------------------------------------
AF438165_20460..21407        --------------------------------------------------------
AY009089_18772..19719        --------------------------------------------------------
AF482758_34105..35055        --------------------------------------------------------
M22812_8524..9471            --------------------------------------------------------
AF095689_17385..18152        --------------------------------------------------------
AY313847_20789..21199        --------------------------------------------------------
AY313848_20818..21228        --------------------------------------------------------
AY313847_20614..20802        --------------------------------------------------------
AY313848_20643..20831        --------------------------------------------------------
X94355_33774..34721          --------------------------------------------------------
AY243312_17660..18610        --------------------------------------------------------
AY678277_20259..21209        --------------------------------------------------------
AY678275_20259..21209        --------------------------------------------------------
M35027_20743..21693          --------------------------------------------------------
AY484669_22300..23250        --------------------------------------------------------
AY678276_21142..20195        --------------------------------------------------------
D00295_416..1672             LPIQVKQTILGNMSYEELFNIVRGNIALEEDNEYGCD-------------------
AF198100_5931..7187          LPIEVKQTILGNMSYEELFNIVRGNIALEEDNEYGCD-------------------
AF198100_281353..282609      LPIEVKQTILGNMSYEELFNIVRGNIALEEDNEYGCD-------------------
AJ581527_6568..7824          LPIEVKQTILGNMSYEELFNIVRGNIALEEDNEYGCD-------------------
AJ581527_258322..259578      LPIEVKQTILGNMSYEELFNIVRGNIALEEDNEYGCD-------------------
AY318871_243477..244547      --------------------------------------------------------
AY386371_804..1808           --------------------------------------------------------
AY386371_132914..133918      --------------------------------------------------------
AJ293568_755..1756           --------------------------------------------------------
AJ293568_142820..143821      --------------------------------------------------------
AY689436_6429..5365          --------------------------------------------------------
AY689437_8745..7681          --------------------------------------------------------
AY077835_4472..3408          --------------------------------------------------------
AY077836_4533..3469          --------------------------------------------------------
AY077832_4545..3481          --------------------------------------------------------
AY077833_4674..3610          --------------------------------------------------------
AY077834_4452..3388          --------------------------------------------------------
AF409137_3690..4757          --------------------------------------------------------
AF325528_3686..4753          --------------------------------------------------------
AF409138_3566..4633          --------------------------------------------------------
                                                                                     
