# Supplementary material for: Identification of multiple independent horizontal gene transfers into poxviruses using a comparative genomics approach
Source: BMC Evol Biol. 2008 Feb 27;8:67. doi: 10.1186/1471-2148-8-67 (PMC2268676; doi:10.1186/1471-2148-8-67)
Supplement: Additional file 8 — Multiple sequence alignments for all poxvirus families. [file 1471-2148-8-67-S8.gz › Network/Servers/gen153069.gen.tcd.ie/Users/kirsten/poxvirus/aln/190.aln]

CLUSTAL W (1.81) multiple sequence alignment

DQ356948_152118..152381      MVSILVKSLLTCETLKTRFRKMIRNVKYFSMLGMLFLTLIEMWLRARMIEIFLSPDSRML
M35027_120025..120411        ----------------MALMAITKNVKYFSMLGIWFFTLIDIWFLAKMIDIFLSEDSKIL
AY678277_119518..119904      ----------------MALMAITKNVKYFSMLGIWFFTLIDIWFLAKMIDIFLSEDSKIL
AY678275_119518..119904      ----------------MALMAITKNVKYFSMLGIWFFTLIDIWFLAKMIDIFLSEDSKIL
AY678276_119403..119786      ----------------MALMAITKNVKYFSMLGIWFFTLIDIWFLAKMIDIFLSEDSKIL
AY009089_117938..118324      ----------------MALMEITKNVKYFSMLGIWFFTLIDIWFLAKMIDIFLSEDSKIL
AY689436_101138..101449      ----------------------------------------------------------ML
AY689437_104186..104497      ----------------------------------------------------------ML
AY077835_92056..92418        -----------------------------------------MWFFAKIIDILLSDESSML
AY077836_92119..92481        -----------------------------------------MWFFAKIIDILLSDESSML
AY077832_92198..92560        -----------------------------------------MWFFAKIIDILLSDERSML
AY077833_92298..92660        -----------------------------------------MWFFAKIIDILLSDERSML
AY077834_92101..92463        -----------------------------------------MWFFAKIIDILLSDERSML
                                                                                       :*

DQ356948_152118..152381      LVAVSTKTKLVSMSSLSFEVIGEVSEIL--------------------------------
M35027_120025..120411        LVAVSIKMKLVSISNFILELIGVAKCTLYVISPLMRSICVSISDTRSVNSFTLLIITVSP
AY678277_119518..119904      LVAVSIKMKLVSISNFILELIGVAKCTLYVISPLMRSICVSISDTRSVNSFTLLIITVSP
AY678275_119518..119904      LVAVSIKMKLVSISNFILELIGVAKCTLYVISPLMRSICVSISDTRSVNSFTLLIITVSP
AY678276_119403..119786      LVAVSIKMKLVSISNFILELIGVAKCTLYVISPLMRSICVSISDTRSVNSFTLLIITVSP
AY009089_117938..118324      LVAVSIKMKLVSISNFILELIGVAKCTLYVISPLMRSICVSISDTRSVNSFTLLIITVLP
AY689436_101138..101449      FVAVSTKIKLVSISNFILDVIGVDKNILYVTSPLIRSICTSISDNKLVNNLTSLIIIVSP
AY689437_104186..104497      FVAVSTKIKLVSISNFILDVIGVDKNILYVTSPLILSICTSISDNKLVNNLTSLIIIVSP
AY077835_92056..92418        FVAVSTNIKLVSMSSFILDVIGVDKKILYVTSLFIRSICVSISDNKLVNSLTLFIMIVSP
AY077836_92119..92481        FVAVSTNIKLVSMSSFILDVIGVDKKILYVTSLFIRSICVSISDNKLVNSLTLFIMIVSP
AY077832_92198..92560        FVAVSTNIKLVSMSSFILDVIGLDKKILYVTSHFIRSICVSISDNKLVNSLTLFIMIVSP
AY077833_92298..92660        FVAVSTNIKLVSMSSFILDVIGLDKKILYVTSHFIRSICVSISDNKLVNSLTLFIMIVSP
AY077834_92101..92463        FVAVSTNIKLVSMSSFILDVIGLDKKILYVTSHFIRSICVSISDNKLVNSLTLFIMIVSP
                             :**** : ****:*.: :::**  .  *                                

DQ356948_152118..152381      ------------------------------------------
M35027_120025..120411        SLDNANVPSKSQMERFNCSSFRIK------------------
AY678277_119518..119904      SLDNANVPSKSQMERFNCSSFRIK------------------
AY678275_119518..119904      SLDNANVPSKSQMERFNCSSFRIK------------------
AY678276_119403..119786      SLDNANVPSKSQMERFNCSSFRIK------------------
AY009089_117938..118324      SLDNANVPSKSQMERFNCSSFRIK------------------
AY689436_101138..101449      SLENAKFSSASHTDKLSFSSVIINLFPVILIKYSSDLYNIVL
AY689437_104186..104497      SLENAKFSSASHTDKLSFSSVIINLFPVILIKYSSDLYNIVL
AY077835_92056..92418        SLENANVPSVSQTDKFIFSSVKINLFPVMLIKNSSDLYNKDL
AY077836_92119..92481        SLENANVPSVSQTDKFIFSSVKINLFPVMLIKNSSDLYNKDL
AY077832_92198..92560        SLENANVPSVSQTDKFIFSSVKINLFPVMLIKNSSDLYNKDL
AY077833_92298..92660        SLENANVPSVSQTDKFIFSSVKINLFPVMLIKNSSDLYNKDL
AY077834_92101..92463        SLENANVPSVSQTDKFIFSSVKINLFPVMLIKNSSDLYNKDL
                                                                       
