# Supplementary material for: Identification of multiple independent horizontal gene transfers into poxviruses using a comparative genomics approach
Source: BMC Evol Biol. 2008 Feb 27;8:67. doi: 10.1186/1471-2148-8-67 (PMC2268676; doi:10.1186/1471-2148-8-67)
Supplement: Additional file 8 — Multiple sequence alignments for all poxvirus families. [file 1471-2148-8-67-S8.gz › Network/Servers/gen153069.gen.tcd.ie/Users/kirsten/poxvirus/aln/191.aln]

CLUSTAL W (1.81) multiple sequence alignment

AF095689_116921..117187      MIFFNPVSFRLVRNILLNFDSTVMSKSSCGNTSINIVSNLIILLSTSSYDPNSGIDVSHA
AY009089_118406..118711      MIFFNPVSFRLVRNILLNFDSTVMSKSSCGNTSINIVSNLIILLSTSSYDPNSGIDVSHA
AY678277_119986..120291      MIFFNPVSFRLVRNILLNFDSTVMSKSSCGNTSINIVSNLIILLSTSSYDPNSGIDVSHA
AY678275_119986..120291      MIFFNPVSFRLVRNILLNFDSTVMSKSSCGNTSINIVSNLIILLSTSSYDPNSGIDVSHA
AY678276_119871..120173      MIFFNPVSFRLVRNILLNFDSTVMSKSSCGNTSINIVSNLIILLSTSSYDPNSGIDVSHA
M35027_120493..120759        MIFFNPVSFRLVRNILLNFDSTVMSKSSCGNTSINIVSNLIILLSTSSYDPNSGIDVSHA
AY689436_101489..101629      -MLFRPVNFKFVLNILLNLDSTVISKSKFVNTSNSLDSNFKILLSTSS------------
AY689437_104537..104677      -MLFRPVNFKFVLNILLNLDSTVISKSKFVNTSSSLDSNFKILLSTSS------------
AY077835_92533..92715        ---------------------------MEGKTSSNLDSNFKILLSTSSWDPNSGIDVSLA
AY077836_92596..92778        ---------------------------MEGKTSSNLDSNFKILLSTSSWDPNSGIDVSLA
AY077832_92675..92857        ---------------------------MEGNTSSNLDSNFKILLSTSSWDPNSGIDVSFA
AY077833_92775..92957        ---------------------------MEGNTSSNLDSNFKILLSTSSWDPNSGIDVSFA
AY077834_92578..92760        ---------------------------MEGNTSSNLDSNFKILLSTSSWDPNSGIDVSFA
                                                           :** .: **: *******            

AF095689_116921..117187      LATQITKKSHAPEYTLYKKLSFFSSVFF-------------
AY009089_118406..118711      LATQITKKSHAPGYTLYKKLSFLSSVFFCVYTKGLKIVLST
AY678277_119986..120291      LATQITKKSHAPGYTLYKKLSFFSRVFFCVYTKGLKIVLST
AY678275_119986..120291      LATQITKKSHAPGYTLYKKLSFFSRVFFCVYTKGLKIVLST
AY678276_119871..120173      LATQITKKSHAPGYTLYKKLSFFSRVFFCVYTKGLKIVLST
M35027_120493..120759        LTTQITKKSHAPGYTLYKKLSFFSSVFF-------------
AY689436_101489..101629      -----------------------------------------
AY689437_104537..104677      -----------------------------------------
AY077835_92533..92715        LATHMTKKSHASGYILYKNPSDFINVFR-------------
AY077836_92596..92778        LATHMTKKSHASGYILYKNPSDFINVFR-------------
AY077832_92675..92857        LATHITKKSHASGYILYKNPSDFINVFR-------------
AY077833_92775..92957        LATHITKKSHASGYILYKNPSDFINVFR-------------
AY077834_92578..92760        LATHITKKSHASGYILYKNPSDFINVFR-------------
                                                                      
