# Supplementary material for: Identification of multiple independent horizontal gene transfers into poxviruses using a comparative genomics approach
Source: BMC Evol Biol. 2008 Feb 27;8:67. doi: 10.1186/1471-2148-8-67 (PMC2268676; doi:10.1186/1471-2148-8-67)
Supplement: Additional file 8 — Multiple sequence alignments for all poxvirus families. [file 1471-2148-8-67-S8.gz › Network/Servers/gen153069.gen.tcd.ie/Users/kirsten/poxvirus/aln/192.aln]

CLUSTAL W (1.81) multiple sequence alignment

AY386371_113894..114151      -METEFLSVKVTSDSGNAISVYCETKSNVSIDITTKNNSSNVVNTALKKVKKKVSSRDIK
AJ293568_120173..120421      -METEFLSVKITSNSGNTISIYCETKTTVSIDITTKKNVDN-VNTTLKKVKKKELTKNEE
AF410153_117250..117489      -MDNECISIKITSQLGSTISIHCESISDICLDIVTKK------TIKPVSVVKKIVKKVSD
AY689436_128291..128536      MEEYDNIAIKITSENGSTISVCCESKSKITIDIVTKKNQS--VSTKSI-IKKKKLENTKK
AY689437_131384..131629      MEEYDNIAIKITSENGSTISVCCESKSKITIDIVTKKNQS--VSTKSI-IKKKKLENTKK
AY077832_118503..118733      MEELECMSIKITSENGSAISIYCESKSKISLDITTKKN-----NIKPI-TTKKSIKKIEK
AY077833_118479..118709      MEELECMSIKITSENGSAISIYCESKSKISLDITTKKN-----NIKPI-TTKKSIKKIEK
AY077834_118282..118512      MEELECMSIKITSENGSAISIYCESKSKISLDITTKKN-----NIKPI-TTKKSIKKIEK
AF409138_118770..119015      MEELECMSIKITSENGSTISIYCESKTKISLDITTKKN-----NIKPI-TTKKSIKKIEK
AY077835_118266..118508      MEEFECMSIKITSENGSTISIYCESKTKISLDITTKKN-----NIKPI-TTKKYIKKIEK
AY077836_118329..118571      MEEFECMSIKITSENGSTISIYCESKTKISLDITTKKN-----NIKPI-TTKKYIKKIEK
AF409137_118971..119216      MEELECMSIKITSENGSTISIYCESKTKISLDITTKKN-----NIKPI-TTKKSIKKIEK
AF325528_118962..119207      MEELECMSIKITSENGSTISIYCESKTKISLDITTKKN-----NIKPI-TTKKSIKKIEK
                               : : :::*:**: *.:**: **: : : :**.**:      .       **   .  .

AY386371_113894..114151      SKKLKPSSTDEEHDNSMEIDSDTDKE----
AJ293568_120173..120421      PKKNETSSDNEDSDNAMEIDSNKE------
AF410153_117250..117489      KPTDDLNDS--EQDTAMEVDYSLEKDNI--
AY689436_128291..128536      DDEYNYNTDTEESENAMEIDCIKNS-----
AY689437_131384..131629      DEEYNYNTDTEESENAMEIDCIKNS-----
AY077832_118503..118733      NDDDDTCTD---QENAMEIDGDHATK----
AY077833_118479..118709      NDDDDTCTD---QENAMEIDGDHATK----
AY077834_118282..118512      NDDDDTCTD---QENAMEIDGDHATK----
AF409138_118770..119015      NDDDDLCAD---QENAMEIDGEHTTDNNKL
AY077835_118266..118508      NDDDDLCTD---QENAMDIDGDHATDNNKL
AY077836_118329..118571      NDDDDLCTD---QENAMDIDGDHATDNNKL
AF409137_118971..119216      NDDDDLFTD---QENAMEIDGDHATDNNKL
AF325528_118962..119207      NDDDDLFTD---QENAMEIDGDHATDNNKL
                                 .        :.:*::*          
