# Supplementary material for: Identification of multiple independent horizontal gene transfers into poxviruses using a comparative genomics approach
Source: BMC Evol Biol. 2008 Feb 27;8:67. doi: 10.1186/1471-2148-8-67 (PMC2268676; doi:10.1186/1471-2148-8-67)
Supplement: Additional file 8 — Multiple sequence alignments for all poxvirus families. [file 1471-2148-8-67-S8.gz › Network/Servers/gen153069.gen.tcd.ie/Users/kirsten/poxvirus/aln/193.aln]

CLUSTAL W (1.81) multiple sequence alignment

AY077835_115493..116008      MGIVSVVYV-VVPFSFIVLLSYIFFEYKNVIKKMLFKKKGKNQKRTCVRLNSITYSTN--
AY077836_115556..116071      MGIVSVVYV-VVPFSFIVLLSYIFFEYKNVIKKMLFKKKGKNQKRTCVRLNSITYSTN--
AY077832_115756..116271      MGIVSVVYV-VVPFSFIVLLSYIFFEYKNFIKKMLFKKKGKNQKRTCVRLNSITYSTN--
AY077833_115732..116247      MGIVSVVYV-VVPFSFIVLLSYIFFEYKNFIKKMLFKKKGKNQKRTCVRLNSITYSTN--
AY077834_115535..116050      MGIVSVVYV-VVPFSFIVLLSYIFFEYKNFIKKMLFKKKGKNQKRTCVRLNSITYSTN--
AF409137_116147..116692      MGIVSVVYV-VVPFSFIVLLSYIFFEYKNVIKKMLFKKKGKNQKRTCVRLNSITYSTN--
AF325528_116141..116686      MGIVSVVYV-VVPFSFIVLLSYIFFEYKNVIKKMLFKKKGKNQKRTCVRLNSITYSTN--
AF409138_115977..116495      MGIVSVVYV-VVPFSFIVLLSYIFFEYKNVIKKMLFKKKGKNQKRTCVRLNSITYSTN--
AF410153_114313..114912      MSSLIFVYI-VMTLSSIILILYILFICKRDKHIFCKKNKSKNI---CIRLNSITYSTNSD
AY689436_125031..125675      MDVQQIVIICIIVLSCLILILYVISICKDTIKKFYKKKKTKPI---CIRLNSITYSTNNA
AY689437_128074..128730      MDVQQIVIICVIVLACLVLILYVVSICKDTIKKFYKKKKTKPI---CIRLNSITYSTNNA
AY386371_110872..111366      --MIVLPYI-IVSCSLMILVAYMLLINKKYCKKFFNNI--------CTKLKP-NYKNKYS
AJ293568_116549..117220      ---MIIPYI-IVSCSLIILIVYLFLINKKYCKKFL-KKKNKPV---CIELKKITNTNK--
                                  .  : ::  : ::*: *:.   *   : :  :         *  *:  . ..:  

AY077835_115493..116008      ------SIESTISESTWS-NCSNDTFVK---NEKENVEIVEIKRCDNDLIEECNNNVLEN
AY077836_115556..116071      ------SIESTISESTWS-NCSNDTFVK---NEKENVEIVEIKRCDNDLIEECNNNVLEN
AY077832_115756..116271      ------SIESTISESTWS-NCSNDTFVK---NEKENVEIVEIKRCDNELIEESNNNVLEN
AY077833_115732..116247      ------SIESTISESTWS-NCSNDTFVK---NEKENVEIVEIKRCDNELIEESNNNVLEN
AY077834_115535..116050      ------SIESTISESTWS-NCSNDTFVK---NEKENVEIVEIKRCDNELIEESNNNVLEN
AF409137_116147..116692      ------SIESTISESTWS-NCSNDTFVK---NEKENVEIVEIKRCDNELIEESNNNVLEN
AF325528_116141..116686      ------SIESTISESTWS-NCSNDTFVK---NEKENVEIVEIKRCDNELIEESNNNVLEN
AF409138_115977..116495      ------SIESTISESTWS-NCSNDTFVK---NEKENVEIVEIKRCDNELIEEGNNNVLEN
AF410153_114313..114912      EKKTTSSISSTLNSSDSSLASCGEIYENFRSSKREKSFIIKNENEDIGVEIIDDIDEFEL
AY689436_125031..125675      NNEDIKTGSQSSINSDWT-DSSGEIYANFRSSKKEKSFKITNKKDNIEVEIVDSDEEFEP
AY689437_128074..128730      NDEDIKTGSQSSINSDWT-DSSGEIYANFRSSKKEKSFKITNEKDNIEVEIVDSDDEFEP
AY386371_110872..111366      KKKKL-FIKLKSINNKNE-NNYNDVY-----DEQ----------RCDVVTDSDIDDSFDS
AJ293568_116549..117220      --------TSTLNSEDWTDMGSCEIYANFRSSKREKSFKLKDEQQNSS-STSSSDSEFDS
                                       .  ..        : :     .:.                     . :: 

AY077835_115493..116008      GCTTNTGEENLIWDD--NNVYDLPPN---------DLSCNNDCDYTLPD-----------
AY077836_115556..116071      GCTTNTGEENLIWDD--NNVYDLPPN---------DLSCNNDCDYTLPD-----------
AY077832_115756..116271      GFTTNTGEENLIWDD--NNVYDLPPN---------DLSSNNDCVYTLPD-----------
AY077833_115732..116247      GFTTNTGEENLIWDD--NNVYDLPPN---------DLSPNNDCVYTLPD-----------
AY077834_115535..116050      GFTTNTGEENLIWDD--NNVYDLPPN---------DLSPNNDCVYTLPD-----------
AF409137_116147..116692      GCTTNTGEENLIWDD--NNVYDLPPNDSVYDLPPNDLSCNNDCVYTLPD-----------
AF325528_116141..116686      GCTTNTGEENLIWDD--NNVYDLPPNDSVYDLPPNDLSCNNDCVYTLPD-----------
AF409138_115977..116495      GCTTNTGEENLIWDD--NNVYDLPPN---------DLSCNNDCVYTLPD-----------
AF410153_114313..114912      D--SINGDNNLNWD---SGIYENAQQNIVITD---DHISQDSIVYDLPP-----------
AY689436_125031..125675      D---SKDETNLNWDNDVNGVYDLPPPPDNI-----DMEEEDSSLYSLPP-----------
AY689437_128074..128730      D---SKDETNLNWDNDVNGVYDLPPPPDNIELEL-DMDEEDSSLYSLPP-----------
AY386371_110872..111366      TASIEDEFKKLNWNN-----YEY------------DFNETENI-YDLPC-----------
AJ293568_116549..117220      TINTDDESEKLNWD---NEEYKY------------DYGKSESTVYDLPQDNITEDTVYDV
                                      :* *:      *.             *    :.  * **            

AY077835_115493..116008      -DNVSNI--EEKITKSIHK------------NKSESNYY--NCC----------------
AY077836_115556..116071      -DNVSNI--EEKITKSIHK------------NKSESNYY--NCC----------------
AY077832_115756..116271      -DNVSNI--EEKITKLMNK------------NNSKSDYY--NCC----------------
AY077833_115732..116247      -DNVSNI--EEKITKLMNK------------NNSKSDYY--NCC----------------
AY077834_115535..116050      -DNVSNI--EEKITKLMNK------------NNSKSDYY--NCC----------------
AF409137_116147..116692      -DNVSNI--EEKITKLMHK------------NNSESNYY--NCC----------------
AF325528_116141..116686      -DNVSNI--EEKITKLMHK------------NNSESNYY--NCC----------------
AF409138_115977..116495      -DNVSNI--EEKITKLMHK------------NNSESNYY--NCC----------------
AF410153_114313..114912      -PSHIP---DYEL------------------ESVDLDLY--SLPPDATTNES-------D
AY689436_125031..125675      -PSVETVVCEFEDIKLEDD------------EVIYGNTM--SIIAESVKNKSYYDYHWVE
AY689437_128074..128730      -PSVETVVCEFEDIKLEDD------------EVIYGNTM--STIAESVKNKSYYDCRWVE
AY386371_110872..111366      -NSVNDTLSSEEITVYNYH------------NNVIIN----NVCEES--DDL-INMKLND
AJ293568_116549..117220      TDNVENITYDLPQDSIIYDLDGKSDVAVYDIPESEDNVYENNICLESCFDDVKYNSPLNN
                               .      .                          :    .                  

AY077835_115493..116008      -----------------
AY077836_115556..116071      -----------------
AY077832_115756..116271      -----------------
AY077833_115732..116247      -----------------
AY077834_115535..116050      -----------------
AF409137_116147..116692      -----------------
AF325528_116141..116686      -----------------
AF409138_115977..116495      -----------------
AF410153_114313..114912      NNNDYLEYSDN----FV
AY689436_125031..125675      EKNLSLESDNS----LV
AY689437_128074..128730      EKNLSLESDNS----LV
AY386371_110872..111366      ---------------NV
AJ293568_116549..117220      FNKNYYSYNTNDFVSNV
                                              
