# Supplementary material for: Identification of multiple independent horizontal gene transfers into poxviruses using a comparative genomics approach
Source: BMC Evol Biol. 2008 Feb 27;8:67. doi: 10.1186/1471-2148-8-67 (PMC2268676; doi:10.1186/1471-2148-8-67)
Supplement: Additional file 8 — Multiple sequence alignments for all poxvirus families. [file 1471-2148-8-67-S8.gz › Network/Servers/gen153069.gen.tcd.ie/Users/kirsten/poxvirus/aln/194.aln]

CLUSTAL W (1.81) multiple sequence alignment

AF482758_163762..163953      MNSFFSSLFMKLCCISTDKTGSKESDR--KNKNKIKDYMEHDYYKIVIVPGSSSTSTSSW
AF438165_148994..149176      MDSF-SSLFMKLCCISTDKTGSKKSDR----KNKIKDYMEHDYYKITIVPGSSSTSISSW
Y16780_138450..138638        MDSF-SSLFMKLCCISTDKTGSKKSDR--KNKNKIKDYMEHDYYKITIVPGSSSTSTSSW
X69198_137426..137614        MDSF-SSLFMKLCCISTDKTGSKKSDR--KNKNKIKDYMEHDYYKITIVPGSSSTSTSSW
X94355_163171..163365        MDSF-SSLFMKLCCISTDKTGSKKSDRKNKNKNKIKDYMEHDYYKITIVPGSSSTSTSSW
AY678276_149198..149383      MDSF-SSLFMKLCCISTDKTGSKKSDR--KNKNKIKDYMEHDYYKITIVPGSSSTSTSSW
AY678277_149321..149509      MDSF-SSLFMKLCCISTDKTGSKKSDK--KNKNKIKDYMEHDYYKITIVPGSSSTSTSSW
AY243312_146669..146857      MDSF-SSLFMKLCCISTDKTGSKKSDK--KNKNKIKDYMEHDYYKITIVPGSSSTSTSSW
DQ377945_152044..152232      MDSF-SSLFMKLCCISTDKTGSKKSDK--KNKNKIKDYMEHDYYKITIVPGSSSTSTSSW
AY313847_149488..149676      MDSF-SSLFMKLCCISTDKTGSKKSDK--KNKNKIKDYMEHDYYKITIVPGSSSTSTSSW
AY313848_149530..149718      MDSF-SSLFMKLCCISTDKTGSKKSDK--KNKNKIKDYMEHDYYKITIVPGSSSTSTSSW
AY678275_149322..149510      MDSF-SSLFMKLCCISTDKTGSKKSDK--KNKNKIKDYMEHDYYKITIVPGSSSTSTSSW
                             *:** ******************:**.    ***************.********* ***

AF482758_163762..163953      YYTHA
AF438165_148994..149176      YYTHA
Y16780_138450..138638        YYTHA
X69198_137426..137614        YYTHA
X94355_163171..163365        YYTHA
AY678276_149198..149383      YYTHA
AY678277_149321..149509      YYTHA
AY243312_146669..146857      YYTHA
DQ377945_152044..152232      YYTHA
AY313847_149488..149676      YYTHA
AY313848_149530..149718      YYTHA
AY678275_149322..149510      YYTHA
                             *****
