# Supplementary material for: Identification of multiple independent horizontal gene transfers into poxviruses using a comparative genomics approach
Source: BMC Evol Biol. 2008 Feb 27;8:67. doi: 10.1186/1471-2148-8-67 (PMC2268676; doi:10.1186/1471-2148-8-67)
Supplement: Additional file 8 — Multiple sequence alignments for all poxvirus families. [file 1471-2148-8-67-S8.gz › Network/Servers/gen153069.gen.tcd.ie/Users/kirsten/poxvirus/aln/195.aln]

CLUSTAL W (1.81) multiple sequence alignment

AF242294_297..3206           -MNIALKVVDETQVNDSSWNVRFGSPFDTYKFSGK-YNFVVPEYNND----FVNIESSDT
AF063866_73397..76309        -MNIALKVVEVTQVNDSTWNVRFGSPFDTYKFNGK-YNFVVPEYNND----FVNIETSDT
AY464569_448..3369           -MNIALKVVEVTQVNDSTWNVRFGSPLDTYKFNGK-YNFVVPEYNND----FVNIETSDA
AF403769_1..2967             -MNIALKVVEVTQVNDSTWNVRFGSPLDTYKFNGK-YNFVVPEYNND----FVNIETSDA
AY464570_442..3408           -MNIALKVVEVTQVNDSTWNVRFGSPLDTYKFNGK-YNFVVPEYNND----FVNIETSDA
X77052_616..3444             MDNVPMTIEEIIKINDGKYEVIFCLKDKQRIFDRKEIELLVPLSDGDDPYSAVTVESADD
AB005053_138..2966           MDNVPMTIEEIIKINDGKYEVIFGLKDKQRIFDRKEIELLVPLSDGDDPYSVVTIESADD
AF019224_90..3113            MSNIPIATKTIRKITNKKYEIKIYLKDENTCFDKV-VDMVVPLYDVCNETTGVTLESCSP
M77182_3080..6091            MSNVPLATKTIRKLSNRKYEIKIYLKDENTCFERV-VDMVVPLYDVCNETSGVTLESCSP
M75889_1179..4190            MSNVPLATKTIRKLSNRKYEIKIYLKDENTCFERV-VDMVVPLYDVCNETSGVTLESCSP
AF250284_159896..162907      MSNVPLATKTIRKLSNRKYEIKIYLKDENTCFERV-VDMVVPLYDVCNETSGVTLESCSP
U19239_275..3274             MSNIPIATKTIRKLSNKRYELKIYLKDEKMCFDKW-VDMVIPLYDLCNETSGVTVESCSP
                               *:.:      ::.:  ::: :    .   *.    ::::*  :       *.:*:.. 

AF242294_297..3206           NVVLS--DGSQTKYLTFNEEASEFTLLFTFNSTVDSDQIASYLASLVKANLAPLNGKTVV
AF063866_73397..76309        NVVIS--DGSQTKYLTFENDASEFTLVFSFNSTVDSDQISSYLTSLIKTNLAPLNGKSVV
AY464569_448..3369           NVVIS--DGSQTKYLTFESEASEFTLIFSFNSIVDSDQLSSYLTLLIKTNLAPLNGKSVV
AF403769_1..2967             NVVIT--DGSQTKYLTFENDASEFTLVFSFNSIVDKDQLTSYLTSLVKTNLAPLNGKSVV
AY464570_442..3408           NVVIS--DGSQTKYLTFESEASEFTLIFSFNSIVDSDQLSSYLTLLIKTNLAPLNGKSVV
X77052_616..3444             KTEVLELDKTHYRLILKCTLEDKLRFYFVFSHCKCLEGVWKYIGDLLLANLKICKKIIKL
AB005053_138..2966           KTEVLELDKTHYRLILKCTIEDKLRFYFIFSHCKCIEGVWKYLGDLLIANLKLCKKIIKL
AF019224_90..3113            DIEIIELDNTHVRIKIHSDGLKEMCYDLTFPVNVDEEHVWKYVSRLLLANVSHDNVKYKL
M77182_3080..6091            NIEVIELDNTHVRIKVHGDTLKEMCFELLFPCNVNEAQVWKYVSRLLLDNVSHNDVKYKL
M75889_1179..4190            NIEVIELDNTHVRIKVHGDTLKEMCFELLFPCNVNEAQVWKYVSRLLLDNVSHNDVKYKL
AF250284_159896..162907      NIEVIELDNTHVRIKVHGDTLKEMCFELLFPCNVNEAQVWKYVSRLLLDNVSHNDVKYKL
U19239_275..3274             NIEIIELDNTHISIKIHGDSIKELCFELTFPYTVDEPHVWKYISKLLLDNISHQDVKYKL
                             .  :   * ::          .::   : *        : .*:  *:  *:   .    :

AF242294_297..3206           LNTNILIDGVADNTYACHNNFWLIVHNQNNVKFLLSNSDIINHSLVVPKDTTELHVPSQR
AF063866_73397..76309        LNTNVLINGVVDNTYACTHNFWLVVHNQNNVKFLLSNSDIVNHSLVVPKDTTELHVPAQR
AY464569_448..3369           LNTNVLINGVVDNTYACTHNFWIIVHNQNNVKFLLSNSDIVNHSLVVPKDTTYLYVPSQR
AF403769_1..2967             LNTNLLINGVVDNSYACTHNFWLVVHNQNNVKFLLSNSDIVNHSLIVPKDTTHLYVPSQR
AY464570_442..3408           LNTNVLINGVVDNTYACTHNFWIIVHNQNNVKFLLSSSDIVNHSLVVPKDTTYLYVPSQR
X77052_616..3444             CNYTVNLNEKHIPLCELHPRLFIGFYDDNGYYGLITRHNIETGTLVVSKTANYIEIFPQH
AB005053_138..2966           ANYTVNLNGKHIPLCELHSRLFIGFYDDSGYYGLITRHNIETSTLVVSKNANYIELFPQH
AF019224_90..3113            ANYKLTLDNKHIKPKHIDQPLFIYFVDDLGHYGLITKENIYNNNLQVNEDASFITVFPQY
M77182_3080..6091            ANFRLTLNGKHLKLKEIDQPLFIYFVDDLGNYGLITKENIQNNNLQVNKDASFITIFPQY
M75889_1179..4190            ANFRLTLNGKHLKLKEIDQPLFIYFVDDLGNYGLITKENIQNNNLQVNKDASFITIFPQY
AF250284_159896..162907      ANFRLTLNGKHLKLKEIDQPLFIYFVDDLGNYGLITKENIQNNNLQVNKDASFITIFPQY
U19239_275..3274             ANYRLTLNSKHLKLKDVNQPLFIYFVDDLGNYGLITKENIYNNNLQVNKDASFVTIFPQY
                              *  : ::            ::: . :: .   *::  :* . .* * : :. : : .* 

AF242294_297..3206           LLPYKQTFLYVNEIDT-DVS-NVVNLVLDLYKGVSVSVSLGTFVSSDPDLSDASQKKMI-
AF063866_73397..76309        LLPYKQTFLYVSETDT-DVA-NVVNLVLDLHQGVNVSVSLGTFVSADSELSETAQKKII-
AY464569_448..3369           LLPYKQTFLYVSETET-DVA-NVVNLVLDLHQGVSVSVSLGTFVSADCELSETAQKKII-
AF403769_1..2967             LLPYKQTFLYVSEYDT-DVA-NVVNLVLDLHQGVSVSVSLGSFVSADPELSDSAQKKII-
AY464570_442..3408           LLPYKQTFLYVSETET-DVA-NVVNLVLDLHQGVSVSVSLGTFVSADCELSETAQKKII-
X77052_616..3444             IYCEHGRDIYLNHKSVIDVCPEVCNAVLDLRKSVNICVS---FTSINYEECDSVQLALLK
AB005053_138..2966           IYCEDGRDIYLNTKTVIDVCPEVCNIVLDLRKSINICVA---FTSINYEECDTVQLALLK
AF019224_90..3113            AYIHMGRKVYINEKSTFDVTTDATNININFNKSVNIAVS---FLDIYYEVNNNQEKELLK
M77182_3080..6091            AYICLGRKVYLNEKVTFDVTTDATNITLDFNKSVNIAVS---FLDIYYEVNNNEQKDLLK
M75889_1179..4190            AYICLGRKVYLNEKVTFDVTTDATNITLDFNKSVNIAVS---FLDIYYEVNNNEQKDLLK
AF250284_159896..162907      AYICLGRKVYLNEKVTFDVTTDATNITLDFNKSVNIAVS---FLDIYYEVNNNEQKDLLK
U19239_275..3274             SYIHLGRKVYINETSTFDVTTDATNITINFHKSVNIAVS---FLDVYYEVNNNEQKDLLK
                                     :*:.   . **  :. *  ::: :.:.:.*:   * .   :  :  :  :: 

AF242294_297..3206           SLMQAIGRFDIVNADTGCVYKCNLPLKENTTYSFYVDKNGVKVQPKPKLVYNSKVVHPFS
AF063866_73397..76309        SLMQKIGRFDIVNADTGCVYKRNLPLKENTTYSFYVNQNGVKVQPKPKLVYDGKVVHPFS
AY464569_448..3369           SLIQKIGRFDIVNADSGCVYKRNLPLKENTTYSFYVDQSGVKVQPKPKLVYKDKVVHPFS
AF403769_1..2967             SLIRKIGRFDIVNADSGCVYKRNLPLEEGTTYSFFVDQSGVKVQAKPKLVYKGKVGHPFA
AY464570_442..3408           SLIQKIGRFDIVNADSGCVYKRNLPLKENTTYSFYVDQSGVKVQPKPKLVYKDKVVHPFS
X77052_616..3444             SLVNDYGVFDVYNADTGLVYAKGLRINS---KSLVIQVDKIPVRLKVKAYMKGLEGERLC
AB005053_138..2966           SLVNDYGVFDVYNADTGLVYAKGLRINN---KSLVIQVDKIPTRLKVKAYMKGLEGERLC
AF019224_90..3113            DLLRKYGEFDVYNADTGLLYAKNLSIKD---TATVIQVERLPVNLKVKAYTKDENNHSLC
M77182_3080..6091            DLLKRYGEFEVYNADTGLIYAKNLSIKN---YDTVIQVERLPVNLKVRAYTKDENGRNLC
M75889_1179..4190            DLLKRYGEFEVYNADTGLIYAKNLSIKN---YDTVIQVERLPVNLKVRAYTKDENGRNLC
AF250284_159896..162907      DLLKRYGEFEVYNADTGLIYAKNLSIKN---YDTVIQVERLPVNLKVRAYTKDENGRNLC
U19239_275..3274             DLLKRYGEFEVYNADTGLVYAKNLSIKN---TDTVIQVEKLPVNLKVRAYTKDDHEHNLC
                             .*:.  * *:: ***:* :*  .* ::.       :: . : .. * .   ..     :.

AF242294_297..3206           VYS------DDDEYVVVESGSTKILPSIYFKLYSKI-KSLLKIKLQDEDGINWGEGFDAS
AF063866_73397..76309        VYS------DDDDYVVVESGSTKILPSIYFKLYSKI-KSLLKIRLQDEDDVNWGEGFDLS
AY464569_448..3369           VYS------DDDDYVVVESGSTKILPSIYFKLYSKI-KSLLKIRMQDEDDVTWGEGFDMS
AF403769_1..2967             VYS------DDDDYVVVESGSTKILPSIYFKLYSKI-KSLLKIRIQDEDDVTWGEGFDMT
AY464570_442..3408           VYS------DDDDYVVVESGSTKILPSIYFKLYSKI-KSLLKIRMQDEDDVTWGEGFDMS
X77052_616..3444             FIRITSSTVTNPEYVASHTATLGCL-----TVYKKFKKAIVDLLIHDLHTKTVIPGGNVV
AB005053_138..2966           FIKITSSTLTNPEYVASHTATLGCL-----TVYKKFKKAIVDLLIHDLHTGTVIPGGNVV
AF019224_90..3113            LMKITSSTEVDPEYVTSNNALLGTL-----RVYKKFDRSYLKVVMHNRGTGNVFPVRSLY
M77182_3080..6091            LMKITSSTEVDPEYVTSNNALLGTL-----RVYKKFDKSHLKIVMHNRGSGNVFPLRSLY
M75889_1179..4190            LMKITSSTEVDPEYVTSNNALLGTL-----RVYKKFDKSHLKIVMHNRGSGNVFPLRSLY
AF250284_159896..162907      LMKITSSTEVDPEYVTSNNALLGTL-----RVYKKFDKSHLKIVMHNRGSGNVFPLRSLY
U19239_275..3274             LMKITSSTEVEPEYVTSNNALLGTL-----RVYKKFDKSHLKIVMHNRGSGNVFPIRSLY
                             .         : :**.  ..    *      :*.*: .: :.: :::    .     .  

AF242294_297..3206           IECDDYNNSSYSFTNNTRLPIGLYVVKYLYLGTQKDQINPSYIK---------WKDYVAE
AF063866_73397..76309        IECEDFNNTSYSFTNNTRLPIGLYAVKYLYLGSQKDQINPSYIK---------WKDYVAE
AY464569_448..3369           IECEDFNNTSYSFTNNTRLPIGLYSVKYLYLGSQKDQINPSYIK---------WKDYVAD
AF403769_1..2967             IECEDFNNTSYSFKNNTRLPIGLYAVKYLYLGSQKDQINPSFIK---------WKDYVAD
AY464570_442..3408           IECEDFNNTSYSFTNNTRLPIGLYSVKYLYLGSQKDQINPSYIK---------WKDYVAD
X77052_616..3444             LKLVDCNEYVKKVSYGSHLNVGVYKIDKIYLKNNFDNIHLKTLETHFECDKKIFKEYSTL
AB005053_138..2966           LKLVDCNQYVKKVSYGSHLNVGVYKIDKIYLKNNFDNIHLKTLETHFECDKKIFKEYSTL
AF019224_90..3113            LELTDVKGYPVKASDSSRLNVGVYKLNKIYIDNDENKIVLEEIKTEYRCGREVYHEKTRL
M77182_3080..6091            LELSNVKGYPVKASDTSRLDVGIYKLNKIYVDNDENKIILEEIEAEYRCGRQVFHERVKL
M75889_1179..4190            LELSNVKGYPVKASDTSRLDVGIYKLNKIYVDNDENKIILEEIEAEYRCGRQVFHERVKL
AF250284_159896..162907      LELSNVKGYPVKASDTSRLDVGIYKLNKIYVDNDENKIILEEIEAEYRCGRQVFHERVKL
U19239_275..3274             LELLNVKGYPVKASDTSRLDVGVYKLNKIYIDNDENKIILEEIETDYRCGREVYHERVRL
                             ::  : :    . .  :.* :*:* :. :*: .: ::*  . ::         :::    

AF242294_297..3206           VEYESE--------------GKYKVLSPFYLFSNRPVITLYIVGEILEVDEEDETTLKLS
AF063866_73397..76309        LEYESE--------------GKYKVLSKFYIFSNRPVITLYVVGEILDSDEDDETTLKLS
AY464569_448..3369           VEYESE--------------GKYKVLTDFYIFSNRPVITLYVVGEILDTDEDDETTLKLS
AF403769_1..2967             VEYESE--------------GKYKVLTDFYIFSNRPVITLYVVGEILDTDEDDDTEMKLS
AY464570_442..3408           VEYESE--------------GKYKVLTDFYIFSNRPVITLYVVGEILDTDEDDETTLKLS
X77052_616..3444             SRHDCTRDKCKKYGCNRYDDGWYTTDNKICIVAGAPRIHINIWAKIKNLGYRKPI-YNLH
AB005053_138..2966           TRHDCVRDICKKYDCNRYEDGWYTTDDKICIVAGAPRIHVNIWAKIKNLGYRKPI-YNLH
AF019224_90..3113            IKHQCR----------------YTPKCPFKILVNDSETVVHLYG-VSNVCLKPKIPKNLR
M77182_3080..6091            NKHQCK----------------YTPKCPFQFVVNSPDTTIHLYG-ISNVCLKPKVPKNLR
M75889_1179..4190            NKHQCK----------------YTPKCPFQFVVNSPDTTIHLYG-ISNVCLKPKVPKNLR
AF250284_159896..162907      NKHQCK----------------YTPKCPFQFVVNSPDTTIHLYG-ISNVCLKPKVPKNLR
U19239_275..3274             NRYQCT----------------HTPKCPFKFVVNGPETVLHLYG-ISNVCLQPKVPKNFR
                               ::.                 :.    : :. . .   : : . : :         :: 

AF242294_297..3206           LVGPSIDVKDSIY---YDDNGLNI---FKCKGSGYSLLKALKLRWINGVLKKGANFTSDG
AF063866_73397..76309        LVGPSIHVRDSIY---YDENGLNL---FKCKGNGISLLKALKLRWLNAVLKKGANFTLDG
AY464569_448..3369           LVGPSINIRDSIY---YDENGLNL---YKCKGSGISLLKALKLRWLNAILKKGANFTLDG
AF403769_1..2967             LVGPSLDLRNSLY---YDENGLNL---FRCKGNGISLLKALKLRWLNAILKKGANFTLDG
AY464570_442..3408           LVGPSLDLRNSLY---HDENGLNL---FRCKGNGISLLKALKLRWLNAILKKGANFTLDG
X77052_616..3444             LWGWIFDYDASRYIKLHPDGSLDLDLCYKKCTDDLTLYEAARKKYINDIILENASCYKNG
AB005053_138..2966           LWGWIFDYDASRYIKLHSDGSLDLDLCYKKCPEDLTLYEAARKKYINDIILENASCYRNG
AF019224_90..3113            LWGWILNSDSSRFVRHLSDGSVDLDLDVKLDRDDVCLKQAIREHYTNVVILEYANTYEDC
M77182_3080..6091            LWGWILDCDTSRFIKHMADGSDDLDLDVRLNRNDICLKQAIKQHYTNVIILEYANTYPNC
M75889_1179..4190            LWGWILDCDTSRFIKHMADGSDDLDLDVRLNRNDICLKQAIKQHYTNVIILEYANTYPNC
AF250284_159896..162907      LWGWILDCDTSRFIKHMADGSDDLDLDVRLNRNDICLKQAIKQHYTNVIILEYANTYPNC
U19239_275..3274             LWGWILDCDTSRFVKHRSDGSDDLDLDVRLDRNDICLKQAIKQHYTNVIILEYANTYPNC
                             * *  :    * :     :.. ::    .   ..  * :* . .: * :: : *.   : 

AF242294_297..3206           NIVVGNKKYYNILDTKGDSCTVNYYNNGLLAKSNFNANNGLLALSI-DPVNIQDLPLPDW
AF063866_73397..76309        NITVGNKKFYNILDTKGDSDTVNYYNNALLAKSNFNANNGLLALSV-DPVNIQDLPLPDW
AY464569_448..3369           NITIGNKKYYNILDTKGDSDTVNHYNNGLLAKSNFNANSGLLALSV-DPVNIQDLPLPDW
AF403769_1..2967             NITIGSKKFYNILDTKGDSDTVNHYNNGLLAKSNFNANSGLLALSV-DPVNIQDLPLPDW
AY464570_442..3408           NITIGSKKFYNILDTKGDSDTVNHYNNGLLAKSNFNANSGLLALSV-DPVNIQDLPLPDW
X77052_616..3444             MISLGNHKYQNIFEMDKCRASINTYTNFTKERQDLNNFGCVLGINIGKQVSIQELPG--W
AB005053_138..2966           TISLGNHKYQNIFEMDKCRASMNTYTNFTKERQDLNNFGCVLGINIGKQVSIQELPG--W
AF019224_90..3113            TLSLGNTRFNNIFDMK-HNKEISQYTNFTKTRQDLNNMSCILGINIGNSANIYNLPG--W
M77182_3080..6091            TLSLGNNRFNNVFDMN-DNKTISEYTNFTKSRQDLNNMSCILGINIGNSVNISSLPG--W
M75889_1179..4190            TLSLGNNRFNNVFDMN-DNKTISEYTNFTKSRQDLNNMSCILGINIGNSVNISSLPG--W
AF250284_159896..162907      TLSLGNNRFNNVFDMN-DNKTISEYTNFTKSRQDLNNMSCILGINIGNSVNISSLPG--W
U19239_275..3274             TLSLGNTRFNNVFDMH-DNKTISEYTNFTKSRQDLNNMSCILGINVGNSANISNLPG--W
                              : :*. .: *:::       :. *.*    ..::*  . :*.:.: . ..* .**   *

AF242294_297..3206           LLCK----LSGSATDVHT---AISAFINSNSKHYHNLVKGILSFLITSNFINFSIKDTLC
AF063866_73397..76309        LVCK----LSGSATDIHN---AVIAFTNSNSKYYHNIVKGILSLLIGGNFINFSIKDTLC
AY464569_448..3369           LVCK----LSGSATDIHN---AVISFTNSNSKYYHNIVKGILSLLFTSNFINFSIKDTLV
AF403769_1..2967             LVDK----LSGSATDIHN---AVISFTNSNSKYYHNIVKGILSFLITSNFINFSIKDTLC
AY464570_442..3408           LVDK----LSGSATDIHN---AVISFTDSNSKYYHNIVKGILSFLITSNFINFSIKDTLC
X77052_616..3444             LTCDEIEIL--ACAPIDEIKCFCEKFCKITNPRFVQMATDIISLLFMCNYVNIEIDEALI
AB005053_138..2966           LTCDEIEIL--ACAPIDEIKCFCDKFCKITNPRFVQMATDLISLLFMCNYVNIEIDEALI
AF019224_90..3113            INHREAKILRSGCGKVRE---FVDSFCDLRNRRFYAMARDLVSLLFMCNYINIEINESIC
M77182_3080..6091            VTPHEAKILRSGCARVRE---FCKSFCDLSNKRFYAMARDLVSLLFMCNYVNIEINEAVC
M75889_1179..4190            VTPHEAKILRSGCARVRE---FCKSFCDLSNKRFYAMARDLVSLLFMCNYVNIEINEAVC
AF250284_159896..162907      VTPHEAKILRSGCARVRE---FCKSFCDLSNKRFYAMARDLVSLLFMCNYVNIEINEAVC
U19239_275..3274             ITSHEAKVLRSGCASVKE---FCKTFCDLSNRRFYAMARDLVSLLFMCNYINIEINESIC
                             :       *  ..  :         * .  .  :  :. .::*:*:  *::*:.*.::: 

AF242294_297..3206           KYPGLIFLFARIFRKINEKLKILGKRAL--YSLTYESEFADGDQLLPYCKQRGLIKEFIK
AF063866_73397..76309        KYPGLIFLFARIFKKINEKLRVLGKRAF--YSLTYESEFADGDQLLPYCKQRGLIKEFIK
AY464569_448..3369           KYPGLIFLFARIFKKINEKLRVLGKRAF--YSLTYDSEFADGDQLLPYCKQRGLIKEFIK
AF403769_1..2967             KYPGLIFLFARIFKKINEKLRVLGKRAF--YSLTYESEFADGDQLLPYCKQRGLIKEFIK
AY464570_442..3408           KYPGLIFLFARIFKKINEKLRVLGKRAF--YSLTYESEFADGDQLLPYCKQRGLIKEFIK
X77052_616..3444             DYPGYIVLFARAVKVINDLLLTNGICNLCGYSISIPVMCGCFGKTLPHFDNGGVEKRFKE
AB005053_138..2966           DYPGYIVLFARAVKVINDLLLTNGICNLCGYSISIPVMCGCFGKTLPHFDNGGVEKRFKE
AF019224_90..3113            DCPGYVILFARAIKVINDILLINGIDYLAGYSISLPIHYGSTEKTLPNDHHGGVDKKFKH
M77182_3080..6091            EYPGYVILFARAIKVINDLLLINGVDNLAGYSISLPIHYGSTEKTLPNEKYGGVDKKFKY
M75889_1179..4190            EYPGYVILFARAIKVINDLLLINGVDNLAGYSISLPIHYGSTEKTLPNEKYGGVDKKFKY
AF250284_159896..162907      EYPGYVILFARAIKVINDLLLINGVDNLAGYSISLPIHYGSTEKTLPNEKYGGVDKKFKY
U19239_275..3274             ECPGYIVLFARAVKVINDILLINGVENLAGYSISLPIHYGSTEKTLPNDNHGGVDKKFKY
                             . ** :.**** .. **: *   *   :  **::     .   : **     *: * *  

AF242294_297..3206           NWRKGGFSALMKDRLY-QPPLLVIAEMSHIHPTE-CNNIGSSVANSATTPLNLISEILGS
AF063866_73397..76309        NWRKTGCAALMKDRAY-QKPLLIISELSNVNQTE-SNDIGSSVANSATTPLNLIAELLGS
AY464569_448..3369           NWRKAGCSALMKDRAY-QPPLLIIAEMSHLHQTE-DNNIGSSVANSATTPLNLIAELLGS
AF403769_1..2967             NWRKAGCSVLMKDRAY-EKPLMIIAEMSNVNQTE-DSNIGSSVANSATTPLNLISELLGS
AY464570_442..3408           NWRKAGCSVLMKDRAY-EKPLMIIAEMSNVNQTE-DSNIGSSVANSATTPLNLISELLGS
X77052_616..3444             KFLKLNLRELMCDEEFVETPLYVSTYFKSFEELPMEENYEKYLIEYANQSQDLLQGLLNT
AB005053_138..2966           KFLTLNLKELMCDEEFVETPLYVSTYFKSFEDLPMEENYEKYLVEYANQSQDLLQGLLNT
AF019224_90..3113            LFLKNKLKEIMKDSDFVQPPLYISTYFRTLLDAPPTDNYEKYLVDSSNQSQEVLQGLLNT
M77182_3080..6091            LFLKNKLKDLMRDADFVQPPLYISTYFRTLLDAPPTDNYEKYLVDSSVQSQDVLQGLLNT
M75889_1179..4190            LFLKNKLKDLMRDADFVQPPLYISTYFRTLLDAPPTDNYEKYLVDSSVQSQDVLQGLLNT
AF250284_159896..162907      LFLKNKLKDLMRDADFVQPPLYISTYFRTLLDAPPTDNYEKYLVDSSVQSQDVLQGLLNT
U19239_275..3274             LFLKNKLKDIMRDNDFVQPPLYISTYFRSLLDAPRTDNYEKYLVDSSNQSQDVLQGLLNT
                              : .     :* *  : : ** : : :  .      .:  . : : :  . :::  :*.:

AF242294_297..3206           QNSNDVTNKVVISGTGS-------------------------FANIGDND----------
AF063866_73397..76309        QNSNDVTNKVVISGTGS-------------------------FGNIGDND----------
AY464569_448..3369           QNSNDVTNKVVISGTGS-------------------------FGNIGDND----------
AF403769_1..2967             QNNNDVTNKVVISGTGS-------------------------FGNIGDSD----------
AY464570_442..3408           QNNNDVTNKVVISGTGS-------------------------FGNIGDSD----------
X77052_616..3444             YTVEDTNARVISSVYAFTYRDKYFNDKYNTKEYEAGVPREGVFYRDGDYKERNYYDYNRR
AB005053_138..2966           YTVEDTNARVISSVYAFTYRDKYFNDKYKNGEYKAGVPRDGVFYRDGDYKEREYYDYNRR
AF019224_90..3113            CNTIETNARIASTVIGY------------------------VYEPCGTSEHA--------
M77182_3080..6091            CNTIDTNARVASSVIGY------------------------VYEPCGTSEHK--------
M75889_1179..4190            CNTIDTNARVASSVIGY------------------------VYEPCGTSEHK--------
AF250284_159896..162907      CNTIDTNARVASSVIGY------------------------VYEPCGTSEHK--------
U19239_275..3274             CNTIDTNARVASSVIGY------------------------VYEPAGTTDHA--------
                              .  :.. .:  :  .                          :   *  .          

AF242294_297..3206           ---ISESVISSILEFMEKNGPGGLLLHDNENSPIRRFRNSTQFLSQKNDIYKLIQLTSFN
AF063866_73397..76309        ---ISESVISSILEFMEKNGPGGLLLHDSENSPIRRFRNSTQFLSQKNDICKLIKLTTFN
AY464569_448..3369           ---ISESVVSSILEFMEKNGPGGLLLHDNENSPIRRFRNSTQFLSQRNDICKLIKLTSFN
AF403769_1..2967             ---ITEPIISSILEFLEKNGPGGLLLHDSENSPIRRFRNSTQFLSQRNDICKLIKSTSFN
AY464570_442..3408           ---ITEPIISSILEFMEKNGPGGLLLHDSENSPIRRFRNSTQFLSQRNDICKLIKLTSFN
X77052_616..3444             HKYLNPEALSKLVKVITESGNMGMINKLQEDYTCMPSCDE-GY----STIN-----VSKS
AB005053_138..2966           HKYLQPEALSKLVKVITESGNMGMINKLQEDYTCMP-CDE-GY----STIN-----VSKS
AF019224_90..3113            ---INAEALCKMAKEASRLGNLGLVNRINESNHNR--CSNRGY----RGVYDNKKLKSKY
M77182_3080..6091            ---IGSEALCKMAKEASRLGNLGLVNRINESNYNK--CNKYGY----RGVYENNKLKTKY
M75889_1179..4190            ---IGSEALCKMAKEASRLGNLGLVNRINESNYNK--CNKYGY----RGVYENNKLKTKY
AF250284_159896..162907      ---IGSEALCKMAKEASRLGNLGLVNRINESNYNK--CNKYGY----RGVYENNKLKTKY
U19239_275..3274             ---INSESLCKMAKEASRMGNLGLVNRINESNNNR--CNTYGY----KGVYDDHKLKSKY
                                :    :..: :     *  *:: . .*.       .   :      :       :  

AF242294_297..3206           SSD-FSAFIRSDSLTDDVPLDDNDIPVGDSDTHQSILPLPYPWPWPYNRCPRGCVCVRPC
AF063866_73397..76309        SCD-FSAFIRSGSTVDDVPLDSNENPVVDEDTHQTILPYPYPWPWPYNRCPKGCVCVRPC
AY464569_448..3369           SSD-FSASIRSGSTVDDVPLDSNDNPAVDEDTHQTILPYPYPWPWPYNRCPKGCVCVRPC
AF403769_1..2967             SSD-FSAFIRCGTAVDDVPLDSNDNPAVDEDTHQTILPYPYPWPWPYNRCPRGCVCVKPC
AY464570_442..3408           SSD-FSAFIRCGTAVDDVPLDSNDNPAVDEDTHQTILPYPYPWPWPYNRCPRGCVCVKPC
X77052_616..3444             YCD-WS----CEPNNNYELICKYGYKLIDLERIHQLLKVA---------CS---------
AB005053_138..2966           YCD-WS----CEPNNNYELICKYGYKLIDLERIHQLLKAA---------CS---------
AF019224_90..3113            YREIFD----CNPNNNTELIAKYGYRIMDLHKIGSIFCDYDTEESP---CEKRCHYLEE-
M77182_3080..6091            YREIFD----CNPNNNNELISRYGYRIMDLHKIGEIFANYDESESP---CERRCHYLED-
M75889_1179..4190            YREIFD----CNPNNNNELISRYGYRIMDLHKIGEIFANYDESESP---CERRCHYLED-
AF250284_159896..162907      YREIFD----CNPNNNNELISRYGYRIMDLHKIGEIFANYDESESP---CERRCHYLED-
U19239_275..3274             YKEIFD----CNPNNNNELISKYGYRIMDLHKIDEIFSNYDESESP---CERRCHYLED-
                               : :.    . .  :   :        *      ::            *          

AF242294_297..3206           RKTLFNRCPKGCLCVKL-PLKRCRRPYWPLSDGYPLTHV--HHNKFNSSS-------CNS
AF063866_73397..76309        RKLFFNRCPKGCTCVKL-PLKRCRKPYWPWADGYPHSHQ--HSHLLTHSH----------
AY464569_448..3369           RKLFFNRCPKGCTCVKL-PLKKCKRPFWPLADGYPHSHSHVHPNLQSHSH----------
AF403769_1..2967             RKTIFGRCPKNCVCVRYNSLKRCRRPFWPLADGYPHSHTYTHSHPFQHTHQLTHSHSQSC
AY464570_442..3408           RKTIFGRCPKNCVCVRYNSLKRCRRPFWPLADGYPHSHTYTHSHPFQHTHQLTHSHSQSC
X77052_616..3444             ---IPD--LE------------C-------------------------------------
AB005053_138..2966           ---IPD--LE------------C-------------------------------------
AF019224_90..3113            RGLLNE--VEHVGRGYNESLRNCAGNNRGGEYGHCHKNNQNEHHHHHE---------SSC
M77182_3080..6091            RGLLYG--PEYVHHRYQES---CTPNTFG-NNTNCVTRNGEQHVYENS---------CGD
M75889_1179..4190            RGLLYG--PEYVHHRYQES---CTPNTFG-NNTNCVTRNGEQHVYENS---------CGD
AF250284_159896..162907      RGLLYG--PEYVHHRYQES---CTPNTFG-NNTNCVTRNGEQHVYENS---------CGD
U19239_275..3274             RGLLHD--VEYVDRRSNES---SNVNSYNTRGGNCEQVGGELHHYSDS---------CG-
                                :     :            .                                     

AF242294_297..3206           CYLHTHS---------------HSHPHPHYNKCFL-------------------------
AF063866_73397..76309        SHNHANT----FHHHHSWSSCGHTHPHS-YNKCQL-------------------------
AY464569_448..3369           SYPHTNT----FHHHHSWSACGHTHPNS-YNKCNL-------------------------
AF403769_1..2967             SYPHSHSNASNFNHHHSWSACGHTHPHS-YNKCNL-------------------------
AY464570_442..3408           SYPHSHSNASNFNHHHPWSACGHTHPHS-YNKCNL-------------------------
X77052_616..3444             ---------------------------I-YEN----------------------------
AB005053_138..2966           ---------------------------I-YEN----------------------------
AF019224_90..3113            SGSCNRR-------NRRGSVNGRRRPHV-YNNCADFSSDDSSSDSDSSSSNYTSESDSSD
M77182_3080..6091            NATCGRRTG--YGRRSRDEWNDYRKPHV-YDNCADANSSSSDSCSDSSSSS------ESE
M75889_1179..4190            NATCGRRTG--YGRRSRDEWNDYRKPHV-YDNCADANSSSSDSCSDSSSSS------ESE
AF250284_159896..162907      NATCGRRTG--YGRRSRDEWNDYRKPHV-YDNCADANSSSSDSCSDSSSSS------ESE
U19239_275..3274             -TRCGESNGSYNGRRNREE---YRRPLV-YDNCADTY-SSSDSSSD-SSSS------ESD
                                                          *::                            

AF242294_297..3206           SGTNVANHNDTESDNDVDNVNVSGNSNNNEQLTTLLA
AF063866_73397..76309        SGVNVANHNDTEDNYDVDNV-VSSDNNAVELG-----
AY464569_448..3369           SGINIANHNDPDQDLDVDNVVVSSSNNTTELV-----
AF403769_1..2967             SGINVANHNDPDQEQDVDNVVVSTDNNAVELG-----
AY464570_442..3408           SGINVANHNDPDQEQDVDNVVVSTDNNAVELV-----
X77052_616..3444             EECNKCC----DVVKGYEPIYQTHV------------
AB005053_138..2966           EECNKCCN---KRIKGYEPIYQTHV------------
AF019224_90..3113            SDSDGCCSSS-SLDSDIENCHHKPPKCDAGC------
M77182_3080..6091            SDSDGCCDTDASLDSDIENCYQNPSKCDAGC------
M75889_1179..4190            SDSDGCCDTDASLDSDIENCYQNPSKCDAGC------
AF250284_159896..162907      SDSDGCCDTDASLDSDIENCYQNPSKCDAGC------
U19239_275..3274             SDSDGCCDSDSSLDSDIENCYNKPSKCNSGC------
                             .  : .     .   . :    .              
