# Supplementary material for: Identification of multiple independent horizontal gene transfers into poxviruses using a comparative genomics approach
Source: BMC Evol Biol. 2008 Feb 27;8:67. doi: 10.1186/1471-2148-8-67 (PMC2268676; doi:10.1186/1471-2148-8-67)
Supplement: Additional file 8 — Multiple sequence alignments for all poxvirus families. [file 1471-2148-8-67-S8.gz › Network/Servers/gen153069.gen.tcd.ie/Users/kirsten/poxvirus/aln/196.aln]

CLUSTAL W (1.81) multiple sequence alignment

M35027_103513..103755        ----MNIYCRYSSLTLANFLCLLMKLSISCPNSLELKYLDIFCWKVVNGRVTTLSYNIYP
AY678277_103005..103247      ----MNIYCRYSSLTLANFLCLLMKLSISCPNSLELKYLDIFCWKVVNGRVTTLSYNIYP
AF095689_99937..100179       ----MNIYCRYSSLTLANFLCLLMKLSISCPNSLELKYLDIFCWKVVNGRVTTLSYNIYP
AY678275_103005..103247      ----MNIYCRYSSLTLANFLCLLMKLSISCPNSLELKYLDIFCWKVVNGRVTTLSYNIYP
M15058_6523..6765            ----MNIYCRYSSLTLANFLCLLMKLSISCPNSLELKYLDIFCWKVVNGRVTTLSYNIYP
AY678276_103132..102893      ----MNIYCRYSSLTLANFLCLLMKLSISCPNSLELKYLDIFCWKVVNGRVTTLSYNIYP
AY009089_101444..101686      ----MNIYCRYSSLTLANFLCLLIKLSISCPNSLELKYLDIFCWKVVNGRVTTLSYNIYP
AY077832_76981..76853        MMSSINIYSRYSSLTLANFLCFVIKLSMSLPYTFILKCFDIFC-----------------
AY077833_77084..76956        MMSSINIYSRYSSLTLANFLCFVIKLSMSLPYTFILKCFDIFC-----------------
AY077834_76890..76762        MMSSINIYSRYSSLTLANFLCFVIKLSMSLPYTFILKCFDIFC-----------------
AY077835_76853..76725        MMSSINIYSRYSSLTLANFLCFVIKLSMSFPYTFILKCFDIFC-----------------
AY077836_76916..76788        MMSSINIYSRYSSLTLANFLCFVIKLSMSFPYTFILKCFDIFC-----------------
                                 :***.************:::***:* * :: ** :****                 

M35027_103513..103755        FLERSVINGICFTELDTNRVPILR
AY678277_103005..103247      FLERSVINGICFTELDTNRVPILR
AF095689_99937..100179       FLERSVINGICFTELDTNRVPILR
AY678275_103005..103247      FLERSVINGICFTELDTNRVPILR
M15058_6523..6765            FLERSVINGICFTELDTNRVPILR
AY678276_103132..102893      FLERSVINGICFTELDTNRVPILR
AY009089_101444..101686      FFERSVINGICFTELDTNRVPILR
AY077832_76981..76853        ------------------------
AY077833_77084..76956        ------------------------
AY077834_76890..76762        ------------------------
AY077835_76853..76725        ------------------------
AY077836_76916..76788        ------------------------
                                                     
