# Supplementary material for: Identification of multiple independent horizontal gene transfers into poxviruses using a comparative genomics approach
Source: BMC Evol Biol. 2008 Feb 27;8:67. doi: 10.1186/1471-2148-8-67 (PMC2268676; doi:10.1186/1471-2148-8-67)
Supplement: Additional file 8 — Multiple sequence alignments for all poxvirus families. [file 1471-2148-8-67-S8.gz › Network/Servers/gen153069.gen.tcd.ie/Users/kirsten/poxvirus/aln/197.aln]

CLUSTAL W (1.81) multiple sequence alignment

DQ356948_142024..142212      ---------------------------------MQASLSTTSSASMRRPLAKMLCSGSTL
AY009089_107673..107945      -----------------------------MYEHRPPSLETNSFSLTRRLFSNSDWFCKDP
M35027_109742..110014        -----------------------------MYEHRPPSLETNSFSSTRRLFSNSDWCCKDP
AY678277_109234..109506      -----------------------------MYEHRPPSLETNSFSSTRRLFSNSDWCCKDP
AF095689_106166..106438      -----------------------------MYEHRPPSLETNSFSSTRRLFSNSDWCCKDP
AY678275_109234..109506      -----------------------------MYEHRPPSLETNSFSSTRRLFSNSDWCCKDP
AY678276_109233..109388      ------------------------------------------------------------
AY077832_81979..82242        MFIYFIKTFFLAKESEPSTSSKIENSLFTIYEQIPPNLFISSLSLTNFLFSNNDCVCNIF
AY077833_82082..82345        MFIYFIKTFFLAKESEPSTSSKIENSLFTIYEQIPPNLFISSLSLTNFLFSNNDCVCNIF
AY077834_81888..82151        MFIYFIKTFFLAKESEPSTSSKIENSLFTIYEQIPPNLFISSLSLTNFLFSNNDCVCNIF
AY077835_81849..82112        MFIYFIYTFFLAKESEPSTSSKIENSLFTIYEQIPPNLFISSLSLTNFLFSNNDCVCNIF
AY077836_81912..82175        MFIYFIYTFFLAKESEPSTSSKIENSLFTIYEQIPPNLFISSLSLTNFLFSNNDCVCNIF
                                                                                         

DQ356948_142024..142212      GRSRPTSILNSFISLTTGVALRQRILLLRWLMFLAT-----------------------
AY009089_107673..107945      GRSKLTNMVNSCTLLTIGVADKQIILWFFNAIVLDKKLYTERVGRILPSSLINDLEMKL
M35027_109742..110014        GRSKLTNMVNSCTLLTIGVADKQIILWFFNAMVLDKKLYTERVGRILPSSLINDLEMKL
AY678277_109234..109506      GRSKLTNMVNSCTLLTIGVADKQIILWFFNAMVLDKKLYTERVGRILPSSLINDLEMKL
AF095689_106166..106438      GRSKLTNMVNSCTLLTIGVADKQIILWFFNAMVLDKKLYTERVGRILPSSLINDLEMKL
AY678275_109234..109506      GRSKLTNMVNSCTLLTIGVADKQIILWFFNAMVLDKKLYTERVGRILPSSLINDLEMKL
AY678276_109233..109388      -------MVNSCTLLTIGVADKQIILWFFNAMVLDKKLYTERVGRILPSSLINDLEMKL
AY077832_81979..82242        GLSKFTNMVNSLTLLTIGVADKHISLWL-------------------------------
AY077833_82082..82345        GLSKFTNMVNSLTLLTIGVADKHISLWL-------------------------------
AY077834_81888..82151        GLSKFTNMVNSLTLLTIGVADKHISLWL-------------------------------
AY077835_81849..82112        GLSKFTNMVNSLTLLTIGVADKHISLWL-------------------------------
AY077836_81912..82175        GLSKFTNMVNSLTLLTIGVADKHISLWL-------------------------------
                                    ::**   ** *** .:  * :                               
