# Supplementary material for: Identification of multiple independent horizontal gene transfers into poxviruses using a comparative genomics approach
Source: BMC Evol Biol. 2008 Feb 27;8:67. doi: 10.1186/1471-2148-8-67 (PMC2268676; doi:10.1186/1471-2148-8-67)
Supplement: Additional file 8 — Multiple sequence alignments for all poxvirus families. [file 1471-2148-8-67-S8.gz › Network/Servers/gen153069.gen.tcd.ie/Users/kirsten/poxvirus/aln/198.aln]

CLUSTAL W (1.81) multiple sequence alignment

AY009089_163684..164007      MVIYCSNSLGAYCKLVINKVAVLFTYFCFVALTNAQFFVSAILVHGKIPPNHLIIQYPSV
M35027_163384..163707        MVIYCSNSLGAYCKLVINKVAVLLTYFCFVALTNAQFFVSDILVHGKIPPNHLIIQYPSV
AF095689_164068..164391      MVIYCSNSLGAYCKLVINKVAVLLTYFCFVALTNAQFFVSDILVHGKIPPNHLIIQYPSV
AY678276_167259..166939      MVIYCSNSLGAYCKLVINKVAVLLTYFCFVALTNAQFFVSDILVHGKIPPNHLIIQYPSV
AY678277_167008..167331      MVIYCSNSLGSYCKLVINKVAVLLTYFCFVALTNAQFFVSDILVHGKIPPNHLIIQYPSV
AY678275_167010..167333      MVIYCSNSLGSYCKLVINKVAVLLTYFCFVALTNAQFFVSDILVHGKIPPNHLIIQYPSV
AY689436_145511..145416      ------------------------------------------------------------
AY077832_131849..131619      ------------------------MYLIFDSITYLQFFKS--FSHGNLPPNHFIIQYPKI
AY077833_131852..131622      ------------------------MYLIFDSITYLQFFKS--FSHGNLPPNHFIIQYPKI
AY077834_131650..131420      ------------------------MYLIFDSITYLQFFKS--FSHGNLPPNHFIIQYPKI
AY077835_131556..131326      ------------------------MYLIFDSITYLQFFKS--SSHGNLPPNHFIIQYPKI
AY077836_131620..131390      ------------------------MYLIFDSITYLQFFKS--SSHGNLPPNHFIIQYPKI
                                                                                         

AY009089_163684..164007      SRSPRLDTTYPLCESIGVNSRVPLSILFGFLINGTCSPLDMNLETNP
M35027_163384..163707        SRSPRLDTTYPLCESIGVNSRVPLSILFGFLINGTCSPLDMNLETNP
AF095689_164068..164391      SRSPRLDTTYPLCESIGVNSRVPLSILFGFLINGTCSPLDMNLETNP
AY678276_167259..166939      SRSPRLDTTYPLCESIGVNSRVPLSILFGFLINGTCSPLDMNLETNP
AY678277_167008..167331      SRSPRLDTTYPLCESIGVNSRVPLSILFGFLINGTCSPLDMNLETNP
AY678275_167010..167333      SRSPRLDTTYPLCESIGVNSRVPLSILFGFLINGTCSPLDMNLETNP
AY689436_145511..145416      ---------------MLVNSMVPLCIFLGSLLYSTCLPLIIYLYDNP
AY077832_131849..131619      SKSPRLDGDTPLCISILVYSIVPLCIFFGSLLYSTWLPFIINL----
AY077833_131852..131622      SKSPRLDGDTPLCISILVYSIVPLCIFFGSLLYSTWLPFIINL----
AY077834_131650..131420      SKSPRLDGDTPLCISILVYSIVPLCIFFGSLLYSTWLPFIINL----
AY077835_131556..131326      SKSPRLDGDTPLCISILVYSIVPLCIFLGSRLYSTWLPFIMNL----
AY077836_131620..131390      SKSPRLDGDTPLCISILVYSIVPLCIFLGSRLYSTWLPFIMNL----
                                            : * * ***.*::*  : .*  *: : *    
