# Supplementary material for: Identification of multiple independent horizontal gene transfers into poxviruses using a comparative genomics approach
Source: BMC Evol Biol. 2008 Feb 27;8:67. doi: 10.1186/1471-2148-8-67 (PMC2268676; doi:10.1186/1471-2148-8-67)
Supplement: Additional file 8 — Multiple sequence alignments for all poxvirus families. [file 1471-2148-8-67-S8.gz › Network/Servers/gen153069.gen.tcd.ie/Users/kirsten/poxvirus/aln/199.aln]

CLUSTAL W (1.81) multiple sequence alignment

AF063866_113692..114960      ------------------------------------------------------------
AF063866_90112..90567        ------------------------------------------------------------
AF250284_175140..175604      ------------------------------------------------------------
AF063866_80206..80577        ------------------------------------------------------------
AF063866_28878..29846        ------------------------------------------------------------
AF063866_31922..32866        -------------------------------------------MEEIIVKSYSEKLNDND
AF063866_219048..219533      ------------------------------------------------------------
AF250284_208261..208908      ------------------------------------------------------------
AF063866_173279..174289      ------------------------------------------------------------
AF250284_29673..30545        ---------------------------------------------------MKLQF----
AF063866_27086..27979        -------------------------------------------MENYWNNISKYKFLSEE
AF063866_179160..180752      MPTCSEIINKLKENGLSYVSGFKKQQLLNLLEYKFDNIPNDKLYKIFYNSDTKYKFKIIQ
                                                                                         

AF063866_113692..114960      --------------------------MLHLIKMASGYYNLRKIH-----VYKRFDENDSY
AF063866_90112..90567        --------------------------------MGGEYLIVNQ------------------
AF250284_175140..175604      ---------------------------------MDKYILTNK------------------
AF063866_80206..80577        ------------------------------------------------------------
AF063866_28878..29846        -----------------------------MNCINYDYYSCSKIHDV---FCNSNN-----
AF063866_31922..32866        ILKILNKVFNIDKLIIDQNILHKLIYNKINNKIKINWTKISKIKNLSESFIETYKNYVDW
AF063866_219048..219533      -----------------------------MERIFNDYFLLKKIFV---------------
AF250284_208261..208908      -------------------------------MDTLPSELLFKIFN---------------
AF063866_173279..174289      ---------------------------------MQYYYEFYKLYKV---YLSTNKEN---
AF250284_29673..30545        ---------------------N-------DLPSEIIYIILKKLNEFD--LCNLYLSNPNY
AF063866_27086..27979        YI-------------------D-------ENKDKLNWYIISRYQNLSEKLIEKYKNKLDW
AF063866_179160..180752      YIISNNISNRHIDSFIIYYYNNLDINYIKKNPNTVNWALVSKHSNINIQFALEFEDKLDW
                                                                                         

AF063866_113692..114960      V---------------------------KYLYKNYFILYNKNKKLFNLSKLLSEYKIDIN
AF063866_90112..90567        ----------------------------CKNKVNYIEDRNQLIDN---------------
AF250284_175140..175604      ----------------------------LYDISNYYALYL--------------------
AF063866_80206..80577        -------M--------------------YEQVKEFIKLNN--------------------
AF063866_28878..29846        ----------------------------NENIKKYILYNFSIKDWENISK----------
AF063866_31922..32866        DIISKDQ---------------------CELSENFIINNYDKLKWKKVTLFQ--------
AF063866_219048..219533      ----------------------------NMQIIDIINLYESDI-----------------
AF250284_208261..208908      ----------------------------NLDIIDLYNLYNI-------------------
AF063866_173279..174289      ----------------------------RTVIIDYIKKYNNVSLIYILSKY---------
AF250284_29673..30545        FT--------------------------KYIYNILIN--NDNNTWLSITKYMLKNGDIL-
AF063866_27086..27979        YVIS--KY--------------------QILSENFIEKYKDNLDWYNISRY---------
AF063866_179160..180752      FIISTEKYLSVDFIIKFEHRLYLREIPIRYLPESLIRRYNDILDWTSISEYIYFDSDNIP
                                                                                         

AF063866_113692..114960      KFLPDVYYIKIHPFKKSGIYVDI-----------------------KYLDDIIKYINNYL
AF063866_90112..90567        ----------------------------------------------TELDS--YILNELL
AF250284_175140..175604      ------------------------------------------------YTDIKIIINKNK
AF063866_80206..80577        ----------------------------------------------ITLSE--SYLNQLN
AF063866_28878..29846        ----------------------------------------------LKLES--KFIKEFA
AF063866_31922..32866        ----------------------------------------------KNLTD--NIINIFH
AF063866_219048..219533      ----------------------------------------------IEKSSILSYISTIK
AF250284_208261..208908      ----------------------------------------------DFYTDVIYKIIIKK
AF063866_173279..174289      ----------------------------------------------NNLNE--DFIIDMQ
AF250284_29673..30545        ----------------------------------------------DKKYN--NFINIFI
AF063866_27086..27979        ----------------------------------------------QSLSE--SFINKIK
AF063866_179160..180752      HHRSIEFFRDFADKLNWNLISSRLNAIISEFIIVFKDKLNWTILSDKKLSI--DFIKEFK
                                                                                    :    

AF063866_113692..114960      QNYGWIY--ISSNETMIKQKLYCIN---MINDITKHKKKSEDEVMIATFKIENEIVKKFE
AF063866_90112..90567        EYKLDKIKIVDNEDNCNAVIINIPSHEEKFNDMYIKKIIKNRHIILIINKDINSNIEKVI
AF250284_175140..175604      KFKFYDIKSLIGIEI--EEWINDNNKLLSDNNINFIEISHDDPIIH-------GYYTDLK
AF063866_80206..80577        VDINKIYYVIISCEEIKDKSLYDENTLIIYN---------DDSISEYIINKLFEIIIQYD
AF063866_28878..29846        DNLFWEY--LSPNLSFND--IIEFKKYIHIDKIN-YNVLPEDFIISNIKILDIDKISEL-
AF063866_31922..32866        DLICWDYNRIYKENIIKEDTICKFNDKVNWDAISLYYPLSLNLIKKYKKKINFEYLLKNK
AF063866_219048..219533      DSTHNV---ILNNENVSDNFIYNF---LDICCININMLIDNR--LKFNKNLSCNIIDKYI
AF250284_208261..208908      NKNEWKK--LYKNYILTDKFIYEYKHYIDWFDLSYYSTLNEYFIIKYKKNINWINISETQ
AF063866_173279..174289      DIFDWDH--ISISQKLSESFIRKFKDKVNWKEISKHQKLSEKFIIEFQDNVNWEEISKYQ
AF250284_29673..30545        NKINWNY--ITINCILSEEFIIKYKNYIIWNNISIYQSLSENFITQYKNIIDWNNITKYQ
AF063866_27086..27979        DRLDWLY--ISKHIKLSEKLIEKNKKYVKWNYISKNQKLNEEFIEKFKNKIDWVYISQYQ
AF063866_179160..180752      DYLNWN---IISNKKLYNHFIDEYKDYLNWDSISINKKISKSFLIKYKNRLNWKYICQYQ
                                      :          :                                    .  

AF063866_113692..114960      KIQKKLISFKYDDCYYKCNLNGLIKYIIDTIYLKSPSNVKNYKICLENENPIQIIKKNQK
AF063866_90112..90567        RYHSKDI-PIFTLKNNIYCLNIFNR-IME--------------------------NNNKP
AF250284_175140..175604      NINMILILFNITDYIDYISNKIFDA-ISD-----------------------NFIKNKMQ
AF063866_80206..80577        HI------KILGNCTNINLTDK-KK-LKC-----------------------YYIKKDKN
AF063866_28878..29846        TLSNKII-KKLSNKLNWKILTYNKI-INTKNEYDIY----------------KFINNNEK
AF063866_31922..32866        YLKYDLL-FEFDNINNWDDISN-IS-YNK-----------------------YFIEKYKD
AF063866_219048..219533      NI------YNNIEYINWNNISM-LK-LTY-----------------------EFIKKYKN
AF250284_208261..208908      ILSENFI-RLYKNKVYWNNISKYQK-LSE-----------------------KFILEFKN
AF063866_173279..174289      ILSEKFI-IKHKDKVNWDLLYN-KN-FSI-----------------------NFIRKYQD
AF250284_29673..30545        ILSENFI-IQNKDNLNFNNVCKYQK-LSE-----------------------NFITQYKN
AF063866_27086..27979        SLSEKFI-EKYKDKIDWYNISKYQK-LSE-----------------------NFIEKHKN
AF063866_179160..180752      KLSEDVI-MKFKNKIDWDVLYKYQK-LSENIIEKFYYKVPFEYICQYQILSDNFIRKNEN
                                                                                     :   

AF063866_113692..114960      RVNKKKQIQIIKKNQKRVNKKKQMQI---NEKLNLFCYESIQTLHYETKHVIYEKPQIDN
AF063866_90112..90567        IID----SVYIMHYN-ESENSY--------------------------------------
AF250284_175140..175604      YIE-------IIETKNKYNDEVIK------------------------LEKYTKMLAYEK
AF063866_80206..80577        K---------------KLDD---------------------------FIKLYKAILILKN
AF063866_28878..29846        KVD----WEIISKYL-NMTIKFATKY---KKKLIWDCVSQQPYLDINFLNNFKNDVNWEI
AF063866_31922..32866        NLN----WDIVTKNLSPLFDEFIEKY---KDYVNWTYISQNQPLSIDFIEKYKDNLNWDE
AF063866_219048..219533      ELN----WNIICKYKINLNDQIINDN---NDFINWYYI----------------------
AF250284_208261..208908      YVN----WNYIFKYQ-KLTNKFIRLNIFQNKYYSYIIKKNESFIFEPNLEILYKKYNMRY
AF063866_173279..174289      KLN----WKKVSAFI-ELTDDNIIEF---KDKINWRYLCEFNKLSIDIIKKYKDKMHWCN
AF250284_29673..30545        IID----WNIISKYQ-KLSESFIQNN---IDNINWLYISIYQILSEQFIEIYKNKLSWNN
AF063866_27086..27979        NIH----WGVISKYQ-KLSELFIEKY---ENKLDWNNISKYQNLSLPFIKLFLHKLNYKK
AF063866_179160..180752      KIN----WNIVSKHQ-KLSEDIILQY---HDKLHWEYISQYQELSEDIILQYHDKLHWEY
                                                                                         

AF063866_113692..114960      FDAIIQSVNKLKNNEKRKLQRKCKYLKKTPKKCPEPCNNENTDSIEPHFIVSLINSMPID
AF063866_90112..90567        ----------------------------------------------ENF-----------
AF250284_175140..175604      -----------------------------------------------NYINQ--------
AF063866_80206..80577        ------------------------------------------------------------
AF063866_28878..29846        ----VSKYHFLDYETCNVFNENLNW---------D--IISTRKDLSYSFIYQYRFNLD--
AF063866_31922..32866        ----LSSRNDLTETIIETYIDKINW---------L--NIYDNYPLSSSFIIKYQKKFKNF
AF063866_219048..219533      ---------------------------------------------KNTF-----------
AF250284_208261..208908      --------IYLKYTSLIKYKNITNF----------------RDNNQTSFL----------
AF063866_173279..174289      ----ISCNNLLTLDIMREYKNEINW---------CIVIIQNHTILTKDIVIEFRDKLLPY
AF250284_29673..30545        ----ILKYQTLSEKFIKKYEDEIDW---------T--LISEYQQLSEEFIREYKNKISWF
AF063866_27086..27979        ------------------------------------------------ILNKYYIKFNES
AF063866_179160..180752      ----IAKHQILSEYLIEKFEIKLNW---------D--DISKYQTLSEYFIKKHINKINKY
                                                                                         

AF063866_113692..114960      EVINIANSIIIDDDVPVHNDDFMNIDVPEQNYDFMDIKSFSKEPDDDESTISIDDDIEID
AF063866_90112..90567        ------------------------------------------------------------
AF250284_175140..175604      ------------------------------------------------------------
AF063866_80206..80577        ------------------------------------------------------------
AF063866_28878..29846        -LCCILQNIELPNEFIL---------------SVFGCRKPNFNINN----ILSECQYNKY
AF063866_31922..32866        NV----------------------------------------------------------
AF063866_219048..219533      ------------------------------------------------------------
AF250284_208261..208908      ------------------------------------------------------------
AF063866_173279..174289      WIHILDKFRNLSKSELI---------------EIFFPYDIIFENYNE-CPICLSDEKCLF
AF250284_29673..30545        YIC---RYQNLSKE---------------------------------------------F
AF063866_27086..27979        VIC----------------------------------------------PICLINNKSIF
AF063866_179160..180752      NIC---TYQNISNKLYI---------------ELCKAYEIFDNINNEDCIICLSNEQNNF
                                                                                         

AF063866_113692..114960      SMSLFNFDFREEEISEDVSNTIFQEIHKIID--------------
AF063866_90112..90567        ---------------------------------------------
AF250284_175140..175604      ---------------------------------------------
AF063866_80206..80577        ---------------------------------------------
AF063866_28878..29846        VVTRCYHFVHVSYIIESIYTDQKCPICNNKLLIK-----------
AF063866_31922..32866        ---------------------------------------------
AF063866_219048..219533      ---------------------------------------------
AF250284_208261..208908      ---------------------------------------------
AF063866_173279..174289      SKTICKHVFHKKCIDNWLLNNYNCPLCKTEIKNKYIFKMINEISV
AF250284_29673..30545        IREFKNYLYI-----------------------------------
AF063866_27086..27979        VKTLCNHIFHKHCINIWLMNNSTCPMCRFTLKWT-----------
AF063866_179160..180752      TKTMCNHIFHKKCIDIWLNNNNTCPMCRRQIIIQRKNI-------
                                                                          
