# Supplementary material for: Identification of multiple independent horizontal gene transfers into poxviruses using a comparative genomics approach
Source: BMC Evol Biol. 2008 Feb 27;8:67. doi: 10.1186/1471-2148-8-67 (PMC2268676; doi:10.1186/1471-2148-8-67)
Supplement: Additional file 8 — Multiple sequence alignments for all poxvirus families. [file 1471-2148-8-67-S8.gz › Network/Servers/gen153069.gen.tcd.ie/Users/kirsten/poxvirus/aln/2.aln]

CLUSTAL W (1.81) multiple sequence alignment

M37086_1..411                MLEFFRPPRARSPRELVQLLPEAWTTSRSSTGSANPSASRKPAR--------YPRIHAPE
AY299088_1..411              --------------MDGTLFPGDDDMAIPATEFFVTRAAKKPEEPVKRKVVKNKNKHKVV
AY299032_1..333              --------------MDGTLFPGDDDLAIPATEFFSTKAAKNPET----------KREAIV
AY223481_1..333              --------------MDGTLFPGDDDLAIPATEFFSTKAAKNPET----------KREAIV
DQ011157_139698..140030      --------------MDGTLFPGDDDLAIPATEFFSTKAAKNPET----------KREAIV
AY741551_139677..140009      --------------MDGTLFPGDDDLAIPATEFFSTKAAKNPET----------KREAIV
DQ011153_139698..140030      --------------MDGTLFPGDDDLAIPATEFFSTKAAKNPET----------KREAIV
AY299031_1..333              --------------MDGTLFPGDDDLAIPATEFFSTKAAKNPET----------KREAIV
AY299033_1..333              --------------MDGTLFPGDDDLAIPATEFFSTKAAKNPET----------KREAIV
AY299034_1..333              --------------MDGTLFPGDDDLAIPATEFFSTKAAKNPET----------KREAIV
AY753185_139875..140207      --------------MDGTLFPGDDDLAIPATEFFSTKAAKNPET----------KREAIV
AY603973_139632..139964      --------------MDGTLFPGDDDLAIPATEFFSTKAAKNPET----------KREAIV
X75155_10..342               --------------MDGTLFPGDDDLAIPATEFFSTKAAKNPET----------KREAIV
DQ011156_140121..140453      --------------MDGTLFPGDDDLAIPATEFFSTKAAKNPET----------KREAIV
Z99065_77..409               --------------MDGTLFPGDDDLAIPATEFFSTKAAKNPET----------KREAIV
AY223480_1..333              --------------MDGTLFPGDDDLAIPATEFFSTKAAKNPET----------KREAIV
AY299028_1..333              --------------MDGTLFPGDDDLAIPATEFFSTKAAKNPET----------KREAIV
AY299027_1..333              --------------MDGTLFPGDDDLAIPATEFFSTKAAKNPET----------KREAIV
AF380138_139564..139896      --------------MDGTLFPGDDDLAIPATEFFSTKAAKNPET----------KREAIV
Z99061_77..409               --------------MDGTLFPGDDDLAIPATEFFSTKAAKNPET----------KREAIV
AY299029_1..333              --------------MDGTLFPGDDDLAIPATEFFSTKAAKNPET----------KREAIV
AY299037_1..333              --------------MDGTLFPGDDDLAIPATEFFSTKAAKNPET----------KREAIV
AY223478_1..333              --------------MDGTLFPGDDDLAIPATEFFSTKAAKNPET----------KREAIV
DQ011155_139664..139996      --------------MDGTLFPGDDDLAIPATEFFSTKAAKNPET----------KREAIV
AY299036_1..333              --------------MDGTLFPGDDDLAIPATEFFSTKAAKNPET----------KREAIV
AY299035_1..333              --------------MDGTLFPGDDDLAIPATEFFSTKAAKNPET----------KREAIV
AY299038_1..333              --------------MDGTLFPGDDDLAIPATEFFSTKAAKNPET----------KREAIV
AY223477_1..333              --------------MDGTLFPGDDDLAIPATEFFSTKAAKNPET----------KREAIV
DQ011154_139695..140027      --------------MDGTLFPGDDDLAIPATEFFSTKAAKNPET----------KREAIV
AY223479_1..333              --------------MDGTLFPGDDDLAIPATEFFSTKAAKNPET----------KREAIV
AY299039_1..333              --------------MDGTLFPGDDDLAIPATEFFSTKAAKNPET----------KREAIV
AY299030_1..333              --------------MDGTLFPGDDDLAIPATEFFSTKAAKNPET----------KREAIV
AY160186_1..333              --------------MDGTLFPGDDDLAIPATEFFSTKAAKNPET----------KREAIV
Z99063_78..410               --------------MDGTLFPGDDDLAIPATEFFSTKAAKRPEA----------KREAIV
M61187_4358..4690            --------------MDGTLFPGDDDLAIPATEFFSTKAAKKPDR----------KREQIV
X57318_4358..4690            --------------MDGTLFPGDDDLAIPATEFFSTKAAKKPDR----------KREQIV
DQ178390_1..157              ----------------------------------------KPED----------KHEATV
X75157_10..342               --------------MDGTLFPGDDDLAIPATEFFSTKAAKKPED----------KHEATV
AY299025_1..333              --------------MDGTLFPGDDDLAIPATEFFSTKAAKKPED----------KHEATV
AY973172_1..333              --------------MDGTLFPGDDDLAIPATEFFSTKAAKKPED----------KHEATV
AY299022_1..333              --------------MDGTLFPGDDDLAIPATEFFSTKAAKKPED----------KHEATV
AY299024_1..333              --------------MDGTLFPGDDDLAIPATEFFSTKAAKKPED----------KHEATV
AY299023_1..333              --------------MDGTLFPGDDDLAIPATEFFSTKAAKKPED----------KHEATV
AF012825_148443..148775      --------------MDGTLFPGDDDLAIPATEFFSTKAAKKPED----------KHEATV
Z99055_78..410               --------------MDGTLFPGDDDLAIPATEFFSTKAAKKPED----------KHEATV
AY299026_1..333              --------------MDGTLFPGDDDLAIPATEFFSTKAAKKPED----------KHEATV
DQ374560_1..157              ----------------------------------------KPEA----------KREAIV
DQ374559_1..157              ----------------------------------------KPEA----------KREAIV
DQ374558_1..157              ----------------------------------------KPEA----------KREAIV
DQ374556_1..157              ----------------------------------------KPEA----------KREAIV
DQ374550_1..157              ----------------------------------------KPEA----------KREAIV
Z99057_36..407               --------------MDGTLFPGDDDLAIPATEFFSTKAAKKPEA----------KREAIV
DQ374543_1..157              ----------------------------------------KPEA----------KREAIV
DQ374542_1..157              ----------------------------------------KPEA----------KREAIV
Z99058_76..408               --------------MDGTLFPGDDDLAIPATEFFSTKAAKKPEA----------KREAIV
AY223496_1..354              --------------MDGTLFPGDDDLAIPATEFFSTKAAKKPEA----------KREAII
AF438165_142244..142597      --------------MDGTLFPGDDDLAIPATEFFSTKAAKKPEA----------KREAII
AY299083_1..354              --------------MDGTLFPGDDDLAIPATEFFSTKAAKKPEA----------KREAII
AY299084_1..354              --------------MDGTLFPGDDDLAIPATEFFSTKAAKKPEA----------KREAII
AY299082_1..354              --------------MDGTLFPGDDDLAIPATEFFSTKAAKKPEA----------KREAII
AY009089_140367..140720      --------------MDGTLFPGDDDLAIPATEFFSTKAAKKPEA----------KREAII
AY299086_1..354              --------------MDGTLFPGDDDLAIPATEFFSTKAAKKPEA----------KREAII
AY299087_1..354              --------------MDGTLFPGDDDLAIPATEFFSTKAAKKPEA----------KREAII
AY299081_1..354              --------------MDGTLFPGDDDLAIPATEFFSTKAAKKPEA----------KREAII
X75156_10..363               --------------MDGTLFPGDDDLAIPATEFFSTKAAKKPEA----------KREAII
AY299085_1..354              --------------MDGTLFPGDDDLAIPATEFFSTKAAKKPEA----------KREAII
DQ374482_1..157              ----------------------------------------KQEA----------KREAIV
DQ374504_1..157              ----------------------------------------KQEA----------KREAIV
DQ374607_1..157              ----------------------------------------KQEA----------KREAIV
DQ374533_1..157              ----------------------------------------KQEA----------KREAIV
DQ374493_1..157              ----------------------------------------KQEA----------KREAIV
DQ374595_1..157              ----------------------------------------KQEA----------KREAIV
DQ374544_1..157              ----------------------------------------KQEA----------KREAIV
DQ374578_1..157              ----------------------------------------KQEA----------KREAIV
DQ374486_1..157              ----------------------------------------KQEA----------KREAIV
DQ374602_1..157              ----------------------------------------KQEA----------KREAIV
DQ374594_1..157              ----------------------------------------KQEA----------KREAIV
AY299060_1..333              --------------MDGTLFPGDDDLAIPATEFFSTKAAKKQEA----------KREAIV
DQ374604_1..157              ----------------------------------------KQEA----------KREAIV
DQ374626_1..157              ----------------------------------------KQEA----------KREAIV
DQ374487_1..157              ----------------------------------------KQEA----------KREAIV
DQ374576_1..157              ----------------------------------------KQEA----------KREAIV
DQ374546_1..157              ----------------------------------------KQEA----------KREAIV
DQ374480_1..157              ----------------------------------------KQEA----------KREAIV
DQ374522_1..157              ----------------------------------------KQEA----------KREAIV
DQ374479_1..157              ----------------------------------------KQEA----------KREAIV
DQ374503_1..157              ----------------------------------------KQEA----------KREAIV
DQ374532_1..157              ----------------------------------------KQEA----------KREAIV
DQ374582_1..157              ----------------------------------------KQEA----------KREAIV
DQ374581_1..157              ----------------------------------------KQEA----------KREAIV
DQ374606_1..157              ----------------------------------------KQEA----------KREAIV
DQ374481_1..157              ----------------------------------------KQEA----------KREAIV
DQ374575_1..157              ----------------------------------------KQEA----------KREAIV
DQ374520_1..157              ----------------------------------------KQEA----------KREAIV
AY299062_1..333              --------------MDGTLFPGDDDLAIPATEFFSTKAAKKQEA----------KREAIV
AY299061_1..333              --------------MDGTLFPGDDDLAIPATEFFSTKAAKKQEA----------KREAIV
DQ374505_1..157              ----------------------------------------KQEA----------KREAIV
DQ374608_1..157              ----------------------------------------KQEA----------KREAIV
DQ374615_1..157              ----------------------------------------KQEA----------KREAIV
DQ374513_1..157              ----------------------------------------KQEA----------KREAIV
DQ374549_1..157              ----------------------------------------KQEA----------KREAIV
DQ374618_1..157              ----------------------------------------KQEA----------KREAIV
DQ374499_1..157              ----------------------------------------KQEA----------KREAIV
DQ374545_1..157              ----------------------------------------KQEA----------KREAIV
DQ374551_1..157              ----------------------------------------KQEA----------KREAIV
DQ374603_1..157              ----------------------------------------KQEA----------KREAIV
DQ374554_1..157              ----------------------------------------KQEA----------KREAIV
DQ374496_1..157              ----------------------------------------KQEA----------KREAIV
DQ374609_1..157              ----------------------------------------KQEA----------KREAIV
DQ374579_1..157              ----------------------------------------KQEA----------KREAIV
DQ374494_1..157              ----------------------------------------KQEA----------KREAIV
DQ374573_1..157              ----------------------------------------KQEA----------KREAIV
DQ374605_1..157              ----------------------------------------KQEA----------KREAIV
DQ374540_1..157              ----------------------------------------KQEA----------KREAIV
DQ374485_1..157              ----------------------------------------KQEA----------KREAIV
DQ374491_1..157              ----------------------------------------KQEA----------KREAIV
DQ374610_1..157              ----------------------------------------KQEA----------KREAIV
DQ374514_1..157              ----------------------------------------KQEA----------KREAIV
DQ374598_1..157              ----------------------------------------KQEA----------KREAIV
DQ374498_1..157              ----------------------------------------KQEA----------KREAIV
DQ374511_1..157              ----------------------------------------KQEA----------KREAIV
DQ374623_1..157              ----------------------------------------KQEA----------KREAIV
DQ374500_1..157              ----------------------------------------KQEA----------KREAIV
DQ374512_1..157              ----------------------------------------KQEA----------KREAIV
DQ374492_1..157              ----------------------------------------KQEA----------KREAIV
DQ374483_1..157              ----------------------------------------KQEA----------KREAIV
DQ374477_1..157              ----------------------------------------KQEA----------KREAIV
DQ374619_1..157              ----------------------------------------KQEA----------KREAIV
DQ374617_1..157              ----------------------------------------KQEA----------KREAIV
DQ374583_1..157              ----------------------------------------KQEA----------KREAIV
DQ374510_1..157              ----------------------------------------KQEA----------KREAIV
DQ374508_1..157              ----------------------------------------KQEA----------KREAIV
DQ374519_1..157              ----------------------------------------KQEA----------KREAIV
DQ374614_1..157              ----------------------------------------KQEA----------KREAIV
AY299077_1..333              --------------MDGTLFPGDDDLAIPATEFFSTKAAKKPEA----------KREAIV
AY299072_1..333              --------------MDGTLFPGDDDLAIPATEFFSTKAAKKPEA----------KHEAIV
AY223503_1..333              --------------MDGTLFPGDDDLAIPATEFFSTKAAKKPEA----------KREAFV
Z99062_78..410               --------------MDGTLFPGDDDLAIPATEFFSTKAAKKPEA----------KREAIV
DQ374527_1..157              ----------------------------------------KPEA----------KREAIV
DQ374564_1..157              ----------------------------------------KPEA----------KREAIV
DQ374537_1..157              ----------------------------------------KPEA----------KREAIV
DQ374473_1..157              ----------------------------------------KPEA----------KREAIV
DQ374521_1..157              ----------------------------------------KPEA----------KREAIV
DQ374507_1..157              ----------------------------------------KPEA----------KREAIV
DQ374577_1..157              ----------------------------------------KPEA----------KREAIV
DQ374553_1..157              ----------------------------------------KPEA----------KREAIV
DQ374506_1..157              ----------------------------------------KPEA----------KREAIV
DQ374526_1..157              ----------------------------------------KPEA----------KREAIV
DQ374541_1..157              ----------------------------------------KPEA----------KREAIV
DQ374574_1..157              ----------------------------------------KPEA----------KREAIV
DQ374565_1..157              ----------------------------------------KPEA----------KREAIV
DQ374613_1..157              ----------------------------------------KPEA----------KREAIV
DQ374547_1..157              ----------------------------------------KPEA----------KREAIV
DQ374622_1..157              ----------------------------------------KPEA----------KREAIV
DQ374528_1..157              ----------------------------------------KPEA----------KREAIV
DQ374557_1..157              ----------------------------------------KPEA----------KREAIV
DQ374530_1..157              ----------------------------------------KPEA----------KREAIV
DQ374620_1..157              ----------------------------------------KPEA----------KREAIV
DQ374568_1..157              ----------------------------------------KPEA----------KREAIV
DQ374502_1..157              ----------------------------------------KPEA----------KREAIV
DQ374517_1..157              ----------------------------------------KPEA----------KREAIV
DQ374524_1..157              ----------------------------------------KPEA----------KREAIV
DQ374471_1..157              ----------------------------------------KPEA----------KREAIV
DQ374534_1..157              ----------------------------------------KPEA----------KREAIV
DQ374484_1..157              ----------------------------------------KPEA----------KREAIV
DQ374518_1..157              ----------------------------------------KPEA----------KREAIV
DQ374569_1..157              ----------------------------------------KPEA----------KREAIV
DQ374523_1..157              ----------------------------------------KPEA----------KREAIV
DQ374580_1..157              ----------------------------------------KPEA----------KREAIV
DQ374470_1..157              ----------------------------------------KPEA----------KREAIV
DQ374509_1..157              ----------------------------------------KPEA----------KREAIV
DQ374515_1..157              ----------------------------------------KPEA----------KREAIV
AY299049_1..333              --------------MDGTLFPGDDDLAIPATEFFSTKAAKKPEA----------KREAIV
AY299055_1..333              --------------MDGTLFPGDDDLAIPATEFFSTKAAKKPEA----------KREAIV
AY299052_1..333              --------------MDGTLFPGDDDLAIPATEFFSTKAAKKPEA----------KREAIV
AY299068_1..333              --------------MDGTLFPGDDDLAIPATEFFSTKAAKKPEA----------KREAIV
AF482758_157021..157353      --------------MDGTLFPGDDDLAIPATEFFSTKAAKKPEA----------KREAIV
AY299073_1..333              --------------MDGTLFPGDDDLAIPATEFFSTKAAKKPEA----------KREAIV
AY299070_1..333              --------------MDGTLFPGDDDLAIPATEFFSTKAAKKPEA----------KREAIV
AY299076_1..333              --------------MDGTLFPGDDDLAIPATEFFSTKAAKKPEA----------KREAIV
AY299078_1..333              --------------MDGTLFPGDDDLAIPATEFFSTKAAKKPEA----------KREAIV
AY223504_1..333              --------------MDGTLFPGDDDLAIPATEFFSTKAAKKPEA----------KREAIV
AY299071_1..333              --------------MDGTLFPGDDDLAIPATEFFSTKAAKKPEA----------KREAIV
AY299067_1..333              --------------MDGTLFPGDDDLAIPATEFFSTKAAKKPEA----------KREAIV
AY299058_1..333              --------------MDGTLFPGDDDLAIPATEFFSTKAAKKPEA----------KREAIV
DQ374516_1..157              ----------------------------------------KPEA----------KREAIV
DQ374552_1..157              ----------------------------------------KPEA----------KREAIV
X75158_10..342               --------------MDGTLFPGDDDLAIPATEFFSTKAAKKPEA----------KREAIV
AY299059_1..333              --------------MDGTLFPGDDDLAIPATEFFSTKAAKKPEA----------KREAIV
AY299051_1..333              --------------MDGTLFPGDDDLAIPATEFFSTKAAKKPEA----------KREAIV
DQ374562_1..157              ----------------------------------------KPEA----------KREAIV
DQ374625_1..157              ----------------------------------------KPEA----------KREAIV
DQ374535_1..157              ----------------------------------------KPEA----------KREAIV
DQ374631_1..157              ----------------------------------------KPEA----------KREAIV
AY299056_1..333              --------------MDGTLFPGDDDLAIPATEFFSTKAAKKPEA----------KREAIV
DQ374501_1..157              ----------------------------------------KPEA----------KREAIV
DQ386865_1..157              ----------------------------------------KPEA----------KREAIV
AY223501_1..333              --------------MDGTLFPGDDDLAIPATEFFSTKAAKKPEA----------KREAIV
AY299050_1..333              --------------MDGTLFPGDDDLAIPATEFFSTKAAKKPEA----------KREAIV
DQ374629_1..157              ----------------------------------------KPEA----------KREAIV
DQ374600_1..157              ----------------------------------------KPEA----------KREAIV
DQ374584_1..157              ----------------------------------------KPEA----------KREAIV
DQ374570_1..157              ----------------------------------------KPEA----------KREAIV
DQ374474_1..157              ----------------------------------------KPEA----------KREAIV
AY299057_1..333              --------------MDGTLFPGDDDLAIPATEFFSTKAAKKPEA----------KREAIV
DQ374567_1..157              ----------------------------------------KPEA----------KREAIV
DQ374566_1..157              ----------------------------------------KPEA----------KREAIV
AY299075_1..333              --------------MDGTLFPGDDDLAIPATEFFSTKAAKKPEA----------KREAIV
DQ374630_1..157              ----------------------------------------KPEA----------KREAIV
DQ374561_1..157              ----------------------------------------KPEA----------KREAIV
DQ374597_1..157              ----------------------------------------KPEA----------KREAIV
DQ374529_1..157              ----------------------------------------KPEA----------KREAIV
DQ374538_1..157              ----------------------------------------KPEA----------KREAIV
AY223502_1..333              --------------MDGTLFPGDDDLAIPATEFFSTKAAKKPEA----------KREAIV
DQ374616_1..157              ----------------------------------------KPEA----------KREAIV
DQ374497_1..157              ----------------------------------------KPEA----------KREAIV
DQ374612_1..157              ----------------------------------------KPEA----------KREAIV
DQ374632_1..157              ----------------------------------------KPEA----------KREAIV
DQ374539_1..157              ----------------------------------------KPEA----------KREAIV
DQ374495_1..157              ----------------------------------------KPEA----------KREAIV
AY299074_1..333              --------------MDGTLFPGDDDLAIPATEFFSTKAAKKPEA----------KREAIV
AY299064_1..333              --------------MDGTLFPGDDDLAIPATEFFSTKAAKKPEA----------KREAIV
DQ374536_1..157              ----------------------------------------KPEA----------KREAIV
DQ374478_1..157              ----------------------------------------KPEA----------KREAIV
AY299065_1..333              --------------MDGTLFPGDDDLAIPATEFFSTKAAKKPEA----------KREAIV
DQ374548_1..157              ----------------------------------------KPEA----------KREAIV
DQ374563_1..157              ----------------------------------------KPEA----------KREAIV
DQ374611_1..157              ----------------------------------------KPEA----------KREAIV
DQ374633_1..157              ----------------------------------------KPEA----------KREAIV
AY299079_1..333              --------------MDGTLFPGDDDLAIPATEFFSTKAAKKPEA----------KREAIV
AY299069_1..333              --------------MDGTLFPGDDDLAIPATEFFSTKAAKKPEA----------KREAIV
DQ374596_1..157              ----------------------------------------KPEA----------KREAIV
AY299054_1..333              --------------MDGTLFPGDDDLAIPATEFFSTKAAKKPEA----------KREAIV
DQ374621_1..157              ----------------------------------------KPEA----------KREAIV
DQ374525_1..157              ----------------------------------------KPEA----------KREAIV
DQ374624_1..157              ----------------------------------------KPEA----------KREAIV
DQ374599_1..157              ----------------------------------------KPEA----------KREAIV
DQ374489_1..157              ----------------------------------------KPEA----------KREAIV
DQ374635_1..157              ----------------------------------------KPEA----------KREAIV
DQ374555_1..157              ----------------------------------------KPEA----------KREAIV
DQ374472_1..157              ----------------------------------------KPEA----------KREAIV
DQ374469_1..157              ----------------------------------------KPEA----------KREAIV
DQ374476_1..157              ----------------------------------------KPEA----------KREAIV
AY299063_1..333              --------------MDGTLFPGDDDLAIPATEFFSTKAAKKPEA----------KREAIV
AY223493_1..333              --------------MDGTLFPGDDDLAIPATEFFSTKAAKKPEA----------KREAIV
Y16780_131776..132108        --------------MDGTLFPGDDDLAIPATEFFSTKAAKKPEA----------KREAIV
X65517_1..333                --------------MDGTLFPGDDDLAIPATEFFSTKAAKKPEA----------KREAIV
X76266_4496..4828            --------------MDGTLFPGDDDLAIPATEFFSTKAAKKPEA----------KREAIV
AY223490_1..333              --------------MDGTLFPGDDDLAIPATEFFSTKAAKKPEA----------KREAIV
AY223488_1..333              --------------MDGTLFPGDDDLAIPATEFFSTKAAKKPEA----------KREAIV
AY223489_1..333              --------------MDGTLFPGDDDLAIPATEFFSTKAAKKPEA----------KREAIV
AY223491_1..333              --------------MDGTLFPGDDDLAIPATEFFSTKAAKKPEA----------KREAIV
L22579_131393..131725        --------------MDGTLFPGDDDLAIPATEFFSTKAAKKPEA----------KREAIV
AY223486_1..333              --------------MDGTLFPGDDDLAIPATEFFSTKAAKKPEA----------KREAIV
AY223487_1..333              --------------MDGTLFPGDDDLAIPATEFFSTKAAKKPEA----------KREAIV
AY223494_1..333              --------------MDGTLFPGDDDLAIPATEFFSTKAAKKPEA----------KREAIV
AY223495_1..333              --------------MDGTLFPGDDDLAIPATEFFSTKAAKKPEA----------KREAIV
AY223484_1..333              --------------MDGTLFPGDDDLAIPATEFFSTKAAKKPEA----------KREAIV
AY223485_1..333              --------------MDGTLFPGDDDLAIPATEFFSTKAAKKPEA----------KREAIV
AY223483_1..333              --------------MDGTLFPGDDDLAIPATEFFSTKAAKKPEA----------KREAIV
AY223482_1..333              --------------MDGTLFPGDDDLAIPATEFFSTKAAKKPEA----------KREAIV
X67115_4495..4827            --------------MDGTLFPGDDDLAIPATEFFSTKAAKKPEA----------KREAIV
X69198_130770..131102        --------------MDGTLFPGDDDLAIPATEFFSTKAAKKPEA----------KREAIV
AY223492_1..333              --------------MDGTLFPGDDDLAIPATEFFSTKAAKKPEA----------KREAIV
DQ374588_1..157              ----------------------------------------KPEA----------KREAIV
AY223498_1..333              --------------MDGTLFPGDDDLAIPATEFFSTKAAKKPEA----------KREAIV
DQ374589_1..157              ----------------------------------------KPEA----------KREAIV
AY299048_1..333              --------------MDGTLFPGDDDLAIPATEFFSTKAAKKPEA----------KREAIV
AY223497_1..333              --------------MDGTLFPGDDDLAIPATEFFSTKAAKKPEA----------KREAIV
AY299043_1..333              --------------MDGTLFPGDDDLAIPATEFFSTKAAKKPEA----------KREAIV
DQ374572_1..157              ----------------------------------------KPEA----------KREAIV
DQ374591_1..157              ----------------------------------------KPEA----------KREAIV
DQ374585_1..157              ----------------------------------------KPEA----------KREAIV
DQ374571_1..157              ----------------------------------------KPEA----------KREAIV
AY299053_1..333              --------------MDGTLFPGDDDLAIPATEFFSTKAAKKPEA----------KREAIV
DQ385058_1..157              ----------------------------------------KPEA----------KREAIV
AY678277_142656..142988      --------------MDGTLFPGDDDLAIPATEFFSTKAAKKPEA----------KREAIV
Z99059_76..408               --------------MDGTLFPGDDDLAIPATEFFSTKAAKKPEA----------KREAIV
DQ374488_1..157              ----------------------------------------KPEA----------KREAIV
DQ374587_1..157              ----------------------------------------KPEA----------KREAIV
AY299044_1..333              --------------MDGTLFPGDDDLAIPATEFFSTKAAKKPEA----------KREAIV
DQ374475_1..157              ----------------------------------------KPEA----------KREAIV
AY484669_144823..145155      --------------MDGTLFPGDDDLAIPATEFFSTKAAKKPEA----------KREAIV
AY299080_1..333              --------------MDGTLFPGDDDLAIPATEFFSTKAAKKPEA----------KREAIV
DQ374601_1..157              ----------------------------------------KPEA----------KREAIV
AY223499_1..333              --------------MDGTLFPGDDDLAIPATEFFSTKAAKKPEA----------KREAIV
DQ374490_1..157              ----------------------------------------KPEA----------KREAIV
X94355_156422..156754        --------------MDGTLFPGDDDLAIPATEFFSTKAAKKPEA----------KREAIV
AY299046_1..333              --------------MDGTLFPGDDDLAIPATEFFSTKAAKKPEA----------KREAIV
DQ374590_1..157              ----------------------------------------KPEA----------KREAIV
DQ374586_1..157              ----------------------------------------KPEA----------KREAIV
DQ374531_1..157              ----------------------------------------KPEA----------KREAIV
DQ374593_1..157              ----------------------------------------KPEA----------KREAIV
AY299045_1..333              --------------MDGTLFPGDDDLAIPATEFFSTKAAKKPEA----------KREAIV
AY678275_142657..142989      --------------MDGTLFPGDDDLAIPATEFFSTKAAKKPEA----------KREAIV
Z99060_78..410               --------------MDGTLFPGDDDLAIPATEFFSTKAAKKPEA----------KREAIV
AY299042_1..333              --------------MDGTLFPGDDDLAIPATEFFSTKAAKKPEA----------KREAIV
AY299047_1..333              --------------MDGTLFPGDDDLAIPATEFFSTKAAKKPEA----------KREAIV
DQ374592_1..157              ----------------------------------------KPEA----------KREAIV
AY299041_1..333              --------------MDGTLFPGDDDLAIPATEFFSTKAAKKPEA----------KREAIV
AY299040_1..333              --------------MDGTLFPGDDDLAIPATEFFSTKAAKKPEA----------KREAIV
AY223500_1..333              --------------MDGTLFPGDDDLAIPATEFFSTKAAKKPEA----------KREAIV
AY678276_142874..142545      --------------MDGTLFPGDDDLAIPATEFFSTKAAKKPEA----------KREAIV
AF095689_139620..139952      --------------MDGTLFPGDDDLAIPATEFFSTKAAKKPEA----------KREAIV
M35027_138998..139330        --------------MDGTLFPGDDDLAIPATEFFSTKADKKPEA----------KREAIV
Z99056_76..408               --------------MDGTLFPGDDDLAIPATEFFSTKADKKPEA----------KREAIV
AY603355_125176..125508      --------------MDGTLFPGDDDLAIPATEFFSTTAAKKPEA----------KREAIV
U94848_130966..131298        --------------MDGTLFPGDDDLAIPATEFFSTTAAKKPEA----------KREAIV
DQ117952_1..333              --------------MDGTLFPGDDDLAIPATEFFSTKAAKKPEA----------KREAIV
AY299019_1..333              --------------MDGTLFPGDDDLAIPATEFFSTKAAKKPEA----------KREAIV
DQ117951_1..333              --------------MDGTLFPGDDDLAIPATEFFSTKAAKKPEA----------KREAIV
AY160184_1..333              --------------MDGTLFPGDDDLAIPATEFFSTKAAKKPEA----------KREAIV
AY243312_140013..140345      --------------MDGTLFPGDDDLAIPATEFFSTKAAKKPEA----------KREAIV
DQ377945_145388..145720      --------------MDGTLFPGDDDLAIPATEFFSTKAAKKPEA----------KREAIV
AY299017_1..333              --------------MDGTLFPGDDDLAIPATEFFSTKAAKKPEA----------KREAIV
AY299021_1..333              --------------MDGTLFPGDDDLAIPATEFFSTKAAKKPEA----------KREAIV
AY313847_142832..143164      --------------MDGTLFPGDDDLAIPATEFFSTKAAKKPEA----------KREAIV
M18173_46..378               --------------MDGTLFPGDDDLAIPATEFFSTKAAKKPEA----------KREAIV
AY299018_1..333              --------------MDGTLFPGDDDLAIPATEFFSTKAAKKPEA----------KREAIV
AY299020_1..333              --------------MDGTLFPGDDDLAIPATEFFSTKAAKKPEA----------KREAIV
Z99064_76..408               --------------MDGTLFPGDDDLAIPATEFFSTKAAKKPEA----------KREAIV
AY313848_142874..143206      --------------MDGTLFPGDDDLAIPATEFFSTKAAKKPEA----------KREAIV
AY299016_1..333              --------------MDGTLFPGDDDLAIPATEFFSTKAAKKPEA----------KREAIV
DQ117953_1..333              --------------MDGTLFPGDDDLAIPATEFFSTKAAKKPEA----------KREAIV
DQ117954_1..333              --------------MDGTLFPGDDDLAIPATEFFSTKAAKKPEA----------KREAIV
                                                                     .             .     

M37086_1..411                LQSGEAR------WPLWSRIRPLEDPLKQRLTNLEKKITNVTTKFEQIEKCCKRNDEVLF
AY299088_1..411              KADGEDDPDEDDEDDDDEEDDDAEETIKHRLTNLEKKITNVTTKFAQIEKCCKRNDEVLF
AY299032_1..333              KAYGDDN----------------EETLKQRLTNLEKKITNITTKFEQIEKCCKRNDEVLF
AY223481_1..333              KAYGDDN----------------EETLKQRLTNLEKKITNITTKFEQIEKCCKRNDEVLF
DQ011157_139698..140030      KAYGDDN----------------EETLKQRLTNLEKKITNITTKFEQIEKCCKRNDEVLF
AY741551_139677..140009      KAYGDDN----------------EETLKQRLTNLEKKITNITTKFEQIEKCCKRNDEVLF
DQ011153_139698..140030      KAYGDDN----------------EETLKQRLTNLEKKITNITTKFEQIEKCCKRNDEVLF
AY299031_1..333              KAYGDDN----------------EETLKQRLTNLEKKITNITTKFEQIEKCCKRNDEVLF
AY299033_1..333              KAYGDDN----------------EETLKQRLTNLEKKITNITTKFEQIEKCCKRNDEVLF
AY299034_1..333              KAYGDDN----------------EETLKQRLTNLEKKITNITTKFEQIEKCCKRNDEVLF
AY753185_139875..140207      KAYGDDN----------------EETLKQRLTNLEKKITNITTKFEQIEKCCKRNDEVLF
AY603973_139632..139964      KAYGDDN----------------EETLKQRLTNLEKKITNITTKFEQIEKCCKRNDEVLF
X75155_10..342               KAYGDDN----------------EETLKQRLTNLEKKITNITTKFEQIEKCCKRNDEVLF
DQ011156_140121..140453      KAYGDDN----------------EETLKQRLTNLEKKITNITTKFEQIEKCCKRNDEVLF
Z99065_77..409               KAYGDDN----------------EETLKQRLTNLEKKITNITTKFEQIEKCCKRNDEVLF
AY223480_1..333              KAYGDDN----------------EETLKQRLTNLEKKITNITTKFEQIEKCCKRNDEVLF
AY299028_1..333              KAYGDDN----------------EETLKQRLTNLEKKITNITTKFEQIEKCCKHNDEVLF
AY299027_1..333              KAYGDDN----------------EETLKQRLTNLEKKITNITTKFEQIEKCCKHNDEVLF
AF380138_139564..139896      KAYGDDN----------------EETLKQRLTNLEKKITNITTKFEQIEKCCKHNDEVLF
Z99061_77..409               KAYGDDN----------------EETLKQRLTNLEKKITNITTKFEQIEKCCKHNDEVLF
AY299029_1..333              KAYGDDN----------------EETLKQRLTNLEKKITNITTKFEQIEKCCKHNDEVLF
AY299037_1..333              KAYGDDN----------------EETLKQRLTNLEKKITNITTKFEQIEKCCKHNDEVLF
AY223478_1..333              KAYGDDN----------------EETLKQRLTNLEKKITNITTKFEQIEKCCKHNDEVLF
DQ011155_139664..139996      KAYGDDN----------------EETLKQRLTNLEKKITNITTKFEQIEKCCKHNDEVLF
AY299036_1..333              KAYGDDN----------------EETLKQRLTNLEKKITNITTKFEQIEKCCKHNDEVLF
AY299035_1..333              KAYGDDN----------------EETLKQRLTNLEKKITNITTKFEQIEKCCKHNDEVLF
AY299038_1..333              KAYGDDN----------------EETLKQRLTNLEKKITNITTKFEQIEKCCKHNDEVLF
AY223477_1..333              KAYGDDN----------------EETLKQRLTNLEKKITNITTKFEQIEKCCKHNDEVLF
DQ011154_139695..140027      KAYGDDN----------------EETLKQRLTNLEKKITNITTKFEQIEKCCKHNDEVLF
AY223479_1..333              KAYGDDN----------------EETLKQRLTNLEKKITNITTKFEQIEKCCKHNDEVLF
AY299039_1..333              KAYGDDN----------------EETLKQRLTNLEKKITNITTKFEQIEKCCKHNDEVLF
AY299030_1..333              KAYGDDN----------------EETLKQRLTNLEKKITNITTKFEQIEKCCKHNDEVLF
AY160186_1..333              KAYGDDN----------------EETLKQRLTNLEKKITNITTKFEQIEKCCKHNDEVLF
Z99063_78..410               KAEGDDN----------------EETLKQRLTNLEKKITIITTKFEQIEKCCKRNDEVLF
M61187_4358..4690            KADEDDN----------------EETLKQRLTNLEKKITNVTTKFEQIEKCCKRNDEVLF
X57318_4358..4690            KADEDDN----------------EETLKQRLTNLEKKITNVTTKFEQIEKCCKRNDEVLF
DQ178390_1..157              KADGDDN----------------EETLKQRLTNLEKKITNVTTKFEQIEKCCKRNDEV--
X75157_10..342               KADGDDN----------------EETLKQRLTNLEKKITNVTTKFEQIEKCCKRNDEVLF
AY299025_1..333              KADGDDN----------------EETLKQRLTNLEKKITNVTTKFEQIEKCCKRNDEVLF
AY973172_1..333              KADGDDN----------------EETLKQRLTNLEKKITNVTTKFEQIEKCCKRNDEVLF
AY299022_1..333              KADGDDN----------------EETLKQRLTNLEKKITNVTTKFEQIEKCCKRNDEVLF
AY299024_1..333              KADGDDN----------------EETLKQRLTNLEKKITNVTTKFEQIEKCCKRNDEVLF
AY299023_1..333              KADGDDN----------------EETLKQRLTNLEKKITNVTTKFEQIEKCCKRNDEVLF
AF012825_148443..148775      KADGDDN----------------EETLKQRLTNLEKKITNVTTKFEQIEKCCKRNDEVLF
Z99055_78..410               KADGDDN----------------EETLKQRLTNLEKKITNVTTKFEQIEKCCKRNDEVLF
AY299026_1..333              KADGDDN----------------EETLKQRLTNLEKKITNVTTKFEQIEKCCKRNDEVLF
DQ374560_1..157              KADGDEN----------------EETLKQRLTNLEKKITNVTTKFEQIEKCCKRNDEV--
DQ374559_1..157              KADGDEN----------------EETLKQRLTNLEKKITNVTTKFEQIEKCCKRNDEV--
DQ374558_1..157              KADGDEN----------------EETLKQRLTNLEKKITNVTTKFEQIEKCCKRNDEV--
DQ374556_1..157              KADGDEN----------------EETLKQRLTNLEKKITNVTTKFEQIEKYCKRNDEV--
DQ374550_1..157              KAEGDEN----------------EETLKQRLTNLEKKITNVTTKFEQIEKCCKRNDEV--
Z99057_36..407               KADEDDN----------------EETLKQRLTNLEKKITNVTTKFEQIEKCCKRNDEVLF
DQ374543_1..157              KAEGDDN----------------EETFKQRLTNLEKKITNVTTKFEQIEKCCKRNDEV--
DQ374542_1..157              KAEGDDN----------------EETFKQRLTNLEKKITNVTTKFEQIEKCCKRNDEV--
Z99058_76..408               KADVDDN----------------EETLKQRLTNLEKKITNVTTKFKQIEKCCKRNDEVLF
AY223496_1..354              KADGDDN----------------EETLKQRLTNLEKKITNVTTKFEQIEKCCKRNDEVLF
AF438165_142244..142597      KADGDDN----------------EETLKQRLTNLEKKITNVTTKFEQIEKCCKRNDEVLF
AY299083_1..354              KADGDDN----------------EETLKQRLTNLEKKITNVTTKFEQIEKCCKRNDEVLF
AY299084_1..354              KADGDDN----------------EETLKQRLTNLEKKITNVTTKFEQIEKCCKRNDEVLF
AY299082_1..354              KADGDDN----------------EETLKQRLTNLEKKITNVTTKFEQIEKCCKRNDEVLF
AY009089_140367..140720      KADGDDN----------------EETLKQRLTNLEKKITNVTTKFEQIEKCCKRNDEVLF
AY299086_1..354              KADGDDN----------------EETLKQRLTNLEKKITNVTTKFEQIEKCCKRNDEVLF
AY299087_1..354              KADGDDN----------------EETLKQRLTNLEKKITNVTTKFEQIEKCCKRNDEVLF
AY299081_1..354              KADGDDN----------------EETLKQRLTNLEKKITNVTTKFEQIEKCCKRNDEVLF
X75156_10..363               KADGDDN----------------EETLKQRLTNLEKKITNVTTKFEQIEKCCKRNDEVLF
AY299085_1..354              KADGDDN----------------EETLKQRLTNLEKKITNVTTKFEQIEKCCKRNDEVLF
DQ374482_1..157              KAEGDDN----------------EETLKQRLTNLEKKITNVTTKFEQIEKCCKRNDEV--
DQ374504_1..157              KAEGDDN----------------EETLKQRLTNLEKKITNVTTKFEQIEKCCKRNDEV--
DQ374607_1..157              KAEGDDN----------------EETLKQRLTNLEKKITNVTTKFEQIEKCCKRNDEV--
DQ374533_1..157              KAEGDDN----------------EETLKQRLTNLEKKITNVTTKFEQIEKCCKRNDEV--
DQ374493_1..157              KAEGDDN----------------EETLKQRLTNLEKKITNVTTKFEQIEKCCKRNDEV--
DQ374595_1..157              KAEGDDN----------------EETLKQRLTNLEKKITNVTTKFEQIEKCCKRNDEV--
DQ374544_1..157              KAEGDDN----------------EETLKQRLTNLEKKITNVTTKFEQIEKCCKRNDEV--
DQ374578_1..157              KAEGDDN----------------EETLKQRLTNLEKKITNVTTKFEQIEKCCKRNDEV--
DQ374486_1..157              KAEGDDN----------------EETLKQRLTNLEKKITNVTTKFEQIEKCCKRNDEV--
DQ374602_1..157              KAEGDDN----------------EETLKQRLTNLEKKITNVTTKFEQIEKCCKRNDEV--
DQ374594_1..157              KAEGDDN----------------EETLKQRLTNLEKKITNVTTKFEQIEKCCKRNDEV--
AY299060_1..333              KAEGDDN----------------EETLKQRLTNLEKKITNVTTKFEQIEKCCKRNDEVLF
DQ374604_1..157              KAEGDDN----------------EETLKQRLTNLEKKITNVTTKFEQIEKCCKRNDEV--
DQ374626_1..157              KAEGDDN----------------EETLKQRLTNLEKKITNVTTKFEQIEKCCKRNDEV--
DQ374487_1..157              KAEGDDN----------------EETLKQRLTNLEKKITNVTTKFEQIEKCCKRNDEV--
DQ374576_1..157              KAEGDDN----------------EETLKQRLTNLEKKITNVTTKFEQIEKCCKRNDEV--
DQ374546_1..157              KAEGDDN----------------EETLKQRLTNLEKKITNVTTKFEQIEKCCKRNDEV--
DQ374480_1..157              KAEGDDN----------------EETLKQRLTNLEKKITNVTTKFEQIEKCCKRNDEV--
DQ374522_1..157              KAEGDDN----------------EETLKQRLTNLEKKITNVTTKFEQIEKCCKRNDEV--
DQ374479_1..157              KAEGDDN----------------EETLKQRLTNLEKKITNVTTKFEQIEKCCKRNDEV--
DQ374503_1..157              KAEGDDN----------------EETLKQRLTNLEKKITNVTTKFEQIEKCCKRNDEV--
DQ374532_1..157              KAEGDDN----------------EETLKQRLTNLEKKITNVTTKFEQIEKCCKRNDEV--
DQ374582_1..157              KAEGDDN----------------EETLKQRLTNLEKKITNVTTKFEQIEKCCKRNDEV--
DQ374581_1..157              KAEGDDN----------------EETLKQRLTNLEKKITNVTTKFEQIEKCCKRNDEV--
DQ374606_1..157              KAEGDDN----------------EETLKQRLTNLEKKITNVTTKFEQIEKCCKRNDEV--
DQ374481_1..157              KAEGDDN----------------EETLKQRLTNLEKKITNVTTKFEQIEKCCKRNDEV--
DQ374575_1..157              KAEGDDN----------------EETLKQRLTNLEKKITNVTTKFEQIEKCCKRNDEV--
DQ374520_1..157              KAEGDDN----------------EETLKQRLTNLEKKITNVTTKFEQIEKCCKRNDEV--
AY299062_1..333              KAEGDDN----------------EETLKQRLTNLEKKITNVTTKFEQIEKCCKRNDEVLF
AY299061_1..333              KAEGDDN----------------EETLKQRLTNLEKKITNVTTKFEQIEKCCKRNDEVLF
DQ374505_1..157              KAEGDDN----------------EETLKQRLTNLEKKITNVTTKFEQIEKCCKRNDEV--
DQ374608_1..157              KAEGDDN----------------EETLKQRLTNLEKKITNVTTKFEQIEKCCKRNDEV--
DQ374615_1..157              KAEGDDN----------------EETLKQRLTNLEKKITNVTTKFEQIEKCCKRNDEV--
DQ374513_1..157              KAEGDDN----------------EETLKQRLTNLEKKITNVTTKFEQIEKCCKRNDEV--
DQ374549_1..157              KAEGDDN----------------EETLKQRLTNLEKKITNVTTKFEQIEKCCKRNDEV--
DQ374618_1..157              KAEGDDN----------------EETLKQRLTNLEKKITNVTTKFEQIEKCCKRNDEV--
DQ374499_1..157              KAEGDDN----------------EETLKQRLTNLEKKITNVTTKFEQIEKCCKRNDEV--
DQ374545_1..157              KAEGDDN----------------EETLKQRLTNLEKKITNVTTKFEQIEKCCKRNDEV--
DQ374551_1..157              KAEGDDN----------------EETLKQRLTNLEKKITNVTTKFEQIEKCCKRNDEV--
DQ374603_1..157              KAEGDDN----------------EETLKQRLTNLEKKITNVTTKFEQIEKCCKRNDEV--
DQ374554_1..157              KAEGDDN----------------EETLKQRLTNLEKKITNVTTKFEQIEKCCKRNDEV--
DQ374496_1..157              KAEGDDN----------------EETLKQRLTNLEKKITNVTTKFEQIEKCCKRNDEV--
DQ374609_1..157              KAEGDDN----------------EETLKQRLTNLEKKITNVTTKFEQIEKCCKRNDEV--
DQ374579_1..157              KAEGDDN----------------EETLKQRLTNLEKKITNVTTKFEQIEKCCKRNDEV--
DQ374494_1..157              KAEGDDN----------------EETLKQRLTNLEKKITNVTTKFEQIEKCCKRNDEV--
DQ374573_1..157              KAEGDDN----------------EETLKQRLTNLEKKITNVTTKFEQIEKCCKRNDEV--
DQ374605_1..157              KAEGDDN----------------EETLKQRLTNLEKKITNVTTKFEQIEKCCKRNDEV--
DQ374540_1..157              KAEGDDN----------------EETLKQRLTNLEKKITNVTTKFEQIEKCCKRNDEV--
DQ374485_1..157              KAEGDDN----------------EETLKQRLTNLEKKITNVTTKFEQIEKCCKRNDEV--
DQ374491_1..157              KAEGDDN----------------EETLKQRLTNLEKKITNVTTKFEQIEKCCKRNDEV--
DQ374610_1..157              KAEGDDN----------------EETLKQRLTNLEKKITNVTTKFEQIEKCCKRNDEV--
DQ374514_1..157              KAEGDDN----------------EETLKQRLTNLEKKITNVTTKFEQIEKCCKRNDEV--
DQ374598_1..157              KAEGDDN----------------EETLKQRLTNLEKKITNVTTKFEQIEKCCKRNDEV--
DQ374498_1..157              KAEGDDN----------------EETLKQRLTNLEKKITNVTTKFEQIEKCCKRNDEV--
DQ374511_1..157              KAEGDDN----------------EETLKQRLTNLEKKITNVTTKFEQIEKCCKRNDEV--
DQ374623_1..157              KAEGDDN----------------EETLKQRLTNLEKKITNVTTKFEQIEKCCKRNDEV--
DQ374500_1..157              KAEGDDN----------------EETLKQRLTNLEKKITNVTTKFEQIEKCCKRNDEV--
DQ374512_1..157              KAEGDDN----------------EETLKQRLTNLEKKITNVTTKFEQIEKCCKRNDEV--
DQ374492_1..157              KAEGDDN----------------EETLKQRLTNLEKKITNVTTKFEQIEKCCKRNDEV--
DQ374483_1..157              KAEGDDN----------------EETLKQRLTNLEKKITNVTTKFEQIEKCCKRNDEV--
DQ374477_1..157              KAEGDDN----------------EETLKQRLTNLEKKITNVTTKFEQIEKCCKRNDEV--
DQ374619_1..157              KAEGDDN----------------EETLKQRLTNLEKKITNVTTKFEQIEKCCKRNDEV--
DQ374617_1..157              KAEGDDN----------------EETLKQRLTNLEKKITNVTTKFEQIEKCCKRNDEV--
DQ374583_1..157              KAEGDDN----------------EETLKQRLTNLEKKITNVTTKFEQIEKCCKRNDEV--
DQ374510_1..157              KAEGDDN----------------EETLKQRLTNLEKKITNVTTKFEQIEKCCKRNDEV--
DQ374508_1..157              KAEGDDN----------------EETLKQRLTNLEKKITNVTTKFEQIEKCCKRNDEV--
DQ374519_1..157              KAEGDDN----------------EETLKQRLTNLEKKITNVTTKFEQIEKCCKRNDEV--
DQ374614_1..157              KAEGDDN----------------EETLKQRLTNLEKKITNVTTKFEQIEKCCKRNDEV--
AY299077_1..333              KAEGDDN----------------EETLKQRLTNLEKKITNVTTKFEQIEKCCKHNDEVLF
AY299072_1..333              KAEGDDN----------------EETLKQRLTNLEKKITNVTTKFEQIEKCCKRNDEVLF
AY223503_1..333              KAEGDDN----------------EETLKQRLTNLEKKITNVTTKFEQIEKCCKRNDEVLF
Z99062_78..410               KAEGDDN----------------EETLKQRLTNLEKKITNVTTKFEQIEKCCKRNDEVLF
DQ374527_1..157              KAEGDDN----------------EETLKQRLTNLEKKITNVTTKFEQIEKCCKRNDEV--
DQ374564_1..157              KAEGDDN----------------EETLKQRLTNLEKKITNVTTKFEQIEKCCKRNDEV--
DQ374537_1..157              KAEGDDN----------------EETLKQRLTNLEKKITNVTTKFEQIEKCCKRNDEV--
DQ374473_1..157              KAEGDDN----------------EETLKQRLTNLEKKITNVTTKFEQIEKCCKRNDEV--
DQ374521_1..157              KAEGDDN----------------EETLKQRLTNLEKKITNVTTKFEQIEKCCKRNDEV--
DQ374507_1..157              KAEGDDN----------------EETLKQRLTNLEKKITNVTTKFEQIEKCCKRNDEV--
DQ374577_1..157              KAEGDDN----------------EETLKQRLTNLEKKITNVTTKFEQIEKCCKRNDEV--
DQ374553_1..157              KAEGDDN----------------EETLKQRLTNLEKKITNVTTKFEQIEKCCKRNDEV--
DQ374506_1..157              KAEGDDN----------------EETLKQRLTNLEKKITNVTTKFEQIEKCCKRNDEV--
DQ374526_1..157              KAEGDDN----------------EETLKQRLTNLEKKITNVTTKFEQIEKCCKRNDEV--
DQ374541_1..157              KAEGDDN----------------EETLKQRLTNLEKKITNVTTKFEQIEKCCKRNDEV--
DQ374574_1..157              KAEGDDN----------------EETLKQRLTNLEKKITNVTTKFEQIEKCCKRNDEV--
DQ374565_1..157              KAEGDDN----------------EETLKQRLTNLEKKITNVTTKFEQIEKCCKRNDEV--
DQ374613_1..157              KAEGDDN----------------EETLKQRLTNLEKKITNVTTKFEQIEKCCKRNDEV--
DQ374547_1..157              KAEGDDN----------------EETLKQRLTNLEKKITNVTTKFEQIEKCCKRNDEV--
DQ374622_1..157              KAEGDDN----------------EETLKQRLTNLEKKITNVTTKFEQIEKCCKRNDEV--
DQ374528_1..157              KAEGDDN----------------EETLKQRLTNLEKKITNVTTKFEQIEKCCKRNDEV--
DQ374557_1..157              KAEGDDN----------------EETLKQRLTNLEKKITNVTTKFEQIEKCCKRNDEV--
DQ374530_1..157              KAEGDDN----------------EETLKQRLTNLEKKITNVTTKFEQIEKCCKRNDEV--
DQ374620_1..157              KAEGDDN----------------EETLKQRLTNLEKKITNVTTKFEQIEKCCKRNDEV--
DQ374568_1..157              KAEGDDN----------------EETLKQRLTNLEKKITNVTTKFEQIEKCCKRNDEV--
DQ374502_1..157              KAEGDDN----------------EETLKQRLTNLEKKITNVTTKFEQIEKCCKRNDEV--
DQ374517_1..157              KAEGDDN----------------EETLKQRLTNLEKKITNVTTKFEQIEKCCKRNDEV--
DQ374524_1..157              KAEGDDN----------------EETLKQRLTNLEKKITNVTTKFEQIEKCCKRNDEV--
DQ374471_1..157              KAEGDDN----------------EETLKQRLTNLEKKITNVTTKFEQIEKCCKRNDEV--
DQ374534_1..157              KAEGDDN----------------EETLKQRLTNLEKKITNVTTKFEQIEKCCKRNDEV--
DQ374484_1..157              KAEGDDN----------------EETLKQRLTNLEKKITNVTTKFEQIEKCCKRNDEV--
DQ374518_1..157              KAEGDDN----------------EETLKQRLTNLEKKITNVTTKFEQIEKCCKRNDEV--
DQ374569_1..157              KAEGDDN----------------EETLKQRLTNLEKKITNVTTKFEQIEKCCKRNDEV--
DQ374523_1..157              KAEGDDN----------------EETLKQRLTNLEKKITNVTTKFEQIEKCCKRNDEV--
DQ374580_1..157              KAEGDDN----------------EETLKQRLTNLEKKITNVTTKFEQIEKCCKRNDEV--
DQ374470_1..157              KAEGDDN----------------EETLKQRLTNLEKKITNVTTKFEQIEKCCKRNDEV--
DQ374509_1..157              KAEGDDN----------------EETLKQRLTNLEKKITNVTTKFEQIEKCCKRNDEV--
DQ374515_1..157              KAEGDDN----------------EETLKQRLTNLEKKITNVTTKFEQIEKCCKRNDEV--
AY299049_1..333              KAEGDDN----------------EETLKQRLTNLEKKITNVTTKFEQIEKCCKRNDEVLF
AY299055_1..333              KAEGDDN----------------EETLKQRLTNLEKKITNVTTKFEQIEKCCKRNDEVLF
AY299052_1..333              KAEGDDN----------------EETLKQRLTNLEKKITNVTTKFEQIEKCCKRNDEVLF
AY299068_1..333              KAEGDDN----------------EETLKQRLTNLEKKITNVTTKFEQIEKCCKRNDEVLF
AF482758_157021..157353      KAEGDDN----------------EETLKQRLTNLEKKITNVTTKFEQIEKCCKRNDEVLF
AY299073_1..333              KAEGDDN----------------EETLKQRLTNLEKKITNVTTKFEQIEKCCKRNDEVLF
AY299070_1..333              KAEGDDN----------------EETLKQRLTNLEKKITNVTTKFEQIEKCCKRNDEVLF
AY299076_1..333              KAEGDDN----------------EETLKQRLTNLEKKITNVTTKFEQIEKCCKRNDEVLF
AY299078_1..333              KAEGDDN----------------EETLKQRLTNLEKKITNVTTKFEQIEKCCKRNDEVLF
AY223504_1..333              KAEGDDN----------------EETLKQRLTNLEKKITNVTTKFEQIEKCCKRNDEVLF
AY299071_1..333              KAEGDDN----------------EETLKQRLTNLEKKITNVTTKFEQIEKCCKRNDEVLF
AY299067_1..333              KAEGDDN----------------EETLKQRLTNLEKKITNVTTKFEQIEKCCKRNDEVLF
AY299058_1..333              KAEGDDN----------------EETLKQRLTNLEKKITNVTTKFEQIEKCCKRNDEVLF
DQ374516_1..157              KAEGDDN----------------EETLKQRLTNLEKKITNVTTKFEQIEKCCKRNDEV--
DQ374552_1..157              KAEGDDN----------------EETLKQRLTNLEKKITNVTTKFEQIEKCCKRNDEV--
X75158_10..342               KAEGDDN----------------EETLKQRLTNLEKKITNVTTKFEQIEKCCKRNDEVLF
AY299059_1..333              KAEGDDN----------------EETLKQRLTNLEKKITNVTTKFEQIEKCCKRNDEVLF
AY299051_1..333              KAEGDDN----------------EETLKQRLTNLEKKITNVTTKFEQIEKCCKRNDEVLF
DQ374562_1..157              KAEGDDN----------------EETLKQRLTNLEKKITNVTTKFEQIEKCCKRNDEV--
DQ374625_1..157              KAEGDDN----------------EETLKQRLTNLEKKITNVTTKFEQIEKCCKRNDEV--
DQ374535_1..157              KAEGDDN----------------EETLKQRLTNLEKKITNVTTKFEQIEKCCKRNDEV--
DQ374631_1..157              KAEGDDN----------------EETLKQRLTNLEKKITNVTTKFEQIEKCCKRNDEV--
AY299056_1..333              KAEGDDN----------------EETLKQRLTNLEKKITNVTTKFEQIEKCCKRNDEVLF
DQ374501_1..157              KAEGDDN----------------EETLKQRLTNLEKKITNVTTKFEQIEKCCKRNDEV--
DQ386865_1..157              KAEGDDN----------------EETLKQRLTNLEKKITNVTTKFEQIEKCCKRNDEV--
AY223501_1..333              KAEGDDN----------------EETLKQRLTNLEKKITNVTTKFEQIEKCCKRNDEVLF
AY299050_1..333              KAEGDDN----------------EETLKQRLTNLEKKITNVTTKFEQIEKCCKRNDEVLF
DQ374629_1..157              KAEGDDN----------------EETLKQRLTNLEKKITNVTTKFEQIEKCCKRNDEV--
DQ374600_1..157              KAEGDDN----------------EETLKQRLTNLEKKITNVTTKFEQIEKCCKRNDEV--
DQ374584_1..157              KAEGDDN----------------EETLKQRLTNLEKKITNVTTKFEQIEKCCKRNDEV--
DQ374570_1..157              KAEGDDN----------------EETLKQRLTNLEKKITNVTTKFEQIEKCCKRNDEV--
DQ374474_1..157              KAEGDDN----------------EETLKQRLTNLEKKITNVTTKFEQIEKCCKRNDEV--
AY299057_1..333              KAEGDDN----------------EETLKQRLTNLEKKITNVTTKFEQIEKCCKRNDEVLF
DQ374567_1..157              KAEGDDN----------------EETLKQRLTNLEKKITNVTTKFEQIEKCCKRNDEV--
DQ374566_1..157              KAEGDDN----------------EETLKQRLTNLEKKITNVTTKFEQIEKCCKRNDEV--
AY299075_1..333              KAEGDDN----------------EETLKQRLTNLEKKITNVTTKFEQIEKCCKRNDEVLF
DQ374630_1..157              KAEGDDN----------------EETLKQRLTNLEKKITNVTTKFEQIEKCCKRNDEV--
DQ374561_1..157              KAEGDDN----------------EETLKQRLTNLEKKITNVTTKFEQIEKCCKRNDEV--
DQ374597_1..157              KAEGDDN----------------EETLKQRLTNLEKKITNVTTKFEQIEKCCKRNDEV--
DQ374529_1..157              KAEGDDN----------------EETLKQRLTNLEKKITNVTTKFEQIEKCCKRNDEV--
DQ374538_1..157              KAEGDDN----------------EETLKQRLTNLEKKITNVTTKFEQIEKCCKRNDEV--
AY223502_1..333              KAEGDDN----------------EETLKQRLTNLEKKITNVTTKFEQIEKCCKRNDEVLF
DQ374616_1..157              KAEGDDN----------------EETLKQRLTNLEKKITNVTTKFEQIEKCCKRNDEV--
DQ374497_1..157              KAEGDDN----------------EETLKQRLTNLEKKITNVTTKFEQIEKCCKRNDEV--
DQ374612_1..157              KAEGDDN----------------EETLKQRLTNLEKKITNVTTKFEQIEKCCKRNDEV--
DQ374632_1..157              KAEGDDN----------------EETLKQRLTNLEKKITNVTTKFEQIEKCCKRNDEV--
DQ374539_1..157              KAEGDDN----------------EETLKQRLTNLEKKITNVTTKFEQIEKCCKRNDEV--
DQ374495_1..157              KAEGDDN----------------EETLKQRLTNLEKKITNVTTKFEQIEKCCKRNDEV--
AY299074_1..333              KAEGDDN----------------EETLKQRLTNLEKKITNVTTKFEQIEKCCKRNDEVLF
AY299064_1..333              KAEGDDN----------------EETLKQRLTNLEKKITNVTTKFEQIEKCCKRNDEVLF
DQ374536_1..157              KAEGDDN----------------EETLKQRLTNLEKKITNVTTKFEQIEKCCKRNDEV--
DQ374478_1..157              KAEGDDN----------------EETLKQRLTNLEKKITNVTTKFEQIEKCCKRNDEV--
AY299065_1..333              KAEGDDN----------------EETLKQRLTNLEKKITNVTTKFEQIEKCCKRNDEVLF
DQ374548_1..157              KAEGDDN----------------EETLKQRLTNLEKKITNVTTKFEQIEKCCKRNDEV--
DQ374563_1..157              KAEGDDN----------------EETLKQRLTNLEKKITNVTTKFEQIEKCCKRNDEV--
DQ374611_1..157              KAEGDDN----------------EETLKQRLTNLEKKITNVTTKFEQIEKCCKRNDEV--
DQ374633_1..157              KAEGDDN----------------EETLKQRLTNLEKKITNVTTKFEQIEKCCKRNDEV--
AY299079_1..333              KAEGDDN----------------EETLKQRLTNLEKKITNVTTKFEQIEKCCKRNDEVLF
AY299069_1..333              KAEGDDN----------------EETLKQRLTNLEKKITNVTTKFEQIEKCCKRNDEVLF
DQ374596_1..157              KAEGDDN----------------EETLKQRLTNLEKKITNVTTKFEQIEKCCKRNDEV--
AY299054_1..333              KAEGDDN----------------EETLKQRLTNLEKKITNVTTKFEQIEKCCKRNDEVLF
DQ374621_1..157              KAEGDDN----------------EETLKQRLTNLEKKITNVTTKFEQIEKCCKRNDEV--
DQ374525_1..157              KAEGDDN----------------EETLKQRLTNLEKKITNVTTKFEQIEKCCKRNDEV--
DQ374624_1..157              KAEGDDN----------------EETLKQRLTNLEKKITNVTTKFEQIEKCCKRNDEV--
DQ374599_1..157              KAEGDDN----------------EETLKQRLTNLEKKITNVTTKFEQIEKCCKRNDEV--
DQ374489_1..157              KAEGDDN----------------EETLKQRLTNLEKKITNVTTKFEQIEKCCKRNDEV--
DQ374635_1..157              KAEGDDN----------------EETLKQRLTNLEKKITNVTTKFEQIEKCCKRNDEV--
DQ374555_1..157              KAEGDDN----------------EETLKQRLTNLEKKITNVTTKFEQIEKCCKRNDEV--
DQ374472_1..157              KAEGDDN----------------EETLKQRLTNLEKKITNVTTKFEQIEKCCKRNDEV--
DQ374469_1..157              KAEGDDN----------------EETLKQRLTNLEKKITNVTTKFEQIEKCCKRNDEV--
DQ374476_1..157              KAEGDDN----------------EETLKQRLTNLEKKITNVTTKFEQIEKCCKRNDEV--
AY299063_1..333              KAEGDDN----------------EETLKQRLTNLEKKITNVTTKFEQIEKCCKRNDEVLF
AY223493_1..333              KADGDDN----------------EETLKQRLTNLEKKITNVTTKFEQIEKCCKRNDDVLF
Y16780_131776..132108        KADGDDN----------------EETLKQRLTNLEKKITNVTTKFEQIEKCCKRNDDVLF
X65517_1..333                KADGDDN----------------EETLKQRLTNLEKKITNVTTKFEQIEKCCKRNDDVLF
X76266_4496..4828            KADGDDN----------------EETLKQRLTNLEKKITNVTTKFEQIEKCCKRNDDVLF
AY223490_1..333              KADGDDN----------------EETLKQRLTNLEKKITNVTTKFEQIEKCCKRNDDVLF
AY223488_1..333              KADGDDN----------------EETLKQRLTNLEKKITNVTTKFEQIEKCCKRNDDVLF
AY223489_1..333              KADGDDN----------------EETLKQRLTNLEKKITNVTTKFEQIEKCCKRNDDVLF
AY223491_1..333              KADGDDN----------------EETLKQRLTNLEKKITNVTTKFEQIEKCCKRNDDVLF
L22579_131393..131725        KADGDDN----------------EETLKQRLTNLEKKITNVTTKFEQIEKCCKRNDDVLF
AY223486_1..333              KADGDDN----------------EETLKQRLTNLEKKITNVTTKFEQIEKCCKRNDDVLF
AY223487_1..333              KADGDDN----------------EETLKQRLTNLEKKITNVTTKFEQIEKCCKRNDDVLF
AY223494_1..333              KADGDDN----------------EETLKQRLTNLEKKITNVTTKFEQIEKCCKRNDDVLF
AY223495_1..333              KADGDDN----------------EETLKQRLTNLEKKITNVTTKFEQIEKCCKRNDDVLF
AY223484_1..333              KADGDDN----------------EETLKQRLTNLEKKITNVTTKFEQIEKCCKRNDDVLF
AY223485_1..333              KADGDDN----------------EETLKQRLTNLEKKITNVTTKFEQIEKCCKRNDDVLF
AY223483_1..333              KADGDDN----------------EETLKQRLTNLEKKITNVTTKFEQIEKCCKRNDDVLF
AY223482_1..333              KADGDDN----------------EETLKQRLTNLEKKITNVTTKFEQIEKCCKRNDDVLF
X67115_4495..4827            KADGDNN----------------EETLKQRLTNLEKKITNVTTKFEQIEKCCKRNDDVLF
X69198_130770..131102        KADGDNN----------------EETLKQRLTNLEKKITNVTTKFEQIEKCCKRNDDVLF
AY223492_1..333              KADGDNN----------------EETLKQRLTNLEKKITNVTTKFEQIEKCCKRNDDVLF
DQ374588_1..157              KADGDDN----------------EETLKQRLTNLEKKITNVTTKFEQIEKCCKRNDEV--
AY223498_1..333              KADGDDN----------------EETLKQRLTNLEKKITNVTTKFEQIEKCCKRNDEVLF
DQ374589_1..157              KADGDDN----------------EETLKQRLTNLEKKITNVTTKFEQIEKCCKRNDEV--
AY299048_1..333              KADGDDN----------------EETLKQRLTNLEKKITNVTTKFEQIEKCCKRNDEVLF
AY223497_1..333              KADGDDN----------------EETLKQRLTNLEKKITNVTTKFEQIEKCCKRNDEVLF
AY299043_1..333              KADGDDN----------------EETLKQRLTNLEKKITNVTTKFEQIEKCCKRNDEVLF
DQ374572_1..157              KADGDDN----------------EETLKQRLTNLEKKITNVTTKFEQIEKCCKRNDEV--
DQ374591_1..157              KADGDDN----------------EETLKQRLTNLEKKITNVTTKFEQIEKCCKRNDEV--
DQ374585_1..157              KADGDDN----------------EETLKQRLTNLEKKITNVTTKFEQIEKCCKRNDEV--
DQ374571_1..157              KADGDDN----------------EETLKQRLTNLEKKITNVTTKFEQIEKCCKRNDEV--
AY299053_1..333              KADGDDN----------------EETLKQRLTNLEKKITNVTTKFEQIEKCCKRNDEVLF
DQ385058_1..157              KADGDDN----------------EETLKQRLTNLEKKITNVTTKFEQIEKCCKRNDEV--
AY678277_142656..142988      KADGDDN----------------EETLKQRLTNLEKKITNVTTKFEQIEKCCKRNDEVLF
Z99059_76..408               KADGDDN----------------EETLKQRLTNLEKKITNVTTKFEQIEKCCKRNDEVLF
DQ374488_1..157              KADGDDN----------------EETLKQRLTNLEKKITNVTTKFEQIEKCCKRNDEV--
DQ374587_1..157              KADGDDN----------------EETLKQRLTNLEKKITNVTTKFEQIEKCCKRNDEV--
AY299044_1..333              KADGDDN----------------EETLKQRLTNLEKKITNVTTKFEQIEKCCKRNDEVLF
DQ374475_1..157              KADGDDN----------------EETLKQRLTNLEKKITNVTTKFEQIEKCCKRNDEV--
AY484669_144823..145155      KADGDDN----------------EETLKQRLTNLEKKITNVTTKFEQIEKCCKRNDEVLF
AY299080_1..333              KADGDDN----------------EETLKQRLTNLEKKITNVTTKFEQIEKCCKRNDEVLF
DQ374601_1..157              KADGDDN----------------EETLKQRLTNLEKKITNVTTKFEQIEKCCKRNDEV--
AY223499_1..333              KADGDDN----------------EETLKQRLTNLEKKITNVTTKFEQIEKCCKRNDEVLF
DQ374490_1..157              KADGDDN----------------EETLKQRLTNLEKKITNVTTKFEQIEKCCKRNDEV--
X94355_156422..156754        KADGDDN----------------EETLKQRLTNLEKKITNVTTKFEQIEKCCKRNDEVLF
AY299046_1..333              KADGDDN----------------EETLKQRLTNLEKKITNVTTKFEQIEKCCKRNDEVLF
DQ374590_1..157              KADGDDN----------------EETLKQRLTNLEKKITNVTTKFEQIEKCCKRNDEV--
DQ374586_1..157              KADGDDN----------------EETLKQRLTNLEKKITNVTTKFEQIEKCCKRNDEV--
DQ374531_1..157              KADGDDN----------------EETLKQRLTNLEKKITNVTTKFEQIEKCCKRNDEV--
DQ374593_1..157              KADGDDN----------------EETLKQRLTNLEKKITNVTTKFEQIEKCCKRNDEV--
AY299045_1..333              KADGDDN----------------EETLKQRLTNLEKKITNVTTKFEQIEKCCKRNDEVLF
AY678275_142657..142989      KADGDDN----------------EETLKQRLTNLEKKITNVTTKFEQIEKCCKRNDEVLF
Z99060_78..410               KADGDDN----------------EETLKQRLTNLEKKITNVTTKFEQIEKCCKRNDEVLF
AY299042_1..333              KADGDDN----------------EETLKQRLTNLEKKITNVTTKFEQIEKCCKRNDEVLF
AY299047_1..333              KADGDDN----------------EETLKQRLTNLEKKITNVTTKFEQIEKCCKRNDEVLF
DQ374592_1..157              KADGDDN----------------EETLKQRLTNLEKKITNVTTKFEQIEKCCKRNDEV--
AY299041_1..333              KADGDDN----------------EETLKQRLTNLEKKITNVTTKFEQIEKCCKRNDEVLF
AY299040_1..333              KADGDDN----------------EETLKQRLTNLEKKITNVTTKFEQIEKCCKRNDEVLF
AY223500_1..333              KADGDDN----------------EETLKQRLTNLEKKITNVTTKFEQIEKCCKRNDEVLF
AY678276_142874..142545      KADGDDN----------------EETLKQRLTNLEKKITNVTTKFEQIEKCCKRNDEVLF
AF095689_139620..139952      KADEDDN----------------EETLKQRLTNLEKKITNVTTKFEQIEKCCKRNDEVLF
M35027_138998..139330        KADEDDN----------------EETLKQRLTNLEKKITNVTTKFEQIEKCCKRNDEVLF
Z99056_76..408               KADEDDN----------------EETLKQRLTNLEKKITNVTTKFEQIEKCCKRNDEVLF
AY603355_125176..125508      KADEDDN----------------EETLKQRLTNLEKKITNVTTKFEQIEKCCKRNDEVLF
U94848_130966..131298        KADEDDN----------------EETLKQRLTNLEKKITNVTTKFEQIEKCCKRNDEVLF
DQ117952_1..333              KADEDDN----------------EETLKQRLTNLEKKITNVTTKFEQIEKCCKRNDEVLF
AY299019_1..333              KADEDDN----------------EETLKQRLTNLEKKITNVTTKFEQIEKCCKRNDEVLF
DQ117951_1..333              KADEDDN----------------EETLKQRLTNLEKKITNVTTKFEQIEKCCKRNDEVLF
AY160184_1..333              KADEDDN----------------EETLKQRLTNLEKKITNVTTKFEQIEKCCKRNDEVLF
AY243312_140013..140345      KADEDDN----------------EETLKQRLTNLEKKITNVTTKFEQIEKCCKRNDEVLF
DQ377945_145388..145720      KADEDDN----------------EETLKQRLTNLEKKITNVTTKFEQIEKCCKRNDEVLF
AY299017_1..333              KADEDDN----------------EETLKQRLTNLEKKITNVTTKFEQIEKCCKRNDEVLF
AY299021_1..333              KADEDDN----------------EETLKQRLTNLEKKITNVTTKFEQIEKCCKRNDEVLF
AY313847_142832..143164      KADEDDN----------------EETLKQRLTNLEKKITNVTTKFEQIEKCCKRNDEVLF
M18173_46..378               KADEDDN----------------EETLKQRLTNLEKKITNVTTKFEQIEKCCKRNDEVLF
AY299018_1..333              KADEDDN----------------EETLKQRLTNLEKKITNVTTKFEQIEKCCKRNDEVLF
AY299020_1..333              KADEDDN----------------EETLKQRLTNLEKKITNVTTKFEQIEKCCKRNDEVLF
Z99064_76..408               KADEDDN----------------EETLKQRLTNLEKKITNVTTKFEQIEKCCKRNDEVLF
AY313848_142874..143206      KADEDDN----------------EETLKQRLTNLEKKITNVTTKFEQIEKCCKRNDEVLF
AY299016_1..333              KADEDDN----------------EETLKQRLTNLEKKITNVTTKFEQIEKCCKRNDEVLF
DQ117953_1..333              KADEDDN----------------EETLKQRLTNLEKKITNVTTKFEQIEKCCKRNDEVLF
DQ117954_1..333              KADEDDN----------------EETLKQRLTNLEKKITNVTTKFEQIEKCCKRNDEVLF
                                 :                  *:.:*:********** :**** **** **.**:*  

M37086_1..411                RLENHAETLRAAMISLAKKIDVQTGRRPYE-------------
AY299088_1..411              RLENHAETLRAAMLTLAKKIDVQTGRQRYE-------------
AY299032_1..333              RLENHAETLRAAMISLAKKIDVQTGRHPYE-------------
AY223481_1..333              RLENHAETLRAAMISLAKKIDVQTGRHPYE-------------
DQ011157_139698..140030      RLENHAETLRAAMISLAKKIDVQTGRHPYE-------------
AY741551_139677..140009      RLENHAETLRAAMISLAKKIDVQTGRHPYE-------------
DQ011153_139698..140030      RLENHAETLRAAMISLAKKIDVQTGRHPYE-------------
AY299031_1..333              RLENHAETLRAAMISLAKKIDVQTGRHPYE-------------
AY299033_1..333              RLENHAETLRAAMISLAKKIDVQTGRHPYE-------------
AY299034_1..333              RLENHAETLRAAMISLAKKIDVQTGRHPYE-------------
AY753185_139875..140207      RLENHAETLRAAMISLAKKIDVQTGRHPYE-------------
AY603973_139632..139964      RLENHAETLRAAMISLAKKIDVQTGRHPYE-------------
X75155_10..342               RLENHAETLRAAMISLAKKIDVQTGRHPYE-------------
DQ011156_140121..140453      RLENHAETLRAAMISLAKKIDVQTGRHPYE-------------
Z99065_77..409               RLENHAETLRAAMISLAKKIDVQTGRHPYE-------------
AY223480_1..333              RLENHAETLRAAMISLAKKIDVQTGRHPYE-------------
AY299028_1..333              RLENHAETLRAAMISLAKKIDVQTGRRPYE-------------
AY299027_1..333              RLENHAETLRAAMISLAKKIDVQTGRRPYE-------------
AF380138_139564..139896      RLENHAETLRAAMISLAKKIDVQTGRRPYE-------------
Z99061_77..409               RLENHAETLRAAMISLAKKIDVQTGRRPYE-------------
AY299029_1..333              RLENHAETLRAAMISLAKKIDVQTGRRPYE-------------
AY299037_1..333              RLENHAETLRAAMISLAKKIDVQTGRRPYE-------------
AY223478_1..333              RLENHAETLRAAMISLAKKIDVQTGRRPYE-------------
DQ011155_139664..139996      RLENHAETLRAAMISLAKKIDVQTGRRPYE-------------
AY299036_1..333              RLENHAETLRAAMISLAKKIDVQTGRRPYE-------------
AY299035_1..333              RLENHAETLRAAMISLAKKIDVQTGRRPYE-------------
AY299038_1..333              RLENHAETLRAAMISLAKKIDVQTGRRPYE-------------
AY223477_1..333              RLENHAETLRAAMISLAKKIDVQTGRRPYE-------------
DQ011154_139695..140027      RLENHAETLRAAMISLAKKIDVQTGRRPYE-------------
AY223479_1..333              RLENHAETLRAAMISLAKKIDVQTGRRPYE-------------
AY299039_1..333              RLENHAETLRAAMISLAKKIDVQTGRRPYE-------------
AY299030_1..333              RLENHAETLRAAMISLAKKIDVQTGRRPYE-------------
AY160186_1..333              RLENHAETLRAAMISLAKKIDVQTGRRPYE-------------
Z99063_78..410               RLENHAETLRAAMISLAKKIDVQTGRRPYE-------------
M61187_4358..4690            RLENHAETLRAAMISLAKKIDVQTGRRPYE-------------
X57318_4358..4690            RLENHAETLRAAMISLAKKIDVQTGRRPYE-------------
DQ178390_1..157              -------------------------------------------
X75157_10..342               RLENHAETLRAAMISLAKKIDVQTGRRPYE-------------
AY299025_1..333              RLENHAETLRAAMISLAKKIDVQTGRRPYE-------------
AY973172_1..333              RLENHAETLRAAMISLAKKIDVQTGRRPYE-------------
AY299022_1..333              RLENHAETLRAAMISLAKKIDVQTGRRPYE-------------
AY299024_1..333              RLENHAETLRAAMISLAKKIDVQTGRRPYE-------------
AY299023_1..333              RLENHAETLRAAMISLAKKIDVQTGRRPYE-------------
AF012825_148443..148775      RLENHAETLRAAMISLAKKIDVQTGRRPYE-------------
Z99055_78..410               RLENHAETLRAAMISLAKKIDVQTGRRPYE-------------
AY299026_1..333              RLENHAETLRAAMISLAKKIDVQTGRRPYE-------------
DQ374560_1..157              -------------------------------------------
DQ374559_1..157              -------------------------------------------
DQ374558_1..157              -------------------------------------------
DQ374556_1..157              -------------------------------------------
DQ374550_1..157              -------------------------------------------
Z99057_36..407               RLENHAETLRAAMISLAKKIDVQTGRRHMSNLTLLLIKSIFKK
DQ374543_1..157              -------------------------------------------
DQ374542_1..157              -------------------------------------------
Z99058_76..408               RLENHAETLRAAMISLAKKIDVQTGRRPYE-------------
AY223496_1..354              RLENHAETLRAAMISLAKKIDVQTGRRPYDNLTLLFN------
AF438165_142244..142597      RLENHAETLRAAMISLAKKIDVQTGRRPYDNLTLLFN------
AY299083_1..354              RLENHAETLRAAMISLAKKIDVQTGRRPYDNLTLLFN------
AY299084_1..354              RLENHAETLRAAMISLAKKIDVQTGRRPYDNLTLLFN------
AY299082_1..354              RLENHAETLRAAMISLAKKIDVQTGRRPYDNLTLLFN------
AY009089_140367..140720      RLENHAETLRAAMISLAKKIDVQTGRRPYDNLTLLFN------
AY299086_1..354              RLENHAETLRAAMISLAKKIDVQTGRRPYDNLTLLFN------
AY299087_1..354              RLENHAETLRAAMISLAKKIDVQTGRRPYDNLTLLFN------
AY299081_1..354              RLENHAETLRAAMISLAKKIDVQTGRRPYDNLTLLFN------
X75156_10..363               RLENHAETLRAAMISLAKKIDVQTGRRPYDNLTLLFN------
AY299085_1..354              RLENHAETLRAAMISLAKKIDVQTGRRPYDNLTLLFN------
DQ374482_1..157              -------------------------------------------
DQ374504_1..157              -------------------------------------------
DQ374607_1..157              -------------------------------------------
DQ374533_1..157              -------------------------------------------
DQ374493_1..157              -------------------------------------------
DQ374595_1..157              -------------------------------------------
DQ374544_1..157              -------------------------------------------
DQ374578_1..157              -------------------------------------------
DQ374486_1..157              -------------------------------------------
DQ374602_1..157              -------------------------------------------
DQ374594_1..157              -------------------------------------------
AY299060_1..333              RLENHAETLRAAMISLAKKIDVQTGRRPYE-------------
DQ374604_1..157              -------------------------------------------
DQ374626_1..157              -------------------------------------------
DQ374487_1..157              -------------------------------------------
DQ374576_1..157              -------------------------------------------
DQ374546_1..157              -------------------------------------------
DQ374480_1..157              -------------------------------------------
DQ374522_1..157              -------------------------------------------
DQ374479_1..157              -------------------------------------------
DQ374503_1..157              -------------------------------------------
DQ374532_1..157              -------------------------------------------
DQ374582_1..157              -------------------------------------------
DQ374581_1..157              -------------------------------------------
DQ374606_1..157              -------------------------------------------
DQ374481_1..157              -------------------------------------------
DQ374575_1..157              -------------------------------------------
DQ374520_1..157              -------------------------------------------
AY299062_1..333              RLENHAETLRAAMISLAKKIDVQTGRRPYE-------------
AY299061_1..333              RLENHAETLRAAMISLAKKIDVQTGRRPYE-------------
DQ374505_1..157              -------------------------------------------
DQ374608_1..157              -------------------------------------------
DQ374615_1..157              -------------------------------------------
DQ374513_1..157              -------------------------------------------
DQ374549_1..157              -------------------------------------------
DQ374618_1..157              -------------------------------------------
DQ374499_1..157              -------------------------------------------
DQ374545_1..157              -------------------------------------------
DQ374551_1..157              -------------------------------------------
DQ374603_1..157              -------------------------------------------
DQ374554_1..157              -------------------------------------------
DQ374496_1..157              -------------------------------------------
DQ374609_1..157              -------------------------------------------
DQ374579_1..157              -------------------------------------------
DQ374494_1..157              -------------------------------------------
DQ374573_1..157              -------------------------------------------
DQ374605_1..157              -------------------------------------------
DQ374540_1..157              -------------------------------------------
DQ374485_1..157              -------------------------------------------
DQ374491_1..157              -------------------------------------------
DQ374610_1..157              -------------------------------------------
DQ374514_1..157              -------------------------------------------
DQ374598_1..157              -------------------------------------------
DQ374498_1..157              -------------------------------------------
DQ374511_1..157              -------------------------------------------
DQ374623_1..157              -------------------------------------------
DQ374500_1..157              -------------------------------------------
DQ374512_1..157              -------------------------------------------
DQ374492_1..157              -------------------------------------------
DQ374483_1..157              -------------------------------------------
DQ374477_1..157              -------------------------------------------
DQ374619_1..157              -------------------------------------------
DQ374617_1..157              -------------------------------------------
DQ374583_1..157              -------------------------------------------
DQ374510_1..157              -------------------------------------------
DQ374508_1..157              -------------------------------------------
DQ374519_1..157              -------------------------------------------
DQ374614_1..157              -------------------------------------------
AY299077_1..333              RLENHAETLRAAMISLAKKIDVQTGRRPYE-------------
AY299072_1..333              RLENHAETLRAAMISLAKKIDVQTGRRPYE-------------
AY223503_1..333              RLENHAETLRAAMISLAKKIDVQTGRRPYE-------------
Z99062_78..410               RLENHAETLREAMISLAKEIDVQTGRRPYE-------------
DQ374527_1..157              -------------------------------------------
DQ374564_1..157              -------------------------------------------
DQ374537_1..157              -------------------------------------------
DQ374473_1..157              -------------------------------------------
DQ374521_1..157              -------------------------------------------
DQ374507_1..157              -------------------------------------------
DQ374577_1..157              -------------------------------------------
DQ374553_1..157              -------------------------------------------
DQ374506_1..157              -------------------------------------------
DQ374526_1..157              -------------------------------------------
DQ374541_1..157              -------------------------------------------
DQ374574_1..157              -------------------------------------------
DQ374565_1..157              -------------------------------------------
DQ374613_1..157              -------------------------------------------
DQ374547_1..157              -------------------------------------------
DQ374622_1..157              -------------------------------------------
DQ374528_1..157              -------------------------------------------
DQ374557_1..157              -------------------------------------------
DQ374530_1..157              -------------------------------------------
DQ374620_1..157              -------------------------------------------
DQ374568_1..157              -------------------------------------------
DQ374502_1..157              -------------------------------------------
DQ374517_1..157              -------------------------------------------
DQ374524_1..157              -------------------------------------------
DQ374471_1..157              -------------------------------------------
DQ374534_1..157              -------------------------------------------
DQ374484_1..157              -------------------------------------------
DQ374518_1..157              -------------------------------------------
DQ374569_1..157              -------------------------------------------
DQ374523_1..157              -------------------------------------------
DQ374580_1..157              -------------------------------------------
DQ374470_1..157              -------------------------------------------
DQ374509_1..157              -------------------------------------------
DQ374515_1..157              -------------------------------------------
AY299049_1..333              RLENHAETLRAAMISLAKKIDVQTGRRPYE-------------
AY299055_1..333              RLENHAETLRAAMISLAKKIDVQTGRRPYE-------------
AY299052_1..333              RLENHAETLRAAMISLAKKIDVQTGRRPYE-------------
AY299068_1..333              RLENHAETLRAAMISLAKKIDVQTGRRPYE-------------
AF482758_157021..157353      RLENHAETLRAAMISLAKKIDVQTGRRPYE-------------
AY299073_1..333              RLENHAETLRAAMISLAKKIDVQTGRRPYE-------------
AY299070_1..333              RLENHAETLRAAMISLAKKIDVQTGRRPYE-------------
AY299076_1..333              RLENHAETLRAAMISLAKKIDVQTGRRPYE-------------
AY299078_1..333              RLENHAETLRAAMISLAKKIDVQTGRRPYE-------------
AY223504_1..333              RLENHAETLRAAMISLAKKIDVQTGRRPYE-------------
AY299071_1..333              RLENHAETLRAAMISLAKKIDVQTGRRPYE-------------
AY299067_1..333              RLENHAETLRAAMISLAKKIDVQTGRRPYE-------------
AY299058_1..333              RLENHAETLRAAMISLAKKIDVQTGRRPYE-------------
DQ374516_1..157              -------------------------------------------
DQ374552_1..157              -------------------------------------------
X75158_10..342               RLENHAETLRAAMISLAKKIDVQTGRRPYE-------------
AY299059_1..333              RLENHAETLRAAMISLAKKIDVQTGRRPYE-------------
AY299051_1..333              RLENHAETLRAAMISLAKKIDVQTGRRPYE-------------
DQ374562_1..157              -------------------------------------------
DQ374625_1..157              -------------------------------------------
DQ374535_1..157              -------------------------------------------
DQ374631_1..157              -------------------------------------------
AY299056_1..333              RLENHAETLRAAMISLAKKIDVQTGRRPYE-------------
DQ374501_1..157              -------------------------------------------
DQ386865_1..157              -------------------------------------------
AY223501_1..333              RLENHAETLRAAMISLAKKIDVQTGRRPYE-------------
AY299050_1..333              RLENHAETLRAAMISLAKKIDVQTGRRPYE-------------
DQ374629_1..157              -------------------------------------------
DQ374600_1..157              -------------------------------------------
DQ374584_1..157              -------------------------------------------
DQ374570_1..157              -------------------------------------------
DQ374474_1..157              -------------------------------------------
AY299057_1..333              RLENHAETLRAAMISLAKKIDVQTGRRPYE-------------
DQ374567_1..157              -------------------------------------------
DQ374566_1..157              -------------------------------------------
AY299075_1..333              RLENHAETLRAAMISLAKKIDVQTGRRPYE-------------
DQ374630_1..157              -------------------------------------------
DQ374561_1..157              -------------------------------------------
DQ374597_1..157              -------------------------------------------
DQ374529_1..157              -------------------------------------------
DQ374538_1..157              -------------------------------------------
AY223502_1..333              RLENHAETLRAAMISLAKKIDVQTGRRPYE-------------
DQ374616_1..157              -------------------------------------------
DQ374497_1..157              -------------------------------------------
DQ374612_1..157              -------------------------------------------
DQ374632_1..157              -------------------------------------------
DQ374539_1..157              -------------------------------------------
DQ374495_1..157              -------------------------------------------
AY299074_1..333              RLENHAETLRAAMISLAKKIDVQTGRRPYE-------------
AY299064_1..333              RLENHAETLRAAMISLAKKIDVQTGRRPYE-------------
DQ374536_1..157              -------------------------------------------
DQ374478_1..157              -------------------------------------------
AY299065_1..333              RLENHAETLRAAMISLAKKIDVQTGRRPYE-------------
DQ374548_1..157              -------------------------------------------
DQ374563_1..157              -------------------------------------------
DQ374611_1..157              -------------------------------------------
DQ374633_1..157              -------------------------------------------
AY299079_1..333              RLENHAETLRAAMISLAKKIDVQTGRRPYE-------------
AY299069_1..333              RLENHAETLRAAMISLAKKIDVQTGRRPYE-------------
DQ374596_1..157              -------------------------------------------
AY299054_1..333              RLENHAETLRAAMISLAKKIDVQTGRRPYE-------------
DQ374621_1..157              -------------------------------------------
DQ374525_1..157              -------------------------------------------
DQ374624_1..157              -------------------------------------------
DQ374599_1..157              -------------------------------------------
DQ374489_1..157              -------------------------------------------
DQ374635_1..157              -------------------------------------------
DQ374555_1..157              -------------------------------------------
DQ374472_1..157              -------------------------------------------
DQ374469_1..157              -------------------------------------------
DQ374476_1..157              -------------------------------------------
AY299063_1..333              RLENHAETLRAAMISLAKKIDVQTGRRPYE-------------
AY223493_1..333              RLENHAETLRAAMISLAKKIDVQTGRRPYE-------------
Y16780_131776..132108        RLENHAETLRAAMISLAKKIDVQTGRRPYE-------------
X65517_1..333                RLENHAETLRAAMISLAKKIDVQTGRRPYE-------------
X76266_4496..4828            RLENHAETLRAAMISLAKKIDVQTGRRPYE-------------
AY223490_1..333              RLENHAETLRAAMISLAKKIDVQTGRRPYE-------------
AY223488_1..333              RLENHAETLRAAMISLAKKIDVQTGRRPYE-------------
AY223489_1..333              RLENHAETLRAAMISLAKKIDVQTGRRPYE-------------
AY223491_1..333              RLENHAETLRAAMISLAKKIDVQTGRRPYE-------------
L22579_131393..131725        RLENHAETLRAAMISLAKKIDVQTGRRPYE-------------
AY223486_1..333              RLENHAETLRAAMISLAKKIDVQTGRRPYE-------------
AY223487_1..333              RLENHAETLRAAMISLAKKIDVQTGRRPYE-------------
AY223494_1..333              RLENHAETLRAAMISLAKKIDVQTGRRPYE-------------
AY223495_1..333              RLENHAETLRAAMISLAKKIDVQTGRRPYE-------------
AY223484_1..333              RLENHAETLRAAMISLAKKIDVQTGRRPYE-------------
AY223485_1..333              RLENHAETLRAAMISLAKKIDVQTGRRPYE-------------
AY223483_1..333              RLENHAETLRAAMISLAKKIDVQTGRRPYE-------------
AY223482_1..333              RLENHAETLRAAMISLAKKIDVQTGRRPYE-------------
X67115_4495..4827            RLENHAETLRAAMISLAKKIDVQTGRRPYE-------------
X69198_130770..131102        RLENHAETLRAAMISLAKKIDVQTGRRPYE-------------
AY223492_1..333              RLENHAETLRAAMISLAKKIDVQTGRRPYE-------------
DQ374588_1..157              -------------------------------------------
AY223498_1..333              RLENHAETLRAAMISLAKKIDVQTGRRPYE-------------
DQ374589_1..157              -------------------------------------------
AY299048_1..333              RLENHAETLRAAMISLAKKIDVQTGRRPYE-------------
AY223497_1..333              RLENHAETLRAAMISLAKKIDVQTGRRPYE-------------
AY299043_1..333              RLENHAETLRAAMISLAKKIDVQTGRRPYE-------------
DQ374572_1..157              -------------------------------------------
DQ374591_1..157              -------------------------------------------
DQ374585_1..157              -------------------------------------------
DQ374571_1..157              -------------------------------------------
AY299053_1..333              RLENHAETLRAAMISLAKKIDVQTGRRPYE-------------
DQ385058_1..157              -------------------------------------------
AY678277_142656..142988      RLENHAETLRAAMISLAKKIDVQTGRRPYE-------------
Z99059_76..408               RLENHAETLRAAMISLAKKIDVQTGRRPYE-------------
DQ374488_1..157              -------------------------------------------
DQ374587_1..157              -------------------------------------------
AY299044_1..333              RLENHAETLRAAMISLAKKIDVQTGRRPYE-------------
DQ374475_1..157              -------------------------------------------
AY484669_144823..145155      RLENHAETLRAAMISLAKKIDVQTGRRPYE-------------
AY299080_1..333              RLENHAETLRAAMISLAKKIDVQTGRRPYE-------------
DQ374601_1..157              -------------------------------------------
AY223499_1..333              RLENHAETLRAAMISLAKKIDVQTGRRPYE-------------
DQ374490_1..157              -------------------------------------------
X94355_156422..156754        RLENHAETLRAAMISLAKKIDVQTGRRPYE-------------
AY299046_1..333              RLENHAETLRAAMISLAKKIDVQTGRRPYE-------------
DQ374590_1..157              -------------------------------------------
DQ374586_1..157              -------------------------------------------
DQ374531_1..157              -------------------------------------------
DQ374593_1..157              -------------------------------------------
AY299045_1..333              RLENHAETLRAAMISLAKKIDVQTGRRPYE-------------
AY678275_142657..142989      RLENHAETLRAAMISLAKKIDVQTGRRPYE-------------
Z99060_78..410               RLENHAETLRAAMISLAKKIDVQTGRRPYE-------------
AY299042_1..333              RLENHAETLRAAMISLAKKIDVQTGRRPYE-------------
AY299047_1..333              RLENHAETLRAAMISLAKKIDVQTGRRPYE-------------
DQ374592_1..157              -------------------------------------------
AY299041_1..333              RLENHAETLRAAMISLAKKIDVQTGRRPYE-------------
AY299040_1..333              RLENHAETLRAAMISLAKKIDVQTGRRPYE-------------
AY223500_1..333              RLENHAETLRAAMISLAKKIDVQTGRRPYE-------------
AY678276_142874..142545      RLENHAETLRAAMISLAKKIDVQTGRRPYE-------------
AF095689_139620..139952      RLENHAETLRAAMISLAKKIDVQTGRRPYG-------------
M35027_138998..139330        RLENHAETLRAAMISLAKKIDVQTGRRPYE-------------
Z99056_76..408               RLENHAETLRAAMISLAKKIDVQTGRRPYE-------------
AY603355_125176..125508      RLENHAETLRAAMISLAKKIDVQTGRRPYE-------------
U94848_130966..131298        RLENHAETLRAAMISLAKKIDVQTGRRPYE-------------
DQ117952_1..333              RLENHAETLRAAMISLAKKIDVQTGRRPYE-------------
AY299019_1..333              RLENHAETLRAAMISLAKKIDVQTGRRPYE-------------
DQ117951_1..333              RLENHAETLRAAMISLAKKIDVQTGRRPYE-------------
AY160184_1..333              RLENHAETLRAAMISLAKKIDVQTGRRPYE-------------
AY243312_140013..140345      RLENHAETLRAAMISLAKKIDVQTGRRPYE-------------
DQ377945_145388..145720      RLENHAETLRAAMISLAKKIDVQTGRRPYE-------------
AY299017_1..333              RLENHAETLRAAMISLAKKIDVQTGRRPYE-------------
AY299021_1..333              RLENHAETLRAAMISLAKKIDVQTGRRPYE-------------
AY313847_142832..143164      RLENHAETLRAAMISLAKKIDVQTGRRPYE-------------
M18173_46..378               RLENHAETLRAAMISLAKKIDVQTGRRPYE-------------
AY299018_1..333              RLENHAETLRAAMISLAKKIDVQTGRRPYE-------------
AY299020_1..333              RLENHAETLRAAMISLAKKIDVQTGRRPYE-------------
Z99064_76..408               RLENHAETLRAAMISLAKKIDVQTGRRPYE-------------
AY313848_142874..143206      RLENHAETLRAAMISLAKKIDVQTGRRPYE-------------
AY299016_1..333              RLENHAETLRAAMISLAKKIDVQTGRRPYE-------------
DQ117953_1..333              RLENHAETLRAAMISLAKKIDVQTGRRPYE-------------
DQ117954_1..333              RLENHAETLRAAMISLAKKIDVQTGRRPYE-------------
                                                                        
