# Supplementary material for: Identification of multiple independent horizontal gene transfers into poxviruses using a comparative genomics approach
Source: BMC Evol Biol. 2008 Feb 27;8:67. doi: 10.1186/1471-2148-8-67 (PMC2268676; doi:10.1186/1471-2148-8-67)
Supplement: Additional file 8 — Multiple sequence alignments for all poxvirus families. [file 1471-2148-8-67-S8.gz › Network/Servers/gen153069.gen.tcd.ie/Users/kirsten/poxvirus/aln/20.aln]

CLUSTAL W (1.81) multiple sequence alignment

AF250284_77056..77868        -------------MYIQIPEYKKSYMCKSLINSGTYGIVYKY--------ADIYTKNNVA
AF063866_135354..136112      --------------MILKSVRGNIWQVSECLVNEYYINIHL---------LENDDNKIIK
AF482758_191359..192216      ----------MESFKYCFDNDGKKWIIGNTLYSGN-SILYKVRKNF----TSSFYNYVMK
AF380138_169744..170592      ----------MESFKYCFDNDGKEWIIGNTLYSGN-SILYKVRKNF----TSSFYNYVMK
DQ011157_171476..172324      ----------MESFKYCFDNDGKKWIIGNTLYSGN-SILYKVRKNF----TSSFYNYVMK
AY741551_171921..172769      ----------MESFKYCFDNDGKKWIIGNTLYSGN-SILYKVRKNF----TSSFYNYVMK
DQ011153_171476..172324      ----------MESFKYCFDNDGKKWIIGNTLYSGN-SILYKVRKNF----TSSFYNYVMK
AY753185_172174..173022      ----------MESFKYCFDNDGKKWIIGNTLYSGN-SILYKVRKNF----TSSFYNYVMK
AY603973_171911..172759      ----------MESFKYCFDNDGKKWIIGNTLYSGN-SILYKVRKNF----TSSFYNYVMK
DQ011156_172410..173258      ----------MESFKYCFDNDGKKWIIGNTLYSGN-SILYKVRKNF----TSSFYNYVMK
DQ011155_169845..170693      ----------MESFKYCFDNDGKKWIIGNTLYSGN-SILYKVRKNF----TSSFYNYVMK
DQ011154_169939..170787      ----------MESFKYCFDNDGKKWIIGNTLYSGN-SILYKVRKNF----TSSFYNYVMK
X94355_190845..191696        ----------MESFKYCFDNDGKKWIIGNTLYSGN-SILYKVRKNF----TSSFYNYVMK
AY603355_153688..154539      ----------MESFKYCFDNDGKKWIIGNTLYSGN-SILYKVRKNF----TSSFYNYVMK
U94848_159478..160329        ----------MESFKYCFDNDGKKWIIGNTLYSGN-SILYKVRKNF----TSSFYNYVMK
M35027_171600..172451        ----------MESFKYCFDNDGKKWIIGNTLYSGN-SILYKVRKNF----TSSFYNYVMK
AY678276_175071..175919      ----------MESFKYCFDNDGKKWIIGNTLYSGN-SILYKVRKNF----TSSFYNYVMK
AF095689_172251..173102      ----------MESFKYCFDNDGKKWIIGNTLYSGN-SILYKVRKNF----TSSFYNYVMK
D11079_30513..31364          ----------MESFKYCFDNDGKKWIIGNTLYSGN-SILYKVRKNF----TSSFYNYVMK
AY243312_172529..173380      ----------MESFKYCFDNDGKKWIIGNTLYSGN-SILYKVRKNF----TSSFYNYVMK
D00629_121..972              ----------MESFKYCFDNDGKKWIIGNTLYSGN-SILYKVRKNF----TSSFYNYVMK
AY484669_177421..178272      ----------MESFKYCFDNDGKKWIIGNTLYSGN-SILYKVRKNF----TSSFYNYVMK
AY313848_175406..176257      ----------MESFKYCFDNDGKKWIIGNTLYSGN-SILYKVRKNF----TSSFYNYVMK
AY678277_175159..176010      ----------MESFKYCFDNDGKKWIIGNTLYSGN-SILYKVRKNF----TSSFYNYVMK
AY678275_175160..176011      ----------MESFKYCFDNDGKKWIIGNTLYSGN-SILYKVRKNF----TSSFYNYVMK
DQ377945_177891..178742      ----------MESFKYCFDNDGKKWIIGNTLYSGN-SILYKVRKNF----TSSFYNYVMK
AY313847_175320..176171      ----------MESFKYCFDNDGKKWIIGNTLYSGN-SILYKVRKNF----TSSFYNYVMK
AF438165_178201..179061      ----------MESFKYCFDNDGKKWIIGNTLYSGN-SILYKVRKNF----TSSLYNYVMK
AY009089_176326..177186      ----------MESFKYCFDNDGKKWIIGNTLYSGN-SILYKVRKNF----TSSLYNYVMK
AF012825_181212..182072      ----------MESFKYCFDNDGNKWIIGNTLYSGN-SILYKVRKNF----TSSFYNYVMK
Y16780_163309..163713        ------------------------------------------------------------
X69198_161648..162052        ------------------------------------------------------------
L22579_161728..162042        ------------------------------------------------------------
U18339_7885..8289            ------------------------------------------------------------
X72086_7896..8300            ------------------------------------------------------------
X67117_1415..1819            ------------------------------------------------------------
U18341_7293..7550            ------------------------------------------------------------
AF250284_169246..170145      -------------MDETINFNNKSWEIKNLIAKGGFGTVYKLCEK-----NDNNNCYAIK
AY318871_325226..326128      ----MSNKIEISNNTVLQDITGKEWVIEKLLGFGGFGKVYEVSSRSD---HCINNSLVAK
AF198100_252108..252986      -----------MEGIPLIDIYGKQWKIDKLIGCGGFGCVYSTQC------ASNTRQAVIK
AJ581527_238409..239287      -----------MEGIPLIDIYGKQWKIDKLIGCGGFGCVYSTQC------ASNTRQAVIK
AY318871_311219..312136      MALINKKVLPLPSGTVLTDLAKRRWVLEKQIGCGGFGLVYDVYPEN----DNTNMRYIAK
AF198100_239489..240400      MPQNKVLSFPLPEGTLLEDITKNKWILGKQLGSGGFGLVYQVSC------KSKEIDCVAK
AJ581527_228760..229671      MPQNKVLSFPLPEGTLLEDITKNKWILGKQLGSGGFGLVYQVSC------KSKEIDCVAK
AF482758_180984..181883      ---------MNFQGLVLTDNCKNQWVVGPLIGKGGFGSIY----------TTNDNNYVVK
DQ011157_162551..163462      ---------MKFQGLVLIDNCKNQWVVGPLIGKGGFGSIY----------TTNDNNYVVK
AY741551_162553..163464      ---------MKFQGLVLIDNCKNQWVVGPLIGKGGFGSIY----------TTNDNNYVVK
DQ011153_162551..163462      ---------MKFQGLVLIDNCKNQWVVGPLIGKGGFGSIY----------TTNDNNYVVK
AF380138_160325..161224      ---------MKFQGLVLIDNCKNQWVVGPLIGKGGFGSIY----------TTNDNNYVVK
AY753185_162737..163648      ---------MKFQGLVLIDNCKNQWVVGPLIGKGGFGSIY----------TTNDNNYVVK
DQ011155_160343..161242      ---------MKFQGLVLIDNCKNQWVVGPLIGKGGFGSIY----------TTNDNNYVVK
AY603973_162482..163393      ---------MKFQGLVLIDNCKNQWVVGPLIGKGGFGSIY----------TTNDNNYVVK
DQ011154_160401..161300      ---------MKFQGLVLIDNCKNQWVVGPLIGKGGFGSIY----------TTNDNNYVVK
DQ011156_163018..163929      ---------MKFQGLVLIDNCKNQWVVGPLIGKGGFGSIY----------TTNDNNYVVK
AF438165_165062..165964      ---------MNFQGLVLTDNCKNQWVVGPLIGKGGFGSIY----------TTNDNNYVVK
AY009089_163184..164086      ---------MNFQGLVLTDNCKNQWVVGPLIGKGGFGSIY----------TTNDNNYVVK
L22579_152730..153632        ---------MNFQGLVLTDNCKNQWVVGPLIGKGGFGSIY----------TTNDNNYVVK
X69198_152700..153602        ---------MNFQGLVLTDNCKNQWVVGPLIGKGGFGSIY----------TTNDNNYVVK
Y16780_153757..154659        ---------MNFQGLVLTDNCKNQWVVGPLIGKGGFGSIY----------TTNDNNYVVK
AF012825_172283..173182      ---------MNFQGLVLTDNCKNQWVVGPLIGKGGFGSIY----------TTNDNNYVVK
M35027_162884..163786        ---------MNFQGLVLTDNCKNQWVVGPLIGKGGFGSIY----------TTNDNNYVVK
D00628_145..1047             ---------MNFQGLVLTDNCKNQWVVGPLIGKGGFGSIY----------TTNDNNYVVK
J05178_262..1164             ---------MNFQGLVLTDNCKNQWVVGPLIGKGGFGSIY----------TTNDNNYVVK
D11079_21862..22764          ---------MNFQGLVLTDNCKNQWVVGPLIGKGGFGSIY----------TTNDNNYVVK
AY484669_168754..169656      ---------MNFQGLVLTDNCKNQWVVGPLIGKGGFGSIY----------TTNDNNYVVK
AY243312_163878..164780      ---------MNFQGLVLTDNCKNQWVVGPLIGKGGFGSIY----------TTNDNNYVVK
DQ377945_169197..170099      ---------MNFQGLVLTDNCKNQWVVGPLIGKGGFGSIY----------TTNDNNYVVK
AY313847_166671..167573      ---------MNFQGLVLTDNCKNQWVVGPLIGKGGFGSIY----------TTNDNNYVVK
X94355_180482..181384        ---------MNFQGLVLTDNCKNQWVVGPLIGKGGFGSIY----------TTNDNNYVVK
AY313848_166700..167602      ---------MNFQGLVLTDNCKNQWVVGPLIGKGGFGSIY----------TTNDNNYVVK
AF095689_163568..164470      ---------MNFQGLVLTDNCKNQWVVGPLIGKGGFGSIY----------TTNDNNYVVK
AY603355_145313..146215      ---------MNFQGLVLTDNCKNQWVVGPLIGKGGFGSIY----------TTNDNNYVVK
U94848_151103..152005        ---------MNFQGLVLTDNCKNQWVVGPLIGKGGFGSIY----------TTNDNNYVVK
AY678276_166436..167335      ---------MNFQGLVLTDNCKNQWVVGPLIGKGGFGSIY----------TTNDNNYVVK
AY678277_166508..167410      ---------MNFQGLVLTDNCKNQWVVGPLIGKGGFGSIY----------TTNDNNYVVK
AY678275_166510..167412      ---------MNFQGLVLTDNCKNQWVVGPLIGKGGFGSIY----------TTNDNNYVVK
AY386371_123296..124225      ----MSKNQELKEGEILIDSTKTKWKLGQIVGKGGFGYIYFAVKDCD---KYSDFTHVIK
AJ293568_133144..134073      ----MSKNQELKEGEVLTDTTKTKWKIGKIVGKGGFGFIYFAVKDSE---KNKDFTHVVK
AF410153_131727..132656      ---MSGRGNMFNEGEILIDTKRRSWKLGTLIGKGGFGCIYTASIHGKE--DVSETQYAIK
AF170722_136203..137123      ----MLKRNGIEPGDALTDSSKREWILGDVLGKGGFGYIYTARLCS----EEERDKYVIK
AF170726_137731..138651      ----MSKRNEIEPGDVLIDASKREWVLGDILGKGGFGYIYTARLCS----EEEFDKYVIK
U46577_4440..4713            ----MSKRNEIEPGDVLIDASKREWVLGDILGKGGFGYIYTARLCS----EEEFDKYVIK
AY689436_144859..145803      -MPKKINNEMFDEGETLTDNTGRRWKLGNIIGKGGFGFIYLSFLYIDDTHIDTEERYVIK
AY689437_147930..148874      -MPKKINNEMFDEGETLTDNTGRRWKLGNIIGKGGFGFIYLSFLYIDDTHIDTEERYVIK
AY077832_131074..131988      --MPKPNINVFEEGDVLVDSLKKEWKLGKIIGQGGFGFIFLAY-------SQNNEEYVVK
AY077833_131077..131991      --MPKPNINVFEEGDVLVDSLKKEWKLGKIIGQGGFGFIFLAY-------SQNNEEYVVK
AY077834_130875..131789      --MPKPNINVFEEGDVLVDSLKKEWKLGKIIGQGGFGFIFLAY-------SQNNEEYVVK
AY077835_130781..131695      --MPKRNINVFEEGDVLVDSLKKEWRLGKIIGQGGFGFIFLAY-------SQNNEEYVVK
AY077836_130845..131759      --MPKRNINVFEEGDVLVDSLKKEWRLGKIIGQGGFGFIFLAY-------SQNNEEYVVK
AF409137_131627..132544      --MPKRNINVFEEGDVLVDSVKKEWRLGKIIGQGGFGFIFLAY-------SQNNEEYVVK
AF325528_131616..132533      --MPKRNINVFEEGDVLVDSVKKEWRLGKIIGQGGFGFIFLAY-------SQNNEEYVVK
AF409138_131426..132343      --MPKRNINVFEEGDVLVDSLKKEWRLGKIIGQGGFGFIFLAY-------SQNNEEYVVK
                                                                                         

AF250284_77056..77868        IKFFRNNDNFTHEINILNYIKKK--IYNNSDSDEINEVKKNICFPI-FFTNENNVSKYII
AF063866_135354..136112      IASIEDGPLFCEINFYIR----------YCKEEMVKDVNILPYVDSGIDKYKKL--RFLV
AF482758_191359..192216      IDHKSHKPLLSEIRFYISVLDPLA-IDNWTSERGIKYLAIPDLYGIG----ETDDYRFFV
AF380138_169744..170592      IDHKSHKPLLSEIRFYISVLDPLT-IDNWTRERGIKYLAIPDLYGIG----ETDDYMFFV
DQ011157_171476..172324      IDHKSHKPLLSEIRFYISVLDPLT-IDNWTRERGIKYLAIPDLYGIG----ETDDYMFFI
AY741551_171921..172769      IDHKSHKPLLSEIRFYISVLDPLT-IDNWTRERGIKYLAIPDLYGIG----ETDDYMFFI
DQ011153_171476..172324      IDHKSHKPLLSEIRFYISVLDPLT-IDNWTRERGIKYLAIPDLYGIG----ETDDYMFFI
AY753185_172174..173022      IDHKSHKPLLSEIRFYISVLDPLT-IDNWTRERGIKYLAIPDLYGIG----ETDDYMFFI
AY603973_171911..172759      IDHKSHKPLLSEIRFYISVLDPLT-IDNWTRERGIKYLAIPDLYGIG----ETDDYMFFI
DQ011156_172410..173258      IDHKSHKPLLSEIRFYISVLDPLT-IDNWTRERGIKYLAIPDLYGIG----ETDDYMFFI
DQ011155_169845..170693      IDHKSHKPLLSEIRFYISVLDPLT-IDNWTRERGIKYLAIPDLYGIG----ETDDYMFFV
DQ011154_169939..170787      IDHKSHKPLLSEIRFYISVLDPLT-IDNWTRERGIKYLAIPDLYGIG----ETDDYMFFV
X94355_190845..191696        IDHKSHKPLLSEIRFYISVLDPLT-IDNWTRERGIKYLAIPDLYGIG----ETDDYMFFV
AY603355_153688..154539      IDHKSHKPLLSEIRFYISVLDPLT-IDNWTRERGIKYLAIPDLYGIG----ETDDYMFFV
U94848_159478..160329        IDHKSHKPLLSEIRFYISVLDPLT-IDNWTRERGIKYLAIPDLYGIG----ETDDYMFFV
M35027_171600..172451        IDHKSHKPLLSEIRFYISVLDPLT-IDNWTRERGIKYLAIPDLYGIG----ETDDYMFFV
AY678276_175071..175919      IDHKSHKPLLSEIRFYISVLDPLT-IDNWTRERGIKYLAIPDLYGIG----ETDDYMFFV
AF095689_172251..173102      IDHKSHKPLLSEIRFYISVLDPLT-IDNWTRERGIKYLAIPDLYGIG----ETDDYMFFV
D11079_30513..31364          IDHKSHKPLLSEIRFYISVLDPLT-IDNWTRERGIKYLAIPDLYGIG----ETDDYMFFV
AY243312_172529..173380      IDHKSHKPLLSEIRFYISVLDPLT-IDNWTRERGIKYLAIPDLYGIG----ETDDYMFFV
D00629_121..972              IDHKSHKPLLSEIRFYISVLDPLT-IDNWTRERGIKYLAIPDLYGIG----ETDDYMFFV
AY484669_177421..178272      IDHKSHKPLLSEIRFYISVLDPLT-IDNWTRERGIKYLAIPDLYGIG----ETDDYMFFV
AY313848_175406..176257      IDHKSHKPLLSEIRFYISVLDPLT-IDNWTRERGIKYLAIPDLYGIG----ETDDYMFFV
AY678277_175159..176010      IDHKSHKPLLSEIRFYISVLDPLT-IDNWTRERGIKYLAIPDLYGIG----ETDDYMFFV
AY678275_175160..176011      IDHKSHKPLLSEIRFYISVLDPLT-IDNWTRERGIKYLAIPDLYGIG----ETDDYMFFV
DQ377945_177891..178742      IDHKSHKPLLSEIRFYISVLDPLT-IDNWTRERGIKYLAIPDLYGIG----ETDDYMFFV
AY313847_175320..176171      IDHKSHKPLLSEIRFYISVLDPLT-IDNWTRERGIKYLAIPDLYGIG----ETDDYMFFV
AF438165_178201..179061      IDHKSHKPLLSEIRFYISVLDPLA-IDNWTRERGIKYLAIPDLYGIG----ETDDYRFFV
AY009089_176326..177186      IDHKSHKPLLSEIRFYISVLDPLA-IDNWTRERGIKYLAIPDLYGIG----ETDDYRFFV
AF012825_181212..182072      IDHKSHRPLLSEIRFYISVLDPLT-IDNWKRERGIKYLAIPYLYGIG----ETDDYRFFV
Y16780_163309..163713        ------------------------------------------------------------
X69198_161648..162052        ------------------------------------------------------------
L22579_161728..162042        ------------------------------------------------------------
U18339_7885..8289            ------------------------------------------------------------
X72086_7896..8300            ------------------------------------------------------------
X67117_1415..1819            ------------------------------------------------------------
U18341_7293..7550            ------------------------------------------------------------
AF250284_169246..170145      IEPSDNGPLFVEMHFYKKINKNE--IKNFIDAKNLSYLGIPLLYHNGIIKKDNIEYRYIV
AY318871_325226..326128      IENLENETIVMETLVYNSMYEIDK-INNWMRIHNIDHLGIPKYYGCGYFKYCRVYYRFIL
AF198100_252108..252986      VESLNNTTMVSEVLVYNNIYDKNR-IALWKNYKNIDHLGIPMYYGCGSFKRNTMYYRFIL
AJ581527_238409..239287      VESLNNTTMVSEVLVYNNIYDKNR-IALWKNYKNIDHLGIPMYYGCGSFKRNTMYYRFIL
AY318871_311219..312136      LEHKDSGGLFCEINFYIRVMRNNYFVDEWKKNNLISHLGIPKYHGSGISMYNGKEYRFLI
AF198100_239489..240400      IELKESGGLFCEINFYNRVMKNKTSLDTWMKEQKIDYIGIPSFHGFGITIYKNVEYRFAI
AJ581527_228760..229671      IELKESGGLFCEINFYNRVMKNKTSLDTWMKEQKIDYIGIPSFHGFGITIYKNVEYRFAI
AF482758_180984..181883      IEPKANGSLFTEQAFYTRVLKPSV-IEEWKKTRHIKHVGVITCKAFGLYKSINVEYRFLV
DQ011157_162551..163462      IEPKANGSLFTEQAFYTRVLKPSV-IEEWKKSHNIKHVGLITCKAFGLYKSINVEYRFLV
AY741551_162553..163464      IEPKANGSLFTEQAFYTRVLKPSV-IEEWKKSHNIKHVGLITCKAFGLYKSINVEYRFLV
DQ011153_162551..163462      IEPKANGSLFTEQAFYTRVLKPSV-IEEWKKSHNIKHVGLITCKAFGLYKSINVEYRFLV
AF380138_160325..161224      IEPKANGSLFTEQAFYTRVLKPSV-IEEWKKSHNIKHVGLITCKAFGLYKSINVEYRFLV
AY753185_162737..163648      IEPKANGSLFTEQAFYTRVLKPSV-IEEWKKSHNIKHVGLITCKAFGLYKSINVEYRFLV
DQ011155_160343..161242      IEPKANGSLFTEQAFYTRVLKPSV-IEEWKKSHNIKHVGLITCKAFGLYKSINVEYRFLV
AY603973_162482..163393      IEPKANGSLFTEQAFYTRVLKPSV-IEEWKKSHNIKHVGLITCKAFGLYKSINVEYRFLV
DQ011154_160401..161300      IEPKANGSLFTEQAFYTRVLKPSV-IEEWKKSHNIKHVGLITCKAFGLYKSINVEYRFLV
DQ011156_163018..163929      IEPKANGSLFTEQAFYTRVLKPSV-IEEWKKSHNIKHVGLITCKAFGLYKSINVEYRFLV
AF438165_165062..165964      IEPKANGSLFTEQAFYTRVLKPSV-IEEWKKYHHISHVGVITCKAFGLYKSINAEYRFLV
AY009089_163184..164086      IEPKANGSLFTEQAFYTRVLKPSV-IEEWKKYHHISHVGVITCKAFGLYKSINAEYRFLV
L22579_152730..153632        IEPKANGSLFTEQAFYTRVLKPSV-IEEWKKSHHISHVGVITCKAFGLYKSINTEYRFLV
X69198_152700..153602        IEPKANGSLFTEQAFYTRVLKPSV-IEEWKKSHHISHVGVITCKAFGLYKSINTEYRFLV
Y16780_153757..154659        IEPKANGSLFTEQAFYTRVLKPSV-IEEWKKSHHISHVGVITCKAFGLYKSINTEYRFLV
AF012825_172283..173182      IEPKANGSLFTEQAFYTRVLKPSV-IEEWKKSHNIKHVGLITCTAFGLYKSINVEYRFLV
M35027_162884..163786        IEPKANGSLFTEQAFYTRVLKPSV-IEEWKKSHNIKHVGLITCKAFGLYKSINVEYRFLV
D00628_145..1047             IEPKANGSLFTEQAFYTRVLKPSV-IEEWKKSHNIKHVGLITCKAFGLYKSINVEYRFLV
J05178_262..1164             IEPKANGSLFTEQAFYTRVLKPSV-IEEWKKSHNIKHVGLITCKAFGLYKSINVEYRFLV
D11079_21862..22764          IEPKANGSLFTEQAFYTRVLKPSV-IEEWKKSHNIKHVGLITCKAFGLYKSINVEYRFLV
AY484669_168754..169656      IEPKANGSLFTEQAFYTRVLKPSV-IEEWKKSHNIKHVGLITCKAFGLYKSINVEYRFLV
AY243312_163878..164780      IEPKANGSLFTEQAFYTRVLKPSV-IEEWKKSHNIKHVGLITCKAFGLYKSINVEYRFLV
DQ377945_169197..170099      IEPKANGSLFTEQAFYTRVLKPSV-IEEWKKSHNIKHVGLITCKAFGLYKSINVEYRFLV
AY313847_166671..167573      IEPKANGSLFTEQAFYTRVLKPSV-IEEWKKSHNIKHVGLITCKAFGLYKSINVEYRFLV
X94355_180482..181384        IEPKANGSLFTEQAFYTRVLKPSV-IEEWKKSHNIKHVGLITCKAFGLYKSINVEYRFLV
AY313848_166700..167602      IEPKANGSLFTEQAFYTRVLKPSV-IEEWKKSHNIKHVGLITCKAFGLYKSINVEYRFLV
AF095689_163568..164470      IEPKANGSLFTEQAFYTRVLKPSV-IEEWKKSHNIKHVGLITCKAFGLYKSINVEYRFLV
AY603355_145313..146215      IEPKANGSLFTEQAFYTRVLKPSV-IEEWKKSHNIKHVGLITCKAFGLYKSINVEYRFLV
U94848_151103..152005        IEPKANGSLFTEQAFYTRVLKPSV-IEEWKKSHNIKHVGLITCKAFGLYKSINVEYRFLV
AY678276_166436..167335      IEPKANGSLFTEQAFYTRVLKPSV-IEEWKKSHNIKHVGLITCKAFGLYKSINVEYRFLV
AY678277_166508..167410      IEPKANGSLFTEQAFYTRVLKPSV-IEEWKKSHNIKHVGLITCKAFGLYKSINVEYRFLV
AY678275_166510..167412      IEPKANGSLFTEQAFYTRVLKPSV-IEEWKKSHNIKHVGLITCKAFGLYKSINVEYRFLV
AY386371_123296..124225      VEPKSNGPLFVEQVFYQRTGKKEI-IDNWMLENNVSHLGIPKCYGFGFHKNGNNEYRFII
AJ293568_133144..134073      VEPKSNGPLFVEQIFYQRIGKKEI-INNWMLTNNVSYLGIPKCYGFGFHKSDKNDYRFII
AF410153_131727..132656      IEPKSNGPLFVEQVFYQRIGKWDM-IDSWKKSNGINHLGIPNFYGFGFYTKNKKEYRFII
AF170722_136203..137123      IEPKSNGPLFVEQVFYQRVGKVDM-IADWCKKHNLTYLGIPSFHGFGFCTKNKKDYRFII
AF170726_137731..138651      IEPKSNGPLFVEQVFYQRVGKTDM-VTDWCKKNNLPYLGIPSFHGFGFYTKNKKDYRFII
U46577_4440..4713            IEPKSNGPLFVEQVFYQRVGKTDM-VTDWCKKNNLPYLGI--------------------
AY689436_144859..145803      IEPKSNGPLFVEQIFYQRICKKEL-IEKWLKENNIQYIGIPTFYGFGFCKKNKIEYRFII
AY689437_147930..148874      IEPKSNGPLFVEQIFYQRICKKEL-IEKWLKENNIQYIGIPTFYGFGFCKKNKIEYRFII
AY077832_131074..131988      IEPKSNGPLFVEQVFYQRIGKRDM-ITLWSKKNHIDHLGIPVFYGFGFHKKNGIDYRFII
AY077833_131077..131991      IEPKSNGPLFVEQVFYQRIGKRDM-ITLWSKKNHIDHLGIPVFYGFGFHKKNGIDYRFII
AY077834_130875..131789      IEPKSNGPLFVEQVFYQRIGKRDM-ITLWSKKNHIDHLGIPVFYGFGFHKKNGIDYRFII
AY077835_130781..131695      IEPKSNGPLFVEQVFYQRIGKRDM-ITLWSKNNNIDHLGIPVFYGFGFHKKNGIDYRFII
AY077836_130845..131759      IEPKSNGPLFVEQVFYQRIGKRDM-ITLWSKNNNIDHLGIPVFYGFGFHKKNGIDYRFII
AF409137_131627..132544      IEPKSNGPLFVEQVFYQRIGKRDM-ITLWSKNNHIDHLGIPVFYGFGFHKKNGIDYRFII
AF325528_131616..132533      IEPKSNGPLFVEQVFYQRIGKRDM-ITLWSKNNHIDHLGIPVFYGFGFHKKNGIDYRFII
AF409138_131426..132343      IEPKSNGPLFVEQVFYQRIGKRDM-ITLWSKNNHIDHLGIPVFYGFGFHKKNGIDYRFII
                                                                                         

AF250284_77056..77868        FNYYDYDL--LY---YASTYILLNQDILNISLQICNGLKYLHKNSIVHCDLKPENILCKY
AF063866_135354..136112      LPKLDYNLKQI-----------SINNIYNLSKDIIFALKYIHSKEYIHSDIKDENILYD-
AF482758_191359..192216      LKNLGR----VF---TPKDTE----SVFDACVTMINTLEFIHSRGFTHGKIEPRNILIR-
AF380138_169744..170592      IKNLGR----VF---APKDSE----SVFEACVTMINTLEFIHSRGFTHGKIEPMNILIR-
DQ011157_171476..172324      IKNLGR----VF---APKDSE----SVFEACVTMINTLEFIHSRGFTHGKIEPMNILIR-
AY741551_171921..172769      IKNLGR----VF---APKDSE----SVFEACVTMINTLEFIHSRGFTHGKIEPMNILIR-
DQ011153_171476..172324      IKNLGR----VF---APKDSE----SVFEACVTMINTLEFIHSRGFTHGKIEPMNILIR-
AY753185_172174..173022      IKNLGR----VF---APKDSE----SVFEACVTMINTLEFIHSRGFTHGKIEPMNILIR-
AY603973_171911..172759      IKNLGR----VF---APKDSE----SVFEACVTMINTLEFIHSRGFTHGKIEPMNILIR-
DQ011156_172410..173258      IKNLGR----VF---APKDSE----SVFEACVTMINTLEFIHSRGFTHGKIEPMNILIR-
DQ011155_169845..170693      IKNLGR----VF---APKDSE----SVFEACVTMINTLEFIHSRGFTHGKIEPMNILIR-
DQ011154_169939..170787      IKNLGR----VF---APKDSE----SVFEACVTMINTLEFIHSRGFTHGKIEPMNILIR-
X94355_190845..191696        IKNSGR----VF---APKDTE----SVFEACVTMINTLEFIHSRGFTHGKIEPRNILIR-
AY603355_153688..154539      IKNLGR----VF---APKDTE----SVFEACVTMINTLEFIHSRGFTHGKIEPRNILIR-
U94848_159478..160329        IKNLGR----VF---APKDTE----SVFEACVTMINTLEFIHSRGFTHGKIEPRNILIR-
M35027_171600..172451        IKNLGR----VF---APKDTE----SVFEACVTMINTLEFIHSRGFTHGKIEPRNILIR-
AY678276_175071..175919      IKNSGR----VF---APKDTE----SVFEACVTMINTLEFIHSQGFTHGKIEPRNILIR-
AF095689_172251..173102      IKNSGR----VF---APKDTE----SVFEACVTMINTLEFIHSRGFTHGKIEPRNILIR-
D11079_30513..31364          IKNLGR----VF---APKDTE----SVFEACVTMINTLEFIHSQGFTHGKIEPRNILIR-
AY243312_172529..173380      IKNLGR----VF---APKDTE----SVFEACVTMINTLEFIHSQGFTHGKIEPRNILIR-
D00629_121..972              IKNLGR----VF---APKDTE----SVFEACVTMINTLEFIHSQGFTHGKIEPRNILIR-
AY484669_177421..178272      IKNLGR----VF---APKDTE----SVFEACVTMINTLEFIHSQGFTHGKIEPRNILIR-
AY313848_175406..176257      IKNLGR----VF---APKDTE----SVFEACVTMINTLEFIHSRGFTHGKIEPRNILIR-
AY678277_175159..176010      IKNSGR----VF---APKDTE----SVFEACVTMINTLEFIHSRGFTHGKIEPRNILIR-
AY678275_175160..176011      IKNSGR----VF---APKDTE----SVFEACVTMINTLEFIHSRGFTHGKIEPRNILIR-
DQ377945_177891..178742      IKNSGR----VF---APKDTE----SVFEACVTMINTLEFIHSRGFTHGKIEPRNILIR-
AY313847_175320..176171      IKNSGR----VF---APKDTE----SVFEACVTMINTLEFIHSRGFTHGKIEPRNILIR-
AF438165_178201..179061      IKNLGR----VF---APKDTE----SVLDACVTMINTLEFIHSRGFTHGKIEPRNILIR-
AY009089_176326..177186      IKNLGR----VF---APKDTE----SVLDACVTMINTLEFIHSRGFTHGKIEPRNILIR-
AF012825_181212..182072      IKNLGR----VFA--APKDTE----SVFDACVTMINTLEFIHSRGFTHGKIEPRNILIR-
Y16780_163309..163713        ------------------------------------------------------------
X69198_161648..162052        ------------------------------------------------------------
L22579_161728..162042        ------------------------------------------------------------
U18339_7885..8289            ------------------------------------------------------------
X72086_7896..8300            ------------------------------------------------------------
X67117_1415..1819            ------------------------------------------------------------
U18341_7293..7550            ------------------------------------------------------------
AF250284_169246..170145      IDYYEFNLNDIL----KKYIKLPIITIYKITIQILYILEYLHKKKYTHNDIKKNNIMFN-
AY318871_325226..326128      LEKLYLSTNKIFSRILCYNKK----LIKSITVDVLTTLEYIHSYGISHGDIRPENIMVD-
AF198100_252108..252986      LERL--VENTKE---LLKRVKKPKPLIKNIMKDMLYTLEYIHEHGISHGDIKPENIMVD-
AJ581527_238409..239287      LERLVENTKELL---KR--VKKPKPLIKNIMKDMLYTLEYIHEHGISHGDIKPENIMVD-
AY318871_311219..312136      IEKLGSDIHRLL----VDRKKFNISGVKTLATNILTILEFIHDKGYSHGDIKSENILLG-
AF198100_239489..240400      IQRLGRDLENIL----SEKEKFNITVIKKLAIKILDILKFIHSKEFSHGDIKAGNILFG-
AJ581527_228760..229671      IQRLGRDLENIL----SEKEKFNITVIKKLAIKILDILKFIHSKEFSHGDIKAGNILFG-
AF482758_180984..181883      INRLGADLDAVI---RANNNRLPKRSVMLVGIEILNTIQFMHEQGYSHGDIKASNIVLD-
DQ011157_162551..163462      INRLGADLDAVI---RANNNRLPERSVMLIGIEILNTIQFMHEQGYSHGDIKASNIVLD-
AY741551_162553..163464      INRLGADLDAVI---RANNNRLPERSVMLIGIEILNTIQFMHEQGYSHGDIKASNIVLD-
DQ011153_162551..163462      INRLGADLDAVI---RANNNRLPERSVMLIGIEILNTIQFMHEQGYSHGDIKASNIVLD-
AF380138_160325..161224      INRLGADLDAVI---RANNNRLPERSVMLIGIEILNTIQFMHEQGYSHGDIKASNIVLD-
AY753185_162737..163648      INRLGADLDAVI---RANNNRLPERSVMLIGIEILNTIQFMHEQGYSHGDIKASNIVLD-
DQ011155_160343..161242      INRLGADLDAVI---RANNNRLPERSVMLIGIEILNTIQFMHEQGYSHGDIKASNIVLD-
AY603973_162482..163393      INRLGADLDAVI---RANNNRLPERSVMLIGIEILNTIQFMHEQGYSHGDIKASNIVLD-
DQ011154_160401..161300      INRLGADLDAVI---RANNNRLPERSVMLIGIEILNTIQFMHEQGYSHGDIKASNIVLD-
DQ011156_163018..163929      INRLGADLDAVI---RANNNRLPERSVMLIGIEILNTIQFMHEQGYSHGDIKASNIVLD-
AF438165_165062..165964      INRLGVDLDAVI---RANNNRLPKRSVMLVGIEILNTIQFMHEQGYSHGDIKASNIVLD-
AY009089_163184..164086      INRLGVDLDAVI---RANNNRLPKRSVMLVGIEILNTIQFMHEQGYSHGDIKASNIVLD-
L22579_152730..153632        INRLGVDLDAVI---RANNNRLPKRSVMLVGIEILNTIQFMHEQGYSHGDIKASNIVLD-
X69198_152700..153602        INRLGVDLDAVI---RANNNRLPKRSVMLVGIEILNTIQFMHEQGYSHGNIKASNIVLD-
Y16780_153757..154659        INRLGADLDAVI---RANNNRLPKRSVMLVGIEILNTIQFMHEQGYSHGDIKASNIVLD-
AF012825_172283..173182      INRLGADLDAVI---RANNNRLPKRSVMLIGIEILNTIQFMHEQGYSHGDIKASNIVLD-
M35027_162884..163786        INRLGVDLDAVI---RANNNRLPKRSVMLIGIEILNTIQFMHEQGYSHGDIKASNIVLD-
D00628_145..1047             INRLGADLDAVI---RANNNRLPKRSVMLIGIEILNTIQFMHEQGYSHGDIKASNIVLD-
J05178_262..1164             INRLGADLDAVI---RANNNRLPKRSVMLIGIEILNTIQFMHEQGYSHGDIKASNIVLD-
D11079_21862..22764          INRLGADLDAVI---RANNNRLPKRSVMLIGIEILNTIQFMHEQGYSHGDIKASNIVLD-
AY484669_168754..169656      INRLGADLDAVI---RANNNRLPKRSVMLIGIEILNTIQFMHEQGYSHGDIKASNIVLD-
AY243312_163878..164780      INRLGADLDAVI---RANNNRLPKRSVMLIGIEILNTIQFMHEQGYSHGDIKASNIVLD-
DQ377945_169197..170099      INRLGADLDAVI---RANNNRLPKRSVMLIGIEILNTIQFMHEQGYSHGDIKASNIVLD-
AY313847_166671..167573      INRLGADLDAVI---RANNNRLPKRSVMLIGIEILNTIQFMHEQGYSHGDIKASNIVLD-
X94355_180482..181384        INRLGADLDAVI---RANNNRLPKRSVMLIGIEILNTIQFMHEQGYSHGDIKASNIVLD-
AY313848_166700..167602      INRLGADLDAVI---RANNNRLPKRSVMLIGIEILNTIQFMHEQGYSHGDIKASNIVLD-
AF095689_163568..164470      INRLGADLDAVI---RANNNRLPKRSVMLIGIEILNTIQFMHEQGYSHGDIKASNIVLD-
AY603355_145313..146215      INRLGADLDAVI---RANNNRLPKRSVMLIGIEILNTIQFMHEQGYSHGDIKASNIVLD-
U94848_151103..152005        INRLGADLDAVI---RANNNRLPKRSVMLIGIEILNTIQFMHEQGYSHGDIKASNIVLD-
AY678276_166436..167335      INRLGADLDAVI---RANNNRLPKRSVMLIGIEILNTIQFMHEQGYSHGDIKASNIVLD-
AY678277_166508..167410      INRLGADLDAVI---RANNNRLPKRSVMLIGIEILNTIQFMHEQGYSHGDIKASNIVLD-
AY678275_166510..167412      INRLGADLDAVI---RANNNRLPKRSVMLIGIEILNTIQFMHEQGYSHGDIKASNIVLD-
AY386371_123296..124225      IDRLGCDLQRII---QANDNKLPKKTVLKIGAVVLVILKFIHDNGYTHSDIKASNIALN-
AJ293568_133144..134073      IDRLGCDLQRII---QANDNKLPKKTVLKIGAIILVILKFIHDNGYVHSDIKASNIALD-
AF410153_131727..132656      VDRLGCDLNKII---QNNNNKLPQSTVFKIADRIITVLRYIHDHGYTHGDIKASNIAID-
AF170722_136203..137123      IDRLGCDLYNIL---QHNNYTLPLRTVCLIAVRIIIILKYLHEHGYTHSDIKASNIAID-
AF170726_137731..138651      IDRLGCDLYNIL---QYNNYTLPLKTVCLIAIKIIVVLKYLHEHGYAHSDIKASNIAIG-
U46577_4440..4713            ------------------------------------------------------------
AY689436_144859..145803      IDRLGCDLNKII---SVNNNKLPVRSVFLIAINIINTLKYLHNNGYTHSDIKSSNIAIG-
AY689437_147930..148874      IDRLGCDLNKII---SVNNNKLPVRSVFLIAINIINTLKYLHNNGYTHSDIKSSNIAIG-
AY077832_131074..131988      ISRLGCDLNKII---QCNNNKLPERSVFLIASKIIMILKYLHENGYTHSDIKASNIAID-
AY077833_131077..131991      ISRLGCDLNKII---QCNNNKLPERSVFLIASKIIMILKYLHENGYTHSDIKASNIAID-
AY077834_130875..131789      ISRLGCDLNKII---QCNNNKLPERSVFLIASKIIMILKYLHENGYTHSDIKASNIAID-
AY077835_130781..131695      INRLGCDLNKII---QCNNNKLPERSVFLIASKIIMILKYLHENGYTHSDIKASNIAID-
AY077836_130845..131759      INRLGCDLNKII---QCNNNKLPERSVFLIASKIIMILKYLHENGYTHSDIKASNIAID-
AF409137_131627..132544      INRLGCDLNKII---QCNNNKLPERSVFLIASKIIMILKYLHENGYTHSDIKASNIAID-
AF325528_131616..132533      INRLGCDLNKII---QCNNNKLPERSVFLIASKIIMILKYLHENGYTHSDIKASNIAID-
AF409138_131426..132343      INRLGCDLNKII---QYNNNKLPERSVFLIASKIIMILKYLHENGYTHSDIKASNIAID-
                                                                                         

AF250284_77056..77868        KNDTLHLVITDFGLSYI----------------ENNIIDYEIVTFSYRSPELICTINNKN
AF063866_135354..136112      KNN-NKFYLTDFGNITKHTKK---------FITNCKLVNNGTYKYIGIDMHNGIS-TYKS
AF482758_191359..192216      ---NKRLSLIDYSKTNKLYKS-GDGDSHIDY--NEDMITSGNIDYMCVDNHLGATVSRRG
AF380138_169744..170592      ---NKRISLIDYSRTNKLYKS----GTHIDY--NEDMITSGNINYMCVDNHLGATVSRRG
DQ011157_171476..172324      ---NKRISLIDYSRTNKLYKS----GTHIDY--NEDMITSGNINYMCVDNHLGATVSRRG
AY741551_171921..172769      ---NKRISLIDYSRTNKLYKS----GTHIDY--NEDMITSGNINYMCVDNHLGATVSRRG
DQ011153_171476..172324      ---NKRISLIDYSRTNKLYKS----GTHIDY--NEDMITSGNINYMCVDNHLGATVSRRG
AY753185_172174..173022      ---NKRISLIDYSRTNKLYKS----GTHIDY--NEDMITSGNINYMCVDNHLGATVSRRG
AY603973_171911..172759      ---NKRISLIDYSRTNKLYKS----GTHIDY--NEDMITSGNINYMCVDNHLGATVSRRG
DQ011156_172410..173258      ---NKRISLIDYSRTNKLYKS----GTHIDY--NEDMITSGNINYMCVDNHLGATVSRRG
DQ011155_169845..170693      ---NKRISLIDYSRTNKLYKS----GTHIDY--NEDMITSGNINYMCVDNHLGATVSRRG
DQ011154_169939..170787      ---NKRISLIDYSRTNKLYKS----GTHIDY--NEDMITSGNINYMCVDNHLGATVSRRG
X94355_190845..191696        ---NKRLSLIDYSRTNKLYKS---GNSHIDY--NEDMITSGNIDYMCIDNHLGATVSRRG
AY603355_153688..154539      ---NKRLSLIDYSRTNKLYKS---GNSHIDY--NEDMITSGNINYMCVDNHLGATVSKRG
U94848_159478..160329        ---NKRLSLIDYSRTNKLYKS---GNSHIDY--NEDMITSGNINYMCVDNHLGATVSKRG
M35027_171600..172451        ---NKRLSLIDYSRTNKLYKS---GNSHIDY--NEDMITSGNINYMCVDNHLGATVSRRG
AY678276_175071..175919      ---NKRLSLIDYSRTNKLYKS---GNSHIDY--NEDMITSGNINYMCVDNHLGATVSRRG
AF095689_172251..173102      ---NKRLSLIDYSRTNKLYKS---GNSHIDY--NEDMITSGNINYMCVDNHLGATVSRRG
D11079_30513..31364          ---NKRLSLIDYSRTNKLYKS---GNSHIDY--NEDMITSGNINYMCVDNHLGATVSRRG
AY243312_172529..173380      ---NKRLSLIDYSRTNKLYKS---GNSHIDY--NEDMITSGNINYMCVDNHLGATVSRRG
D00629_121..972              ---NKRLSLIDYSRTNKLYKS---GNSHIDY--NEDMITSGNINYMCVDNHLGATVSRRG
AY484669_177421..178272      ---NKRLSLIDYSRTNKLYKS---GNSHIDY--NEDMITSGNINYMCVDNHLGATVSKRG
AY313848_175406..176257      ---NKRLSLIDYSRTNKLYKS---GNSHIDY--NEDMITSGNINYMCVDNHLGATVSKRG
AY678277_175159..176010      ---NKRLSLIDYSRTNKLYKS---GNSHIDY--NEDMITSGNINYMCVDNHLGATVSRRG
AY678275_175160..176011      ---NKRLSLIDYSRTNKLYKS---GNSHIDY--NEDMITSGNINYMCVDNHLGATVSRRG
DQ377945_177891..178742      ---NKRLSLIDYSRTNKLYKS---GNSHIDY--NEDMITSGNINYMCVDNHLGATVSKRG
AY313847_175320..176171      ---NKRLSLIDYSRTNKLYKS---GNSHIDY--NEDMITSGNINYMCVDNHLGATVSKRG
AF438165_178201..179061      ---NKRLSLIDYSRTNKLYKSGGDGYSHIDY--NEYMITSGNINYMCVDNHLGATVSRRG
AY009089_176326..177186      ---NKRLSLIDYSRTNKLYKSGGDGYSHIDY--NEYMITSGNINYMCVDNHLGATVSRRG
AF012825_181212..182072      ---NKRLSLIDYSRTNKLYKS-GDGYSHIDY--NEDVITSGNINYMSVDNHLGATVSRRG
Y16780_163309..163713        ------------------------------------------------------------
X69198_161648..162052        ------------------------------------------------------------
L22579_161728..162042        ------------------------------------------------------------
U18339_7885..8289            ------------------------------------------------------------
X72086_7896..8300            ------------------------------------------------------------
X67117_1415..1819            ------------------------------------------------------------
U18341_7293..7550            ------------------------------------------------------------
AF250284_169246..170145      -SSLTKVYLIDYGLIYNM-------NSNQEY--NIKCSNDGTLEYLPLITHLFGLKTYMG
AY318871_325226..326128      --TNNRGYIIDYGIASHFIIH----GKHIEYSKNQKDLRRGTVYYAGLDSHNGAKVTRRG
AF198100_252108..252986      --GRYRSYLIDYGIVSYFIVN----GKHVKYYKESKNWHRGTLYYASLDAHNGTCVTRRG
AJ581527_238409..239287      --GRYRSYLIDYGIVSYFIVN----GKHVKYYKESKNWHRGTLYYASLDAHNGTCVTRRG
AY318871_311219..312136      -LRDNRIYLVDYGLSAKFLQG----KEHRPYFRDPKARHNGTLLFASIDAHNGVVVSRKG
AF198100_239489..240400      -KDDDKVYLVDYGLATKYSSN----GKHKEYTINPKNRHNGTMAFTSIDAHKGVTVSRRG
AJ581527_228760..229671      -KDDDKVYLVDYGLATKYSSN----GKHKEYTINPKNRHNGTMAFTSIDAHKGVTVSRRG
AF482758_180984..181883      QMDKNKLYLVDYGLVSKFMSN----GEHVPFIRNPNRMDNGTLEFTPIDSHKGYVVSRRG
DQ011157_162551..163462      QIDKNKLYLVDYGLVSKFMSN----GEHVPFIRNPNKMDNGTLEFTPIDSHKGYVVSRRG
AY741551_162553..163464      QIDKNKLYLVDYGLVSKFMSN----GEHVPFIRNPNKMDNGTLEFTPIDSHKGYVVSRRG
DQ011153_162551..163462      QIDKNKLYLVDYGLVSKFMSN----GEHVPFIRNPNKMDNGTLEFTPIDSHKGYVVSRRG
AF380138_160325..161224      QIDKNKLYLVDYGLVSKFMSN----GEHVPFIRNPNKMDNGTLEFTPIDSHKGYVVSRRG
AY753185_162737..163648      QIDKNKLYLVDYGLVSKFMSN----GEHVPFIRNPNKMDNGTLEFTPIDSHKGYVVSRRG
DQ011155_160343..161242      QIDKNKLYLVDYGLVSKFMSN----GEHVPFIRNPNKMDNGTLEFTPIDSHKGYVVSRRG
AY603973_162482..163393      QIDKNKLYLVDYGLVSKFMSN----GEHVPFIRNPNKMDNGTLEFTPIDSHKGYVVSRRG
DQ011154_160401..161300      QIDKNKLYLVDYGLVSKFMSN----GEHVPFIRNPNKMDNGTLEFTPIDSHKGYVVSRRG
DQ011156_163018..163929      QIDKNKLYLVDYGLVSKFMSN----GEHVPFIRNPNKMDNGTLEFTPIDSHKGYVVSRRG
AF438165_165062..165964      QMDKNKLYLVDYGLVSKFMSN----GEHVPFIRNPNKMDNGTLEFTPIDSHKGYVVSRRG
AY009089_163184..164086      QMDKNKLYLVDYGLVSKFMSN----GEHVPFIRNPNKMDNGTLEFTPIDSHKGYVVSRRG
L22579_152730..153632        QMDKNKLYLVDYGLVSKFMYN----GEHVPFIRNPNKMDNGTLEFTPIDSHKGYVVSRRG
X69198_152700..153602        QMDKNKLYLVDYGLVSKFMSN----GEHVPFIRNPNKMDNGTLEFTPIDSHKGYVVSRRG
Y16780_153757..154659        QMDKNKLYLVDYGLVSKFMSN----GEHVPFIRNPNKMDNGTLEFTPIDSHKGYVVSRRG
AF012825_172283..173182      QMDKNKLYLVDYGLVSKFMSN----GEHVPFIRNPNKMDNGTLEFTPIDSHKGYVVSRRG
M35027_162884..163786        QIDKNKLYLVDYGLVSKFMSN----GEHVPFIRNPNKMDNGTLEFTPIDSHKGYVVSRRG
D00628_145..1047             QIDKNKLYLVDYGLVSKFMSN----GEHVPFIRNPNKMDNGTLEFTPIDSHKGYVVSRRG
J05178_262..1164             QIDKNKLYLVDYGLVSKFMSN----GEHVPFIRNPNKMDNGTLEFTPIDSHKGYVVSRRG
D11079_21862..22764          QIDKNKLYLVDYGLVSKFMSN----GEHVPFIRNPNKMDNGTLEFTPIDSHKGYVVSRRG
AY484669_168754..169656      QIDKNKLYLVDYGLVSKFMSN----GEHVPFIRNPNKMDNGTLEFTPIDSHKGYVVSRRG
AY243312_163878..164780      QIDKNKLYLVDYGLVSKFMSN----GEHVPFIRNPNKMDNGTLEFTPIDSHKGYVVSRRG
DQ377945_169197..170099      QIDKNKLYLVDYGLVSKFMSN----GEHVPFIRNPNKMDNGTLEFTPIDSHKGYVVSRRG
AY313847_166671..167573      QIDKNKLYLVDYGLVSKFMSN----GEHVPFIRNPNKMDNGTLEFTPIDSHKGYVVSRRG
X94355_180482..181384        QIDKNKLYLVDYGLVSKFMSN----GEHVPFIRNPNKMDNGTLEFTPIDSHKGYVVSRRG
AY313848_166700..167602      QIDKNKLYLVDYGLVSKFMSN----GEHVPFIRNPNKMDNGTLEFTPIDSHKGYVVSRRG
AF095689_163568..164470      QIDKNKLYLVDYGLVSKFMSN----GEHVPFIRNPNKMDNGTLEFTPIDSHKGYVVSRRG
AY603355_145313..146215      QIDKNKLYLVDYGLVSKFMSN----GEHVPFIRNPNKMDNGTLEFTPIDSHKGYVVSRRG
U94848_151103..152005        QIDKNKLYLVDYGLVSKFMSN----GEHVPFIRNPNKMDNGTLEFTPIDSHKGYVVSRRG
AY678276_166436..167335      QIDKNKLYLVDYGLVSKFMSN----GEHVPFIRNPNKMDNGTLEFTPIDSHKGYVVSRRG
AY678277_166508..167410      QIDKNKLYLVDYGLVSKFMSN----GEHVPFIRNPNKMDNGTLEFTPIDSHKGYVVSRRG
AY678275_166510..167412      QIDKNKLYLVDYGLVSKFMSN----GEHVPFIRNPNKMDNGTLEFTPIDSHKGYVVSRRG
AY386371_123296..124225      KDDKNKIYLIDYGLAFRFMVN----GKHVDFKKDPKRMHNGTVEFTSIDAHCGAYPSRRG
AJ293568_133144..134073      KNDKNKLYLIDYGLAFRFMVN----DIHVEFKKDPKRMHNGTIEFTSIDAHCGAYPSRRG
AF410153_131727..132656      YYDKNKIYLIDYGLSHRYKVN----DVHIQYKRDPKKMHNGTIEFTSIDMHNGASITRRG
AF170722_136203..137123      VRDKNKIYLLDYGLSYRFMVD----GRHVLYKRDPKKMHNGTIEFTSTDMHNGACPSRRG
AF170726_137731..138651      ARDKNKIYLLDYGLSYRFMVD----GRHVLYKRDPKKMHNGTIEFTSTDMHNGACPSRRG
U46577_4440..4713            ------------------------------------------------------------
AY689436_144859..145803      LHDKNKIYLLDYGLSYRYMIN----GKHVEYKRDPKKMHNGTIEFTSIDMHRGACPSRRG
AY689437_147930..148874      LHDKNKIYLLDYGLSYRYMIN----GKHVEYKRDPKKMHNGTIEFTSVDMHRGACPSRRG
AY077832_131074..131988      INNKNKIYLLDYGLSYRFMIN----GNHVEYKRDPKKMHNGTIEYTSIDMHNGVSPSRRG
AY077833_131077..131991      INNKNKIYLLDYGLSYRFMIN----GNHVEYKRDPKKMHNGTIEYTSIDMHNGVSPSRRG
AY077834_130875..131789      INNKNKIYLLDYGLSYRFMIN----GNHVEYKRDPKKMHNGTIEYTSIDMHNGVSPSRRG
AY077835_130781..131695      INNKNKIYLLDYGLSYRFMIN----GNHVEYKRDPKKMHNGTIEYTSIDMHKGVSPSRRG
AY077836_130845..131759      INNKNKIYLLDYGLSYRFMIN----GNHVEYKRDPKKMHNGTIEYTSIDMHKGVSPSRRG
AF409137_131627..132544      INNKNKIYLLDYGLSYRFMIN----GNHVEYKRDPKKMHNGTIEYTSIDMHKGVSPSRRG
AF325528_131616..132533      INNKNKIYLLDYGLSYRFMIN----GNHVEYKRDPKKMHNGTIEYTSIDMHKGVSPSRRG
AF409138_131426..132343      INNKNKIYLLDYGLSYRFMIN----GNHVEYKRDPKKMHNGTIEYTSIDMHKGVSPSRRG
                                                                                         

AF250284_77056..77868        NI-IVKSSIDMWSFGVI-----------IYFLINKFYF----DIYNIEKYIESNPIKKLC
AF063866_135354..136112      DLESFGYLLYDILYG-LPWNN----KLDKDIINIKKDFIDNV----IICN------NKLS
AF482758_191359..192216      DLEMLGYCMIEWFGGKLPWKN----ESSIKVIKQKKEYKKFIATFFEDCFPEGNEPLELV
AF380138_169744..170592      DLEMLGYCMIEWFGGKLPWKN----ESSIKVIKQKKEYKQFIATFFEDCFPEGNEPLELV
DQ011157_171476..172324      DLEMLGYCMIEWFGGKLPWKN----ESSIKVIKQKKEYKQFIATFFEDCFPEGNEPLELV
AY741551_171921..172769      DLEMLGYCMIEWFGGKLPWKN----ESSIKVIKQKKEYKQFIATFFEDCFPEGNEPLELV
DQ011153_171476..172324      DLEMLGYCMIEWFGGKLPWKN----ESSIKVIKQKKEYKQFIATFFEDCFPEGNEPLELV
AY753185_172174..173022      DLEMLGYCMIEWFGGKLPWKN----ESSIKVIKQKKEYKQFIATFFEDCFPEGNEPLELV
AY603973_171911..172759      DLEMLGYCMIEWFGGKLPWKN----ESSIKVIKQKKEYKQFIATFFEDCFPEGNEPLELV
DQ011156_172410..173258      DLEMLGYCMIEWFGGKLPWKN----ESSIKVIKQKKEYKQFIATFFEDCFPEGNEPLELV
DQ011155_169845..170693      DLEMLGYCMIEWFGGKLPWKN----ESSIKVIKQKKEYKQFIATFFEDCFPEGNEPLELV
DQ011154_169939..170787      DLEMLGYCMIEWFGGKLPWKN----ESSIKVIKQKKEYKQFIATFFEDCFPEGNEPLELV
X94355_190845..191696        DLEMLGYCMIEWFGGKLPWKN----ESSIKVIKQKKEYKKFIATFFEDCFPEGNEPLELV
AY603355_153688..154539      DLEMLGYCMIEWFGGKLPWKN----ESSIKVIKQKKEYKKFIATFFEDCFPEGNEPLELV
U94848_159478..160329        DLEMLGYCMIEWFGGKLPWKN----ESSIKVIKQKKEYKKFIATFFEDCFPEGNEPLELV
M35027_171600..172451        DLEMLGYCMIEWFGGKLPWKN----ESSIKVIKQKKEYKKFIATFFEDCFPEGNEPLELV
AY678276_175071..175919      DLEMLGYCMIEWFGGKLPWKN----ESSIKVIKQKKEYKKFIATFFEDCFPEGNEPLELV
AF095689_172251..173102      DLEMLGYCMIEWFGGKLPWKN----ESSIKVIKQKKEYKKFIATFFEDCFPEGNEPLELV
D11079_30513..31364          DLEMLGYCMIEWFGGKLPWKN----ESSIKVIKQKKEYKKFIATFFEDCFPEGNEPLELV
AY243312_172529..173380      DLEMLGYCMIEWFGGKLPWKN----ESSIKVIKQKKEYKKFIATFFEDCFPEGNEPLELV
D00629_121..972              DLEMLGYCMIEWFGGKLPWKN----ESSIKVIKQKKEYKKFIATFFEDCFPEGNEPLELV
AY484669_177421..178272      DLEMLGYCMIEWFGGKLPWKN----ESSIKVIKQKKEYKKFIATFFEDCFPEGNEPLELV
AY313848_175406..176257      DLEMLGYCMIEWFGGKLPWKN----ESSIKVIKQKKEYKKFIATFFEDCFPEGNEPLELV
AY678277_175159..176010      DLEMLGYCMIEWFGGKLPWKN----ESSIKVIKQKKEYKKFIATFFEDCFPEGNEPLELV
AY678275_175160..176011      DLEMLGYCMIEWFGGKLPWKN----ESSIKVIKQKKEYKKFIATFFEDCFPEGNEPLELV
DQ377945_177891..178742      DLEMLGYCMIEWFGGKLPWKN----ESSIKVIKQKKEYKKFIATFFEDCFPEGNEPLELV
AY313847_175320..176171      DLEMLGYCMIEWFGGKLPWKN----ESSIKVIKQKKEYKKFIATFFEDCFPEGNEPLELV
AF438165_178201..179061      DLEMLGYCMIEWFGGKLPWKN----ESSMKAIQQKREYKKFIATFFEDCFPEGNEPLELV
AY009089_176326..177186      DLEMLGYCMIEWFGGKLPWKN----ESSMKAIQQKREYKKFIATFFEDCFPEGNEPLELV
AF012825_181212..182072      DLEMLGYCMIEWFGGKLPWKN----ESGMKAIQQKREYKKFIATFFEDCFPEGNEPLELV
Y16780_163309..163713        --------MIEWFSGKLPWKN-----KSSIAIQQKREYKKFIATFFEDCFPEGNKPLEL-
X69198_161648..162052        --------MIEWFSGKLPWKN-----KSSIAIQQKREYKKFIATFFEDCFPEGNKPLEL-
L22579_161728..162042        --------MIEWFSGKLPWKN-----KSSIAIQQKREYKKFIATFFEDCFPEGNKPLEL-
U18339_7885..8289            --------MIEWFSGKLPWKN-----KSSIAIQQKREYKKFIATFFEDCFPEGNKPLEL-
X72086_7896..8300            --------MIEWFSGKLPWKN-----KSSIAIQQKREYKKFIATFFEDCFPEGNKPLEL-
X67117_1415..1819            --------MIEWFSGKLPWKN-----KSSIAIQQKREYKKFIATFFEDCFPEGNKPLEL-
U18341_7293..7550            --------MIEWFSGKLPWKN-----KSSIAIQQKREYKKFIATFFEDCFPEGNKPLEL-
AF250284_169246..170145      DIESLMYNIIEWYSGSLPWIK----YKKKNVILKKLD-------FFNTCL--TNSPIEIC
AY318871_325226..326128      DLESLGYCMLKWAKRKLPWKG---LHSSSLIHAAKCDFIKRL---HEGKIKYSNSTRFIY
AF198100_252108..252986      DLESLGYCMLKWAGIPLPWKV--FGNNGNMVHVAKCDFIKRV---HKNKVNIKSANKGIY
AJ581527_238409..239287      DLESLGYCMLKWAGIPLPWKV--FGNNGNMVHVAKCDFIKRV---HKNKVNIKSANKGIY
AY318871_311219..312136      DLESLGYCMIKWLVGRLPWEG--YEKDPDSVQNMKEKFIENITKKYVI----EKDIDIIY
AF198100_239489..240400      DLESLGFCMLKWYSGKLPWEK--YEKEPENVQGMKEAFVNNIS---KKTIPFKNAGI-IY
AJ581527_228760..229671      DLESLGFCMLKWYSGKLPWEK--YEKEPENVQGMKEAFVNNIS---KKTIPFKNAGI-IY
AF482758_180984..181883      DLETLGYCMIRWLGGILPWTKISETKNCALVSATKQKYVNNTATLLMTSL--QYAPRELL
DQ011157_162551..163462      DLETLGYCMIRWLGGILPWTKISETKNSALVSAAKQKYVNNTATLLMTSL--QYAPRELL
AY741551_162553..163464      DLETLGYCMIRWLGGILPWTKISETKNSALVSAAKQKYVNNTATLLMTSL--QYAPRELL
DQ011153_162551..163462      DLETLGYCMIRWLGGILPWTKISETKNSALVSAAKQKYVNNTATLLMTSL--QYAPRELL
AF380138_160325..161224      DLETLGYCMIRWLGGILPWTKISETKNSALVSAAKQKYVNNTATLLMTSL--QYAPRELL
AY753185_162737..163648      DLETLGYCMIRWLGGILPWTKISETKNSALVSAAKQKYVNNTATLLMTSL--QYAPRELL
DQ011155_160343..161242      DLETLGYCMIRWLGGILPWTKISETKNSALVSAAKQKYVNNTATLLMTSL--QYAPRELL
AY603973_162482..163393      DLETLGYCMIRWLGGILPWTKISETKNSALVSAAKQKYVNNTATLLMTSL--QYAPRELL
DQ011154_160401..161300      DLETLGYCMIRWLGGILPWTKISETKNSALVSAAKQKYVNNTATLLMTSL--QYAPRELL
DQ011156_163018..163929      DLETLGYCMIRWLGGILPWTKISETKNSALVSAAKQKYVNNTATLLMTSL--QYAPRELL
AF438165_165062..165964      DLETLGYCMIRWLGGILPWTKIAETKNCALVSATKQKYVNNTATLLMTSL--QYAPRELL
AY009089_163184..164086      DLETLGYCMIRWLGGILPWTKIAETKNCALVSATKQKYVNNTATLLMTSL--QYAPRELL
L22579_152730..153632        DLETLGYCMIRWLGGILPWTKIAETKNCALVSATKQKYVNNTTTLLMTSL--QYAPRELL
X69198_152700..153602        DLETLGYCMIRWLGGILPWTKIAETKNCALVSATKQKYVNNTTTLLMTSL--QYAPRELL
Y16780_153757..154659        DLETLGYCMIRWLGGILPWTKIAETKNCALVSATKQKYVNNTATLLMTSL--QYAPRELL
AF012825_172283..173182      DLETLGYCMIRWLGGILPWTKMSETKNCALVSATKQKYVNNTATLLMTSL--QYAPKELL
M35027_162884..163786        DLETLGYCMIRWLGGILPWTKISETKNCALVSATKQKYVNNTATLLMTSL--QYAPRELL
D00628_145..1047             DLETLGYCMIRWLGGILPWTKISETKNCALVSATKQKYVNNTATLLMTSL--QYAPRELL
J05178_262..1164             DLETLGYCMIRWLGGILPWTKISETKNCALVSATKQKYVNNTATLLMTSL--QYAPRELL
D11079_21862..22764          DLETLGYCMIRWLGGILPWTKISETKNCALVSATKQKYVNNTATLLMTSL--QYAPRELL
AY484669_168754..169656      DLETLGYCMIRWLGGILPWTKISETKNCALVSATKQKYVNNTATLLMTSL--QYAPRELL
AY243312_163878..164780      DLETLGYCMIRWLGGILPWTKISETKNCALVSATKQKYVNNTATLLMTSL--QYAPRELL
DQ377945_169197..170099      DLETLGYCMIRWLGGILPWTKISETKNCALVSATKQKYVNNTATLLMTSL--QYAPRELL
AY313847_166671..167573      DLETLGYCMIRWLGGILPWTKISETKNCALVSATKQKYVNNTATLLMTSL--QYAPRELL
X94355_180482..181384        DLETLGYCMIRWLGGILPWTKISETKNCALVSATKQKYVNNTATLLMTSL--QYAPRELL
AY313848_166700..167602      DLETLGYCMIRWLGGILPWTKISETKNCALVSATKQKYVNNTATLLMTSL--QYAPRELL
AF095689_163568..164470      DLETLGYCMIRWLGGILPWTKISETKNCALVSATKQKYVNNTATLLMTSL--QYAPRELL
AY603355_145313..146215      DLETLGYCMIRWLGGILPWTKISETKNCALVSATKQKYVNNTATLLMTSL--QYAPRELL
U94848_151103..152005        DLETLGYCMIRWLGGILPWTKISETKNCALVSATKQKYVNNTATLLMTSL--QYAPRELL
AY678276_166436..167335      DLETLGYCMIRWLGGILPWTKISETKNCALVSATKQKYVNNTATLLMTSL--QYAPRELL
AY678277_166508..167410      DLETLGYCMIRWLGGILPWTKISETKNCALVSATKQKYVNNTATLLMTSL--QYEPRELL
AY678275_166510..167412      DLETLGYCMIRWLGGILPWTKISETKNCALVSATKQKYVNNTATLLMTSL--QYEPRELL
AY386371_123296..124225      DLEILGYCMIKWMSGKLPWED--NLKNKEYVKSSKIKYMNNLKLLMNECFKDGSDFTELE
AJ293568_133144..134073      DLEILGYCMIKWMSGKLPWED--DLKNKEYVKMSKIKYMNDVNLLMKECFNDSKEFLELE
AF410153_131727..132656      DLEILGYCMVKWLGGILPWEN--DLKNRKYVMEQKIRCIGDIHNFLTESL--GRYPVELY
AF170722_136203..137123      DLEILGYCLIKWLGGTLPWED--NLKNCKYVMESKIKFLNDIKQGIEASLSACVEPLR--
AF170726_137731..138651      DLETLGYCLIKWLGGTLPWED--NLKNCKYVMESKIKFLNDIKQGIETSLSACVEPLR--
U46577_4440..4713            ------------------------------------------------------------
AY689436_144859..145803      DLEILGYCMITWLGGKLPWED--NLKNCNYVMNSKVDHLKDVRLFIEKCLGDNY-PKKLL
AY689437_147930..148874      DLEILGYCMITWLGGKLPWED--NLKNCNYVMNSKVDHLKDVSLFIEKCLGNHY-PKKLL
AY077832_131074..131988      DLEILGYCIIKWLGGKLPWEN--DLKNCKYVMESKIKYMNDIGNLMTDSLGSNY-PEKIL
AY077833_131077..131991      DLEILGYCIIKWLGGKLPWEN--DLKNCKYVMESKIKYMNDIGNLMTDSLGSNY-PEKIL
AY077834_130875..131789      DLEILGYCIIKWLGGKLPWEN--DLKNCKYVMESKIKYMNDIGNLMTDSLGSNY-PEKIL
AY077835_130781..131695      DLEILGYCIIKWLGGKLPWED--DLKNCKYVMESKIKYMNDIVNLMTVSLGSNY-PEKIL
AY077836_130845..131759      DLEILGYCIIKWLGGKLPWED--DLKNCKYVMESKIKYMNDIVNLMTVSLGSNY-PEKIL
AF409137_131627..132544      DLEILGYCIIKWLGGKLPWEN--DLKNCKYVMESKIKYMNDIGNLMTDSLGSNY-PEKIL
AF325528_131616..132533      DLEILGYCIIKWLGGKLPWEN--DLKNCKYVMESKIKYMNDIGNLMTDSLGSNY-PEKIL
AF409138_131426..132343      DLEILGYCIIKWLGGKLPWEN--DLKNCKYVMESKIKYMNDIVNLMTDSLGPNY-PEKIL
                                                                                         

AF250284_77056..77868        NINSIVD---RLLQYEKDRYTSYQIYNDLKKL-----------LK---------------
AF063866_135354..136112      KYFLYLS---LI-ENDKNIE-----YVTLLKT-----------LE---------------
AF482758_191359..192216      RYIELVY---TL-DYSQTPN-----YDRLRRL-----------FIQD-------------
AF380138_169744..170592      RYIELVY---ML-DYSQTPN-----YDRLRRL-----------FIQD-------------
DQ011157_171476..172324      RYIELVY---ML-DYSQTPN-----YDRLRRL-----------FIQD-------------
AY741551_171921..172769      RYIELVY---ML-DYSQTPN-----YDRLRRL-----------FIQD-------------
DQ011153_171476..172324      RYIELVY---ML-DYSQTPN-----YDRLRRL-----------FIQD-------------
AY753185_172174..173022      RYIELVY---ML-DYSQTPN-----YDRLRRL-----------FIQD-------------
AY603973_171911..172759      RYIELVY---ML-DYSQTPN-----YDRLRRL-----------FIQD-------------
DQ011156_172410..173258      RYIELVY---ML-DYSQTPN-----YDRLRRL-----------FIQD-------------
DQ011155_169845..170693      RYIELVY---ML-DYSQTPN-----YDRLRRL-----------FIQD-------------
DQ011154_169939..170787      RYIELVY---ML-DYSQTPN-----YDRLRRL-----------FIQD-------------
X94355_190845..191696        RYIELVY---TL-DYSQTPN-----YDRLRRL-----------FIQD-------------
AY603355_153688..154539      RYIELVY---TL-DYSQTPN-----YDRLRRL-----------FIQD-------------
U94848_159478..160329        RYIELVY---TL-DYSQTPN-----YDRLRRL-----------FIQD-------------
M35027_171600..172451        RYIELVY---TL-DYSQTPN-----YDRLRRL-----------FIQD-------------
AY678276_175071..175919      RYIELVY---TL-DYSQTPN-----YDRLRRL-----------FIQD-------------
AF095689_172251..173102      RYIELVY---TL-DYSQTPN-----YDRLRRL-----------FIQD-------------
D11079_30513..31364          RYIELVY---TL-DYSQTPN-----YDRLRKL-----------FIQD-------------
AY243312_172529..173380      RYIELVY---TL-DYSQTPN-----YDRLRKL-----------FIQD-------------
D00629_121..972              RYIELVY---TL-DYSQTPN-----YDRLRKL-----------FIQD-------------
AY484669_177421..178272      RYIELVY---TL-DYSQTPN-----YDRLRKL-----------FIQD-------------
AY313848_175406..176257      RYIELVY---TL-DYSQTPN-----YDRLRKL-----------FIQD-------------
AY678277_175159..176010      RYIELVY---TL-DYSQTPN-----YDRLRKL-----------FIQD-------------
AY678275_175160..176011      RYIELVY---TL-DYSQTPN-----YDRLRKL-----------FIQD-------------
DQ377945_177891..178742      RYIELVY---TL-DYSQTPN-----YDRLRKL-----------FIQD-------------
AY313847_175320..176171      RYIELVY---TL-DYSQTPN-----YDRLRKL-----------FIQD-------------
AF438165_178201..179061      RYIELVY---TL-DYSQTPN-----YERVRRL-----------FIQD-------------
AY009089_176326..177186      RYIELVY---TL-DYSQTPN-----YERVRRL-----------FIQD-------------
AF012825_181212..182072      RYIELVY---TL-DYSQTPN-----YDRLRRL-----------FIQD-------------
Y16780_163309..163713        -----VY---TL-DYSQTPN-----YERLRRLDCLYKIEIIFFFIERVMLRISNNIRLSL
X69198_161648..162052        -----VY---TL-DYSQTPN-----YERLRRLDCLYKIEIIFFFIERVMLRISNNIRLSL
L22579_161728..162042        -----VY---TL-DYSQTPN-----YERLRRLDCLYKIEIIFFFIERVMLRISNNIRLSL
U18339_7885..8289            -----VY---TL-DYSQTPN-----YERLRRLDCLYKIEIIFFFIERVMLRISNNIRLSL
X72086_7896..8300            -----VY---TL-DYSQTPN-----YERLRRLDCLYKIEIIFFFIERVMLRISNNIRLSL
X67117_1415..1819            -----VY---TL-DYSQTPN-----YERLRRLDCLYKIEIIFFFIERVMLRISNNIRLSL
U18341_7293..7550            -----VY---TL-DYSQTPN-----YERLRRLDCLYKIEIIFFFYRACDVTDI-------
AF250284_169246..170145      KLYNYIKNAPSIYNYNFIPD-----HDKLINYFVTYLKSKNINLNDKLVFCK--------
AY318871_325226..326128      LFIETVT---KL-SYEETPD-----YQALIKI-----------FD---------------
AF198100_252108..252986      DYIKCVT---KL-SYEEKPD-----YDLLRQL------------VNSL------------
AJ581527_238409..239287      DYIKCVT---KL-SYEEKPD-----YDLLRQL------------VNSL------------
AY318871_311219..312136      NYIKTVS---SL-DYSENPD-----YDHLKKM-----------FL---------------
AF198100_239489..240400      NYIKVVT---KL-EYEEAPN-----YESLKQM-----------FL---------------
AJ581527_228760..229671      NYIKVVT---KL-EYEEAPN-----YESLKQM-----------FL---------------
AF482758_180984..181883      QYITMVN---SL-TYFEEPN-----YDEFRRV-----------LMNGVM-----------
DQ011157_162551..163462      QYITMVN---SL-TYFEEPN-----YDEFRRV-----------LMNGVMKNFC-------
AY741551_162553..163464      QYITMVN---SL-TYFEEPN-----YDEFRRV-----------LMNGVMKNFC-------
DQ011153_162551..163462      QYITMVN---SL-TYFEEPN-----YDEFRRV-----------LMNGVMKNFC-------
AF380138_160325..161224      QYITMVN---SL-TYFEEPN-----YDEFRRV-----------LMNGVM-----------
AY753185_162737..163648      QYITMVN---SL-TYFEEPN-----YDEFRRV-----------LMNGVMKNFC-------
DQ011155_160343..161242      QYITMVN---SL-TYFEEPN-----YDEFRRV-----------LMNGVM-----------
AY603973_162482..163393      QYITMVN---SL-TYFEEPN-----YDEFRRV-----------LMNGVMKNFC-------
DQ011154_160401..161300      QYITMVN---SL-TYFEEPN-----YDEFRRV-----------LMNGVM-----------
DQ011156_163018..163929      QYITMVN---SL-TYFEEPN-----YDEFRRV-----------LMNGVMKNFC-------
AF438165_165062..165964      QYITMVN---SL-TYFEEPN-----YDEFRRI-----------LMQGVYY----------
AY009089_163184..164086      QYITMVN---SL-TYFEEPN-----YDEFRRI-----------LMQGVYY----------
L22579_152730..153632        QYITMVN---SL-TYFEEPN-----YDKFRHI-----------LMQGAYY----------
X69198_152700..153602        QYITMVN---SL-TYFEEPN-----YDKFRHI-----------LMQGAYY----------
Y16780_153757..154659        QYITMVN---SL-TYFEEPN-----YDKFRHI-----------LMQGAYY----------
AF012825_172283..173182      QYITMVN---SL-TYFEEPN-----YDEFRRV-----------LMNGVM-----------
M35027_162884..163786        QYITMVN---SL-TYFEEPN-----YDEFRHI-----------LMQGVYY----------
D00628_145..1047             QYITMVN---SL-TYFEEPN-----YDEFRHI-----------LMQGVYY----------
J05178_262..1164             QYITMVN---SL-TYFEEPN-----YDEFRHI-----------LMQGVYY----------
D11079_21862..22764          QYITMVN---SL-TYFEEPN-----YDEFRHI-----------LMQGVYY----------
AY484669_168754..169656      QYITMVN---SL-TYFEEPN-----YDEFRHI-----------LMQGVYY----------
AY243312_163878..164780      QYITMVN---SL-TYFEEPN-----YDEFRHI-----------LMQGVYY----------
DQ377945_169197..170099      QYITMVN---SL-TYFEEPN-----YDEFRHI-----------LMQGVYY----------
AY313847_166671..167573      QYITMVN---SL-TYFEEPN-----YDEFRHI-----------LMQGVYY----------
X94355_180482..181384        QYITMVN---SL-TYFEEPN-----YDEFRHI-----------LMQGVYY----------
AY313848_166700..167602      QYITMVN---SL-TYFEEPN-----YDEFRHI-----------LMQGVYY----------
AF095689_163568..164470      QYITMVN---SL-TYFEEPN-----YDEFRHI-----------LMQGVYY----------
AY603355_145313..146215      QYITMVN---SL-TYFEEPN-----YDKFRHI-----------LMQGVYY----------
U94848_151103..152005        QYITMVN---SL-TYFEEPN-----YDKFRHI-----------LMQGVYY----------
AY678276_166436..167335      QYITMVN---SL-TYFEEPN-----YDKFRHI-----------LMQGVYY----------
AY678277_166508..167410      QYITMVN---SL-TYFEEPN-----YDKFRHI-----------LMQGVYY----------
AY678275_166510..167412      QYITMVN---SL-TYFEEPN-----YDKFRHI-----------LMQGVYY----------
AY386371_123296..124225      KYMNIVK---SL-NYDSLPN-----YVELISV-----------LDGF-------------
AJ293568_133144..134073      KYMNAVK---LL-NYDSLPN-----YTELISI-----------LNHF-------------
AF410153_131727..132656      NYFIYIS---SL-KYDECPD-----YNLITRM-----------INKT-------------
AF170722_136203..137123      RYFLYVK---SL-SYEQCPD-----YDLLIQL-----------LKKT-------------
AF170726_137731..138651      RYFLYVK---SL-AYEQRPD-----YDLLIQL-----------LTKA-------------
U46577_4440..4713            ------------------------------------------------------------
AY689436_144859..145803      DYFIYIN---SL-EYDSTPD-----YKKLISF-----------LSVKT------------
AY689437_147930..148874      DYFIYVN---SL-EYDSTPD-----YKKLISF-----------LSVKT------------
AY077832_131074..131988      KYFNYIK---TL-QYDSIPD-----YEKIMSS-----------FLL--------------
AY077833_131077..131991      KYFNYIK---TL-QYDSIPD-----YEKIMSS-----------FLL--------------
AY077834_130875..131789      KYFNYIK---TL-QYDSIPD-----YEKIMSS-----------FLL--------------
AY077835_130781..131695      KYFNYIK---TL-QYDSIPD-----YEKIMSF-----------FLL--------------
AY077836_130845..131759      KYFNYIK---TL-QYDSIPD-----YEKIMSF-----------FLL--------------
AF409137_131627..132544      KYFNYIK---TL-QYDSIPD-----YEKIMSF-----------FLL--------------
AF325528_131616..132533      KYFNYIK---TL-QYDSIPD-----YEKIMSF-----------FLL--------------
AF409138_131426..132343      KYFNYIK---TL-QYDSIPD-----YEKIMSF-----------FLL--------------
                                                                                         

AF250284_77056..77868        ------------------------------------------
AF063866_135354..136112      ------------------------------------------
AF482758_191359..192216      ------------------------------------------
AF380138_169744..170592      ------------------------------------------
DQ011157_171476..172324      ------------------------------------------
AY741551_171921..172769      ------------------------------------------
DQ011153_171476..172324      ------------------------------------------
AY753185_172174..173022      ------------------------------------------
AY603973_171911..172759      ------------------------------------------
DQ011156_172410..173258      ------------------------------------------
DQ011155_169845..170693      ------------------------------------------
DQ011154_169939..170787      ------------------------------------------
X94355_190845..191696        ------------------------------------------
AY603355_153688..154539      ------------------------------------------
U94848_159478..160329        ------------------------------------------
M35027_171600..172451        ------------------------------------------
AY678276_175071..175919      ------------------------------------------
AF095689_172251..173102      ------------------------------------------
D11079_30513..31364          ------------------------------------------
AY243312_172529..173380      ------------------------------------------
D00629_121..972              ------------------------------------------
AY484669_177421..178272      ------------------------------------------
AY313848_175406..176257      ------------------------------------------
AY678277_175159..176010      ------------------------------------------
AY678275_175160..176011      ------------------------------------------
DQ377945_177891..178742      ------------------------------------------
AY313847_175320..176171      ------------------------------------------
AF438165_178201..179061      ------------------------------------------
AY009089_176326..177186      ------------------------------------------
AF012825_181212..182072      ------------------------------------------
Y16780_163309..163713        TLHDQIDYYGYLQGNRIFYERRECIHFSSDNLVSIDNTVLWS
X69198_161648..162052        TLHDQIDYYGYLQGNRIFYERRECIHFSSDNLVSIDNTVLWS
L22579_161728..162042        TLHDQIDYYGYL------------------------------
U18339_7885..8289            TLHDQIDYYGYLQGNRIFYERRECIHFSSDNLVSIDNTVLWS
X72086_7896..8300            TLHDQIDYYGYLQGNRIFYERRECIHFSSDNLVSIDNTVLWS
X67117_1415..1819            TLHDQIDYYGYLQGNRIFYERRECIHFSSDNLVSIDNTVLWS
U18341_7293..7550            ------------------------------------------
AF250284_169246..170145      ------------------------------------------
AY318871_325226..326128      ------------------------------------------
AF198100_252108..252986      ------------------------------------------
AJ581527_238409..239287      ------------------------------------------
AY318871_311219..312136      ------------------------------------------
AF198100_239489..240400      ------------------------------------------
AJ581527_228760..229671      ------------------------------------------
AF482758_180984..181883      ------------------------------------------
DQ011157_162551..163462      ------------------------------------------
AY741551_162553..163464      ------------------------------------------
DQ011153_162551..163462      ------------------------------------------
AF380138_160325..161224      ------------------------------------------
AY753185_162737..163648      ------------------------------------------
DQ011155_160343..161242      ------------------------------------------
AY603973_162482..163393      ------------------------------------------
DQ011154_160401..161300      ------------------------------------------
DQ011156_163018..163929      ------------------------------------------
AF438165_165062..165964      ------------------------------------------
AY009089_163184..164086      ------------------------------------------
L22579_152730..153632        ------------------------------------------
X69198_152700..153602        ------------------------------------------
Y16780_153757..154659        ------------------------------------------
AF012825_172283..173182      ------------------------------------------
M35027_162884..163786        ------------------------------------------
D00628_145..1047             ------------------------------------------
J05178_262..1164             ------------------------------------------
D11079_21862..22764          ------------------------------------------
AY484669_168754..169656      ------------------------------------------
AY243312_163878..164780      ------------------------------------------
DQ377945_169197..170099      ------------------------------------------
AY313847_166671..167573      ------------------------------------------
X94355_180482..181384        ------------------------------------------
AY313848_166700..167602      ------------------------------------------
AF095689_163568..164470      ------------------------------------------
AY603355_145313..146215      ------------------------------------------
U94848_151103..152005        ------------------------------------------
AY678276_166436..167335      ------------------------------------------
AY678277_166508..167410      ------------------------------------------
AY678275_166510..167412      ------------------------------------------
AY386371_123296..124225      ------------------------------------------
AJ293568_133144..134073      ------------------------------------------
AF410153_131727..132656      ------------------------------------------
AF170722_136203..137123      ------------------------------------------
AF170726_137731..138651      ------------------------------------------
U46577_4440..4713            ------------------------------------------
AY689436_144859..145803      ------------------------------------------
AY689437_147930..148874      ------------------------------------------
AY077832_131074..131988      ------------------------------------------
AY077833_131077..131991      ------------------------------------------
AY077834_130875..131789      ------------------------------------------
AY077835_130781..131695      ------------------------------------------
AY077836_130845..131759      ------------------------------------------
AF409137_131627..132544      ------------------------------------------
AF325528_131616..132533      ------------------------------------------
AF409138_131426..132343      ------------------------------------------
                                                                       
