# Supplementary material for: Identification of multiple independent horizontal gene transfers into poxviruses using a comparative genomics approach
Source: BMC Evol Biol. 2008 Feb 27;8:67. doi: 10.1186/1471-2148-8-67 (PMC2268676; doi:10.1186/1471-2148-8-67)
Supplement: Additional file 8 — Multiple sequence alignments for all poxvirus families. [file 1471-2148-8-67-S8.gz › Network/Servers/gen153069.gen.tcd.ie/Users/kirsten/poxvirus/aln/200.aln]

CLUSTAL W (1.81) multiple sequence alignment

AY077832_31377..31204      --------MNSLVGSNEKFLKKFIYLPEKEPLEINSVLIFSSYCNIGPSYNESINSNFFI
AY077833_31485..31312      --------MNSLVGSNEKFLKKFIYLPEKEPLEINSVLIFSSYCNIGPSYNESINSNFFI
AY077834_31289..31116      --------MNSLVGSNEKFLKKFIYLPEKEPLEINSVLIFSSYCNIGPSYNESINSNFFI
AY077835_31270..31097      --------MNSLVGSNEKFLKKFIYLPEKEPLEINSVLIFSSYGNIGPSYNESINSNFFI
AY077836_31333..31160      --------MNSLVGSNEKFLKKFIYLPEKEPLEINSVLIFSSYGNIGPSYNESINSNFFI
M35027_56139..56339        MEVNNKKLINSFVGRAENFRRYDTYLPENDPLAMNSVFTFSSYTGIGPLYRDMRNSNFLS
AY009089_54087..54287      MEVSNKKLINSFVGRAEKFRRYDTYLPENDPLAMNSVFTFSSYTGIGPLYRDMRNSNFLS
AY678277_55630..55830      MEVSNKKLINSFVGRAENFRRYDTYLPENDPLAMNSVFTFSSYTGIGPLYRDMRNSNFLS
AF095689_52578..52778      MEVSNKKLINSFVGRAENFRRYDTYLPENDPLAMNSVFTFSSYTGIGPLYRDMRNSNFLS
AY678275_55630..55830      MEVSNKKLINSFVGRAENFRRYDTYLPENDPLAMNSVFTFSSYTGIGPLYRDMRNSNFLS
AY678276_55709..55512      MEVSNKKLINSFVGRAENFRRYDTYLPENDPLAMNSVFTFSSYTGIGPLYRDMRNSNFLS
                                   :**:**  *:* .   ****::** :***: **** .*** *.:  ****: 

AY077832_31377..31204      KFIVIG
AY077833_31485..31312      KFIVIG
AY077834_31289..31116      KFIVIG
AY077835_31270..31097      KFIVIG
AY077836_31333..31160      KFIVIG
M35027_56139..56339        NPNEMG
AY009089_54087..54287      NPNEMG
AY678277_55630..55830      NPNEMG
AF095689_52578..52778      NPNEMG
AY678275_55630..55830      NPNEMG
AY678276_55709..55512      NPNEMG
                           :   :*
