# Supplementary material for: Identification of multiple independent horizontal gene transfers into poxviruses using a comparative genomics approach
Source: BMC Evol Biol. 2008 Feb 27;8:67. doi: 10.1186/1471-2148-8-67 (PMC2268676; doi:10.1186/1471-2148-8-67)
Supplement: Additional file 8 — Multiple sequence alignments for all poxvirus families. [file 1471-2148-8-67-S8.gz › Network/Servers/gen153069.gen.tcd.ie/Users/kirsten/poxvirus/aln/201.aln]

CLUSTAL W (1.81) multiple sequence alignment

AJ293568_2932..3600          MEEIKIMEKYIKLLSKNEFAQFCSIFMVNADFAFYDQRPNLNELLKILREEFYGCNVRLI
AY689436_148966..149436      --------------MENN--PFNKR-I--HDFSDYD------------------------
AY689437_152037..152507      --------------MENN--PFNKR-I--HDFSDYD------------------------
AY077832_143956..144438      --------------MNTNTLLFSDNYI--HDFTDYD------------------------
AY077833_143934..144416      --------------MNTNTLLFSDNYI--HDFTDYD------------------------
AY077834_143760..144242      --------------MNTNTLLFSDNYI--HDFTDYD------------------------
AF409137_144532..145017      --------------MDTNTLPFSKHYI--HDFTDYN------------------------
AF325528_144517..145002      --------------MDTNTLPFSKHYI--HDFTDYN------------------------
AF409138_144379..144864      --------------MDTNTLPFSKHYI--HDFTDYD------------------------
AY077835_143623..144105      --------------MDTNTLPFSKHYI--HDFTDYD------------------------
AY077836_143686..144168      --------------MDTNTLPFSKHYI--HDFTDYD------------------------
                                            ..:   * .  :   **: *:                        

AJ293568_2932..3600          YDIISIVSTKVCKMIKDENNNLLITSNYLNKKLNFIKMNKVFKNNSIDDIIYVYFNYKKN
AY689436_148966..149436      ---------------------------------NAEKYDRFLDHYQINGFLQYYLLWRSN
AY689437_152037..152507      ---------------------------------KAEKYDRFLDHYQINGFLQYYLLWRSN
AY077832_143956..144438      ---------------------------------NFEKKNSFSMSYQLTGMLQYYFIWRFN
AY077833_143934..144416      ---------------------------------NFEKKNSFSMSYQLTGMLQYYFIWRFN
AY077834_143760..144242      ---------------------------------NFEKKNSFSMSYQLTGMLQYYFIWRFN
AF409137_144532..145017      ---------------------------------NFEKKNSFSMSYQLTGILQYYFIWRFN
AF325528_144517..145002      ---------------------------------NFEKKNSFSMSYQLTGILQYYFIWRFN
AF409138_144379..144864      ---------------------------------NFEKKNSFSMSYQLTGILQYYFIWRFN
AY077835_143623..144105      ---------------------------------NFEKKNSFSMSYQLTGILQYYFIWRFN
AY077836_143686..144168      ---------------------------------NFEKKNSFSMSYQLTGILQYYFIWRFN
                                                              :  * : .    .: .::  *: :. *

AJ293568_2932..3600          NNIV--SCGKVFKELMKYDEIAKKQYQEKLHKDINNFKLNNK----YKINLYEMFNGDPI
AY689436_148966..149436      -IRQEDNIGKIFKEFLKYDHLARWRFSEKDFNDAKDLLIKNDRNTSYILKIPESNDIDLL
AY689437_152037..152507      -IKQEDNIGKIFKEFLKYDHLARWRFSEKDFNDAKDLLIKNDRNTSYILKIPESNDIDLL
AY077832_143956..144438      GGKVDENTGKIFKEFFKYDTLAKWRFSKRDFEQCKNMLLENDKNTSYVLDVPKPEKNDPL
AY077833_143934..144416      GGKVDENTGKIFKEFFKYDTLAKWRFSKRDFEQCKNMLLENDKNTSYVLDVPKPEKNDPL
AY077834_143760..144242      GGKVDENTGKIFKEFFKYDTLAKWRFSKRDFEQCKNMLLENDKNTSYVLDVPKPEKNDPL
AF409137_144532..145017      GGKVDETTGKIFKEFFKYDTLAKWRFSKRDFEQCKNMLLENDKNISYVLDVPKPEKNDPL
AF325528_144517..145002      GGKVDETTGKIFKEFFKYDTLAKWRFSKRDFEQCKNMLLENDKNISYVLDVPKPEKNDPL
AF409138_144379..144864      GGKVDETTGKIFKEFFKYDTLAKWRFSKRDFEQCKNMLLENDKNISYVLDVPKPEKNDPL
AY077835_143623..144105      GGKVDETTGKIFKEFFKYDTLAKWRFSKRDFEQCKNMLLENDKNISYVLDVPKPEKNDPL
AY077836_143686..144168      GGKVDETTGKIFKEFFKYDTLAKWRFSKRDFEQCKNMLLENDKNISYVLDVPKPEKNDPL
                                   . **:***::*** :*...:.:. .:: ::: ::*.    * :.: :  . * :

AJ293568_2932..3600          NYCKVSIGFVSILFD------VFPLYYNFDTDFFNQVSIRYRMILKEELISTIN
AY689436_148966..149436      IDIKEVLGFLAILLEEIKLDINFFAVFNVINSFSKYVNQETLEILKLELQYLYP
AY689437_152037..152507      IDIKEVLGFLAILLEEIKLDINFFAVFNVINSFSKYVNQETLEILKLELQYLYP
AY077832_143956..144438      LNLKELIGFLAILSEEIKKDTKFFALFNIMNSLFKHTKIDIVNCLKTELQFLYP
AY077833_143934..144416      LNLKELIGFLAILSEEIKKDTKFFALFNIMNSLFKHTKIDIVNCLKTELQFLYP
AY077834_143760..144242      LNLKELIGFLAILSEEIKKDTKFFALFNIMNSLFKHTKIDIVNCLKTELQFLYP
AF409137_144532..145017      LNLKELIGFLAILSEEIKKNTKFFALFNIMNSLFTHTKIDIVNCLKTELQFLYP
AF325528_144517..145002      LNLKELIGFLAILSEEIKKNTKFFALFNIMNSLFTHTKIDIVNCLKTELQFLYP
AF409138_144379..144864      LNLKELIGFLAILSEEIKKNTKFFALFNIMNSLFTHTKIDIVNCLKTELQFLYP
AY077835_143623..144105      LNLKELIGFLAILSEEIKKNTKFFALFNIMNSLFTHTKIDIVNCLKTELQFLYP
AY077836_143686..144168      LNLKELIGFLAILSEEIKKNTKFFALFNIMNSLFTHTKIDIVNCLKTELQFLYP
                                *  :**::** :       *   :*. ..: . ..      ** **     
