# Supplementary material for: Identification of multiple independent horizontal gene transfers into poxviruses using a comparative genomics approach
Source: BMC Evol Biol. 2008 Feb 27;8:67. doi: 10.1186/1471-2148-8-67 (PMC2268676; doi:10.1186/1471-2148-8-67)
Supplement: Additional file 8 — Multiple sequence alignments for all poxvirus families. [file 1471-2148-8-67-S8.gz › Network/Servers/gen153069.gen.tcd.ie/Users/kirsten/poxvirus/aln/202.aln]

CLUSTAL W (1.81) multiple sequence alignment

AF063866_189977..190939      MYLWKSNICTCSQVINNPLYNIKDSKKVCII--HKNYYKKILC--ENYHLFNK--SRNIK
AF063866_37941..38330        ------------------------------------------------------MDESFD
AF250284_39605..40159        -------------------------------------MKIDIK-----------IDETII
AF063866_119548..120120      --------------------------------MLINNMKTEIK-----------IDKDLI
AF250284_149405..150727      MYYSNHNLLIDFIKINFLIPKLYSISVSNNINNIEKYVKYHNKLAKNINKKYRKDLYKYI
AF250284_16272..17090        ----------------------------------MCFNDYDIL-LKNTKIIDI-KTDNNK
AF250284_63693..64223        ----------------------------MDSYYHESKFDNVHHFYNKFKIIDI-IEDIMF
AF250284_199452..200798      MISLFNILIIFILLFMIIFISYYNSVYINFISNHKNYNINNIYFIDNFDRYNSIIMENLD
AF250284_185963..186862      MSYWINKSIC------KLNYDSID-NIINTIEPHKPYNNNYCK--DNFNIKYL-DENNIL
AF063866_72504..73400        MNYWESKSIC------TVFTKYNDTEIINKIDPVKSNIDHSLY--KQYTIGYM-SNFNIV
AF242294_3293..3489          ------------------------------------------------------NHQNL-
                                                                                         

AF063866_189977..190939      K-----YFDYILKNIFPKLSLESIIYIYNNELSKYINHIEVLYREYYTKLFLNSNELDEN
AF063866_37941..38330        D-----------------------------------------------------------
AF250284_39605..40159        D-----KIIYN-------------------------------------------------
AF063866_119548..120120      N-----KLI---------------------------------------------------
AF250284_149405..150727      DIDELYNFKYSISNRKIPLNINTKNCYFLNEIYKKDIIKAYKYTSGIDSIIYHKINKVTD
AF250284_16272..17090        R-----KCTYITKILSN--DVNIYNNIFMIPFYGKINKINIINNDHNNYINSILLK----
AF250284_63693..64223        D-----N-----------------------------------------------------
AF250284_199452..200798      E-----RCINIIKYNSY---YSLENIIILSQVYKSKCSIFYLDSDIKQYINDDVLQNITI
AF250284_185963..186862      D-----YYSFLYKNYNYKFNLDTIKWLLLNPFSKKEYNILLYNEDKIAGTISGIKKTIS-
AF063866_72504..73400        N-----ICKFVNKHSNYIFDIDTFSWLVLNPFSDPSFNIVLYDNDKIVATIVGILRSIK-
AF242294_3293..3489          ------------------------------------------------------------
                                                                                         

AF063866_189977..190939      HNLWINY--------------------LKSTYSEYNFNTDFNNIKLQLFNPL--------
AF063866_37941..38330        ----------------------------FKNYIDSLIIETIESNKVKNFRKL--------
AF250284_39605..40159        ----------------------------CYKKKDIIPNNSIIKF----------------
AF063866_119548..120120      ----------------------------NKIYKDNVPRNSILTYCINLIKDG--------
AF250284_149405..150727      TILFLIYKNNGMERNSVGRCKRLEYCINIWDAIHKLDYNLYYKLNLFLKKNS--------
AF250284_16272..17090        ----------------------------INKYFDKKIDNNVYNFDTNIICNI--------
AF250284_63693..64223        -----------------------------ESYYNKNDTNIYFSIKQDNNI----------
AF250284_199452..200798      INYGIIG--------------------DLFNYINKIIINNYFFIDKIIYKKYGMLQNIIT
AF250284_185963..186862      ----------------------------LHKKIYDCIHVTFLCIDKDYRNKY--------
AF063866_72504..73400        ----------------------------IKNEIHKIIHTTFLTVDENYRKQG--------
AF242294_3293..3489          ------------------------------------------------------------
                                                                                         

AF063866_189977..190939      --------------------KILDLNIPKNDHNKSGI-----------------LFIKNI
AF063866_37941..38330        ------------------------------------------------------------
AF250284_39605..40159        ------------------------------------------------------ILKKYI
AF063866_119548..120120      ------------------------------------------------------------
AF250284_149405..150727      --------------------QIDYIRCILSSDNNLDMETIYLNIMNNIN-----MYCKF-
AF250284_16272..17090        -------------NENDIQILYYKLDYFILEYKN----------------------ILY-
AF250284_63693..64223        ------------------------------------------------------IIEEKL
AF250284_199452..200798      SNLSILPDILIYDNNYYYISYYTLITMAMLTFDNSDILSKNIDLNTYNNIINTSRIIKKI
AF250284_185963..186862      -------------------LHYFLIDEIMKNAKKNDI-----------------IIALF-
AF063866_72504..73400        -------------------IHFYIIDKLMENAFNKGV-----------------LLGIF-
AF242294_3293..3489          ------------------------------------------------------------
                                                                                         

AF063866_189977..190939      TYNKKPNNI-YLLYS--CGIIFYNPEKNNCCSNLNNIIKFKEISIELAS-----------
AF063866_37941..38330        ---FKIFNNKYIIKHVISKYQLSKKLLEYIIDTYDEKINLDTIKLFSS------------
AF250284_39605..40159        FKNIEPKDVLYIIED--MDYNNKCKKVKKIN--NNIYEKITFFGMYSP------------
AF063866_119548..120120      EIKNEYYKINNVYKR--DDLLLYDKTICD----NNEIINVNTIGNYSP------------
AF250284_149405..150727      NINILFYRKNNIYYY--NDPLIFNNLEEDINLESNEIIFVDNKNSIGMCRNKISKVCKII
AF250284_16272..17090        KNNIKSDYIKYIYNN--CIELLNNK-INNIN--KYYIILCIIKNENNPK-----------
AF250284_63693..64223        FNKSIYVKFNKDISN--CEFNMYSS--------FDSAILFSNITLNN-------------
AF250284_199452..200798      ASNIDMEYFEYIIRK--SDFLFKDNTINLIR--RKDFIGYKTNNMSLINNKILLYKNIAI
AF250284_185963..186862      NSNIKFNNVKYINEY--DTYITYGN-KNLIK--KSDYFNYELLNKKTQD-----------
AF063866_72504..73400        STMKKIKKIKCVNVQ--DTYIIKSDSKKYKE--NNNVFDYKKLNQKNDD-----------
AF242294_3293..3489          ------------------------------------------------------------
                                                                                         

AF063866_189977..190939      ---------------------------ILYGKKINYKNICNALYIMYKSKK---------
AF063866_37941..38330        --------------------------------LVEYQNFEN-------------------
AF250284_39605..40159        --------------------------------MLNYYDKNNIKYKLCEE-----------
AF063866_119548..120120      --------------------------------LLEYFKFKNIKYELTDSPNK--------
AF250284_149405..150727      NKEVDCNNTSLKLKFKNLVGTKVYKILLNDIHLLYYYDINSDIYIYLDNSNIKKFYSNK-
AF250284_16272..17090        --------------------------------ILNSNIFINIDYELLSN-----------
AF250284_63693..64223        --------------------------------LNNCINFKNYLKW---------------
AF250284_199452..200798      ITNYIKNEKYFGNCIIIKKHYIDYINKLTSGCLYIENNNYDIEYKFNKNIYKNNIILYNN
AF250284_185963..186862      --------------------------------LFFIYTIEEYNYWFNNN-HVVVISYNNN
AF063866_72504..73400        --------------------------------LYFIYNDMEIEYWFNKK-YCHIISIYNN
AF242294_3293..3489          ------------------------------------------------------------
                                                                                         

AF063866_189977..190939      ---------------------ILKYNKYKLLKILFPNTY---DEYYFKN-DIIYNSNEYY
AF063866_37941..38330        ---------------------NLDLLDY------FYNNL---------------------
AF250284_39605..40159        ---------------------NVDLSEYPYIKLIEFEDF----SYNTDGLKKIEDDDIYF
AF063866_119548..120120      ---------------------DLYNRSEEILSFLLSNGQFNEDCSFISNNDIIF----YN
AF250284_149405..150727      ---LVIDNNIVISSKIFIHNFKIYNTTNELEKICIYNNIYELTKDYFKNINITHNDDLYT
AF250284_16272..17090        ---YIIIPTMSNSNN------NIYDYDYKCYIDNVNNYN---HNNIIVNKNFKYIDKELF
AF250284_63693..64223        ---------------------NMDVKKDQIIIITDVSTH-----YSLSQKDIIINNNNYV
AF250284_199452..200798      YILKKENKIININNDILLYKYNIINKLNIDYDININKNI---DNRIVSNNHIITIDKKYI
AF250284_185963..186862      FIALLKTNMLINKNIIQI---FIIMEMYI-----RNNNI---HKNYIPNNTIIY--ENYK
AF063866_72504..73400        LFCFLKIKYKNNENL------NILIEQYI-----HNKNI---NKYSIPNNSIMF--SQYI
AF242294_3293..3489          ---------------------NILIEQYI-----INKNI---NKYSIPNNSIIY--SEYS
                                                   :             .                       

AF063866_189977..190939      DFHNFDIYNAIKTLNKYNLL------I-----------YLKLNYKSFDILNYLNIEVNHK
AF063866_37941..38330        ---KIKIDNTKDLQICIQLK------Y-----------ILFMIDQKKNKLTM--------
AF250284_39605..40159        ESFIKGLYNKDKYYKELLYM------------------IIYCNYSDPDFLVGVIKIPHKI
AF063866_119548..120120      YINDIKNNSNNICEKLFLFT---------------QNKNIDPDFLPKECLKNVKNKITIN
AF250284_149405..150727      SIEKIKKNNNIELFKIMNKLINKTVKYHMQIISENKPIDLNKYDILFDFLTHIYKNSQSN
AF250284_16272..17090        ITKKSNIIK-----DLCGFI------YNN---------DKKILFIKLNFSNEYNDNIKIT
AF250284_63693..64223        TDYSDMAFDMFGY-HCYHFI------------------DPEKYLLNRNFFL---------
AF250284_199452..200798      YDKNIKIYNCNNI-SIYDNI------YGNIFYKFDKISNIYINFINTNIYNYYYISIINP
AF250284_185963..186862      CLKTIKLKS-----KLISYI------Y-----------NYNFNNLSESIYLF--------
AF063866_72504..73400        QLPQIKLQN-----QIYTYI------Y-----------NLNFNNLKCNICMF--------
AF242294_3293..3489          QLTYIKLST-----QIYTYI------Y-----------NLYFNDLNCNICMI--------
                                                                            .            

AF063866_189977..190939      NKIYTRIM--
AF063866_37941..38330        ----------
AF250284_39605..40159        NIILSR----
AF063866_119548..120120      IQL-------
AF250284_149405..150727      ----------
AF250284_16272..17090        VE--------
AF250284_63693..64223        ----------
AF250284_199452..200798      KNIIIEYNIN
AF250284_185963..186862      ----------
AF063866_72504..73400        ----------
AF242294_3293..3489          ----------
                                       
