# Supplementary material for: Identification of multiple independent horizontal gene transfers into poxviruses using a comparative genomics approach
Source: BMC Evol Biol. 2008 Feb 27;8:67. doi: 10.1186/1471-2148-8-67 (PMC2268676; doi:10.1186/1471-2148-8-67)
Supplement: Additional file 8 — Multiple sequence alignments for all poxvirus families. [file 1471-2148-8-67-S8.gz › Network/Servers/gen153069.gen.tcd.ie/Users/kirsten/poxvirus/aln/203.aln]

CLUSTAL W (1.81) multiple sequence alignment

AF063866_191912..193384      MNFFYEIILFIISIIIKMNLTNACNDIINYLNNIDSRLLKIFIKNKTFISGSFVSYMIAI
AF063866_88220..88810        ----------------------------MNLDVASDCKIYIPYFNYGLHTNYIKSLLPYY
AF250284_90139..90585        -----------------------------MIIYLNEYKIYIEDINY-FSLYNFKYFFQLY
AF063866_177221..178207      ----------------------------------MEYINNSSMLSIKYIKDNLNNFLNIP
AF250284_129078..129503      -------------------------------------------------MKLFKFFLKKY
AF250284_8177..8737          ------------------------------------------MDKYIIINGFITIFSQII
AF250284_223656..224216      ------------------------------------------MDKYIIINGFITIFSQII
AF250284_219374..220213      ------------------------MYSIDSINIDLEVKNNSSLLLYGILFGYFIRLCDVI
AF250284_220315..221229      -------------------------MDSIDKINIDIYIKNDTIILYGLMIGYFLRICKPI
AF063866_93834..94367        --------------------------------------------------MSFYNYFEIL
AF250284_93941..95293        -----------------------------------------MYIHFILILYNIKY---IL
                                                                                 :       

AF063866_191912..193384      NKLKKNDDIDLYCSDPDQLIKDFDDLNIHSLVNRFNNTINYFIKYNTELIKFQIIYAKIS
AF063866_88220..88810        YHNDNLK--FGNIKDIIYKF--TKNDFISLSTNKLTNNILSLLNS----------ISDIN
AF250284_90139..90585        FHNDINYCSNIDFINMIKLF--TIDDFLCLGDNRLSKNILHLMNK----------YSTVN
AF063866_177221..178207      YNAKLKY---HKLEDFDEIQ--YDNLLSKIYNDKQNYALLKYLIT-----------IGIK
AF250284_129078..129503      IN-------------------------INNILFKMLYSILKKNKN------------LQD
AF250284_8177..8737          CN------------EYDYCL--NKIKIQNHIVNNNNITIDGYD---------------IH
AF250284_223656..224216      CN------------EYDYCL--NKIKIQNHIVNNNNITIDGYD---------------IH
AF250284_219374..220213      CDKNDNV-----IETKFKYI--SPN-LTRNQILKSNSTLVFNNKQ-------------LY
AF250284_220315..221229      CDINNKL-----LDTHFEYF--TLDAIDKYQILNINNTLIFNNKK-------------LT
AF063866_93834..94367        FDIELEK----------YLF--NENDIFYFITKNTNKKIILP----------------IY
AF250284_93941..95293        CYNYLSLIDEKSINDQELCI------SDYKIILNKKKCIHDYNDN---------KIECRL
                                                              .    :                     

AF063866_191912..193384      SLKFIDNYDISLTKVAYVTHENYIYLSEEFKNDYNKKEFHASDIISNYRYNKYESFARLN
AF063866_88220..88810        LYKLINEYG---------------------------------------------------
AF250284_90139..90585        LHKLLEQ-----------------------------------------------------
AF063866_177221..178207      YHNIKDDYL-------------------FLLPINMFDTFIYCTDNIKIKYL-FHKYK---
AF250284_129078..129503      YENEINDYV----------------------NNKFKNLYIIMSISISLFMI-TVGFILLF
AF250284_8177..8737          IDKII--YI----------------------TNKYKKLYGNNNINTKYEIN-IIRRINIF
AF250284_223656..224216      IDKII--YI----------------------TNKYKKLYGNNNINTKYEIN-IIRRINIF
AF250284_219374..220213      YNKTIDSYM----------------------FDNYAITLRNCGTNTHSEII-YMKRIELY
AF250284_220315..221229      FNNELKTYI----------------------YDNDPVFTSSCQKTTNSRLL-YMKRIKIY
AF063866_93834..94367        LEKFIE----------------------------YENYLYNCG-----------------
AF250284_93941..95293        FYKEIKKYK----------------------TINNEDCISNCGNFENTAYQ-WCVTKSFN
                               :                                                         

AF063866_191912..193384      YNSQIKKIKFDYDYKIDYYNYINKCNTIVGITGIPFTYSMELLDDSIKCNAMKGCILSDC
AF063866_88220..88810        ------------------YYLI--------------------------------------
AF250284_90139..90585        -----------------GYKYF--------------------------------------
AF063866_177221..178207      ---------------IENANKF--------------------------------------
AF250284_129078..129503      YV-------------SISIKKY--------------------------------------
AF250284_8177..8737          YDSKNKNV---------SMSCY--------------------------------------
AF250284_223656..224216      YDSKNKNV---------SMSCY--------------------------------------
AF250284_219374..220213      LP---------------DYNKY--------------------------------------
AF250284_220315..221229      YE-------KNNYLSSDDYNID--------------------------------------
AF063866_93834..94367        ---------------YKIYNIY--------------------------------------
AF250284_93941..95293        WDYCNKNISKTGILSYRTYNKYIACSDKCDNRGDKYYWCNTIGNNWAYCYPNKKIIIFNY
                                                                                         

AF063866_191912..193384      KNKSIKYICKN---C--IEKLKFNIVLDNEFYNKHFIVFGAATRFGNLIFEYLSSNVNNC
AF063866_88220..88810        -SNEILYDLFIPFDSFIMNNKKYILYIDELYFD----NL---N-IKNYVIKTKSNILLSI
AF250284_90139..90585        -NMDMLYDLFI--------------------------PF---RYIKIYKNKYFIKENIID
AF063866_177221..178207      -DNICNYLAWI---DPIYYINKIGLVEKMGFYD----IN---D-LLIYLYNFTYDIFTNN
AF250284_129078..129503      ----LNYDIII---C------LSVIC---IVFG----TF---V-YLGILTEIKMSAL---
AF250284_8177..8737          -NKKCKYDDYI---CKINDNEY-------IFWD----VL---N-FDTVINSSNIIYECDD
AF250284_223656..224216      -NKKCKYDDYI---CKINDNEY-------IFWD----VL---N-FDTVINSSNIIYECDD
AF250284_219374..220213      -FNECNYNNMI---CDINNDEL-YKY---LVWS----EF---K-NNIIKKKINVDVKLED
AF250284_220315..221229      -DMKCEYDKYI---CDIKKHKLFYTY---IIWS----EI---D-KKDLIKTINADVDLVN
AF063866_93834..94367        -DDKQELCINV------FKKSLIHIYIYELLIGFRLSIY---DSISPYIYVINEYMLCEI
AF250284_93941..95293        RNEKNNVCASP---CEIYSKNVAYCYDKNKNWEKCYLNP---E-YKNTLNDYNNKFISQC
                                                                                         

AF063866_191912..193384      IGTSYWYESESK--------------NIIKYNLEHEPSYDILEKILASDIVILSATKLGN
AF063866_88220..88810        NKTKYFNNNIQI------------------------------------EFPDIKPQIISY
AF250284_90139..90585        PTIYYFENVVDL-----------------------------------------------D
AF063866_177221..178207      AYKYIKDETLKN-------------------------ILIYICPFIYNDNGIIKIRKHKY
AF250284_129078..129503      ------------------------------------------------ENIIIRQNKIIK
AF250284_8177..8737          NIRDFNKVGLMS------------------------------------------------
AF250284_223656..224216      NIRDFNKVGLMS------------------------------------------------
AF250284_219374..220213      KNTDYYYINIKK-----------------------------------ENISILIYKNDVK
AF250284_220315..221229      NGKYYNINIKTE------------------------------------NISITIPKEYIK
AF063866_93834..94367        SNNKQNYNIYLN-----------------------------------------------N
AF250284_93941..95293        KIGKYTSDGYKQCKKNLSFMSCPLNVESVAKHYEDNNPSIIIRNIDPNNIITLSKNPIIS
                                                                                         

AF063866_191912..193384      TNEIYYYKNIVDHGIDKNLLMDRFNCNVIGYLNLLYSYMKFKIDKKSNKKQIFVYIDNYM
AF063866_88220..88810        YDDNIYYSNYISNKLTIT------------------------------------------
AF250284_90139..90585        KFNMEYYDYKYIYKN---------------------------------------------
AF063866_177221..178207      KYLLPYNNELQMLSIDKYTRFMIFIANNGKWNIPEIIDHKEEIICEYLNIELFDNYILMP
AF250284_129078..129503      KNKPPSYNSIFINTIQ--------------------------------------------
AF250284_8177..8737          KYLIPSIIILIILIL---------------------------------------------
AF250284_223656..224216      KYLIPSIIILIILIL---------------------------------------------
AF250284_219374..220213      INNIFYYDYYNIKIKHVYIQNISYN-----NIIQDINDNK-----YNNNNNNNNNIKLY-
AF250284_220315..221229      INNKFSYDQYIIKIKKIYKQNKKINVDNIYKIISNISDNNNVIPHNNTNNNNNNNNTLY-
AF063866_93834..94367        YFNDYLHNFDLIFCKNIIIINPTVNNYKK-------------------------------
AF250284_93941..95293        YTVLPTYNYFGSIQINLPLIVRAIITNHTLRNPREIERFTSDINAYFNNMNPNLDNINYD
                                                                                         

AF063866_191912..193384      SEFNDNTSHPE----------------------FNIVKVAQKRVIYQFEKPFNKLNINIL
AF063866_88220..88810        ------------------------------------------------------------
AF250284_90139..90585        ------------------------------------------------------------
AF063866_177221..178207      CINKWLENNKN----------------------IINNKIIK-------------LMLTHK
AF250284_129078..129503      ------------------------------------------------------------
AF250284_8177..8737          ------------------------------------------------------------
AF250284_223656..224216      ------------------------------------------------------------
AF250284_219374..220213      ------------------------------------------------------------
AF250284_220315..221229      ------------------------------------------------------------
AF063866_93834..94367        ------------------------------------------------------------
AF250284_93941..95293        KKGYLLGYKLGGPIENYNIFPQACSHNRGSMTVWQYMEIDLYNFLINNPNRYIEYTAIMN
                                                                                         

AF063866_191912..193384      IYNIGNKYMPKKLNVYILMKILNDIIKK----------NEKIDNILDTSAIQYIIKNGIK
AF063866_88220..88810        ---------------EFYMTYYDDGIQ---------------------------------
AF250284_90139..90585        ------------------------------------------------------------
AF063866_177221..178207      LKDSTIKLIFDSLDIHLIYNLYKKYYKRCIPEIHNIIKERMMNMIS--------------
AF250284_129078..129503      ------------------------------------------------------------
AF250284_8177..8737          -------------IILLLRFIYIKKIFHIYESVR--------------------------
AF250284_223656..224216      -------------IILLLRFIYIKKIFHIYESVR--------------------------
AF250284_219374..220213      ------ILY--IIIIIILSLLYILFIIIKYIKNKTEIDKKTVN--------YIELDII--
AF250284_220315..221229      ------ILYYICIIIIILLLLYISLIIIIYIKN---VKKKKIKNNYYKDNIYVELDEL--
AF063866_93834..94367        ---------------ALNFYFLDKKNNL----------KRKIELLF--------------
AF250284_93941..95293        YRTDDGILNYRPTSAALRIRLYDNNILVDISGSPITFITNSLENIYYTNNPDHNCEIED-
                                                                                         

AF063866_191912..193384      K
AF063866_88220..88810        -
AF250284_90139..90585        -
AF063866_177221..178207      -
AF250284_129078..129503      -
AF250284_8177..8737          -
AF250284_223656..224216      -
AF250284_219374..220213      -
AF250284_220315..221229      -
AF063866_93834..94367        -
AF250284_93941..95293        -
                              
