# Supplementary material for: Identification of multiple independent horizontal gene transfers into poxviruses using a comparative genomics approach
Source: BMC Evol Biol. 2008 Feb 27;8:67. doi: 10.1186/1471-2148-8-67 (PMC2268676; doi:10.1186/1471-2148-8-67)
Supplement: Additional file 8 — Multiple sequence alignments for all poxvirus families. [file 1471-2148-8-67-S8.gz › Network/Servers/gen153069.gen.tcd.ie/Users/kirsten/poxvirus/aln/204.aln]

CLUSTAL W (1.81) multiple sequence alignment

X69198_160887..161180      MDISYVINDNITFISNITSSTKYINSCVNS--SLSLQIAVVRIPVLFNKTMEQLGITLGS
X67117_654..947            MDISYVINDNITFISNITSSTKYINSCVNS--SLSLQIAVVRIPVLFNKTMEQLGITLGS
U18341_6532..6756          MDISYVINDNITFISNITSSTKYINSCVNS--SLSLQIAVVRIPVLFNKTMEQLGITPGS
AY552592_1..225            MDISYVINDNITFISNITSSTKYINSCVNS--SLSLQIAVVRIPVLFNKTMEQLGITPGS
AY552593_1..225            MDISYVINDNITFISNITSSTKYINSCVNS--SLSLQIAVVRIPVLFNKTMEQLGITPGS
L22579_160967..161191      MDISYVINDNITFISNITSSTKYINSCVNS--SLSLQIAVVRIPVLFNKTMEQLGITPGS
Y16780_161915..162145      MDISYVINDNITFISNITSSTKYINSCVNSSLSLSLQIAVVRIPVLFNKTMEQLGITPGS
U18339_6491..6721          MDISYVINDNITFISNITSSTKYINSCVNSSLSLSLQIAVVRIPVLFNKTMEQLGITPGS
X72086_6502..6732          MDISYVINDNITFISNITSSTKYINSCVNSSLSLSLQIAVVRIPVLFNKTMEQLGITPGS
AY552594_1..225            MDISYVINDNITFISNITSSTKYINSCVNS--SLSLQIAVVRIPVLFNKTMERLGITPGS
                           ******************************  ********************.**** **

X69198_160887..161180      DLEAYFMCKLQELNCDASILLNKASKNVMDRQLSKTPTR
X67117_654..947            DLEAYFMCKLQELNCDASILLNKASKNVMDRQLSKTPTR
U18341_6532..6756          DLEAYFMCKLQDLIVT-----------------------
AY552592_1..225            DLEAYFMCKLQDLIVT-----------------------
AY552593_1..225            DLEAYFMCKLQDLIVT-----------------------
L22579_160967..161191      DLEAYFMCKLQDLIVT-----------------------
Y16780_161915..162145      DLEAYFMCKLQDLIVT-----------------------
U18339_6491..6721          DLEAYFMCKLQDLIVT-----------------------
X72086_6502..6732          DLEAYFMCKLQDLIVT-----------------------
AY552594_1..225            DLEAYFMCKLQDLIVT-----------------------
                           ***********:*                          
