# Supplementary material for: Identification of multiple independent horizontal gene transfers into poxviruses using a comparative genomics approach
Source: BMC Evol Biol. 2008 Feb 27;8:67. doi: 10.1186/1471-2148-8-67 (PMC2268676; doi:10.1186/1471-2148-8-67)
Supplement: Additional file 8 — Multiple sequence alignments for all poxvirus families. [file 1471-2148-8-67-S8.gz › Network/Servers/gen153069.gen.tcd.ie/Users/kirsten/poxvirus/aln/205.aln]

CLUSTAL W (1.81) multiple sequence alignment

U18341_6840..7037          -------------------------------------------------------MTG--
AY552592_309..506          -------------------------------------------------------MTG--
AY552594_309..506          -------------------------------------------------------MTG--
AY552593_309..506          -------------------------------------------------------MTG--
X69198_161196..161393      -------------------------------------------------------MTG--
L22579_161275..161472      -------------------------------------------------------MTG--
X67117_963..1160           -------------------------------------------------------MTG--
Y16780_162637..163053      MTTANAVRQIVKNVKTVDDNPYSIIYEKLGMPTNRRSELVIDSENPVAGILNISTPTGLY
U18339_7213..7629          MTTANAVRQIVKNVKTVDDNPYSIIYEKLGMPTNRRSELVIDSENPVAGILNISTPTGLY
X72086_7224..7640          MTTANAVRQIVKNVKTVDDNPYSIIYEKLGMPTNRRSELVIDSENPVAGILNISTPTGLY
                                                                                   **  

U18341_6840..7037          ----------------NHFCLHKNQARLETIYETIKMQGTTNNNDGSKRTSPIYDNVGNT
AY552592_309..506          ----------------NHFCLHKNQARLETIYETIKMQGTTNNNDGSKRTSPIYDNVGNT
AY552594_309..506          ----------------NHFCLHKNQARLETIYETIKMQGTTNNNDGSKRTSPIYDNVGNT
AY552593_309..506          ----------------NHFCLHKNQARLETIYETIKMQGTTNNNDGSKRTSPIYDNVGNT
X69198_161196..161393      ----------------NHFCLHKNQARLETIYETIKMQGTTNNNDGSKRTSPIYDNVGNT
L22579_161275..161472      ----------------NHFCLHKNQARLETIYETIKMQGTTNNNDGSKRTSPIYDNVGNT
X67117_963..1160           ----------------NHFCLHKNQARLETIYETIKMQGTTNNNDGSKRTSPIYDNVGNT
Y16780_162637..163053      SEPYTKPSKDKRDYSLTAYSTPKNQARLETIYETIKMQGTTNNNDGSKRTSPIYDNVGNT
U18339_7213..7629          SEPYTKPSKDKRDYSLTAYSTPKNQARLETIYETIKMQGTTNNNDGSKRTSPIYDNVGNT
X72086_7224..7640          SEPYTKPSKDKRDYSLTAYSTPKNQARLETIYETIKMQGTTNNNDGSKRTSPIYDNVGNT
                                           . :.  **************************************

U18341_6840..7037          KDSLTYVNINKVYMRYTF
AY552592_309..506          KDSLTYVNINKVYMRYTF
AY552594_309..506          KDSLTYVNINKVYMRYTF
AY552593_309..506          KDSLTYVNINKVYMRYTF
X69198_161196..161393      KDSLTYVNINKVYMRYTF
L22579_161275..161472      KDSLTYVNINKVYMRYTF
X67117_963..1160           KDSLTYVNINKVYMRYTF
Y16780_162637..163053      KDSLTYVNINKVYMRYTF
U18339_7213..7629          KDSLTYVNINKVYMRYTF
X72086_7224..7640          KDSLTYVNINKVYMRYTF
                           ******************
