# Supplementary material for: Identification of multiple independent horizontal gene transfers into poxviruses using a comparative genomics approach
Source: BMC Evol Biol. 2008 Feb 27;8:67. doi: 10.1186/1471-2148-8-67 (PMC2268676; doi:10.1186/1471-2148-8-67)
Supplement: Additional file 8 — Multiple sequence alignments for all poxvirus families. [file 1471-2148-8-67-S8.gz › Network/Servers/gen153069.gen.tcd.ie/Users/kirsten/poxvirus/aln/206.aln]

CLUSTAL W (1.81) multiple sequence alignment

AY318871_203262..203777      --------------------MTCKKGLMMIVFLYLISLAKTSFVTVKAQQT-CVRVNENS
AJ005163_802..1629           MI---------------CKNSIRHKELTLIIFLCFIYLSKT-FVEVKAPP--YVLVPEGS
AF198100_59071..59898        MI---------------CKNSIRHKELTLIIFLCFIYLSKT-FVEVKAPP--YVLVPEGS
AJ581527_59704..60531        MI---------------CKNSIRHKELTLIIFLCFIYLSKT-FVEVKAPP--YVLVPEGS
X17202_9153..9980            MI---------------CKNSIRHKELTLIIFLCFIYLSKT-FVEVKAPP--YVLVPEGS
A14468_488..1048             ------------------------------------------------------------
AY318871_201953..202990      MIGRIHFI---------YRNGVRRKEFILLVFLGLINIANA-FVLVNTPDS-YLLVPRNS
AF198100_158143..159180      MLYRLYFT---------YYNDGHKKQLMLIVFLSFINLLQS-FVLVNTPSV-YIIVPRNS
AY318871_89215..90033        MIDVLNNIQISSTSPLIKKNDTYSKELILIVILCFVNLSIT-FLLVDMPPVPYLLIPENS
AY318871_92243..93244        MVYIIHSV---------YENSIYRKELRIILLICLINIVKA-FVVVTTPEF-YVLAPKNS
                                                                                         

AY318871_203262..203777      AVNLTCLFTNGQGNV-SDDVKVSWTHNSTLTRNNSNKNIT-GVYTTWNATTRSGQTVLHI
AJ005163_802..1629           DINLTCFIKDDQGAG-EDKVIVAW------QQ--GDGEVTQGIKTTWDTTRQVGQTMLHI
AF198100_59071..59898        DINLTCFIKDDQGAG-EDKVIVAW------QQ--GDGEVTQGIKTTWDTTRQVGQTMLHI
AJ581527_59704..60531        DINLTCFIKDDQGAG-EDKVIVAW------QQ--GDGEVTQGIKTTWDTTRQVGQTMLHI
X17202_9153..9980            DINLTCFIKDDQGAG-EDKVIVAW------QQ--GDGEVTQGIKTTWDTTRQVGQTMLHI
A14468_488..1048             --------------------------------------------------------MLHI
AY318871_201953..202990      SINVTCTFTDDQGAG-ADAVSVSW------SRENGNQDIKEGVDTNWNETSQSGETRLFI
AF198100_158143..159180      SINLTCDFTDDKGYG-IDAVRVTW------TR--SDKRIEEEIETTWNETSQVGETVLHV
AY318871_89215..90033        DAQLTCIFRDNIRPELGDNLKVHW------VLLRYDKTIKHGITNNWDKKTRVGKTTLHI
AY318871_92243..93244        NVKLICNFTDDQRGK-SQDLTVSW------SK---DRKITEGIETIWNEKDQIGSTVLTL
                                                                                      * :

AY318871_203262..203777      PAVSKEQEGTYTCVVLISGSTDYKKINIEVINSTQEDNVETTTETTVENKT---------
AJ005163_802..1629           SKVSKEAEGSYMCVVWINGDADYKKMNLGVFTVSKKTYMHNEVSITPRRSRVDMSDGRPL
AF198100_59071..59898        SKVSKEAEGSYMCVVWINGDADYKKMNLGVFTVSKKTYMHNEVSITPRRSRVDMSDGRPL
AJ581527_59704..60531        SKVSKEAEGSYMCVVWINGDADYKKMNLGVFTVSKKTYMHNEVSITPRRSRVDMSDGRPL
X17202_9153..9980            SKVSKEAEGSYMCVVWINGDADYKKMNLGVFTVSKKTYMHNEVSITPRRSRVDMSDGRPL
A14468_488..1048             SKVSKEAEGSYMCVVWINGDADYKKMNLGVFTVSKKTYMHNEVSITPRRSRVDMSDGRPL
AY318871_201953..202990      SNIT-DDEQKYTCLVSVNGSADYKRIKLQSINNTHEKTLDNKVEVTPYMEEVKICNGPPL
AF198100_158143..159180      PSVSEEEE-KFRCLVYVNLSVDYKNIKIQTIDITQKVNLDSVLEIIPPSKQVDICDGPPL
AY318871_89215..90033        SNVTKEKEGKYRCIVWVADSVDYKYVELGMTDGMYGG--KGGVEIIPKHSDIHSCN--PL
AY318871_92243..93244        NNITEKDEGEYTCVIMIKGSFDYKKITLQTVNSITES----KVSVIPSYSNVDMWNGPPL
                               :: . *  : *:: :  . *** : :               .     .          

AY318871_203262..203777      ---DTIRYVSAC------------------------------------------------
AJ005163_802..1629           KIECAFSTRRIYGRSQVNIKWWKIDGITRKWEQQTSGVNLLLHTYGGIGSLSIPNPTTGE
AF198100_59071..59898        KIECAFSTRRIYGRSQVNIKWWKIDGITRKWEQQTSGVNLLLHTYGGIGSLSIPNPTTGE
AJ581527_59704..60531        KIECAFSTRRIYGRSQVNIKWWKIDGITRKWEQQTSGVNLLLHTYGGIGSLSIPNPTTGE
X17202_9153..9980            KIECAFSTRRIYGRSQVNIKWWKIDGITRKWEQQTSGVNLLLHTYGGIGSLSIPNPTTGE
A14468_488..1048             KIECAFSTRRIYGRSQVNIKWWKIDGITRKWEQQTSGVNLLLHTYGGIGSLSIPNPTTGE
AY318871_201953..202990      KLNCSFKFRDRCT-QEVRVGWWEYNNDTQVWGKHVDGISWVSNGWNGTGWLNISNPGT--
AF198100_158143..159180      KLNCSFKFPNWCLKHQVKVEWWEYNNDTLAWKKHVDGISWVATKGGGTGWLNISNPGV--
AY318871_89215..90033        KINCTFKFKEWCG-ESVKVYWWKLNTTTYVWDQQVTGVSWWSNGWGGKGWLNITDPTTEE
AY318871_92243..93244        KLNCTFKFKEWC--EQTKVDWWKLDTTSHIWSKQVTGVNWQANGWGGKGWLNITDPIMGK
                                 ::                                                      

AY318871_203262..203777      NVLTFIIMLVSVLI----------------------------------------------
AJ005163_802..1629           STGKYMCVVTCGDIGNVGFRLVKSLSPL----SDTESDHS-YTSEEGSHFMERCKVKKSP
AF198100_59071..59898        STGKYMCVVTCGDIGNVGFRLVKSLSPL----SDTESDHS-YTSEEGSHFMERCKVKKSP
AJ581527_59704..60531        STGKYMCVVTCGDIGNVGFRLVKSLSPL----SDTESDHS-YTSEEGSHFMERCKVKKSP
X17202_9153..9980            STGKYMCVVTCGDIGNVGFRLVKSLSPL----SDTESDHS-YTSEEGSHFMERCKVKKSP
A14468_488..1048             STGKYMCVVTCGDIGNVGFRLVKSLSPL----SDTESDHS-YTSEEGSHFMERCKVKKSP
AY318871_201953..202990      -ETTFMCVVTCGDVGNVGIRVMVPVPPQPRDGQKIKAKHAQYPAVRNMSLMLVCDIDKDS
AF198100_158143..159180      -ETTFLCVVTCGYIGNSGVRVSVPVPVH--KGQKIQPRHSQYPAVKGMSVILVCNIDDSS
AY318871_89215..90033        METIYMCIVTCGYSGGFGTR--EPVVTL-------------YQE-------LNTIVTYSE
AY318871_92243..93244        SEGMFMCIVTCGYNGGFGTRNVKVVPHI---GPDIKPQHGVYSAKKGMDVIMACNVNSGI
                                 :: ::..                                                 

AY318871_203262..203777      ------------------------------------------------------------
AJ005163_802..1629           YG--GWIVE---------------------------------------------------
AF198100_59071..59898        YG--GWIVE---------------------------------------------------
AJ581527_59704..60531        YG--GWIVE---------------------------------------------------
X17202_9153..9980            YG--GWIVE---------------------------------------------------
A14468_488..1048             YG--GWIVE---------------------------------------------------
AY318871_201953..202990      YSESGWWFNGSNIGNSNKHTLDNKKNSIELLVQAAGGEDEGQYTCWVSKDGWWDATSLNV
AF198100_158143..159180      YSESGWWFNGTNIDKGNKYTLSNKQKSMELVIGNVGDEDKGNYTCWVAKDGSWDAASVNV
AY318871_89215..90033        YP--KWTL----------------------------------------------------
AY318871_92243..93244        YSEYGWWFK-KNLSSGGRYTLKSTSSTIDLIIKKVTSNDNGQYICWVSKDGWWETNSVTL
                                                                                         

AY318871_203262..203777      -----------
AJ005163_802..1629           -----------
AF198100_59071..59898        -----------
AJ581527_59704..60531        -----------
X17202_9153..9980            -----------
A14468_488..1048             -----------
AY318871_201953..202990      YITEESYT---
AF198100_158143..159180      YITEEDIDGST
AY318871_89215..90033        -----------
AY318871_92243..93244        YVSN-------
                                        
