# Supplementary material for: Identification of multiple independent horizontal gene transfers into poxviruses using a comparative genomics approach
Source: BMC Evol Biol. 2008 Feb 27;8:67. doi: 10.1186/1471-2148-8-67 (PMC2268676; doi:10.1186/1471-2148-8-67)
Supplement: Additional file 8 — Multiple sequence alignments for all poxvirus families. [file 1471-2148-8-67-S8.gz › Network/Servers/gen153069.gen.tcd.ie/Users/kirsten/poxvirus/aln/207.aln]

CLUSTAL W (1.81) multiple sequence alignment

AY386265_94050..94286        MGLLDA-LLTVVVISIVCYIIIMLYRK--ASTAPRVPGRR-DQPVPGTSSFDDKMTDDQV
AY386263_93081..93359        MGLLDA-LLTVIVISIVCYIVIMMYRR-SCVSAPAVPRNK-DLLPPGASSFEDKMTDDQV
AX754989_93483..93761        MGLLDA-LLTVIVISIVCYIVIMMYRR-SCVSAPAVPRNK-DLLPPGASSFEDKMTDDQV
DQ184476_93489..93767        MGLLDA-LLTVIVISIVCYIVIMMYRR-SCVSAPAVPRNK-DLLPPGASSFEDKMTDDQV
AY386264_94230..94508        MGLLDA-LLTVIVISIVCYIVIMMYRR-SCVSAPAVPRNK-DLLPPGASSFEDKMTDDQV
U60315_139363..139569        MMLTDA-AMLLICVAIVALLLYAVYRR--GRETQTTPKRTVDELVENDAIFRDELTPDQI
U86921_1..133                --------------------------R--GRETQTTPKRTVDELVENDAIFRDELTPDQI
AY318871_284101..284310      -MAVDTFVILAVIVVIVCLLIYAAYRRYKGIP-PRNTEERFGDYLEKDPLFKDSLTPDQI
AF198100_211633..211848      MGIIDTFVITAVTVIIFCLLIYAAYKRYKCIPSPDDRDKVLKSTLNDDTLFNQTLTPDQV
AJ581527_200912..201127      MGIIDTFVITAVTVIIFCLLIYAAYKRYKCIPSPDDRDKVLKSTLNDDTLFNQTLTPDQV
                                                       .                     . * : :* **:

AY386265_94050..94286        KAFHRLVTSSPEGDGGKATAAV-------------
AY386263_93081..93359        RAFHALVTSSPGDNTAPAPTAESPVARNRFSAASS
AX754989_93483..93761        RAFHALVTSSPGDNPAPAPTAESPVARNRFSAASS
DQ184476_93489..93767        RAFHALVTSSPGDNPAPAPTAESPVARNRFSAASS
AY386264_94230..94508        RAFHALVTSSSGDNPAPAPTAESPVARNRFSAASS
U60315_139363..139569        RALHRFFTGAS------------------------
U86921_1..133                RALHRFFTGAS------------------------
AY318871_284101..284310      RALHRLVSLSV------------------------
AF198100_211633..211848      KALHRLVTSSI------------------------
AJ581527_200912..201127      KALHRLVTSSI------------------------
                             .*:* :.: :                         
