# Supplementary material for: Identification of multiple independent horizontal gene transfers into poxviruses using a comparative genomics approach
Source: BMC Evol Biol. 2008 Feb 27;8:67. doi: 10.1186/1471-2148-8-67 (PMC2268676; doi:10.1186/1471-2148-8-67)
Supplement: Additional file 8 — Multiple sequence alignments for all poxvirus families. [file 1471-2148-8-67-S8.gz › Network/Servers/gen153069.gen.tcd.ie/Users/kirsten/poxvirus/aln/208.aln]

CLUSTAL W (1.81) multiple sequence alignment

DQ356948_61457..61215      MVMSIRVRRWVPVCAFSYDARDDACVFCLRKIDQSCLKDDCLRGERHCGLVFCNNSHCFH
DQ377804_16175..16435      --MSVTIRFLSPVIQWSLPAANDTCYICRKRFADSCLRSDCDSSCNQCEFLLSQCKHGYH
AY340984_494..754          --MSVTIRFLSPVIQWSLPAANDTCYICRKRFADSCLRSDCDSSCNQCEFLLSQCKHGYH
U60315_30750..31001        --MNLRLLYWRPVVQWQVRNCDNICYICRRGLGKGCLRPQCEID---CAFCLPVCGHGYH
U86882_1..209              --MNLRLLYWRPVVQWQVRNCDNICYICRRGLGKGCLRPQCEID---CAFCLPVCGHGYH
AY386265_13212..13493      --MPIKVKSWKVAVKCSL-ACPPVCYICSKKASEGCLNAACPGA---CPFVVMVCGHGYH
AY386264_12882..13163      --MPIKVRQWRLAVSCTL-ACSDVCYICNKRSPEGCINAACPGA---CPFQVMVCGHGYH
AX754989_12077..12358      --MPVKVKQWKLAVSCTL-ACSDVCYICNKRSPEGCINAACPGA---CPFQVMVCGHGYH
DQ184476_12083..12364      --MPVKVKQWKLAVSCTL-ACSDVCYICNKRSPEGCINAACPGA---CPFQVMVCGHGYH
AY386263_11671..11952      --MPVKVKQWRLAVSCTL-ACSDVCYICNKRSPEGCINAACPGA---CPFQVMVCGHGYH
                             * : :     .           * :* .   ..*:.  *      * : .    * :*

DQ356948_61457..61215      YHC--AGSFDACVLCGARLQVLP----------------
DQ377804_16175..16435      RHCL-PEGATVCYVCREPLRGLRIITRLT----------
AY340984_494..754          RHCL-PEGATVCYVCREPLRGLRIITRLT----------
U60315_30750..31001        EHCL-PPRTEVCFVCRQKLIFYSFNIRKG----------
U86882_1..209              EHCL-PPRTEVCFVC------------------------
AY386265_13212..13493      RHCLGPANTDVCFVCRSVLQKADIPDETASDAVIREFML
AY386264_12882..13163      VHCLSPTNTEVCFVCRSALQKAELPDMSTSESASREFMV
AX754989_12077..12358      VHCITPTNTEVCFVCRSALQKAELPDMSTSKSASREFIV
DQ184476_12083..12364      VHCITPTNTEVCFVCRSALQKAELPDMSTSKSASREFIV
AY386263_11671..11952      VHCITPTNTEVCFVCRSALQKAELPDMSTSKSASREFIV
                            **  .    .* :*                        
