# Supplementary material for: Identification of multiple independent horizontal gene transfers into poxviruses using a comparative genomics approach
Source: BMC Evol Biol. 2008 Feb 27;8:67. doi: 10.1186/1471-2148-8-67 (PMC2268676; doi:10.1186/1471-2148-8-67)
Supplement: Additional file 8 — Multiple sequence alignments for all poxvirus families. [file 1471-2148-8-67-S8.gz › Network/Servers/gen153069.gen.tcd.ie/Users/kirsten/poxvirus/aln/209.aln]

CLUSTAL W (1.81) multiple sequence alignment

AY009089_4295..4534          MRRCIHIKEREIHMTDIVDRNVTFILIVVHKYVRYKPHTIANDAHNLVHLAHLIHFIIYF
AY009089_197672..197911      MRRCIHIKEREIHMTDIVDRNVTFILIVVHKYVRYKPHTIANDAHNLVHLAHLIHFIIYF
M35027_7590..7865            MRRCIHIKERKIHMTNIVDRNVTFILTVVHKYVRYVPHTVANDAHNLVHLAHLIHFIIYF
M35027_183873..184148        MRRCIHIKERKIHMTNIVDRNVTFILTVVHKYVRYVPHTVANDAHNLVHLAHLIHFIIYF
AY678277_185587..185799      MRRCIHIKEREIHMTDIVDRNVTFILTVVHKYVRYVPHTVANDAYNLVHL-----IMIYF
AY678277_3387..3599          MRRCIHIKEREIHMTDIVDRNVTFILTVVHKYVRYVPHTVANDAYNLVHL-----IMIYF
AY678275_3387..3599          MRRCIHIKEREIHMTDIVDRNVTFILTVVHKYVRYVPHTVANDAYNLVHL-----IMIYF
AY678275_185588..185800      MRRCIHIKEREIHMTDIVDRNVTFILTVVHKYVRYVPHTVANDAYNLVHL-----IMIYF
AY678276_3386..3595          MRRCIHIKERKIHMTDIVDRNVTFILTVVHKYVRYVPHTVANDAYNLVHL-----IMIYF
AY678276_185719..185510      MRRCIHIKERKIHMTDIVDRNVTFILTVVHKYVRYVPHTVANDAYNLVHL-----IMIYF
                             **********:****:********** ******** ***:****:*****     ::***

AY009089_4295..4534          FIIRNVQKKKKT-KTEQNIF-----------
AY009089_197672..197911      FIIRNVQKKKKT-KTEQNIF-----------
M35027_7590..7865            FIIRDVRKKKKKKKKNRTIYFFSNVYARHIK
M35027_183873..184148        FIIRDVRKKKKKKKKNRTIYFFSNVYARHIK
AY678277_185587..185799      FIIKDVK------EKQNNIFF----------
AY678277_3387..3599          FIIKDVK------EKQNNIFF----------
AY678275_3387..3599          FIIKDVK------EKQNNIFF----------
AY678275_185588..185800      FIIKDVK------EKQNNIFF----------
AY678276_3386..3595          FIIKDVK------EKQNNIFF----------
AY678276_185719..185510      FIIKDVK------EKQNNIFF----------
                             ***.:*.      :.:..*:           
