# Supplementary material for: Identification of multiple independent horizontal gene transfers into poxviruses using a comparative genomics approach
Source: BMC Evol Biol. 2008 Feb 27;8:67. doi: 10.1186/1471-2148-8-67 (PMC2268676; doi:10.1186/1471-2148-8-67)
Supplement: Additional file 8 — Multiple sequence alignments for all poxvirus families. [file 1471-2148-8-67-S8.gz › Network/Servers/gen153069.gen.tcd.ie/Users/kirsten/poxvirus/aln/21.aln]

CLUSTAL W (1.81) multiple sequence alignment

AF063866_34251..37490        --------MSVFNNKIFKSTLSTDEYIDSDHAIHYIKKRTYDESIFKELTNDIENIRIHI
X57314_202..3096             --------------------------------------------------MKLK----KL
AF250284_47760..51077        MPFLGTGILKFDITQLQNKEKGSDYNAIRYLKRILNKPCDNDDILIPYDKLESKEINIKI
DQ356948_79159..76196        --------------------------------------------------MDI-----KC
AY318871_122909..125875      --------------------------------------------------MDI-----RC
AJ223385_119..3085           --------------------------------------------------MDI-----RC
AJ581527_94092..97058        --------------------------------------------------MDI-----RC
M31638_35..3001              --------------------------------------------------MDI-----RC
AF198100_93460..96426        --------------------------------------------------MDI-----RC
AY952942_1..536              ------------------------------------------------------------
AY386264_24637..27675        ----------------------------------------------MLFEMEL-----KC
AY386263_23472..26510        ----------------------------------------------MLFEMEL-----KC
U49979_97..3123              --------------------------------------------------MEL-----KC
DQ184476_23876..26902        --------------------------------------------------MEL-----KC
AX754989_23870..26908        ----------------------------------------------MLFEMEL-----KC
AY386265_24872..27901        --------------------------------------------------MEL-----KC
AY952948_1..536              ------------------------------------------------------------
AY952945_1..536              ------------------------------------------------------------
AY780678_1..536              ------------------------------------------------------------
DQ073806_1..536              ------------------------------------------------------------
DQ202293_1..536              ------------------------------------------------------------
AY952939_1..536              ------------------------------------------------------------
AY424955_1..494              ------------------------------------------------------------
AF170722_33024..36041        --------------------------------------------------MEI-----KC
AF170726_33844..36864        --------------------------------------------------MEI-----KC
AY077835_34744..31715        --------------------------------------------------MEI-----KC
AY077836_34807..31778        --------------------------------------------------MEI-----KC
AY077832_34851..31822        --------------------------------------------------MEI-----KC
AY077833_34959..31930        --------------------------------------------------MEI-----KC
AY077834_34763..31734        --------------------------------------------------MEI-----KC
AF409137_32313..35345        --------------------------------------------------MEI-----KC
AF325528_32311..35343        --------------------------------------------------MEI-----KC
AF409138_32188..35220        --------------------------------------------------MEI-----KC
AF410153_29164..32190        --------------------------------------------------MEI-----KC
AY689436_43395..40366        --------------------------------------------------MEI-----KC
AY689437_46305..43273        --------------------------------------------------MEI-----KC
AY841895_1..543              ------------------------------------------------------------
AY386371_30022..33042        --------------------------------------------------MDV-----KC
AJ293568_33523..36543        --------------------------------------------------MDV-----KC
AF012825_62448..65468        --------------------------------------------------MDV-----RC
DQ011157_53374..56394        --------------------------------------------------MDV-----RC
AY741551_53367..56387        --------------------------------------------------MDV-----RC
DQ011153_53374..56394        --------------------------------------------------MDV-----RC
AY753185_53606..56626        --------------------------------------------------MDV-----RC
AY603973_53363..56383        --------------------------------------------------MDV-----RC
DQ011156_53839..56859        --------------------------------------------------MDV-----RC
AF380138_53691..56711        --------------------------------------------------MDV-----RC
DQ011155_53802..56822        --------------------------------------------------MDV-----RC
DQ011154_53824..56844        --------------------------------------------------MDV-----RC
M13213_498..3311             ---------------------------------------------------MV-----R-
Y16780_45448..48465          --------------------------------------------------MDV-----RC
X69198_44453..47470          --------------------------------------------------MDV-----RC
L22579_45085..48102          --------------------------------------------------MDV-----RC
AF438165_56504..59524        --------------------------------------------------MDV-----RC
AY009089_54714..57734        --------------------------------------------------MDV-----RC
DQ066527_1..3021             --------------------------------------------------MDV-----RC
AF482758_70367..73384        --------------------------------------------------MDV-----RC
DQ066528_1..3018             --------------------------------------------------MDV-----RC
X94355_69869..72889          --------------------------------------------------MDV-----RC
AF095689_53206..56226        --------------------------------------------------MDV-----RC
AY678277_56258..59278        --------------------------------------------------MDV-----RC
AY678275_56258..59278        --------------------------------------------------MDV-----RC
AY678276_59157..56140        --------------------------------------------------MDV-----RC
DQ377945_59054..62071        --------------------------------------------------MDV-----RC
AY313848_56543..59560        --------------------------------------------------MDV-----RC
AY313847_56480..59497        --------------------------------------------------MDV-----RC
M36339_9814..12834           --------------------------------------------------MDV-----RC
AY484669_58369..61389        --------------------------------------------------MDV-----RC
AY603355_42733..45753        --------------------------------------------------MDV-----RC
U94848_48523..51543          --------------------------------------------------MDV-----RC
M35027_56767..59787          --------------------------------------------------MDV-----RC
AY243312_53636..56656        --------------------------------------------------MDV-----RC
DQ066531_1..3018             --------------------------------------------------MDV-----RC
DQ066530_1..3018             --------------------------------------------------MDV-----RC
DQ066529_1..3018             --------------------------------------------------MDV-----RC
AY846759_1..546              ------------------------------------------------------------
AY952950_1..546              ------------------------------------------------------------
DQ071856_1..546              ------------------------------------------------------------
AY463004_1..546              ------------------------------------------------------------
DQ071862_1..546              ------------------------------------------------------------
AY463007_1..546              ------------------------------------------------------------
DQ071860_1..546              ------------------------------------------------------------
DQ071858_1..546              ------------------------------------------------------------
AY463005_1..546              ------------------------------------------------------------
AY463006_1..546              ------------------------------------------------------------
AY340976_1..300              ------------------------------------------------------------
L76841_3611..6625            --------------------------------------------------MEI-----RC
U60315_54551..57565          --------------------------------------------------MEI-----RC
U86905_480..1658             ------------------------------------------MKFYSGFKMEI-----RC
                                                                                         

AF063866_34251..37490        INWYQYNYSKLERYIVCKCKNIDTDELIFFIFDFYHYFLCSKELVNNNNDLKDLINIIDE
X57314_202..3096             YIFY---------------------------FDIYEYFLCDLQLSETNEILKYIKNNIDK
AF250284_47760..51077        YNWYIIKPSSLEQFIVCKCKDYDTEEIIYILFDIYEYFLCDYELSESNTKLKNIKNNIDK
DQ356948_79159..76196        LNWF--ENLR-EKKFLYLKARTSARDAVFIRFDIHSYSVTDD------PSASATAESLGQ
AY318871_122909..125875      VNWF--ENKG-DIKYIYLKAITKDNGVIFIRFNYYYYYVYDSE--EELKFKPIERIELGE
AJ223385_119..3085           VNWF--ENKG-ETKYIYLKAINRESNVIFIRFNYYYHYVY--DASKELEYKPNECIDLGP
AJ581527_94092..97058        VNWF--ENKG-ETKYIYLKAINRESNVIFIRFNYYYHYVY--DASKELEYKPNECIDLGP
M31638_35..3001              VNWF--ENKG-ETKYIYLKAINRESNVIFIRFNYYYHYVY--DASKELEYKPNECIDLGP
AF198100_93460..96426        VNWF--ENKG-ETKYIYLKAINRESNVIFIRFNYYYHYVY--DASKELEYKPNECIDLGP
AY952942_1..536              ------------------------------------------------------------
AY386264_24637..27675        LNWF--ENRSNDSRFLFLKARRADNAVVYLRFVQHFYYVVRADAVADIAQPLAWTRALGP
AY386263_23472..26510        LNWF--ENRSNDSRFLFLKARRADNAVVYLRFVQHFYYVVRADAVADIAQPLAWTRALGP
U49979_97..3123              LNWF--ENRGNDSRFLFLKARRADNAVVYLRFVQHFYYVVRADAVADIAQPLAWTRALGP
DQ184476_23876..26902        LNWF--ENRGNDSRFLFLKARRADNAVVYLRFVQHFYYVVRADAVADIAQPLAWTRALGP
AX754989_23870..26908        LNWF--ENRGNDSRFLFLKARRADNAVVYLRFVQHFYYVVRADAVADIAQPLAWTRALGP
AY386265_24872..27901        LNWF--ENRSNDSRYLFLKARCSRNSVVYLRFVQHFYYVVRKSALREIVQPVAWTRDLGP
AY952948_1..536              ------------------------------------------------------------
AY952945_1..536              ------------------------------------------------------------
AY780678_1..536              ------------------------------------------------------------
DQ073806_1..536              ------------------------------------------------------------
DQ202293_1..536              ------------------------------------------------------------
AY952939_1..536              ------------------------------------------------------------
AY424955_1..494              ------------------------------------------------------------
AF170722_33024..36041        INWF--ESKG-DKRFLFLKARSRDLETIFIRFHYYFYYVLTEDVYKTLIPLLPRSIFLGA
AF170726_33844..36864        INWF--ESKG-DKRFLFLKARNKNLETIFVRFHYYFYYVVTEDVYKTLVPIPTASIFLDS
AY077835_34744..31715        INWF--ESKG-NERFLFLKARNRQSETIFLRFNFYFYYAVTEDVYMSLSPPAYSSDFLGN
AY077836_34807..31778        INWF--ESKG-NERFLFLKARNRQSETIFLRFNFYFYYAVTEDVYMSLSPPAYSSDFLGN
AY077832_34851..31822        INWF--ESKG-NERFLFLKARNRRSETIFLRFNFYFYYAVTEDVYLSLSPPAYSSDFLGN
AY077833_34959..31930        INWF--ESKG-NERFLFLKARNRRSETIFLRFNFYFYYAVTEDVYLSLSPPAYSSDFLGN
AY077834_34763..31734        INWF--ESKG-NERFLFLKARNRRSETIFLRFNFYFYYAVTEDVYLSLSPPAYSSDFLGN
AF409137_32313..35345        INWF--ESKG-NERFLFLKARNRQSETIFLRFNFYFYYAVTEDVYISLSPPAYSSDFLGN
AF325528_32311..35343        INWF--ESKG-NERFLFLKARNRQSETIFLRFNFYFYYAVTEDVYISLSPPAYSSDFLGN
AF409138_32188..35220        INWF--ESKG-NERFLFLKARNRQSETIFLRFNFYFYYAVTEDVYISLSPPAYSSDFLGN
AF410153_29164..32190        INWF--ESRG-DRRFIFLKARNRTSETIFIRFPYYFYYVLTEDVYDTLSPSPYMSEFLGN
AY689436_43395..40366        INWF--ESRG-EKRFLFLKARNKDLETIFIRFPYYFYYVVTDDVYKSLKPSIYGSEFLGS
AY689437_46305..43273        INWF--ESRG-EKRFLFLKARNKDLETIFIRFPYYFYYVVTDDVYKSLKPSIYGSEFLGS
AY841895_1..543              ------------------------------------------------------------
AY386371_30022..33042        INWF--ESKG-DNRYLFLKARNKDLKTFFIRFPYYFYYALTDEKYTSLTPPAFKSVFIGK
AJ293568_33523..36543        INWF--ESKG-DNRYLFLKARNKELETFFIRFPYYFYYALTDDVYKSLTPPAFKSVFIGK
AF012825_62448..65468        INWF--ESRG-ENRFLYLKSRCRNGETVFIRFPHYFYYVVSDEIYQALAPPPFNARPMGK
DQ011157_53374..56394        INWF--ESHG-ENRFLYLKSRCRNGETVFIRFPHYFYYVVTDEIYQSLSPPPFNARPMGK
AY741551_53367..56387        INWF--ESHG-ENRFLYLKSRCRNGETVFIRFPHYFYYVVTDEIYQSLSPPPFNARPMGK
DQ011153_53374..56394        INWF--ESHG-ENRFLYLKSRCRNGETVFIRFPHYFYYVVTDEIYQSLSPPPFNARPMGK
AY753185_53606..56626        INWF--ESHG-ENRFLYLKSRCRNGETVFIRFPHYFYYVVTDEIYQSLSPPPFNARPMGK
AY603973_53363..56383        INWF--ESHG-ENRFLYLKSRCRNGETVFIRFPHYFYYVVTDEIYQSLSPPPFNARPMGK
DQ011156_53839..56859        INWF--ESHG-ENRFLYLKSRCRNGETVFIRFPHYFYYVVTDEIYQSLSPPPFNARPMGK
AF380138_53691..56711        INWF--ESHG-ENRFLYLKSRCRNGETVFIRFPHYFYYVVTDEIYQSLSPPPFNARPMGK
DQ011155_53802..56822        INWF--ESHG-ENRFLYLKSRCRNGETVFIRFPHYFYYVVTDEIYQSLSPPPFNARPMGK
DQ011154_53824..56844        INWF--ESHG-ENRFLYLKSRCRNGETVFIRFPHYFYYVVTDEIYQSLSPPPFNARPMGK
M13213_498..3311             -------------PYLY-------------DFLITFIYVVTDEIYQSLSPPPFNARPLGK
Y16780_45448..48465          INWF--ESHG-ENRFLYLKSRCRNGETVFIRFSHYFYYVVTDEIYQSLAPPPFNARPMGK
X69198_44453..47470          INWF--ESHG-ENRFLYLKSRCRNGETVFIRFPHYFYYVVTDEIYQSLAPPPFNARPMGK
L22579_45085..48102          INWF--ESHG-ENRFLYLKSRCRNGETVFIRFPHYFYYVVTDEIYQSLAPPPFNARPMGK
AF438165_56504..59524        INWF--ESHG-ENRFLYLKSRCRNGETVFIRFPHYFYYVVTDEIYQSLAPPPFNARPMGK
AY009089_54714..57734        INWF--ESHG-ENRFLYLKSRCRNGETVFIRFPHYFYYVVTDEIYQSLAPPPFNARPMGK
DQ066527_1..3021             INWF--ESHG-ENRFLYLKSRCRNGETVFIRFPHYFYYVVTDEIYQSLAPPPFNARPMGK
AF482758_70367..73384        INWF--ESRG-ENRFLYLKSRCRNGETVFIRFPHYFYYVVTDEIYQSLAPPPFNARPMGK
DQ066528_1..3018             INWF--ESHG-ENRFLYLKSRCRNGETVFIRFPHYFYYVVTDEIYQSLAPPPFNARPMGK
X94355_69869..72889          INWF--ESHG-ENRFLYLKSRCRNGETVFIRFPHYFYYVVTDEIYQSLSPPPFNARPMGK
AF095689_53206..56226        INWF--ESHG-ENRFLYLKSRCRNGETVFIRFPHYFYYVVTDEIYQSLSPPPFNARPLGK
AY678277_56258..59278        INWF--ESHG-ENRFLYLKSRCRNGETVFIRFPHYFYYVVTDEIYQSLSPPPFNARPLGK
AY678275_56258..59278        INWF--ESHG-ENRFLYLKSRCRNGETVFIRFPHYFYYVVTDEIYQSLSPPPFNARPLGK
AY678276_59157..56140        INWF--ESHG-ENRFLYLKSRCRNGETVFIRFPHYFYYVVTDEIYQSLSPPPFNARPLGK
DQ377945_59054..62071        INWF--ESHG-ENRFLYLKSRCRNGETVFIRFPHYFYYVVTDEIYQSLSPPPFNARPLGK
AY313848_56543..59560        INWF--ESHG-ENRFLYLKSRCRNGETVFIRFPHYFYYVVTDEIYQSLSPPPFNARPLGK
AY313847_56480..59497        INWF--ESHG-ENRFLYLKSRCRNGETVFIRFPHYFYYVVTDEIYQSLSPPPFNARPLGK
M36339_9814..12834           INWF--ESHG-ENRFLYLKSRCRNGETVFIRFPHYFYYVVTDEIYQSLSPPPFNARPLGK
AY484669_58369..61389        INWF--ESHG-ENRFLYLKSRCRNGETVFIRFPHYFYYVVTDEIYQSLSPPPFNARPLGK
AY603355_42733..45753        INWF--ESHG-ENRFLYLKSRCRNGETVFIRFPHYFYYVVTDEIYQSLSPPPFNARPLGK
U94848_48523..51543          INWF--ESHG-ENRFLYLKSRCRNGETVFIRFPHYFYYVVTDEIYQSLSPPPFNARPLGK
M35027_56767..59787          INWF--ESHG-ENRFLYLKSRCRNGETVFIRFPHYFYYVVTDEIYQSLSPPPFNARPLGK
AY243312_53636..56656        INWF--ESHG-ENRFLYLKSRCRNGETVFIRFPHYFYYVVTDEIYQSLSPPPFNARPLGK
DQ066531_1..3018             INWF--ESRG-ENRFLYLKSRCRNGETVFIRFPHYFYYVVTDDVYKSLAPPPLNARHMGK
DQ066530_1..3018             INWF--ESRG-ENRFLYLKSRSRNGETVFIRFPHYFYYVVTDETYQSLAPPPLNARHLGE
DQ066529_1..3018             INWF--ESRG-ENRFLYLKSRCRNGETVFIRFPHYFYYVVTDETYQSLSPPPLNARNMGQ
AY846759_1..546              ------------------------------------------------------------
AY952950_1..546              ------------------------------------------------------------
DQ071856_1..546              ------------------------------------------------------------
AY463004_1..546              ------------------------------------------------------------
DQ071862_1..546              ------------------------------------------------------------
AY463007_1..546              ------------------------------------------------------------
DQ071860_1..546              ------------------------------------------------------------
DQ071858_1..546              ------------------------------------------------------------
AY463005_1..546              ------------------------------------------------------------
AY463006_1..546              ------------------------------------------------------------
AY340976_1..300              ------------------------------------------------------------
L76841_3611..6625            LNWF--ETRG-EELALYLKTKTRAGDTLFVRFPHYYYYVVDGGTLSTLAPPPRAASALGE
U60315_54551..57565          LNWF--EARG-EERALYLKAKTRAGDTLFVRFPHYYYYVVDGGTLSTLAPPPRAASALGE
U86905_480..1658             LNWF--EARG-EERALYLKAKTRAGDTLFVRFPHYYYYVVDGGTLSTLAPPPRAASALGE
                                                                                         

AF063866_34251..37490        YKIGEYEILENLKILD-----VDLIPKDYYNFEETDINIAKYRNLYLFKTIFKIQLESEF
X57314_202..3096             YTNSFNSSYIILKDFNIITNEVELQSYYNFTEDSKIKLNNTD-LILFMTPYKIERIYSKY
AF250284_47760..51077        YKNSFNSSYLVLEDYKIITNEVNIQYYYNYTEDSKITLNNN--DLVLFMTPYKIEKIYSK
DQ356948_79159..76196        FRV------------------MHAEERVVYTPAAARPPTEERRELFLVRE----ALESEY
AY318871_122909..125875      FDI------------------IKIDEVLDDDIENINERKTYK-SDLVVVKDVKRSREKKY
AJ223385_119..3085           FKI------------------INIDEKLSTDIRYVEPRNYYT-SELVLVKDLKRNREKQY
AJ581527_94092..97058        FKI------------------INIDEKLSTDIRYVEPRNYYT-SELVLVKDLKRNREKQY
M31638_35..3001              FKI------------------INIDEKLSTDIRYVEPRNYYT-SELVLVKDLKRNREKQY
AF198100_93460..96426        FKI------------------INIDEKLSTDIRYVEPRNYYT-SELVLVKDLKRNREKQY
AY952942_1..536              ------------------------------------------------------------
AY386264_24637..27675        MSV------------------VSIDEIVARSAKIPERQRSEI-ELCLVASERKLAPPEVF
AY386263_23472..26510        MSV------------------VSIDEIVARSAKIPERQRSEI-ELCLVASERKLAPPEVF
U49979_97..3123              MSV------------------VSIDEIVARSAKIPERQRSEI-ELCLVASERKLAPPEVF
DQ184476_23876..26902        MSV------------------VSIDEIVARSAKIPERQRSEI-ELCLVASERKLAPPEVF
AX754989_23870..26908        MSV------------------VSIDEIVARSAKIPERQRSEI-ELCLVASERKLAPPEVF
AY386265_24872..27901        MSV------------------VSIDEIVARSAKIPERERREE-ELCLVASVHKLSLPETF
AY952948_1..536              ------------------------------------------------------------
AY952945_1..536              ------------------------------------------------------------
AY780678_1..536              ------------------------------------------------------------
DQ073806_1..536              ------------------------------------------------------------
DQ202293_1..536              ------------------------------------------------------------
AY952939_1..536              ------------------------------------------------------------
AY424955_1..494              ------------------------------------------------------------
AF170722_33024..36041        MTI------------------VDISEYTNNYVSDVKRKRTTA-NIWLIKENKKRNIPKVI
AF170726_33844..36864        MSI------------------VDISEYTNNYVSDVTRKKTMA-NIWLIKENKKRNIPKVV
AY077835_34744..31715        MNL------------------IDISERVSNHVTDVEKNKTNV-NVWLIKEPQKRNIPKAI
AY077836_34807..31778        MNL------------------IDISERVSNHVTDVEKNKTNV-NVWLIKEPQKRNIPKAI
AY077832_34851..31822        MNL------------------IDISERVSNHVTDVEKKKTNV-NVWLIKEPQKRNIPKAI
AY077833_34959..31930        MNL------------------IDISERVSNHVTDVEKKKTNV-NVWLIKEPQKRNIPKAI
AY077834_34763..31734        MNL------------------IDISERVSNHVTDVEKKKTNV-NVWLIKEPQKRNIPKAI
AF409137_32313..35345        MNL------------------IDISERVSNHVTDVEKKKTNV-NVWLIKEPQKRNIPKAI
AF325528_32311..35343        MNL------------------IDISERVSNHVTDVEKKKTNV-NVWLIKEPQKRNIPKAI
AF409138_32188..35220        MNL------------------IDISERVSNHVTDVEKKKTNV-NVWLIKEPQKRNIPKAI
AF410153_29164..32190        MNI------------------IDISEYTSNYVTDIKRECTKV-NVWLIKEHKKRNISNVI
AY689436_43395..40366        MDM------------------IDISEYTSNYVTDINRKRETV-NVWLIKEIKKQSISKVI
AY689437_46305..43273        MDM------------------IDISEYTSNYVTDIHRKRETV-NVWLIKEIKKQSISKVI
AY841895_1..543              ------------------------------------------------------------
AY386371_30022..33042        MTN------------------IDISENISYVVSNETRKKVDV-DIWLILEPKKRVLSDTV
AJ293568_33523..36543        MTN------------------IDISENISYVVSEETRKKVDV-DMWLILEPKKRIIANTI
AF012825_62448..65468        MRT------------------IDIDETISYNLDIKDRKCSVA-DMWLIEEPKKRSIQNAT
DQ011157_53374..56394        MRT------------------IDIDETISYNLDIKDRKCSVA-DMWLIEEPKKRSIQNAT
AY741551_53367..56387        MRT------------------IDIDETISYNLDIKDRKCSVA-DMWLIEEPKKRSIQNAT
DQ011153_53374..56394        MRT------------------IDIDETISYNLDIKDRKCSVA-DMWLIEEPKKRSIQNAT
AY753185_53606..56626        MRT------------------IDIDETISYNLDIKDRKCSVA-DMWLIEEPKKRSIQNAT
AY603973_53363..56383        MRT------------------IDIDETISYNLDIKDRKCSVA-DMWLIEEPKKRSIQNAT
DQ011156_53839..56859        MRT------------------IDIDETISYNLDIKDRKCSVA-DMWLIEEPKKRSIQNAT
AF380138_53691..56711        MRT------------------IDIDETISYNLDIKDRKCSVA-DMWLIEEPKKRSIQNAT
DQ011155_53802..56822        MRT------------------IDIDETISYNLDIKDRKCSVA-DMWLIEEPKKRSIQNAT
DQ011154_53824..56844        MRT------------------IDIDETISYNLDIKDRKCSVA-DMWLIEEPKKRSIQNAT
M13213_498..3311             MRT------------------IDIDETISYNLDIKDRKCSVA-DMWLIEEPKKRSIQNAT
Y16780_45448..48465          MRT------------------IDIDETISYNLDIKDRKCSVA-DMWLIEEPKKRNIQNAT
X69198_44453..47470          MRT------------------IDIDETISYNLDIKDRKCSVA-DMWLIEEPKKRNIQNAT
L22579_45085..48102          MRT------------------IDIDETISYNLDIKDRKCSVA-DMWLIEEPKKRNIQNAT
AF438165_56504..59524        MRT------------------IDIDETISYNLDIKDRKCSVA-DMWLIEEPKKRNIQNAT
AY009089_54714..57734        MRT------------------IDIDETISYNLDIKDRKCSVA-DMWLIEEPKKRNIQNAT
DQ066527_1..3021             MRT------------------IDIDETISYNLDIKDRKCSVV-DMWLIEEPKKRNIQNAT
AF482758_70367..73384        MRT------------------IDIDETISYNLDIKDRKCSVA-DMWLIEEPKKRNIQNAT
DQ066528_1..3018             MRT------------------IDIDETISYNLDIKDRKCSVA-DMWLIEEPKKRNIQNAT
X94355_69869..72889          MRT------------------IDIDETISYNLDIKDRKCSVA-DMWLIEEPKKRNIQNAT
AF095689_53206..56226        MRT------------------IDIDETISYNLDIKDRKCSVA-DMWLIEEPKKRSIQNAT
AY678277_56258..59278        MRT------------------IDIDETISYNLDIKDRKCSVA-DMWLIEEPKKRSIQNAT
AY678275_56258..59278        MRT------------------IDIDETISYNLDIKDRKCSVA-DMWLIEEPKKRSIQNAT
AY678276_59157..56140        MRT------------------IDIDETISYNLDIKDRKCSVA-DMWLIEEPKKRSIQNAT
DQ377945_59054..62071        MRT------------------IDIDETISYNLDIKDRKCSVA-DMWLIEEPKKRSIQNAT
AY313848_56543..59560        MRT------------------IDIDETISYNLDIKDRKCSVA-DMWLIEEPKKRSIQNAT
AY313847_56480..59497        MRT------------------IDIDETISYNLDIKDRKCSVA-DMWLIEEPKKRSIQNAT
M36339_9814..12834           MRT------------------IDIDETISYNLDIKDRKCSVA-DMWLIEEPKKRSIQNAT
AY484669_58369..61389        MRT------------------IDIDETISYNLDIKDRKCSVA-DMWLIEEPKKRSIQNAT
AY603355_42733..45753        MRT------------------IDIDETISYNLDIKDRKCSVA-DMWLIEEPKKRSIQNAT
U94848_48523..51543          MRT------------------IDIDETISYNLDIKDRKCSVA-DMWLIEEPKKRSIQNAT
M35027_56767..59787          MRT------------------IDIDETISYNLDIKDRKCSVA-DMWLIEEPKKRSIQNAT
AY243312_53636..56656        MRT------------------IDIDETISYNLDIKDRKCSVA-DMWLIEEPKKRSIQNAT
DQ066531_1..3018             MRT------------------IDIDETISYNLDIRDRKCSIS-DMWLIEEPKKRNIQNST
DQ066530_1..3018             MKT------------------IDIDETISYNLDIKDRKCSVA-DMWLIEEPKKRNIQNAT
DQ066529_1..3018             MRT------------------IDIDEVISYNLDIKDRKCSVS-DMWLIEEPKKRNIQNTT
AY846759_1..546              ------------------------------------------------------------
AY952950_1..546              ------------------------------------------------------------
DQ071856_1..546              ------------------------------------------------------------
AY463004_1..546              ------------------------------------------------------------
DQ071862_1..546              ------------------------------------------------------------
AY463007_1..546              ------------------------------------------------------------
DQ071860_1..546              ------------------------------------------------------------
DQ071858_1..546              ------------------------------------------------------------
AY463005_1..546              ------------------------------------------------------------
AY463006_1..546              ------------------------------------------------------------
AY340976_1..300              ------------------------------------------------------------
L76841_3611..6625            FEL------------------ACIDETLARADALHAPTRPRS-QLWLLEEAQPRQIAGAL
U60315_54551..57565          FEL------------------ACIDETLARADALHAPTRPRS-QLWLLEEAQPRQIAGAL
U86905_480..1658             FEL------------------ACIDETLARADALHAPTRPRS-QLWLLEEAQPRQIAGAL
                                                                                         

AF063866_34251..37490        NHSFLD-YRWFYVLNNIDPSACYNIDITSDNCKIFVTNIHF---KFKTYYVSNPKKLFMN
X57314_202..3096             NRNFNQ-YRWFYILNNIEPAGSYKINMS------NLQNINIYDKNKTAYYCKNPKLLFLT
AF250284_47760..51077        YNIFINQYRWFYVLNNIEPSGSYRINMD------NMQKIKTYNKNKTSYYCKNPKLLFSN
DQ356948_79159..76196        LTGFLR-VNWFFVRHNVDPSGCYRVAES------LLSPL-----GRKCFHCLDPGAAFAT
AY318871_122909..125875      LGEYLD-ITWFYILNNIVPDGCYRINKD------NLKQI-----YTDCYHCDNVKEMIIE
AJ223385_119..3085           LQEYLD-ITWFYLLNNITPDGCYKIDIE------HLTPI-----KKDCYHCDDVSKVFIQ
AJ581527_94092..97058        LQEYLD-ITWFYLLNNITPDGCYKIDIE------HLTPI-----KKDCYHCDDVSKVFIQ
M31638_35..3001              LQEYLD-ITWFYLLNNITPDGCYKIDIE------HLTPI-----KKDCYHCDDVSKVFIQ
AF198100_93460..96426        LQEYLD-ITWFYLLNNITPDGCYKIDIE------HLTPI-----KKDCYHCDDVSKVFIQ
AY952942_1..536              ------------------------------------------------------------
AY386264_24637..27675        MSDFLN-VSWFFVAHDIDPDGCYRVDPA------LLRDL-----GSNCFHCDNPGACFAE
AY386263_23472..26510        MSDFLN-VSWFFVAHDIDPDGCYRVDPA------LLRDL-----GSNCFHCDDPGACFAE
U49979_97..3123              MSDFLN-VSWFFVAHDIDPDGCYRVDPA------LLRDL-----GSNCFHCDDPGACFAE
DQ184476_23876..26902        MSDFLN-VSWFFVAHDIDPDGCYRVDPA------LLRDL-----GSNCFHCDDPGACFAE
AX754989_23870..26908        MSDFLN-VSWFFVAHDIDPDGCYRVDPA------LLRDL-----GSNCFHCDDPGACFAE
AY386265_24872..27901        MSDFLN-VSWFFVAHDIDPDGCYRVDTS------ALRDL-----GNNCFHCDDPGACFAE
AY952948_1..536              ------------------------------------------------------------
AY952945_1..536              ------------------------------------------------------------
AY780678_1..536              ------------------------------------------------------------
DQ073806_1..536              ------------------------------------------------------------
DQ202293_1..536              ------------------------------------------------------------
AY952939_1..536              ------------------------------------------------------------
AY424955_1..494              ------------------------------------------------------------
AF170722_33024..36041        MDEFLN-ITWFFISNNISPEGCYHIDIS------KLEKL-----NNKCHHCNDPKICF-R
AF170726_33844..36864        MDEFLN-ITWFFISNDVSPEGCYRIDVS------KLEKL-----NNKCYHCNDPKDLFSN
AY077835_34744..31715        MEEFLN-VSWFFISNNISPEGCYSINVE------KLKKI-----NEQCYHCDYPKECFAT
AY077836_34807..31778        MEEFLN-VSWFFISNNISPEGCYSINVE------KLKKI-----NEQCYHCDYPKECFAT
AY077832_34851..31822        MEEFLN-VSWFFISNNISPEGCYSINVE------KLKKI-----NEQCYHCDCPKECFAT
AY077833_34959..31930        MEEFLN-VSWFFILNNISPEGCYSINVE------KLKKI-----NEQCYHCDCPKECFST
AY077834_34763..31734        MEEFLN-VSWFFILNNISPEGCYSINVE------KLKKI-----NEQCYHCDCPKECFST
AF409137_32313..35345        MEEFLN-VSWFFISNNISPEGCYSINVE------KLKKI-----NEQCYHCDCPKECFAT
AF325528_32311..35343        MEEFLN-VSWFFISNNISPEGCYSINVE------KLKKI-----NEQCYHCDCPKECFAT
AF409138_32188..35220        MEEFLN-VSWFFISNNISPEGCYSINVE------KLKKI-----NEQCYHCDFPKECFST
AF410153_29164..32190        LDEFLN-ITWFFISNNISPEGCYSIDLN------KLEKI-----NTQCYHCDDPKKHFSN
AY689436_43395..40366        MDEFLN-ITWFFISNKISPEGCYTIDLE------KMEKI-----NNQCYHCNDPKECFT-
AY689437_46305..43273        MDEFLN-ITWFFISNKISPEGCYTIDLE------KMEKI-----NNQCYHCSDPKECFT-
AY841895_1..543              ------------------------------------------------------------
AY386371_30022..33042        MGDFLN-ITWFYMLNNVCPDGCYVIDIK------MLEKI-----NDNCYHCNDPQQLFLN
AJ293568_33523..36543        MNDFLN-ITWFYILNKICPDGCYSMDVK------QLEKI-----NDNCYHCDEPQKLFLN
AF012825_62448..65468        MDEFLN-ISWFYISNGISPDGCYSLDEQ------YLTKI-----NNGCYHCDDPRNCFAK
DQ011157_53374..56394        MDEFLN-ISWFYISNGISPDGCYSLDEQ------YLTKI-----NNGCYHCDDPRNCFAK
AY741551_53367..56387        MDEFLN-ISWFYISNGISPDGCYSLDEQ------YLTKI-----NNGCYHCDDPRNCFAK
DQ011153_53374..56394        MDEFLN-ISWFYISNGISPDGCYSLDEQ------YLTKI-----NNGCYHCDDPRNCFAK
AY753185_53606..56626        MDEFLN-ISWFYISNGISPDGCYSLDEQ------YLTKI-----NNGCYHCDDPRNCFAK
AY603973_53363..56383        MDEFLN-ISWFYISNGISPDGCYSLDEQ------YLTKI-----NNGCYHCDDPRNCFAK
DQ011156_53839..56859        MDEFLN-ISWFYISNGISPDGCYSLDEQ------YLTKI-----NNGCYHCDDPRNCFAK
AF380138_53691..56711        MDEFLN-ISWFYISNGISPDGCYSLDEQ------YLTKI-----NNGCYHCDDPRNCFAK
DQ011155_53802..56822        MDEFLN-ISWFYISNGISPDGCYSLDEQ------YLTKI-----NNGCYHCDDPRNCFAK
DQ011154_53824..56844        MDEFLN-ISWFYISNGISPDGCYSLDEQ------YLTKI-----NNGCYHCDDPRNCFAK
M13213_498..3311             MDEFLN-ISWFYISNGISPDGCYSLDEQ------YLTKI-----NNGCYHCDDPRNCFAK
Y16780_45448..48465          MDEFLN-ISWFYISNGISPDGCYSLDDQ------YLTKI-----NNGCYHCGDPRNCFAK
X69198_44453..47470          MDEFLN-ISWFYISNGISPDGCYSLDDQ------YLTKI-----NNGCYHCGDPRNCFAK
L22579_45085..48102          MDEFLN-ISWFYISNGISPDGCYSLDDQ------YLTKI-----NNGCYHCGDPRNCFAK
AF438165_56504..59524        MDEFLN-ISWFYISNGISPDGCYSLDEQ------YLTKI-----NNGCYHCDDPRNCFAK
AY009089_54714..57734        MDEFLN-ISWFYISNGISPDGCYSLDEQ------YLTKI-----NNGCYHCDDPRNCFAK
DQ066527_1..3021             MDEFLN-ISWFYISNGISPDGCYSLDEQ------YLTKI-----NNGCYHCDDPRNCFAK
AF482758_70367..73384        MDEFLN-ISWFYISNGISPDGCYSLDEQ------YLTKI-----NNGCYHCDDPRNCFAK
DQ066528_1..3018             MDEFLN-ISWFYISNGISPDGCYSLDEQ------YLTKI-----NNGCYHCDDPRNCFAK
X94355_69869..72889          MDEFLN-ISWFYISNGISPDGCYSLDEQ------YLTKI-----NNGCYHCDDPRNCFAK
AF095689_53206..56226        MDEFLN-ISWFYISNGISPDGCYSLDEQ------YLTKI-----NNGCYHCDDPRNCFAK
AY678277_56258..59278        MDEFLN-ISWFYISNGISPDGCYSLDEQ------YLTKI-----NNGCYHCDDPRNCFAK
AY678275_56258..59278        MDEFLN-ISWFYISNGISPDGCYSLDEQ------YLTKI-----NNGCYHCDDPRNCFAK
AY678276_59157..56140        MDEFLN-ISWFYISNGISPDGCYSLDEQ------YLTKI-----NNGCYHCDDPRNCFAK
DQ377945_59054..62071        MDEFLN-ISWFYISNGISPDGCYSLDEQ------YLTKI-----NNGCYHCDDPRNCFAK
AY313848_56543..59560        MDEFLN-ISWFYISNGISPDGCYSLDEQ------YLTKI-----NNGCYHCDDPRNCFAK
AY313847_56480..59497        MDEFLN-ISWFYISNGISPDGCYSLDEQ------YLTKI-----NNGCYHCDDPRNCFAK
M36339_9814..12834           MDEFLN-ISWFYISNGISPDGCYSLDEQ------YLTKI-----NNGCYHCDDPRNCFAK
AY484669_58369..61389        MDEFLN-ISWFYISNGISPDGCYSLDEQ------YLTKI-----NNGCYHCDDPRNCFAK
AY603355_42733..45753        MDEFLN-ISWFYISNGISPDGCYSLDEQ------YLTKI-----NNGCYHCDDPRNCFAK
U94848_48523..51543          MDEFLN-ISWFYISNGISPDGCYSLDEQ------YLTKI-----NNGCYHCDDPRNCFAK
M35027_56767..59787          MDEFLN-ISWFYISNGISPDGCYSLDEQ------YLTKI-----NNGCYHCDDPRNCFAK
AY243312_53636..56656        MDEFLN-ISWFYISNGISPDGCYSLDEQ------YLTKI-----NNGCYHCDDPRNCFAK
DQ066531_1..3018             MDEFLN-ISWFYISNGISPDGCYSLDEQ------YLTKI-----NNGCYHCEDPRNCFAK
DQ066530_1..3018             MDEFLN-ISWFYISNRISPDGCYSLDEQ------YLTKI-----NNGCYHCDDPRSCFAK
DQ066529_1..3018             MDEFLN-ISWFYISNGISPDGCYSLDEQ------YLTKI-----NNGCYHCDDPRSCFAK
AY846759_1..546              ------------------------------------------------------------
AY952950_1..546              ------------------------------------------------------------
DQ071856_1..546              ------------------------------------------------------------
AY463004_1..546              ------------------------------------------------------------
DQ071862_1..546              ------------------------------------------------------------
AY463007_1..546              ------------------------------------------------------------
DQ071860_1..546              ------------------------------------------------------------
DQ071858_1..546              ------------------------------------------------------------
AY463005_1..546              ------------------------------------------------------------
AY463006_1..546              ------------------------------------------------------------
AY340976_1..300              ------------------------------------------------------------
L76841_3611..6625            LAEFMH-ITWFFLRNEIEPNGCYRVPDA------ELEPV-----CARCFHCAAPRRAFAT
U60315_54551..57565          LAEFMH-ITWFFLRNEIEPNGCYRVPDA------ELEPV-----CARCFHCAAPRRAFAT
U86905_480..1658             LAEFMH-ITWFFLRNEIEPNGCYRVPDA------ELEPV-----CARCFHCAAPRRAFAT
                                                                                         

AF063866_34251..37490        KIDPLP-CKISRLSFDIECKQTGSFPDPKYMPISHIC--VECFYDDPKKNKILILTNCNL
X57314_202..3096             PIEIDKFIPVSRVSIDIECQHFGEFPTPNKFPISHICIDWFMESNINPVKKIITLINYEI
AF250284_47760..51077        YVKIDKHIPASRVSIDIECQHFGEFPTANKFPISHICIDWYMDKNTNPIKKIITLINYEI
DQ356948_79159..76196        PIPLFQ-VPSSYLFFDIECRVGKKFPSAFSDPVSHVS---FVYVDREGAERRFTLINSDL
AY318871_122909..125875      EIPIFE-VKFTYLFFDIECQFDKKFPSVFVNPISHIS----CLIIDKKDEYKFTLINTDL
AJ223385_119..3085           EIPIFE-VKFTYLLFDIECQFDKKFPSVFVNPISHIS----CWIIDKVTEYKFTLINTDI
AJ581527_94092..97058        EIPIFE-VKFTYLLFDIECQFDKKFPSVFVNPISHIS----CWIIDKVTEYKFTLINTDI
M31638_35..3001              EIPIFE-VKFTYLLFDIECQFDKKFPSVFVNPISHIS----CWIIDKVTEYKFTLINTDI
AF198100_93460..96426        EIPIFE-VKFTYLLFDIECQFDKKFPSVFVNPISHIS----CWIIDKVTEYKFTLINTDI
AY952942_1..536              ------------------------------------------------------------
AY386264_24637..27675        KIPRFN-VTRSGLFLDIECHFEKKFPSVFKNAVSHIS---FCVVDKDGAEKRFTLTNSDM
AY386263_23472..26510        KIPRFN-VTRSGLFLDIECHFEKKFPSVFKNAVSHIS---FCVVDKDGAEKRFTLTNSDM
U49979_97..3123              KIPRFN-VTRSGLFLDIECHFEKKFPSVFKNAVSHIS---FCVVDKDGAERRFTLTNSDM
DQ184476_23876..26902        KIPRFN-VTRSGLFLDIECHFEKKFPSVFKNAVSHIS---FCVVDKDGAERRFTLTNSDM
AX754989_23870..26908        KIPRFN-VTRSGLFLDIECHFEKKFPSVFKNAVSHIS---FCVVDKDGAERRFTLTNSDM
AY386265_24872..27901        KIPRFN-VVKSCLFLDIECHFDKKFPSVFKNPVSHIS---FCVVDKAGAETRFTLTNSEM
AY952948_1..536              ------------------------------------------------------------
AY952945_1..536              ------------------------------------------------------------
AY780678_1..536              ------------------------------------------------------------
DQ073806_1..536              ------------------------------------------------------------
DQ202293_1..536              ------------------------------------------------------------
AY952939_1..536              ------------------------------------------------------------
AY424955_1..494              ------------------------------------------------------------
AF170722_33024..36041        IHSRFE-IPRSYLFLDIECHFNKKFPSVFINPVSHIS---CCYIDLSNEEYRFTLLNEEM
AF170726_33844..36864        PISRFE-VPRSYLFLDIECHFNKKFPSVFINPVSHIS---CCYIDLSNDEYRFTLLNEDM
AY077835_34744..31715        PINRFN-INRSYLFLDIECQFDKKFPSVFTNPVSHIS---CCYIDLTNLEFKFTLINEDI
AY077836_34807..31778        PINRFN-INRSYLFLDIECQFDKKFPSVFTNPVSHIS---CCYIDLTNLEFKFTLINEDI
AY077832_34851..31822        PINRFN-INRSYLFLDIECQFDKKFPSVFTNPVSHIS---CCYIDLTNLEFKFTLINEDI
AY077833_34959..31930        PINRFN-INRSYLFLDIECQFDKKFPSVFTNPVSHIS---CCYIDLTNLEFKFTLINEDI
AY077834_34763..31734        PINRFN-INRSYLFLDIECQFDKKFPSVFTNPVSHIS---CCYIDLTNLEFKFTLINEDI
AF409137_32313..35345        PINRFN-INRSYLFLDIECQFDKKFPSVFTNPVSHIS---CCYIDLTNLEFKFTLINEDI
AF325528_32311..35343        PINRFN-INRSYLFLDIECQFDKKFPSVFTNPVSHIS---CCYIDLTNLEFKFTLINEDI
AF409138_32188..35220        PINRFN-INRSYLFLDIECQFDKKFPSVFTNPVSHIS---CCYIDLTNLEFKFTLINEDI
AF410153_29164..32190        SVDRFD-IHRSYLFLDIECHFDKKFPSVFINPVSHIS---CCYIDLSNTEYRFTLINEDM
AY689436_43395..40366        PIDRFN-INRSYLFLDIECHFDKKFPSVFINPVSHIS---CCYIDLSNKEFRFTLVNEEM
AY689437_46305..43273        PIDRFK-INRSYLFLDIECHFDKKFPSVFINPVSHIS---CCYIDLSNKEFRFTLVNEEM
AY841895_1..543              ------------------------------------------------------------
AY386371_30022..33042        PIPKFD-VSRSYLFLDIECHFEKKFPSVFTNPVSHVS---CCYVNLFGRELKFTLINRDM
AJ293568_33523..36543        AISKFD-VLRSYLFLDIECHFEKKFPSVFTNPVSHVS---CCYINLFGKELKFTLINKDM
AF012825_62448..65468        EIPRFD-IPRSYLFLDIECHFDKKFPSVFINPISHTS---YCYIDLSGKRLLFTLINEEM
DQ011157_53374..56394        EIPRFD-IPRSYLFLDIECHFDKKFPSVFINPISHTS---YCYIDLSGKRLLFTLINEEM
AY741551_53367..56387        EIPRFD-IPRSYLFLDIECHFDKKFPSVFINPISHTS---YCYIDLSGKRLLFTLINEEM
DQ011153_53374..56394        EIPRFD-IPRSYLFLDIECHFDKKFPSVFINPISHTS---YCYIDLSGKRLLFTLINEEM
AY753185_53606..56626        EIPRFD-IPRSYLFLDIECHFDKKFPSVFINPISHTS---YCYIDLSGKRLLFTLINEEM
AY603973_53363..56383        EIPRFD-IPRSYLFLDIECHFDKKFPSVFINPISHTS---YCYIDLSGKRLLFTLINEEM
DQ011156_53839..56859        EIPRFD-IPRSYLFLDIECHFDKKFPSVFINPISHTS---YCYIDLSGKRLLFTLINEEM
AF380138_53691..56711        EIPRFD-IPRSYLFLDIECHFDKKFPSVFINPISHTS---YCYIDLSGKRLLFTLINEEM
DQ011155_53802..56822        EIPRFD-IPRSYLFLDIECHFDKKFPSVFINPISHTS---YCYIDLSGKRLLFTLINEEM
DQ011154_53824..56844        EIPRFD-IPRSYLFLDIECHFDKKFPSVFINPISHTS---YCYIDLSGKRLLFTLINEEM
M13213_498..3311             KIPRFD-IPRSYLFLDIECHFDKKFPSVFINPISHTS---YCYIDLSGKRLLFTLINEEM
Y16780_45448..48465          EIPRFD-IPRSYLFLDIECHFDKKFPSVFINPISHTS---YCYIDLSGKRLLFTLINEEM
X69198_44453..47470          EIPRFD-IPRSYLFLDIECHFDKKFPSVFINPISHTS---YCYIDLSGKRLLFTLINEEM
L22579_45085..48102          EIPRFD-IPRSYLFLDIECHFDKKFPSVFINPISHTS---YCYIDLSGKRLLFTLINEEM
AF438165_56504..59524        EIPRFD-IPRSYLFLDIECHFDKKFPSVFINPISHTS---YCYIDLSGKRLLFTLINEEM
AY009089_54714..57734        EIPRFD-IPRSYLFLDIECHFDKKFPSVFINPISHTS---YCYIDLSGKRLLFTLINEEM
DQ066527_1..3021             EIPRFD-IPRSYLFLDIECHFDKKFPSVFINPISHTS---YCYIDLSGKRLLFTLINEEM
AF482758_70367..73384        EIPRFD-IPRSYLFLDIECHFDKKFPSVFINPISHTS---YCYIDLSGKRLLFTLINEEM
DQ066528_1..3018             EIPRFD-IPRSYLFLDIECHFDKKFPSVFINPISHTS---YCYIDLSGKRLLFTLINEEM
X94355_69869..72889          EIPRFD-IPRSYLFLDIECHFDKKFPSVFINPISHTS---YCYIDLSGKRLLFTLINEEM
AF095689_53206..56226        EIPRFD-IPRSYLFLDIECHFDKKFPSVFINPISHTS---YCYIDLSGKRLLFTLINEEM
AY678277_56258..59278        KIPRFD-IPRSYLFLDIECHFDKKFPSVFINPISHTS---YCYIDLSGKRLLFTLINEEM
AY678275_56258..59278        KIPRFD-IPRSYLFLDIECHFDKKFPSVFINPISHTS---YCYIDLSGKRLLFTLINEEM
AY678276_59157..56140        KIPRFD-IPRSYLFLDIECHFDKKFPSVFINPISHTS---YCYIDLSGKRLLFTLINEEM
DQ377945_59054..62071        KIPRFD-IPRSYLFLDIECHFDKKFPSVFINPISHTS---YCYIDLSGKRLLFTLINEEM
AY313848_56543..59560        KIPRFD-IPRSYLFLDIECHFDKKFPSVFINPISHTS---YCYIDLSGKRLLFTLINEEM
AY313847_56480..59497        KIPRFD-IPRSYLFLDIECHFDKKFPSVFINPISHTS---YCYIDLSGKRLLFTLINEEM
M36339_9814..12834           KIPRFD-IPRSYLFLDIECHFDKKFPSVFINPISHTS---YCYIDLSGKRLLFTLINEEM
AY484669_58369..61389        KIPRFD-IPRSYLFLDIECHFDKKFPSVFINPISHTS---YCYIDLSGKRLLFTLINEEM
AY603355_42733..45753        KIPRFD-IPRSYLFLDIECHFDKKFPSVFINPISHTS---YCYIDLSGKRLLFTLINEEM
U94848_48523..51543          KIPRFD-IPRSYLFLDIECHFDKKFPSVFINPISHTS---YCYIDLSGKRLLFTLINEEM
M35027_56767..59787          KIPRFD-IPRSYLFLDIECHFDKKFPSVFINPISHTS---YCYIDLSGKRLLFTLINEEM
AY243312_53636..56656        KIPRFD-IPRSYLFLDIECHFDKKFPSVFINPISHTS---YCYIDLSGKRLLFTLINEEM
DQ066531_1..3018             EIPRFD-IPRSYLFLDIECHFDKKFPSVFINPISHTS---YCYIDLSGKRLLFTLINEEM
DQ066530_1..3018             EIPRFD-IPRSYLFLDIECHFDKKFPSVFINPISHTS---CCYVDLSGKRLLFTLINEEM
DQ066529_1..3018             EIPRFD-IPRSYLFLDIECHFDKKFPSVFINPISHTS---YCYIDLSGKRLLFTLINEEM
AY846759_1..546              ------------------------------------------------------------
AY952950_1..546              ------------------------------------------------------------
DQ071856_1..546              ------------------------------------------------------------
AY463004_1..546              ------------------------------------------------------------
DQ071862_1..546              ------------------------------------------------------------
AY463007_1..546              ------------------------------------------------------------
DQ071860_1..546              ------------------------------------------------------------
DQ071858_1..546              ------------------------------------------------------------
AY463005_1..546              ------------------------------------------------------------
AY463006_1..546              ------------------------------------------------------------
AY340976_1..300              ------------------------------------------------------------
L76841_3611..6625            RVPLFE-VTHTYLFFDIECQFDKKFPSVFSNPVSHIS---FCYVDRLGTEVRFSLLNSDL
U60315_54551..57565          RVPLFE-VTHTYLFFDIECQFDKKFPSVFSNPVSHIS---FCYVDRLGTEVRFSLLNSDL
U86905_480..1658             RVPLFE-VTHTYLFFDIECQFDKKFPSVFSNPVSHIS---FCYVDRLGTEVRFSLLNSDL
                                                                                         

AF063866_34251..37490        YEKNAKKNKKVYDMNECEKILNMNSSVIKIYTSEKNILIIFQCLLFHEFDYILSFNGHEF
X57314_202..3096             IKNYKGEQKDRFIYTEIDELLTKDKVYITIYCTEKYMLHFILYTLRKDFDYILTYNGHSF
AF250284_47760..51077        IKNYVGEKKDKFIYTEVNKLLNTNKVYITIYCTEKYMLHFVLYTLRQDFDYVLTYNGHNF
DQ356948_79159..76196        LPADEPPPS------EAACARDVDTARPLTFCPELVLLRFCKSILEQEFDYVVTFNGHNF
AY318871_122909..125875      LPDVE---------PTISSRKQFCPRDKITFCSEVIMLRIMKKILEERFDFVVTFNGNNF
AJ223385_119..3085           LPDKE---------PSILHHKDFSPKDRITYCTEIVMLLIMKKILEHRFDFVITFNGNNF
AJ581527_94092..97058        LPDKE---------PSILHHKDFSPKDRITYCTEIVMLLIMKKILEHRFDFVITFNGNNF
M31638_35..3001              LPDKE---------PSILHHKDFSPKDRITYCTEIVMLLIMKKILEHRFDFVITFNGNNF
AF198100_93460..96426        LPDKE---------PSILHHKDFSPKDRITYCTEIVMLLIMKKILEHRFDFVITFNGNNF
AY952942_1..536              ------------------------------------------------------------
AY386264_24637..27675        LSDADLEEAARREIPVCLDPADVKFDAEVTLCPEVTLLRVAKRLLEMPLDFVVTFNGHNF
AY386263_23472..26510        LSDADLEEAARREIPVCLDPADVKFDAEVTLCPEVTLLRVAKRLLEMPLDFVVTFNGHNF
U49979_97..3123              LSDADLEEAARREIPVCLDPADVKFDAEVTLCPEVTLLRVAKRLLEMPLDFVVTFNGHNF
DQ184476_23876..26902        LSDADLEEAARREIPVCLDPADVKFDAEVTLCPEVTLLRVAKRLLEMPLDFVVTFNGHNF
AX754989_23870..26908        LSDADLEEAARREIPVCLDPADVKFDAEVTLCPEVTLLRVAKRLLEMPLDFVVTFNGHNF
AY386265_24872..27901        LSDEDLAAAARQGVPLCAEPQDVVFDAAVTLCPEVTLLRVAKRLLEMPLDFVVTFNGHNF
AY952948_1..536              ------------------------------------------------------------
AY952945_1..536              ------------------------------------------------------------
AY780678_1..536              ------------------------------------------------------------
DQ073806_1..536              ------------------------------------------------------------
DQ202293_1..536              ------------------------------------------------------------
AY952939_1..536              ------------------------------------------------------------
AY424955_1..494              ------------------------------------------------------------
AF170722_33024..36041        LTEEEINEAVSRGYYRTESCNDVDYKKEFILCTEITLLRIAKKLLELSFDFIVTFNGNNF
AF170726_33844..36864        LTEDEIHEAVSRGYHRAESYNDVDYKKEFILCTEITMLRIAKKLLELSFDFIVTFNGNNF
AY077835_34744..31715        LSNKDKKDATLKGYYKAKSVSDVDYTKEIIICSEITMLKVAKKLLELTFDYVVTFNGNNF
AY077836_34807..31778        LSNKDKKDATLKGYYKAKSVSDVDYTKEIIICSEITMLKVAKKLLELTFDYVVTFNGNNF
AY077832_34851..31822        LSNKDKKDATLKGYYKAKSVSDVDYTKEIIICSEITMLKVAKKLLELTFDYVVTFNGNNF
AY077833_34959..31930        LSNKDKKDATLKGYYKAKSVSDVDYTKEIIICSEITMLKVAKKLLELTFDYVVTFNGNNF
AY077834_34763..31734        LSNKDKKDATLKGYYKAKSVSDVDYTKEIIICSEITMLKVAKKLLELTFDYVVTFNGNNF
AF409137_32313..35345        LSNKDKKDATLKGYYKAKSVSDVDYTKEIIICSEITMLKVAKKLLELTFDYVVTFNGNNF
AF325528_32311..35343        LSNKDKKDATLKGYYKAKSVSDVDYTKEIIICSEITMLKVAKKLLELTFDYVVTFNGNNF
AF409138_32188..35220        LSNKDKKEATLKGYFKAKSVSDVDYTKEIIICSEITMLKVAKKLLELTFDYVVTFNGNNF
AF410153_29164..32190        LSNDDRIIAIDRGYAVASSISDIDYKREFILCTEINMLRIAKKLLELQFDVVVTFNGNNF
AY689436_43395..40366        LSEDEINNSVKKGFFHISSISEMDYKKELILCSEIILLKIAKKLLELSFDFIITFNGNNF
AY689437_46305..43273        LSEDEINNSVKKGFFHISSISEMDYNKELILCSEIILLKIAKKLLELSFDFIITFNGNNF
AY841895_1..543              ------------------------------------------------------------
AY386371_30022..33042        LSDFDINEAKKLGYYEIDSVLDMDYSKEFIFCSEIILLKISKKLLELSFDFIVTFNGHNF
AJ293568_33523..36543        LSEHDISKAKELGYYEINSTSEMDYSKEFVFCSEITLLKISKKLLELSFDFVVTFNGHNF
AF012825_62448..65468        LTEQEMQEAVDRGCLRIQSLMEMDYERELVLCSEIVLLQIAKQLLELTFDYIVTFNGHNF
DQ011157_53374..56394        LTEQEIQEAVDRGCLRIQSLMEMDYERELVLCSEIVLLRIAKQLLELTFDYVVTFNGHNF
AY741551_53367..56387        LTEQEIQEAVDRGCLRIQSLMEMDYERELVLCSEIVLLRIAKQLLELTFDYVVTFNGHNF
DQ011153_53374..56394        LTEQEIQEAVDRGCLRIQSLMEMDYERELVLCSEIVLLRIAKQLLELTFDYVVTFNGHNF
AY753185_53606..56626        LTEQEIQEAVDRGCLRIQSLMEMDYERELVLCSEIVLLRIAKQLLELTFDYVVTFNGHNF
AY603973_53363..56383        LTEQEIQEAVDRGCLRIQSLMEMDYERELVLCSEIVLLRIAKQLLELTFDYVVTFNGHNF
DQ011156_53839..56859        LTEQEIQEAVDRGCLRIQSLMEMDYERELVLCSEIVLLRIAKQLLELTFDYVVTFNGHNF
AF380138_53691..56711        LTEQEIQEAVDRGCLRIQSLMEMDYERELVLCSEIVLLRIAKQLLELTFDYVVTFNGHNF
DQ011155_53802..56822        LTEQEIQEAVDRGCLRIQSLMEMDYERELVLCSEIVLLRIAKQLLELTFDYVVTFNGHNF
DQ011154_53824..56844        LTEQEIQEAVDRGCLRIQSLMEMDYERELVLCSEIVLLRIAKQLLELTFDYVVTFNGHNF
M13213_498..3311             LTEQEIQEAVDRGCLRIQSLMEMDYERELVLCSEIVLLRIAKQLLELTFDYVVTFNGHNF
Y16780_45448..48465          LTEQEIQEAVDRGCLRIQSLMEMDYERELVLCSEIVLLQIAKQLLELTFDYIVTFNGHNF
X69198_44453..47470          LTEQEIQEAVDRGCLRIQSLMEMDYERELVLCSEIVLLQIAKQLLELTFDYIVTFNGHNF
L22579_45085..48102          LTEQEIQEAVDRGCLRIQSLMEMDYERELVLCSEIVLLQIAKQLLELTFDYIVTFNGHNF
AF438165_56504..59524        LTEQEIQEAVDRGCLRIQSLTEMDYERELVLCSEIVLLQIAKQLLELTFDYIVTFNGHNF
AY009089_54714..57734        LTEQEIQEAVDRGCLRIQSLTEMDYERELVLCSEIVLLQIAKQLLELTFDYIVTFNGHNF
DQ066527_1..3021             LTEQEIQEAVDRGCLRIQSLMEMDYERELVLCSEIVLLQIAKQLLELTFDYIVTFNGHNF
AF482758_70367..73384        LTEQEIQEAVDRGCLRIQSLMEMDYERELVLCSEIVLLQIAKQLLELTFDYIVTFNGHNF
DQ066528_1..3018             LTEQEIQEAVDRGCLRIQSLMEMDYERELVLCSEIVLLQIAKQLLELTFDYIVTFNGHNF
X94355_69869..72889          LTEQEIQEAVDRGCLRIQSLMEMDYERELVLCSEIVLLRIAKQLLELTFDYVVTFNGHNF
AF095689_53206..56226        LTEQEIQEAVDRGCLRIQSLMEMDYERELVLCSEIVLLRIAKQLLELTFDYVVTFNGHNF
AY678277_56258..59278        LTEQEIQEAVDRGCLRIQSLMEMDYERELVLCSEIVLLRIAKQLLELTFDYVVTFNGHNF
AY678275_56258..59278        LTEQEIQEAVDRGCLRIQSLMEMDYERELVLCSEIVLLRIAKQLLELTFDYVVTFNGHNF
AY678276_59157..56140        LTEQEIQEAVDRGCLRIQSLMEMDYERELVLCSEIVLLRIAKQLLELTFDYVVTFNGHNF
DQ377945_59054..62071        LTEQEIQEAVDRGCLRIQSLMEMDYERELVLCSEIVLLRIAKQLLELTFDYVVTFNGHNF
AY313848_56543..59560        LTEQEIQEAVDRGCLRIQSLMEMDYERELVLCSEIVLLRIAKQLLELTFDYVVTFNGHNF
AY313847_56480..59497        LTEQEIQEAVDRGCLRIQSLMEMDYERELVLCSEIVLLRIAKQLLELTFDYVVTFNGHNF
M36339_9814..12834           LTEQEIQEAVDRGCLRIQSLMEMDYERELVLCSEIVLLRIAKQLLELTFDYVVTFNGHNF
AY484669_58369..61389        LTEQEIQEAVDRGCLRIQSLMEMDYERELVLCSEIVLLRIAKQLLELTFDYVVTFNGHNF
AY603355_42733..45753        LTEQEIQEAVDRGCLRIQSLMEMDYERELVLCSEIVLLRIAKQLLELTFDYVVTFNGHNF
U94848_48523..51543          LTEQEIQEAVDRGCLRIQSLMEMDYERELVLCSEIVLLRIAKQLLELTFDYVVTFNGHNF
M35027_56767..59787          LTEQEIQEAVDRGCLRIQSLMEMDYERELVLCSEIVLLRIAKQLLELTFDYVVTFNGHNF
AY243312_53636..56656        LTEQEIQEAVDRGCLRIQSLMEMDYERELVLCSEIVLLRIAKQLLELTFDYVVTFNGHNF
DQ066531_1..3018             LTEQEIQEAVDRGCLRIESVMEMDYERELVLCSEIVLLQIAKQLLELTFDFVVTFNGHNF
DQ066530_1..3018             LTEEEIQEAVNRGCLRISSVMEMDYERELVLCSEIVLLQIAKQLLELTFDFVVTFNGHNF
DQ066529_1..3018             LTEDEIQEAVDRGCLRIASVMEMDYERELVLCSEIVLLQIAKQLLELTFDFVVTFNGHNF
AY846759_1..546              ------------------------------------------------------------
AY952950_1..546              ------------------------------------------------------------
DQ071856_1..546              ------------------------------------------------------------
AY463004_1..546              ------------------------------------------------------------
DQ071862_1..546              ------------------------------------------------------------
AY463007_1..546              ------------------------------------------------------------
DQ071860_1..546              ------------------------------------------------------------
DQ071858_1..546              ------------------------------------------------------------
AY463005_1..546              ------------------------------------------------------------
AY463006_1..546              ------------------------------------------------------------
AY340976_1..300              ------------------------------------------------------------
L76841_3611..6625            LSEDSL-----RGCRRIATPDEFALEPGVTFCSEVVLLQLTKRLLERHFDFIVTFNGNNF
U60315_54551..57565          LSEDSL-----RGCRRIATPDEFALEPGVTFCSEVVLLQLTKRLLERHFDFIVTFNGNNF
U86905_480..1658             LSEDSL-----RGCRRIATPDEFALEPGVTFCSEVVLLQLTKRLLERHFDFIVTFNGNNF
                                                                                         

AF063866_34251..37490        DIPYINTRMDIYNLLKLRMLNPFGFPNLNVI------------KGDASSRYTHIEYS--S
X57314_202..3096             DFTYIQGRRKFYNLNELCLVNAHKSNELKI--YSYNK-----------DTTYEIDSNNGI
AF250284_47760..51077        DFTYIQDRRKINKLKGLCLDNVYSTNEIKISKFSYNQ-----------DTTYEIDSTNGI
DQ356948_79159..76196        DIRYIQVRLHVLAKEEIFFSLPDGSERVRLAIYERNLNNHRSQSGGLANVSYHINNNNGS
AY318871_122909..125875      DIRYISNRLTILEKKSIKFSLPDNTETTDLAIIGRFLS-----GGNFTNKTYHINNNNGV
AJ223385_119..3085           DIRYISGRLEILEKSFIYFSLPDATETVKLKIFERFVT-----GGTFTNKTYHINNNNGV
AJ581527_94092..97058        DIRYISGRLEILEKSFIYFSLPDATETVKLKIFERFVT-----GGTFTNKTYHINNNNGV
M31638_35..3001              DIRYISGRLEILEKSFIYFSLPDATETVKLKIFERFVT-----GGTFTNKTYHINNNNGV
AF198100_93460..96426        DIRYISGRLEILEKSFIYFSLPDATETVKLKIFERFVT-----GGTFTNKTYHINNNNGV
AY952942_1..536              ------------------------------------------------------------
AY386264_24637..27675        DLRYLDSRLSLLTGEHIRFRLPDGTETVNFCVYERTKSSHKG-VGGVSSTTFHINNNNGT
AY386263_23472..26510        DLRYLDSRLSLLTGEHIRFRLPDGTETVNFCVYERTKSSHKG-VGGVSSTTFHINNNNGT
U49979_97..3123              DLRYLDSRLSLLTGEHIRFRLPDGTETVNFCVYERTKSSHKG-VGGVSSTTFHINNNNGT
DQ184476_23876..26902        DLRYLDSRLSLLTGEHIRFRLPDGTETVNFCVYERTKSSHKG-VGGVSSTTFHINNNNGT
AX754989_23870..26908        DLRYLDSRLSLLTGEHIRFRLPDGTETVNFCVYERTKSSHKG-VGGVSSTTFHINNNNGT
AY386265_24872..27901        DLRYLDSRLSLLAGEHIRFRLPDGSETVNFCVYERTKTSHKG-VGGVSSTTFHINNNNGT
AY952948_1..536              ------------------------------------------------------------
AY952945_1..536              ------------------------------------------------------------
AY780678_1..536              ------------------------------------------------------------
DQ073806_1..536              ------------------------------------------------------------
DQ202293_1..536              ------------------------------------------------------------
AY952939_1..536              ------------------------------------------------------------
AY424955_1..494              ------------------------------------------------------------
AF170722_33024..36041        DLRYVSNRLELLTDERIIFKSPDRQEVVHLCIYERNLSSHKG-VGGVSNTTYHINNNNGT
AF170726_33844..36864        DLRYVSNRLELLTDERIIFKSPDRQEVVHLCIYERNLSSHKG-VGGVSNTTYHVNNNNGT
AY077835_34744..31715        DLRYISNRLELLTSGKIIFKSPDKKEHVHLCIYERNLSSHKG-VGGVANTTYHVNNNNGT
AY077836_34807..31778        DLRYISNRLELLTSGKIIFKSPDKKEHVHLCIYERNLSSHKG-VGGVANTTYHVNNNNGT
AY077832_34851..31822        DLRYISNRLELLTSGKIIFKSPDKKEHVHLCIYERNLSSHKG-VGGVANTTYHVNNNNGT
AY077833_34959..31930        DLRYISNRLELLTSGKIIFKSPDKKEHVHLCIYERNLSSHKG-VGGVANTTYHVNNNNGT
AY077834_34763..31734        DLRYISNRLELLTSGKIIFKSPDKKEHVHLCIYERNLSSHKG-VGGVANTTYHVNNNNGT
AF409137_32313..35345        DLRYISNRLELLTSGKIIFKSPDKKEHVHLCIYERNLSSHKG-VGGVANTTYHVNNNNGT
AF325528_32311..35343        DLRYISNRLELLTSGKIIFKSPDKKEHVHLCIYERNLSSHKG-VGGVANTTYHVNNNNGT
AF409138_32188..35220        DLRYISNRLELLTSGKIIFKSPDKKEHVHLCIYERNLSSHKG-VGGVANTTYHVNNNNGT
AF410153_29164..32190        DLRYISNRLELLTGEKIIFKSPDKQEVVHMCIYERNISSHKG-VGGVSNTTYHINNNNGS
AY689436_43395..40366        DLRYISNRLELLTGERILFKSPDRQEVVHLCIYERNLSSHKG-VGGVANTTYHINNNNGT
AY689437_46305..43273        DLRYISNRLELLTGERILFKSPDRQEVVHLCIYERNLSSHKG-VGGVATTTYHINNNNGT
AY841895_1..543              ------------------------------------------------------------
AY386371_30022..33042        DLRYISNRLELLTSGKIYFRSPDKKETVHMCIYERNLSSHKG-ACGVSNTTYHVNNNNGT
AJ293568_33523..36543        DLRYISNRLELLTSGKIYFKSPDKKETVHMCIYERNLSSHKG-VGGVSNTTYHVNNNNGT
AF012825_62448..65468        DLRYITNRLELLTGEKIIFRSPDKKEAVYLCIYERNQSSHKG-VGGMANTTFHVNNNNGT
DQ011157_53374..56394        DLRYITNRLELLTGEKIIFRSPDKKEAVHLCIYERNQSSHKG-VCGMANTTFHVNNNNGT
AY741551_53367..56387        DLRYITNRLELLTGEKIIFRSPDKKEAVHLCIYERNQSSHKG-VCGMANTTFHVNNNNGT
DQ011153_53374..56394        DLRYITNRLELLTGEKIIFRSPDKKEAVHLCIYERNQSSHKG-VCGMANTTFHVNNNNGT
AY753185_53606..56626        DLRYITNRLELLTGEKIIFRSPDKKEAVHLCIYERNQSSHKG-VCGMANTTFHVNNNNGT
AY603973_53363..56383        DLRYITNRLELLTGEKIIFRSPDKKEAVHLCIYERNQSSHKG-VCGMANTTFHVNNNNGT
DQ011156_53839..56859        DLRYITNRLELLTGEKIIFRSPDKKEAVHLCIYERNQSSHKG-VCGMANTTFHVNNNNGT
AF380138_53691..56711        DLRYITNRLELLTGEKIIFRSPDKKEAVHLCIYERNQSSHKG-VCGMANTTFHVNNNNGT
DQ011155_53802..56822        DLRYITNRLELLTGEKIIFRSPDKKEAVHLCIYERNQSSHKG-VCGMANTTFHVNNNNGT
DQ011154_53824..56844        DLRYITNRLELLTGEKIIFRSPDKKEAVHLCIYERNQSSHKG-VCGMANTTFHVNNNNGT
M13213_498..3311             DLRYITNRLELLTGEKIIFRSPDKKEAVYLCIYERNQSSHKG-VGGMANTTFHVNNNNGT
Y16780_45448..48465          DLRYITNRLELLTGEKIIFRSPDKKEAVHLCIYERNQSSHKG-VGGMANTTFHVNNNNGT
X69198_44453..47470          DLRYITNRLELLTGEKIIFRSPDKKEAVHLCIYERNQSSHKG-VGGMANTTFHVNNNNGT
L22579_45085..48102          DLRYITNRLELLTGEKIIFRSPDKKEAVHLCIYERNQSSHKG-VGGMANTTFHVNNNNGT
AF438165_56504..59524        DLRYITNRLELLTGEKIIFRSPDKKEAVHLCIYERNQSSHKG-VGGMANTTFHVNNNNGT
AY009089_54714..57734        DLRYITNRLELLTGEKIIFRSPDKKEAVHLCIYERNQSSHKG-VGGMANTTFHVNNNNGT
DQ066527_1..3021             DLRYITNRLELLTGEKIIFRSPDKKEAVHLCIYERNQSSHKG-VGGMANTTFHVNNNNGT
AF482758_70367..73384        DLRYITNRLELLTGEKIIFRSPDKKEAVHLCIYERNQSSHKG-VGGMANTTFHVNNNNGT
DQ066528_1..3018             DLRYITNRLELLTGEKIIFRSPDKKEAVHLCIYERNQSSHKG-VGGMANTTFHVNNNNGT
X94355_69869..72889          DLRYITNRLELLTGEKIIFRSPDKKEAVHLCIYERNQSSHKG-VGGMANTTFHVNNNNGT
AF095689_53206..56226        DLRYITNRLELLTGEKIIFRSPDKKEAVHLCIYERNQSSHKG-VGGMANTTFHVNNNNGT
AY678277_56258..59278        DLRYITNRLELLTGEKIIFRSPDKKEAVHLCIYERNQSSHKG-VGGMANTTFHVNNNNGT
AY678275_56258..59278        DLRYITNRLELLTGEKIIFRSPDKKEAVHLCIYERNQSSHKG-VGGMANTTFHVNNNNGT
AY678276_59157..56140        DLRYITNRLELLTGEKIIFRSPDKKEAVHLCIYERNQSSHKG-VGGMANTTFHVNNNNGT
DQ377945_59054..62071        DLRYITNRLELLTGEKIIFRSPDKKEAVHLCIYERNQSSHKG-VGGMANTTFHVNNNNGT
AY313848_56543..59560        DLRYITNRLELLTGEKIIFRSPDKKEAVHLCIYERNQSSHKG-VGGMANTTFHVNNNNGT
AY313847_56480..59497        DLRYITNRLELLTGEKIIFRSPDKKEAVHLCIYERNQSSHKG-VGGMANTTFHVNNNNGT
M36339_9814..12834           DLRYITNRLELLTGEKIIFRSPDKKEAVYLCIYERNQSSHKG-VGGMANTTFHVNNNNGT
AY484669_58369..61389        DLRYITNRLELLTGEKIIFRSPDKKEAVHLCIYERNQSSHKG-VGGMANTTFHVNNNNGT
AY603355_42733..45753        DLRYITNRLELLTGEKIIFRSPDKKEAVHLCIYERNQSSHKG-VGGMANTTFHVNNNNGT
U94848_48523..51543          DLRYITNRLELLTGEKIIFRSPDKKEAVHLCIYERNQSSHKG-VGGMANTTFHVNNNNGT
M35027_56767..59787          DLRYITNRLELLTGEKIIFRSPDKKEAVHLCIYERNQSSHKG-VGGMANTTFHVNNNNGT
AY243312_53636..56656        DLRYITNRLELLTGEKIIFRSPDKKEAVHLCIYERNQSSHKG-VGGMANTTFHVNNNNGT
DQ066531_1..3018             DLRYITNRLELLTGDKIIFRSPDKKEAVHLCIYERNQSSHKG-VGGMANTTFHVNNNNGT
DQ066530_1..3018             DLRYITNRLELLTGDKIIFRSPDKKEAVHLCIYERNQSSHKG-VGGMANTTFHVNNNNGT
DQ066529_1..3018             DLRYITNRLELLTGDKIIFRSPDKKEAVHLCIYERNQSSHKG-VGGMTNTTFHVNNNNGT
AY846759_1..546              ------------------------------------------------------------
AY952950_1..546              ------------------------------------------------------------
DQ071856_1..546              ------------------------------------------------------------
AY463004_1..546              ------------------------------------------------------------
DQ071862_1..546              ------------------------------------------------------------
AY463007_1..546              ------------------------------------------------------------
DQ071860_1..546              ------------------------------------------------------------
DQ071858_1..546              ------------------------------------------------------------
AY463005_1..546              ------------------------------------------------------------
AY463006_1..546              ------------------------------------------------------------
AY340976_1..300              ------------------------------------------------------------
L76841_3611..6625            DIRYVSNRLQLLTQSSVCFRLPDQREPVKLVIYERSLASHRG-AGGMANTSFHVNNNNGT
U60315_54551..57565          DIRYVSNRLQLLTQSSVCFRLPDQREPVKLVIYERSLASHRG-AGGMANTSFHVNNNNGT
U86905_480..1658             DIRYVSNRLQLLTQSSVCFRLPDQREPVKLVIYERSLASHRG-AGGMANTSFHVNNNNGT
                                                                                         

AF063866_34251..37490        ILFDLYVYTKKT-YVLPEYKLETVCKTKFNINA--IAELIENTNNVKIIPKDTKNKLKIF
X57314_202..3096             IFLDLYNYIKKI-YNYNSYKLGEIAKERFNILSKIIDNGDEYI-IMPLDTADNKNKVSIF
AF250284_47760..51077        IFLDLYNYIKKTYPSSNSYKLSEITKERFNIFCKI-SYNNNEYIIEPLNTKANKNKISIF
DQ356948_79159..76196        IFFDLYNFIKRE-ERLECYRLDVVSKNAFRCHALVEAATPDGAATFRER--EAGDVARVF
AY318871_122909..125875      MFFDLYTFIQKT-ERLDSYKLDNISKNIFNCNAIIKDISDDIITMEAGINENTKDKISIF
AJ223385_119..3085           MFFDLYAFIQKT-ERLDSYKLDSISKNIFNCNVAIKEIDDTILTLEATVKDNSKDKLSIF
AJ581527_94092..97058        MFFDLYAFIQKT-ERLDSYKLDSISKNIFNCNVAIKEIDDTILTLEATVKDNSKDKLSIF
M31638_35..3001              MFFDLYAFIQKT-ERLDSYKLDSISKNIFNCNVAIKEIDDTILTLEATVKDNSKDKLSIF
AF198100_93460..96426        MFFDLYAFIQKT-ERLDSYKLDSISKNIFNCNVAIKEIDDTILTLEATVKDNSKDKLSIF
AY952942_1..536              ------------------------------------------------------------
AY386264_24637..27675        IYFDLYAFIQRT-EKLDSYKLDAISKNAFHCTAVVEDARPDAVRFRGDRSTDADGNAAVF
AY386263_23472..26510        IYFDLYAFIQRT-EKLDSYKLDAISKNAFHCTAVVEDARPDAVRFRGDRSTDADGNAAVF
U49979_97..3123              IYFDLYAFIQRT-EKLDSYKLDAISKNAFHCTAVVEDARPDAVRFRGDRSTDADGNAAVF
DQ184476_23876..26902        IYFDLYAFIQRT-EKLDSYKLDAISKNAFHCTAVVEDARPDAVRFRGDRSTDADGNAAVF
AX754989_23870..26908        IYFDLYAFIQRT-EKLDSYKLDAISKNAFHCTAVVEDARPDAVRFRGDRSTDADGNAAVF
AY386265_24872..27901        IFFDLYAFIQRT-EKLDSYKLDAISKNSFHCTAVVEDVGRTTTTFRGDRSTDKDGNAAVF
AY952948_1..536              ------------------------------------------------------------
AY952945_1..536              ------------------------------------------------------------
AY780678_1..536              ------------------------------------------------------------
DQ073806_1..536              ------------------------------------------------------------
DQ202293_1..536              ------------------------------------------------------------
AY952939_1..536              ------------------------------------------------------------
AY424955_1..494              ------------------------------------------------------------
AF170722_33024..36041        TFFDLYTYIQRS-EKLDSYKLDSISKNVFNCDCILTEMRDGTMIFVGDSTTDARATVNVF
AF170726_33844..36864        TFFDLYTYIQKS-EKLDSYKLDSISKNVFNCDCVLTEIQNDTMTFVGDHTTDAKATVNVF
AY077835_34744..31715        TFFDLYTYIQKS-EKLDSYKLDSISKNAFSCLVKLKSENDNLVTFVGDNTTDDIGKISSF
AY077836_34807..31778        TFFDLYTYIQKS-EKLDSYKLDSISKNAFSCLVKLKSENDNLVTFVGDNTTDDIGKISSF
AY077832_34851..31822        TFFDLYTYIQKS-EKLDSYKLDSISKNAFSCSVKLKSENDNLVTFVGDNTTDDIGKISSF
AY077833_34959..31930        TFFDLYTYIQKS-EKLDSYKLDSISKNAFSCSVKLKSENDNLVTFVGDNTTDDIGKISSF
AY077834_34763..31734        TFFDLYTYIQKS-EKLDSYKLDSISKNAFSCSVKLKSENDNLVTFVGDNTTDDIGKISSF
AF409137_32313..35345        TFFDLYTYIQKS-EKLDSYKLDSISKNAFSCSVKLKSENDNLLTFVGDNTTDDIGKISSF
AF325528_32311..35343        TFFDLYTYIQKS-EKLDSYKLDSISKNAFSCSVKLKSENDNLLTFVGDNTTDDIGKISSF
AF409138_32188..35220        TFFDLYTYIQKS-EKLDSYKLDSISKNAFSCSVKLKSENDNLLTFVGDNTTDDIGKISSF
AF410153_29164..32190        MFFDLYTYIQKS-EKLDSYKLDAISKNVFHCTVKYHTIVNELCEFICNDNIDNKDTIKIF
AY689436_43395..40366        TFFDLYTYIQKS-EKLDSYKLDSISKNVFNCVTELIETDNNVCTFIGNSTTDTKGKSEIF
AY689437_46305..43273        TFFDLYTYIQKS-EKLDSYKLDSISKNVFNCVTDLIEIDNNVCTFIGNSTTDTKGKSEIF
AY841895_1..543              ------------------------------------------------------------
AY386371_30022..33042        IFFDLYSFIQKS-EKLDSYKLDHISKNVFSCNTKLITVENSHCTFVGNSLTDVKGKSLLF
AJ293568_33523..36543        IFFDLYSFIQKS-EKLDSYKLDSISKNAFSCNAKIKFVENSYYTFMGNSLTDVKGKSLLF
AF012825_62448..65468        IFFDLYSFIQKS-EKLDSYKLDSIAKNAFGCMTKVLNRGVREMTFIGDDTTDAKGKAAAF
DQ011157_53374..56394        IFFDLYSFIQKS-EKLDSYKLDSISKNAFSCMGKVLNRGVREMTFIGDDTTDAKGKADTF
AY741551_53367..56387        IFFDLYSFIQKS-EKLDSYKLDSISKNAFSCMGKVLNRGVREMTFIGDDTTDAKGKADTF
DQ011153_53374..56394        IFFDLYSFIQKS-EKLDSYKLDSISKNAFSCMGKVLNRGVREMTFIGDDTTDAKGKADTF
AY753185_53606..56626        IFFDLYSFIQKS-EKLDSYKLDSISKNAFSCMGKVLNRGVREMTFIGDDTTDAKGKADTF
AY603973_53363..56383        IFFDLYSFIQKS-EKLDSYKLDSISKNAFSCMGKVLNRGVREMTFIGDDTTDAKGKADTF
DQ011156_53839..56859        IFFDLYSFIQKS-EKLDSYKLDSISKNAFSCMGKVLNRGVREMTFIGDDTTDAKGKADTF
AF380138_53691..56711        IFFDLYSFIQKS-EKLDSYKLDSISKNAFSCMGKVLNRGVREMTFIGDDTTDAKGKADTF
DQ011155_53802..56822        IFFDLYSFIQKS-EKLDSYKLDSISKNAFSCMGKVLNRGVREMTFIGDDTTDAKGKADTF
DQ011154_53824..56844        IFFDLYSFIQKS-EKLDSYKLDSISKNAFSCMGKVLNRGVREMTFIGDDTTDAKGKADTF
M13213_498..3311             IFFDLYSFIQKF-EKLDSYKLDSISKNAFSCMGKVLNRGVREMTFIDDDTTDAKGKAAAF
Y16780_45448..48465          IFFDLYSFIQKS-EKLDSYKLDSISKNAFSCMGKVLNRGVREMTFIGDDTTDAKGKAAVF
X69198_44453..47470          IFFDLYSFIQKS-EKLDSYKLDSISKNAFSCMGKVLNRGVREMTFIGDDTTDAKGKAAVF
L22579_45085..48102          IFFDLYSFIQKS-EKLDSYKLDSISKNAFSCMGKVLNRGVREMTFIGDDTTDAKGKAAVF
AF438165_56504..59524        IFFDLYSFIQKS-EKLDSYKLDSISKNAFSCMGKVLNRGVREMTFIGDNTTDAKGKAAAF
AY009089_54714..57734        IFFDLYSFIQKS-EKLDSYKLDSISKNAFSCMGKVLNRGVREMTFIGDNTTDAKGKAAAF
DQ066527_1..3021             IFFDLYSFIQKS-EKLDSYKLDSISKNAFSCMGKVLNRGVREMTFIGDDTTDAKGKAAAF
AF482758_70367..73384        IFFDLYSFIQKS-EKLDSYKLDSISKNAFSCMGKVLNRGVREMTFIGDDTTDAKGKAAAF
DQ066528_1..3018             IFFDLYSFIQKS-EKLDSYKLDSISKNAFSCIGKVLNRGVREMTFIGDDTTDAKGKAAAF
X94355_69869..72889          IFFDLYSFIQKS-EKLDSYKLDSISKNAFSCMGKVLNRGVREMTFIGDDTTDAKGKAAAF
AF095689_53206..56226        IFFDLYSFIQKF-EKLDSYKLDSISKNAFSCMGKVLNRGVREMTFIGDDTTDAKGKAAAF
AY678277_56258..59278        IFFDLYSFIQKF-EKLDSYKLDSISKNAFSCMGKVLNRGVREMTFIGDDTTDAKGKAAAF
AY678275_56258..59278        IFFDLYSFIQKF-EKLDSYKLDSISKNAFSCMGKVLNRGVREMTFIGDDTTDAKGKAAAF
AY678276_59157..56140        IFFDLYSFIQKF-EKLDSYKLDSISKNAFSCMGKVLNRGVREMTFIGDDTTDAKGKAAAF
DQ377945_59054..62071        IFFDLYSFIQKS-EKLDSYKLDSISKNAFSCMGKVLNRGVREMTFIGDDTTDAKGKAAAF
AY313848_56543..59560        IFFDLYSFIQKS-EKLDSYKLDSISKNAFSCMGKVLNRGVREMTFIGDDTTDAKGKAAAF
AY313847_56480..59497        IFFDLYSFIQKS-EKLDSYKLDSISKNAFSCMGKVLNRGVREMTFIGDDTTDAKGKAAAF
M36339_9814..12834           IFFDLYSFIQKS-EKLDSYKLDSISKNAFSCMGKVLNRGVREMTFIGDDTTDAKGKAAAF
AY484669_58369..61389        IFFDLYSFIQKS-EKLDSYKLDSISKNAFSCMGKVLNRGVREMTFIGDDTTDAKGKAAAF
AY603355_42733..45753        IFFDLYSFIQKS-EKLDSYKLDSISKNAFSCMGKVLNRGVREMTFIGDDTTDAKGKAAAF
U94848_48523..51543          IFFDLYSFIQKS-EKLDSYKLDSISKNAFSCMGKVLNRGVREMTFIGDDTTDAKGKAAAF
M35027_56767..59787          IFFDLYSFIQKS-EKLDSYKLDSISKNAFSCMGKVLNRGVREMTFIGDDTTDAKGKAAAF
AY243312_53636..56656        IFFDLYSFIQKS-EKLDSYKLDSISKNAFSCMGKVLNRGVREMTFIGDDTTDAKGKAAAF
DQ066531_1..3018             IFFDLYSFIQKS-EKMDSYKLDSISKNAFNCMGKVLNRGVREMTFVGDDTTDAKGKAATF
DQ066530_1..3018             IFFDLYSFIQKS-EKLDSYKLDSISKNAFGCMSKVLNRGIRQMTFIGDDTTDIKGKAAAF
DQ066529_1..3018             IFFDMYSFIQKS-EKLDSYKLDSISKNAFGCMSKVLNRGVREMTFIGDDTTDAKGKAASF
AY846759_1..546              ------------------------------------------------------------
AY952950_1..546              ------------------------------------------------------------
DQ071856_1..546              ------------------------------------------------------------
AY463004_1..546              ------------------------------------------------------------
DQ071862_1..546              ------------------------------------------------------------
AY463007_1..546              ------------------------------------------------------------
DQ071860_1..546              ------------------------------------------------------------
DQ071858_1..546              ------------------------------------------------------------
AY463005_1..546              ------------------------------------------------------------
AY463006_1..546              ------------------------------------------------------------
AY340976_1..300              ------------------------------------------------------------
L76841_3611..6625            IFFDLYTFIQKA-ERLDSYKLDSISKNVFHCRARVLDAGAGECTLAGGPDANAEDRLRLF
U60315_54551..57565          IFFDLYTFIQKA-ERLDSYKLDSISKNVFHCRARVLDAGAGECTLAGGPDANAEDRLRLF
U86905_480..1658             IFFDLYTFIQKA-ERLDSYKLDSISKNVFHCRARVLDAGAGECTLAGGPDANAEDRLRLF
                                                                                         

AF063866_34251..37490        YSVIRTANYCFINDIAYQINKNDIIDNMQKLYDKDAINQSIGVPFIVKNCNIT-------
X57314_202..3096             YDVIRTANYCFINN----------IPYKIKDKTKIINDKEKLYDPISIENSLYQQFKIYK
AF250284_47760..51077        YDVIRTANYCFINN----------NPYKIKNKTEIIDDIEKLYDLTSIKNSHNKKFTIYE
DQ356948_79159..76196        REVLTTANYVTVGS-----------RVHRIAAKSETG--EAGFRVTVAPAPGA----EYA
AY318871_122909..125875      SEVLQTGNYITIGN-----------SDISKIVYKDIR--SDSFTIKVVSNKPY------E
AJ223385_119..3085           SRVLETGNYITIGD-----------NNVSKIVYKDIN--QDSFIIKVISNRDY------E
AJ581527_94092..97058        SRVLETGNYITIGD-----------NNVSKIVYKDIN--QDSFIIKVISNRDY------E
M31638_35..3001              SRVLETGNYITIGD-----------NNVSKIVYKDIN--QDSFIIKVISNRDY------E
AF198100_93460..96426        SRVLETGNYITIGD-----------NNVSKIVYKDIN--QDSFIIKVISNRDY------E
AY952942_1..536              ------------------------------------------------------------
AY386264_24637..27675        ARVLSTGNYVTVDE------------RVCRVLHKRVD--EGGFTVDLADSAAR------A
AY386263_23472..26510        ARVLSTGNYVTVDE------------RVCRVLHKRVG--EDGFTVDLADPAAR------A
U49979_97..3123              ARVLSTGNYVTVDE------------RVCRVLHKRVD--EDGFTVDLADPAAR------A
DQ184476_23876..26902        ARVLSTGNYVTVDE------------RVCRVLHKRVD--EDGFTVDLADPAAR------A
AX754989_23870..26908        ARVLSTGNYVTVDE------------RVCRVLHKRVD--EDGFTVDLADPAAR------A
AY386265_24872..27901        ARVLSTGNYVTVDE------------HVCRVLHKRVD--DGGFTVELEDPACR------S
AY952948_1..536              ------------------------------------------------------------
AY952945_1..536              ------------------------------------------------------------
AY780678_1..536              ------------------------------------------------------------
DQ073806_1..536              ------------------------------------------------------------
DQ202293_1..536              ------------------------------------------------------------
AY952939_1..536              ------------------------------------------------------------
AY424955_1..494              ------------------------------------------------------------
AF170722_33024..36041        AQVLSTGNYINIG------------DDIFKVLEKTIT--KNSFTLTVDANASY------T
AF170726_33844..36864        SQVLSTGNYINIGD-----------D-IFKVFNKTIT--KDSFTLTVKANPSY------T
AY077835_34744..31715        SEVLSTGNYITIVD-----------D-VFKIVDKSVG--NDKFQLTVLNKNNTLKKNID-
AY077836_34807..31778        SEVLSTGNYITIVD-----------D-VFKIVDKSVG--NDKFQLTVLNKNNTLKKNID-
AY077832_34851..31822        SEVLSTGNYITIVD-----------D-VFKIVDKSVG--NDKFQLTILNKNNTLKKNID-
AY077833_34959..31930        SEVLSTGNYITIVD-----------D-VFKIVDKSVG--NDKFQLTILNKNNTLKKNID-
AY077834_34763..31734        SEVLSTGNYITIVD-----------D-VFKIVDKSVG--NDKFQLTILNKNNTLKKNID-
AF409137_32313..35345        SEVLSTGNYITIVD-----------D-VFKIVDKSVG--NDKFQLTILNKNNTLKKNID-
AF325528_32311..35343        SEVLSTGNYITIVD-----------D-VFKIVDKSVG--NDKFQLTILNKNNTLKKNID-
AF409138_32188..35220        SEVLSTGNYITIVD-----------D-VFKIVDKSVG--NDKFQLTILNKNNTLKKNID-
AF410153_29164..32190        SEVLLTGNYITIQD-----------D-ILRIVDKKIT--DSGFKIYVHDKKNIF---IL-
AY689436_43395..40366        SEVLSTGNYITIG------------DDIYKILEKKINYESESFELKILDKNNS-----FT
AY689437_46305..43273        SEVLSTGNYITIGD-----------D-IYKILEKKINYESESFELKILDKNNSF---TK-
AY841895_1..543              ------------------------------------------------------------
AY386371_30022..33042        SKVLSTGNYITIND-----------D-VYKILKKVFN--CDEFYVTVKCNKTL----EI-
AJ293568_33523..36543        SKVLSTGNYITIND------------EVYKILKKETY--DDEFTVTIKCNKNL------D
AF012825_62448..65468        AKVLTTGNYVTVNE-----------DIICKVIHKDIW--ENGFKVVLSCPTLT-------
DQ011157_53374..56394        AKVLTTGNYVTVDE-----------DIICKVIRKDIW--ENGFKVVLSCPTLP-------
AY741551_53367..56387        AKVLTTGNYVTVDE-----------DIICKVIRKDIW--ENGFKVVLSCPTLP-------
DQ011153_53374..56394        AKVLTTGNYVTVDE-----------DIICKVIRKDIW--ENGFKVVLSCPTLP-------
AY753185_53606..56626        AKVLTTGNYVTVDE-----------DIICKVIRKDIW--ENGFKVVLSCPTLP-------
AY603973_53363..56383        AKVLTTGNYVTVDE-----------DIICKVIRKDIW--ENGFKVVLSCPTLP-------
DQ011156_53839..56859        AKVLTTGNYVTVDE-----------DIICKVIRKDIW--ENGFKVVLSCPTLP-------
AF380138_53691..56711        AKVLTTGNYVTVDE-----------DIICKVIRKDIW--ENGFKVVLSCPTLP-------
DQ011155_53802..56822        AKVLTTGNYVTVDE-----------DIICKVIRKDIW--ENGFKVVLSCPTLP-------
DQ011154_53824..56844        AKVLTTGNYVTVDE-----------DIICKVIRKDIW--ENGFKVVLSCPTLP-------
M13213_498..3311             AKVLTTGNYVTVDE-----------DIICKVIRKDIW--ENGFKVVLLCPTLP-------
Y16780_45448..48465          AKVLTTGNYVTVDD------------IICKVIHKDIW--ENGFKVVLSCPTLT-------
X69198_44453..47470          AKVLTTGNYVTVDD------------IICKVIHKDIW--ENGFKVVLSCPTLT-------
L22579_45085..48102          AKVLTTGNYVTVDD------------IICKVIHKDIW--ENGFKVVLSCPTLT-------
AF438165_56504..59524        AKVLTTGNYVTVDD-----------DIICKVIHKDIW--ENGFKVVLSCPTLT-------
AY009089_54714..57734        AKVLTTGNYVTVDD-----------DIICKVIHKDIW--ENGFKVVLSCPTLT-------
DQ066527_1..3021             AKVLTTGNYVTVDD-----------DIICKVIHKDIW--ENGFKVVLSCPTLT-------
AF482758_70367..73384        AKVLTTGNYVTVDD-----------DIICKVIHKDIW--ENGFKVVLSCPTLT-------
DQ066528_1..3018             AKVLTTGNYVTVDD-----------DIICKVIHKDIW--ENGFKVVLSCPTLT-------
X94355_69869..72889          AKVLTTGNYVTVDD-----------DIICKVIHKDIW--ENGFKVVLSCPTLP-------
AF095689_53206..56226        AKVLTTGNYVTVDE-----------DIICKVIRKDIW--ENGFKVVLLCPTLP-------
AY678277_56258..59278        AKVLTTGNYVTVDE-----------DIICKVIRKDIW--ENGFKVVLLCPTLP-------
AY678275_56258..59278        AKVLTTGNYVTVDE-----------DIICKVIRKDIW--ENGFKVVLLCPTLP-------
AY678276_59157..56140        AKVLTTGNYVTVDE-----------DIICKVIRKDIW--ENGFKVVLLCPTLP-------
DQ377945_59054..62071        AKVLTTGNYVTVDE-----------DIICKVIRKDIW--ENGFKVVLSCPTLP-------
AY313848_56543..59560        AKVLTTGNYVTVDE-----------DIICKVIRKDIW--ENGFKVVLSCPTLP-------
AY313847_56480..59497        AKVLTTGNYVTVDE-----------DIICKVIRKDIW--ENGFKVVLLCPTLP-------
M36339_9814..12834           AKVLTTGNYVTVDE-----------DIICKVIRKDIW--ENGFKVVLLCPTLP-------
AY484669_58369..61389        AKVLTTGNYVTVDE-----------DIICKVIRKDIW--ENGFKVVLLCPTLP-------
AY603355_42733..45753        AKVLTTGNYVTVDE-----------DIICKVIRKDIW--ENGFKVVLSCPTLP-------
U94848_48523..51543          AKVLTTGNYVTVDE-----------DIICKVIRKDIW--ENGFKVVLSCPTLP-------
M35027_56767..59787          AKVLTTGNYVTVDE-----------DIICKVIRKDIW--ENGFKVVLLCPTLP-------
AY243312_53636..56656        AKVLTTGNYVTVDE-----------DIICKVIRKDIW--ENGFKVVLLCPTLP-------
DQ066531_1..3018             AKVLTTGNYVTVDD-----------DIICKVIDKNIW--ENGFNVVLSCPTLP-------
DQ066530_1..3018             AKVLTTGNYVTVDD-----------DTICKVISKDIW--ENGFKVVLSCPTLP-------
DQ066529_1..3018             AKVLTTGNYVTVDD-----------DIICKVISKDIW--DNGFKVVLSCPTLP-------
AY846759_1..546              ------------------------------------------------------------
AY952950_1..546              ------------------------------------------------------------
DQ071856_1..546              ------------------------------------------------------------
AY463004_1..546              ------------------------------------------------------------
DQ071862_1..546              ------------------------------------------------------------
AY463007_1..546              ------------------------------------------------------------
DQ071860_1..546              ------------------------------------------------------------
DQ071858_1..546              ------------------------------------------------------------
AY463005_1..546              ------------------------------------------------------------
AY463006_1..546              ------------------------------------------------------------
AY340976_1..300              ------------------------------------------------------------
L76841_3611..6625            CEVLQTGNYVTLDT-----------VHVCRILDKRFF--EHGFALRVRCAESY------A
U60315_54551..57565          CEVLQTGNYVTLDT-----------VHVCRILGKRFF--EHGFALRVRCAESY------A
U86905_480..1658             CEVLQ-------------------------------------------------------
                                                                                         

AF063866_34251..37490        -------GNIVVALSKDDIDIGDKSTYENYTIEKANEIGNYCIHDTVLCNKLFETDLIHE
X57314_202..3096             NNTPISDETTKVMLSKDDVDIGNKNAYVNFTKDKSDDIAYYCTHDTVLCNCIFKYDMIHD
AF250284_47760..51077        NDIPINDNYATVMLSKDDVDIGDKNAYVNFTKEKSDNIAYYCTHDTVLCNCIFKYDMIHD
DQ356948_79159..76196        VG-----STHLLAFGKDDIDLQR--LYGDYRLATAETIAAYCLHDASLCKYIWHYYSVDC
AY318871_122909..125875      CG-----SIQFISFGKDDVDLRS--MYANYNLDIALDMEKYCIHDACLCKYIWDYYKIPS
AJ223385_119..3085           IG-----SVHNISFGKDDVDLKD--MYKNYNLEIALDMERYCIHDACLCKYIWDYYRVPS
AJ581527_94092..97058        IG-----SVHNISFGKDDVDLKD--MYKNYNLEIALDMERYCIHDACLCKYIWDYYRVPS
M31638_35..3001              IG-----SVHNISFGKDDVDLKD--MYKNYNLEIALDMERYCIHDACLCKYIWDYYRVPS
AF198100_93460..96426        IG-----SVHNISFGKDDVDLKD--MYKNYNLEIALDMERYCIHDACLCKYIWDYYRVPS
AY952942_1..536              ------------------------------------------------------------
AY386264_24637..27675        PG-----DRVTLAFGKDDVSLAD--MYANYSLDVCLDMARYCLHDACLCLYLWSHYGVET
AY386263_23472..26510        PG-----DRVTLAFGKDDVSLAD--MYANYSLDVCLDMARYCLHDACLCLYLWSHYGVET
U49979_97..3123              PG-----DRVTLAFGKDDVSLAD--MYANYSLDVCLDMARYCLHDACLCLYLWSHYGVET
DQ184476_23876..26902        PG-----DRVTLAFGKDDVSLAD--MYANYSLDVCLDMARYCLHDACLCLYLWSHYGVET
AX754989_23870..26908        PG-----DRVTLAFGKDDVSLAD--MYANYSLDVCLDMARYCLHDACLCLYLWSHYGVET
AY386265_24872..27901        PG-----DVVTLSFGKDDVSLAD--MYANYSLEVCMDMARYCLHDACLCLYLWEHYGVET
AY952948_1..536              ------------------------------------------------------------
AY952945_1..536              ------------------------------------------------------------
AY780678_1..536              ------------------------------------------------------------
DQ073806_1..536              ------------------------------------------------------------
DQ202293_1..536              ------------------------------------------------------------
AY952939_1..536              ------------------------------------------------------------
AY424955_1..494              ------------------------------------------------------------
AF170722_33024..36041        VK-----NTYTLSFGKDDVNLSD--MYKNYNLDVAVEMGNYCLHDACLCKYLWNYYGIET
AF170726_33844..36864        VH-----NTYTLSFGKDDVNLSD--MYKNYNLDVAVEMGNYCLHDACLCKYLWNYYGIET
AY077835_34744..31715        -N-----DIYTISFGKDDVSLSD--MYKNYDLNTSIEMAKYCIHDACLCKYLWNYYGIET
AY077836_34807..31778        -N-----DIYTISFGKDDVSLSD--MYKNYDLNTSIEMAKYCIHDACLCKYLWNYYGIET
AY077832_34851..31822        -N-----DIYTISFGKDDVNLSD--MYKNYDLNTSIEMAKYCIHDACLCKYLWNYYGIET
AY077833_34959..31930        -N-----DIYTISFGKDDVNLSD--MYKNYDLNTSIEMAKYCIHDACLCKYLWNYYGIET
AY077834_34763..31734        -N-----DIYTISFGKDDVNLSD--MYKNYDLNTSIEMAKYCIHDACLCKYLWNYYGIET
AF409137_32313..35345        -N-----DIYTISFGKDDVSLSD--MYKNYDLNTSIEMAKYCIHDACLCKYLWNYYGIET
AF325528_32311..35343        -N-----DIYTISFGKDDVSLSD--MYKNYDLNTSIEMAKYCIHDACLCKYLWNYYGIET
AF409138_32188..35220        -N-----DIYTISFGKDDVSLSD--MYKNYDLNISIEMAKYCIHDACLCKYLWNYYGIET
AF410153_29164..32190        -G-----NTYTVSFGKDDVNLSD--MYKSYNIDTAIDMANYCIHDACLCKYLWNYYGIET
AY689436_43395..40366        KG-----EKYILSFGKDDVDLSE--MYKNYNLDIAIEMGNYCMHDACLCKYLWNYYGIET
AY689437_46305..43273        -G-----EKYILSFGKDDVDLSE--MYKNYNLDIAIEMGNYCMHDACLCKYLWNYYGIET
AY841895_1..543              ------------------------------------------------------------
AY386371_30022..33042        -G-----NFYRLSFGKDDVNLSE--MYSNYDLQTSLEMGKYCIHDACLCKYLWDYYGVEK
AJ293568_33523..36543        ID-----NVYCLSFGKDDVNLSD--MYANYNLQISLEMGKYCIHDACLCKYLWDYYGVEK
AF012825_62448..65468        -N-----DKYKLSFGKDDVDLAQ--MYKDYNLNIALDMARYCIHDACLCQYLWEYYGVET
DQ011157_53374..56394        -N-----DIYKLSFGKDDIDLAQ--MYKDYNLNIALDMARYCIHDACLCQYLWEYYGVET
AY741551_53367..56387        -N-----DIYKLSFGKDDIDLAQ--MYKDYNLNIALDMARYCIHDACLCQYLWEYYGVET
DQ011153_53374..56394        -N-----DIYKLSFGKDDIDLAQ--MYKDYNLNIALDMARYCIHDACLCQYLWEYYGVET
AY753185_53606..56626        -N-----DIYKLSFGKDDIDLAQ--MYKDYNLNIALDMARYCIHDACLCQYLWEYYGVET
AY603973_53363..56383        -N-----DIYKLSFGKDDIDLAQ--MYKDYNLNIALDMARYCIHDACLCQYLWEYYGVET
DQ011156_53839..56859        -N-----DIYKLSFGKDDIDLAQ--MYKDYNLNIALDMARYCIHDACLCQYLWEYYGVET
AF380138_53691..56711        -N-----DTYKLSFGKDDIDLAQ--MYKDYNLNIALDMARYCIHDACLCQYLWEYYGVET
DQ011155_53802..56822        -N-----DTYKLSFGKDDIDLAQ--MYKDYNLNIALDMARYCIHDACLCQYLWEYYGVET
DQ011154_53824..56844        -N-----DTYKLSFGKDDIDLAQ--MYKDYNLNIALDMARYCIHDACLCQYLWEYYGVET
M13213_498..3311             -N-----DTYKLSFGKDDVDLAQ--MYKDYNLNIALDMARYCIHDACLCQYLWEYYGVET
Y16780_45448..48465          -N-----DTYKLSFGKDDVDLAQ--MYKDYNLNIALDMARYCIHDACLCQYLWEYYGVET
X69198_44453..47470          -N-----DTYKLSFGKDDVDLAQ--MYKDYNLNIALDMARYCIHDACLCQYLWEYYGVET
L22579_45085..48102          -N-----DTYKLSFGKDDVDLAQ--MYKDYNLNIALDMARYCIHDACLCQYLWEYYGVET
AF438165_56504..59524        -N-----DTYKLSFGKDDVDLAQ--MYKDYNLNIALDMARYCIHDACLCQYLWEYYGVET
AY009089_54714..57734        -N-----DTYKLSFGKDDVDLAQ--MYKDYNLNIALDMARYCIHDACLCQYLWEYYGVET
DQ066527_1..3021             -N-----DTYKLSFGKDDVDLAQ--MYKDYNLNIALDMARYCIHDACLCQYLWEYYGVET
AF482758_70367..73384        -N-----DTYKLSFGKDDVDLAQ--MYKDYNLNIALDMARYCIHDACLCQYLWEYYGVET
DQ066528_1..3018             -N-----DTYKLSFGKDDVDLAQ--MYKDYNLNIALDMARYCIHDACLCQYLWEYYGVET
X94355_69869..72889          -N-----DTYKLSFGKDDVDLAQ--MYKDYNLNIALDMARYCIHDACLCQYLWEYYGVET
AF095689_53206..56226        -N-----DTYKLSFGKDDVDLAQ--MYKDYNLNIALDMARYCIHDACLCQYLWEYYGVET
AY678277_56258..59278        -N-----DTYKLSFGKDDVDLAQ--MYKDYNLNIALDMARYCIHDACLCQYLWEYYGVET
AY678275_56258..59278        -N-----DTYKLSFGKDDVDLAQ--MYKDYNLNIALDMARYCIHDACLCQYLWEYYGVET
AY678276_59157..56140        -N-----DTYKLSFGKDDVDLAQ--MYKDYNLNIALDMARYCIHDACLCQYLWEYYGVET
DQ377945_59054..62071        -N-----DTYKLSFGKDDVDLAQ--MYKDYNLNIALDMARYCIHDACLCQYLWEYYGVET
AY313848_56543..59560        -N-----DTYKLSFGKDDVDLAQ--MYKDYNLNIALDMARYCIHDACLCQYLWEYYGVET
AY313847_56480..59497        -N-----DTYKLSFGKDDVDLAQ--MYKDYNLNIALDMARYCIHDACLCQYLWEYYGVET
M36339_9814..12834           -N-----DTYKLSFGKDDVDLAQ--MYKDYNLNIALDMARYCIHDACLCQYLWEYYGVET
AY484669_58369..61389        -N-----DTYKLSFGKDDVDLAQ--MYKDYNLNIALDMARYCIHDACLCQYLWEYYGVET
AY603355_42733..45753        -N-----DTYKLSFGKDDVDLAQ--MYKDYNLNIALDMARYCIHDACLCQYLWEYYGVET
U94848_48523..51543          -N-----DTYKLSFGKDDVDLAQ--MYKDYNLNIALDMARYCIHDACLCQYLWEYYGVET
M35027_56767..59787          -N-----DTYKLSFGKDDVDLAQ--MYKDYNLNIALDMARYCIHDACLCQYLWEYYGVET
AY243312_53636..56656        -N-----DTYKLSFGKDDVDLAQ--MYKDYNLNIALDMARYCIHDACLCQYLWEYYGVET
DQ066531_1..3018             -N-----DTYKLSFGKDDVDLAQ--MYKDYNLNIALDMARYCIHDACLCQYLWEYYGVET
DQ066530_1..3018             -N-----DTYKLSFGKDDVDLAQ--MYKDYNLNIALDMARYCIHDACLCQYLWEYYGVET
DQ066529_1..3018             -N-----DTYKLSFGKDDVDLAQ--MYKDYNLNIALDMARYCIHDACLCQYLWEYYGVET
AY846759_1..546              ------------------------------------------------------------
AY952950_1..546              ------------------------------------------------------------
DQ071856_1..546              ------------------------------------------------------------
AY463004_1..546              ------------------------------------------------------------
DQ071862_1..546              ------------------------------------------------------------
AY463007_1..546              ------------------------------------------------------------
DQ071860_1..546              ------------------------------------------------------------
DQ071858_1..546              ------------------------------------------------------------
AY463005_1..546              ------------------------------------------------------------
AY463006_1..546              ------------------------------------------------------------
AY340976_1..300              ------------------------------------------------------------
L76841_3611..6625            PG-----SLCELAFGKDDVDLRE--LYRHYSLAAALEMERYCMHDACLCKYLWSYYRVPS
U60315_54551..57565          PG-----SLCELAFGKDDVDLRE--LYRHYSLAAALEMERYCMHDACLCKYLWSYYRVPS
U86905_480..1658             ------------------------------------------------------------
                                                                                         

AF063866_34251..37490        VITGYSSQYLLPQNQVFNFTSSNTATGQLLYTLLQEKQMFKKYITE--KDEYEGAYVFDP
X57314_202..3096             KVIAFSNEYLLPQYMSFKYKSTTNISGLLLKTLFCNRSMIVSGNLEFEKF--EGGYVLEP
AF250284_47760..51077        KIIAFSNEYLLPQCMAFKYKSSNNISGLLLKTLYSNKTMIYPGNVEFEKF--EGGYVIEP
DQ356948_79159..76196        KIGAGASAYLLPQYLSLEYKSSTLIKGPTLRILLENRIALLRRGKPR-AHHYVGGKVFAP
AY318871_122909..125875      KIDAASSTYMLPQKSALEYRASTLIKGPLLKLLLEEKVVYIREASKV-RYPYIGGKVFLP
AJ223385_119..3085           KINAASSTYLLPQSLALEYRASTLIKGPLLKLLLEERVIYTRKITKV-RYPYIGGKVFLP
AJ581527_94092..97058        KINAASSTYLLPQSLALEYRASTLIKGPLLKLLLEERVIYTRKITKV-RYPYIGGKVFLP
M31638_35..3001              KINAASSTYLLPQSLALEYRASTLIKGPLLKLLLEERVIYTRKITKV-RYPYIGGKVFLP
AF198100_93460..96426        KINAASSTYLLPQSLALEYRASTLIKGPLLKLLLEERVIYTRKITKV-RYPYIGGKVFLP
AY952942_1..536              --------------------ASTCIKGPLMKLLLAHKTVMVRADTKS-KFFYEGGRVLAP
AY386264_24637..27675        KIAAAASTYLLPQSVVFEYRASTCIKGPLMKLLLENRTVMVRADTKS-KFFYEGGRVMVP
AY386263_23472..26510        KIAAAASTYLLPQSVVFEYRASTCIKGPLMKLLLENRTVMVRADTKS-KFFYEGGRVMAP
U49979_97..3123              KIAAAASTYLLPQSVVFEYRASTCIKGPLMKLLLENRTVMVRADTKS-KFFYEGGRVMAP
DQ184476_23876..26902        KIAAAASTYLLPQSVVFEYRASTCIKGPLMKLLLENRTVMVRADTKS-KFFYEGGRVMAP
AX754989_23870..26908        KIAAAASTYLLPQSVVFEYRASTCIKGPLMKLLLENRTVMVRADTKS-KFFYEGGRVMAP
AY386265_24872..27901        KIAAAASTYLLPQSVVFEYRASTCIKGPLMRLLLDNRTVMVRSDTKS-KYFYEGGRVMAP
AY952948_1..536              --------------------ASTCIKGPLMKLLLANRTVMVRSDIKS-KYFFEGGRVMAP
AY952945_1..536              --------------------ASTCIKGPLMKLLLANRTVMVRSDVKT-KYFFEGGRVMAP
AY780678_1..536              --------------------ASTCIKGPLMKLLLANRTVMVRSDVKT-KYFFEGGRVMAP
DQ073806_1..536              --------------------ASTCIKGPLMKLLLANRTVMVRSDVKT-KYFFEGGRVMAP
DQ202293_1..536              --------------------ASTCIKGPLMKLLLANRTVMVRSNVKT-KYFFEGGRVMAP
AY952939_1..536              --------------------ASTCIKGPLMKLLLANRTVMVRSNVKT-KYFFEGGRVMAP
AY424955_1..494              ---------------------------PLLKLLLETKTILSRSEKKQ-RYPYEGGKVFAP
AF170722_33024..36041        KADAGAFTYILPQSMVFEYRASTLIKGPLLKLLLEKKIIMTHSEKKN-KYPYEGGKVFAP
AF170726_33844..36864        KADAGAFTYILPQSMVFEYRASTLIKGPLLKLLLEKKIIMTRSEKKN-KYPYEGGKVFAP
AY077835_34744..31715        KIDAGAFTYILPQSMVFEYRASTLIKGPLLNLLLNEKIILSRSEKKN-KYHYEGGKVFAP
AY077836_34807..31778        KIDAGAFTYILPQSMVFEYRASTLIKGPLLNLLLNEKIILSRSEKKN-KYHYEGGKVFAP
AY077832_34851..31822        KIDAGAFTYILPQSMVFEYRASTLIKGPLLNLLLDEKIILSRSEKKN-KYHYEGGKVFAP
AY077833_34959..31930        KIDAGAFTYILPQSMVFEYRASTLIKGPLLNLLLDEKIILSRSEKKN-KYHYEGGKVFAP
AY077834_34763..31734        KIDAGAFTYILPQSMVFEYRASTLIKGPLLNLLLDEKIILSRSEKKN-KYHYEGGKVFAP
AF409137_32313..35345        KIDAGAFTYILPQSMVFEYRASTLIKGPLLNLLLDEKIILSRSEKKN-KYHYEGGKVFAP
AF325528_32311..35343        KIDAGAFTYILPQSMVFEYRASTLIKGPLLNLLLDEKIILSRSEKKN-KYHYEGGKVFAP
AF409138_32188..35220        KIDAGAFTYILPQSMVFEYRASTLIKGPLLNLLLDEKIILSRSEKKN-KYHYEGGKVFAP
AF410153_29164..32190        KIDAAARTYILPQSIVTEYRASTLIKGPLLNLLLDKKLILSRNGKKN-KFPYVGGKVFIP
AY689436_43395..40366        KIDAAAFTYILPQSMVFEYRASTLIKGPLLNLLLKKKLILSRNEKKN-KFPYEGGKVFAP
AY689437_46305..43273        KIDAAAFTYILPQSMVFEYRASTLIKGPLLNLLLKKKLILSRNEKKN-KFPYEGGKVFAP
AY841895_1..543              ------------------YRASTLIKGPLLNLLLKKKLILSRNEKKN-KFPYEGGKVFAP
AY386371_30022..33042        KTDAGASTYILPQSMVFEYRASTLIKGPLLSLLLETKTILARTEKNN-KFPYEGGKVFTP
AJ293568_33523..36543        KTDAGASTYILPQSMVFEYRASTLIKGPLLSLLLETKTILTRTEKKT-KFPYEGGKVFAP
AF012825_62448..65468        KTDAGASTYVLPQSMVFEYRASTVIKGPLLKLLLETKTILVRSETKQ-KFPYEGGKVFAP
DQ011157_53374..56394        KTDAGAATYVLPQSMVFEYRASTIIKGPLLKLLLETKTILVRSETKQ-KFPYEGGKVFAP
AY741551_53367..56387        KTDAGAATYVLPQSMVFEYRASTIIKGPLLKLLLETKTILVRSETKQ-KFPYEGGKVFAP
DQ011153_53374..56394        KTDAGAATYVLPQSMVFEYRASTIIKGPLLKLLLETKTILVRSETKQ-KFPYEGGKVFAP
AY753185_53606..56626        KTDAGAATYVLPQSMVFEYRASTIIKGPLLKLLLETKTILVRSETKQ-KFPYEGGKVFAP
AY603973_53363..56383        KTDAGAATYVLPQSMVFEYRASTIIKGPLLKLLLETKTILVRSETKQ-KFPYEGGKVFAP
DQ011156_53839..56859        KTDAGAATYVLPQSMVFEYRASTIIKGPLLKLLLETKTILVRSETKQ-KFPYEGGKVFAP
AF380138_53691..56711        KTDAGASTYVLPQSMVFEYRASTVIKGPLLKLLLETKTILVRSETKQ-KFPYEGGKVFAP
DQ011155_53802..56822        KTDAGASTYVLPQSMVFEYRASTVIKGPLLKLLLETKTILVRSETKQ-KFPYEGGKVFAP
DQ011154_53824..56844        KTDAGASTYVLPQSMVFEYRASTVIKGPLLKLLLETKTILVRSETKQ-KFPYEGGKVFAP
M13213_498..3311             KTDAGASTYVLPQSMVFEYRASTVIKGPLLKLLLETKTILVRSETKQ-KFPYEGGKVFAP
Y16780_45448..48465          KTDAGASTYVLPQSMVFEYKASTVIKGPLLKLLLETKTILVRSETKQ-KFPYEGGKVFAP
X69198_44453..47470          KTDAGASTYVLPQSMVFGYKASTVIKGPLLKLLLETKTILVRSETKQ-KFPYEGGKVFAP
L22579_45085..48102          KTDAGASTYVLPQSMVFEYKASTVIKGPLLKLLLETKTILVRSETKQ-KFPYEGGKVFAP
AF438165_56504..59524        KTDAGASTYVLPQSMVFEYRASTVIKGPLLKLLLETKTILVRSETKQ-KFPYEGGKVFPP
AY009089_54714..57734        KTDAGASTYVLPQSMVFEYRASTVIKGPLLKLLLETKTILVRSETKQ-KFPYEGGKVFPP
DQ066527_1..3021             KTDAGASTYVLPQSMVFEYRASTVIKGPLLKLLLETKTILVRSETKQ-KFPYEGGKVFAP
AF482758_70367..73384        KTDAGASTYVLPQSMVFEYRASTVIKGPLLKLLLETKTILVRSETKQ-KFPYEGGKVFAP
DQ066528_1..3018             KTDAGASTYVLPQSMVFEYRASTVIKGPLLKLLLETKTILVRSETKQ-KFPYEGGKVFAP
X94355_69869..72889          KTDAGASTYVLPQSMVFEYRASTVIKGPLLKLLLETKTILVRSETKQ-KFPYEGGKVFAP
AF095689_53206..56226        KTDAGASTYVLPQSMVFEYRASTVIKGPLLKLLLETKTILVRSETKQ-KFPYEGGKVFAP
AY678277_56258..59278        KTDAGASTYVLPQSMVFEYRASTVIKGPLLKLLLETKTILVRSETKQ-KFPYEGGKVFAP
AY678275_56258..59278        KTDAGASTYVLPQSMVFEYRASTVIKGPLLKLLLETKTILVRSETKQ-KFPYEGGKVFAP
AY678276_59157..56140        KTDAGASTYVLPQSMVFEYRASTVIKGPLLKLLLETKTILVRSETKQ-KFPYEGGKVFAP
DQ377945_59054..62071        KTDAGASTYVLPQSMVFEYRASTVIKGPLLKLLLETKTILVRSETKQ-KFPYEGGKVFAP
AY313848_56543..59560        KTDAGASTYVLPQSMVFEYRASTVIKGPLLKLLLETKTILVRSETKQ-KFPYEGGKVFAP
AY313847_56480..59497        KTDAGASTYVLPQSMVFEYRASTVIKGPLLKLLLETKTILVRSETKQ-KFPYEGGKVFAP
M36339_9814..12834           KTDAGASTYVLPQSMVFEYRASTVIKGPLLKLLLETKTILVRSETKQ-KFPYEGGKVFAP
AY484669_58369..61389        KTDAGASTYVLPQSMVFEYRASTVIKGPLLKLLLETKTILVRSETKQ-KFPYEGGKVFAP
AY603355_42733..45753        KTDAGASTYVLPQSMVFEYRASTVIKGPLLKLLLETKTILVRSETKQ-KFPYEGGKVFAP
U94848_48523..51543          KTDAGASTYVLPQSMVFEYRASTVIKGPLLKLLLETKTILVRSETKQ-KFPYEGGKVFAP
M35027_56767..59787          KTDAGASTYVLPQSMVFEYRASTVIKGPLLKLLLETKTILVRSETKQ-KFPYEGGKVFAP
AY243312_53636..56656        KTDAGASTYVLPQSMVFEYRASTVIKGPLLKLLLETKTILVRSETKQ-KFPYEGGKVFAP
DQ066531_1..3018             KTDAGAATYVLPQSMVFEYRASTVIKGPLLKLLLETKTILVRSETKQ-KFPYEGGKVFAP
DQ066530_1..3018             KTDAGAATYVLPQSMVFEYRASTVIKGPLLKLLLETKTILVRSETKQ-KFPYEGGKVFAP
DQ066529_1..3018             KTDAGAATYVLPQSMVFEYRASTVIKGPLLKLLLETKTILVRSETKQ-KFPYEGGKVFAP
AY846759_1..546              ------------------YRASTLIKGPLLKLLLETKVILYRSEHKQKLLPYEGGKVFMP
AY952950_1..546              ------------------YRASTLIKGPLLKLLLETKIILYRSEYKQQKLPYEGGKVFMP
DQ071856_1..546              ------------------YRASTLIKGPLLKLLLETKIILYRSEHKQQKLPYEGGKVFMP
AY463004_1..546              ------------------YRASTLIKGPLLKLLLETKIILYRSEHKQQKLPYEGGKVFMP
DQ071862_1..546              ------------------YRASTLIKGPLLKLLLETKIILYRSEHKQQKLPYEGGKVFMP
AY463007_1..546              ------------------YRASTLIKGPLLKLLLETKIILYRSEHKQQKLPYEGGKVFMP
DQ071860_1..546              ------------------YRASTLIKGPLLKLLLETKIILYRSEHKQQKLPYEGGKVFMP
DQ071858_1..546              ------------------YRASTLIKGPLLKLLLETKIILYRSEHKQQKLPYEGGKVFMP
AY463005_1..546              ------------------YRASTLIKGPLLKLLLETKIILYRSEHKQQKLPYEGGKVFMP
AY463006_1..546              ------------------YRASTLIKGPLLKLLLETKIILYRSEHKQQKLPYEGGKVFMP
AY340976_1..300              ---AAAATYLLPHCLAFEYRASTLIKGPLLRMMLEQRKVFVRNDGKT-KFLYEGGKVFAP
L76841_3611..6625            KIDAAAATYLLPQCLALEYRASTLIKGPLLKLMLRERVVYVRTQEPA-RYTYGGGKVFLP
U60315_54551..57565          KIDAAAATYLLPQCLALEYRASTLIKGPLLRLMLRERVVYVRTQEPA-RYTYGGGKVFLP
U86905_480..1658             ------------------------------------------------------------
                                                                                         

AF063866_34251..37490        KVKKKYITEPIILEDYTSLYPTIMRQINASPEKIIKVITSNDNIMNAKIDN-YIFNTYNY
X57314_202..3096             --KQKYIDSITAVFDFNSEYPSNIIEANLSPEKVEKVIKLQDDEYAVDIVENYLKEKYPY
AF250284_47760..51077        --KQKYIDSLTAVFDFNSEYPSIIIEANLSPEKVVKVIKLFDDEEAANKVEKYLKDNYKY
DQ356948_79159..76196        --ANKVFSSNVIVFDYNSLYPNVCMYANLSPETLMFVL-VNRNRLDRELHASELRRLYPF
AY318871_122909..125875      --SQKTFENNVMIFDYNSLYPNVCIYANLSPEKLVCIL-LNSNKLESDINLKMLKRKYPY
AJ223385_119..3085           --SQKTFENNVMIFDYNSLYPNVCIYGNLSPEKLVCIL-LNSNKLESEINMRTIKSKYPY
AJ581527_94092..97058        --SQKTFENNVMIFDYNSLYPNVCIYGNLSPEKLVCIL-LNSNKLESEINMRTIKSKYPY
M31638_35..3001              --SQKTFENNVMIFDYNSLYPNVCIYGNLSPEKLVCIL-LNSNKLESEINMRTIKSKYPY
AF198100_93460..96426        --SQKTFENNVMIFDYNSLYPNVCIYGNLSPEKLVCIL-LNSNKLESEINMRTIKSKYPY
AY952942_1..536              --KQKMYDKHVLVFDYNSLYPNVCIYANLSPETLVGVV-VSRNRLDAEVAAVEIRQRYPA
AY386264_24637..27675        --KQKMHDKHVLIFDYNSLYPNVCIYANLSPETLVGVV-VSDNRLDAEVAAVDVRRMFPA
AY386263_23472..26510        --KQKMHNKHVLIFDYNSLYPNVCIYANLSPETLVGVV-VSDNRLDAEVAAVDVRRMFPA
U49979_97..3123              --KQKMHNKHVLIFDYNSLYPNVCIYANLSPETLVGVV-VSDNRLDAEVAAVDVRRMFPA
DQ184476_23876..26902        --KQKMHNKHVLIFDYNSLYPNVCIYANLSPETLVGVV-VSDNRLDAEVAAVDVRRMFPA
AX754989_23870..26908        --KQKMHNKHVLIFDYNSLYPNVCIYANLSPETLVGVV-VSDNRLDAEVAAVDVRRMFPA
AY386265_24872..27901        --KQKMYDKHVLIFDYNSLYPNVCIYGNLSPETLVGVV-VSDNRLEAEIAAVDIRRRFPA
AY952948_1..536              --RQKIYDKHVLIFDYNSLYPNVCIYANLSPETLVGVV-VADNRLDAEIAAVEIRRRFPA
AY952945_1..536              --KQKMHDKHVLIFDYNSLYPNVCIYANLSPETLVGVV-VANNRLDAEIAAVEIRQRFPA
AY780678_1..536              --KQKMYDKHVLIFDYNSLYPNVCIYANLSPETLVGVV-VANNRLDAEIAAVEIRQRFPA
DQ073806_1..536              --KQKMYDKHVLIFDYNSLYPNVCIYANLSPETLVGVV-VANNRLDAEIAAVEIRQRFPA
DQ202293_1..536              --KQKMYDEHVLIFDYNSLYPNVCIYANLSPETLVGVV-VANNRLDAEIAAVEIRQRFPA
AY952939_1..536              --KQKMYDKHVLIFDYNSLYPNVCIYANLSPETLVGVV-VANNRLDAEIAAVEIRQRFPA
AY424955_1..494              --KQKMFVNNVLIFDYNSLYPNVCLFGNLSPETLIGVV-VSNNKLESEINNQELLIKYPP
AF170722_33024..36041        --KQKMFINNVLVFDYNSLYPNVCLFGNLSPETLVCVF-VANNKLEAEINKQEIQKMYPG
AF170726_33844..36864        --KQKMFINNVLIFDYNSLYPNVCLFGNLSPETLVCVF-VANNKLEAEINKQEIQKMYPG
AY077835_34744..31715        --KQKMFINNVLIFDYNSLYPNVCLFGNLSPETLVSVF-VANNKLEAEINKQEIEKKYPP
AY077836_34807..31778        --KQKMFINNVLIFDYNSLYPNVCLFGNLSPETLVSVF-VANNKLEAEINKQEIEKKYPP
AY077832_34851..31822        --KQKMFINNVLIFDYNSLYPNVCLFGNLSPETLVSVF-VANNRLEAEINKQEIEKMYPP
AY077833_34959..31930        --KQKMFINNVLIFDYNSLYPNVCLFGNLSPETLVSVF-VANNRLEAEINKQEIEKMYPP
AY077834_34763..31734        --KQKMFINNVLIFDYNSLYPNVCLFGNLSPETLVSVF-VANNRLEAEINKQEIEKMYPP
AF409137_32313..35345        --KQKMFINNVLIFDYNSLYPNVCLFGNLSPETLVSVF-VANNRLEAEINKQEIEKKYPP
AF325528_32311..35343        --KQKMFINNVLIFDYNSLYPNVCLFGNLSPETLVSVF-VANNRLEAEINKQEIEKKYPP
AF409138_32188..35220        --KQKMFINNVLIFDYNSLYPNVCLFGNLSPETLVSVF-VANNRLEAEINKQEIEKKYPP
AF410153_29164..32190        --KQKLFTNNVLIFDYNSLYPNVCIFGNLSPETLVCVF-IANNRLEAEINKQEIEKRYPP
AY689436_43395..40366        --KQKMFINNVLIFDYNSLYPNVCLFGNLSPETLVCVF-VANNRLEAEINKQEIEKRYPS
AY689437_46305..43273        --KQKMFINNVLIFDYNSLYPNVCLFGNLSPETLVCVF-VANNRLEAEINKQEIEKRYPS
AY841895_1..543              --KQKMFINNVLIFDYNSLYPNVCLFGNLSPETLVCVF-VANNRLEAEINKQEIEKRYPS
AY386371_30022..33042        --KQKMFVNNVLVFDYNSLYPNVCIFGNLSPETLVGVF-VSNNTLEAEINKQNISKMYPP
AJ293568_33523..36543        --KQKMFINNVLIFDYNSLYPNVCIFGNLSPETLVGVF-VSNNKLEAEINKQELIKKYPP
AF012825_62448..65468        --KQKMFSNNVLIFDYNSLYPNVCIFGNLSPETLVGVV-VSTNRLEEEINNQLLLQKYPP
DQ011157_53374..56394        --KQKMFSNNVLIFDYNSLYPNVCIFGNLSPETLVGVV-VSTNRLEEEINNQLLLQKYPP
AY741551_53367..56387        --KQKMFSNNVLIFDYNSLYPNVCIFGNLSPETLVGVV-VSTNRLEEEINNQLLLQKYPP
DQ011153_53374..56394        --KQKMFSNNVLIFDYNSLYPNVCIFGNLSPETLVGVV-VSTNRLEEEINNQLLLQKYPP
AY753185_53606..56626        --KQKMFSNNVLIFDYNSLYPNVCIFGNLSPETLVGVV-VSTNRLEEEINNQLLLQKYPP
AY603973_53363..56383        --KQKMFSNNVLIFDYNSLYPNVCIFGNLSPETLVGVV-VSTNRLEEEINNQLLLQKYPP
DQ011156_53839..56859        --KQKMFSNNVLIFDYNSLYPNVCIFGNLSPETLVGVV-VSTNRLEEEINNQLLLQKYPP
AF380138_53691..56711        --KQKMFSNNVLIFDYNSLYPNVCIFGNLSPETLVGVV-VSTNRLEEEINNQLLLQKYPP
DQ011155_53802..56822        --KQKMFSNNVLIFDYNSLYPNVCIFGNLSPETLVGVV-VSTNRLEEEINNQLLLQKYPP
DQ011154_53824..56844        --KQKMFSNNVLIFDYNSLYPNVCIFGNLSPETLVGVV-VSTNRLEEEINNQLLLQKYPP
M13213_498..3311             --KQKMFSNNVLIFDYNSLYPNVCIFGNLSPETLVGVV-VSTNRLEEEINNQLLLQKYPP
Y16780_45448..48465          --KQKMFSNNVLIFDYNSLYPNVCIFGNLSPETLVGVV-VSSNRLEEEINNQLLLQKYPP
X69198_44453..47470          --KQKMFSNNVLIFDYNSLYPNVCIFGNLSPETLVGVV-VSSNRLEEEINNQLLLQKYPP
L22579_45085..48102          --KQKMFSNNVLIFDYNSLYPNVCIFGNLSPETLVGVV-VSSNRLEEEINNQLLLQKYPP
AF438165_56504..59524        --KQKMFSNNVLIFDYNSLYPNVCIFGNLSPETLVGVV-VSTNRLEEEINNQLLLQKYPP
AY009089_54714..57734        --KQKMFSNNVLIFDYNSLYPNVCIFGNLSPETLVGVV-VSTNRLEEEINNQLLLQKYPP
DQ066527_1..3021             --KQKMFSNNVLIFDYNSLYPNVCIFGNLSPETLVGVV-VSTNRLEEEINNQLLLQKYPP
AF482758_70367..73384        --KQKMFSNNVLIFDYNSLYPNVCIFGNLSPETLVGVV-VSTNRLEEEINNQLLLQKYPP
DQ066528_1..3018             --KQKMFSNNVLIFDYNSLYPNVCIFGNLSPETLVGVV-VSTNRLEEEINNQLLLQKYPP
X94355_69869..72889          --KQKMFSNNVLIFDYNSLYPNVCIFGNLSPETLVGVV-VSTNRLEEEINNQLLLQKYPP
AF095689_53206..56226        --KQKMFSNNVLIFDYNSLYPNVCIFGNLSPETLVGVV-VSTNRLEEEINNQLLLQKYPP
AY678277_56258..59278        --KQKMFSNNVLIFDYNSLYPNVCIFGNLSPETLVGVV-VSTNRLEEEINNQLLLQKYPP
AY678275_56258..59278        --KQKMFSNNVLIFDYNSLYPNVCIFGNLSPETLVGVV-VSTNRLEEEINNQLLLQKYPP
AY678276_59157..56140        --KQKMFSNNVLIFDYNSLYPNVCIFGNLSPETLVGVV-VSTNRLEEEINNQLLLQKYPP
DQ377945_59054..62071        --KQKMFSNNVLIFDYNSLYPNVCIFGNLSPETLVGVV-VSTNRLEEEINNQLLLQKYPP
AY313848_56543..59560        --KQKMFSNNVLIFDYNSLYPNVCIFGNLSPETLVGVV-VSTNRLEEEINNQLLLQKYPP
AY313847_56480..59497        --KQKMFSNNVLIFDYNSLYPNVCIFGNLSPETLVGVV-VSTNRLEEEINNQLLLQKYPP
M36339_9814..12834           --KQKMFSNNVLIFDYNSLYPNVCIFGNLSPETLVGVV-VSTNRLEEEINNQLLLQKYPP
AY484669_58369..61389        --KQKMFSNNVLIFDYNSLYPNVCIFGNLSPETLVGVV-VSTNRLEEEINNQLLLQKYPP
AY603355_42733..45753        --KQKMFSNNVLIFDYNSLYPNVCIFGNLSPETLVGVV-VSTNRLEEEINNQLLLQKYPP
U94848_48523..51543          --KQKMFSNNVLIFDYNSLYPNVCIFGNLSPETLVGVV-VSTNRLEEEINNQLLLQKYPP
M35027_56767..59787          --KQKMFSNNVLIFDYNSLYPNVCIFGNLSPETLVGVV-VSTNRLEEEINNQLLLQKYPP
AY243312_53636..56656        --KQKMFSNNVLIFDYNSLYPNVCIFGNLSPETLVGVV-VSTNRLEEEINNQLLLQKYPP
DQ066531_1..3018             --KQKMFSNNVLIFDYNSLYPNVCIFGNLSPETLVGVV-VSTNRLEEEINNQLLLQKYQP
DQ066530_1..3018             --KQKMFSNNVLIFDYNSLYPNVCIFGNLSPETLVGVV-VSTNRLEEEINNQLLLQKYPS
DQ066529_1..3018             --KQKMFSNNVLIFDYNSLYPNVCIFGNLSPETLVGVV-VSTNRLEEEINNQLLLQKYPS
AY846759_1..546              --KQKMFSNNVLIFDYNSLYPNVCLFGNLSPETLVGVV-VSNNKLEFEINIQEVKKKYPS
AY952950_1..546              --KQKMFSNNVLIFDYNSLYPNVCLFGNLSPETLVGVV-VSNNILELEINIQEIKKKFPS
DQ071856_1..546              --KQKMFSNNVLIFDYNSLYPNVCLFGNLSPETLVGVV-VSNNVLELEINIQEIKKKFPS
AY463004_1..546              --KQKMFSNNVLIFDYNSLYPNVCLFGNLSPETLVGVV-VSNNVLELEINIQEIKKKFPS
DQ071862_1..546              --KQKMFSNNVLIFDYNSLYPNVCLFGNLSPETLVGVV-VSNNVLELEINIQEIKKKFPS
AY463007_1..546              --KQKMFSNNVLIFDYNSLYPNVCLFGNLSPETLVGVV-VSNNVLELEINIQEIKKKFPS
DQ071860_1..546              --KQKMFSNNVLIFDYNSLYPNVCLFGNLSPETLVGVV-VSNNVLELEINIQEIKKKFPS
DQ071858_1..546              --KQKMFSNNVLIFDYNSLYPNVCLFGNLSPETLVGVV-VSNNVLELEINIQEIKKKFPS
AY463005_1..546              --KQKMFSNNVLIFDYNSLYPNVCLFGNLSPETLVGVV-VSNNVLELEINIQEIKKKFPS
AY463006_1..546              --KQRMFSNNVLIFDYNSLYPNVCLFGNLSPETLVGVV-VSSNVLELEINIQEIKKKFPS
AY340976_1..300              --RKKMFENNVAVFDYNSLYPNVCIFGNLSPETLVGVM-VSGNRLEA-------------
L76841_3611..6625            --RQKLFDTNVMVFDYNSLYPNVCIFGNLSPETLVGVV-GNAHRLDAEINMQELRRRFPE
U60315_54551..57565          --RQKLFDTNVMVFDYNSLYPNVCIFGNLSPETLVGVV-ANAHRLDAEINMQELRRRFPE
U86905_480..1658             ------------------------------------------------------------
                                                                                         

AF063866_34251..37490        PEYMYIDITN--SNKLTTFIITDCRKDGIIPLMLKQGMEKRSFYKKKMNDAKKANDDIL-
X57314_202..3096             PDYCYMLI--K-KDKTYKFIVMDRRKPGIITQMIDKGMKSKNEYKNLKN--INKNNPVL-
AF250284_47760..51077        PDYCYIKI---IKDKMYKFILMDRRELGVTTQMVKDGREMKNMYKDLK---NKNKDNVDL
DQ356948_79159..76196        PDYVHVETSTAEPNAYNEVSVYSRRREGLIPKLLANFIAKRKDYKARS---KRAGSVVE-
AY318871_122909..125875      PDYVCVMCDSRIEGYYSEIIVYDRRNKGIIPKLLELFISKRKKYKSLL---KEATTTIE-
AJ223385_119..3085           PEYVCVSCESRLSDYYSEIIVYDRREKGIIPKLLEMFIGKRKEYKNLL---KTASTTIE-
AJ581527_94092..97058        PEYVCVSCESRLSDYYSEIIVYDRREKGIIPKLLEMFIGKRKEYKNLL---KTASTTIE-
M31638_35..3001              PEYVCVSCESRLSDYYSEIIVYDRREKGIIPKLLEMFIGKRKEYKNLL---KTASTTIE-
AF198100_93460..96426        PEYVCVSCESRLSDYYSEIIVYDRREKGIIPKLLEMFIGKRKEYKNLL---KTASTTIE-
AY952942_1..536              PRFISVLCEPRSPEFVSEVAIFDREADGIIPMLLRSFLDARAKYKKLM---KGAKTAVD-
AY386264_24637..27675        PRYIAVPCEPRSPELVAEVAIFDREAKGIIPMLLRSFLDARAKYKKLM---KAAETAVD-
AY386263_23472..26510        PRYIAVPCEPRSPELVAEVAIFDREAKGIIPMLLRSFLDARAKYKKLM---KAAETAVD-
U49979_97..3123              PRYIAVPCEPRSPELVAEVAIFDREAKGIIPMLLRSFLDARAKYKKLM---KAAETAVD-
DQ184476_23876..26902        PRYIAVPCEPRSPELVAEVAIFDREAKGIIPMLLRSFLDARAKYKKLM---KAAETAVD-
AX754989_23870..26908        PRYIAVPCEPRSPELVAEVAIFDREAKGIIPMLLRSFLDARAKYKKLM---KAAETAVD-
AY386265_24872..27901        PRYIAVACEPRSPEFVSEVAIFDREAKGIIPMLLRSFLDARAKYKKLM---KSAETAVD-
AY952948_1..536              PRFITVPCEPRSPDLVSEVAIFDREADGIIPMLLRSFLDARTKYKKLM---KTADSAVD-
AY952945_1..536              PRFIAVPCEPRSSELVSEVAIFDREANGIIPMLLRSFLDARAKYKKLM---KTAETAVD-
AY780678_1..536              PRFIAVPCEPRSPELVSEVAIFDREANGIIPMLLRSFLDARAKYKKLM---KTAETAVD-
DQ073806_1..536              PRFIAVPCEPRSPELVSEVAIFDREANGIIPMLLRSFLDARAKYKKLM---KTAETAVD-
DQ202293_1..536              PRFIAVPCEPRSPELVSEVAIFDREANGIIPMLLRSFLDARAKYKKLM---KTAETAVD-
AY952939_1..536              PRFIAVPCEPRSPELVSEVAIFDREANGIIPMLLRSFLDARAKYKKLM---KTAETAVD-
AY424955_1..494              PQYILVYCEPRSTQFVSEVAIFDRRTEGIIPLLLKKFLNERSYYKKML---KNSKTQKE-
AF170722_33024..36041        PRYISVQCEPRSDDLVSEIAVFDRSVQVLFPSCLKTFLPERLKYKNMI---KETNDVVE-
AF170726_33844..36864        PRYISVQCEPRSEDLVSEIAVFDRSVEGIIPKLLKTFLTERLKYKKMI---KETNDVVE-
AY077835_34744..31715        PRYISIHCEPRCDDLISEIAVFDRNIEGIIPKLLKTFLTERARYKKKY---KEATVSTD-
AY077836_34807..31778        PRYISIHCEPRCDDLISEIAVFDRNIEGIIPKLLKTFLTERARYKKKY---KEATVSTD-
AY077832_34851..31822        PRYISIHCEPRCDDLISEIAVFDRNVEGIIPKLLKTFLTERARYKKKY---KEATLSTD-
AY077833_34959..31930        PRYISIHCEPRCDDLISEIAVFDRNVEGIIPKLLKTFLTERARYKKKY---KEATLSTD-
AY077834_34763..31734        PRYISIHCEPRCDDLISEIAVFDRNVEGIIPKLLKTFLTERARYKKKY---KEATLSTD-
AF409137_32313..35345        PRYISIHCEPRCDDLISEIAVFDRNVEGIIPKLLKTFLTERARYKKKY---KEATLSTD-
AF325528_32311..35343        PRYISIHCEPRCDDLISEIAVFDRNVEGIIPKLLKTFLTERARYKKKY---KEATLSTD-
AF409138_32188..35220        PRYISIHCEPRCDDLISEIAVFDRNVEGIIPKLLKTFLTERARYKKKY---KDATLSTD-
AF410153_29164..32190        PRYISVHCEPRSDDLVSEIAVFDRDQEGTIPKLLKTFLEERAKYKKLL---KQSTNLTD-
AY689436_43395..40366        PKYIAVHCEPRSSDLISEIAVFERTVEGIIPNLLKTFLDERAKYKKLL---KKATDSTE-
AY689437_46305..43273        PKYIAVHCEPRSSDLISEIAVFERTVEGIIPNLLKTFLDERAKYKKLL---KKATDSTE-
AY841895_1..543              PKYIAVHCEPRSSDLISEIAVFERTVEGIIPNLLKTFLDERAKYKKLL---KKATDSTE-
AY386371_30022..33042        PRYISINCEPRSPELVSEIAVFDRNVEGTIPKLLKKFLAERLRYKQLL---KKSSSSTE-
AJ293568_33523..36543        PRYISINCEPRSPDLVSEIAVFDRDIEGTIPKLLKKFLAERARYKKLL---KESSSSTE-
AF012825_62448..65468        PRYITVHCEPRLPNLISEIAIFDRSIEGTIPRLLRTFLAERARYKKML---KQATSSTE-
DQ011157_53374..56394        PRYITVHCEPRLPNLISEIAIFDRSIEGTIPRLLRTFLAERARYKKML---KQATSSTE-
AY741551_53367..56387        PRYITVHCEPRLPNLISEIAIFDRSIEGTIPRLLRTFLAERARYKKML---KQATSSTE-
DQ011153_53374..56394        PRYITVHCEPRLPNLISEIAIFDRSIEGTIPRLLRTFLAERARYKKML---KQATSSTE-
AY753185_53606..56626        PRYITVHCEPRLPNLISEIAIFDRSIEGTIPRLLRTFLAERARYKKML---KQATSSTE-
AY603973_53363..56383        PRYITVHCEPRLPNLISEIAIFDRSIEGTIPRLLRTFLAERARYKKML---KQATSSTE-
DQ011156_53839..56859        PRYITVHCEPRLPNLISEIAIFDRSIEGTIPRLLRTFLAERARYKKML---KQATSSTE-
AF380138_53691..56711        PRYITVHCEPRLPNLISEIAIFDRSIEGTIPRLLRTFLAERARYKKML---KQATSSTE-
DQ011155_53802..56822        PRYITVHCEPRLPNLISEIAIFDRSIEGTIPRLLRTFLAERARYKKML---KQATSSTE-
DQ011154_53824..56844        PRYITVHCEPRLPNLISEIAIFDRSIEGTIPRLLRTFLAERARYKKML---KQATSSTE-
M13213_498..3311             PRYITVHCEPRLPNLISEIAIFDRSIEGTIPRLLRTFLAERARYKKML---KQATSSTE-
Y16780_45448..48465          PRYITVHCEPRLPNLISEIAIFDRSIEGTIPRLLRTFLAERARYKKML---KQATSSTE-
X69198_44453..47470          PRYITVHCEPRLPNLISEIAIFDRSIEGTIPRLLRTFLAERARYKKML---KQATSSTE-
L22579_45085..48102          PRYITVHCEPRLPNLISEIAIFDRSIEGTIPRLLRTFLAERARYKKML---KQATSSTE-
AF438165_56504..59524        HRYITVHCEPRLPNLISEIAIFDRSIEGTIPRLLRTFLAERARYKKML---KQATSSTE-
AY009089_54714..57734        HRYITVHCEPRLPNLISEIAIFDRSIEGTIPRLLRTFLAERARYKKML---KQATSSTE-
DQ066527_1..3021             PRYITVHCEPRLPNLISEIAIFDRSIEGTIPRLLRTFLAERARYKKML---KQATSSTE-
AF482758_70367..73384        PRYITVHCEPRLPNLISEIAIFDRSIEGTIPRLLRTFLAERARYKKML---KQATSSTE-
DQ066528_1..3018             PRYITVHCEPRLPNLISEIAIFDRSIEGTIPRLLRTFLAERARYKKML---KQATSSTE-
X94355_69869..72889          PRYITVHCEPRLPNLISEIAIFDRSIEGTIPRLLRTFLAERARYKKML---KQATSSTE-
AF095689_53206..56226        PRYITVHCEPRLPNLISEIAIFDRSIEGTIPRLLRTFLAERARYKKML---KQATSSTE-
AY678277_56258..59278        PRYITVHCEPRLPNLISEIAIFDRSIEGTIPRLLRTFLAERARYKKML---KQATSSTE-
AY678275_56258..59278        PRYITVHCEPRLPNLISEIAIFDRSIEGTIPRLLRTFLAERARYKKML---KQATSSTE-
AY678276_59157..56140        PRYITVHCEPRLPNLISEIAIFDRSIEGTIPRLLRTFLAERARYKKML---KQATSSTE-
DQ377945_59054..62071        PRYITVHCEPRLPNLISEIAIFDRSIEGTIPRLLRTFLAERARYKKML---KQATSSTE-
AY313848_56543..59560        PRYITVHCEPRLPNLISEIAIFDRSIEGTIPRLLRTFLAERARYKKML---KQATSSTE-
AY313847_56480..59497        PRYITVHCEPRLPNLISEIAIFDRSIEGTIPRLLRTFLAERARYKKML---KQATSSTE-
M36339_9814..12834           PRYITVHCEPRLPNLISEIAIFDRSIEGTIPRLLRTFLAERARYKKML---KQATSSTE-
AY484669_58369..61389        PRYITVHCEPRLPNLISEIAIFDRSIEGTIPRLLRTFLAERARYKKML---KQATSSTE-
AY603355_42733..45753        PRYITVHCEPRLPNLISEIAIFDRSIEGTIPRLLRTFLAERARYKKML---KQATSSTE-
U94848_48523..51543          PRYITVHCEPRLPNLISEIAIFDRSIEGTIPRLLRTFLAERARYKKML---KQATSSTE-
M35027_56767..59787          PRYITVHCEPRLPNLISEIAIFDRSIEGTIPRLLRTFLAERARYKKML---KQATSSTE-
AY243312_53636..56656        PRYITVHCEPRLPNLISEIAIFDRSIEGTIPRLLRTFLAERARYKKML---KQATSSTE-
DQ066531_1..3018             PRYITVRCEPRLPNLISEIAIFDRSVEGIIPRLLRTFLAERARYKKML---KQATSSTE-
DQ066530_1..3018             PRYITVRCEPRLPNLISEIAIFDRSVEGIIPRLLRTFLAERARYKKML---KQATSSTE-
DQ066529_1..3018             PRYITVRCEPRLPNLISEIAIFDRSVEGIIPRLLRTFLAERARYKKML---KQATSSTE-
AY846759_1..546              PRYIIVHCEPRFQNLISEIAIFDREIEGTIPRLLRQFLSERAKCKKLL---KASKTCTE-
AY952950_1..546              PRYIVVHCEPRFKNLISEISIFDREVEGTIPRILRRFLTERAKYKRLL---KSTNDCTE-
DQ071856_1..546              PRYIVVHCEPRFKNLISEISIFDREVEGTIPRILRRFLTERAKYKKLL---KSTNDCME-
AY463004_1..546              PRYIVVHCEPRFKNLISEISIFDREVEGTIPRILRRFLTERAKYKKLL---KSTNDCME-
DQ071862_1..546              PRYIVVHCEPRFKNLISEISIFDREVEGTIPRILRRFLTERAKYKKLL---KSTNDCME-
AY463007_1..546              PRYIVVHCEPRFKNLISEISIFDREVEGTIPRILRRFLTERAKYKKLL---KSTNDCME-
DQ071860_1..546              PRYIVVHCEPRFKNLISEISIFDREVEGTIPRILRRFLTERAKYKKLL---KSTNDCME-
DQ071858_1..546              PRYIVVHCEPRFKNLISEISIFDREVEGTIPRILRRFLTERAKYKKLL---KSTNDCME-
AY463005_1..546              PRYIVVHCEPRFKNLISEISIFDREVEGTIPRILRRFLTERAKYKKLL---KSTNDCME-
AY463006_1..546              PRYIVVHCEPRFKNLISEISIFDREVEGTIPRILRRFLTERVKYKKLL---KSTNDCTE-
AY340976_1..300              ------------------------------------------------------------
L76841_3611..6625            PAFLHVLCEARARDGYSEIAVFDRRRQGIIPKLLGTFMEQRARYKALM---RAASSGLE-
U60315_54551..57565          PAFLHVLCEARARDGYSEIAVFDRRRQGIIPKLLGTFMEQRARYKALM---RAASSGLE-
U86905_480..1658             ------------------------------------------------------------
                                                                                         

AF063866_34251..37490        YNVYNSMQYTTKIFINSIYGLMASETFMFNSKYCAQFCTALGRKCIKYTADILNNSYNIN
X57314_202..3096             YNYYTSALYSKKITINSLYGLLGSERFDFNSPYCAEYCTALGQKCIKYIKNLVDKSRYID
AF250284_47760..51077        HNFYSSALYSKKITINSMYGLSGSERFIFNSPYCAEYCTVQGQNCIKYIQTLVNNSKYID
DQ356948_79159..76196        AKLFDSMQYVYKIVANSVYGLMGFRNNALFSKNSAKSCTAIGRAMIEYLDEVLNGSSIID
AY318871_122909..125875      TTLYDSLQYIYKIIANSVYGLMGFHSSSLYSYSSAKTCTTIGRNMITYLDSVINGAVWEN
AJ223385_119..3085           STLYDSLQYIYKIIANSVYGLMGFSNSTLYSYSSAKTCTTIGRNMITYLDSIMNGAVWEN
AJ581527_94092..97058        STLYDSLQYIYKIIANSVYGLMGFSNSTLYSYSSAKTCTTIGRNMITYLDSIMNGAVWEN
M31638_35..3001              STLYDSLQYIYKIIANSVYGLMGFSNSTLYSYSSAKTCTTIGRNMITYLDSIMNGAVWEN
AF198100_93460..96426        STLYDSLQYIYKIIANSVYGLMGFSNSTLYSYSSAKTCTTIGRNMITYLDSIMNGAVWEN
AY952942_1..536              RNIFDSMQYTYKITANSVYGLMGFRN----------------------------------
AY386264_24637..27675        REIYNSMQYTYKITANSVYGLMGFRNSALFSYASAKSCTAIGRTMIAYLERTLDGASVCG
AY386263_23472..26510        REIYNSMQYTYKITANSVYGLMGFRNSALFSYASAKSCTAIGRTMIAYLERTLDGASVCG
U49979_97..3123              REIYNSMQYTYKITANSVYGLMGFRNSALFSYASAKSCTAIGRTMIAYLERTLDGASVCG
DQ184476_23876..26902        REIYNSMQYTYKITANSVYGLMGFRNSALFSYASAKSCTAIGRTMIAYLERTLDGASVCG
AX754989_23870..26908        REIYNSMQYTYKITANSVYGLMGFRNSALFSYASAKSCTAIGRTMIAYLERTLDGASVCG
AY386265_24872..27901        RAIYDSMQYTYKITANSVYGLMGFRNSALFSYASAKSCTAIGRNMIMYLERTLDGATVRG
AY952948_1..536              RDIYNSMQYTYKITANSVYGLMGFRN----------------------------------
AY952945_1..536              REIFNSMQYTYKITANSVYGLMGFRN----------------------------------
AY780678_1..536              REIFNSMQYTYKITANSVYGLMGFRN----------------------------------
DQ073806_1..536              REIFNSMQYTYKITANSVYGLMGFRN----------------------------------
DQ202293_1..536              REIFNSMQYTYKITANSVYGLMGFRN----------------------------------
AY952939_1..536              REIFNSMQYTYKITANSVYGLMGFRN----------------------------------
AY424955_1..494              KSIYDSMQYTYKIIANTVY-----------------------------------------
AF170722_33024..36041        KAIYDSMQYTYKIIANSVYGLMGFKNSALYSYASAKSCTMIGRQMIHYLNSVLNGCKLSS
AF170726_33844..36864        KAIYDSMQYTYKIIANSVYGLMGFKNSALYSYASAKSCTAIGRQMIHYLNSVLNGCKLSS
AY077835_34744..31715        KSIYNSMQYTYKIIANSVYGLMGFKNSVLYSYSSAKSCTAIGRKMIDYLNSVLNGSKVEN
AY077836_34807..31778        KSIYNSMQYTYKIIANSVYGLMGFKNSVLYSYSSAKSCTAIGRKMIDYLNSVLNGSKVEN
AY077832_34851..31822        KSIYNSMQYTYKIISNSVYGLMGFKNSVLYSYSSAKSCTAIGRKMIDYLNSVLNGSKVEN
AY077833_34959..31930        KSIYNSMQYTYKIISNSVYGLMGFKNSVLYSYSSAKSCTAIGRKMIDYLNSVLNGSKVEN
AY077834_34763..31734        KSIYNSMQYTYKIISNSVYGLMGFKNSVLYSYSSAKSCTAIGRKMIDYLNSVLNGSKVEN
AF409137_32313..35345        KSIYNSMQYTYKIIANSVYGLMGFKNSVLYSYSSAKSCTAIGRKMIDYLNSVLNGSKVEN
AF325528_32311..35343        KSIYNSMQYTYKIIANSVYGLMGFKNSVLYSYSSAKSCTAIGRKMIDYLNSVLNGSKVEN
AF409138_32188..35220        KSIYDSMQYTYKIIANSVYGLMGFKNSVLYSYSSAKSCTAIGRKMIDYLNSVLNGSKVEN
AF410153_29164..32190        RSIYDSMQYTYKIIANSVYGLMGFKNSVLYSYASAKSCTAIGRQMIHYLNSVLNGAKLLS
AY689436_43395..40366        KSIYDSMQYTYKIIANSVYGLMGFRNSVLYSYASAKSCTAIGRQMIHYLNSVLNGSKLIS
AY689437_46305..43273        KSIYDSMQYTYKIIANSVYGLMGFRNSVLYSYASAKSCTAIGRQMIHYLNSVLNGSKLIS
AY841895_1..543              KSIYDSMQYTYKIIANSVYGLMGFKN----------------------------------
AY386371_30022..33042        KAIYDSMQYTYKIVANSVYGLMGFRNSVLYSYASAKTCTAIGRMMILYLNSVLDGSKINS
AJ293568_33523..36543        KAIYDSMQYTYKIVANSVYGLMGFRNSVLYSYASAKTCTAIGRMMIVYLNSVLNGSSVSF
AF012825_62448..65468        KAIYDSMQYTYKIVANSVYGLMGFRNSALYSYASAKSCTSIGRRMILYLESVLNGAELSD
DQ011157_53374..56394        KAIYDSMQYTYKIVANSVYGLMGFRNSALYSYASAKSCTSIGRRMILYLESVLNGAELSN
AY741551_53367..56387        KAIYDSMQYTYKIVANSVYGLMGFRNSALYSYASAKSCTSIGRRMILYLESVLNGAELSN
DQ011153_53374..56394        KAIYDSMQYTYKIVANSVYGLMGFRNSALYSYASAKSCTSIGRRMILYLESVLNGAELSN
AY753185_53606..56626        KAIYDSMQYTYKIVANSVYGLMGFRNSALYSYASAKSCTSIGRRMILYLESVLNGAELSN
AY603973_53363..56383        KAIYDSMQYTYKIVANSVYGLMGFRNSALYSYASAKSCTSIGRRMILYLESVLNGAELSN
DQ011156_53839..56859        KAIYDSMQYTYKIVANSVYGLMGFRNSALYSYASAKSCTSIGRRMILYLESVLNGAELSN
AF380138_53691..56711        KAIYDSMQYTYKIVANSVYGLMGFRNSALYSYASAKSCTSIGRRMILYLESVLNGAELSN
DQ011155_53802..56822        KAIYDSMQYTYKIVANSVYGLMGFRNSALYSYASAKSCTSIGRRMILYLESVLNGAELSN
DQ011154_53824..56844        KAIYDSMQYTYKIVANSVYGLMGFRNSALYSYASAKSCTSIGRRMILYLESVLNGAELSN
M13213_498..3311             KAIYDSMQYTYKIVANSVYGLMGFRNSALYSYASAKSCTSIGRRMILYLESVLNGAELSN
Y16780_45448..48465          KAIYDSMQYTYKIIANSVYGLMGFRNSALYSYASAKSCTSIGRRMILYLESVLNGAELSN
X69198_44453..47470          KAIYDSMQYTYKIIANSVYGLMGFRNSALYSYASAKSCTSIGRRMILYLESVLNGAELSN
L22579_45085..48102          KAIYDSMQYTYKIIANSVYGLMGFRNSALYSYASAKSCTSIGRRMILYLESVLNGAELSN
AF438165_56504..59524        KAIYDSMQYTYKIVANSVYGLMGFRNSALYSYASAKSCTSIGRRMILYLESVLNGAELSN
AY009089_54714..57734        KAIYDSMQYTYKIVANSVYGLMGFRNSALYSYASAKSCTSIGRRMILYLESVLNGAELSN
DQ066527_1..3021             KAIYDSMQYTYKIVANSVYGLMGFRNSALYSYASAKSCTSIGRRMILYLESVLNGAELSN
AF482758_70367..73384        KAIYDSMQYTYKIVANSVYGLMGFRNSALYSYASAKSCTSIGRRMILYLESVLNGAELSN
DQ066528_1..3018             KAIYDSMQYTYKIVANSVYGLMGFRNSALYSYASAKSCTSIGRRMILYLESVLNGAELSN
X94355_69869..72889          KAIYDSMQYTYKIVANSVYGLMGFRNSALYSYASAKSCTSIGRRMILYLESVLNGAELSD
AF095689_53206..56226        KAIYDSMQYTYKIVANSVYGLMGFRNSALYSYASAKSCTSIGRRMILYLESVLNGAELSN
AY678277_56258..59278        KAIYDSMQYTYKIVANSVYGLMGFRNSALYSYASAKSCTSIGRRMILYLESVLNGAELSN
AY678275_56258..59278        KAIYDSMQYTYKIVANSVYGLMGFRNSALYSYASAKSCTSIGRRMILYLESVLNGAELSN
AY678276_59157..56140        KAIYDSMQYTYKIVANSVYGLMGFRNSALYSYASAKSCTSIGRRMILYLESVLNGAELSN
DQ377945_59054..62071        KAIYDSMQYTYKIVANSVYGLMGFRNSALYSYASAKSCTSIGRRMILYLESVLNGAELSN
AY313848_56543..59560        KAIYDSMQYTYKIVANSVYGLMGFRNSALYSYASAKSCTSIGRRMILYLESVLNGAELSN
AY313847_56480..59497        KAIYDSMQYTYKIVANSVYGLMGFRNSALYSYASAKSCTSIGRRMILYLESVLNGAELSN
M36339_9814..12834           KAIYDSMQYTYKIVANSVYGLMGFRNSALYSYASAKSCTSIGRRMILYLESVLNGAELSN
AY484669_58369..61389        KAIYDSMQYTYKIVANSVYGLMGFRNSALYSYASAKSCTSIGRRMILYLESVLNGAELSN
AY603355_42733..45753        KAIYDSMQYTYKIVANSVYGLMGFRNSALYSYASAKSCTSIGRRMILYLESVLNGAELSN
U94848_48523..51543          KAIYDSMQYTYKIVANSVYGLMGFRNSALYSYASAKSCTSIGRRMILYLESVLNGAELSN
M35027_56767..59787          KAIYDSMQYTYKIVANSVYGLMGFRNSALYSYASAKSCTSIGRRMILYLESVLNGAELSN
AY243312_53636..56656        KAIYDSMQYTYKIVANSVYGLMGFRNSALYSYASAKSCTSIGRRMILYLESVLNGAELSN
DQ066531_1..3018             KAIYDSMQYTYKIVANSVYGLMGFRNSALYSYASAKSCTAIGRRMILYLESVLNGSVLSD
DQ066530_1..3018             KAIYDSMQYTYKIVANSVYGLMGFRNSALYSYASAKSCTSIGRRMILYLESVLNGSVLSN
DQ066529_1..3018             KAIYDSMQYTYKIVANSVYGLMGFRNSALYSYASAKSCTSIGRRMILYLESVLNGSVLSN
AY846759_1..546              KAIYDSMQYTYKIVANSVYGLMGFKN----------------------------------
AY952950_1..546              KAIYDSIQYTYKIVANSVYGLMGFKN----------------------------------
DQ071856_1..546              KAIYDSMQYTYKIVANSVYGLMGFKN----------------------------------
AY463004_1..546              KAIYDSMQYTYKIVANSVYGLMGFKN----------------------------------
DQ071862_1..546              KAIYDSMQYTYKIVANSVYGLMGFKN----------------------------------
AY463007_1..546              KAIYDSMQYTYKIVANSVYGLMGFKN----------------------------------
DQ071860_1..546              KAIYDSMQYTYKIVANSVYGLMGFKN----------------------------------
DQ071858_1..546              KAIYDSMQYTYKIVANSVYGLMGFKN----------------------------------
AY463005_1..546              KAIYDSMQYTYKIVANSVYGLMGFKN----------------------------------
AY463006_1..546              KAIYDSMQYTYKIVANSVYGLMGFKN----------------------------------
AY340976_1..300              ------------------------------------------------------------
L76841_3611..6625            RTLYDSMQYVYKVVANSVYGLMGFYNSSLFSYSSAKCCTTIGRVMITYLDRVVDGATLCA
U60315_54551..57565          RTLYDSMQYVYKVVANSVYGLMGFYNSSLYSYSSAKCCTTIGRVMITYLDRVVDGATLCA
U86905_480..1658             ------------------------------------------------------------
                                                                                         

AF063866_34251..37490        GIFTVNNV--------INIFTKTHIQTKYNSNIQ-------ECFTLEIVYGDTDSVFIIV
X57314_202..3096             NNLYL-NEQNNPFS-------NEPVITRYSGNLD-------VNFTFYIIYGDTDSLFINI
AF250284_47760..51077        NVLIL-NKCNNPFT-------NEPIKTNYPGNLN-------VNFTFNVKYGDTDSLFITV
DQ356948_79159..76196        NVLYLGRTPENIFS--GELLHDKAVPLAAGLE---------DEVVFRSVYGDTDSIFLEI
AY318871_122909..125875      DKLILADFPRNIFS------------DKTMFSKEIEVPPMNETFKFRNVYGDTDSIFTEI
AJ223385_119..3085           DKLILADFPRNIFS--GETMFNKEL-EVPNMN---------ESFKFRSVYGDTDSIFSEI
AJ581527_94092..97058        DKLILADFPRNIFS--GETMFNKEL-EVPNMN---------ESFKFRSVYGDTDSIFSEI
M31638_35..3001              DKLILADFPRNIFS--GETMFNKEL-EVPNMN---------ESFKFRSVYGDTDSIFSEI
AF198100_93460..96426        DKLILADFPRNIFS--GETMFNKEL-EVPNMN---------ESFKFRSVYGDTDSIFSEI
AY952942_1..536              ------------------------------------------------------------
AY386264_24637..27675        TRLSLAAAPDNPLL--RDEAFAGRA-AELEIDAAVAGERT-ERVGFRSVYGDTDSVFLEV
AY386263_23472..26510        TRLSLAAAPDNPLL--RDEAFAGRA-AELEIDAAVAGERT-ERVGFRSVYGDTDSVFLEV
U49979_97..3123              TRLSLAAAPDNPLL--RDEAFAGRA-AELEIDAAVAGERT-ERVGFRSVYGDTDSVFLEV
DQ184476_23876..26902        TRLSLAAAPDNPLL--RDEAFAGRA-AELEIDAAVAGERT-ERVGFRSVYGDTDSVFLEV
AX754989_23870..26908        TRLSLAAAPDNPLL--RDEAFAGRA-AELEIDAAVAGERT-ERVGFRSVYGDTDSVFLEV
AY386265_24872..27901        ARLTLAARPDNPLL--RDAAFEGRG-AEVEIDAAVAGDRADETVSFRSVYGDTDSVFLEV
AY952948_1..536              ------------------------------------------------------------
AY952945_1..536              ------------------------------------------------------------
AY780678_1..536              ------------------------------------------------------------
DQ073806_1..536              ------------------------------------------------------------
DQ202293_1..536              ------------------------------------------------------------
AY952939_1..536              ------------------------------------------------------------
AY424955_1..494              ------------------------------------------------------------
AF170722_33024..36041        GKFQLAAYPINPFF--QDDRSIDLY-VSTNLPTD-------YNYDFKGVYGDTDSVFLEI
AF170726_33844..36864        GKFQLAAYPINPFF--QDDRSVDLY-ASTNLPTE-------YNYDFKGVYGDTDSVFLEI
AY077835_34744..31715        GKVLLATKPINPFF--EDGRNVDIN-IDIKLPTE-------YTFNFKSVYGDTDSIFLEI
AY077836_34807..31778        GKVLLATKPINPFF--EDGRNVDIN-IDIKLPTE-------YTFNFKSVYGDTDSIFLEI
AY077832_34851..31822        GKVLLATKPINPFF--EDGRNEDIN-IDTKLPTE-------YTFNFKSVYGDTDSIFLEI
AY077833_34959..31930        GKVLLATKPINPFF--EDGRNEDIN-IDTKLPTE-------YTFNFKSVYGDTDSIFLEI
AY077834_34763..31734        GKVLLATKPINPFF--EDGRNEDIN-IDTKLPTE-------YTFNFKSVYGDTDSIFLEI
AF409137_32313..35345        GKVLLATKPINPFF--EDGRNVDIN-IDTKLPTE-------YTFNFKSVYGDTDSIFLEM
AF325528_32311..35343        GKVLLATKPINPFF--EDGRNVDIN-IDTKLPTE-------YTFNFKSVYGDTDSIFLEM
AF409138_32188..35220        GKVLLATKPINPFF--EDGRNIDIN-IDTKLPTE-------YTFNFKSVYGDTDSIFLEM
AF410153_29164..32190        GRFQLASYPLNPFF-KNNNKSVDIF-INTSLSKE-------YNFDFRSVYGDTDSIFLEM
AY689436_43395..40366        GKLQLAAYPINPFF--KDDKESNDICIDTSLSKV-------YNFDFRSVYGDTDSIFLEM
AY689437_46305..43273        GKLQLAAYPINPFF-KDDKESNDIC-IDTSLSKV-------YNFDFRSVYGDTDSIFLEM
AY841895_1..543              ------------------------------------------------------------
AY386371_30022..33042        GKFTFAKLPLNPFF--EDGRYVTLN-TDTGVDKH-------YNFVFKTVYGDTDSVFLEM
AJ293568_33523..36543        KKFNFAELPLNPFF--EDGRSVTST-TDIDVNEK-------YNFVFRSVYGDTDSVFLEM
AF012825_62448..65468        GMLRFANPLSNPFY--MDDRDINPI-VKTSLSID-------YRFRFRSVYGDTDSVFTEI
DQ011157_53374..56394        GMLRFANTLSNPFY--MDDRDINPI-VKTSLPID-------YRFRFRSVYGDTDSVFTEI
AY741551_53367..56387        GMLRFANTLSNPFY--MDDRDINPI-VKTSLPID-------YRFRFRSVYGDTDSVFTEI
DQ011153_53374..56394        GMLRFANTLSNPFY--MDDRDINPI-VKTSLPID-------YRFRFRSVYGDTDSVFTEI
AY753185_53606..56626        GMLRFANTLSNPFY--MDDRDINPI-VKTSLPID-------YRFRFRSVYGDTDSVFTEI
AY603973_53363..56383        GMLRFANTLSNPFY--MDDRDINPI-VKTSLPID-------YRFRFRSVYGDTDSVFTEI
DQ011156_53839..56859        GMLRFANTLSNPFY--MDDRDINPI-VKTSLPID-------YRFRFRSVYGDTDSVFTEI
AF380138_53691..56711        GMLRFANTLSNPFY--MDDRDINPI-VKTSLPID-------YRFRFRSVYGDTDSVFTEI
DQ011155_53802..56822        GMLRFANTLSNPFY--MDDRDINPI-VKTSLPID-------YRFRFRSVYGDTDSVFTEI
DQ011154_53824..56844        GMLRFANTLSNPFY--MDDRDINPI-VKTSLPID-------YRFRFRSVYGDTDSVFTEI
M13213_498..3311             GMLRFANPLSNPFY--MDDRDINPI-VKTSLPID-------YRFRFRSVYGDTDSVFTEI
Y16780_45448..48465          GMLRFANPLSNPFY--MDDRDINPI-VKTLLPID-------YRFRFRSVYGDTDSVFTEI
X69198_44453..47470          GMLRFANPLSNPFY--MDDRDINPI-VKTSLPID-------YRFRFRSVYGDTDSVFTEI
L22579_45085..48102          GMLRFANPLSNPFY--MDDRDINPI-VKTSLPID-------YRFRFRSVYGDTDSVFTEI
AF438165_56504..59524        GMLRFANPLSNPFY--MDDRDINPI-VKTSLPID-------YRFRFRSVYGDTDSVFTEI
AY009089_54714..57734        GMLRFANPLSNPFY--MDDRDINPI-VKTSLPID-------YRFRFRSVYGDTDSVFTEI
DQ066527_1..3021             GMLRFANPLSNPFY--MDDRDINPI-VKTSLPID-------YRFRFRSVYGDTDSVFTEI
AF482758_70367..73384        GMLRFANPLSNPFY--MDDRDINPI-VKTSLPID-------YRFRFRSVYGDTDSVFTEI
DQ066528_1..3018             GMLRFANPLSNPFY--MDDRDINPI-VKTSLPID-------YRFRFRSVYGDTDSVFTEI
X94355_69869..72889          GMLRFANPLSNPFY--MDDRDINPI-VKTSLPID-------YRFRFRSVYGDTDSVFTEI
AF095689_53206..56226        GMLRFANPLSNPFY--MDDRDINPI-VKTSLPID-------YRFRFRSVYGDTDSVFTEI
AY678277_56258..59278        GMLRFANPLSNPFY--MDDRDINPI-VKTSLPID-------YRFRFRSVYGDTDSVFTEI
AY678275_56258..59278        GMLRFANPLSNPFY--MDDRDINPI-VKTSLPID-------YRFRFRSVYGDTDSVFTEI
AY678276_59157..56140        GMLRFANPLSNPFY--MDDRDINPI-VKTSLPID-------YRFRFRSVYGDTDSVFTEI
DQ377945_59054..62071        GMLRFANPLSNPFY--MDDRDINPI-VKTSLPID-------YRFRFRSVYGDTDSVFTEI
AY313848_56543..59560        GMLRFANPLSNPFY--MDDRDINPI-VKTSLPID-------YRFRFRSVYGDTDSVFTEI
AY313847_56480..59497        GMLRFANPLSNPFY--MDDRDINPI-VKTSLPID-------YRFRFRSVYGDTDSVFTEI
M36339_9814..12834           GMLRFANPLSNPFY--MDDRDINPI-VKTSLPID-------YRFRFRSVYGDTDSVFTEI
AY484669_58369..61389        GMLRFANPLSNPFY--MDDRDINPI-VKTSLPID-------YRFRFRSVYGDTDSVFTEI
AY603355_42733..45753        GMLRFANPLSNPFY--MDDRDINPI-VKTSLPID-------YRFRFRSVYGDTDSVFTEI
U94848_48523..51543          GMLRFANPLSNPFY--MDDRDINPI-VKTSLPID-------YRFRFRSVYGDTDSVFTEI
M35027_56767..59787          GMLRFANPLSNPFY--MDDRDINPI-VKTSLPID-------YRFRFRSVYGDTDSVFTEI
AY243312_53636..56656        GMLRFANPLSNPFY--MDDRDINPI-VKTSLPID-------YRFRFRSVYGDTDSVFTEI
DQ066531_1..3018             GVLRFANPLSNPFY--TDDRDVNPI-VKTSLPID-------YEARFRSVYGDTDSVFTEI
DQ066530_1..3018             GILHFANPLSNPFY--IDDRDVNPI-VKTSLPID-------YEFHFRSVYGDTDSVFTEI
DQ066529_1..3018             GILHFANPLSNPFY--MDDRDVNPI-VKTSLPIE-------YEFRFRSVYGDTDSVFTEI
AY846759_1..546              ------------------------------------------------------------
AY952950_1..546              ------------------------------------------------------------
DQ071856_1..546              ------------------------------------------------------------
AY463004_1..546              ------------------------------------------------------------
DQ071862_1..546              ------------------------------------------------------------
AY463007_1..546              ------------------------------------------------------------
DQ071860_1..546              ------------------------------------------------------------
DQ071858_1..546              ------------------------------------------------------------
AY463005_1..546              ------------------------------------------------------------
AY463006_1..546              ------------------------------------------------------------
AY340976_1..300              ------------------------------------------------------------
L76841_3611..6625            GVLRLAAEPRNPLLASAPPRARDVD-VSAALGHE-------LELRFRSVYGDTDSIFLEL
U60315_54551..57565          GVLRLAAEPRNPLLASAPPRARDVD-VSAALGHE-------LELRFRSVYGDTDSIFLEL
U86905_480..1658             ------------------------------------------------------------
                                                                                         

AF063866_34251..37490        HFKNKSLNDTYMLRLCKDIGIFISNTISNTG--IFPKLFNLEFGGVKKWMLFIEKKKYIS
X57314_202..3096             KFDNKFDNKEDLVNKSHECFQFLSNIINDEKNIILSKNFNFEYEKMYIWMLLLAKKKYIG
AF250284_47760..51077        NFESKFNSKEEKVKVGHKCFTFLGNVINDKKNKILTDNFEFEYEKMYYWMILLAKKKYIG
DQ356948_79159..76196        NRRD--------VGTTLRLARAMEEIINDR---VLFGTFRVEFEAVYKNLIIQSKKKYTT
AY318871_122909..125875      SNRD--------VEKTIKIAKILENIINTK---ILHANFKIEFEAVYTQLILQSKKKYTT
AJ223385_119..3085           STKD--------IEKTAKIAKHLEHIINTK---ILHANFKIEFEAIYTQLILQSKKKYTT
AJ581527_94092..97058        STKD--------IEKTAKIAKHLEHIINTK---ILHANFKIEFEAIYTQLILQSKKKYTT
M31638_35..3001              STKD--------IEKTAKIAKHLEHIINTK---ILHANFKIEFEAIYTQLILQSKKKYTT
AF198100_93460..96426        STKD--------IEKTAKIAKHLEHIINTK---ILHANFKIEFEAIYTQLILQSKKKYTT
AY952942_1..536              ------------------------------------------------------------
AY386264_24637..27675        GASD--------IAFSRRVGRCLERVINEH---VLFANFKVEFEAVYCNLIMQSKKKYTT
AY386263_23472..26510        GASD--------IAFSRRVGRCLERVINEH---VLFANFKVEFEAVYCNLIMQSKKKYTT
U49979_97..3123              GASD--------IAFSRRVGRCLERVINEH---VLFANFKVEFEAVYCNLIMQSKKKYTT
DQ184476_23876..26902        GASD--------IAFSRRVGRCLERVINEH---VLFANFKVEFEAVYCNLIMQSKKKYTT
AX754989_23870..26908        GASD--------IAFSRRVGRCLERVINEH---VLFANFKVEFEAVYCNLIMQSKKKYTT
AY386265_24872..27901        GSAD--------IGFSRRVGRCLERVINEY---VLFENFKVEFEAVYCNLIMQSKKKYTT
AY952948_1..536              ------------------------------------------------------------
AY952945_1..536              ------------------------------------------------------------
AY780678_1..536              ------------------------------------------------------------
DQ073806_1..536              ------------------------------------------------------------
DQ202293_1..536              ------------------------------------------------------------
AY952939_1..536              ------------------------------------------------------------
AY424955_1..494              ------------------------------------------------------------
AF170722_33024..36041        NTND--------VLTSIKIAKELERVINTE---VLFDNFKIEFEAVYKNLIMQSKKKYTT
AF170726_33844..36864        NTND--------VLTSIKIAKELERVINTK---VLFDNFKIEFEAVYKNLIMQSKKKYTT
AY077835_34744..31715        NTND--------ISKSIRVAKELEKIINEK---ILFSNFKIEFEAVYKNLIMQSKKKYTT
AY077836_34807..31778        NTND--------ISKSIRVAKELEKIINEK---ILFSNFKIEFEAVYKNLIMQSKKKYTT
AY077832_34851..31822        DTND--------ISKSIRVAKELEKIINEK---ILFSNFKIEFEAVYKNLIMQSKKKYTT
AY077833_34959..31930        DTND--------ISKSIRVAKELEKIINEK---ILFSNFKIEFEAVYKNLIMQSKKKYTT
AY077834_34763..31734        DTND--------ISKSIRVAKELEKIINEK---ILFSNFKIEFEAVYKNLIMQSKKKYTT
AF409137_32313..35345        DTND--------ISKSIRVAKELEKIINER---ILFSNFKIEFEAVYKNLIMQSKKKYTT
AF325528_32311..35343        DTND--------ISKSIRVAKELEKIINER---ILFSNFKIEFEAVYKNLIMQSKKKYTT
AF409138_32188..35220        DTND--------ISKSIRVAKELEKIINER---ILFSNFKIEFEAVYKNLIMQSKKKYTT
AF410153_29164..32190        DTSD--------IGISIDVAKELERIINTD---VLFDNFKIEFEAVYKNLIMQSKKKYTT
AY689436_43395..40366        NTKD--------VKTSIIVANELEKIINGK---VLFANFKIEFEAVYKNLIMQSKKKYTT
AY689437_46305..43273        NTKD--------VKTSIIVANELEKIINGK---VLFANFKIEFEAVYKNLIMQSKKKYTT
AY841895_1..543              ------------------------------------------------------------
AY386371_30022..33042        NTQD--------VDTSIIIAKELENIINKK---VLFYNFKIEFEAVYKNLIMQSKKKYTT
AJ293568_33523..36543        NTQD--------VDISIKIAKELEKIINQK---VLFCNFRIEFEAVYKNLIMQSKKKYTT
AF012825_62448..65468        DSQD--------VDKSIEIAKELERLINSR---VLFNNFKIEFEAVYKNLIMQSKKKYTT
DQ011157_53374..56394        DSQD--------VDKSIEIAKELERLINSR---VLFNNFKIEFEAVYKNLIMQSKKKYTT
AY741551_53367..56387        DSQD--------VDKSIEIAKELERLINSR---VLFNNFKIEFEAVYKNLIMQSKKKYTT
DQ011153_53374..56394        DSQD--------VDKSIEIAKELERLINSR---VLFNNFKIEFEAVYKNLIMQSKKKYTT
AY753185_53606..56626        DSQD--------VDKSIEIAKELERLINSR---VLFNNFKIEFEAVYKNLIMQSKKKYTT
AY603973_53363..56383        DSQD--------VDKSIEIAKELERLINSR---VLFNNFKIEFEAVYKNLIMQSKKKYTT
DQ011156_53839..56859        DSQD--------VDKSIEIAKELERLINSR---VLFNNFKIEFEAVYKNLIMQSKKKYTT
AF380138_53691..56711        DSQD--------VDKSIEIAKELERLINSR---VLFDNFKIEFEAVYKNLIMQSKKKYTT
DQ011155_53802..56822        DSQD--------VDKSIEIAKELERLINSR---VLFNNFKIEFEAVYKNLIMQSKKKYTT
DQ011154_53824..56844        DSQD--------VDKSIEIAKELERLINSR---VLFNNFKIEFEAVYKNLIMQSKKKYTT
M13213_498..3311             DSQD--------VDKSIEIAKELERLINNR---VLFNNFKIEFEAVYKNLIMQSKKKYTT
Y16780_45448..48465          DSQD--------VDKSIEIAKELERLINSR---VLFNNFKIEFEAVYKNLIMQSKKKYTT
X69198_44453..47470          DSQD--------VDKSIEIAKELERLINSR---VLFNNFKIEFEAVYKNLIMQSKKKYTT
L22579_45085..48102          DSQD--------VDKSIEIAKELERLINSR---VLFNNFKIEFEAVYKNLIMQSKKKYTT
AF438165_56504..59524        DSQD--------VDKSIEIAKELERLINSR---VLFNNFKIEFEAVYKNLIMQSKKKYST
AY009089_54714..57734        DSQD--------VDKSIEIAKELERLINSR---VLFNNFKIEFEAVYKNLIMQSKKKYST
DQ066527_1..3021             DSQD--------VDKSIEIAKELERLINSR---VLFNNFKIEFEAVYKNLIMQSKKKYTT
AF482758_70367..73384        DSQD--------VDKSIEIAKELERLINSR---VLFNNFKIEFEAVYKNLIMQSKKKYTT
DQ066528_1..3018             DSQD--------VDKSIEIAKELERLINSR---VLFNNFKIEFEAVYKNLIMQSKKKYTT
X94355_69869..72889          DSQD--------VDKSIEIAKELERLINSR---VLFNNFKIEFEAVYKNLIMQSKKKYTT
AF095689_53206..56226        DSQD--------VDKSIEIAKELERLINNR---VLFNNFKIEFEAVYKNLIMQSKKKYTT
AY678277_56258..59278        DSQD--------VDKSIEIAKELERLINNR---VLFNNFKIEFEAVYKNLIMQSKKKYTT
AY678275_56258..59278        DSQD--------VDKSIEIAKELERLINNR---VLFNNFKIEFEAVYKNLIMQSKKKYTT
AY678276_59157..56140        DSQD--------VDKSIEIAKELERLINNR---VLFNNFKIEFEAVYKNLIMQSKKKYTT
DQ377945_59054..62071        DSQD--------VDKSIEIAKELERLINNR---VLFNNFKIEFEAVYKNLIMQSKKKYTT
AY313848_56543..59560        DSQD--------VDKSIEIAKELERLINNR---VLFNNFKIEFEAVYKNLIMQSKKKYTT
AY313847_56480..59497        DSQD--------VDKSIEIAKELERLINNR---VLFNNFKIEFEAVYKNLIMQSKKKYTT
M36339_9814..12834           DSQD--------VDKSIEIAKELERLINNR---VLFNNFKIEFEAVYKNLIMQSKKKYTT
AY484669_58369..61389        DSQD--------VDKSIEIAKELERLINNR---VLFNNFKIEFEAVYKNLIMQSKKKYTT
AY603355_42733..45753        DSQD--------VDKSIEIAKELERLINNR---VLFNNFKIEFEAVYKNLIMQSKKKYTT
U94848_48523..51543          DSQD--------VDKSIEIAKELERLINNR---VLFNNFKIEFEAVYKNLIMQSKKKYTT
M35027_56767..59787          DSQD--------VDKSIEIAKELERLINNR---VLFNNFKIEFEAVYKNLIMQSKKKYTT
AY243312_53636..56656        DSQD--------VDKSIEIAKELERLINNR---VLFNNFKIEFEAVYKNLIMQSKKKYTT
DQ066531_1..3018             DSQD--------IDKSIEIAKELERLINSR---VLFNNFKIEFEAVYKNLIMQSKKKYTT
DQ066530_1..3018             DSQD--------VDKSIEIAKELERLINSR---VLFNNFKIEFEAVYKNLIMQSKKKYTT
DQ066529_1..3018             DSQD--------VDISIEIAKELEKLINSR---VLFNNFKIEFEAVYKNLIMQSKKKYTT
AY846759_1..546              ------------------------------------------------------------
AY952950_1..546              ------------------------------------------------------------
DQ071856_1..546              ------------------------------------------------------------
AY463004_1..546              ------------------------------------------------------------
DQ071862_1..546              ------------------------------------------------------------
AY463007_1..546              ------------------------------------------------------------
DQ071860_1..546              ------------------------------------------------------------
DQ071858_1..546              ------------------------------------------------------------
AY463005_1..546              ------------------------------------------------------------
AY463006_1..546              ------------------------------------------------------------
AY340976_1..300              ------------------------------------------------------------
L76841_3611..6625            NLRE--------VQTTLAVARTLERVLNEH---VLFENFRVEFEAIYQNLILQSKKKYST
U60315_54551..57565          NLRE--------VQTTLAVARTLERVLNEH---VLFENFRVEFEAIYQNLILQSKKKYST
U86905_480..1658             ------------------------------------------------------------
                                                                                         

AF063866_34251..37490        YDIINY----DTLEAKIESKGTSLIKRDYSNFHKHHYKTIIEIIQKSIENKNNNSKNVVI
X57314_202..3096             EVVSSM----NPLQLISDSKGTALIRRDCTEIHKTILKNTIDILKEYLTNNC-TIQDVNN
AF250284_47760..51077        EVVINM----DPLQLMDDTKGTALIRRDCTVIHKTILKNTINILKDFLTNDNTGIN-INV
DQ356948_79159..76196        TKYPAGFR--EGDVPILVNKGTSETRRDICAFHKELVNRYKTKLIDLLEQGR-SSAEVSR
AY318871_122909..125875      IKYLADYK--PGDKPIRVNKGTSETRRDVALFHKQMIQKYKDLLMKMLMEGK-NQQDITR
AJ223385_119..3085           IKYLANYK--PGDKPIRVNKGTSETRRDVALFHKHMIQRYKDMLMKLLMQSK-GQQEITR
AJ581527_94092..97058        IKYLANYK--PGDKPIRVNKGTSETRRDVALFHKHMIQRYKDMLMKLLMQSK-GQQEITR
M31638_35..3001              IKYLANYK--PGDKPIRVNKGTSETRRDVALFHKHMIQRYKDMLMKLLMQSK-GQQEITR
AF198100_93460..96426        IKYLANYK--PGDKPIRVNKGTSETRRDVALFHKHMIQRYKDMLMKLLMESK-GQQEITR
AY952942_1..536              ------------------------------------------------------------
AY386264_24637..27675        IKFAVS----DGGGSERVSKGTSETRRDVAPFHKLMIRKYKDMLCRALAEE--GSGNVGV
AY386263_23472..26510        IKFAVS----DGGGSERVSKGTSETRRDVAPFHKLMIRKYKDMLCRALAEE--GSGNVGV
U49979_97..3123              IKFAVS----DGGGSERVSKGTSETRRDVAPFHKLMIRKYKDMLCRALAEE--GSGNVGV
DQ184476_23876..26902        IKFAVS----DGGGSERVSKGTSETRRDVAPFHKLMIRKYKDMLCRALAEE--GSGNVGV
AX754989_23870..26908        IKFAVS----DGGGSERVSKGTSETRRDVAPFHKLMIRKYKDMLCRALAEE--GSGNVGV
AY386265_24872..27901        LKYAVV----DGGGSERVSKGTSETRRDVAPFHKFMIRKYKDMLCRTLAEE--GSRNVGV
AY952948_1..536              ------------------------------------------------------------
AY952945_1..536              ------------------------------------------------------------
AY780678_1..536              ------------------------------------------------------------
DQ073806_1..536              ------------------------------------------------------------
DQ202293_1..536              ------------------------------------------------------------
AY952939_1..536              ------------------------------------------------------------
AY424955_1..494              ------------------------------------------------------------
AF170722_33024..36041        VKYVPSST--QDSIPVRINKGTSETRRDVSKFHKYMIKIYKTRILEMLSDSSSSSLQVCI
AF170726_33844..36864        LKYVPSST--QNSIPVRINKGTSETRRDVSKFHKYMIKIYKTRILEMLSDGTSSSLQVCI
AY077835_34744..31715        LKYLPSFT--NESIPERINKGTSETRRDVSKFHKYMIRIYKTRLLQMLSGGNMSSVQVCV
AY077836_34807..31778        LKYLPSFT--NESIPERINKGTSETRRDVSKFHKYMIRIYKTRLLQMLSGGNMSSVQVCV
AY077832_34851..31822        LKYLPFFT--NESIPERINKGTSETRRDVSKFHKYMIRIYKTRLLQMLSSGNMSSVQVCV
AY077833_34959..31930        LKYLPFFT--NESIPERINKGTSETRRDVSKFHKYMIRIYKTRLLQMLSSGNMSSVQVCV
AY077834_34763..31734        LKYLPFFT--NESIPERINKGTSETRRDVSKFHKYMIRIYKTRLLQMLSSGNMSSVQVCV
AF409137_32313..35345        LKYLPSFT--NESIPERINKGTSETRRDVSKFHKYMIRIYKTRLLQMLSGGNMSSVQVCV
AF325528_32311..35343        LKYLPSFT--NESIPERINKGTSETRRDVSKFHKYMIRIYKTRLLQMLSGGNMSSVQVCV
AF409138_32188..35220        LKYLPSFT--NESIPERINKGTSETRRDVSKFHKYMIRIYKTRLLQMLSGGNMSSVQVCV
AF410153_29164..32190        LKYLPSST--KNSIPERINKGTSETRRDVSKFHKYMIKVYKTRILQLLSEGLISSSQVCI
AY689436_43395..40366        LKFLPTCNG-DNYVPERINKGTSETRRDVARFHKYMIKIYKTRILQMLSEGSMTSLQVCI
AY689437_46305..43273        LKFLPTCNDGDNYVPERINKGTSETRRDVARFHKYMIKIYKTRILQMLSEGSMTSLQVCI
AY841895_1..543              ------------------------------------------------------------
AY386371_30022..33042        LKYSSEYT--SNSVPERVSKGTSETRRDVSKFHKEMIKTYKTMILDMLSNCSMTSIQVCV
AJ293568_33523..36543        LKYSSNST--GKSVPERVNKGTSETRRDVSRFHKEMIKTYKTRILNMLSDGSMTSIQVCV
AF012825_62448..65468        MKYSASSN--SKSVPERINKGTSETRRDVSKFHKNMIKIYKTRLSEMLSEGRMNSNQVCI
DQ011157_53374..56394        MKYSASSN--SKSVPERINKGTSETRRDVSKFHKNMIKTYKTRLSEMLSEGRMNSNQVCI
AY741551_53367..56387        MKYSASSN--SKSVPERINKGTSETRRDVSKFHKNMIKTYKTRLSEMLSEGRMNSNQVCI
DQ011153_53374..56394        MKYSASSN--SKSVPERINKGTSETRRDVSKFHKNMIKTYKTRLSEMLSEGRMNSNQVCI
AY753185_53606..56626        MKYSASSN--SKSVPERINKGTSETRRDVSKFHKNMIKTYKTRLSEMLSEGRMNSNQVCI
AY603973_53363..56383        MKYSASSN--SKSVPERINKGTSETRRDVSKFHKNMIKTYKTRLSEMLSEGRMNSNQVCI
DQ011156_53839..56859        MKYSASSN--SKSVPERINKGTSETRRDVSKFHKNMIKTYKTRLSEMLSEGRMNSNQVCI
AF380138_53691..56711        MKYSASSN--SKSVPERINKGTSETRRDVSKFHKNMIKTYKTRLSEMLSEGRMNSNQVCI
DQ011155_53802..56822        MKYSASSN--SKSVPERINKGTSETRRDVSKFHKNMIKTYKTRLSEMLSEGRMNSNQVCI
DQ011154_53824..56844        MKYSASSN--SKSVPERINKGTSETRRDVSKFHKNMIKTYKTRLSEMLSEGRMNSNQVCI
M13213_498..3311             MKYSASSN--SKSVPERINKGTSETRRDVSKFHKNMIKTYKTRLSEMLSEGRMNSNQVCI
Y16780_45448..48465          MKYSASSN--SKSVPERINKGTSETRRDVSKFHKNMIKIYKTRLSEMLSEGRMNSNQVCI
X69198_44453..47470          MKYSASSN--SKSVPERINKGTSETRRDVSKFHKNMIKIYKTRLSEMLSEGRMNSNQVCI
L22579_45085..48102          MKYSASSN--SKSVPERINKGTSETRRDVSKFHKNMIKIYKTRLSEMLSEGRMNSNQVCI
AF438165_56504..59524        MKYSASSN--SKSVPERINKGTSETRRDVSKFHKNMIKIYKTRLSEMLSEGRMNSNQVCI
AY009089_54714..57734        MKYSASSN--SKSVPERINKGTSETRRDVSKFHKNMIKIYKTRLSEMLSEGRMNSNQVCI
DQ066527_1..3021             MKYSASSN--SKSVPERINKGTSETRRDVSKFHKNMIKIYKTRLSEMLSEGRMNSNQVCI
AF482758_70367..73384        MKYSASSN--SKSVPERINKGTSETRRDVSKFHKNMIKIYKTRLSEMLSEGRMNSNQVCI
DQ066528_1..3018             MKYSASSN--SKSVPERINKGTSETRRDVSKFHKNMIKMYKTRLSEMLSEGRMNSNQVCI
X94355_69869..72889          MKYSASSN--SKSVPERINKGTSETRRDVSKFHKNMIKTYKTRLSEMLSEGRMNSNQVCI
AF095689_53206..56226        MKYSASSN--SKSVPERINKGTSETRRDVSKFHKNMIKTYKTRLSEMLSEGRMNSNQVCI
AY678277_56258..59278        MKYSASSN--SKSVPERINKGTSETRRDVSKFHKNMIKTYKTRLSEMLSEGRMNSNQVCI
AY678275_56258..59278        MKYSASSN--SKSVPERINKGTSETRRDVSKFHKNMIKTYKTRLSEMLSEGRMNSNQVCI
AY678276_59157..56140        MKYSASSN--SKSVPERINKGTSETRRDVSKFHKNMIKTYKTRLSEMLSEGRMNSNQVCI
DQ377945_59054..62071        MKYSASSN--SKSVPERINKGTSETRRDVSKFHKNMIKTYKTRLSEMLSEGRMNSNQVCI
AY313848_56543..59560        MKYSASSN--SKSVPERINKGTSETRRDVSKFHKNMIKTYKTRLSEMLSEGRMNSNQVCI
AY313847_56480..59497        MKYSASSN--SKSVPERINKGTSETRRDVSKFHKNMIKMYKTRLSEMLSEGRMNSNQVCI
M36339_9814..12834           MKYSASSN--SKSVPERINKGTSETRRDVSKFHKNMIKTYKTRLSEMLSEGRMNSNQVCI
AY484669_58369..61389        MKYSASSN--SKSVPERINKGTSETRRDVSKFHKNMIKMYKTRLSEMLSEGRMNSNQVCI
AY603355_42733..45753        MKYSASSN--SKSVPERINKGTSETRRDVSKFHKNMIKTYKTRLSEMLSEGRMNSNQVCI
U94848_48523..51543          MKYSASSN--SKSVPERINKGTSETRRDVSKFHKNMIKTYKTRLSEMLSEGRMNSNQVCI
M35027_56767..59787          MKYSASSN--SKSVPERINKGTSETRRDVSKFHKNMIKTYKTRLSEMLSEGRMNSNQVCI
AY243312_53636..56656        MKYSASSN--SKSVPERINKGTSETRRDVSKFHKNMIKTYKTRLSEMLSEGRMNSNQVCI
DQ066531_1..3018             MKYSASSN--SKSIPERINKGTSETRRDVSKFHKNMIKIYKTRLSEMLSEGRMNSTQVCI
DQ066530_1..3018             MKYSASSN--SKSIPERINKGTSETRRDVSKFHKNMIKIYKTRLSEILSEGSMNSTQVCI
DQ066529_1..3018             MKYSASSN--SKSIPERINKGTSETRRDVSKFHKNMIKIYKTRLSQILSEGSMNSTQVCI
AY846759_1..546              ------------------------------------------------------------
AY952950_1..546              ------------------------------------------------------------
DQ071856_1..546              ------------------------------------------------------------
AY463004_1..546              ------------------------------------------------------------
DQ071862_1..546              ------------------------------------------------------------
AY463007_1..546              ------------------------------------------------------------
DQ071860_1..546              ------------------------------------------------------------
DQ071858_1..546              ------------------------------------------------------------
AY463005_1..546              ------------------------------------------------------------
AY463006_1..546              ------------------------------------------------------------
AY340976_1..300              ------------------------------------------------------------
L76841_3611..6625            TKYAADHR--AGDAPEHVSKGTSETRRDVSRFHKLMISRYKAQLVALLAEARLSSRQVCI
U60315_54551..57565          TKYAADHR--AGDAPEHVSKGTSETRRDVSRFHKLMISRYKAQLVALLAEARLSSRQVCI
U86905_480..1658             ------------------------------------------------------------
                                                                                         

AF063866_34251..37490        KYIDELIKNLVDNLDK---LNYMDFAVTKRYSGKYVSIDNIIELTVNKFNAKYPDYKIRK
X57314_202..3096             KINNYLMFTFKNIIENIQNLDINEFKKSVKYTGIYKDPNFYIELCVKKYNSKNPNDKIVK
AF250284_47760..51077        KINDYLSSAFKNIIENIQNLDINDFKKSVKYSGVYKDPNYPIELCVKEYNLKNPNDKITK
DQ356948_79159..76196        LILRDLETFFEEDFR--RPQDTERFLISRMHHNNYKRPDNPNFALINAFNAEHE-DKIEI
AY318871_122909..125875      DILQHLEVEMVSEFS--NNKEFTKYLLSRKHHNDYKSATHSNFELVKQYNLINT-EKIEI
AJ223385_119..3085           LILQSLETDMISEFT--HNREFEKYLLSRKHHNNYKSATHSNFELVKRYNLENT-EKIEI
AJ581527_94092..97058        LILQSLETDMISEFT--HNREFEKYLLSRKHHNNYKSATHSNFELVKRYNLENT-EKIEI
M31638_35..3001              LILQSLETDMISEFT--HNREFEKYLLSRKHHNNYKSATHSNFELVKRYNLENT-EKIEI
AF198100_93460..96426        LILQSLETDMISEFT--HNREFEKYLLSRKHHNNYKSATHSNFELVKRYNLENT-EKIEI
AY952942_1..536              ------------------------------------------------------------
AY386264_24637..27675        EILRSLEDELTFEFEA-RSMPLDWFLLSRTHHKNFKSPDNPNVALVTRYNAANA-EAIEI
AY386263_23472..26510        EILRSLEDELTFEFEA-RSMPLDWFLLSRTHHKNFKSPDNPNVALVTRYNAANA-EAIEI
U49979_97..3123              EILRSLEDELTFEFEA-RSMPLDWFLLSRTHHKNFKSPDNPNVALVTRYNAANA-EAIEI
DQ184476_23876..26902        EILRSLEDELTFEFEA-RSMPLDWFLLSRTHHKNFKSPDNPNVALVTRYNAANA-EAIEI
AX754989_23870..26908        EILRSLEDELTFEFEA-RSMPLDWFLLSRTHHKNFKSPDNPNVALVTRYNAANA-EAIEI
AY386265_24872..27901        EILRSLEDELTFEFES-RAMPLEWFTLSRVHHKNFKSPDNPNIALVTKYNAENA-ESIEI
AY952948_1..536              ------------------------------------------------------------
AY952945_1..536              ------------------------------------------------------------
AY780678_1..536              ------------------------------------------------------------
DQ073806_1..536              ------------------------------------------------------------
DQ202293_1..536              ------------------------------------------------------------
AY952939_1..536              ------------------------------------------------------------
AY424955_1..494              ------------------------------------------------------------
AF170722_33024..36041        NILKSLESDLLIEFET-RKAPLDLFLLSRTHHCNYKSIDNPNMYLVNEYNKNNP-ERIEI
AF170726_33844..36864        NILKSLESDLLIEFET-RKAPLDLFLLSRTHHCNYKSIDNPNMYLVNEYNKNNP-ERIEI
AY077835_34744..31715        EILSSLESDLQIEFET-RTAPLDMFLLSRTHHCNYKSSDNPNMYLVNEYNKNND-EIIEI
AY077836_34807..31778        EILSSLESDLQIEFET-RTAPLDMFLLSRTHHCNYKSSDNPNMYLVNEYNKNND-EIIEI
AY077832_34851..31822        EILSSLESDLQIEFET-KTAPLDMFLLSRTHHCNYKSSDNPNMYLVNEYNKNND-EIIEI
AY077833_34959..31930        EILSSLESDLQIEFET-KTAPLDMFLLSRTHHCNYKSSDNPNMYLVNEYNKNND-EIIEI
AY077834_34763..31734        EILSSLESDLQIEFET-KTAPLDMFLLSRTHHCNYKSSDNPNMYLVNEYNKNND-EIIEI
AF409137_32313..35345        EILSSLESDLQIEFET-KTAPLDMFLLSRTHHCNYKSSDNPNMYLVNEYNKNND-EIIEI
AF325528_32311..35343        EILSSLESDLQIEFET-KTAPLDMFLLSRTHHCNYKSSDNPNMYLVNEYNKNND-EIIEI
AF409138_32188..35220        EILSSLESDLQIEFET-KTAPLDMFLLSRTHHCNYKSSDNPNMYLVNEYNKNND-EIIEI
AF410153_29164..32190        EILTSLEHDLIIEFDK-RIAPLDMFLLSRTHHCNYKSIDNPNMYLVNEYNKKNT-ETIEI
AY689436_43395..40366        DILTSLENDLRIEFDK-RSAPLEMFLLSRTHHCNYKAIDNPNMSLVNEYNKNNL-ENIEI
AY689437_46305..43273        DILTSLENDLRIEFDK-RSAPLEMFLLSRTHHCNYKAIDNPNMSLVNEYNKNNL-ENIEI
AY841895_1..543              ------------------------------------------------------------
AY386371_30022..33042        DVLKSLESDLKIEFDV-RSAPLDMFLLSRTHHCNYKSHDNPNMFLVNEYNNNNA-EIIEI
AJ293568_33523..36543        DVLKSLENDLKIEFEL-KSAPLEMFLLSRTHHCNYKSHDNPNMFLVNEYNKNNP-ETIEI
AF012825_62448..65468        DILRSLETDLRSEFDS-RSSPLELFMLSRMHHSNYKSADNPNMYLVTEYNKNNP-ETIEL
DQ011157_53374..56394        DILRSLETDLRSEFDS-RSSPLELFMLSRMHHSNYKSADNPNMYLVTEYNKNNP-ETIEL
AY741551_53367..56387        DILRSLETDLRSEFDS-RSSPLELFMLSRMHHSNYKSADNPNMYLVTEYNKNNP-ETIEL
DQ011153_53374..56394        DILRSLETDLRSEFDS-RSSPLELFMLSRMHHSNYKSADNPNMYLVTEYNKNNP-ETIEL
AY753185_53606..56626        DILRSLETDLRSEFDS-RSSPLELFMLSRMHHSNYKSADNPNMYLVTEYNKNNP-ETIEL
AY603973_53363..56383        DILRSLETDLRSEFDS-RSSPLELFMLSRMHHSNYKSADNPNMYLVTEYNKNNP-ETIEL
DQ011156_53839..56859        DILRSLETDLRSEFDS-RSSPLELFMLSRMHHSNYKSADNPNMYLVTEYNKNNP-ETIEL
AF380138_53691..56711        DILRSLETDLRSEFDS-RSSPLELFMLSRMHHSNYKSADNPNMYLVTEYNKNNP-ETIEL
DQ011155_53802..56822        DILRSLETDLRSEFDS-RSSPLELFMLSRMHHSNYKSADNPNMYLVTEYNKNNP-ETIEL
DQ011154_53824..56844        DILRSLETDLRSEFDS-RSSPLELFMLSRMHHSNYKSADNPNMYLVTEYNKNNP-ETIEL
M13213_498..3311             DILRSLETDLRSEFDS-RSSPLELFMLSRMHHSNYKSADNPNMYLVTEYNKNNP-ETIEL
Y16780_45448..48465          DILRSLETDLRSEFDS-RSSPLELFMLSRMHHLNYKSADNPNMYLVTEYNKNNP-ETIEL
X69198_44453..47470          DILRSLETDLRSEFDS-RSSPLELFMLSRMHHLNYKSADNPNMYLVTEYNKNNP-ETIEL
L22579_45085..48102          DILRSLETDLRSEFDS-RSSPLELFMLSRMHHLNYKSADNPNMYLVTEYNKNNP-ETIEL
AF438165_56504..59524        DILRSLETDLRSEFDS-RSSPLELFMLSRMHHLNYKSADNPNMYLVTEYNKNNP-ETIEL
AY009089_54714..57734        DILRSLETDLRSEFDS-RSSPLELFMLSRMHHLNYKSADNPNMYLVTEYNKNNP-ETIEL
DQ066527_1..3021             DILRSLETDLRSEFDS-RSSPLELFMLSRMHHLNYKSADNPNMYLVTEYNKNNP-ETIEL
AF482758_70367..73384        DILRSLETDLRSEFDS-RSSPLELFMLSRMHHSNYKSADNPNMYLVTEYNKNNP-ETIEL
DQ066528_1..3018             DILRSLETDLRSEFDS-RSSPLELFMLSRMHHSNYKSADNPNMYLVTEYNKNNP-ETIEL
X94355_69869..72889          DILRSLETDLRSEFDS-RSSPLELFMLSRMHHSNYKSADNPNMYLVTEYNKNNP-ETIEL
AF095689_53206..56226        DILRSLETDLRSEFDS-RSSPLELFMLSRMHHSNYKSADNPNMYLVTEYNKNNP-ETIEL
AY678277_56258..59278        DILRSLETDLRSEFDS-RSSPLELFMLSRMHHSNYKSADNPNMYLVTEYNKNNP-ETIEL
AY678275_56258..59278        DILRSLETDLRSEFDS-RSSPLELFMLSRMHHSNYKSADNPNMYLVTEYNKNNP-ETIEL
AY678276_59157..56140        DILRSLETDLRSEFDS-RSSPLELFMLSRMHHSNYKSADNPNMYLVTEYNKNNP-ETIEL
DQ377945_59054..62071        DILRSLETDLRSEFDS-RSSPLELFMLSRMHHSNYKSADNPNMYLVTEYNKNNP-ETIEL
AY313848_56543..59560        DILRSLETDLRSEFDS-RSSPLELFMLSRMHHSNYKSADNPNMYLVTEYNKNNP-ETIEL
AY313847_56480..59497        DILRSLETDLRSEFDS-RSSPLELFMLSRMHHSNYKSADNPNMYLVTEYNKNNP-ETIEL
M36339_9814..12834           DILRSLETDLRSEFDS-RSSPLELFMLSRMHHSNYKSADNPNMYLVTEYNKNNP-ETIEL
AY484669_58369..61389        DILRSLETDLRSEFDS-RSSPLELFMLSRMHHSNYKSADNPNMYLVTEYNKNNP-ETIEL
AY603355_42733..45753        DILRSLETDLRSEFDS-RSSPLELFMLSRMHHSNYKSADNPNMYLVTEYNKNNP-ETIEL
U94848_48523..51543          DILRSLETDLRSEFDS-RSSPLELFMLSRMHHSNYKSADNPNMYLVTEYNKNNP-ETIEL
M35027_56767..59787          DILRSLETDLRSEFDS-RSSPLELFMLSRMHHSNYKSADNPNMYLVTEYNKNNP-ETIEL
AY243312_53636..56656        DILRSLETDLRSEFDS-RSSPLELFMLSRMHHSNYKSADNPNMYLVTEYNKNNP-ETIEL
DQ066531_1..3018             DILRSLEINLRSEFDN-RTSPLEMFMLSRTHHSNYKSADNPNMFLVTEYNKNNP-TTIEL
DQ066530_1..3018             DILRSLEVNLRSEFDN-RTSPLEMFMLSRTHHSNYKSADNPNMFLVTEYNKNNP-TTIEL
DQ066529_1..3018             DILRSLEVNLRSEFDN-RTSPLEMFMLSRTHHSNYKSADNPNMFLVTEYNKNNP-TTIEL
AY846759_1..546              ------------------------------------------------------------
AY952950_1..546              ------------------------------------------------------------
DQ071856_1..546              ------------------------------------------------------------
AY463004_1..546              ------------------------------------------------------------
DQ071862_1..546              ------------------------------------------------------------
AY463007_1..546              ------------------------------------------------------------
DQ071860_1..546              ------------------------------------------------------------
DQ071858_1..546              ------------------------------------------------------------
AY463005_1..546              ------------------------------------------------------------
AY463006_1..546              ------------------------------------------------------------
AY340976_1..300              ------------------------------------------------------------
L76841_3611..6625            EMLRSLEVDLFAEFAA-RAQPFEMFLLSRMHHRNYKASDNPNVVLVNRYNRENL-EPIEL
U60315_54551..57565          EMLRSLEVDLFAEFAA-RAQPLEMFLLSRMHHRNYKAPDNPNVELVNRYNRENL-EPIEL
U86905_480..1658             ------------------------------------------------------------
                                                                                         

AF063866_34251..37490        GDRFLYIYGIYMKPIDKSWNISY--------IKDISKKMIIIPSNLNNFNISEIRICIES
X57314_202..3096             GQRFDFIY---AHEIDI-WDIET--------KKWNTKYTS--------------------
AF250284_47760..51077        GQRFDFIY----AHKINEWSKDIKKWNIKYTIDISKHVII---LEDYLKNKNNYRICVEK
DQ356948_79159..76196        GERYHYLY---VCDAERPWTFNP--------TDIKSYERV-----YRGRLPDGSRIFLEI
AY318871_122909..125875      GERYFYLY---VCDITLPWQKKL--------CNIQSYETI---ADSKYFLPSDKRIFYEV
AJ223385_119..3085           GERYYYIY---ICDISLPWQKKL--------CNILSYEVI---ADSKFYLPKDKRIFYEI
AJ581527_94092..97058        GERYYYIY---ICDISLPWQKKL--------CNILSYEVI---ADSKFYLPKDKRIFYEI
M31638_35..3001              GERYYYIY---ICDISLPWQKKL--------CNILSYEVI---ADSKFYLPKDKRIFYEI
AF198100_93460..96426        GERYYYIY---ICDISLPWQKKL--------CNILSYEVI---ADSKFYLPKDKRIFYEI
AY952942_1..536              ------------------------------------------------------------
AY386264_24637..27675        GERYFFAY---VCE-EGPWRRRI--------ANVKSYERV---VDKTFKLDKNERIMYEV
AY386263_23472..26510        GERYFFAY---VCE-EGPWRRRI--------ANVKSYERV---VDKTFRLDKNERIMYEV
U49979_97..3123              GERYFFAY---VCE-EGPWRRRI--------ANVKSYERV---VDKTFRLDKNERIMYEV
DQ184476_23876..26902        GERYFFAY---VCE-EGPWRRRI--------ANVKSYERV---VDKTFRLDKNERIMYEV
AX754989_23870..26908        GERYFFAY---VCE-EGPWRRRI--------ANVKSYERV---VDKTFRLDKNERIMYEV
AY386265_24872..27901        GERYFFAY---VCE-EGPWRRRL--------TNIKSYERV---VDKTFALEKNERIMYEV
AY952948_1..536              ------------------------------------------------------------
AY952945_1..536              ------------------------------------------------------------
AY780678_1..536              ------------------------------------------------------------
DQ073806_1..536              ------------------------------------------------------------
DQ202293_1..536              ------------------------------------------------------------
AY952939_1..536              ------------------------------------------------------------
AY424955_1..494              ------------------------------------------------------------
AF170722_33024..36041        GERYYFAY---LCNATDTWQKKL--------VNIKTYERI---IDKGFTLGSNVRIFYEV
AF170726_33844..36864        GERYYFAY---LCDAKDAWQKKL--------VNIKTYERI---IDKGFTLGSTDRIFYEV
AY077835_34744..31715        GERYYFAY---ICNKKEPWQKKL--------VNIKTYERI---IDRSFKLKSNERIFYEV
AY077836_34807..31778        GERYYFAY---ICNKKEPWQKKL--------VNIKTYERI---IDRSFKLKSNERIFYEV
AY077832_34851..31822        GERYYFAY---ICNKKEPWQKKL--------VNIKTYERI---IDRSFKLKSTERIFYEV
AY077833_34959..31930        GERYYFAY---ICNKKEPWQKKL--------VNIKTYERI---IDRSFKLKSTERIFYEV
AY077834_34763..31734        GERYYFAY---ICNKKEPWQKKL--------VNIKTYERI---IDRSFKLKSTERIFYEV
AF409137_32313..35345        GERYYFAY---ICNKKEPWQKKL--------VNIKTYERI---IDRSFKLKSTERIFYEV
AF325528_32311..35343        GERYYFAY---ICNKKEPWQKKL--------VNIKTYERI---IDRSFKLKSTERIFYEV
AF409138_32188..35220        GERYYFAY---ICNKKEPWQKKL--------VNIKTYERI---IDRSFKLKSTERIFYEV
AF410153_29164..32190        GERYYFAY---ICNSDEPWQKKL--------VNIKTYERI---IDKHFILKPTERIFYEV
AY689436_43395..40366        GERYYFAY---ICNDDDPWQKKL--------VNIKTYERI---VDRGFKLKSCERIFYEV
AY689437_46305..43273        GERYYFAY---ICNNDDPWQKKL--------VNIKTYERI---VDRGFKLKSCERIFYEV
AY841895_1..543              ------------------------------------------------------------
AY386371_30022..33042        GERYFFAY---ICPSKYPWQKKL--------VNIKTYERI---IDRRFKLNQNDRIFYEV
AJ293568_33523..36543        GERYFFAY---ICPAEDPWQKKL--------INIKTYEKI---IDRGFKLKQTDRIFYEV
AF012825_62448..65468        GERYYFAY---ICPANEPWTKKL--------VNIKTYETI---IDRSFKLGSDQRIFYEV
DQ011157_53374..56394        GERYYFAY---ICPANVPWTKKL--------VNIKTYETI---IDRSFKLGSNQRIFYEV
AY741551_53367..56387        GERYYFAY---ICPANVPWTKKL--------VNIKTYETI---IDRSFKLGSNQRIFYEV
DQ011153_53374..56394        GERYYFAY---ICPANVPWTKKL--------VNIKTYETI---IDRSFKLGSNQRIFYEV
AY753185_53606..56626        GERYYFAY---ICPANVPWTKKL--------VNIKTYETI---IDRSFKLGSNQRIFYEV
AY603973_53363..56383        GERYYFAY---ICPANVPWTKKL--------VNIKTYETI---IDRSFKLGSNQRIFYEV
DQ011156_53839..56859        GERYYFAY---ICPANVPWTKKL--------VNIKTYETI---IDRSFKLGSNQRIFYEV
AF380138_53691..56711        GERYYFAY---ICPANVPWTKKL--------VNIKTYETI---IDRSFKLGSNQRIFYEV
DQ011155_53802..56822        GERYYFAY---ICPANVPWTKKL--------VNIKTYETI---IDRSFKLGSNQRIFYEV
DQ011154_53824..56844        GERYYFAY---ICPANVPWTKKL--------VNIKTYETI---IDRSFKLGSNQRIFYEV
M13213_498..3311             GERYYFAY---ICPANVPWTKKL--------VNIKTYETI---IDRSFKLGS--------
Y16780_45448..48465          GERYYFAY---ICPANVPWTKKL--------VNIKTYETI---IDRSFKLGSDQRIFYEV
X69198_44453..47470          GERYYFAY---ICPANVPWTKKL--------VNIKTYETI---IDRSFKLGSDQRIFYEV
L22579_45085..48102          GERYYFAY---ICPANVPWTKKL--------VNIKTYETI---IDRSFKLGSDQRIFYEV
AF438165_56504..59524        GERYYFAY---ICPANVPWTKKL--------VNIKTYETI---IDRSFKLGSDQRIFYEV
AY009089_54714..57734        GERYYFAY---ICPANVPWTKKL--------VNIKTYETI---IDRSFKLGSDQRIFYEV
DQ066527_1..3021             GERYYFAY---ICPANVPWTKKL--------VNIKTYETI---IDRSFKLGSDQRIFYEV
AF482758_70367..73384        GERYYFAY---ICP-NGPWTKKL--------VNIKTYETI---IDRSFKLGSDQRIFYEV
DQ066528_1..3018             GERYYFAY---ICP-NGPWTKKL--------VNIKTYETI---IDRSFKLGSDQRIFYEV
X94355_69869..72889          GERYYFAY---ICPANVPWTKKL--------VNIKTYETI---IDRSFKLGTDQRIFYEV
AF095689_53206..56226        GERYYFAY---ICPANVPWTKKL--------VNIKTYETI---IDRSFKLGSDQRIFYEV
AY678277_56258..59278        GERYYFAY---ICPANVPWTKKL--------VNIKTYETI---IDRSFKLGSDQRIFYEV
AY678275_56258..59278        GERYYFAY---ICPANVPWTKKL--------VNIKTYETI---IDRSFKLGSDQRIFYEV
AY678276_59157..56140        GERYYFAY---ICPANVPWTKKL--------VNIKTYETI---IDRSFKLGSDQRIFYEV
DQ377945_59054..62071        GERYYFAY---ICP-NGPWTKKL--------VNIKTYETI---IDRSFKLGSDQRIFYEV
AY313848_56543..59560        GERYYFAY---ICP-NGPWTKKL--------VNIKTYETI---IDRSFKLGSDQRIFYEV
AY313847_56480..59497        GERYYFAY---ICP-NGPWTKKL--------VNIKTYETI---IDRSFKLGSDQRIFYEV
M36339_9814..12834           GERYYFAY---ICPANVPWTKKL--------VNIKTYETI---IDRSFKLGSDQRIFYEV
AY484669_58369..61389        GERYYFAY---ICPANVPWTKKL--------VNIKTYETI---IDRSFKLGSDQRIFYEV
AY603355_42733..45753        GERYYFAY---ICPANVPWTKKL--------VNIKTYETI---IDRSFKLGSDQRIFYEV
U94848_48523..51543          GERYYFAY---ICPANVPWTKKL--------VNIKTYETI---IDRSFKLGSDQRIFYEV
M35027_56767..59787          GERYYFAY---ICPANVPWTKKL--------VNIKTYETI---IDRSFKLGSDQRIFYEV
AY243312_53636..56656        GERYYFAY---ICPANVPWTKKL--------VNIKTYETI---IDRSFKLGSDQRIFYEV
DQ066531_1..3018             GERYYFAY---ICPANEPWTKKL--------VNIKTYETI---IDGSFKLGSDQRIFYEV
DQ066530_1..3018             GERYYFAY---ICPASEPWTKKL--------VNIKTYETI---IDGSFKLGTDQRIFYEV
DQ066529_1..3018             GERYYFAY---ICPASEPWTKKL--------VNIKTYETI---IDGSFKLGADQRIFYEV
AY846759_1..546              ------------------------------------------------------------
AY952950_1..546              ------------------------------------------------------------
DQ071856_1..546              ------------------------------------------------------------
AY463004_1..546              ------------------------------------------------------------
DQ071862_1..546              ------------------------------------------------------------
AY463007_1..546              ------------------------------------------------------------
DQ071860_1..546              ------------------------------------------------------------
DQ071858_1..546              ------------------------------------------------------------
AY463005_1..546              ------------------------------------------------------------
AY463006_1..546              ------------------------------------------------------------
AY340976_1..300              ------------------------------------------------------------
L76841_3611..6625            GERYYYAY---VCASELPWQLAV--------ANVRNHERI---VDASYVLPERERVFYEI
U60315_54551..57565          GERYYYAY---VCASELPWQLAV--------ANVRNHERI---VDASYVLPERERVFYEI
U86905_480..1658             ------------------------------------------------------------
                                                                                         

AF063866_34251..37490        YVIKLITDVSQLLDDKEITEKL--------SKYKKK
X57314_202..3096             ------------------------------------
AF250284_47760..51077        YIKDILSNLDQIINDKNIIKNIDIMLNSYEPQ----
DQ356948_79159..76196        YYRRVATEVVNLIDDRPLAIDFFKRVFGSRPLFSS-
AY318871_122909..125875      YFKRIASEVVNLLTDKTQCILFFNRLFGTRPVFSSD
AJ223385_119..3085           YFKRIASEVVNLLTDKTQCMLFFSRLFGTKPVFSSD
AJ581527_94092..97058        YFKRIASEVVNLLTDKTQCMLFFSRLFGTKPVFSSD
M31638_35..3001              YFKRIASEVVNLLTDKTQCMLFFSRLFGTKPVFSSD
AF198100_93460..96426        YFKRIASEVVNLLTDKTQCMLFFSRLFGTKPVFSSD
AY952942_1..536              ------------------------------------
AY386264_24637..27675        YFKRLCTEIVNLLDNKAMCTLFFERMFGSKPVFTG-
AY386263_23472..26510        YFKRLCTEIVNLLDNKAMCTLFFERLFGSKPVFTG-
U49979_97..3123              YFKRLCTEIVNLLDNKAMCTLFFERLFGSKPVFTG-
DQ184476_23876..26902        YFKRLCTEIVNLLDNKAMCTLFFERLFGSKPVFTG-
AX754989_23870..26908        YFKRLCTEIVNLLDNKAMCTLFFERLFGSKPVFTG-
AY386265_24872..27901        YFKRLCTEIVNLLDNKAMSTLFFEKLFGCKPVFTS-
AY952948_1..536              ------------------------------------
AY952945_1..536              ------------------------------------
AY780678_1..536              ------------------------------------
DQ073806_1..536              ------------------------------------
DQ202293_1..536              ------------------------------------
AY952939_1..536              ------------------------------------
AY424955_1..494              ------------------------------------
AF170722_33024..36041        YFKRLATEVVNLLDNKVLSTSFFEKMFGTRPIFYN-
AF170726_33844..36864        YFKRLATEVVNLLDNKVLSTSFFEKMFGTRPIFYN-
AY077835_34744..31715        YFKRLATEIVNLLDNKVLSTSFFEKMFGTRPIFYN-
AY077836_34807..31778        YFKRLATEIVNLLDNKVLSTSFFEKMFGTRPIFYN-
AY077832_34851..31822        YFKRLATEIVNLLDNKVLSTSFFEKMFGTRPIFYN-
AY077833_34959..31930        YFKRLATEIVNLLDNKVLSTSFFEKMFGTRPIFYN-
AY077834_34763..31734        YFKRLATEIVNLLDNKVLSTSFFEKMFGTRPIFYN-
AF409137_32313..35345        YFKRLATEIVNLLDNKVLSISFFEKMFGTRPIFYN-
AF325528_32311..35343        YFKRLATEIVNLLDNKVLSISFFEKMFGTRPIFYN-
AF409138_32188..35220        YFKRLATEIVNLLDNKVLSISFFEKMFGTRPIFYN-
AF410153_29164..32190        YFKRLATEIVNLLDNKVLSTSFFEKLFGSRPIFYS-
AY689436_43395..40366        YFKRLATEIVNLLDNKVLSTSFFEKMFGTKPIFYN-
AY689437_46305..43273        YFKRLATEIVNLLDNKVLSTSFFEKMFGTKPIFYN-
AY841895_1..543              ------------------------------------
AY386371_30022..33042        YFKRIATEVVNLLDNKVLSTSFFERMFGTKPIFYS-
AJ293568_33523..36543        YFKRIATEVVNLLDNKVLSTSFFERMFGSKPIFYS-
AF012825_62448..65468        YFKRLTSEIVNLLDNKVLCISFFERMFGSRPTFYEA
DQ011157_53374..56394        YFKRLTSEIVNLLDNKVLCISFFQRMFGSRPTFYEA
AY741551_53367..56387        YFKRLTSEIVNLLDNKVLCISFFQRMFGSRPTFYEA
DQ011153_53374..56394        YFKRLTSEIVNLLDNKVLCISFFQRMFGSRPTFYEA
AY753185_53606..56626        YFKRLTSEIVNLLDNKVLCISFFQRMFGSRPTFYEA
AY603973_53363..56383        YFKRLTSEIVNLLDNKVLCISFFQRMFGSRPTFYEA
DQ011156_53839..56859        YFKRLTSEIVNLLDNKVLCISFFQRMFGSRPTFYEA
AF380138_53691..56711        YFKRLTSEIVNLLDNKVLCISFFQRMFGSRPTFYEA
DQ011155_53802..56822        YFKRLTSEIVNLLDNKVLCISFFQRMFGSRPTFYEA
DQ011154_53824..56844        YFKRLTSEIVNLLDNKVLCISFFQRMFGSRPTFYEA
M13213_498..3311             ------------------------------------
Y16780_45448..48465          YFKRLTSEIVNLLDNKVLCISFFERMFGSRPTFYEA
X69198_44453..47470          YFKRLTSEIVNLLDNKVLCISFFERMFGSRPTFYEA
L22579_45085..48102          YFKRLTSEIVNLLDNKVLCISFFERMFGSRPTFYEA
AF438165_56504..59524        YFKRLTSEIVNLLDNKVLCISFFERMFGSRPTFYEA
AY009089_54714..57734        YFKRLTSEIVNLLDNKVLCISFFERMFGSRPTFYEA
DQ066527_1..3021             YFKRLTSEIVNLLDNKVLCISFFERMFGSRPTFYEA
AF482758_70367..73384        YFKRLTSEIVNLLDNKVLCISFFERMFGSKPTFYEA
DQ066528_1..3018             YFKRLTSEIVNLLDNKVLCISFFERMFGSKPTFYEA
X94355_69869..72889          YFKRLTSEIVNLLDNKVLCISFFERMFGSKPTFYEA
AF095689_53206..56226        YFKRLTSEIVNLLDNKVLCISFFERMFGSKPTFYEA
AY678277_56258..59278        YFKRLTSEIVNLLDNKVLCISFFERMFGSKPTFYEA
AY678275_56258..59278        YFKRLTSEIVNLLDNKVLCISFFERMFGSKPTFYEA
AY678276_59157..56140        YFKRLTSEIVNLLDNKVLCISFFERMFGSKPTFYEA
DQ377945_59054..62071        YFKRLTSEIVNLLDNKVLCISFFERMFGSKPTFYEA
AY313848_56543..59560        YFKRLTSEIVNLLDNKVLCISFFERMFGSKPTFYEA
AY313847_56480..59497        YFKRLTSEIVNLLDNKVLCISFFERMFGSKPTFYEA
M36339_9814..12834           YFKRLTSEIVNLLDNKVLCISFFERMFGSKPTFYEA
AY484669_58369..61389        YFKRLTSEIVNLLDNKVLCISFFERMFGSKPTFYEA
AY603355_42733..45753        YFKRLTSEIVNLLDNKVLCISFFERMFGSKPTFYEA
U94848_48523..51543          YFKRLTSEIVNLLDNKVLCISFFERMFGSKPTFYEA
M35027_56767..59787          YFKRLTSEIVNLLDNKVLCISFFERMFGSKPTFYEA
AY243312_53636..56656        YFKRLTSEIVNLLDNKVLCISFFERMFGSKPTFYEA
DQ066531_1..3018             YFKRLASEIVNLLDNKVLCISFFEKIFGSKPTFYE-
DQ066530_1..3018             YFKRLASEIVNLLDNKVLCISFFERMFGSRPTFYE-
DQ066529_1..3018             YFKRLASEIVNLLDNKVLCISFFERMFGSRPTFYE-
AY846759_1..546              ------------------------------------
AY952950_1..546              ------------------------------------
DQ071856_1..546              ------------------------------------
AY463004_1..546              ------------------------------------
DQ071862_1..546              ------------------------------------
AY463007_1..546              ------------------------------------
DQ071860_1..546              ------------------------------------
DQ071858_1..546              ------------------------------------
AY463005_1..546              ------------------------------------
AY463006_1..546              ------------------------------------
AY340976_1..300              ------------------------------------
L76841_3611..6625            YFRRLATELVNLLDNKPLCAEFFTRLFGVRPVFSN-
U60315_54551..57565          YFRRLATELVNLLDNKPLCAEFFTRLFGVRPVFSN-
U86905_480..1658             ------------------------------------
                                                                 
