# Supplementary material for: Identification of multiple independent horizontal gene transfers into poxviruses using a comparative genomics approach
Source: BMC Evol Biol. 2008 Feb 27;8:67. doi: 10.1186/1471-2148-8-67 (PMC2268676; doi:10.1186/1471-2148-8-67)
Supplement: Additional file 8 — Multiple sequence alignments for all poxvirus families. [file 1471-2148-8-67-S8.gz › Network/Servers/gen153069.gen.tcd.ie/Users/kirsten/poxvirus/aln/210.aln]

CLUSTAL W (1.81) multiple sequence alignment

AY678277_188683..188886      MRDVRPEYWMGLDVAVFLFFATSDVDRHLTVFDHSKSFFMSDRGRVLTLSWGHAGQSSIH
AY678277_300..503            MRDVRPEYWMGLDVAVFLFFATSDVDRHLTVFDHSKSFFMSDRGRVLTLSWGHAGQSSIH
AF095689_4490..4693          MRDVRPEYWMGLDVAVFLFFATSDVDRHLTVFDHSKSFFMSDRGRVLTLSWGHAGQSSIH
AF095689_184582..184785      MRDVRPEYWMGLDVAVFLFFATSDVDRHLTVFDHSKSFFMSDRGRVLTLSWGHAGQSSIH
AY678275_300..503            MRDVRPEYWMGLDVAVFLFFATSDVDRHLTVFDHSKSFFMSDRGRVLTLSWGHAGQSSIH
AY678275_188684..188887      MRDVRPEYWMGLDVAVFLFFATSDVDRHLTVFDHSKSFFMSDRGRVLTLSWGHAGQSSIH
AY678276_299..499            MRDVRPEYWMGLDVAVFLFFATSDVDRHLTVFDHSKSFFMSDRGRVLTLSWGHAGQSSIH
AY678276_188806..188606      MRDVRPEYWMGLDVAVFLFFATSDVDRHLTVFDHSKSFFMSDRGRVLTLSWGHAGQSSIH
M35027_4490..4693            MRDVRPEYWMGLDVAVFLFFATSDVDRHLTVFDHSQSFFTSDRGRVLTLSWGHAGQSSIH
M35027_187045..187248        MRDVRPEYWMGLDVAVFLFFATSDVDRHLTVFDHSQSFFTSDRGRVLTLSWGHAGQSSIH
                             ***********************************:*** ********************

AY678277_188683..188886      CVSISGF
AY678277_300..503            CVSISGF
AF095689_4490..4693          CVSISGF
AF095689_184582..184785      CVSISGF
AY678275_300..503            CVSISGF
AY678275_188684..188887      CVSISGF
AY678276_299..499            CVSISGF
AY678276_188806..188606      CVSISGF
M35027_4490..4693            CVSISGF
M35027_187045..187248        CVSISGF
                             *******
