# Supplementary material for: Identification of multiple independent horizontal gene transfers into poxviruses using a comparative genomics approach
Source: BMC Evol Biol. 2008 Feb 27;8:67. doi: 10.1186/1471-2148-8-67 (PMC2268676; doi:10.1186/1471-2148-8-67)
Supplement: Additional file 8 — Multiple sequence alignments for all poxvirus families. [file 1471-2148-8-67-S8.gz › Network/Servers/gen153069.gen.tcd.ie/Users/kirsten/poxvirus/aln/211.aln]

CLUSTAL W (1.81) multiple sequence alignment

DQ356948_141301..141630      MICLSEDSFQVMSRMRMSLIDMKLMPSLPLAEKTHALMSSPFVFSGALNSATSCVRVSRV
AY689436_90298..90546        MICFNEASFHVISKIKISLIEKKLMPSPPLNENTHTLICSPLVLHSSLNLETIFTLVSFV
AY689437_93349..93597        MICFNEASFHVISKIKISLIEKKLIPSPPLNENTHTLICSPLVLHSSLNLETIFTLVSFV
M35027_109064..109273        --------------MKISLIEKKLIPSPPLEENTHVLMHSPLVFDSWLNSATALILVSFV
AY678277_108556..108765      --------------MKISLIEKKLIPSPPLEENTHVLMHSPLVFDSWLNSATALILVSFV
AF095689_105488..105697      --------------MKISLIEKKLIPSPPLEENTHVLMHSPLVFDSWLNSATALILVSFV
AY678275_108556..108765      --------------MKISLIEKKLIPSPPLEENTHVLMHSPLVFDSWLNSATALILVSFV
M15058_12074..12283          --------------MKISLIEKKLIPSPPLEENTHVLMHSPLVFDSWLNSATALILVSFV
AY678276_108441..108647      --------------MKISLIEKKLIPSPPLEENTHVLMHSPLVFDSWLNSATALILVSFV
AY009089_106995..107204      --------------MKISLIEKKLIPSPPLEENTHVLIHSPLVFDSWLNSATALILVSFV
                                           :.:***: **:** ** *:**.*: **:*: . **  *    ** *

DQ356948_141301..141630      RDENSTWEISNRRKYSSSTLMPENLTKGSKTRHLPAERLMITQARTNLQL
AY689436_90298..90546        LDENSMLDISKIEKYNSNIDIPD---------------------------
AY689437_93349..93597        LDENSMLDISKIEKYNSNIDIPD---------------------------
M35027_109064..109273        LDENSILEIPKTLKYSNKISIPD---------------------------
AY678277_108556..108765      LDENSILEIPKTLKYSNKISIPD---------------------------
AF095689_105488..105697      LDENSILEIPKTLKYSNKISIPD---------------------------
AY678275_108556..108765      LDENSILEIPKTLKYSNKISIPD---------------------------
M15058_12074..12283          LDENSILEIPKTLKYSNKISIPD---------------------------
AY678276_108441..108647      LDENSILEIPKTLKYSNKISIPD---------------------------
AY009089_106995..107204      LDENSILEIPKTLKYSNKISIPD---------------------------
                              ****  :*.:  **...  :*:                           
