# Supplementary material for: Identification of multiple independent horizontal gene transfers into poxviruses using a comparative genomics approach
Source: BMC Evol Biol. 2008 Feb 27;8:67. doi: 10.1186/1471-2148-8-67 (PMC2268676; doi:10.1186/1471-2148-8-67)
Supplement: Additional file 8 — Multiple sequence alignments for all poxvirus families. [file 1471-2148-8-67-S8.gz › Network/Servers/gen153069.gen.tcd.ie/Users/kirsten/poxvirus/aln/212.aln]

CLUSTAL W (1.81) multiple sequence alignment

AF063866_120541..122367      --MDNIKKKQNIYGITIFDYNNILNYNDDKVIKHMIE-------------NKRIDDQDVY
AF250284_41428..43176        -----MSYTSQIQSNKRIKKNDINIFLVDTSQLYNINTISKNINIHKIYSNENIKYTDIF
AF250284_200791..201591      -------MDILLIASKLSYFSDHNIYVDDEEKLE--------------------------
AF063866_32879..34198        MKFKYILHFLDICEVFLDKCNNYRDILSIYKVFK--------------------------
AF250284_35439..36182        ----MILLYILIINSAFVTSDSNINICDENIK----------------------------
AY678276_118721..118855      ------------------------------------------------------------
AF250284_98731..99126        ---------------------MIDKILK--------------------------------
AF250284_10747..13194        --MNNFILFFILCITTLTKTENLHTIISDCIIDKFNTPRCNNVNIYNKYINLLKNKYDYD
AF063866_87971..88192        --MNNNITNTKMCLDIIELTNVLTDICIKCQ-----------------------------
AF250284_211785..214265      -MYKLTVLFIVLFTIRYIECESIDKIVDKCTKNNFIKTHC-SVDVYDKYINVLNFKYNYN
                                                                                         

AF063866_120541..122367      INNISKLIYSKINDTKESFNNKINFNLLYSRDKYINGFQSLQIFNIYTFDFNENFLYVDI
AF250284_41428..43176        SHKFINVYISRIPEVNSLNMNLLFDNTNFNILKYRGGYNALMAMEINEIIYNSNMISNSV
AF250284_200791..201591      ------------------------------------------------------------
AF063866_32879..34198        -------------------------------SKRINDNIIYYILKNKKYFENNDLIELLN
AF250284_35439..36182        ------------------------------------------------------------
AY678276_118721..118855      ------------------------------------------------------------
AF250284_98731..99126        ------------------------------------------------------------
AF250284_10747..13194        NKNDLKNLKSLLNLFNNLQYYNSYNKDEF--ISYILSYQIYYLNKHNKIIKRENIIEFNN
AF063866_87971..88192        ------------------------------------------------------------
AF250284_211785..214265      NYDEIYKLRNIIYTFSELQKYNNVKKSNF--IEYIL-YQVKHLIEYNEMIDNININEFNL
                                                                                         

AF063866_120541..122367      SLPSLIMLYNLLYNEKPVN-KNFNYYV---QYQSDYLDKLLVEFHNAPNSSSPILNKILY
AF250284_41428..43176        SVETIFMIYKYIYDTKIQNITSYDLNIGHENKMISEFDNILINYLNAPNNKFEIINNIFF
AF250284_200791..201591      -----------------------------------------ILNKYNPGLINNYINNNTK
AF063866_32879..34198        NL---------------------------------------TLSYSNINNLLYKYKNHEK
AF250284_35439..36182        -----------------------------------------PNSMTIIDNYLYIFYNENF
AY678276_118721..118855      -------------------------------------------MNYFLNEYMYF------
AF250284_98731..99126        -----------------------------------------ISNKYGLNVNEYYIKNIIK
AF250284_10747..13194        VIVEIIDCYVRFKNLHFDNIKKDISIM---QELFNKFPIWFTKNDYIIKIILYFYKNVRK
AF063866_87971..88192        ----------------------------------------------------EVLRTKYF
AF250284_211785..214265      LIKEICDSYIYFIDESNKNT---LIYL---QIMFNKFPIWFSSNTDVIDIILKFYKRIRS
                                                                                         

AF063866_120541..122367      LRSFPIFNYIMEKISNNYLNDNNRHLLDKEYENDINNPAFTKNI--TFLNLLYFDNIEYY
AF250284_41428..43176        YRSFPIFNYIIYKHKKRYCNSDNNNFDILFNNPNKINTSCLD-----------------Y
AF250284_200791..201591      KK----YTTIIDNYNEIEKNKLLNEISDVDNSDS--------------------------
AF063866_32879..34198        IILFIITRFLIPN----SIINLHSDVICYILSCYNIKSTIYKNIYKKYKN----------
AF250284_35439..36182        WKMNLISKYIIGPYKIKSTFKFIRD-----------------------------------
AY678276_118721..118855      ------------------------------------------------------------
AF250284_98731..99126        YNDNIRYCILLDKEESLSLFNKKINLTDTII-----------------------------
AF250284_10747..13194        HNNNVEFRNIIDN-NTLSIIKTSIDYPGYIISEKVVKEIFYIEYVSHIIKDEQQKFNNYY
AF063866_87971..88192        KKIYLKSNY---------------------------------------------------
AF250284_211785..214265      INIFNNYKNNIDN-STLQIVKTAIEYPGYIVSEKLMKEILYSNYLIHIHPDNYYKFRNYY
                                                                                         

AF063866_120541..122367      TYNIKNLMNNNTNILSYLINIPSNINY--SEIKNIIENEYNVDIIYQNASFDENYLKLHI
AF250284_41428..43176        LLTNNTNIEDYINNVRHFLNININILDYNIYIKDNIISDQNISYIYNNVNESINNLNNYI
AF250284_200791..201591      ---------------TDLTNKISNIIFKSVYSKTEEGSNSVINVISDNKLKNSLAEDISL
AF063866_32879..34198        TLLCNKLTNSVIQHNININKILPFVKLNDEQINLILNNNIYKHVLIKMLLYNDISSDIIN
AF250284_35439..36182        -------------------DEYINLIYQRSDNKIIYIDSDYINIINESFAIIDGLSKLDI
AY678276_118721..118855      ------------------------------------------------------------
AF250284_98731..99126        --------------------LYLQMKF-------------EESDIVNLFI----------
AF250284_10747..13194        NIINKEDVLP-NIIIYNISNITIELRYDSLDAEIINFIKKESSFVYNNFIYFHKYINLPL
AF063866_87971..88192        ------------------------------------------------------------
AF250284_211785..214265      IEINNEYIIPKNTLIINIKNISITIKYNNLDLKTIEYINNESEDIYDNIIHIHR--NLSV
                                                                                         

AF063866_120541..122367      IKNEFLNITNIIDTDLYFESNRLYNLNRILLDNIKDFEIDI---ISEIGNYNNDILNSLY
AF250284_41428..43176        LFDRNIIDNIFAFNDQELRNNLHSIVIEEIRLDYGKHYTDTYFNINQLLELPNIIQNIDI
AF250284_200791..201591      KRGCIKEDYNIDLYEKKYNVNITNRNKYYIKKLLSFDYNNKKINIIVCGKIDGIINDVLI
AF063866_32879..34198        KNKYNILNALLLINKVYFSHHKIKKILLNIISNDIEYTKIL---IFNFNLNEYYISNILN
AF250284_35439..36182        NNNIKNYNGIFMSNKGKTY---IFTFNKYIELLDYNYEYNKDTNTFECNLSKYRVKDINY
AY678276_118721..118855      ---------------------------------------------------------LSY
AF250284_98731..99126        --------------------------------------------IDVIKLLKDKI-EIYF
AF250284_10747..13194        NLKKDKIYYYIFNNKNQYE---KYGLIYNIRTNNGGYTTIMDNKIQSFAYMQNNK-PLNF
AF063866_87971..88192        ---------------------------------------------------ENSINEYNI
AF250284_211785..214265      NFNYNKIYYYIFDTRKYYN---LYYESNHIKSIYYDTSISINNNICIYTHNDNKLIK-YY
                                                                                         

AF063866_120541..122367      -IKGLYRFYHELLP----------------------------------------------
AF250284_41428..43176        -IDDMSDQGIDIKF----------------------------------------------
AF250284_200791..201591      ESKNRRKRLFKYIP----------------------------------------------
AF063866_32879..34198        -IHNDKNILSLMLQ----------------------------------------------
AF250284_35439..36182        -INKKFYGIPHNIN----------------------------------------------
AY678276_118721..118855      -IGRVHWKI---------------------------------------------------
AF250284_98731..99126        -IHNVPFSI---------------------------------------------------
AF250284_10747..13194        -GHELHHALMYMIY-DMKFPIWFIEGSANAYGNRKCYELDLSYIKKNNFTIKDVLKSDYN
AF063866_87971..88192        -TKEIQNEITKIIQ----------------------------------------------
AF250284_211785..214265      -SRNIQHALMTSIHKNINYPDWFIDGLSLKY--KKCNKDSYLYLKNQNFTILDTINSNRN
                                                                                         

AF063866_120541..122367      ------------LCLKFYIDGYSISHESYKFNYNYDEDENISYTINNIPLIKNINNNKIK
AF250284_41428..43176        ----LNHVRTNKIKITKDNIHRLLVRGLMRFYIEALTSILICCIKIENPNNDITENKIYG
AF250284_200791..201591      -------------------IYEKVQLEIYLFLLNYKKSKLIQHYDNEIDV----------
AF063866_32879..34198        -----------------------------TQNISNHIIDKYYDEIIELINCNNVSSISIY
AF250284_35439..36182        ------------------------------------------------------------
AY678276_118721..118855      ------------------------------------------------------------
AF250284_98731..99126        ------------------------------------------------------------
AF250284_10747..13194        --TPNPYYMGSSLTRFLFDHYPNIIKKILTHQYNHSWIKHNHDIEFNIWRQKNIEYCEKN
AF063866_87971..88192        ------------------------------------------------------------
AF250284_211785..214265      IDIDNSYYRGNALIEFLDKNNLKIINDIILSNNTNNWIDDIMEQKFKNSLNNYLNYCSNY
                                                                                         

AF063866_120541..122367      FINETFNNIPSNISYNKIF-----------------------------------------
AF250284_41428..43176        ILHASLRDSDNIYTINNIKMEVINKC----------------------------------
AF250284_200791..201591      ------------------------------------------------------------
AF063866_32879..34198        FYFNSIKNHPI-------------------------------------------------
AF250284_35439..36182        ------------------------------------------------------------
AY678276_118721..118855      ------------------------------------------------------------
AF250284_98731..99126        ------------------------------------------------------------
AF250284_10747..13194        FNTKTYKNHKNPDYIKNKYLNKINKYSDIFKTFCNGNIIVEFYDEKEQTFILNKNNIYIL
AF063866_87971..88192        ------------------------------------------------------------
AF250284_211785..214265      YINN--DNYLYTNEITDKYIDRINKY-KIFDNVCKGNIIIEHYDDGESTFILNKDNIYML
                                                                                         

AF063866_120541..122367      ------------------------------------------------------------
AF250284_41428..43176        ------------------------------------------------------------
AF250284_200791..201591      ------------------------------------------------------------
AF063866_32879..34198        ------------------------------------------------------------
AF250284_35439..36182        ------------------------------------------------------------
AY678276_118721..118855      ------------------------------------------------------------
AF250284_98731..99126        ------------------------------------------------------------
AF250284_10747..13194        TEYNNNKYIYNYNNISFVKNIDNIFPIVNDYDYQWINYNLLEYIFKNELKTYKYSKYILF
AF063866_87971..88192        ------------------------------------------------------------
AF250284_211785..214265      DDPQYNKYM--FNNESFIKNINRKRPIIHNYDYEWLDNSLLNHLIKNIFKGYKYSKYIIL
                                                                                         

AF063866_120541..122367      -----------------------------FTN-LFSENIFKFKNKYISMMFCSHFILINE
AF250284_41428..43176        -----------------------------YDY-ILDKKKYKFLYSRL---AFNPVLLEKL
AF250284_200791..201591      -----------------------------IDY-IPDEQLF--------------------
AF063866_32879..34198        -----------------------------YKN-IINEYINNNDINRL----LYIINIIQL
AF250284_35439..36182        -----------------------------YAFRFIDGNIYFVKYPFV---YIYNEFINKL
AY678276_118721..118855      -----------------------------YHV-VNYKNIF--------------------
AF250284_98731..99126        -----------------------------YNI-VNDKNKYYIET----------------
AF250284_10747..13194        DSSYSSYSCEPVLYCDGNKINKIPIKSQFYNY-ICDNNIYCIENEYI----LKDDYIKNI
AF063866_87971..88192        ------------------------------------------------------------
AF250284_211785..214265      NKLYSNYLFNSTIYCDNKIIQDIKINSTLYKY-ICYENKNCLNVNSK----ISNENNINI
                                                                                         

AF063866_120541..122367      LPTLTFKYIKNDNNDIYSILNSNNIMKKNHMATEITRYIYDNFNKNNNRYDKLLNIVKDC
AF250284_41428..43176        VSNTNIEHNEDLSNF--------------------------PFEYNFNIDNNNDVLLRSF
AF250284_200791..201591      -----------------------------------------------------SEICNNI
AF063866_32879..34198        PINTIYV---------------------------IFEKYKNEYNIILNLLLYQNIIPKMF
AF250284_35439..36182        ISINNY-----------------------------------NLNLFDAMCDNKNKLIKDI
AY678276_118721..118855      ------------------------------------------------------------
AF250284_98731..99126        ---------------------------------------------------NKNNLDE--
AF250284_10747..13194        LNNNKCDYNTPTVPLIDLPKNILKLLYDINMGNDVDIKLLNGFNLNNKIDINGNNLCDIS
AF063866_87971..88192        ------------------------------------------------------------
AF250284_211785..214265      IKNNLCIYEEPTVPLLNLPDNISKLIFDLNIGNIIYNIDLSNFNINEYIDIYNNVLFDIV
                                                                                         

AF063866_120541..122367      VSKNKLLFPLLLLYIKNDIAIDILILFYENDNILKE--LTETYDKFINTINFVSYLNNNI
AF250284_41428..43176        KVCKYKKLYRFLCERKFQT-------------------QISLIEKFSNTISILNTIKNNK
AF250284_200791..201591      ISYFIKMFSNNILNID----------------------YNNKKFN---------------
AF063866_32879..34198        NKYYKYIYEIFLKNIDNECIINI---------------LYNKYKNYKIFNNILKYILENI
AF250284_35439..36182        ----KILLYDLKLKI---------------------------------------------
AY678276_118721..118855      -----ILVYKLNN-------------------------IRCSS-----------------
AF250284_98731..99126        ----SILLYNYMIE------------------------FLS-------------------
AF250284_10747..13194        IKYNNLELYNYIKETD----------------------FYCKYFNFTKSISYNPHVCKHE
AF063866_87971..88192        --------------------------------------QKCNH-----------------
AF250284_211785..214265      IKYNNINLYNYIIKLYPYYDKYFIKKDINTPYMCKYIEFYNNYTTTINIINNNNISNILS
                                                                                         

AF063866_120541..122367      NKSLTTFLLFSNDKVRVRYNIIDSFTKLFSSLYNPKYDIILSLNSL--------------
AF250284_41428..43176        NYPLFVFLLFSNIDVKVLLDPSFNNNKLCRSLNNMYDAKYNAYVKNS-------------
AF250284_200791..201591      ------------------------------------------------------------
AF063866_32879..34198        NTYVKLYTLIMNVNLKQKHYEYILKIYKNENLY---------------------------
AF250284_35439..36182        ------------------------------------------------------------
AY678276_118721..118855      ------------------------------------------------------------
AF250284_98731..99126        ------------------------------------------------------------
AF250284_10747..13194        LKKIQNNNIIVNINISDSFDVIIKKEYIYSNNTVNNNNVINKIINVIYIQKSYYIFIFTV
AF063866_87971..88192        ------------------------------------------------------------
AF250284_211785..214265      DNKIEYSTIVYEINNTIVSNIINKKYNNKKDSNIINY--IFKILEGDHTDKDYYILLFIN
                                                                                         

AF063866_120541..122367      -------------------
AF250284_41428..43176        -------------------
AF250284_200791..201591      -------------------
AF063866_32879..34198        -------------------
AF250284_35439..36182        -------------------
AY678276_118721..118855      -------------------
AF250284_98731..99126        -------------------
AF250284_10747..13194        IMYLLIIISIIFLLYTIFN
AF063866_87971..88192        -------------------
AF250284_211785..214265      IILLIVCIIIMFLFYFINI
                                                
