# Supplementary material for: Identification of multiple independent horizontal gene transfers into poxviruses using a comparative genomics approach
Source: BMC Evol Biol. 2008 Feb 27;8:67. doi: 10.1186/1471-2148-8-67 (PMC2268676; doi:10.1186/1471-2148-8-67)
Supplement: Additional file 8 — Multiple sequence alignments for all poxvirus families. [file 1471-2148-8-67-S8.gz › Network/Servers/gen153069.gen.tcd.ie/Users/kirsten/poxvirus/aln/213.aln]

CLUSTAL W (1.81) multiple sequence alignment

DQ356948_138275..138108      ------------MMLDENKNMISWPSAFSG------------------------------
DQ356948_138035..137901      ------------------------------------------------------------
AY077832_78291..77896        MFLTSFRVYDSAIIFDENKNIIWLPSSFVGELYTDNKSSNDDFILLVTIVNILGFPFISF
AY077833_78394..77999        MFLTSFRVYDSAIIFDENKNIIWLPSSFVGELYTDNKSSNDDFILLVTIVNILGFPFISF
AY077834_78200..77805        MFLTSFRVYDSAIIFDENKNIIWLPSSFVGELYTDNKSSNDDFILLVTIVNILGFPFISF
AY077835_78163..77768        MFLTSFRVYDSAIIFDENKNIICPPSSFVGELYTDNKSSNDDFILLVTIVNILGFPFISF
AY077836_78226..77831        MFLTSFRVYDSAIIFDENKNIICPPSSFVGELYTDNKSSNDDFILLVTIVNILGFPFISF
AY678275_104197..104388      ------------------------------------------------------------
AY678277_104197..104388      ------------------------------------------------------------
AY678276_104273..104085      ------------------------------------------------------------
                                                                                         

DQ356948_138275..138108      ----------------ELYTSSRSSSEDFILL--------VTTAKRLTRSSIILGLETRE
DQ356948_138035..137901      --------------------------------MKCLPLSRWMVRTKYLSLELMLSVTSSS
AY077832_78291..77896        GFVPCDPLYSEYPLLSIIYFITNPPYVELEKYIKCFPFNEVIFSMKYLNLELIFKLMSSS
AY077833_78394..77999        GFVPCDPLYSEYPLLSIIYFITNPPYVELEKYIKCFPFNEVIFSMKYLNLELIFKLMSSS
AY077834_78200..77805        GFVPCDPLYSEYPLLSIIYFITNPPYVELEKYIKCFPFNEVIFSMKYLNLELIFKLMSSS
AY077835_78163..77768        GFVPCDPLYSEYPLLSIIYFITNPPYVELEKYIKCFPFNEVILSMKYLNLELIFKLMSSS
AY077836_78226..77831        GFVPCDPLYSEYPLLSIIYFITNPPYVELEKYIKCFPFNEVILSMKYLNLELIFKLMSSS
AY678275_104197..104388      ----------------MIYLITNPPYVELEKYIKCFPLSVCIRLIKYLNLELMFNVTNSS
AY678277_104197..104388      ----------------MIYLITNPPYVELEKYIKCFPLSVCIRLIKYLNLELMFNVTNSS
AY678276_104273..104085      ----------------MIYLITNPPYVELEKYIKCFPLSVCIRLIKYLNLELMFNVTNSS
                                                                          .    .::: : . .

DQ356948_138275..138108      PL-----------------
DQ356948_138035..137901      PYRKPLLIFRFGYSSFS--
AY077832_78291..77896        PYKIPLLILRFG-------
AY077833_78394..77999        PYKIPLLILRFG-------
AY077834_78200..77805        PYKIPLLILRFG-------
AY077835_78163..77768        PYKIPLLILRFG-------
AY077836_78226..77831        PYKIPLLILRFG-------
AY678275_104197..104388      PYNTPLFIFRFGYNSLSCS
AY678277_104197..104388      PYNTPLFIFRFGYNSLSCS
AY678276_104273..104085      PYNTPLFIFRFGYNSLSCS
                             *                  
