# Supplementary material for: Identification of multiple independent horizontal gene transfers into poxviruses using a comparative genomics approach
Source: BMC Evol Biol. 2008 Feb 27;8:67. doi: 10.1186/1471-2148-8-67 (PMC2268676; doi:10.1186/1471-2148-8-67)
Supplement: Additional file 8 — Multiple sequence alignments for all poxvirus families. [file 1471-2148-8-67-S8.gz › Network/Servers/gen153069.gen.tcd.ie/Users/kirsten/poxvirus/aln/214.aln]

CLUSTAL W (1.81) multiple sequence alignment

AY077832_149623..149441      MELIIIFDCSNPILESKNMFLTKAVRSFPNTSEASFLKDSKTKNTFPATSLDENASDDQN
AY077832_333..515            MELIIIFDCSNPILESKNMFLTKAVRSFPNTSEASFLKDSKTKNTFPATSLDENASDDQN
AY077833_466..648            MELIIIFDCSNPILESKNMFLTKAVRSFPNTSEASFLKDSKTKNTFPATSLDENASDDQN
AY077833_149592..149410      MELIIIFDCSNPILESKNMFLTKAVRSFPNTSEASFLKDSKTKNTFPATSLDENASDDQN
AY077834_246..428            MELIIIFDCSNPILESKNMFLTKAVRSFPNTSEASFLKDSKTKNTFPATSLDENASDDQN
AY077834_149417..149235      MELIIIFDCSNPILESKNMFLTKAVRSFPNTSEASFLKDSKTKNTFPATSLDENASDDQN
AY077835_224..406            MELIIIFDCSNPILESKNMFLTKAVRSFPNTSEASFLKDSKTKNTFPATSLEENASDDQN
AY077835_149376..149194      MELIIIFDCSNPILESKNMFLTKAVRSFPNTSEASFLKDSKTKNTFPATSLEENASDDQN
AY077836_285..467            MELIIIFDCSNPILESKNMFLTKAVRSFPNTSEASFLKDSKTKNTFPATSLEENASDDQN
AY077836_149439..149257      MELIIIFDCSNPILESKNMFLTKAVRSFPNTSEASFLKDSKTKNTFPATSLEENASDDQN
                             ***************************************************:********

AY077832_149623..149441      K
AY077832_333..515            K
AY077833_466..648            K
AY077833_149592..149410      K
AY077834_246..428            K
AY077834_149417..149235      K
AY077835_224..406            K
AY077835_149376..149194      K
AY077836_285..467            K
AY077836_149439..149257      K
                             *
