# Supplementary material for: Identification of multiple independent horizontal gene transfers into poxviruses using a comparative genomics approach
Source: BMC Evol Biol. 2008 Feb 27;8:67. doi: 10.1186/1471-2148-8-67 (PMC2268676; doi:10.1186/1471-2148-8-67)
Supplement: Additional file 8 — Multiple sequence alignments for all poxvirus families. [file 1471-2148-8-67-S8.gz › Network/Servers/gen153069.gen.tcd.ie/Users/kirsten/poxvirus/aln/215.aln]

CLUSTAL W (1.81) multiple sequence alignment

AY077832_573..460            MSTETTFQMMMISQQPSLIICFGHHWHFHLGRLLEMCS
AY077832_149383..149496      MSTETTFQMMMISQQPSLIICFGHHWHFHLGRLLEMCS
AY077833_149352..149465      MSTETTFQMMMISQQPSLIICFGHHWHFHLGRLLEMCS
AY077833_706..593            MSTETTFQMMMISQQPSLIICFGHHWHFHLGRLLEMCS
AY077834_149177..149290      MSTETTFQMMMISQQPSLIICFGHHWHFHLGRLLEMCS
AY077834_486..373            MSTETTFQMMMISQQPSLIICFGHHWHFHLGRLLEMCS
AY077835_149136..149249      MSTETTFQMMTISQPPSLIICFGHHWHFPPGRLLEMCS
AY077835_464..351            MSTETTFQMMTISQPPSLIICFGHHWHFPPGRLLEMCS
AY077836_149199..149312      MSTETTFQMMTISQPPSLIICFGHHWHFPPGRLLEMCS
AY077836_525..412            MSTETTFQMMTISQPPSLIICFGHHWHFPPGRLLEMCS
                             ********** *** *************  ********
