# Supplementary material for: Identification of multiple independent horizontal gene transfers into poxviruses using a comparative genomics approach
Source: BMC Evol Biol. 2008 Feb 27;8:67. doi: 10.1186/1471-2148-8-67 (PMC2268676; doi:10.1186/1471-2148-8-67)
Supplement: Additional file 8 — Multiple sequence alignments for all poxvirus families. [file 1471-2148-8-67-S8.gz › Network/Servers/gen153069.gen.tcd.ie/Users/kirsten/poxvirus/aln/216.aln]

CLUSTAL W (1.81) multiple sequence alignment

AY678276_178164..178042      ---------------------------------------------------------MSA
X69198_163949..164209        MLYSHIYIYIYIY----------ILKHMCNNQHHFSNIFYGNNSRCPLFKSLISKALMSA
Y16780_165619..165912        MLYSHIYIYIYIYIYIYIYIYIYILKHMCNNQHHFSNIFYGNNSRCPLFKSLISKALMSA
U18339_10195..10488          MLYSHIYIYIYIYIYIYIYIYIYILKHMCNNQHHFSNIFYGNNSRCPLFKSLISKALMSA
X72086_10206..10499          MLYSHIYIYIYIYIYIYIYIYIYILKHMCNNQHHFSNIFYGNNSRCPLFKSLISKALMSA
U18341_9595..9804            ---------------------------MCNNQHHFSNIFYGNNSRCPLFKSLISKALMSA
L22579_164029..164238        ---------------------------MCNNQHHFSNIFYGNNSRCPLFKSLISKALMSA
AF438165_181179..181430      ------MLYLYIYIYINTCVITSII---------FSNIFYSNNSRCPLFKSLISKASMSA
AY009089_179305..179574      MLYLYIYIYIYIYIYINTCVITSII---------FSNIFYSNNSRCPLFKSLISKASMSA
                                                                                      ***

AY678276_178164..178042      PYNICVYVTSNKCINIGTYHFASRSLIYYLWIRDKIYI
X69198_163949..164209        PYNICVYVTSNKCI-TGS-HFTSRSLIYYLWILNKIYI
Y16780_165619..165912        PYNICVYVTSNKCINTGT-HFTSRSLIYYLWILNKIYI
U18339_10195..10488          PYNICVYVTSNKCINTGT-HFTSRSLIYYLWILNKIYI
X72086_10206..10499          PYNICVYVTSNKCINTGT-HFTSRSLIYYLWILNKIYI
U18341_9595..9804            PYNICVYVTSNKCI-TGT-HFTSRSLIYYLWILNKIYI
L22579_164029..164238        PYNICVYVTSNKCI-TGT-HFTSRSLIYYLWILNKIYI
AF438165_181179..181430      PYNICVYVTSNKCINIGTHHFTSRSLIYYLRIRNKIYT
AY009089_179305..179574      PYNICVYVTSNKCINIGTHHFTSRSLIYYLRIRNKIYT
                             **************  *: **:********.* :*** 
