# Supplementary material for: Identification of multiple independent horizontal gene transfers into poxviruses using a comparative genomics approach
Source: BMC Evol Biol. 2008 Feb 27;8:67. doi: 10.1186/1471-2148-8-67 (PMC2268676; doi:10.1186/1471-2148-8-67)
Supplement: Additional file 8 — Multiple sequence alignments for all poxvirus families. [file 1471-2148-8-67-S8.gz › Network/Servers/gen153069.gen.tcd.ie/Users/kirsten/poxvirus/aln/217.aln]

CLUSTAL W (1.81) multiple sequence alignment

AY386265_13500..15110      ---MDEELILLLGFAMDSEMPLSHMNKLRRRLTKLRMNSFAVIMCLREAILRKAWLPSGS
AY386264_13166..14785      ---MEEELTHLIAQAMEMDLSVTHISRLRRLLTKLRVNTFTAVACLREAIARKSWLPPGR
AX754989_12361..13980      ---MEEELTRLIAQAMEMDLSVAHISRLRRLLTKLRVNTFTAVACLREAIARKSWLPPGR
DQ184476_12367..13986      ---MEEELTRLIAQAMEMDLSVAHISRLRRLLTKLRVNTFTAVACLREAIARKSWLPPGR
AY386263_11955..13574      ---MEEELTRLIAQAMEMDLSVAHISRLRRLLTKLRVNTFTAVACLREAIARKSWLPPGR
DQ377804_16470..18053      -MGYRGFLVNAILRVLQERETKLETDLLKRVSDELIVAPATLYLCMQEAVATHAWLLPDD
U86882_243..632            ------------------------------------------------------------
U86883_1..679              MGSARIRAARLLSRVLAGLAEDSEEMELQQLAGSLRVGPADMRLCLQEALSRRLWQSFDD
U60315_31035..32639        MGSARIRAARLLSRVLAGLAEDSEEMELQQLAGSLRVGPADMRLCLQEALSRRLWQSFDD
                                                                                       

AY386265_13500..15110      ILGTDISDDVRLLEFVVSEVDSARENIEPYLVTVQWTHNADIFDECMREAMEALFGDSVQ
AY386264_13166..14785      MLGTDINEDMTVLEYMVQEVDNARENIEPYLCVIQWAHNADVLDDCLREAMDEMYGECVP
AX754989_12361..13980      MLGTDIHEDMTVLEYMVQEVENARENIEPYLCVIQWAHNADVLDDCLREAMDEMYGECVL
DQ184476_12367..13986      MLGTDIHEDMTVLEYMVQEVENARENIEPYLCVIQWAHNADVLDDCLREAMDEMYGECVL
AY386263_11955..13574      MLGTDIHEDMTVLEYMVQEVENARENIEPYLCVIQWAHNADVLDDCLREAMDEMYGECVL
DQ377804_16470..18053      VIGASMEGDWEIFDRLTDDILHARGVMEDCLGMIGRISRKDMFTDAIHAFMDKNMIGLMV
U86882_243..632            ------------------------------------------------------------
U86883_1..679              SIGLSPGSDYALLENLCAVVLGVGSRLAELLCVYDVLLQNCLVTDTLVSFMEANYLGLLP
U60315_31035..32639        SIGLSPGSDYALLENLCAVVLGVGSRLAELLCVYDVLLQNCLVTDTLVSFMEANYLGLLP
                                                                                       

AY386265_13500..15110      RLAMGVVESRYPHLVAERCNSCLAALMPEDASVRFVNAILRYSGNMAGAIVDRSRE-AGS
AY386264_13166..14785      RIGRGVVECRFPHLVADRCYSCLSVLFSEDACVRFTNELMRQSRTMARCIVDRAHEPGGS
AX754989_12361..13980      RIGRGVVECRFPHLVADRCYSCLSALFSEDACVRFTNELMRQSRTMARCIVDRAHEPGGS
DQ184476_12367..13986      RIGRGVVECRFPHLVADRCYSCLSALFSEDACVRFTNELMRQSRTMARCIVDRAHEPGGS
AY386263_11955..13574      RIGRGVVECRFPHLVADRCYSCLSALFSEDACVRFTNELMRQSRTMARCIVDRAHEPGGS
DQ377804_16470..18053      SAVHHLSHRPRFYNVLFEWHLCVSLVFSQDTVYRFEHLLLESAETIARNMARRIRSIDDT
U86882_243..632            ------------------------------------------------------------
U86883_1..679              HLVEHLSRERYMHVRIRSLHSDLCTIFSRESVYLFENMLLRQARALAHQMFLRSRDGDGR
U60315_31035..32639        HLVEHLSRERYMHVRIRSLHSDLCTIFSRESVYLFENMLLRQARALAHQMFLRSRDGDGR
                                                                                       

AY386265_13500..15110      ---HEELADMVRQQHASKIRMWPRVVGAVVARVVEMDIEGLKTYCRTCLLAARFSAGGLL
AY386264_13166..14785      ---YDELVDMVRHQNVSKVRLWPRVVANVVENVIAADLEGLMAYCRTCLMSARVASGGLI
AX754989_12361..13980      ---YDELVDMVRHQNVSKVRLWQRVVANVVEDVIAADLEGLMAYCRTCLMSARVAYGGLI
DQ184476_12367..13986      ---YDELVDMVRHQNVSKVRLWQRVVANVVEDVIAADLEGLMAYCRTCLMSARVAYGGLI
AY386263_11955..13574      ---YDELVDMVRHQNVSKVRLWPRVVANVVEDVIAADLEGLMAYCRTCLMSARVASGGLI
DQ377804_16470..18053      SRAYAELVDMIRLPYISTVALWSVLRMEVARHVVAADVRRFIEACPFILREGQRFISFVS
U86882_243..632            ------------------------------------------------------------
U86883_1..679              NQDYAEFMELLRVDSLCGIHLWAAIKLEIAREFMRLDGAAFQNNCP--------------
U60315_31035..32639        NQDYAEFMELLRVDSLCGIHLWAAIKLEIAREFMRLDGAAFQNNCPLLFEAGPGAIAFLR
                                                                                       

AY386265_13500..15110      DVIKD-H-LAGIVVECIDSHINERNLERALSLYIHFHSAIVREGLHATVLTKLSGKALYS
AY386264_13166..14785      DLIKD-R-MGPLIVECIETHVAEGNLDRALCLYVNYVAVLKTHGLHARALEKLSGKTLYG
AX754989_12361..13980      DLIKD-R-MGPLIVECIETHVAESNLDRALCLYVNYVDVLKTHGLHARALEKLSGKALYG
DQ184476_12367..13986      DLIKD-R-MGPLIVECIETHVAESNLDRALCLYVNYVDVLKTHGLHARALEKLSGKALYG
AY386263_11955..13574      DLIKD-R-MGPLIVECIETHVAESNLDRALCLYVNYVDVLKTHGLHARALERLSGKALYG
DQ377804_16470..18053      GIVREKRLFVRMIIKLMRALHSENDLDRLVCVYSQCYADL-AGSERARGFRFVETPEFLC
U86882_243..632            ------------------------------------------------------------
U86883_1..679              ------------------------------------------------------------
U60315_31035..32639        SAMAP-RAFLDALVRFLKRAHAGKRMHTLVSTYAQFHALL-SDAPEAKALRFVQSPRFLN
                                                                                       

AY386265_13500..15110      AA--I-----SADPCDTDTLLSYIARLPKDELADFVRVATARIVKSLYTEVGLEK-HLSL
AY386264_13166..14785      AV--V-----AAPPCDTDVLLSYIGRLPREELAAFARVAFARIVKSVYTGVNLEK-HISL
AX754989_12361..13980      AV--V-----AAPPCDTDMLLSYIERLPREELAAFARVAFARIVKSVYTGVNLEK-HLSL
DQ184476_12367..13986      AV--V-----AAPPCDTDMLLSYIERLPREELAAFARVAFARIVKSVYTGVNLEK-HLSL
AY386263_11955..13574      AV--V-----AAPPCDTDMLLSYIERLPREELAAFARVAFARIVKSVYTGVNLEK-HLSL
DQ377804_16470..18053      RVLTE-----TRDESAVGAVGALAERLPSPARTKLERLIRAQTVKRVLSSCDLHRTSGCV
U86882_243..632            ------------------------------------------------------------
U86883_1..679              ------------------------------------------------------------
U60315_31035..32639        RLLGTHMLAGTLPEEMLSGVRAVLACMDADARAGFLRLYRAQMIKRVLTGAACAREEMRV
                                                                                       

AY386265_13500..15110      KIAMERYPQMVSPSLNDLSRKYMAGTLRIPLLSPPSPMEHDGAAPA-HDPTMTLVPVNVY
AY386264_13166..14785      KLAMELYPPMASPALNDLVRRLMSGRLLLPLLPPPQPMEHDGEESGRHDPEMVLMPVNVY
AX754989_12361..13980      KLAMELYPPMASSALNDLVRRLMSGRLLLPLLPPPQPMEHDGEESGHHDPEMVLMPVNVY
DQ184476_12367..13986      KLAMELYPPMASSALNDLVRRLMSGRLLLPLLPPPQPMEHDGEESGHHDPEMVLMPVNVY
AY386263_11955..13574      KLAMELYPPMASSALNDLVRRLMSGRLLLPLLPPPQPMEHDGEESGHHDPEMVLMPVNVY
DQ377804_16470..18053      DQVSRVLTPRSTSVLRRFVGSVSGGCVI-------------------RGGRLRCLLVCPY
U86882_243..632            ------------------------------------------------------------
U86883_1..679              ------------------------------------------------------------
U60315_31035..32639        VSHFAHMDRCGYLNAMDFLGRSMG--------------------SGLRTQRVECLLVCRY
                                                                                       

AY386265_13500..15110      TLPTTVPEAELTPPESLRGALERALD-----RADTSYDLAPLAAFGRAEITLTTSHG-DL
AY386264_13166..14785      TVPTPVPLAAMTPPESLRGAVESALA-----RADTAYDVAPLAAFGRAELTIPAAGGREQ
AX754989_12361..13980      TVPTPVPLAALTPPESLRGAVESALA-----RADTAYDVAPLAAFGRAELTIPAAGGREQ
DQ184476_12367..13986      TVPTPVPLAALTPPESLRGAVESALA-----RADTAYDVAPLAAFGRAELTIPAAGGREQ
AY386263_11955..13574      TVPTPVPLAAMTPPESLRGAVESALA-----RADTAYDVAPLAAFGRAELTIPAAGGREQ
DQ377804_16470..18053      TLPEYLPQGTVELEEGLAPELDAELREMRANNPDLRFSLSP--HFGYAEFDVTARDGSGV
U86882_243..632            -------AAALEPVPDLFPALHCALDSMREQNPEIDFAVSL--HFGYAEFELDMRSGPLL
U86883_1..679              ------------------------------------------------------------
U60315_31035..32639        TLPEPIPAAALEPVPDLFPALHCALDSMREQNPEIDFAVSL--HFGYAEFELDMRSGPLL
                                                                                       

AY386265_13500..15110      -DVICSTAHLVCLALMEEAGKTGVTIEEVALSLGG----DARLAEMALLGLCRNKIAKRR
AY386264_13166..14785      -EVICSSAHLVCIVLMDEAGKTGVTVEDAARHLGG----DARLAEMTLTSLCREKIAKRR
AX754989_12361..13980      -EVICSSAHLVCIVLMDEAGKTGVTVEDAARHLGN----DARLAEMTLTSLCREKIAKRR
DQ184476_12367..13986      -EVICSSAHLVCIVLMDEAGKTGVTVEDAARHLGN----DARLAEMTLTSLCREKIAKRR
AY386263_11955..13574      -EVICSSAHLVCIVLMDEAGKTGVTVEDAARHLGN----DARLAEMTLTSLCREKIAKRR
DQ377804_16470..18053      CRVTGHTAHAIAMLLAARAGAEGVQRSAVVEALGNKHVAEAAIERLVTHGLLEARDTTLI
U86882_243..632            --VTGHTVHYVLATALARARASYADLLALAD--GDQRLLDAALCRMRERGLVRVCEHHIE
U86883_1..679              ------------------------------------------------------------
U60315_31035..32639        --VTGHTVHYVLATALARARASYADLLALAD--GDQRLLDAALCRMRERGLVRVCEHHIE
                                                                                       

AY386265_13500..15110      TVDSVKRFTLNTRREVLDSPVLVFI
AY386264_13166..14785      TVDGMKRFALNPRLEARDSPMVVFN
AX754989_12361..13980      TVDGVKRFALNPRLEARDSPMVVFN
DQ184476_12367..13986      TVDGVKRFALNPRLEARDSPMVVFN
AY386263_11955..13574      TVDGVKRFALNPRLEARDSPMVVFN
DQ377804_16470..18053      VSDDLQESVDLTNQK----------
U86882_243..632            LCEDVKCEGVLALATPEPEPQK---
U86883_1..679              -------------------------
U60315_31035..32639        LCEDVKCEGVLALATPEPEPQK---
                                                    
