# Supplementary material for: Identification of multiple independent horizontal gene transfers into poxviruses using a comparative genomics approach
Source: BMC Evol Biol. 2008 Feb 27;8:67. doi: 10.1186/1471-2148-8-67 (PMC2268676; doi:10.1186/1471-2148-8-67)
Supplement: Additional file 8 — Multiple sequence alignments for all poxvirus families. [file 1471-2148-8-67-S8.gz › Network/Servers/gen153069.gen.tcd.ie/Users/kirsten/poxvirus/aln/218.aln]

CLUSTAL W (1.81) multiple sequence alignment

AY678277_77752..77970      -MAQMFTDPPKAAKIYINSSVESTFIDTSSLNSEKYATIWRSLSIFIRMLILNFCKLFKV
M35027_78261..78479        -MAQMFTDPPKAAKIYINSSVESTFIDTSSLNSEKYATIWRSLSIFIRMLILNFCKLFKV
AF095689_74700..74918      -MAQMFTDPPKAAKIYINSSVESTFIDTSSLNSEKYATIWRSLSIFIRMLILNFCKLFKV
AY678275_77752..77970      -MAQMFTDPPKAAKIYINSSVESTFIDTSSLNSEKYATIWRSLSIFIRMLILNFCKLFKV
AY678276_77849..77634      -MAQMFTDPPKAAKIYINSSVESTFIDTSSLNSEKYATIWRSLSIFIRMLILNFCKLFKV
AF482758_91860..92069      ----MFTDPPKAAKIYINSSVESTFIDTSSLNSEKYATIWRSLSIFIRMLILNFCKLFKV
AY009089_76184..76393      ----MFTDPPKAAKIYINSSVESTFIDTSSLNSEKYATIWRSLSIFIRMLILNFCKLFKV
AY077835_50881..50699      MIAQILTDPPSAAKIYIKLLFESTFIETSSLNSEKYATICRNLSIFIRRLILFFCKLFKV
AY077836_50944..50762      MIAQILTDPPSAAKIYIKLLFESTFIETSSLNSEKYATICRNLSIFIRRLILFFCKLFKV
                               ::****.******:  .*****:************ *.****** *** *******

AY678277_77752..77970      KWLQNSVVLQFLT
M35027_78261..78479        KWLQNSVVLQFLT
AF095689_74700..74918      KWLQNSVVLQFLT
AY678275_77752..77970      KWLQNSVVLQFLT
AY678276_77849..77634      KWLQNSVVLQFLT
AF482758_91860..92069      KWLQNSVVLQFLT
AY009089_76184..76393      KWLQNSVVLQFLT
AY077835_50881..50699      K------------
AY077836_50944..50762      K------------
                           *            
