# Supplementary material for: Identification of multiple independent horizontal gene transfers into poxviruses using a comparative genomics approach
Source: BMC Evol Biol. 2008 Feb 27;8:67. doi: 10.1186/1471-2148-8-67 (PMC2268676; doi:10.1186/1471-2148-8-67)
Supplement: Additional file 8 — Multiple sequence alignments for all poxvirus families. [file 1471-2148-8-67-S8.gz › Network/Servers/gen153069.gen.tcd.ie/Users/kirsten/poxvirus/aln/219.aln]

CLUSTAL W (1.81) multiple sequence alignment

AY678277_188766..188879      MLDPSTGWVLMSLSFSSSLHLMSIDTSQSLIIARASS-----------------------
AY678277_307..420            MLDPSTGWVLMSLSFSSSLHLMSIDTSQSLIIARASS-----------------------
M35027_4497..4709            MLDPSTGWVLMSLSFSSSLHLMSIDTSQSLIIARASSRVIAGESLPCPGDTLDNLAFTVF
M35027_187029..187241        MLDPSTGWVLMSLSFSSSLHLMSIDTSQSLIIARASSRVIAGESLPCPGDTLDNLAFTVF
AF095689_4497..4610          MLDPSTGWVLMSLSFSSSLHLMSIDTSQSLIIARASS-----------------------
AY678275_307..420            MLDPSTGWVLMSLSFSSSLHLMSIDTSQSLIIARASS-----------------------
AY678275_188767..188880      MLDPSTGWVLMSLSFSSSLHLMSIDTSQSLIIARASS-----------------------
AY678276_306..416            MLDPSTGWVLMSLSFSSSLHLMSIDTSQSLIIARASS-----------------------
AY678276_188799..188689      MLDPSTGWVLMSLSFSSSLHLMSIDTSQSLIIARASS-----------------------
                             *************************************                       

AY678277_188766..188879      ----------
AY678277_307..420            ----------
M35027_4497..4709            PSADSEMDLI
M35027_187029..187241        PSADSEMDLI
AF095689_4497..4610          ----------
AY678275_307..420            ----------
AY678275_188767..188880      ----------
AY678276_306..416            ----------
AY678276_188799..188689      ----------
                                       
