# Supplementary material for: Identification of multiple independent horizontal gene transfers into poxviruses using a comparative genomics approach
Source: BMC Evol Biol. 2008 Feb 27;8:67. doi: 10.1186/1471-2148-8-67 (PMC2268676; doi:10.1186/1471-2148-8-67)
Supplement: Additional file 8 — Multiple sequence alignments for all poxvirus families. [file 1471-2148-8-67-S8.gz › Network/Servers/gen153069.gen.tcd.ie/Users/kirsten/poxvirus/aln/22.aln]

CLUSTAL W (1.81) multiple sequence alignment

AY386265_20289..20876      ------------------MASCDRESKILTFLSSSG--TPVPAKRVAAALGISKHDANRC
DQ275167_1..501            --------------------------------------DKLPAKHIAKELGISKHEANRE
DQ275163_1..501            --------------------------------------DKLPAKQIAKELGISKHETNRQ
DQ275164_1..501            --------------------------------------DKLPAKQIAKELGISKHETNRQ
DQ275171_1..501            --------------------------------------DKLPAKQIAKELGISKHEANRQ
DQ275172_1..501            --------------------------------------DKLPAKQIAKELGISKHEANRQ
AY386264_19907..20458      -------------------MACECASLILELLRKSD--DKLPAKQIAKELGISKHEANRQ
AF380126_1..552            -------------------MACECASLILELLRKSD--DKLPAKQIAKELGISKHEANRQ
DQ275168_1..501            --------------------------------------DKLPAKQIARELGISKHEANRQ
DQ275173_1..501            --------------------------------------DKLPAKQIAKELGISKHEANRQ
DQ275165_1..501            --------------------------------------DKLPAKQIAKELGISKHEANRQ
DQ275170_1..501            --------------------------------------DTLPAKQIAKELGISKHEANRQ
DQ275162_1..501            --------------------------------------DKLPAKQIAKELGISKHEANRQ
DQ275161_1..501            --------------------------------------DKLPAKQIAKELGISKHEANRQ
DQ275169_1..501            --------------------------------------DKLPAKQIAKELGISKHEANRQ
DQ275166_1..501            --------------------------------------DKLPAKQIAKELGISKHEANRQ
AY278210_1..552            -------------------MACECASLILELLRKSD--DKLPAKQIAKELGISKHEANRQ
AY292459_49..600           -------------------MACECASLILELLRKSD--DKLPAKQIAKELGISKHEANRQ
AY386263_18754..19305      -------------------MACECASLILELLRKSD--DKLPAKQIAKELGISKHEANRQ
AJ222702_117..668          -------------------MACECASLILELLRKSD--DKLPAKQIAKELGISKHEANRQ
AY278211_1..552            -------------------MACECASLILELLRKSD--DKLPAKQIAKELGISKHEANRQ
AJ222701_119..670          -------------------MACECASLILELLRKSD--DKLPAKQIAKELGISKHEANRQ
AX754989_19153..19704      -------------------MACECASLILELLRKSD--DKLPAKQIAKELGISKHEANRQ
DQ184476_19159..19710      -------------------MACECASLILELLRKSD--DKLPAKQIAKELGISKHEANRQ
AF053969_149..700          -------------------MACECASLILELLRKSD--DKLPAKQIAKELGISKHEANRQ
AY424975_1..552            -------------------MACEWASLILELLRKSD--DKLPAKQIAKELGISKHEANRQ
AY424974_1..552            -------------------MACECASLILELLRKSD--DKLPAKQIAKELGISKHEANRQ
AY424976_1..552            -------------------MACECASLILELLRKSD--DKLPAKQIAKELGISKHEANRQ
AY278213_1..549            -------------------MACECASLILDLLKKCG--VKLPAKDIAKELGISKHEANRY
AY278212_1..543            -------------------MACEWASLILDLLKTCG--DKLPAKNIAKELGISKHEANRY
DQ377804_22881..24053      -------MSNRMPFQRPIMSGHGLHHKIIALMTSVPNDLGLTAAYIARCLGVTKRDINRQ
DQ011157_47977..48438      ---------------------------------------------------MEKREVNKA
AY741551_47971..48432      ---------------------------------------------------MEKREVNKA
DQ011153_47977..48438      ---------------------------------------------------MEKREVNKA
AY753185_48210..48671      ---------------------------------------------------MEKREVNKA
AY603973_47967..48428      ---------------------------------------------------MEKREVNKA
DQ011156_48443..48904      ---------------------------------------------------MEKREVNKA
AF380138_48048..48509      ---------------------------------------------------MEKREVNKA
DQ011155_48166..48627      ---------------------------------------------------MEKREVNKA
DQ011154_48185..48646      ---------------------------------------------------MEKREVNKA
AF012825_56526..57098      -------------MSKIYIDECSDAAIVCEAIKNIGL-EGATAVQLTRQLNMEKREVNKA
AJ312294_1..573            -------------MSKIYIDECSDAAIVCEAIKNIGL-EGATAVQLTRQLNMEKREVNKA
AF482758_64465..65037      -------------MSKIYIDERSDAEIVCEAIKNIGL-EGATAVQLTRQLNMEKREVNKA
AJ312293_1..573            -------------MSKIYIDERSDAEIVCEAIKNIGL-EGATAVQLTRQLNMEKREVNKA
AF095689_47348..47695      ------------------------------------------------------------
AF095689_47676..47921      -------------MSKIYIDERSNAEIVCEAIKTIGI-EGATAAQLTRQLNMEKREVNKA
X94355_64011..64583        -------------MSKIYIDERSDAEIVCEAIKTIGI-EGATAAQLTRQLNMEKREVNKA
AY771338_1..573            -------------MSKIYIDERSDAEIVCAAIKNIGI-EGATAAQLTRQLNMEKRKVNKA
AY603355_36907..37479      -------------MSKIYIDERSDAEIVCAAIKNIGI-EGATAAQLTRQLNMEKREVNKA
AY313847_50637..51209      -------------MSKIYIDERSDAEIVCAAIKNIGI-EGATAAQLTRQLNMEKREVNKA
U94848_42697..43269        -------------MSKIYIDERSDAEIVCAAIKNIGI-EGATAAQLTRQLNMEKREVNKA
M35027_50911..51483        -------------MSKIYIDERSDAEIVCAAIKNIGI-EGATAAQLTRQLNMEKREVNKA
S64006_61..633             -------------MSKIYIDERSNAEIVCEAIKTIGI-EGATAAQLTRQLNMEKREVNKA
M36339_3958..4530          -------------MSKIYIDERSNAEIVCEAIKTIGI-EGATAAQLTRQLNMEKREVNKA
AY243312_47780..48352      -------------MSKIYIDERSNAEIVCEAIKTIGI-EGATAAQLTRQLNMEKREVNKA
AY678276_50869..50300      -------------MSKIYIDERSDAEIVCEAIKTIGI-EGATAAQLTRQLNMEKREVNKA
AY313848_50700..51272      -------------MSKIYIDERSNAEIVCEAIKTIGI-EGATATQLTRQLNMEKREVNKA
DQ070236_1..573            -------------MSKIYIDERSDAEIVCAAIKTIGI-EGATAAQLTRQLNMEKREVNKA
AY678277_50417..50989      -------------MSKIYIDERSDAEIVCEAIKTIGI-EGATAAQLTRQLNMEKREVNKA
AY678275_50417..50989      -------------MSKIYIDERSDAEIVCEAIKTIGI-EGATAAQLTRQLNMEKREVNKA
DQ377945_53211..53783      -------------MSKIYIDERSNAEIVCEAIKTIGI-EGATATQLTRQLNMEKREVNKA
AY484669_52512..53084      -------------MSKIYIDERSNAEIVCEAIKTIGI-EGATAAQLTRQLNMEKREVNKA
AY188509_1..321            -------------MSKIYIDERSNAEIVCEAIKTIGI-EGATAAQLTRQLNMEKREVNKA
AF438165_50654..51226      -------------MSKIYIDERSDAEIVCEAIKNIGL-EGATAVQLTRQLNMEKREVNKA
AY009089_48864..49436      -------------MSKIYIDERSDAEIVCEAIKNIGL-EGATAVQLTRQLNMEKREVNKA
Y16780_39619..40197        -------------MSKIYIDERSDAEIVCEAIKNIGL-EGVTAVQLTRQLNMEKREVNKA
X69198_38632..39204        -------------MSKIYIDERSDAEIVCEAIKNIGL-EGVTAVQLTRQLNMEKREVNKA
L22579_39258..39836        -------------MSKIYIDERSDAEIVCEAIKNIGL-EGVTAVQLTRQLNMEKREVNKA
AF170722_28135..28485      ------------------------------------------------------------
AF170726_28960..29307      ----------------------------MDPINTL-------------------------
AF410153_25376..25909      --------------MCSDISNEDVYSLVKQEVDSLPVGNFITAVEISKKIEKEKSSINRQ
AY689436_35662..35066      ---------MSVHSRGCNYSDMEITKLVNDIITNLPLGRHITALEIARRLNIEKSHINRQ
AY689437_38575..37979      ---------MSVHARGCNYSDMEITKLVKDIITNLPLGRHITALEIARQLNVEKSYINRQ
AY077835_27362..26787      MKKKFFSFKYNKKIKMYSFDEVDSYELVKKMVNNLSESEFITAIEISKKLNIEKSNVNKQ
AY077836_27425..26850      MKKKFFSFKYNKKIKMYSFDEVDSYELVKKMVNNLSESEFITAIEISKKLNIEKSNVNKQ
AY077832_27444..26914      -------------MYSC--DEVDSYELVKKIVNNLSESESITAIEISKKLNIEKSNVNKQ
AY077833_27552..27022      -------------MYSC--DEVDSYELVKKMVNNLSESESITAIEISKKLNIEKSNVNKQ
AY077834_27356..26826      -------------MYSC--DEVDSYELVKKMVNNLSESESITAIEISKKLNIEKSNVNKQ
AF409137_27393..27926      -------------MYSC--DEVDSYELVKKMVNNLSESEFITAIEISRKLNIEKSNVNKQ
AF325528_27392..27925      -------------MYSC--DEVDSYELVKKMVNNLSESEFITAIEISRKLNIEKSNVNKQ
AF409138_27267..27800      -------------MYSC--DEVDSYELVKKMVNNLSESEFITAIEISRKLNIEKSNVNKQ
AY386371_25146..25700      -----------MDSPGCE-NDVKTFSLVKNEVMMLNVDEYTTSIDISNKLKINKKKINKQ
AJ293568_28667..29224      -----------MDLLSCTVNDAEIFSLVKKEVLSLNTNDYTTAISLSNRLKINKKKINQQ
                                                                                       

AY386265_20289..20876      LYKLLESDAV-SCVDGCPPLWSAPCE----------------------------------
DQ275167_1..501            LYRMLESGDI-CCEDGNPPRWFVECA----------------------------------
DQ275163_1..501            LYRMLDSDDV-CCEDGNPPRWFVECA----------------------------------
DQ275164_1..501            LYRMLDSDDV-CCEDGNPPRWFVECA----------------------------------
DQ275171_1..501            LYRLLDSNDV-CCEDGNPPRWFVECA----------------------------------
DQ275172_1..501            LYRLLDSNDV-CCEDGNPPRWFVECA----------------------------------
AY386264_19907..20458      LYRMLELDDV-CCEDGNPPRWFVECA----------------------------------
AF380126_1..552            LYRMLELDDV-CCEDGNPPRWFVECA----------------------------------
DQ275168_1..501            LYRLLDSNDV-CCEDGNPPRWFVECA----------------------------------
DQ275173_1..501            LYRLLDSNDV-CCEDGNPPRWFVECA----------------------------------
DQ275165_1..501            LYRLLDSNDV-CCEDGNPPRWFVECA----------------------------------
DQ275170_1..501            LYRLLDSNDV-CCEDGNPPRWFVECA----------------------------------
DQ275162_1..501            LYRLLDSNDV-CCEDGNPPRWFVECA----------------------------------
DQ275161_1..501            LYRLLDSNDV-CCEDGNPPRWFVECA----------------------------------
DQ275169_1..501            LYRLLDSNDV-CCEDGNPPRWFVECA----------------------------------
DQ275166_1..501            LYRLLDSDEV-CCEDGNPPRWFVECA----------------------------------
AY278210_1..552            LYRLLDSNDV-CCEDGNPPRWFVECA----------------------------------
AY292459_49..600           LYRLLDSDEV-CCEDGNPPRWFVECA----------------------------------
AY386263_18754..19305      LYRLLDSDEV-CCEDGNPPRWFVECA----------------------------------
AJ222702_117..668          LYRLLDSDEV-CCEDGNPPRWFVECA----------------------------------
AY278211_1..552            LYRLLDSDEV-CCEDGNPPRWFVECA----------------------------------
AJ222701_119..670          LYRLLDSDEV-CCEDGNPPRWFVECA----------------------------------
AX754989_19153..19704      LYRLLDSDEV-CCEDGNPPRWFVECA----------------------------------
DQ184476_19159..19710      LYRLLDSDEV-CCEDGNPPRWFVECA----------------------------------
AF053969_149..700          LYRLLDSDEV-CCEDGNPPRWFVECA----------------------------------
AY424975_1..552            LYRLLDSDEV-CCEDGNPPRWFVECA----------------------------------
AY424974_1..552            LYRLLDSDEV-CCEDGNPPRWFVECA----------------------------------
AY424976_1..552            LYRLLDPDEV-CCEDGNPPRWFVECA----------------------------------
AY278213_1..549            LYRLLDTDDV-RVEDGHPPRWYAECE----------------------------------
AY278212_1..543            LYRLLDKDEV-RVEEGHPPHWYVECE----------------------------------
DQ377804_22881..24053      LYSMWECGYVDCVRSTNPPKWFWTPALGTAIRNSGYRAGGAVHDWIATGEAAAADDAARG
DQ011157_47977..48438      LYDLQRSAMV-YSSNDTPPRWSTTMD----------------------------------
AY741551_47971..48432      LYDLQRSAMV-YSSNDTPPRWSTTMD----------------------------------
DQ011153_47977..48438      LYDLQRSAMV-YSSNDTPPRWSTTMD----------------------------------
AY753185_48210..48671      LYDLQRSAMV-YSSNDTPPRWSTTMD----------------------------------
AY603973_47967..48428      LYDLQRSAMV-YSSNDTPPRWSTTMD----------------------------------
DQ011156_48443..48904      LYDLQRSAMV-YSSNDTPPRWSTTMD----------------------------------
AF380138_48048..48509      LYDLQRSTMV-YSSDDTPPRWSTTMD----------------------------------
DQ011155_48166..48627      LYDLQRSTMV-YSSDDTPPRWSTTMD----------------------------------
DQ011154_48185..48646      LYDLQRSTMV-YSSDDTPPRWSTTMD----------------------------------
AF012825_56526..57098      LYDLQRSAMV-YRSDDIPPRWFITTE----------------------------------
AJ312294_1..573            LYDLQRSAMV-YRSDDIPPRWFITTE----------------------------------
AF482758_64465..65037      LYDLQRSAMV-YSSDDIPPRWFTTME----------------------------------
AJ312293_1..573            LYDLQRSAMV-YSSDDIPPRWFTTME----------------------------------
AF095689_47348..47695      --------------------MLMLMA----------------------------------
AF095689_47676..47921      LYDLQRSAMV-YSSDDIPPRWFMTTE----------------------------------
X94355_64011..64583        LYDLQRSDMV-YSSDDIPPRWFMTTE----------------------------------
AY771338_1..573            LYDLQRSAMV-YSSDDIPPRWFMTTE----------------------------------
AY603355_36907..37479      LYDLQRSAMV-YSSDDIPPRWFMTTE----------------------------------
AY313847_50637..51209      LYDLQRSAMV-YSSDDIPPRWFMTTE----------------------------------
U94848_42697..43269        LYDLQRSAMV-YSSDDIPPRWFMTTE----------------------------------
M35027_50911..51483        LYDLQRSAMV-YSSDDIPPRWFMTTE----------------------------------
S64006_61..633             LYDLQRSAMV-YSSDDIPPRWFMTTE----------------------------------
M36339_3958..4530          LYDLQRSAMV-YSSDDIPPRWFMTTE----------------------------------
AY243312_47780..48352      LYDLQRSAMV-YSSDDIPPRWFMTTE----------------------------------
AY678276_50869..50300      LYDLQRSAMV-YSSDDIPPRWFMTTE----------------------------------
AY313848_50700..51272      LYDLQRSAMV-YSSDDIPPRWFMTTE----------------------------------
DQ070236_1..573            LYDLQRSAMV-YSSDDIPPRWFMTTE----------------------------------
AY678277_50417..50989      LYDLQRSAMV-YSSDDIPPRWFMTTE----------------------------------
AY678275_50417..50989      LYDLQRSAMV-YSSDDIPPRWFMTTE----------------------------------
DQ377945_53211..53783      LYDLQRSAMV-YSSDDIPPRWFMTTE----------------------------------
AY484669_52512..53084      LYDLQRSAMV-YSSDDIPPRWFMTTE----------------------------------
AY188509_1..321            LYDLQRSAMV-YSSDDIPPRWFMTTE----------------------------------
AF438165_50654..51226      LYDLQRSAMV-YSSDDIPPRWFMTTE----------------------------------
AY009089_48864..49436      LYDLQRSAMV-YSSDDIPPRWFMTTE----------------------------------
Y16780_39619..40197        LYDLQRSAMV-YSSDDIPPRWFMTTE----------------------------------
X69198_38632..39204        LYDLQRSAMV-YSSDDIPPRWFMTTE----------------------------------
L22579_39258..39836        LYDLQRSAMV-YSSDDIPPRWFMTTE----------------------------------
AF170722_28135..28485      -------------MDPVSALWYYDT-----------------------------------
AF170726_28960..29307      --------------------WHNALS----------------------------------
AF410153_25376..25909      LYALYQQGYI-DMVPACPPKWYKRN-----------------------------------
AY689436_35662..35066      LYKLYHEGSL-NVLPTNPPRWFKKPC----------------------------------
AY689437_38575..37979      LYKLYHEGLL-NVIPTNPPRWFKKTC----------------------------------
AY077835_27362..26787      LYKLHNDGFI-FMIRSNPPKWFKKNG----------------------------------
AY077836_27425..26850      LYKLHNDGFI-FMIRSNPPKWFKKNG----------------------------------
AY077832_27444..26914      LYKLHNDGFI-FMIRSNPPKWFKKNG----------------------------------
AY077833_27552..27022      LYKLHNDGFI-FMIRSNPPKWFKKNG----------------------------------
AY077834_27356..26826      LYKLHNDGFI-FMIRSNPPKWFKKNG----------------------------------
AF409137_27393..27926      LYKLHNDGFI-FMIRSNPPKWFKKNS----------------------------------
AF325528_27392..27925      LYKLHNDGFI-FMIRSNPPKWFKKNS----------------------------------
AF409138_27267..27800      LYKLHNDGFI-FMIRSNPPKWFKKNG----------------------------------
AY386371_25146..25700      LYKLQKEGVL-KMVPSNPPKWFKNCN----------------------------------
AJ293568_28667..29224      LYKLQKEDTV-KMVPSNPPKWFKNYN----------------------------------
                                                                                       

AY386265_20289..20876      -------------------------ADEKKDTASGDDEATG--GS------------GSD
DQ275167_1..501            -------------------------PSAPTEE-----------DE------------NSD
DQ275163_1..501            -------------------------PSAPAEE-----------DE------------NSD
DQ275164_1..501            -------------------------PSAPAEE-----------DE------------NSD
DQ275171_1..501            -------------------------PASPTEE-----------DE------------NSD
DQ275172_1..501            -------------------------PASPTEE-----------DE------------NSD
AY386264_19907..20458      -------------------------PSAPTEE-----------DE------------NSD
AF380126_1..552            -------------------------PSAPTEE-----------DE------------NSD
DQ275168_1..501            -------------------------PASPTEE-----------DE------------NSD
DQ275173_1..501            -------------------------PAAPTEE-----------DE------------NSD
DQ275165_1..501            -------------------------PAAPTEE-----------DE------------NSD
DQ275170_1..501            -------------------------PASPTEE-----------DE------------NSD
DQ275162_1..501            -------------------------PAAPTEE-----------DE------------NSD
DQ275161_1..501            -------------------------PAAPTEE-----------DE------------NSD
DQ275169_1..501            -------------------------PASPTEE-----------DE------------NSD
DQ275166_1..501            -------------------------PSAPTEE-----------DE------------NSD
AY278210_1..552            -------------------------PAAPTEE-----------DE------------NSD
AY292459_49..600           -------------------------PSAPTEE-----------DE------------NSD
AY386263_18754..19305      -------------------------PSAPTEE-----------DE------------NSD
AJ222702_117..668          -------------------------PSAPTEE-----------DE------------NSD
AY278211_1..552            -------------------------PSAPTEE-----------DE------------NSD
AJ222701_119..670          -------------------------PSAPTEE-----------DE------------NSD
AX754989_19153..19704      -------------------------PSAPTEE-----------DE------------NSD
DQ184476_19159..19710      -------------------------PSAPTEE-----------DE------------NSD
AF053969_149..700          -------------------------PSAPTEE-----------DE------------NSD
AY424975_1..552            -------------------------PSAPTEE-----------DE------------NSD
AY424974_1..552            -------------------------PSAPTEE-----------DE------------NSD
AY424976_1..552            -------------------------PSAPTEE-----------DE------------NSD
AY278213_1..549            -------------------------PATSVEE-----------DD-------------TD
AY278212_1..543            -------------------------PATCVEE-----------DD---------------
DQ377804_22881..24053      ARAEAAAAAEAQAHCSAGAPGAAGACDAPDGNVIGREEAREAETDEEVEEEEEAESSDSE
DQ011157_47977..48438      -------------------------ADTRPTDSD--ADAII--DD------------VSR
AY741551_47971..48432      -------------------------ADTRPTDSD--ADAII--DD------------VSR
DQ011153_47977..48438      -------------------------ADTRPTDSD--ADAII--DD------------VSR
AY753185_48210..48671      -------------------------ADTRPTDSD--ADAII--DD------------VSR
AY603973_47967..48428      -------------------------ADTRPTDSD--ADAII--DD------------VSR
DQ011156_48443..48904      -------------------------ADTRPTDSD--ADAII--DD------------VSR
AF380138_48048..48509      -------------------------ADTRPTDSD--ADAII--DD------------VSR
DQ011155_48166..48627      -------------------------ADTRPTDSD--ADAII--DD------------VSR
DQ011154_48185..48646      -------------------------ADTRPTDSD--ADAII--DD------------VSR
AF012825_56526..57098      -------------------------ADKPDTNTM--ADAII--DD------------VSR
AJ312294_1..573            -------------------------ADKPDTNTM--ADAII--DD------------VSR
AF482758_64465..65037      -------------------------ADKPDADAM--ADSII--DD------------ASR
AJ312293_1..573            -------------------------ADKPDADAM--ADSII--DD------------ASR
AF095689_47348..47695      -------------------------------------DAII--DD------------VSR
AF095689_47676..47921      -------------------------ADKPDA------------DA---------------
X94355_64011..64583        -------------------------ADKTDADVM--ADVII--DD------------VSR
AY771338_1..573            -------------------------ADKPDADAM--ADVII--DD------------VSR
AY603355_36907..37479      -------------------------ADKPDADVM--ADAII--DD------------VSR
AY313847_50637..51209      -------------------------ADKPDADVM--ADAII--DD------------VSR
U94848_42697..43269        -------------------------ADKPDADVM--ADAII--DD------------VSR
M35027_50911..51483        -------------------------ADKPDADAM--ADVII--DD------------VSR
S64006_61..633             -------------------------ADEADADAM--SDVII--DD------------VSR
M36339_3958..4530          -------------------------ADKPDADAM--ADVII--DD------------VSR
AY243312_47780..48352      -------------------------ADKPDADAM--ADVII--DD------------VSR
AY678276_50869..50300      -------------------------ADKPDADAM--ADVII--DD------------VSR
AY313848_50700..51272      -------------------------ADKPDADAM--ADVII--DD------------VSR
DQ070236_1..573            -------------------------ADKPDADVM--ADAII--DD------------VSR
AY678277_50417..50989      -------------------------ADKPDADVM--ADAII--DD------------VSR
AY678275_50417..50989      -------------------------ADKPDADVM--ADAII--DD------------VSR
DQ377945_53211..53783      -------------------------ADKPDADVM--ADAII--DD------------VSR
AY484669_52512..53084      -------------------------ADKPDADVM--ADAII--DD------------VSR
AY188509_1..321            -------------------------ADKPDADVM--ADAII--DD------------VSR
AF438165_50654..51226      -------------------------ADKPDTDAM--ADVII--DD------------VSR
AY009089_48864..49436      -------------------------ADKPDTDAM--ADVII--DD------------VSR
Y16780_39619..40197        -------------------------ADKPVAMAMSMADAII--DD------------VSR
X69198_38632..39204        -------------------------ADKPDAMTM--ADVII--DD------------VSR
L22579_39258..39836        -------------------------ADKPDAMAMTMADAII--DD------------VSR
AF170722_28135..28485      -------------------------MTFGDGV-------------------------ISE
AF170726_28960..29307      -------------------------SGNAA---------------------------VSE
AF410153_25376..25909      -------------------------------------------QD------------NMN
AY689436_35662..35066      -------------------------SNNEEDIISPIVETNTYLDE-------------LD
AY689437_38575..37979      -------------------------TKEEEDVMSVIVETNTYLDE-------------LD
AY077835_27362..26787      -------------------------IDNND-------------ND------------NND
AY077836_27425..26850      -------------------------IDNND-------------ND------------NND
AY077832_27444..26914      -------------------------IDNDD-------------NE------------NNN
AY077833_27552..27022      -------------------------IDNDD-------------NE------------NNN
AY077834_27356..26826      -------------------------IDNDD-------------NE------------NNN
AF409137_27393..27926      -------------------------IDNDD-------------NE------------NND
AF325528_27392..27925      -------------------------IDNDD-------------NE------------NND
AF409138_27267..27800      -------------------------IDNDD-------------NE------------NND
AY386371_25146..25700      -------------------------CED---------------SE------------NND
AJ293568_28667..29224      -------------------------CDN---------------GE------------KHD
                                                                                       

AY386265_20289..20876      PEPMETECTYLGASLFGEDI----------------------------------------
DQ275167_1..501            TEPMETEAGCDTL--FGGDI----------------------------------------
DQ275163_1..501            AEPMETEAGCDTL--FGGDI----------------------------------------
DQ275164_1..501            AEPMETEAGCDTL--FGGDI----------------------------------------
DQ275171_1..501            ADPMETEAGCDTL--FGGDI----------------------------------------
DQ275172_1..501            TEPMETEAGCDTL--FGGDI----------------------------------------
AY386264_19907..20458      TEPMETEAGCDTL--FGGDI----------------------------------------
AF380126_1..552            TEPMETEAGCDTL--FGGDI----------------------------------------
DQ275168_1..501            TEPMETEAGCDTL--FGGDI----------------------------------------
DQ275173_1..501            TEPMETEAGCDTL--FGGDI----------------------------------------
DQ275165_1..501            TEPMETEAGCDTL--FGGDI----------------------------------------
DQ275170_1..501            TEPMETEAGCDTL--FGGDI----------------------------------------
DQ275162_1..501            TEPMETEAGCDTL--FGGDI----------------------------------------
DQ275161_1..501            TEPMETEAGCDTL--FGGDI----------------------------------------
DQ275169_1..501            TEPMETEAGCDTL--FGGDI----------------------------------------
DQ275166_1..501            TEPMETEAGCDTL--FGGDI----------------------------------------
AY278210_1..552            TEPMETEAGCDTL--FGGDI----------------------------------------
AY292459_49..600           TEPMETEAGCDTL--FGGDI----------------------------------------
AY386263_18754..19305      TEPMETEAGCDTL--FGGDI----------------------------------------
AJ222702_117..668          TEPMETEAGCDTL--FGGDI----------------------------------------
AY278211_1..552            TEPMETEAGCDTL--FGGDI----------------------------------------
AJ222701_119..670          TEPMETEAGCDTL--FGGDI----------------------------------------
AX754989_19153..19704      TEPMETEAGCDTL--FGGDI----------------------------------------
DQ184476_19159..19710      TEPMETEAGCDTL--FGGDI----------------------------------------
AF053969_149..700          TEPMETEAGCDTL--FGGDI----------------------------------------
AY424975_1..552            TEPMETEAGCDTL--FGGDI----------------------------------------
AY424974_1..552            TEPMETEAGCDTL--FGGDI----------------------------------------
AY424976_1..552            TEPMETEAGCDTL--FGGDI----------------------------------------
AY278213_1..549            TEPMETEAGCDTI--FGGEI----------------------------------------
AY278212_1..543            TEPMETEAGCDTI--FGGDI----------------------------------------
DQ377804_22881..24053      EEGGESNTRCASRPGLDGERVGDDDVFEDDNEESGLSDVSALSDDDEDGEDGDEAEEEEE
DQ011157_47977..48438      EKSMREDHKS-----FD-------------------------------------------
AY741551_47971..48432      EKSMREDHKS-----FD-------------------------------------------
DQ011153_47977..48438      EKSMREDHKS-----FD-------------------------------------------
AY753185_48210..48671      EKSMREDHKS-----FD-------------------------------------------
AY603973_47967..48428      EKSMREDHKS-----FD-------------------------------------------
DQ011156_48443..48904      EKSMREDHKS-----FD-------------------------------------------
AF380138_48048..48509      EKSMREDNKS-----FD-------------------------------------------
DQ011155_48166..48627      EKSMREDNKS-----FD-------------------------------------------
DQ011154_48185..48646      EKSMREDNKS-----FD-------------------------------------------
AF012825_56526..57098      EKSMREDHKS-----FD-------------------------------------------
AJ312294_1..573            EKSMREDHKS-----FD-------------------------------------------
AF482758_64465..65037      EKSMREDHKS-----FD-------------------------------------------
AJ312293_1..573            EKSMREDHKS-----FD-------------------------------------------
AF095689_47348..47695      EKSMREDHKS-----FD-------------------------------------------
AF095689_47676..47921      ---------------YG-------------------------------------------
X94355_64011..64583        EKSMREDHKS-----FD-------------------------------------------
AY771338_1..573            EKSMREDHKS-----FD-------------------------------------------
AY603355_36907..37479      EKSMREDHKS-----FD-------------------------------------------
AY313847_50637..51209      EKSMREDHKS-----FD-------------------------------------------
U94848_42697..43269        EKSMREDHKS-----FD-------------------------------------------
M35027_50911..51483        EKSMREDHKS-----FD-------------------------------------------
S64006_61..633             EKSMREDHKS-----FD-------------------------------------------
M36339_3958..4530          EKSMREDHKS-----FD-------------------------------------------
AY243312_47780..48352      EKSMREDHKS-----FD-------------------------------------------
AY678276_50869..50300      EKSMREDHKS-----FD-------------------------------------------
AY313848_50700..51272      EKSMREDHKS-----FD-------------------------------------------
DQ070236_1..573            EKSMREDHKS-----FD-------------------------------------------
AY678277_50417..50989      EKSMREDHKS-----FD-------------------------------------------
AY678275_50417..50989      EKSMREDHKS-----FD-------------------------------------------
DQ377945_53211..53783      EKSMREDHKS-----FD-------------------------------------------
AY484669_52512..53084      EKSMREDHKS-----FD-------------------------------------------
AY188509_1..321            EKSMREDHKS-----FD-------------------------------------------
AF438165_50654..51226      EKSMREDHKS-----FD-------------------------------------------
AY009089_48864..49436      EKSMREDHKS-----FD-------------------------------------------
Y16780_39619..40197        EKSMREDHKS-----FD-------------------------------------------
X69198_38632..39204        EKSMREDHKS-----FD-------------------------------------------
L22579_39258..39836        EKSMREDHKS-----FD-------------------------------------------
AF170722_28135..28485      TKPI-----------FG-------------------------------------------
AF170726_28960..29307      TKPI-----------FG-------------------------------------------
AF410153_25376..25909      NESIEIHNPDHM---FS-------------------------------------------
AY689436_35662..35066      IETMDKNNPEL----FG-------------------------------------------
AY689437_38575..37979      IETMGKNNPEL----FG-------------------------------------------
AY077835_27362..26787      TKKLNKS--------FS-------------------------------------------
AY077836_27425..26850      TKKLNKS--------FS-------------------------------------------
AY077832_27444..26914      TKKLNKS--------FS-------------------------------------------
AY077833_27552..27022      TKKLNKS--------FS-------------------------------------------
AY077834_27356..26826      TKKLNKS--------FS-------------------------------------------
AF409137_27393..27926      TKKLNKS--------FS-------------------------------------------
AF325528_27392..27925      TKKLNKS--------FS-------------------------------------------
AF409138_27267..27800      TKKLNKS--------FS-------------------------------------------
AY386371_25146..25700      NKLESRDHVPHHI--FK-------------------------------------------
AJ293568_28667..29224      SKLEQKNHIPNHI--FS-------------------------------------------
                                                                                       

AY386265_20289..20876      ------------------------------------------------------------
DQ275167_1..501            ------------------------------------------------------------
DQ275163_1..501            ------------------------------------------------------------
DQ275164_1..501            ------------------------------------------------------------
DQ275171_1..501            ------------------------------------------------------------
DQ275172_1..501            ------------------------------------------------------------
AY386264_19907..20458      ------------------------------------------------------------
AF380126_1..552            ------------------------------------------------------------
DQ275168_1..501            ------------------------------------------------------------
DQ275173_1..501            ------------------------------------------------------------
DQ275165_1..501            ------------------------------------------------------------
DQ275170_1..501            ------------------------------------------------------------
DQ275162_1..501            ------------------------------------------------------------
DQ275161_1..501            ------------------------------------------------------------
DQ275169_1..501            ------------------------------------------------------------
DQ275166_1..501            ------------------------------------------------------------
AY278210_1..552            ------------------------------------------------------------
AY292459_49..600           ------------------------------------------------------------
AY386263_18754..19305      ------------------------------------------------------------
AJ222702_117..668          ------------------------------------------------------------
AY278211_1..552            ------------------------------------------------------------
AJ222701_119..670          ------------------------------------------------------------
AX754989_19153..19704      ------------------------------------------------------------
DQ184476_19159..19710      ------------------------------------------------------------
AF053969_149..700          ------------------------------------------------------------
AY424975_1..552            ------------------------------------------------------------
AY424974_1..552            ------------------------------------------------------------
AY424976_1..552            ------------------------------------------------------------
AY278213_1..549            ------------------------------------------------------------
AY278212_1..543            ------------------------------------------------------------
DQ377804_22881..24053      EDDGVVEGSSASAAQPAAEQRAVPPPPPPFWVCNCAARCCNPPQDDEPRAAVRPVAPRLQ
DQ011157_47977..48438      ------------------------------------------------------------
AY741551_47971..48432      ------------------------------------------------------------
DQ011153_47977..48438      ------------------------------------------------------------
AY753185_48210..48671      ------------------------------------------------------------
AY603973_47967..48428      ------------------------------------------------------------
DQ011156_48443..48904      ------------------------------------------------------------
AF380138_48048..48509      ------------------------------------------------------------
DQ011155_48166..48627      ------------------------------------------------------------
DQ011154_48185..48646      ------------------------------------------------------------
AF012825_56526..57098      ------------------------------------------------------------
AJ312294_1..573            ------------------------------------------------------------
AF482758_64465..65037      ------------------------------------------------------------
AJ312293_1..573            ------------------------------------------------------------
AF095689_47348..47695      ------------------------------------------------------------
AF095689_47676..47921      ------------------------------------------------------------
X94355_64011..64583        ------------------------------------------------------------
AY771338_1..573            ------------------------------------------------------------
AY603355_36907..37479      ------------------------------------------------------------
AY313847_50637..51209      ------------------------------------------------------------
U94848_42697..43269        ------------------------------------------------------------
M35027_50911..51483        ------------------------------------------------------------
S64006_61..633             ------------------------------------------------------------
M36339_3958..4530          ------------------------------------------------------------
AY243312_47780..48352      ------------------------------------------------------------
AY678276_50869..50300      ------------------------------------------------------------
AY313848_50700..51272      ------------------------------------------------------------
DQ070236_1..573            ------------------------------------------------------------
AY678277_50417..50989      ------------------------------------------------------------
AY678275_50417..50989      ------------------------------------------------------------
DQ377945_53211..53783      ------------------------------------------------------------
AY484669_52512..53084      ------------------------------------------------------------
AY188509_1..321            ------------------------------------------------------------
AF438165_50654..51226      ------------------------------------------------------------
AY009089_48864..49436      ------------------------------------------------------------
Y16780_39619..40197        ------------------------------------------------------------
X69198_38632..39204        ------------------------------------------------------------
L22579_39258..39836        ------------------------------------------------------------
AF170722_28135..28485      ------------------------------------------------------------
AF170726_28960..29307      ------------------------------------------------------------
AF410153_25376..25909      ------------------------------------------------------------
AY689436_35662..35066      ------------------------------------------------------------
AY689437_38575..37979      ------------------------------------------------------------
AY077835_27362..26787      ------------------------------------------------------------
AY077836_27425..26850      ------------------------------------------------------------
AY077832_27444..26914      ------------------------------------------------------------
AY077833_27552..27022      ------------------------------------------------------------
AY077834_27356..26826      ------------------------------------------------------------
AF409137_27393..27926      ------------------------------------------------------------
AF325528_27392..27925      ------------------------------------------------------------
AF409138_27267..27800      ------------------------------------------------------------
AY386371_25146..25700      ------------------------------------------------------------
AJ293568_28667..29224      ------------------------------------------------------------
                                                                                       

AY386265_20289..20876      ---------DVLTVGAVTHLKTLNPVSAVNEYCMRVHRPLVFQECRTGGHDHCPLFTCTV
DQ275167_1..501            ---------DIMTQSAVMRLKSLNPVSAVNEFCMMTHRSLEFCETRSGGEDHCPRFTCTI
DQ275163_1..501            ---------DIMTQSSVIRLKSLNPVSAVNEFCMMTHRPLEFCETRSGGEDHCPRFTCTI
DQ275164_1..501            ---------DIMTQSSVIRLKSLNPVSAVNEFCMMTHRPLEFCETRSGGEDHCPRFTCTI
DQ275171_1..501            ---------DIMTQSSVIRLKSLNPVSAVNEFCMMTHRPLEFCETRSGGEDHCPRFTCTI
DQ275172_1..501            ---------DIMTQSSVIRLKSLNPVSAVNEFCMMTHRPLEFCETRSGGEDHCPRFTCTI
AY386264_19907..20458      ---------DIMTQSAVMRLKSLNPVSAVNEFCMMTHRSLEFCETRSGGKDHCPLFTCTI
AF380126_1..552            ---------DIMTQSAVMRLKSLNPVSAVNEFCMMTHRSLEFCETRSGGKDHCPLFTCTI
DQ275168_1..501            ---------DILTQSAVMRLKSLNPVSAVNEFCMMTHRPLEFSETRAGGEDHCPRFTCTI
DQ275173_1..501            ---------DILTQSAVMRLKSLNPVSAVNEFCMMTHRPLEFSETRAGGEDHCPRFTCTI
DQ275165_1..501            ---------DILTQSAVMRLKSLNPVSAVNEFCMMTHRPLEFSETRAGGEDHCPRFTCTI
DQ275170_1..501            ---------DILTQSAVMRLKSLNPVSAVNEFCMMTHRPLEFSETRAGGEDHCPRFTCTI
DQ275162_1..501            ---------DILTQSAVMRLKSLNPVSAVNEFCMMTHRPLEFSETRAGGEDHCPRFTCTI
DQ275161_1..501            ---------DILTQSAVMRLKSLNPVSAVNEFCMMTHRPLEFSETRAGGEDHCPRFTCTI
DQ275169_1..501            ---------DILTQSAVMRLKSLNPVSAVNEFCMMTHRPLEFSETRAGGEDHCPRFTCTI
DQ275166_1..501            ---------DIMTQSAVIRLKSLNPVSAVNEFCMMTRRPLEFCETRSGGEDHCPRFTCTI
AY278210_1..552            ---------DIMTQSAVMRLKSLNPVSAVNEFCMMTRRPLEFCETRSGGEDHCPRFTCTI
AY292459_49..600           ---------DIMTQSAVMRLKSLNPVSAVNEFCMMTRRSLEFCETRSGGEDHCPRFTCTI
AY386263_18754..19305      ---------DIMTQSAVMRLKSLNPVSAVNEFCMMTRRSLEFCETRSGGEDHCPRFTCTI
AJ222702_117..668          ---------DIMTQSAVMRLKSLNPVSPVNEFCMMTRRSLEFCETRSGGEDHCPRFTCTI
AY278211_1..552            ---------DIMTQSAVIRLKSLNPVSAVNEFCMMTRRPLEFCETRSGGEDHCPRFTCTI
AJ222701_119..670          ---------DIMTQSAVIRLKSLNPVSAVNEFCMMTRRSLEFCETRSGGEDHCPRFTCTI
AX754989_19153..19704      ---------DIMTQSAVIRLKSLNPVSAVNEFCMMTHRPLEFCETRAGGEDHCPRFTCTI
DQ184476_19159..19710      ---------DIMTQSAVIRLKSLNPVSAVNEFCMMTHRPLEFCETRAGGEDHCPRFTCTI
AF053969_149..700          ---------DIMTQSAVIRLKSLNPVSAVNEFCMMTHRPLEFCETRAGGEDHCPRFTCTI
AY424975_1..552            ---------DIMTQSAVIRLKSLNPVSAVNEFCMMTHRPLEFCETRSGGEDHCPRFTCTI
AY424974_1..552            ---------DIMTQSAVIRLKSLNPVSAVNEFCMMTHRPLEFCETRSGGEDHCPRFTCTI
AY424976_1..552            ---------DIMTQSAVIRLKSLNPVSAVNEFCMMTHRPLEFCETRSGGEDHCPRFTCTI
AY278213_1..549            ---------DVLTQSCVVRLKTLNPVSAVNEFCMITHRPLEFCETRSGGQDHCPNFTCTI
AY278212_1..543            ---------DVLSKTCVMRLKTLNPVSAVNEFCMITHRPLEFCETRSGGQDHCPNFTCTI
DQ377804_22881..24053      LDMYADKFNEELPVTKVARWQSMNPVSVLAEYCQHTRREWVFVEQQQ-GPLHSPTFVAYV
DQ011157_47977..48438      ---------DVIPVKKIIYWKGVNPVTVINEYCQITRRDWSF-RIESVGPSNSPTFYACV
AY741551_47971..48432      ---------DVIPVKKIIYWKGVNPVTVINEYCQITRRDWSF-RIESVGPSNSPTFYACV
DQ011153_47977..48438      ---------DVIPVKKIIYWKGVNPVTVINEYCQITRRDWSF-RIESVGPSNSPTFYACV
AY753185_48210..48671      ---------DVIPVKKIIYWKGVNPVTVINEYCQITRRDWSF-RIESVGPSNSPTFYACV
AY603973_47967..48428      ---------DVIPVKKIIYWKGVNPVTVINEYCQITRRDWSF-RIESVGPSNSPTFYACV
DQ011156_48443..48904      ---------DVIPVKKIIYWKGVNPVTVINEYCQITRRDWSF-RIESVGPSNSPTFYACV
AF380138_48048..48509      ---------DVIPVKKIIYWKGVNPVTVINEYCQITRRDWSF-RIESVGPSNSPTFYACV
DQ011155_48166..48627      ---------DVIPVKKIIYWKGVNPVTVINEYCQITRRDWSF-RIESVGPSNSPTFYACV
DQ011154_48185..48646      ---------DVIPVKKIIYWKGVNPVTVINEYCQITRRDWSF-RIESVGPSNSPTFYACV
AF012825_56526..57098      ---------DVIPAKKIIDWKNANPVTIINEYCQITKRDWSF-RIESVGPSNSPIFYACV
AJ312294_1..573            ---------DVIPAKKIIDWKNANPVTIINEYCQITKRDWSF-RIESVGPSNSPIFYACV
AF482758_64465..65037      ---------DVIPAKKIIDWKDANPVTIINEYCQITKRDWSF-RIESVGPSNSPTFYACV
AJ312293_1..573            ---------DVIPAKKIIDWKDANPVTIINEYCQITKRDWSF-RIESVGPSNSPTFYACV
AF095689_47348..47695      ---------DVIPAKKIIDWKDANPVTIINEYCQITKRDWSF-RIESVGPSNSPTFYACV
AF095689_47676..47921      ------------------------------------------------------------
X94355_64011..64583        ---------DVIPAKKIIDWKDANPVTIINEYCQITKRDWSF-RIESVGPSNSPTFYACV
AY771338_1..573            ---------DVIPAKKIIDWKDANPVTIINEYCQITRRDWSF-RIESVGPSNSPTFYACV
AY603355_36907..37479      ---------DVIPAKKIIDWKDANPVTIINEYCQITKRDWSF-RIESVGPSNSPTFYACV
AY313847_50637..51209      ---------DVIPAKKIIDWKDANPVTIINEYCQITKRDWSF-RIESVGPSNSPTFYACV
U94848_42697..43269        ---------DVIPAKKIIDWKDANPVTIINEYCQITKRDWSF-RIESVGPSNSPTFYACV
M35027_50911..51483        ---------DVIPAKKIIDWKDANPVTIINEYCQITKRDWSF-RIESVGPSNSPTFYACV
S64006_61..633             ---------DVIPAKKIIDWKGANPVTVINEYCQITRRDWSF-RIESVGPSNSPTFYACV
M36339_3958..4530          ---------DVIPAKKIIDWKGANPVTVINEYCQITRRDWSF-RIESVGPSNSPTFYACV
AY243312_47780..48352      ---------DVIPAKKIIDWKGANPVTVINEYCQITRRDWSF-RIESVGPSNSPTFYACV
AY678276_50869..50300      ---------DVIPAKKIIDWKDANPVTVINEYCQITKRDWSF-RIESVGPSNSPTFYACV
AY313848_50700..51272      ---------DVIPAKKIIDWKDANPVTIINEYCQITKRDWSF-RIESVGPSNSPTFYACV
DQ070236_1..573            ---------DVIPAKKIIDWKGANPVTVINEYCQITRRDWSF-RIESVGPSNSPTFYACV
AY678277_50417..50989      ---------DVIPAKKIIDWKDANPVTVINEYCQITKRDWSF-RIESVGPSNSPTFYACV
AY678275_50417..50989      ---------DVIPAKKIIDWKDANPVTVINEYCQITKRDWSF-RIESVGPSNSPTFYACV
DQ377945_53211..53783      ---------DVIPAKKIIDWKDANPVTIINEYCQITKRDWSF-RIESVGPSNSPTFYACV
AY484669_52512..53084      ---------DVIPAKKIIDWKGANPVTVINEYCQITRRDWSF-RIESVGPSNSPTFYACV
AY188509_1..321            ---------DVIPA----------------------------------------------
AF438165_50654..51226      ---------DVIPAKKIIDWKNTNPVTIINEYCQITKRDWSF-RIESVGPSNSPTFYACV
AY009089_48864..49436      ---------DVIPAKKIIDWKNTNPVTIINEYCQITKRDWSF-RIESVGPSNSPTFYACV
Y16780_39619..40197        ---------DVIPAKKIIDWKNANPVTIINEYCQITKRDWSF-RIESVGPSNSPTFYACV
X69198_38632..39204        ---------DVIPAKKIIDWKNANPVTIINEYCQITKRDWSF-RIESVGPSNSPTFYACV
L22579_39258..39836        ---------DVIPAKKIIDWKNANPVTIINEYCQITKRDWSF-RIESVGPSNSPTFYACV
AF170722_28135..28485      ---------DTIKYEKIVSWQTKNPCTVLNEYCQITSREWSI-NVTRTGQSHNPTFTAVV
AF170726_28960..29307      ---------DTIKYEKIVSWQTKNPCTVLNEYCQITFREWSI-NVTRAGQSHSPTFTAVV
AF410153_25376..25909      ---------DTIPYTKIIEWKNKNPITVLNEYCQITQRDWII-DIISSGQSHCPIFTASI
AY689436_35662..35066      ---------DTIPYEKILAWKDKNPCSILNEYCQYTSRDWFI-DIISSGPIHKPLFTATL
AY689437_38575..37979      ---------DTIPYEKILAWKDKNPCSVLNEYCQYTSRDWYI-DIISSGPIHKPLFTATL
AY077835_27362..26787      ---------DTIPYYKIVLWKEKNPCSAINEYCQFTSRDWYI-NISSCGNGRKPMFLASV
AY077836_27425..26850      ---------DTIPYYKIVLWKEKNPCSAINEYCQFTSRDWYI-NISSCGNGRKPMFLASV
AY077832_27444..26914      ---------DTIPYYKIVLWKEKNPCSAINEYCQFTSRDWYI-NISSCGNGRKPMFLASV
AY077833_27552..27022      ---------DTIPYYKIVLWKEKNPCSAINEYCQFTSRDWYI-NISSCGNGRKPMFLASV
AY077834_27356..26826      ---------DTIPYYKIVLWKEKNPCSAINEYCQFTSRDWYI-NISSCGNGRKPMFLASV
AF409137_27393..27926      ---------DTIPYYKIVLWKEKNPCSAINEYCQFTSRDWYI-NISSCGNGRKPMFLASV
AF325528_27392..27925      ---------DTIPYYKIVLWKEKNPCSAINEYCQFTSRDWYI-NISSCGNGRKPMFLASV
AF409138_27267..27800      ---------DTIPYYKIVLWKEKNPCSAINEYCQFTSRDWYI-NISSCGNGRKPMFLASV
AY386371_25146..25700      ---------DEIPYKKIISWKDKTPCTVINEYCQLTSRDWSI-EVTTAGESHCPIFTASV
AJ293568_28667..29224      ---------DTVPYKKIINWKDKNPCIVLNEYCQFTCRDWSI-DITTSGKSHCPMFTATV
                                                                                       

AY386265_20289..20876      VVSNKTVSTASGCSKKAARNAACTDALTILINNCGVSF
DQ275167_1..501            KISKKVVAEADGASKKLARYAACASALTILINNCGIRF
DQ275163_1..501            TISGKVVAAANGASKKLARHAACASALTILINNCGIRF
DQ275164_1..501            TISGKVVAAANGASKKLARHAACASALTILINNCGIRF
DQ275171_1..501            TISGKVVAAANGASKKLARHAACASALTILINNCGIRF
DQ275172_1..501            TISGKVVAAANGASKKLARHAACASALTILINNCGIKF
AY386264_19907..20458      TISGKVVAAADGASKKLARHTACASALTILINNCGISF
AF380126_1..552            TIFGKVVAAADGASKKLARHTACASALTILINNCGISF
DQ275168_1..501            TISGKVVTVADGASKKLARHNACASALTILINNCGIRF
DQ275173_1..501            TISGKVVAVADGASKKLARHTACASALTILINNCGIRF
DQ275165_1..501            TISGKVVTVADGASKKLARHTACASALTILINNCGIRF
DQ275170_1..501            TISGKVVTVADGASKKLARHTACASALTVLINNCGIRF
DQ275162_1..501            TISGKVVTVADGASKKLARHTACASALTVLINNCGIRF
DQ275161_1..501            TISGKVVTVADGASKKLARHTACASALTVLINNCGIRF
DQ275169_1..501            TISGKVVTVADGASKKLARHTACASALTVLINNCGIRF
DQ275166_1..501            TISGKVVSVADGASKKLARHAACASALTILINNCGIRF
AY278210_1..552            TISGKVVSVADGASKKLARHTACSSALTILINNCGISF
AY292459_49..600           TISGKVVSVADGASKKLARHTACSSALTILINNCGITF
AY386263_18754..19305      TISGKVVSVADGASKKLARHTACSSALTILINNCGITF
AJ222702_117..668          TISGKVVSVADGASKKLARHTACSSALTILINNCGITF
AY278211_1..552            TISEKVVAAADGASKKLARHTACSSALTILINNCVISF
AJ222701_119..670          TISGKVVAAADGASKKLARHTACSSALTILINNCGISF
AX754989_19153..19704      TISGKVVAVADGASKKLARHTACSSALTILINNCGISF
DQ184476_19159..19710      TISGKVVAVADGASKKLARHTACSSALTILINNCGISF
AF053969_149..700          TISGKVVAVADGASKKLARHTACSSALTILINNCGISF
AY424975_1..552            TISGKVVAAADGASKKLARHTACSSALTILINNCGISF
AY424974_1..552            TISGKVVAAADGASKRLARHTACSSALTILINNCGISF
AY424976_1..552            TISGKVVAAADGASKKLARHTACSSALTILINNCGISF
AY278213_1..549            MVSGKVIATADGTSKKMARHAACATALIILIDNCGISF
AY278212_1..543            VVSGKLIATATGTSRKLARHAACATALIILIDNCGISF
DQ377804_22881..24053      TVSGSRFPVERAHTKKEARVAAARRAVEIILTCISLKC
DQ011157_47977..48438      DIDGRVFDKADGKSKRDAKNNAAKLAVDKLLSYVIIRF
AY741551_47971..48432      DIDGRVFDKADGKSKRDAKNNAAKLAVDKLLSYVIIRF
DQ011153_47977..48438      DIDGRVFDKADGKSKRDAKNNAAKLAVDKLLSYVIIRF
AY753185_48210..48671      DIDGRVFDKADGKSKRDAKNNAAKLAVDKLLSYVIIRF
AY603973_47967..48428      DIDGRVFDKADGKSKRDAKNNAAKLAVDKLLSYVIIRF
DQ011156_48443..48904      DIDGRVFDKADGKSKRDAKNNAAKLAVDKLLSYVIIRF
AF380138_48048..48509      DIDGRVFDKADGKSKRDAKNNAAKLAVDKLLSYVIIRF
DQ011155_48166..48627      DIDGRVFDKADGKSKRDAKNNAAKLAVDKLLSYVIIRF
DQ011154_48185..48646      DIDGRVFDKADGKSKRDAKNNAAKLAVDKLLSYVIIRF
AF012825_56526..57098      DIDGRVFDKADGKTKRDAKNNAAKLAVDKLLGYVIIRF
AJ312294_1..573            DIDGRVFDKADGKTKRDAKNNAAKLAVDKLLGYVIIRF
AF482758_64465..65037      DIDGRVFDKADGKSKRDAKNNAAKLAVDTLLGYVIIRF
AJ312293_1..573            DIDGRVFDKADGKSKRDAKNNAAKLAVDTLLGYVIIRF
AF095689_47348..47695      DIDGRVFDKADGKSKRDAKNNAAKLAVDKLLGYVIIRF
AF095689_47676..47921      --------------------------------------
X94355_64011..64583        DIDGRVFDKADGKSKRDAKNNAAKLAVDKLLGYVIIRF
AY771338_1..573            DIDGRVFDKADGKSKRDAKNNAAKLAVDKLLGYVIIRF
AY603355_36907..37479      DIDGRVFDKADGKSKRDAKNNAAKLAVDKLLGYVIIRF
AY313847_50637..51209      DIDGRVFDKADGKSKRDAKNNAAKLAVDKLLGYVIIRF
U94848_42697..43269        DIDGRVFDKADGKSKRDAKNNAAKLAVDKLLGYVIIRF
M35027_50911..51483        DIDGRVFDKADGKSKRDAKNNAAKLAVDKLLGYVIIRF
S64006_61..633             DIDGRVFDKADGKSKRDAKNNAAKLAVDKLLGYVIIRF
M36339_3958..4530          DIDGRVFDKADGKSKRDAKNNAAKLAVDKLLGYVIIRF
AY243312_47780..48352      DIDGRVFDKADGKSKRDAKNNAAKLAVDKLLGYVIIRF
AY678276_50869..50300      DIDGRVFDKADGKSKRDAKNNAAKLAVDKLLGYVIIRF
AY313848_50700..51272      DIDGRVFDKADGKSKRDAKNNAAKLAVDKLLGYVIIRF
DQ070236_1..573            DIDGRVFDKADGKSKRDAKNNAAKLAVDKLLGYVIIRF
AY678277_50417..50989      DIDGRVFDKADGKSKRDAKNNAAKLAVDKLLGYVIIRF
AY678275_50417..50989      DIDGRVFDKADGKSKRDAKNNAAKLAVDKLLGYVIIRF
DQ377945_53211..53783      DIDGRVFDKADGKSKRDAKNNAAKLAVDKLLGYVIIRF
AY484669_52512..53084      DIDGRVFDKADGKSKRDAKNNAAKLAVDKLLGYVIIRF
AY188509_1..321            --------------------------------------
AF438165_50654..51226      DIDGRVFDKADGKSKRDAKNNAAKLAVDKLLGYVIIRF
AY009089_48864..49436      DIDGRVFDKADGKSKRDAKNNAAKLAVDKLLGYVIIRF
Y16780_39619..40197        DIDGRVFDKADGKSKRDAKNNAAKLAVDKLLGYVIIRF
X69198_38632..39204        DIDGRVFDKADGKSKRDAKNNAAKLAVDKLLGYVIIRF
L22579_39258..39836        DIDGRVFDKADGKSKRDAKNNAAKLAVDKLLGYVIIRF
AF170722_28135..28485      TVSGYSFKSATGSNKKEARKNAAKEAMDIILKHVVIKF
AF170726_28960..29307      TVSGYSFKSATGSNKKEARKNAAKEAMDVILKHVVIKF
AF410153_25376..25909      TVSGIKCKTGKGSTKKEAKQIAARETMNFILNKTIIKF
AY689436_35662..35066      CISGVKFRSAIGSTKKEAKTNATKMAMDLIINNSIIKF
AY689437_38575..37979      CISGVKFRSAIGSTKKEAKTNATRMAMDLIINNSIIKF
AY077835_27362..26787      IISGIKFFPEIGNTKKEAKQKSTKRTIDFLINTSIIKF
AY077836_27425..26850      IISGIKFFPEIGNTKKEAKQKSTKRTIDFLINTSIIKF
AY077832_27444..26914      IISGIKFFPEIGNTKKEAKQKSTKRTIDFLINTSIIKF
AY077833_27552..27022      IISGIKFFPEIGNTKKEAKQKSTKRTIDFLINTSIIKF
AY077834_27356..26826      IISGIKFFPEIGNTKKEAKQKSTKRTIDFLINTSIIKF
AF409137_27393..27926      IISGIKFFPEIGNTKKEAKQKSTKRTIDFLINTSIIKF
AF325528_27392..27925      IISGIKFFPEIGNTKKEAKQKSTKRTIDFLINTSIIKF
AF409138_27267..27800      IISGIKFFPEIGNTKKEAKQKSTKRTIDFLINTSIIKF
AY386371_25146..25700      IISGIKFKPEIGNTKKEAKHKASKITMEEILKSSIVKF
AJ293568_28667..29224      IISGIKFKPAIGNTKREAKYNASKITMDEILDSVIIKF
                                                                 
