# Supplementary material for: Identification of multiple independent horizontal gene transfers into poxviruses using a comparative genomics approach
Source: BMC Evol Biol. 2008 Feb 27;8:67. doi: 10.1186/1471-2148-8-67 (PMC2268676; doi:10.1186/1471-2148-8-67)
Supplement: Additional file 8 — Multiple sequence alignments for all poxvirus families. [file 1471-2148-8-67-S8.gz › Network/Servers/gen153069.gen.tcd.ie/Users/kirsten/poxvirus/aln/220.aln]

CLUSTAL W (1.81) multiple sequence alignment

AY386371_1938..2963          -MNKLILSLLGFVATCNCIT-LRYNYTVTVKN---GLYDGVFFDYYNDQLVTRISYNHET
AY253325_1..1017             -MNKLIL-FSTIVAVCNCIT-LKYNYTVTLKDN--GLYDGVFYDHYNDQLVTKISYNHET
AJ293568_1869..2885          -MDKLLL-FSTIVAVCNCIT-LKYNYTVTLKDD--GLYDGVFYDHYNDQLVTKISYNHET
L22013_13149..14171          MITKAIVILSIITAYVDASAFLVYNYTYTLQDDN-HRYDFEVTDYFNDILIKRLKLNSET
AF410153_1430..2452          MITKAIVILSIITAYVDASAFLVYNYTYTLQDDN-HRYDFEVTDYFNDILIKRLKLNSET
AF410153_144003..145025      MITKAIVILSIITAYVDASAFLVYNYTYTLQDDN-HRYDFEVTDYFNDILIKRLKLNSET
L21931_2540..3562            MITKAIVILSIITAYVDASAFLVYNYTYTLQDDN-HRYDFEVTDYFNDILIKRLKLNSET
AY689436_7511..6492          -MKKLILILLSIIAYSEAARYLVYNYTFTRYDKTTGKKEFDVTDTFNNVLIKHYKLNHET
AY689437_9808..8798          -MKKLIFILLSIIAYSEAARFLVYNYTFTKHDKTTGKKEFDVTDTFDDILIKKFKLNHET
                              : * :. :  : *  :.   * **** *  :      :  . * ::: *:.. . * **

AY386371_1938..2963          -RHGNVNSRASWFDISKSPHTPGDDYHFNFWYPLMKDTLESINSNKNESDKCSSLSLILG
AY253325_1..1017             -RHGNVNFRADWFNISRSPHTPGNDYNFNFWYSLMKETLEEINKN--DSTKTTSLSLITG
AJ293568_1869..2885          -RHGNVNFRADWFNISRSPHTPGNDYNFNFWYSLMKETLEEINKN--DSTKTTSLSLITG
L22013_13149..14171          GRPELRNEPPTWFNETKIRYYPKNNYNFMFWLNRMSETLDEINKLPETSNPYKTMSLTIG
AF410153_1430..2452          GRPELRNEPPTWFNETKIRYYPKNNYNFMFWLNRMSETLDEINKLPETSNPYKTMSLTIG
AF410153_144003..145025      GRPELRNEPPTWFNETKIRYYPKNNYNFMFWLNRMSETLDEINKLPETSNPYKTMSLTIG
L21931_2540..3562            GRPELRNEPPTWFNETKIRYYPKNNYNFMFWLNRMSETLDEINKLPETSNPYKTMSLTIG
AY689436_7511..6492          GRPEQKHTIPKWFNETKIKHYPKDDYHYSFWLGQLENTLSEINKL--EGNKHESISLIVG
AY689437_9808..8798          GGPEQKNMVPTWFNETKIKYYPTDNYHYNFWLNQLENTLDEINKV--KGTNYNRFSLIVG
                                   :  . **: :.  : * ::*:: **   :.:**..**.    .     :**  *

AY386371_1938..2963          CYETGSLFGSYGYVESSGGPLARYSTKDKKFLKMTDKGFPKVGMLTVHGPSWQTVKKYVG
AY253325_1..1017             CYETGLLFGSYGYVETANGPLARYHTGDKRFTKMTHKGFPKVGMLTVKNTLWKDVKTYLG
AJ293568_1869..2885          CYETGLLFGSYGYVETANGPLARYHTGDKRFTKMTHKGFPKVGMLTVKNTLWKDVKAYLG
L22013_13149..14171          CTDLRQLQVNFGYVTVGGNIWTRFDPKNKRFSKVRSRTFPKVGMLTVKSQHWERVMEHLG
AF410153_1430..2452          CTDLRQLQVNFGYVTVGGNIWTRFDPKNKRFSKVRSRTFPKVGMLTVKSQHWERVMEHLG
AF410153_144003..145025      CTDLRQLQVNFGYVTVGGNIWTRFDPKNKRFSKVRSRTFPKVGMLTVKSQHWERVMEHLG
L21931_2540..3562            CTDLRQLQVNFGYVTVGGNIWTRFDPKNKRFSKVRSRTFPKVGMLTVKSQHWERVMEHLG
AY689436_7511..6492          CTDLIQLYTQFGYVEVDGKILTRFDTKNKRFTKVKSHTFPKVGMLTVTSPFWNDIMKYFG
AY689437_9808..8798          CTDLIQLYTHFGYVELEYDILARFDTTNKRFSKVRSHGFPKVGMLTVNSPFWGDIMKYFG
                             * :   *   :***       :*: . :*.* *:  . ********* .  *  :  :.*

AY386371_1938..2963          GFVYAGCLLAIFDYQKMAKNNIPSNVMPTVTVTGEELQDGNTTLKCNVKSFYPPDVMIKW
AY253325_1..1017             GFEYMGCSLAILDYQKMAKGEIPKDTTPTVKVTGNELEDGNMTLECSVNSFYPPDVITKW
AJ293568_1869..2885          GFEYMGCSLAILDYQKMAKGKIPKDTTPTVKVTGNELEDGNMTLECTVNSFYPPDVITKW
L22013_13149..14171          SMVTLTCPFTADDYYKISKGYIDKPVKPTVTVTGIERGD-NTTLICTFDNHYPSSVAVKW
AF410153_1430..2452          SMVTLTCPFTADDYYKISKGYIDKPVKPTVTVTGIERGD-NTTLICTFDNHYPSSVAVKW
AF410153_144003..145025      SMVTLTCPFTADDYYKISKGYIDKPVKPTVTVTGIERGD-NTTLICTFDNHYPSSVAVKW
L21931_2540..3562            SMVTLTCPFTADDYYKISKGYIDKPVKPTVTVTGIERGD-NTTLICTFDNHYPSSVAVKW
AY689436_7511..6492          SIVAVTCGITANDYWKLAKGNIPSPVEPKIKVTGKEKGE-NTTLFCDFDKHNPSSVAAKW
AY689437_9808..8798          SIVALTCGITANDYWKLAKGHIPPPVAPNIKVTGEEKGE-NTTLFCKFDKHYPSSVAAKW
                             .:    * ::  ** *::*. *   . *.:.*** *  : * ** * .... *..*  **

AY386371_1938..2963          IESKYFNGEYRYVNGREYPEWGRQSDYEPGEPGFPLHPKKDDGKTT-YSLLDFGRTTSGL
AY253325_1..1017             IESEHFKGEYKYVNGRYYPEWGRKSDYEPGEPGFPWNIKKDKDANT-YSLTDLVRTTSKM
AJ293568_1869..2885          IESEHFKGEYKYVNGRYYPEWGRKSNYEPGEPGFPWNIKKDKDANT-YSLTDLVRTTSKM
L22013_13149..14171          YNIEDFAPDYRY--DPYVNELLPDTDYLPGEPGYPTITRRLGDKYL-FTSSPRVMVPTIM
AF410153_1430..2452          YNIEDFAPDYRY--DPYVNELLPDTDYLPGEPGYPTITRRLGDKYL-FTSSPRVMVPTIM
AF410153_144003..145025      YNIEDFAPDYRY--DPYVNELLPDTDYLPGEPGYPTITRRLGDKYL-FTSSPRVMVPTIM
L21931_2540..3562            YNIEDFAPDYRY--DPYVNELLPDTDYLPGEPGYPTITRRLGDKYL-FTSSPRVMVPTIM
AY689436_7511..6492          YNLEDLAPTYRW--SRYFTELIVDTDYNPGEPGFPTNTRIINETALVFASTPSIVVPTDM
AY689437_9808..8798          YNLEDMAPDYTW--SKYFSELVVNTDYNPGEPGFPTNTHMINAT-L-FSSVPSIVVPTDM
                              : : :   * :  .    *   .::* *****:*   .        ::      ..: :

AY386371_1938..2963          TSQLVCVVFHDTFESQVNTCSEGCEGKLYDHLYRKSEEGDEVVEDEED
AY253325_1..1017             SSQLVCVVFHDTLEAQVYTCSEGCNGELYDHLYRKTEEGEG-EEDEED
AJ293568_1869..2885          SSQPVCVVFHDTLEAQVYTCSEGCNGELYDHLYRKTEEGEG-EEDEED
L22013_13149..14171          SNRIACVGFHSTLEPSIYRCVN-CSGPEPVLQYQGDRRND--LEDEED
AF410153_1430..2452          SNRIACVGFHSTLEPSIYRCVN-CSGPEPVLQYQGDRRND--LEDEED
AF410153_144003..145025      SNRIACVGFHSTLEPSIYRCVN-CSGPEPVLQYQGDRRND--LEDEED
L21931_2540..3562            SNRIACVGFHSTLEPSIYRCVN-CSGPEPVLQYQGDRRND--LEDEED
AY689436_7511..6492          SNKIVCVGFHSTIQPSIHRCEEGCNGPEPIMQYQGDVKSS--IDDEED
AY689437_9808..8798          SNKIVCVAFHSTIQPVIHRCQEGCNGPYPIMQYKGDIKSS---VDEED
                             :.. .** **.*::. :  * : *.*      *.    ..    ****
