# Supplementary material for: Identification of multiple independent horizontal gene transfers into poxviruses using a comparative genomics approach
Source: BMC Evol Biol. 2008 Feb 27;8:67. doi: 10.1186/1471-2148-8-67 (PMC2268676; doi:10.1186/1471-2148-8-67)
Supplement: Additional file 8 — Multiple sequence alignments for all poxvirus families. [file 1471-2148-8-67-S8.gz › Network/Servers/gen153069.gen.tcd.ie/Users/kirsten/poxvirus/aln/221.aln]

CLUSTAL W (1.81) multiple sequence alignment

DQ356948_155547..155810      MTSLVASAGFCVDTIRKNPRKRKKLLLDRPRCCDCACRY-GNSRAVAELRLRRISSVSWG
M35027_123511..123738        -------------MSLSSWKNLMNPVSESPICM-IDLSFLGNSRIVIDEILFKVSEIRLV
AY678277_123031..123258      -------------MSLSSWKNLMNPVSESPICM-IDLSFLGNSRIVIDEILFKVSEIRLV
AY678275_123031..123258      -------------MSLSSWKNLMNPVSESPICM-IDLSFLGNSRIVIDEILFKVSEIRLV
AY678276_122916..123140      -------------MSLSSWKNLMNPVSESPICM-IDLSFLGNSRIVIDEILFKVSEIRLV
AY009089_121495..121725      -------------MSLSSWKNLMNPVSESPICMIEDLSFLGNSRIVIDEILFKVSEIRLV
AF095689_119939..120169      -------------MSLSSWKNLMNAVSESPICMIEDLSFLGNSRIVIDEILFKVSEIRLV
AY689436_104612..104824      ------------------------------MCINLDAGFLGNSFFDIVFILSNISEINFV
AY689437_107660..107872      ------------------------------MCINLDAGFLGNSFFDIVFILSKISEINFV
                                                            *      : ***       * .:*.:   

DQ356948_155547..155810      SVRLPMSRGRKHTRNGSSPAARTSCSMEQ------------
M35027_123511..123738        TVLPPTTLGNKQTLIGVFSAEIISERIEQ------------
AY678277_123031..123258      TVLPPTTLGNKQTLIGVFSAEIISERIEQ------------
AY678275_123031..123258      TVLPPTTLGNKQTLIGVFSAEIISERIEQ------------
AY678276_122916..123140      TVLPPTTLGNKQTLIGVFSAEIISERIEQ------------
AY009089_121495..121725      TVLPPTTLGNKHTLIGVFSAEIISERIEQ------------
AF095689_119939..120169      TVLPPTTLGNKHTLIGVFSAEIISERIEQ------------
AY689436_104612..104824      TVLPATTLGSKHTRIGISLFAITSVSIEQYVVLFLLKSPNT
AY689437_107660..107872      TVLPATTLGSKHTRIGTSLFAITSVSIEQYVVLFLLKSPNT
                             :*  . : * *:*  *       *  :**            
