# Supplementary material for: Identification of multiple independent horizontal gene transfers into poxviruses using a comparative genomics approach
Source: BMC Evol Biol. 2008 Feb 27;8:67. doi: 10.1186/1471-2148-8-67 (PMC2268676; doi:10.1186/1471-2148-8-67)
Supplement: Additional file 8 — Multiple sequence alignments for all poxvirus families. [file 1471-2148-8-67-S8.gz › Network/Servers/gen153069.gen.tcd.ie/Users/kirsten/poxvirus/aln/222.aln]

CLUSTAL W (1.81) multiple sequence alignment

AY077832_15148..14840      MDKKNYCGIVFGYKLFKKSIKEKAIKCVSFIRKSNMKKAISIDRVTLLDSDGA-------
AY077833_15255..14947      MDKKNYCGIVFGYKLFKKSIKEKAIKCVSFIRKSNMKKAISIDRVTLLDSDGA-------
AY077834_15057..14749      MDKKNYCGIVFGYKLFKKSIKEKAIKCVSFIRKSNMKKAISIDRVTLLDSDGA-------
AY077835_14946..14623      MDKKIYCGIVFGYKLLKKSIKENAIKCVSFIMKSNMKKAISIERITLLDSDGA-------
AY077836_15008..14685      MDKKIYCGIVFGYKLLKKSIKENAIKCVSFIMKSNMKKAISIERITLLDSDGA-------
AF409137_15156..15500      MDKKIYCGIVFGYRLLKKSIKEKAIKCVSFIRKSNMKKAISIERVTLLDGDGDGDGANDS
AF325528_15162..15500      MDKKIYCGIVFGYRLLKKSIKEKAIKCVSFIRKSNMKKAISIERVTLLDGDGDGDGAND-
AF336128_10065..10403      MDKKIYCGIVFGYRLLKKSIKEKAIKCVSFIRKSNMKPAISIERVTLLDGDGDGNGAND-
AF409138_15040..15378      MDKKIYCGIVFGYRLLKKSIKEKAIKCVSFIRKSNMKTAISIERVTLLDGDGDGNGAND-
                           **** ********.*:******:******** ***** ****:*:****.**        

AY077832_15148..14840      -NDSD---NTVSSDDNDSK--YNYNYKYKITKRKTPHKVMYYINYDDSVSNDDVFI
AY077833_15255..14947      -NDSD---NTVSSDDNDSK--YNYNYKYKITKRKTPHKVMYYINYDDSVSNDDVFI
AY077834_15057..14749      -NDSD---NTVSSDDNDSK--YNYNYKYKITKRKTPHKVMYYINYDDSVSNDDVFI
AY077835_14946..14623      -NDSDSNSNAVSSDDNDTKYNYNYNYKYKFTKRKTPHKVMYYINYNDSVSNDDVFL
AY077836_15008..14685      -NDSDSNSNAVSSDDNDTKYNYNYNYKYKFTKRKTPHKVMYYINYNDSVSNDDVFL
AF409137_15156..15500      NSNSDSDSNTVSSEDNDTK--YNYNYKYKFTKRKTPHKVMYYINYDDSVSNDDVFL
AF325528_15162..15500      -SNSDSDSNTVSSDDNDTK--YNYNYKYKFTKRKTPHKVMYYINYDDSVSNDDVFL
AF336128_10065..10403      -SNSNSDSDTVSSDDNDTK--YNYNYKYKFTKRKTPHKVMYYINYDDSVSNDDVFL
AF409138_15040..15378      -SNSNSDSDTVSSDDNDTK--YNYNYKYKFTKRKTPHKVMYYINYDDSVSNDDVFL
                            .:*:   ::***:***:*  ********:***************:*********:
