# Supplementary material for: Identification of multiple independent horizontal gene transfers into poxviruses using a comparative genomics approach
Source: BMC Evol Biol. 2008 Feb 27;8:67. doi: 10.1186/1471-2148-8-67 (PMC2268676; doi:10.1186/1471-2148-8-67)
Supplement: Additional file 8 — Multiple sequence alignments for all poxvirus families. [file 1471-2148-8-67-S8.gz › Network/Servers/gen153069.gen.tcd.ie/Users/kirsten/poxvirus/aln/223.aln]

CLUSTAL W (1.81) multiple sequence alignment

AY678275_110249..110437      -----------------------------------------------MALSFNQLSLTHF
AY678277_110249..110437      -----------------------------------------------MALSFNQLSLTHF
M15058_13767..13955          -----------------------------------------------MALSFNQLSLTHF
AY678276_110134..110319      -----------------------------------------------MALSFNQLSLTHF
AY077835_82803..83129        MNSLSTGYSNMLNWTLLVSFQIEDFVVFFISAIKLSKFFLYGSLATIIALSFNQLSLAHL
AY077836_82866..83192        MNSLSTGYSNMLNWTLLVSFQIEDFVVFFISAIKLSKFFLYGSLATIIALSFNQLSLAHL
AY077832_82935..83261        MNSLSTGYSNMLNWTLLSSFQIEDFVVFFISVIKLSKFFLYGSLATIIALSFNQLSLAHL
AY077833_83038..83364        MNSLSTGYSNMLNWTLLSSFQIEDFVVFFISVIKLSKFFLYGSLATIIALSFNQLSLAHL
AY077834_82844..83170        MNSLSTGYSNMLNWTLLSSFQIEDFVVFFISVIKLSKFFLYGSLATIIALSFNQLSLAHL
                                                                            :*********:*:

AY678275_110249..110437      SSLTFLKRLQYILIVSITPLPNRVGSLIIQYFSFTKSNNGRNTSKVNIL
AY678277_110249..110437      SSLTFLKRLQYILIVSITPLPNRVGSLIIQYFSFTKSNNGRNTSKVNIL
M15058_13767..13955          SSLTFLKRLQYILIVSITPLPNKVGSLIIQYFSFTKSNNGRNTSKVNIL
AY678276_110134..110319      SSLTFLKRLQYILIVSITPLPNKVGSLIIQYFSFTKSNNGRNTSKVNIL
AY077835_82803..83129        NNRTDLNKLQYTLNVSTIHLPNNVGNFIIQNFSTDISNSGLNTSNVNIL
AY077836_82866..83192        NNRTDLNKLQYTLNVSTIHLPNNVGNFIIQNFSTDISNSGLNTSNVNIL
AY077832_82935..83261        NNRTDLNKLQYTLNVSTIHLPNNVGNFIIQNFSTEISNSGLNTSNVNIL
AY077833_83038..83364        NNRTDLNKLQYTLNVSTIHLPNNVGNFIIQNFSTEISNSGLNTSNVNIL
AY077834_82844..83170        NNRTDLNKLQYTLNVSTIHLPNNVGNFIIQNFSTEISNSGLNTSNVNIL
                             .. * *:.*** * **   ***.**.:*** **   **.* ***:****
