# Supplementary material for: Identification of multiple independent horizontal gene transfers into poxviruses using a comparative genomics approach
Source: BMC Evol Biol. 2008 Feb 27;8:67. doi: 10.1186/1471-2148-8-67 (PMC2268676; doi:10.1186/1471-2148-8-67)
Supplement: Additional file 8 — Multiple sequence alignments for all poxvirus families. [file 1471-2148-8-67-S8.gz › Network/Servers/gen153069.gen.tcd.ie/Users/kirsten/poxvirus/aln/224.aln]

CLUSTAL W (1.81) multiple sequence alignment

DQ356948_137642..137370      MTFTPDSLRVIWKTFLPWMMMSLKLISTSDMRLMMFVSVMGVLVMGDPESSRNGTRCLFL
AY077833_77623..77453        ----------------------------------MFESVIGVLVIGEPESSKKGILFLFF
AY077832_77520..77350        ----------------------------------MFESVIGVLVIGEPESSKKGILFLFF
AY077834_77429..77259        ----------------------------------MFESVIGVLVIGEPESSKKGILFLFF
AY077835_77392..77222        ----------------------------------MFESVIGVLVIGDPESSKKGILFLFF
AY077836_77455..77285        ----------------------------------MFESVIGVLVIGDPESSKKGILFLFF
AY689436_86514..86347        ------------------MMISPKFISSSDIKLMIFDNVIGVFVIGDPDNNKNGILFLFF
AY689437_89566..89399        ------------------MMISPKFISSSDIKLMIFDNVIGVFVIGDPDNNKNGILFLFF
AY678276_103697..103575      --------------------------------------------MGDPDNSKKGILFLFF
                                                                         :*:*:...:*   **:

DQ356948_137642..137370      MTVISSPVLLPKMLCASSMIKTESSYLDKPL
AY077833_77623..77453        ITVISSPVLLPNMLCASSIINIALLYLDNPL
AY077832_77520..77350        ITVISSPVLLPNMLCASSIINIALLYLDNPL
AY077834_77429..77259        ITVISSPVLLPNMLCASSIINIALLYLDNPL
AY077835_77392..77222        ITVISSPVLLPNMLWASSIINIALLYLDNPL
AY077836_77455..77285        ITVISSPVLLPNMLWASSIINIALLYLDNPL
AY689436_86514..86347        ITVMSSPVLFPKIL-----------------
AY689437_89566..89399        ITVISSPVLFPKIL-----------------
AY678276_103697..103575      ITVISSPVLFPKILCASSTIKIELL------
                             :**:*****:*::*                 
