# Supplementary material for: Identification of multiple independent horizontal gene transfers into poxviruses using a comparative genomics approach
Source: BMC Evol Biol. 2008 Feb 27;8:67. doi: 10.1186/1471-2148-8-67 (PMC2268676; doi:10.1186/1471-2148-8-67)
Supplement: Additional file 8 — Multiple sequence alignments for all poxvirus families. [file 1471-2148-8-67-S8.gz › Network/Servers/gen153069.gen.tcd.ie/Users/kirsten/poxvirus/aln/225.aln]

CLUSTAL W (1.81) multiple sequence alignment

DQ356948_100674..100519      MKTLMRSFPRRSRNSIPRMLLSTSMTTRISNTLIFFLKPFSLVREQIGTRNV--------
AY689436_60602..60333        MNMFILKDGSLSLNNIPNILSSLSITILVSNTFTLFLKPLNLFNEAIAILNENFCNSWEH
AY689437_63654..63385        MNMFIRKDGSLSLNNIPNTLSSLSITILVSNTFTLFLKPLNLFNEAIAILNENFCNSWEH
AY678276_78413..78297        ------------------MLSSLSITILVSKTLTLFLNPRSLLRDEIAILKENFCSS---
AY077833_51723..51574        ----MRKDGILSLNNIPNTLSSLSITILVSNTLTLFLNPLSLLSDDIAILNENF------
AY077832_51615..51466        ----MRKDGILSLNNIPNTLSSLSITILVSNTLTLFLNPLSLLSDDIAILNENF------
AY077834_51529..51380        ----MRKDGILSLNNIPNTLSSLSITILVSNTLTLFLNPLSLLSDDIAILNENF------
AY077835_51484..51335        ----MRKDGILSLNNIPNTLSSLSITILVSNTLTLFLNPLSLLSDDIAILNENF------
AY077836_51547..51398        ----MRKDGILSLNNIPNTLSSLSITILVSNTLTLFLNPLSLLSDDIAILNENF------
                                                * * *:*  :*:*: :**:* .*. : *.  :         

DQ356948_100674..100519      ------------------------------
AY689436_60602..60333        SVIEYSLEKVSKFPGVLSIILSSLKSIVKY
AY689437_63654..63385        SVIEYSLEKVSKFPGVLSIILSSLKSIVKY
AY678276_78413..78297        ------------------------------
AY077833_51723..51574        ------------------------------
AY077832_51615..51466        ------------------------------
AY077834_51529..51380        ------------------------------
AY077835_51484..51335        ------------------------------
AY077836_51547..51398        ------------------------------
                                                           
