# Supplementary material for: Identification of multiple independent horizontal gene transfers into poxviruses using a comparative genomics approach
Source: BMC Evol Biol. 2008 Feb 27;8:67. doi: 10.1186/1471-2148-8-67 (PMC2268676; doi:10.1186/1471-2148-8-67)
Supplement: Additional file 8 — Multiple sequence alignments for all poxvirus families. [file 1471-2148-8-67-S8.gz › Network/Servers/gen153069.gen.tcd.ie/Users/kirsten/poxvirus/aln/226.aln]

CLUSTAL W (1.81) multiple sequence alignment

DQ356948_182779..183597      --------------------------------MDILPVELLQRVFSYLADRDVCVCCDVC
DQ356948_14185..13568        -----------------------MEPPAPCPWSARIPEEVLSMVLDRLSVEDLLACRAVC
DQ356948_10793..9966         ------------------------MPPVDATTAEDLPHDFLLDAMMLLGDEDLRACRATC
DQ356948_23363..22611        MRKPLTFYTGRRSPTFAPRRSPRAPAGSRVAMYHLLPVELLQKVFLYLEDRDLIACACVC
DQ356948_9935..9369          --------------------------MDCSASICDLPSEILTHIFLSLPDIDLCACNATC
DQ356948_12101..11514        --------------------------------MDTLPPELLEKVFSFLEDRDLCACRGTR
DQ356948_11511..10717        -----------------MSDLTSPLPPADEITMDALPPEVVCHVFVFLDDRDLAACRATC
DQ356948_13491..12904        --------------------------------MEDLPHDALLQVFARLEDRDLCACRATC
DQ356948_12860..12186        --------------------------------MNALPVELLQEALSFLNDRDLCACRGAC
                                                                :* : :   :  *   *: .*  . 

DQ356948_182779..183597      RRWCETLCSRYFWTRRVRSVSSANWINLPPT---VNAAAANGTAPVGHRI---------C
DQ356948_14185..13568        RRWMAAADRDRHWRRVFRR-RFRFDPQTRAP-----YKRICLEAPVGKNVMPSELRGRRV
DQ356948_10793..9966         SRWRLILASSYFWARRCRL-RFGFVPAAPRGEPKLDLGRLYARFPAG-NLVPEEYRRRGA
DQ356948_23363..22611        RSWSSALD-GYFWRRRFRD-AFCFEPD--AD---VDFRSAYLDFPRDANLVPELLRESRC
DQ356948_9935..9369          RAWRDVVSAAGFWSRRFRS-RFGFAPP--PD---VDAREVYTEFPHDIDVFPKNLRRACS
DQ356948_12101..11514        RAWLEIIDAGPTWIRRFKQ-RFGFWPAEPALQ--DSVREVYQRFPAGRNLLPAPYRNQKN
DQ356948_11511..10717        RAWRDAADADYLWTARFRQ-RFGFLPP--PG---VDRRAAYCRFPHGRNALPLELRSARA
DQ356948_13491..12904        SRWRDAADTESLWKTRFNA-RFGFCLA-GSG---ARHREAYRAFPWG-NLVPASLRGVRQ
DQ356948_12860..12186        RAWRDAVDAECFWVRRFRA-RFGFQLTLRRN---ETCREIYQRFPLYRNLVPISCRGFCN
                               *         *    .                          *               

DQ356948_182779..183597      IRIEAPEDRLDIRPIVIRS-NPLVYSSDRSAVIVERGR---HDYYFSACVKPRLGAP--P
DQ356948_14185..13568        LVCRLDLLQLGFDKLLLDEGLPCF----FITDACCASGEERGAYSLLMEFLDAEGEEIDT
DQ356948_10793..9966         LMVKLDLAMIGCHPAVMSR-LPRIKLADNVAVVRQEGR---LAYQLMIILRASDGRPLDL
DQ356948_23363..22611        VKIRIDLVDAGYHPCFLVR-RPAI----RVVDQVPRHQFSISYYYLSVSILSSAGKALDR
DQ356948_9935..9369          FTVKLTMKSLGCHACLLDR-QPIITVIDRLIDCCRVR----LNYGFKVVLLDGKNGVVDQ
DQ356948_12101..11514        VNYDFDLFAMGCHPCVMRR-RPTI----AISDQCHADS-DMTYYHLILEFLTETGELVRR
DQ356948_11511..10717        VDAVLDLRALGCHPAVLER-CPDIAVSSYYANPRRM-----VQYDMRVILLSRGMTRVTR
DQ356948_13491..12904        IELVLDLVTLGCHPEILER-APAFEVTDRLNEPVKAA----AFQSMSLTLLSVTNRPIAR
DQ356948_12860..12186        IDTQLDLVRLGCHRDILAR-MPSL----RIRDECRAGG-EVAYYNLTVTLISSTGRRLAY
                             .         .    .:    * .                     :   .          

DQ356948_182779..183597      HLPYDLNDLVSKVVRREYSGETDRVCRLSLLRRKGNCVFRAEVLGSSRRDHRLVTVSKTT
DQ356948_14185..13568        HVEMSNSRL-DRRVVY-VARLNRAARYV--------DISRSAAFG-SSFAICVRFVER--
DQ356948_10793..9966         YTTGFVEAT-VVSVRHAFPRTTCAVASV--------DIFRDVIGD-GELDLRLAFRDVES
DQ356948_23363..22611        VVRSFFPSS-RGVLDYEFRDYGESVRYV--------DVRKMCSQRYGRLSLSLDVRF---
DQ356948_9935..9369          MITKSFNTQMAGSVCYEFRSYEPTVTAI--------EISRESSHA-GTCQLRLSF-----
DQ356948_12101..11514        HREDSVGCH-SHKVSYRLAGYGKVVRYV--------CVCRYSEYE-G-LEVRVHT-----
DQ356948_11511..10717        SRRVSFAPE-TGEFRHEFSGYSEPVYFV--------ELSRYSDAN-DTLDLRIAPRASGA
DQ356948_13491..12904        CEDSSVGFC-KQLSHHVISNYLEPPRSV--------ALSRYSTLG-GQVTLRILP-----
DQ356948_12860..12186        HKESFYTFS-GCRVVHEFSGYSCAPRYV--------TINRFCPSG-GSLELRILP-----
                                                        :         : .      .     :       

DQ356948_182779..183597      DNRTMFRSSASFSSSILVGLGSAPGRDGAERKVDPSSLCHYIDLSVGGSEWLTPFRFRVT
DQ356948_14185..13568        ---REPASASCSRAS---------------------------------------------
DQ356948_10793..9966         DADAGGSGGPGAEQA-----PEPVGDAGDDSNSDSDSDSDSDDESEHDADDERNDTDDEP
DQ356948_23363..22611        ---RGPRTSSGPAKT-----TSSSAQHLSRRRALPDAAADKVK-----------------
DQ356948_9935..9369          ------------------------------------------------------------
DQ356948_12101..11514        ---RTDRRRAKTIVE-----K---------------------------------------
DQ356948_11511..10717        APARSAAATAALAAA-----PNVEIKTIGYSLHTRTLDPGEIDNAARRRDYRRGLAPRLP
DQ356948_13491..12904        ---RGASTVAADAAA-----RQ--------------------------------------
DQ356948_12860..12186        ---RGPRIGVGPAAA-----PDAE--------SDRVCAHGEAPAEPGPRRWRRRARHD--
                                                                                         

DQ356948_182779..183597      ILSDAKSATAEASASPVVVSAAD
DQ356948_14185..13568        -----------------------
DQ356948_10793..9966         DAVDGPGDLQVERAPDEPAQQ--
DQ356948_23363..22611        -----------------------
DQ356948_9935..9369          -----------------------
DQ356948_12101..11514        -----------------------
DQ356948_11511..10717        ARRDDAAGR--------------
DQ356948_13491..12904        -----------------------
DQ356948_12860..12186        -----------------------
                                                    
