# Supplementary material for: Identification of multiple independent horizontal gene transfers into poxviruses using a comparative genomics approach
Source: BMC Evol Biol. 2008 Feb 27;8:67. doi: 10.1186/1471-2148-8-67 (PMC2268676; doi:10.1186/1471-2148-8-67)
Supplement: Additional file 8 — Multiple sequence alignments for all poxvirus families. [file 1471-2148-8-67-S8.gz › Network/Servers/gen153069.gen.tcd.ie/Users/kirsten/poxvirus/aln/227.aln]

CLUSTAL W (1.81) multiple sequence alignment

AF198100_230160..230819      ---------MHISSF--------YILSIIC-CTSSANIIADIGSSVVVDCKIPNNYSVDT
AJ581527_219430..220089      ---------MHISSF--------YILSIIC-CTSSANIIADIGSSVVVDCKIPNNYSVDT
AY318871_349143..350552      --------MKFIFSIILKRILASLIIYSVC-VSSKNIFLRSEEEELSPTCSLPSFTMADR
AY318871_40763..41503        ---------MNNTTIIL------FIFISILSLANCYKMTVFNGVSINLTCILPSGKRADT
AY318871_18073..19545        ----------MNLLKSL------TLFAVFC-ATESYNIYSRNGDTEALTCILPAAKYADK
AY318871_339195..339851      MKLNKRVIYYYIYTYIL------LTFYKNM-ITDSYKLISQHGKSVNITCLLPPTEHADK
AF198100_17176..17913        -------MYGKIYSFSL------FLLTTFI-QCNSYTMVVHNDVRVNLTCILPPDIHATK
AJ581527_17819..18556        -------MYGKIYSFSL------FLLTTFI-QCNSYTMVVHNDVRVNLTCILPPDIHATK
                                                      :       .   :           * :*    .  

AF198100_230160..230819      VILKQTS-SGKTNKITVPNEYITGNT---CNTGYRTYGFTINNVT-KNDEGRYRCSFYLS
AJ581527_219430..220089      VILKQTS-SGKTNKITVPNEYITGNT---CNTGYRTYGFTINNVT-KNDEGRYRCSFYLS
AY318871_349143..350552      VVVLRGN--DMTPVKEISINNRGEDN-CYCGNQITEYSISESNITLSEE-GDYTCIFYLN
AY318871_40763..41503        LIFVKGGLHHNSIKKTLHISDLSSGN-SHCSN---EHEVLSINETSKSDEGTYKCVFYSK
AY318871_18073..19545        VVLIKGSKRNNTLKVESSISNAGLDTVCYCGDPDKNYTFILENVGEHHD-GRFKCIFYLG
AY318871_339195..339851      LIVFKAN-DNASFYDTVNVTNAGPEVPCYCGDVDKEYGFVLTNHSSSECEGKYRCVFSLN
AF198100_17176..17913        LVVIKGNLKNNTFKVTIDIHNAGEDSICYCNDPDKEYNVELPRRSSRNDEGRYRCIFYYN
AJ581527_17819..18556        LVVIKGNLKNNTFKVTIDIHNAGEDSICYCNDPDKEYNVELPRRSSRNDEGRYRCIFYYN
                             ::. . .    :                 *.     : .   .       * : * *   

AF198100_230160..230819      SVQIYETKLTMYVIPAIDAYTL-DARDNKMMYACNRSRSRLYDDDINMDIIIGGVYISGE
AJ581527_219430..220089      SVQIYETKLTMYVIPAIDAYTL-DARDNKMMYACNRSRSRLYDDDINMDIIIGGVYISGE
AY318871_349143..350552      DTVSHKHEVLVRKAPKISTTFL-EFNEKYTDICCKVDNTM-YQNEVKVFFVTGGVTVDGN
AY318871_40763..41503        GNETYRHKIELSVMPKIEVSAKDDDEKHRRYFIINVTRSI-TDTFPKISTIAGGVNLGDY
AY318871_18073..19545        KNETHRHTINVVVLPKVDTYWY--LNDQHVCYVCNITKPR-NTDALKVYMVAGGVNVTNR
AY318871_339195..339851      GSETYRHSVDVRVMPKVVTFSY-LGHDNKTYYGCNRTKTK-EEKSVKLYAKLGSSRIDNR
AF198100_17176..17913        KTESYRHIIELRVMPRVDAYAVDDVGRGLIDFIINRTRTM-EDSEVKVDARAGGVVLSED
AJ581527_17819..18556        KTESYRHIIELRVMPRVDAYAVDDVGRGLIDFIINRTRTM-EDSEVKVDARAGGVVLSED
                                 :   : :   * : .               :  ..       ::    *.  :   

AF198100_230160..230819      ENVHTFDT--DHSLHIYTFGDKNYPDISKQMTCLLTFKGVKKTKRITIYDYS--------
AJ581527_219430..220089      ENVHTFDT--DHSLHIYTFGDKNYPDISKQMTCLLTFKGVKKTKRITIYDYS--------
AY318871_349143..350552      YVGKKENTNDSSRTTYYLRTDPSHINTTSEILCKVEYFGAVVSLAVNLSEIS--------
AY318871_40763..41503        VLNTDKYA--ADYETRSVTANTIYDDCTRNVTFDVSYMGLHRTYVASIDSYT--------
AY318871_18073..19545        FLRDFNST--PTNRVVKTCADKSYDDWARNAVCGVSYYNHLKEYNISYDGTNGVNISNIL
AY318871_339195..339851      NTGGLSFN--STKESFLLAVPANKTD---KVICGISYQGRNEERVISYVASK--------
AF198100_17176..17913        -TQLVEYK--KYHECEKVVANKNYTDFTTEVIFTVSYKGLSRDYIASIISCD--------
AJ581527_17819..18556        -TQLVEYK--KYHECEKVVANKNYTDFTTEVIFTVSYKGLSRDYIASIISCD--------
                                                      :   :    : : .       .             

AF198100_230160..230819      ---------------------------------------------WESLINDNEIYVV--
AJ581527_219430..220089      ---------------------------------------------WESLINDNEIYVV--
AY318871_349143..350552      ----------------------TRVTPINQSNLLTNEEEEDPYVVYDKKKFDNYTLPGKR
AY318871_40763..41503        --------------------------------------------VKKYVPTVMITGNIPK
AY318871_18073..19545        SKYCPENVINSKVCGDNGSKDSESYEDYEESGDYEESGDYSEVTYNKKPKEEVMVEVGST
AY318871_339195..339851      ---------------------------------------------N--------------
AF198100_17176..17913        ---------------------------------------------DKEPRQDLSVVLISG
AJ581527_17819..18556        ---------------------------------------------DKEPRQDLSVVLISG
                                                                                         

AF198100_230160..230819      ------------------------------------------------------------
AJ581527_219430..220089      ------------------------------------------------------------
AY318871_349143..350552      VDIECFFSTCGNESISSITWYDTNYP--YKPLIGTVKSKDNVEIDFHKEDDYSIVGYDGM
AY318871_40763..41503        SKNNCNTIS-KKTRYYNMAWI---------------------------------------
AY318871_18073..19545        VELKCSLSM-ENITNAK--WIETGFEIGYGVYVVNEIVSGGNAEDKSFMISAHANYSKDL
AY318871_339195..339851      ------------------------------------------------------------
AF198100_17176..17913        SFLEYG----EKSRYKR--WLE--------------------------------------
AJ581527_17819..18556        SFLEYG----EKSRYKR--WLE--------------------------------------
                                                                                         

AF198100_230160..230819      ------------------------------------------------------------
AJ581527_219430..220089      ------------------------------------------------------------
AY318871_349143..350552      LRSTLVIPKAHINNAQCYEAVASMGNFTQKCRHCLLVADQVFFKWYTTRNNETVVICYAA
AY318871_40763..41503        ------------------------------------------------------------
AY318871_18073..19545        KNSTLTIKNVRVSNGGCYTYQVFSGKKKEECTKCFKVDTHVVFRWNYEGDNVTKVACYVG
AY318871_339195..339851      ------------------------------------------------------------
AF198100_17176..17913        ------------------------------------------------------------
AJ581527_17819..18556        ------------------------------------------------------------
                                                                                         

AF198100_230160..230819      ------------------------------------------------------------
AJ581527_219430..220089      ------------------------------------------------------------
AY318871_349143..350552      SY-VTPIILWKVNGVTFTGEKTDASVFVEGAICRKCGASYIIIRDNRDKHTVKKPSCINL
AY318871_40763..41503        ------------------------------------------------------------
AY318871_18073..19545        QYDMQPFSLYWKSRGVSVGGRIALDLDEHNYKVLDGYESSEIRVMGKYDRDVSMLWCRYI
AY318871_339195..339851      ------------------------------------------------------------
AF198100_17176..17913        ------------------------------------------------------------
AJ581527_17819..18556        ------------------------------------------------------------
                                                                                         

AF198100_230160..230819      -------------------------------------
AJ581527_219430..220089      -------------------------------------
AY318871_349143..350552      TGQNYAREYPIDYEKYRKNKINKLEHYRVLTNLVDLE
AY318871_40763..41503        -------------------------------------
AY318871_18073..19545        TYSGYIIEYPIRFFGTKEHKFHKVENQEARIVKNYW-
AY318871_339195..339851      -------------------------------------
AF198100_17176..17913        -------------------------------------
AJ581527_17819..18556        -------------------------------------
                                                                  
