# Supplementary material for: Identification of multiple independent horizontal gene transfers into poxviruses using a comparative genomics approach
Source: BMC Evol Biol. 2008 Feb 27;8:67. doi: 10.1186/1471-2148-8-67 (PMC2268676; doi:10.1186/1471-2148-8-67)
Supplement: Additional file 8 — Multiple sequence alignments for all poxvirus families. [file 1471-2148-8-67-S8.gz › Network/Servers/gen153069.gen.tcd.ie/Users/kirsten/poxvirus/aln/228.aln]

CLUSTAL W (1.81) multiple sequence alignment

AY689436_154548..155477      --------------------------MQELFNNRKKEISDLILNKLNLKNIPTLPQSDIF
AY318871_73742..74590        MIHRIFLSLLVMAALIECN-------------NLVSIMSSIEHKNFNISLLERPVIEGKS
AF198100_79928..81019        MVCRNIIIFISSCLVYCVIGYGNLPSIKDLILSMIGENEENLQDEYYDTIVEVPENHKNK
AJ581527_80560..81651        MVCRNIIIFISSCLVYCVIGYGNLPSIKDLILSMIGENEENLQDEYYDTIVEVPENHKNK
AY318871_198171..199247      MKLFYAILFSYFVYTHEYN------SLSDILLEQLNLTIEDVTNHLNDKIIVSPHGYEKS
AY318871_195204..195722      MMIYFKLVFISYIFMY--------------------------------------------
AY318871_194156..195205      MVLYLCILLSYFTYIIECI------TFSQALLSYLKVDEEDVTGNFRNDIIVQPTGYENK
AY318871_199297..199746      MVKIYIWVYVIISY----------------------------------------------
                                                                                         

AY689436_154548..155477      PSIDIINLYNESV----NIFGDDKYEEIDYSTEFETLLPKTYKITEDGYSCIDFDMTNIR
AY318871_73742..74590        SNIIIGEYSSPSD----IVFNLSNHEHLES-----DSLCIYIYIKEDTVTRYVI--LYID
AF198100_79928..81019        PSIDLHGMYGSGKYMNTAYFNTHD-VYFVN-RILNVSICIYLNTQHEEVVLKVICNCSIN
AJ581527_80560..81651        PSIDLHGMYGSGKYMNTAYFNTHD-VYFVN-RILNVSICIYLNTQHEEVVLKVICNCSIN
AY318871_198171..199247      PTITVSGQINGGV----VTFPDAY-EYLETYDVVASSMCIYYHSLGGERVTISITQYNDG
AY318871_195204..195722      ------------------HFNNNN--------------CVDLISSETSASNIN------G
AY318871_194156..195205      EYLTIYGYFINRK----LHFPNYD-MYFNNYRYSECSVCIYYKKTDNEKNIII---NYYG
AY318871_199297..199746      ------------------CYANSD-KYINS------------------------------
                                                :                                        

AY689436_154548..155477      IETNRDSSRILKSLLILDFYELLIENQKILVFKRSSTTGNFLYSQDGLKDPATDKIIFNI
AY318871_73742..74590        DNYSRVERNISSVGQWYCFEVNGI--------RNHEATLNAGLRTSGLFS----------
AF198100_79928..81019        KICGTGDYHVLPADKWYCILLTENMAKQSIYNRHCNYTL---LAPDGIIN-RTRHVFLEY
AJ581527_80560..81651        KICGTGDYHVLPADKWYCILLTENMAKQSIYNRHCNYTL---LAPDGIIN-RTRHVFLEY
AY318871_198171..199247      IYLLSVNETIIPKDTWTCIKIPERMIENLYSFDNHHLSVGFKVRPSIYVD-TSKEPLLEL
AY318871_195204..195722      DNIIDIYSSIIST-----------------------------------------------
AY318871_194156..195205      DTETTLYKTIKPNDNWICILLPSTITEEI---EYSDTNIKFTVIPDELVD-FTKKPFMEL
AY318871_199297..199746      ------------------------------------------------------------
                                                                                         

AY689436_154548..155477      YNFMSSSINHETNLL------MFCFVLRVNKKSINERIQDMA----------KLNISNIN
AY318871_73742..74590        ----------------------------RAVSNVTVRIDTNA-------------EIDTN
AF198100_79928..81019        YVNETEPKDDRYYTVSTNNRHRYISVEGLIKKLLSITDEEELYSDDHVDYSFDIRKRSIK
AJ581527_80560..81651        YVNETEPKDDRYYTVSTNNRHRYISVEGLIKKLLSITDEEELYSDDHVDYSFDIRKRSIK
AY318871_198171..199247      YL-KSDQFNTISYSINN----KCDELCDYKLEDVNVDLLTMLGIHEGRHYSFQGKHNRRY
AY318871_195204..195722      -------------------------------TRFTLRSESEL--------------LPRV
AY318871_194156..195205      YIVDAHNIDITVSQTSD----LHCSSCRYTLKDMKLKMDETL------------NLLSRK
AY318871_199297..199746      -------------------------------TDFKSKISELV------------------
                                                              ..                         

AY689436_154548..155477      NPHIL------LLKKKNNNIRTVRHVMDSCELSS---------------TCCLVDFYIDF
AY318871_73742..74590        YPPFI----EYYTSINNRKIRSYE-------------------------TCTTKQKYLDL
AF198100_79928..81019        STDLP-TESTNKMSVGSKKYVESDSGVDYSSPSD---------------NCKVYRKYINF
AJ581527_80560..81651        STDRP-TESTNKMSVGSKKYVESDSGVDYSSPSD---------------NCKVYRKYINF
AY318871_198171..199247      KRQFFYSVSSDWLNRNHNHNHNHNRNPITAPESSISYYD----------ICSLRYQYITF
AY318871_195204..195722      KRDFL----------------DIDA------------------------ICNIRSINIKF
AY318871_194156..195205      KRQVV-LSDPAFFQPVHKKYKHYDGGLRQQDLDKLEYRDEYGDEVPDFGECLLRHKHMKF
AY318871_199297..199746      KRDII--------------YKKYVSNIHQH-------------------VCSLNSVYLDF
                                                                               *      : :

AY689436_154548..155477      KKDMGWN-WIYKPEGYHANLCIGNCNHKL-----INMPYNYAFKHNVF----------CC
AY318871_73742..74590        -KYLDMDDTIIAPRGITFKYCSGYCDINSMKNFYSNSLYGILAMKFISLKAINSNFKRCC
AF198100_79928..81019        -RSIGLK-WILHPPGIDYGYCMGECQSFVYT---DSFLYSLLAFHYIDGIELKQ----CC
AJ581527_80560..81651        -RSIGLK-WILHPPGIDYGYCMGECQSFVYT---DSFLYSLLAFHYIDGIELKQ----CC
AY318871_198171..199247      -EDMGCN-WVLSPKGIMFSYCTGTCVVSSFDK--SSVIYGKMLLNSIHKTKLHV----CC
AY318871_195204..195722      -ADYGMK-WILSPLSTVLTYCYGICSISSYQK--TSLMYGTIITNHMPDNTIPQ----CC
AY318871_194156..195205      -KDLGCN-WILRPKSFIFTYCKGTCIISSFTR--SSIIYGSMFINDIKKN-IHI----CC
AY318871_199297..199746      -SALGYK-WIHEPKGIQFTYCHGTCILSSYDK--SSVIYGTIVTNYLSNNRIPL----CC
                                 . .  :  * .     * * *          .  *.    : :           **

AY689436_154548..155477      APKKMKSLIIAYYE-GRKYKVDNLKNMKIVSCGC-
AY318871_73742..74590        YPESMENISILYIDPNGNIKKGELVNSTISKCVCK
AF198100_79928..81019        SIQSMDDLVVHYRL-GRTPKTAILRKVSVKSCKCI
AJ581527_80560..81651        SIQSMDDLVVHYRL-GRTPKTAILRKVSVKSCKCI
AY318871_198171..199247      KPIRRQSVKITYMH-GKNIKQSEIKNFMPSECGC-
AY318871_195204..195722      YPITRSNFTIRYKV-GRNIKTDVINNFMPLECACG
AY318871_194156..195205      APVTRSNITIMYML-GKNVKVSEIKDFLPSSCGC-
AY318871_199297..199746      SPKERKDITITYYL-GRNVKKQTIRNFIPTHCGCG
                                  ... : *   . . *   : .     * * 
