# Supplementary material for: Identification of multiple independent horizontal gene transfers into poxviruses using a comparative genomics approach
Source: BMC Evol Biol. 2008 Feb 27;8:67. doi: 10.1186/1471-2148-8-67 (PMC2268676; doi:10.1186/1471-2148-8-67)
Supplement: Additional file 8 — Multiple sequence alignments for all poxvirus families. [file 1471-2148-8-67-S8.gz › Network/Servers/gen153069.gen.tcd.ie/Users/kirsten/poxvirus/aln/229.aln]

CLUSTAL W (1.81) multiple sequence alignment

AF250284_26995..28356        ------------MYNNEYFTNRVKIHKKI---DTINKNVLYLAYRDLRVYDNWSFLYSQN
AF063866_202720..204120      --MRLLILYIKISLFYKMNVNRCKILLKLE--NKIYNNVLYWCVRDQRIQDNWGLIYAQE
AF170722_118869..120206      -----------------MNVIRSRTLNIYE--EQLTSSVVYWMYREHRIRDNWGLYYAQQ
AF170726_119716..121053      -----------------MNVVRSRTLNECE--ERPTSSVVYWMYREHRIRDNWGLYYAQQ
AY318871_237537..238955      ---------MEDVESFEYNKKRNRILSLTRHIRRDIKSVLYWMVRDQRIQDNWALIYAQR
AF246697_113..1507           MISPQSDENIKDVENFEYNKKRNRTLSISKHINKNSKVVLYWMFRDQRVQDNWALIYAQR
AF198100_188369..189763      MISPQSDENIKDVENFEYNKKRNRTLSISKHINKNSKVVLYWMFRDQRVQDNWALIYAQR
AJ581527_179712..180314      MISPQSDENIKDVENFEYNKKRNRTLSISKHINKNSKVVLYWMFRDQRVQDNWALIYAQR
                                                  * .            . *:*   *: *: ***.: *:* 

AF250284_26995..28356        IAYLNNSSMYV-LYLINKNNNINIRQYKFLYEGLPEFESQCKKCNVSFHLL-SYNNNIIS
AF063866_202720..204120      LALKSKSSLHMCICLVPEFLNATIRQFDFMLNGVKQMEEECKNLNIHFHLLIGISVDVLP
AF170722_118869..120206      KALRYRVPLYVCVCLTP-FHLTTSRHMAFLLEGLREVEDECVKRSFGFVLRYGCPKDVLP
AF170726_119716..121053      KAIRHAVPLYVCVCLTS-FHLTTSRHVTFLLEGLRDVEDECVKRSFGFVVRYGRPEVVLP
AY318871_237537..238955      IALHLKIPLRICFCIVPGFHTTTSRHFSFLLDGLKEIAEECIKLSIGFNAVYGLPNVLIP
AF246697_113..1507           LALKLKIPLRICFCVVPKFHTTTSRHFMFLISGLKEVAEECKRLCIGFSLIYGVPKVIIP
AF198100_188369..189763      LALKLKIPLRICFCVVPKFHTTTSRHFMFLISGLKEVAEECKRLCIGFSLIYGVPKVIIP
AJ581527_179712..180314      LALKLKIPLRICFCVVPKFHTTTSRHFMFLISGLKEVAEECKRLCIGFSLIYGVPKVIIP
                              *     .: : . :       . *:  *: .*: :. .:* .  . *    .    ::.

AF250284_26995..28356        NFINKYKIGHVIIEQMPLLFHKKYYLDPLKKL--NVNVYIVDSHNIIPVWVTSDKQEYNA
AF063866_202720..204120      KFIKKYNIGVLIVDFYPIKIFNNWVNQLISKI--NIDVYQVDSHNIVPCWIASNKLEYSA
AF170722_118869..120206      EEVKKHNARWIFVDFYPLRYPEKDISDVVTALRDVATIIQVDSHNIVPCWIASLKQEYSA
AF170726_119716..121053      EEVKKRNARWVFVDFYPLRVPEKDISNVVESLKDVATVIQVDSHNIVPCWITSSKQEYSA
AY318871_237537..238955      SIIKKYKVGVVITDFFPLRVPEKLIKQVTSVLPDKVVFIQVDAHNIVPCWEASHKQEYGA
AF246697_113..1507           CIVKKYRVGVIITDFFPLRVPERLMKQTVISLPDNIPFIQVDAHNIVPCWEASDKEEYGA
AF198100_188369..189763      CIVKKYRVGVIITDFFPLRVPERLMKQTVISLPDNIPFIQVDAHNIVPCWEASDKEEYGA
AJ581527_179712..180314      CIVKKYRVGVIITDFFPLRVPERLMKQTVISLPDNIPFIQVDAHNIVPCWEASDKEEYGA
                               ::* .   :: :  *:   :.   :    :     .  **:***:* * :* * **.*

AF250284_26995..28356        RTIRIKINKLKDQYLIEFPKVKISNIQP------IFVENNFDIIPNYDKKLINIYEIVGG
AF063866_202720..204120      KTIRNKINYKLSEYLTEFIPIIKHTYNTYIKINNNWKKAEQSL--NIDRNVKPVSWAKSG
AF170722_118869..120206      RTFRLKIQKLLTTYLTKFPSVIKHPYPVQ----DVYVEDFTPT--L--DDVSPIRGITAG
AF170726_119716..121053      RTFRLKIQKLLTTYLTKFPNIGKHPYPVQ----DVYVEDYTPV--L--DDVPPIRDIKAG
AY318871_237537..238955      RTLRKKINGMLDTYLTEFPVITKHPYGPF----SVSIANNKGV--EFDDTVHPVSWAVPG
AF246697_113..1507           RTLRKKIFDKLYEYMTEFPVVRKHPYGPF----SISIAKPKNI--SLDKTVLPVKWATPG
AF198100_188369..189763      RTLRKKIFDKLYEYMTEFPVVRKHPYGPF----SISIAKPKNI--SLDKTVLPVKWATPG
AJ581527_179712..180314      RTKTNVV-------------INKSHYPD--------------------------------
                             .*    :             :                                       

AF250284_26995..28356        YTNGINRMNNFFKNKINTYKDKKNNPNYENTSILSPWLHCGMISAQRCVLEANKLKKIKD
AF063866_202720..204120      TKYAFKILDIFIQNRLKDYAKKRNDPNANAISNLSPWIHFGQISTQRIILEINKYKKLYP
AF170722_118869..120206      NKGGMRKLRAFLKHKLRYYHEFKNDPTVDACSGLSPWLRYGHLSAQRVVLETVAYTSTYP
AF170726_119716..121053      TKEGLKTLRAFLKHTLRYYYAFKNDPTARACSGLSPWLHYGHLSAQRVVLDTVVYASIYP
AY318871_237537..238955      SKAAFKVLDDFLKNRLAAYESDHNNPTCEALSNLSPWLHFGHISAQRVVLETLKYKSIHP
AF246697_113..1507           TKAGIIVLKEFIKNRLPSYDADHNNPTCDALSNLSPWLHFGHVSAQRVALEVLKCIRESK
AF198100_188369..189763      TKAGIIVLKEFIKNRLPSYDADHNNPTCDALSNLSPWLHFGHVSAQRVALEVLKCIRESK
AJ581527_179712..180314      ------------------------------------------------------------
                                                                                         

AF250284_26995..28356        YNIESIDSFIEEIFIRKELSDNFCYYNNNYKSFASCPNWAILTLEIHKTDKRNKIFSLRE
AF063866_202720..204120      ---KSVEVFCEEAIIRKELCDNFCYYNENYDNINGANNWAIKTLNEHKNDTRKHIYSLYQ
AF170722_118869..120206      ---ESVATFLDEIVVRRELSDNFCYYNKLYDSITSTHPWALRTLDDHRQDLRPYLYDTSS
AF170726_119716..121053      ---ASVAAFLDEIVVRRELSDNFCYYNKRYDSITSTHPWALRTLDEHRRDTRPYLYDTYS
AY318871_237537..238955      ---KSVSVFLDEIIIRRELADNFCYYNKRYDSIESTHSWARETLEAHVNDRRKYIYSLKQ
AF246697_113..1507           ---KNVETFIDEIIVRRELSDNFCYYNKHYDSIQSTHSWARKTLEDHINDPRKYIYSIKQ
AF198100_188369..189763      ---KNVETFIDEIIVRRELSDNFCYYNKHYDSIQSTHSWARKTLEDHINDPRKYIYSIKQ
AJ581527_179712..180314      ------------------------------------------------------------
                                                                                         

AF250284_26995..28356        LEYGKTDNKLWNYCQYYLLKFGYLNGYMRMFWAKKLIEWTNSPQDAIDKTIYLNDKYFFD
AF063866_202720..204120      LENALTHDNLWNASQKQMIIYGKMHGYLRMYWAKKILEWTKSPEEALYISIYLNDKYFID
AF170722_118869..120206      LEHARTHDPLWNTAQLQMINEGKMHGYLRMYWAKKILEWSKTPESALSVCIYLNDKYELD
AF170726_119716..121053      LEHARTHDPLWNAAQLQMVREGKMHGYLRMYWAKKILEWSETPESALSVCIYLNDKYELD
AY318871_237537..238955      LERAETHDPLWNSAQIQMVRLGKMHSFLRMYWAKKILEWTRSPKEALRYSIYLNDKYELD
AF246697_113..1507           LEKAETHDPLWNASQMQMVREGKMHSFLRMYWAKKILEWTRTPEDALSYSIYLNNKYELD
AF198100_188369..189763      LEKAETHDPLWNASQMQMVREGKMHSFLRMYWAKKILEWTRTPEDALSYSIYLNNKYELD
AJ581527_179712..180314      ----------W-------------------------------------------------
                                       *                                                 

AF250284_26995..28356        GYDPMGYVNILWSIGGLHDRAFKEREMYGKIRFMSQPLMYKKLNVNDFYNNFDNVIKS--
AF063866_202720..204120      GRDPNGYVGCMWSICGIHDRAWKERPIFGKIRYMSYEGCRRKFDVDLFIKKYYKNNN---
AF170722_118869..120206      GTDPNGYVGCLWAVAGLHDRAWKERTVFGKIRYMKFETTEKKFNAIKLYKMYATRL----
AF170726_119716..121053      GTDPNGYVGCLWAVAGLHDRAWKERTVFGKIRYMKFETTEKKFNATELYEKYATRR----
AY318871_237537..238955      GTDPNGYVGCMWSICGLHDRAWSERPIFGKVRYMNYEGTKKKFDVNAFISKYRGRRQESL
AF246697_113..1507           GTDPNGYVGCMWSICGLHDRAWKERPIFGKIRYMNYESSKKKFDVAVFIQKYN-------
AF198100_188369..189763      GTDPNGYVGCMWSICGLHDRAWKERPIFGKIRYMNYESSKKKFDVAVFIQKYN-------
AJ581527_179712..180314      -----------------------------KLKY---------------------------
                                                          *:.:                           

AF250284_26995..28356        ----------
AF063866_202720..204120      ----------
AF170722_118869..120206      ----------
AF170726_119716..121053      ----------
AY318871_237537..238955      HRSSRKGNHK
AF246697_113..1507           ----------
AF198100_188369..189763      ----------
AJ581527_179712..180314      ----------
                                       
