# Supplementary material for: Identification of multiple independent horizontal gene transfers into poxviruses using a comparative genomics approach
Source: BMC Evol Biol. 2008 Feb 27;8:67. doi: 10.1186/1471-2148-8-67 (PMC2268676; doi:10.1186/1471-2148-8-67)
Supplement: Additional file 8 — Multiple sequence alignments for all poxvirus families. [file 1471-2148-8-67-S8.gz › Network/Servers/gen153069.gen.tcd.ie/Users/kirsten/poxvirus/aln/23.aln]

CLUSTAL W (1.81) multiple sequence alignment

AY318871_152168..157573      ----------------------------------------------------MHHNLKYI
AF198100_122769..128102      ---------------------------------------------------------MYK
AJ581527_117577..122910      ---------------------------------------------------------MYK
M88587_1..438                ---------------------------------------------------------MYK
AY318871_185752..191244      -----------------------------------------MKKRWRYMNIMKEITISVM
U17141_2177..2551            ------------------------------------------------------------
U17141_2742..4588            ------------------------------------------------------------
AF198100_150097..155397      ---------------------------------------------MSKDVRGESSSLKGI
AJ581527_144889..150189      ---------------------------------------------MSKDVRGESSSLKGI
AY318871_179913..185699      -----------------------------------------------------------M
AF198100_144454..150066      ------------------------------------------------------MDIITI
AJ581527_139246..144858      ------------------------------------------------------MDIITI
AY318871_128470..134226      ----------------------------------------------------MCNTITTL
AF198100_99070..104808       -----------------------------------------------------MYKLITI
AY318871_134293..139596      ------------------------------------------------------MQFLII
AF198100_104874..110282      ------------------------------------------------------MKNIIF
AJ581527_99702..105086       ------------------------------------------------------MKNIIF
AY603355_161412..161624      ------------------------------------------------------------
U94848_167202..167414        ------------------------------------------------------------
DQ011157_182816..188458      ------------------------------------------------------MNFQKL
DQ011153_182816..188458      ------------------------------------------------------MNFQKL
AY741551_183055..188697      ------------------------------------------------------MNFQKL
AY753185_183490..189132      ------------------------------------------------------MNFQKL
AY603973_183318..188960      ------------------------------------------------------MNFQKL
DQ011156_183771..189413      ------------------------------------------------------MNFQKL
DQ011155_181142..186781      ------------------------------------------------------MNLQKL
DQ011154_181284..186923      ------------------------------------------------------MNLQKL
AF380138_181046..186685      ------------------------------------------------------MNLQKL
AY313847_7766..7921          ------------------------------------------------------MNLQKL
AY313847_191153..191308      ------------------------------------------------------MNLQKL
AY313848_7717..7872          ------------------------------------------------------MNLQKL
AY313848_189535..189690      ------------------------------------------------------MNLQKL
X94355_205062..210863        ------------------------------------------------------MNLQKL
X67117_14967..15767          ------------------------------------------------------------
AF012825_195563..201337      ------------------------------------------------------MNLQKL
AF482758_205620..211379      ------------------------------------------------------MNLQRL
AY519983_431..6220           ------------------------------------------------------MNLQRL
X67117_14136..14906          ------------------------------------------------------MNLQRL
AF438165_192188..197797      ------------------------------------------------------MNLQRL
AY009089_190354..195963      ------------------------------------------------------MNLQRL
Y16780_176098..181788        ------------------------------------------------------MNLQRL
X70841_432..6122             ------------------------------------------------------MNLQRL
U18339_20674..26364          ------------------------------------------------------MNLQRL
X69198_174369..180059        ------------------------------------------------------MNLQRL
X67117_16031..19825          ------------------------------------------------------------
U17141_1373..1981            ------------------------------------------------MSKDVRGESSSL
AY743600_1..4079             ------------------------------------------------------------
U18341_20115..25805          ------------------------------------------------------MNLQRL
L22579_174451..180144        ------------------------------------------------------MNLQRL
AY318871_139876..145731      --------------------------------------------------MALKIPWIGY
AF198100_110523..116372      -------------------------------------------MPVRGYVTMNIKIFSWY
AJ581527_105327..111176      -------------------------------------------MPVRGYVTMNIKIFSWY
AF438165_174230..174901      ------------------------------------------------------------
AY009089_172355..173026      ------------------------------------------------------------
AF438165_173330..174097      ------------------------------------------------------------
AY009089_171455..172222      ------------------------------------------------------------
AY519984_404..6079           ---------------------------------------------------------MGL
AY519982_1739..7417          ---------------------------------------------------------MGL
AF170722_124813..130632      ----------------------------------------------------------ML
AF170726_125694..131696      ------------------------------------------------------------
AY386371_114315..120002      ------------------------------------------------------------
AJ293568_122043..127748      --------------------------------------------------------MMRL
AY689436_133038..138896      -------------------------------------------------------MKVSF
AY689437_136122..141971      -------------------------------------------------------MKVSF
AF410153_120870..126749      -----------------------------------------------------MKNIVWL
AY077832_121690..127767      ---------------------------------------------------MGKVLLNSL
AY077833_121665..127742      ---------------------------------------------------MGKVLLNSL
AY077834_121469..127546      ---------------------------------------------------MGKVLLNSL
AF409138_121991..124156      ---------------------------------------------------MRKVLLNSL
AY077836_121470..123584      ---------------------------------------------------MGKVLLNSL
AY077835_121407..127427      ---------------------------------------------------MGKVLLNSL
AY077836_123766..127491      ------------------------------------------------------------
AF409138_124335..128066      ------------------------------------------------------------
AF409137_122187..128264      ---------------------------------------------------MGKVLLNSL
AF325528_122176..128253      ---------------------------------------------------MGKVLLNSL
U86891_1..981                ------------------------------------------------------------
U86892_1..772                ------------------------------------------------------------
U86893_1..432                ------------------------------------------------------------
U86890_1..360                ------------------------------------------------------------
U60315_41401..47802          MSIEAMSSADGLSGPGFTISIIYALEIAPAGKVNFYRHTWSGRIMSPRGDLTARCAVPLV
DQ356948_50525..44904        -----------------------------------------------MSCAARHKALAAF
DQ356948_56486..50664        -----------------------------------------------------MRPAVFF
DQ356948_44775..39052        -------------------------------------------MAETVTSAHRSCTFTAV
                                                                                         

AY318871_152168..157573      TI--IIIIVILFESIHGKS--------CVKRNSMYHN-----RENSVENKQSVDFKAEAI
AF198100_122769..128102      YI--MIYAFIYIHKTDSKT--------CMKNLPMYHS-----AQNSVENKQSTDTKAEAL
AJ581527_117577..122910      YI--MIYAFIYIHKTDSKT--------CMKNLPMYHS-----AQNSVENKQSTDTKAEAL
M88587_1..438                YI--MIYAFIYIHKTDSKT--------CMKNLPMYHS-----AQNSVENKQSTDTKAEAL
AY318871_185752..191244      FC--SVVFALYTDYSENDS--------CLRKNSKYHST----VNYAKPKELLDH-KAIAA
U17141_2177..2551            ------------------------------------------------------------
U17141_2742..4588            ---------------------------MYKKQ----------KGISGDGELVNT------
AF198100_150097..155397      IISILFYSLTFAYYADDSENES-----CLRKESRYHR-----IVNNIKPKELTDHKAIAA
AJ581527_144889..150189      IISILFYSLTFAYYADDSENES-----CLRKESRYHR-----IVNNIKPKELTDHKAIAA
AY318871_179913..185699      DI--IIIFTIFIAITRSEF--------CRRKSSIYHNTV---KSLNHVKERTDY-AATAT
AF198100_144454..150066      LI--IFVAITRSEF-------------CRRKLPIYHD-----TRKDLNPKEKTDYAATAT
AJ581527_139246..144858      LI--IFVAITRSEF-------------CRRKLPIYHD-----TRKDLNPKEKTDYAATAT
AY318871_128470..134226      CILITLVLTTYSEF-------------CKRKYSVYHD-----TGKKIESKEKTDYTASAL
AF198100_99070..104808       TLITATWVHSYSEF-------------CKRKTPVYHD-----TDKKPESKENIDYAAVAA
AY318871_134293..139596      LTLGIYIVYAYNNEVYDDEEEK-----CIRKYAKYHS-----LSKATKSKELSDHKASGV
AF198100_104874..110282      MLIVLLFSLVYSDYEDEDEDENT----CLRKHAKYHS-----LSKTISPKELSDHKASAT
AJ581527_99702..105086       MLIVLLFSLVYSDYEDEDEDENT----CLRKHAKYHS-----LSKTISPKELSDHKASAT
AY603355_161412..161624      ------------------------------------------------------------
U94848_167202..167414        ------------------------------------------------------------
DQ011157_182816..188458      SL--AIYLTVTCSWCYET---------CMRKTALYHD-----IQLEHVEDNKDS-VASLP
DQ011153_182816..188458      SL--AIYLTVTCSWCYET---------CMRKTALYHD-----IQLEHVEDNKDS-VASLP
AY741551_183055..188697      SL--AIYLTVTCSWCYET---------CMRKTALYHD-----IQLEHVEDNKDS-VASLP
AY753185_183490..189132      SL--AIYLTVTCSWCYET---------CMRKTALYHD-----IQLEHVEDNKDS-VASLP
AY603973_183318..188960      SL--AIYLTVTCSWCYET---------CMRKTALYHD-----IQLEHVEDNKDS-VASLP
DQ011156_183771..189413      SL--AIYLTVTCSWCYET---------CMRKTALYHD-----IQLEHVEDNKDS-VASLP
DQ011155_181142..186781      SL--AIYLTVTCSWCYET---------CMRKTALYHD-----IQLEHVEDNKDS-VASLP
DQ011154_181284..186923      SL--AIYLTVTCSWCYET---------CMRKTALYHD-----IQLEHVEDNKDS-VASLP
AF380138_181046..186685      SL--AIYLTVTCSWCYET---------CMRKTALYHD-----IQLEHVEDNKDS-VASLP
AY313847_7766..7921          SL--AIYLTATCSWCYET---------CIRKTALYHD-----IQLEHVEDNKDS------
AY313847_191153..191308      SL--AIYLTATCSWCYET---------CIRKTALYHD-----IQLEHVEDNKDS------
AY313848_7717..7872          SL--AIYLTATCSWCYET---------CIRKTALYHD-----IQLEHVEDNKDS------
AY313848_189535..189690      SL--AIYLTATCSWCYET---------CIRKTALYHD-----IQLEHVEDNKDS------
X94355_205062..210863        SL--AIYLTATCSWCYET---------CMRKTALYHD-----IQLEHVEDNKDS-VASLP
X67117_14967..15767          ------------------------------------------------------------
AF012825_195563..201337      SL--AIYLTATCSWCYET---------CMRKTALFHD-----NNLEHVEENHDSGVASLP
AF482758_205620..211379      SL--AIYLTATCSWCYET---------CVRKSALYHD-----NQLGHAEDNQDS-VASLP
AY519983_431..6220           SL--AIYLTATCSWCYET---------CVRKTALFHD-----NQLGHAEDNKDS-VASLP
X67117_14136..14906          SL--AIYLTVTCSWCYET---------CMRKTALFHD-----NQLGHAEDNQDS-VASLP
AF438165_192188..197797      SL--AIYLTATCSWCYET---------CMRKTALFHD-----NQLGHAEDNQDS-VASLP
AY009089_190354..195963      SL--AIYLTATCSWCYET---------CMRKTALFHD-----NQLGHAEDNQDS-VASLP
Y16780_176098..181788        SL--AIYLTATCSWCYET---------CIRKTALFHD-----NQLGHAEDNQDS-VASLP
X70841_432..6122             SL--AIYLTATCSWCYET---------CIRKTALFHD-----NQLGHAEDNQDS-VASLP
U18339_20674..26364          SL--AIYLTATCSWCYET---------CIRKTALFHD-----NQLGHAEDNQDS-VASLP
X69198_174369..180059        SL--AIYLTVTCSWCYET---------CMRKTALFHD-----NQLGHAEDNQDS-VASLP
X67117_16031..19825          ------------------------------------------------------------
U17141_1373..1981            KG--IIISILFYSLTFAYYADDSENESCLRKESRYHRI----VNNIKPKELTDH-KAIAA
AY743600_1..4079             ------------------------------------------------------------
U18341_20115..25805          SL--AIYLTVTCSWCYET---------CMRKTALFHD-----NQLGHAEDNQDS-VASLP
L22579_174451..180144        SL--AIYLTVTCSWCYET---------CMRKTALFHD-----NQLGHAEDNQDS-VASLP
AY318871_139876..145731      L---SLYILIYVSNGYDT---------CWRKSGLYHD-----VGMVIQDDILDK-KSSLA
AF198100_110523..116372      IT--PILILISVSEGYKT---------CARKSSLYHD-----TGMLVQDDTIDR-KSSAT
AJ581527_105327..111176      IT--PILILISVSEGYKT---------CARKSSLYHD-----TGMLVQDDTIDR-KSSAT
AF438165_174230..174901      ------------------------------------------------------------
AY009089_172355..173026      ------------------------------------------------------------
AF438165_173330..174097      ------------------------------------------------------------
AY009089_171455..172222      ------------------------------------------------------------
AY519984_404..6079           HINILMLVALSRTVAISLK--------CYRKVGFYNLYG--------SNDSEQENYSPVS
AY519982_1739..7417          HINILMLVALSRTVAISLK--------CYRKVGFYNL-------YGSNDSEQEN-YSPVS
AF170722_124813..130632      YITLFILVMIGSVYSEEA---------CYRKLGLYGVYPDDSNYRTPLDVKTTT------
AF170726_125694..131696      -MYRTLFILIMIGYAYPEEV-------CYRKLGLYGVYHDDSKYRTPLDVKTMT------
AY386371_114315..120002      MIKWIVFIFVYIVYAKEE---------CYRKVGLYSFYDI--ANTKYREKISISENNFQT
AJ293568_122043..127748      SF--VIYIFLPIIYSKEE---------CYRKAGLYSFYDVANTRYKEKISIFED--NFQT
AY689436_133038..138896      II--CIFILQYCLIKNEELQ-------CYRKLALYSFYD---DQVASSPVIFKE---SSS
AY689437_136122..141971      II--CIFILQYCLIKNEELQ-------CYRKLALYSFYD---DQVASPPIIFKE---SSS
AF410153_120870..126749      YI---LLTNVNNIHCENQQ--------CYRKLGLYNFYDSSIGKQTTFNVNTPP------
AY077832_121690..127767      FT--MLIILIYNTYCEKLV--------CYRKLGLYNFYNKDMRSHSSFELNTKR------
AY077833_121665..127742      FT--MLIILIYNTYCEKLV--------CYRKLGLYNFYNKDMRSHSSFELNTKR------
AY077834_121469..127546      FT--MLIILIYNTYCEKLV--------CYRKLGLYNFYNKDMRSHSSFELNTKR------
AF409138_121991..124156      FT--MLIILIYNTYCEKLV--------CYRKLGLYNFYNKDMRSHSSFELNTKR------
AY077836_121470..123584      FT--MLIILIYNTYCEKLV--------CYRKLGLYNFYNKDMRSHSSFELNTKR------
AY077835_121407..127427      FT--MLIILIYNTYCEKLV--------CYRKLGLYNFYNKDMRSHSSFELNTKR------
AY077836_123766..127491      ------------------------------------------------------------
AF409138_124335..128066      ------------------------------------------------------------
AF409137_122187..128264      FT--MLIILIYNTYCEKLV--------CYRKLGLYNFYNKDMRSHSSFELNTKR------
AF325528_122176..128253      FT--MLIILIYNTYCEKLV--------CYRKLGLYNFYNKDMRSHSSFELNTKR------
U86891_1..981                ------------------------------------------------------------
U86892_1..772                ---------------------------NYRE-----------------------------
U86893_1..432                ------------------------------------------------------------
U86890_1..360                ---------------------------C--------------------------------
U60315_41401..47802          ALLTILFAALFAAGSGTEMA-------CYRKIGLYSL---------TGEMHRAQETRVVS
DQ356948_50525..44904        TALAALLATVAGSIEDRI---------CFSKRSIYHS-----NGLGAKGRAHQE------
DQ356948_56486..50664        TL--ALFVALRTLGATEPREPGLTDEMCFGKRSIYH--------LPPQDTGRRDFVGPTD
DQ356948_44775..39052        TALMLVCIGTTSATLDDQL--------CFSKHSIYHTP----FTLGHVRSHRQD------
                                                                                         

AY318871_152168..157573      TKYLEIAEIKEKNKFVSEFDWSNISHSVEYKFLNNC---IKNTHGGKQYKYNYDYNYVI-
AF198100_122769..128102      HKYLELAEEKEKSLFMGKFDWEKIRKEVKDAYKTKC---IKKSNGSTHYKYDYSYKYVL-
AJ581527_117577..122910      HKYLELAEEKEKSLFMGKFDWEKIRKEVKDAYKTKC---IKKSNGSTHYKYDYSYKYVL-
M88587_1..438                HKYLELAEEKEKSLFMGKFDWEKIRKEVKDAYKTKC------------------------
AY318871_185752..191244      MRYLKIARARERERFHNCFNWKHIREKIKYDFIKMCGTYSVQDRIEPVYRYNYTYSVSL-
U17141_2177..2551            ------------------------------------------------------------
U17141_2742..4588            -----------------------LKDMVKSTFRTYM------------------------
AF198100_150097..155397      MRYLSIIRTRERERLHNCFDWKSIREEIKRSFISMCDTRSNQDRLDAVYRYNYTYSVSL-
AJ581527_144889..150189      MRYLSIIRTRERERLHNCFDWKSIREEIKRSFISMCDTRSNQDRLDAVYRYNYTYSVSL-
AY318871_179913..185699      YGYLSIAEKVHKEMFIKSLNWDSILASVKRIFLAKC----SNNKGVFRYNYTINMNITV-
AF198100_144454..150066      YGYLSIAERIHKETFIESFNWDSILASVKKMFLDKC----SNDRGVIKYNYTVMMNITV-
AJ581527_139246..144858      YGYLSIAERIHKETFIESFNWDSILASVKKMFLDKC----SNDRGVIKYNYTVMMNITV-
AY318871_128470..134226      YRYLYVADTLQKKEFMDSFNWTNIKSTVKEMFLRKC--NYIASNGIYMYNYTVEANITV-
AF198100_99070..104808       LKYLSKADYVQKEVFMKSFDWDKIKKKIRDAFLGEC--SDSSSRGILKYNYSIALNVTVQ
AY318871_134293..139596      IKYLSIAKKREEHRFMNCFNWTSIRNQVKKDFLKYC---TGLGRDNYRYNYTYHLNVSV-
AF198100_104874..110282      VKYLSSVRKKEEQRFSECFNWTNIQQTVKNRFVKQCELSTDKDHTRYQYNYTYVLDVSI-
AJ581527_99702..105086       VKYLSSVRKKEEQRFSECFNWTNIQQTVKNRFVKQCELSTDKDHTRYQYNYTYVLDVSI-
AY603355_161412..161624      ----------------------MWMYGFRNEFIKIC-----DINGTYLYNYTIAVSIII-
U94848_167202..167414        ----------------------MWMYGFRNEFIKIC-----DINGTYLYNYTIAVSIII-
DQ011157_182816..188458      YKYLQVVKQRERSRLLATFNWTDIAEGVRNEFIKIC-----DINGTYLYNYTIAVSIII-
DQ011153_182816..188458      YKYLQVVKQRERSRLLATFNWTDIAEGVRNEFIKIC-----DINGTYLYNYTIAVSIII-
AY741551_183055..188697      YKYLQVVKQRERSRLLATFNWTDIAEGVRNEFIKIC-----DINGTYLYNYTIAVSIII-
AY753185_183490..189132      YKYLQVVKQRERSRLLATFNWTDIAEGVRNEFIKIC-----DINGTYLYNYTIAVSIII-
AY603973_183318..188960      YKYLQVVKQRERSRLLATFNWTDIAEGVRNEFIKIC-----DINGTYLYNYTIAVSIII-
DQ011156_183771..189413      YKYLQVVKQRERSRLLATFNWTDIAEGVRNEFIKIC-----DINGTYLYNYTIAVSIII-
DQ011155_181142..186781      YKYLQVVKQRERSRLLATFNWTDIAEGVRNEFIKIC-----DINGTYLYNYTIDVSIII-
DQ011154_181284..186923      YKYLQVVKQRERSRLLATFNWTDIAEGVRNEFIKIC-----DINGTYLYNYTIDVSIII-
AF380138_181046..186685      YKYLQVVKQRERSRLLATFNWTDIAEGVRNEFIKIC-----DINGTYLYNYTIDVSIII-
AY313847_7766..7921          ------------------------------------------------------------
AY313847_191153..191308      ------------------------------------------------------------
AY313848_7717..7872          ------------------------------------------------------------
AY313848_189535..189690      ------------------------------------------------------------
X94355_205062..210863        YKYLQVVNQRERSRLLATFNWTGIAESVRNEFIKIC-----DVNGTYLYNYTIAVSIII-
X67117_14967..15767          ------------------------------------------------------------
AF012825_195563..201337      YKYLQVVHQRERSRLLATFNWTSIAEEVKNEFIKIC-----DINGTYIYNYTITVSMII-
AF482758_205620..211379      YKYLQVVNQRERSRLLATFNWTSIAEGVRNEFIKIC-----DINGTYLYNYTIAVSMTI-
AY519983_431..6220           YKYLQVVNQRERSRLLATFNWTGIAESIRNEFIKIC-----DINGTYLYNYTIAVSMII-
X67117_14136..14906          YKYLQVVNKRERSRLLATFNWTSIAEGVKNDFIRIC-----DINGTYLYNYTIAASMII-
AF438165_192188..197797      YKYLQVVNKRERNRLLATFNWTSIAEGVRNDFIRIC-----DINGTYLYNYTIAVSMII-
AY009089_190354..195963      YKYLQVVNKRERNRLLATFNWTSIAEGVRNDFIRIC-----DINGTYLYNYTIAVSMII-
Y16780_176098..181788        YKYLQVVNKRERSRLLATFNWTSIAEGVKNDFIRIC-----DINGTYLYNYTIAVSMII-
X70841_432..6122             YKYLQVVNKRERSRLLATFNWTSIAEGVKNDFIRIC-----DINGTYLYNYTIAVSMII-
U18339_20674..26364          YKYLQVVNKRERSRLLATFNWTSIAEGVKNDFIRIC-----DINGTYLYNYTIAVSMII-
X69198_174369..180059        YKYLQVVNKRERSRLLATFNWTSIAEGVKNDFIRIC-----DINGTYLYNYTIAASMII-
X67117_16031..19825          ------------------------------------------------------------
U17141_1373..1981            MRYLSIIRTRERERLHNCFDWKSIREEIKRSFISMC------------------------
AY743600_1..4079             ------------------------------------------------------------
U18341_20115..25805          YKYLQVVNKRERSRLLATFNWTSIAEGVKNDFIRIC-----DINGTYLYNYTIAVSMII-
L22579_174451..180144        YKYLQVVNKRERSRLLATFNWTSIAEGVKNDFIRIC-----DINGTYLYNYTIAVSMII-
AY318871_139876..145731      FKYLSIAEKREQSRLLHNFNWTEIKESVKDEFNRSC----NLGNDSYLYNYTLVFETSL-
AF198100_110523..116372      FRYLQIAEKKEQSRLLSSFNWTKIKEDIRSEFNRSC----NLGNDTYAYNYTIVFEATIG
AJ581527_105327..111176      FRYLQIAEKKEQSRLLSSFNWTKIKEDIRSEFNRSC----NLGNDTYAYNYTIVFEATIG
AF438165_174230..174901      ------------------------------------------------------------
AY009089_172355..173026      ------------------------------------------------------------
AF438165_173330..174097      ------------------------------------------------------------
AY009089_171455..172222      ------------------------------------------------------------
AY519984_404..6079           VENYDYLLKTEILNIDNNIPWKNITDSINNSFIEKC----NNCSDNTIYNITIKSWTNY-
AY519982_1739..7417          VENYDYLLKTEILNIDNNIPWKNITDSINNSFIEKC----NNCSDNTIYNITIKSWTNY-
AF170722_124813..130632      -QNYENVIIANAMLLESKINWTIIMSEVNETFAQNC------SNSDYLYNGRINETFIL-
AF170726_125694..131696      -QNYENVIIANAMLLESKINWTVIMSEVNETFVQNC------SSSDYLYNGRINETFIL-
AY386371_114315..120002      PQHFDVLTNAEARIMESRINWTHMSHSLTELFNNKC------KSDNYIYGGVLTKNLEF-
AJ293568_122043..127748      TQHFDVLTNSEARIMESKINWTFMSQTLTKLFNNKC-----NSENNYIYGGVLTKRLDF-
AY689436_133038..138896      LQNFDDLIFLKANELSKQINWTKIIDSISDEFKSKC-----MNSSDTLYNSVLTDIFTL-
AY689437_136122..141971      LQNFDDLIFLKANELSKQINWTKIIDSISDEFKSKC-----INSSDTLYNSVLTDIFTL-
AF410153_120870..126749      -KNFDNVVEANAKLLEKKINWTSIKEDIDKLFVYNC------TNDTKIYNGIIKEYLTI-
AY077832_121690..127767      -QDFDVLRKANAMALEQKINWTMLKEEVNDLFKKNC-----TDSDNTIYNGILSESITF-
AY077833_121665..127742      -QDFDVLRKANAMALEQKINWTMLKEEVNDLFKKNC-----TDSDNTIYNGILSESITF-
AY077834_121469..127546      -QDFDVLRKANAMALEQKINWTMLKEEVNDLFKKNC-----TDSDNTIYNGILSESITF-
AF409138_121991..124156      -QDFDVLRKANAMALEQKINWTMLKEEVDDLFKKNC-----TDSDNTIYNGILSESITF-
AY077836_121470..123584      -QDFDVLRKANAMALEQKINWTMLKEEVNDLFKKNC-----ADSDNTIYNGILSESITF-
AY077835_121407..127427      -QDFDVLRKANAMALEQKINWTMLKEEVNDLFKKNC-----ADSDNTIYNGILSESITF-
AY077836_123766..127491      ---------------------------------MIC------------------------
AF409138_124335..128066      ---------------------------------MIC------------------------
AF409137_122187..128264      -QDFDVLRKANAMALEQKINWTMLKEEVDDLFKKNC-----TDSDNTIYNGILSESITF-
AF325528_122176..128253      -QDFDVLRKANAMALEQKINWTMLKEEVDDLFKKNC-----TDSDNTIYNGILSESITF-
U86891_1..981                ------------------------------------------------------------
U86892_1..772                ------------------------------------------------------------
U86893_1..432                ---------------------------LQDLFNRYD------------------------
U86890_1..360                ---------------SDDGNSTDILSGLNGTLLVTV------------------------
U60315_41401..47802          VLDVDSRVLAEMETLQEGFHWDALRSNASARFRSAC-----ENTSTPQVSYVVRQGLTLL
DQ356948_50525..44904        --ALDRKVDGFVREFLGGLPWDEYLTNVTNELQWLC------------------------
DQ356948_56486..50664        RLDLTEMGCNFVKRTLDKAPWSNYSEDLRNQLEELC------------------------
DQ356948_44775..39052        KDMIDGMVRSYVNRSLGEFPWNDWFNDIQNQIQDMC------------------------
                                                                                         

AY318871_152168..157573      ---RIFIQMMKGSSFLEARKET-------------------AACLIQKFTMVKDIQKHIR
AF198100_122769..128102      ---RVMVQVTKGTKIGDSKKKTL-------------------MSLIQQLTTANSIDEYVT
AJ581527_117577..122910      ---RVMVQVTKGTKIGDSKKKTL-------------------MSLIQQLTTANSIDEYVT
M88587_1..438                ------------------------------------------------------------
AY318871_185752..191244      ---CIPNEVNKRHNGLNLGLNLFS-----------------CISSTVLSLSKENIEHSNC
U17141_2177..2551            ------------------------------------------------------------
U17141_2742..4588            ------------------------------------------------------------
AF198100_150097..155397      ---YIHNKARNRHNYLREGLKLFS-----------------CISAAALSLSKEDIEYTNC
AJ581527_144889..150189      ---YIHNKARNRHNYLREGLKLFS-----------------CISAAALSLSKEDIEYTNC
AY318871_179913..185699      -----------------------SADLANGKDTENRKSINKNIVKTLLLYNNSMINQFVN
AF198100_144454..150066      ----------SADTEDGVRGTSYK----------QYKDINKNIINTLLLHNNSVTDQFIN
AJ581527_139246..144858      ----------SADTEDGVRGTSYK----------QYKDINKNIINTLLLHNNSVTDQFIN
AY318871_128470..134226      --------------------------------SADKKSTAKKIIKTLLLCNDTILNSFTN
AF198100_99070..104808       TKSNKNDDMNNIVK---------------------------KLAKELLSQDDKTIKKYIN
AY318871_134293..139596      ----------------------YSPSPKHGDNTSARRKVSSCIAASVLSLSKEDVQHRIC
AF198100_104874..110282      -------YAPKKPKRGDNTSARRKVT--------------SCIVASALSLSKEDVQYLIC
AJ581527_99702..105086       ---------------------YAPKKPKRGDNTSARRKVTSCIVASALSLSKEDVQYLIC
AY603355_161412..161624      ------------------------------------------------------------
U94848_167202..167414        ------------------------------------------------------------
DQ011157_182816..188458      ---DSTEELPTVTPITTYEPSIYNYTIDYSTVITTEE----LQVTPTYAPVTTPLPTSAV
DQ011153_182816..188458      ---DSTEELPTVTPITTYEPSIYNYTIDYSTVITTEE----LQVTPTYAPVTTPLPTSAV
AY741551_183055..188697      ---DSTEELPTVTPITTYEPSIYNYTIDYSTVITTEE----LQVTPTYAPVTTPLPTSAV
AY753185_183490..189132      ---DSTEELPTVTPITTYEPSIYNYTIDYSTVITTEE----LQVTPTYAPVTTPLPTSAV
AY603973_183318..188960      ---DSTEELPTVTPITTYEPSIYNYTIDYSTVITTEE----LQVTPTYAPVTTPLPTSAV
DQ011156_183771..189413      ---DSTEELPTVTPITTYEPSIYNYTIDYSTVITTEE----LQVTPTYAPVTTPLPTSAV
DQ011155_181142..186781      ---DSTEELPTVTPITTYEPSIYNYTIDYSTVITTEE----LQVTPTYAPVTTPLPTSAV
DQ011154_181284..186923      ---DSTEELPTVTPITTYEPSIYNYTIDYSTVITTEE----LQVTPTYAPVTTPLPTSAV
AF380138_181046..186685      ---DSTEELPTVTPITTYEPSIYNYTIDYSTVITTEE----LQVTPTYAPVTTPLPTSAV
AY313847_7766..7921          ------------------------------------------------------------
AY313847_191153..191308      ------------------------------------------------------------
AY313848_7717..7872          ------------------------------------------------------------
AY313848_189535..189690      ------------------------------------------------------------
X94355_205062..210863        ---DSTEELPTVTPITTYEPSTYNYTIDDSTVITTEEIQVTPSPTPTYAPVTTPLPTSAV
X67117_14967..15767          ------------------------------------------------------------
AF012825_195563..201337      ---DSTEELPTVTPFTTYEPSTYNYTFDNSTVSTTEE-LKVTPSPTPYATVTTPLPTSSV
AF482758_205620..211379      ---DSTEELPTVTPYTTYEPSTYNYTIDNGTVVTTEE-LKVTPSPTPYATVTTPLPTSSV
AY519983_431..6220           ---DSTEELPTVTPITTYEPSTYNYTIDNGTVSTTEE-LKVTPSPTPYATVTTPLPISTV
X67117_14136..14906          ---DSMEELPT---ITTYEPSTYNYTFDNSTVSTTEE-LKVTPSPTTYATVTTPLPTSSV
AF438165_192188..197797      ---DSTEELPIVTPITTYEPSTYNYTFDNSTVITTEEQLKVTPSPTTYATVTTPLPTSSV
AY009089_190354..195963      ---DSTEELPIVTPITTYEPSTYNYTFDNSTVITTEEQLKVTPSPTTYATVTTPLPTSSV
Y16780_176098..181788        ---DSMEELPT---ITTYEPSTYNYTFDNSTVSTTEE-LKVTPSPTTYATVTTPLPTSSV
X70841_432..6122             ---DSMEELPT---ITTYEPSTYNYTFDNSTVSTTEE-LKVTPSPTTYATVTTPLPTSSV
U18339_20674..26364          ---DSMEELPT---ITTYEPSTYNYTFDNSTVSTTEE-LKVTPSPTTYATVTTPLPTSSV
X69198_174369..180059        ---DSMEELPT---ITTYEPSTYNYTFDNSTVSTTEE-LKVTPSPTTYATVTTPLPTSSV
X67117_16031..19825          ------------------------------------------------------------
U17141_1373..1981            ------------------------------------------------------------
AY743600_1..4079             ------------------------------------------------------------
U18341_20115..25805          ---DSMEELPT---ITTYEPSTYNYTFDNSTVSTTEE-LKVTPSPTTYATVTTPLPTSSV
L22579_174451..180144        ---DSMEELPT---ITTYEPSTYNYTFDNSTVSTTEE-LKVTPSPTTYATVTTPLPTSSV
AY318871_139876..145731      ---NGESEPIDVTTILPTEETST---------MNTTEISPTTETTTTALTTTGYAQSTLV
AF198100_110523..116372      KNSTIESTTQEITTTVVLTTNSYYTVTDNGTFTTIIP----TTIQSSVETTSIPINDGSS
AJ581527_105327..111176      KNSTIESTTQEITTTVVLTTNSYYTVTDNGTFTTIIP----TTIQSSVETTSIPINDGSS
AF438165_174230..174901      ------------------------------------------------------------
AY009089_172355..173026      ------------------------------------------------------------
AF438165_173330..174097      ------------------------------------------------------------
AY009089_171455..172222      ------------------------------------------------------------
AY519984_404..6079           ------------------------------------TLVNVTTDNSVYLNVSSDIVINKT
AY519982_1739..7417          ------------------------------------TLVNVTTDNSVYLNVSSDIVINKT
AF170722_124813..130632      ---TFQSGYVDAYHELLFVEPTSFEMP--------------TNMSIKYANCTNYTTPPAT
AF170726_125694..131696      ---TFQRGYVDADHELLFVEPTSLDEMPNTNVSVVYKNDTGTNITTSAPPTTAPTPTPEV
AY386371_114315..120002      ---------------------------------------------------------KIN
AJ293568_122043..127748      -------------------------------------------------------KINLT
AY689436_133038..138896      ---TINDTIIDEDIFNNESVIFYY----------------TTQTTNIIEDTNCINNNTNC
AY689437_136122..141971      ---TINDTIIDEDMFNNESVIFYYTT---------------QTTNIIEDTNCTNNNTNCT
AF410153_120870..126749      ---DIGYGFFNINTSTNISRDSLDY-------------KDIVISETNITDINGTTNATNV
AY077832_121690..127767      ---EINHGFFNVDTEVSISKSLLYMDLGVENYSDVLESYNITISNMTTMTTPTPATVITT
AY077833_121665..127742      ---EINHGFFNVDTEVSISKSLLYMDLGVENYSDVLESYNITISNMTTMTTPTPATVITT
AY077834_121469..127546      ---EINHGFFNVDTEVSISKSLLYMDLGVENYSDVLESYNITISNMTTMTTPTPATVITT
AF409138_121991..124156      ---EINHGFFNVDTEVSISKSLLYMDLGVENYTDVLESYNITISNMTTMATPTPATVMTT
AY077836_121470..123584      ---EINHGFFNVDTEVSISKSLLYMDLGVENYTDVLESYNITISNMTTMVTPTPATVMTT
AY077835_121407..127427      ---EINHGFFNVDTEVSISKSLLYMDLGVENYTDVLESYNITISNMTTMVTPTPATVMTT
AY077836_123766..127491      ------------------------------------------------------------
AF409138_124335..128066      ------------------------------------------------------------
AF409137_122187..128264      ---EINHGFFNVDTEVSISKSLLYMDLGVENYTDVLESYNITISNMTTMATPTPATVMTT
AF325528_122176..128253      ---EINHGFFNVDTEVSISKSLLYMDLGVENYTDVLESYNITISNMTTMATPTPATVMTT
U86891_1..981                ------------------------------------------------------------
U86892_1..772                ------------------------------------------------------------
U86893_1..432                ------------------------------------------------------------
U86890_1..360                ------------------------------------------------------------
U60315_41401..47802          TRANCSDDGNSTDILSGLNGTLL---------------VTVCNMTLELQQQDCPATMQGL
DQ356948_50525..44904        ------------------------------------------------ENTTDPDPRDGG
DQ356948_56486..50664        ------------------------------------------------------------
DQ356948_44775..39052        ------------------------------------------------------------
                                                                                         

AY318871_152168..157573      KNGNNYKFTMPGMEYVKYYLN---------------------------------------
AF198100_122769..128102      TSGSGYSFKIPDIDYVKYENP---------------------------------------
AJ581527_117577..122910      TSGSGYSFKIPDIDYVKYENP---------------------------------------
M88587_1..438                ------------------------------------------------------------
AY318871_185752..191244      ETRDNVLTCSVPPVSDVTYDN---------------------------------------
U17141_2177..2551            ------------------------------------------------------------
U17141_2742..4588            ------------------------------------------------------------
AF198100_150097..155397      ETHDNVLTCSVPPMYAVTYNN---------------------------------------
AJ581527_144889..150189      ETHDNVLTCSVPPMYAVTYNN---------------------------------------
AY318871_179913..185699      DTGDRAYFNLPVMEHVSYFDN---------------------------------------
AF198100_144454..150066      ETNDRTYFELPVMEHISYSDS---------------------------------------
AJ581527_139246..144858      ETNDRTYFELPVMEHISYSDS---------------------------------------
AY318871_128470..134226      SSGDSLDFDIPKVEHVSYPDN---------------------------------------
AF198100_99070..104808       DTTSKVDYRLPKVEHITYKGS---------------------------------------
AY318871_134293..139596      KEGSNGRLDCSLPEVSSVTYT---------------------------------------
AF198100_104874..110282      KTSDNKLTCSLPSVSSITYTG---------------------------------------
AJ581527_99702..105086       KTSDNKLTCSLPSVSSITYTG---------------------------------------
AY603355_161412..161624      ------------------------------------------------------------
U94848_167202..167414        ------------------------------------------------------------
DQ011157_182816..188458      PYDQRSNNNVSTISIQVLSKILGVNETELTNYLIMHKNDTVDNNTMVDDETS--------
DQ011153_182816..188458      PYDQRSNNNVSTISIQVLSKILGVNETELTNYLIMHKNDTVDNNTMVDDETS--------
AY741551_183055..188697      PYDQRSNNNVSTISIQVLSKILGVNETELTNYLIMHKNDTVDNNTMVDDETS--------
AY753185_183490..189132      PYDQRSNNNVSTISIQVLSKILGVNETELTNYLIMHKNDTVDNNTMVDDETS--------
AY603973_183318..188960      PYDQRSNNNVSTISIQVLSKILGVNETELTNYLIMHKNDTVDNNTMVDDETS--------
DQ011156_183771..189413      PYDQRSNNNVSTISIQVLSKILGVNETELTNYLIMHKNDTVDNNTMVDDETS--------
DQ011155_181142..186781      PYDQRSNNNVSTISIQILSKILGVNETELTNYLIMHKNDTVDNNTMVDDETS--------
DQ011154_181284..186923      PYDQRSNNNVSTISIQILSKILGVNETELTNYLIMHKNDTVDNNTMVDDETS--------
AF380138_181046..186685      PYDQRSNNNVSTISIQILSKILGVNETELTNYLIMHKNDTVDNNTMVDDETS--------
AY313847_7766..7921          ------------------------------------------------------------
AY313847_191153..191308      ------------------------------------------------------------
AY313848_7717..7872          ------------------------------------------------------------
AY313848_189535..189690      ------------------------------------------------------------
X94355_205062..210863        PYDQRSNNNVSTISIQVLSKILGVNETELTNYLITHKNATVDNNTINNNITVNNTKVDDE
X67117_14967..15767          ------------------------------------------------------------
AF012825_195563..201337      PYDQRSNNNVSIISIQILSKILGVNETELTNYLITHKNAMVDNNTINNNITVNSTTVYDD
AF482758_205620..211379      PYDQRSNNNVSTISIQILSKILGVNETELTNYLITHKNVTVDNNTTNNNITVNDETSD--
AY519983_431..6220           PYDQRSNNNVSTISIQILSKILGVNETELTNYLITHKNATVDNNTTNNNITVNNTTVNDE
X67117_14136..14906          PYDQRSNNNVGTISIQILSKILGVNETELTNYLITHKNATVD------------------
AF438165_192188..197797      PYDQRSNNNVSTISIQILSKILGVNETELTNYLITHKNATVDNSTTN-------------
AY009089_190354..195963      PYDQRSNNNVSTISIQILSKILGVNETELTNYLITHKNATVDNSTTN-------------
Y16780_176098..181788        PYDQRSNNNVSTISIQILSKILGVNETELTNYLITHKNATVD------------------
X70841_432..6122             PYDQRSNNNVSTISIQILSKILGVNETELTNYLITHKNATVD------------------
U18339_20674..26364          PYDQRSNNNVSTISIQILSKILGVNETELTNYLITHKNATVD------------------
X69198_174369..180059        PYDQRSNNNVGTISIQILSKILGVNETELTNYLITHKNATVD------------------
X67117_16031..19825          ------------------------------------------------------------
U17141_1373..1981            ------------------------------------------------------------
AY743600_1..4079             ------------------------------------------------------------
U18341_20115..25805          PYDQRSNNNVSTISIQILSKILGVNETELTNYLITHKNATVD------------------
L22579_174451..180144        PYDQRSNNNVSTISIQILSKILGVNETELTNYLITHKNATVD------------------
AY318871_139876..145731      QYN--NSYNYTDELIKFLSTVLGVNESSVSNYILENIGNSSINVSGVNESSSIQMH----
AF198100_110523..116372      DYDNAMKFLISVLDVNETTVEAFMYSNESLIMAGNINSTKNTSEEN--------------
AJ581527_105327..111176      DYDNAMKFLISVLDVNETTVEAFMYSNESLIMAGNINSTKNTSEEN--------------
AF438165_174230..174901      ------------------------------------------------------------
AY009089_172355..173026      ------------------------------------------------------------
AF438165_173330..174097      ------------------------------------------------------------
AY009089_171455..172222      ------------------------------------------------------------
AY519984_404..6079           GNITTFINNTVNGNLSISLND---------------------------------------
AY519982_1739..7417          GNITTFINNTVNGNLSISLND---------------------------------------
AF170722_124813..130632      PTPGYGNDSNDTTQLRLSFNE---------------------------------------
AF170726_125694..131696      SND--------TTQLRLSFNE---------------------------------------
AY386371_114315..120002      LTLLEYDNSNLNVTFNEYETS---------------------------------------
AJ293568_122043..127748      LYDIKNNYVNVTFNEYETYIN---------------------------------------
AY689436_133038..138896      TKYDENTFNNSIVTFNESFIT---------------------------------------
AY689437_136122..141971      KYDDENTFNNSIVTFNESLIT---------------------------------------
AF410153_120870..126749      TNMTYNDNATTDNYINITMEN---------------------------------------
AY077832_121690..127767      PLYLENKNNTNDIKVKLYMVN---------------------------------------
AY077833_121665..127742      PLYLENKNNTNDIKVKLYMVN---------------------------------------
AY077834_121469..127546      PLYLENKNNTNDIKVKLYMVN---------------------------------------
AF409138_121991..124156      PLYLENKNDTNDIKVKLYMVN---------------------------------------
AY077836_121470..123584      PLYLENKNNTNDIKVKLYMVN---------------------------------------
AY077835_121407..127427      PLYLENKNNTNDIKVKLYMVN---------------------------------------
AY077836_123766..127491      ------------------------------------------------------------
AF409138_124335..128066      ------------------------------------------------------------
AF409137_122187..128264      PLYLENKNNTNDIKVKLYMVN---------------------------------------
AF325528_122176..128253      PLYLENKNNTNDIKVKLYMVN---------------------------------------
U86891_1..981                ------------------------------------------------------------
U86892_1..772                PVY---------------------------------------------------------
U86893_1..432                ------------------------------------------------------------
U86890_1..360                ------------------------------------------------------------
U60315_41401..47802          ELSVHEGSVTLTLVSGLVSSVNPFVPSENATRCLMAVPTKITYN----------------
DQ356948_50525..44904        VLSFSSAANDSVIS----------------------------------------------
DQ356948_56486..50664        QLQKENDENNIEASVVIVFNG---------------------------------------
DQ356948_44775..39052        LTFQNSDHSNTENGFMMVFGN---------------------------------------
                                                                                         

AY318871_152168..157573      ------SPCNNVTIGSVNINNFT-------IAGDTSTSVENLDVTFE--GIS-IQYPYMD
AF198100_122769..128102      -------KCNNVTISTVSIGNFS--------VTDSRSAAEDIIINFN--GVS-VQHPYMD
AJ581527_117577..122910      -------KCNNVTISTVSIGNFS--------VTDSRSAAEDIIINFN--GVS-VQHPYMD
M88587_1..438                ------------------------------------------------------------
AY318871_185752..191244      ----------------NKCKNIT-VDKVTIRNFTMNKNEDNSTIAVTFKGVS-SSPPYES
U17141_2177..2551            ------------------------------------------------------------
U17141_2742..4588            --------------------------------------------------------PEIS
AF198100_150097..155397      ----------------DKCKNIT-ADTVIVKNFTMNKSKNNSTITVTFNGVS-SSPPYEP
AJ581527_144889..150189      ----------------DKCKNIT-ADTVIVKNFTMNKSKNNSTITVTFNGVS-SSPPYEP
AY318871_179913..185699      -------GCNNVTVDEVIIYNFS--VGNGDKVGKSPQARSVIPITFK--GVS-THEPYTA
AF198100_144454..150066      -------GCNNVTIDKVIISKFS-----VIDGDKARLPQSKSIIPIIFKGVS-THEPYTD
AJ581527_139246..144858      -------GCNNVTIDKVIISKFS-----VIDGDKARLPQSKSIIPIIFKGVS-THEPYTD
AY318871_128470..134226      -------GCNNITVDEIIIKPFN-----VGKGSKVSKSGFTDVIPITFRGVS-THYPYKD
AF198100_99070..104808       -------SCNDITVDEVTIGGFS--------INKVQSSEHKSTIRVYFKGVS-THSPYGD
AY318871_134293..139596      -----GKRCDNVTADKVIVRNYT--------VFRDNSNSAHTDIPITFKYLS-SSYPYKD
AF198100_104874..110282      ------NKCRNITVDKVTVGNYS-------VLTDNNNENAHTDIFITFDGIS-SSPPYES
AJ581527_99702..105086       ------NKCRNITVDKVTVGNYS-------VLTDNNNENAHTDIFITFDGIS-SSPPYES
AY603355_161412..161624      ------------------------------------------------------------
U94848_167202..167414        ------------------------------------------------------------
DQ011157_182816..188458      --DNNTLHGNIGFLEINNCYNVS-VSDASFRITLVNDTSEEILLMLT--GTS-SSDTFIS
DQ011153_182816..188458      --DNNTLHGNIGFLEINNCYNVS-VSDASFRITLVNDTSEEILLMLT--GTS-SSDTFIS
AY741551_183055..188697      --DNNTLHGNIGFLEINNCYNVS-VSDASFRITLVNDTSEEILLMLT--GTS-SSDTFIS
AY753185_183490..189132      --DNNTLHGNIGFLEINNCYNVS-VSDASFRITLVNDTSEEILLMLT--GTS-SSDTFIS
AY603973_183318..188960      --DNNTLHGNIGFLEINNCYNVS-VSDASFRITLVNDTSEEILLMLT--GTS-SSDTFIS
DQ011156_183771..189413      --DNNTLHGNIGFLEINNCYNVS-VSDASFRITLVNDTSEEILLMLT--GTS-SSDTFIS
DQ011155_181142..186781      --DNNTLHGNIGFLEINNCYNVS-VSDASFRITLVNDTSEEILLMLT--GTS-SSDTFIS
DQ011154_181284..186923      --DNNTLHGNIGFLEINNCYNVS-VSDASFRITLVNDTSEEILLMLT--GTS-SSDTFIS
AF380138_181046..186685      --DNNTLHGNIGFLEINNCYNVS-VSDASFRITLVNDTSEEILLMLT--GTS-SSDTFIS
AY313847_7766..7921          ------------------------------------------------------------
AY313847_191153..191308      ------------------------------------------------------------
AY313848_7717..7872          ------------------------------------------------------------
AY313848_189535..189690      ------------------------------------------------------------
X94355_205062..210863        TSDNNTLHGNIGFLEINNCYNVS-VSDASFRITLVNDTSEEILLMLT--GTS-SSDTFIS
X67117_14967..15767          ------------------------------------------------------------
AF012825_195563..201337      TSDNNTLHGNIGFLEINNCYNVS-VSDASFRITLVNDSSEEIVLMLT--GTS-SSDTFIS
AF482758_205620..211379      ---NNTLHGNIGFLEINNCYNIS-VSNASFRITLVNDTSEEIVLMLT--GTS-SSDTFIS
AY519983_431..6220           TSDNNTLHGNIGFLEINNCYNIS-VSNASFRITLVNDTSEEIVLMLT--GTS-SSDTFIS
X67117_14136..14906          ---NNTLYGNIGFLEINNCYNIS-VSNASFRITLVNNTSEEIVIMLT--GTS-SSDTFIS
AF438165_192188..197797      ---NNTLHGNIGFLEINNCYNIS-VSNASFRITLVNDTSEEIVLLLT--GTS-SSDTFIS
AY009089_190354..195963      ---NNTLHGNIGFLEINNCYNIS-VSNASFRITLVNDTSEEIVLLLT--GTS-SSDTFIS
Y16780_176098..181788        ---NNTLYGNIGFLEINNCYNIS-VSNASFRITLVNNTSEEIVIMLT--GTS-SSDTFIS
X70841_432..6122             ---NNTLYGNIGFLEINNCYNIS-VSNASFRITLVNNTSEEIVIMLT--GTS-SSDTFIS
U18339_20674..26364          ---NNTLYGNIGFLEINNCYNIS-VSNASFRITLVNNTSEEIVIMLT--GTS-SSDTFIS
X69198_174369..180059        ---NNTLYGNIGFLEINNCYNIS-VSNASFRITLVNNTSEEIVIMLT--GTS-SSDTFIS
X67117_16031..19825          ------------------------------------------------------------
U17141_1373..1981            ------------------------------------------------------------
AY743600_1..4079             ------------------------------------------------------------
U18341_20115..25805          ---NNTLYGNIGFLEINNCYNIS-VSNASFRITLVNNTSEEIVIMLT--GTS-SSDTFIS
L22579_174451..180144        ---NNTLYGNIGFLEINNCYNIS-VSNASFRITLVNNTSEEIVIMLT--GTS-SSDTFIS
AY318871_139876..145731      --DNGTLEGSIQFPQHGKCDNVF-PERVKFSIVN-TSTEIKLRVSLE--GLSISEGNFSS
AF198100_110523..116372      --DPNILKGSTKILQYSNCNNVT-ANKVNFSIINTTN-GVKVRVSLS--NINTDDGSNVN
AJ581527_105327..111176      --DPNILKGSTKILQYSNCNNVT-ANKVNFSIINTTN-GVKVRVSLS--NINTDDGSNVN
AF438165_174230..174901      ------------------------------------------------------------
AY009089_172355..173026      ------------------------------------------------------------
AF438165_173330..174097      ------------------------------------------------------------
AY009089_171455..172222      ------------------------------------------------------------
AY519984_404..6079           ------TLITINLMNITFIINSTNCEGVSVKKATAIYVNDTLSIYTESEPVS-IVDPFIT
AY519982_1739..7417          ------TLITINLMNITFIINSTNCEGVSVKKATAIYVNDTLSIYTESEPVS-IVDPFIT
AF170722_124813..130632      ------SSMIITFNNITVVLNNT-CITTSIERVHIRLDNDSLIVIATSYPFS-TSPPFIE
AF170726_125694..131696      ------SSMIITFNNITVVLNNT-CITTSVERVRVRLVNDSLIVSATSYPFS-TSPPFME
AY386371_114315..120002      ----------IYFLNTTINITNE-CYGISYIYTNSYVDNDTLIITLTSEPVS-LSPPFMN
AJ293568_122043..127748      ------------FLNVTINITNE-CYGISYIYTDSQLNNDTLTITLTSKPVS-LFPPFTK
AY689436_133038..138896      ----------ISLENMTIILNNT-CDDVSIHTITIMSNYSQLLINVTSDTIS-TNLPFLK
AY689437_136122..141971      ----------ISLENMTMILNNT-CDDVSIHTITIMSNYSQLLINVTSDTIS-TNLPFLK
AF410153_120870..126749      ------SSTIISFSNITIMLNNT--CTISIYSIEVTLTPTKLVINATSDPFS-TSPPFME
AY077832_121690..127767      ------SSIILTFENITIVINNT-CIGTSINSIYAKITSDFITINVTTDPLS-TTPPFLT
AY077833_121665..127742      ------SSIILTFENITIVINNT-CIGTSINSIYAKITSDFITINVTTDPLS-TTPPFLT
AY077834_121469..127546      ------SSIILTFENITIVINNT-CIGTSINSIYAKITSDFITINVTTDPLS-TTPPFLT
AF409138_121991..124156      ------SSIILTFENITIVINNT-CIGTSINSIYAKITSDFITVNVTTDPLS-TTPPFLT
AY077836_121470..123584      ------SSIILTFENITIVINNT-CIGTSINSIYAKITSDFITVNVSTDPLS-TTPPFLT
AY077835_121407..127427      ------SSIILTFENITIVINNT-CIGTSINSIYAKITSDFITVNVSTDPLS-TTPPFLT
AY077836_123766..127491      ------------------------------------------------------------
AF409138_124335..128066      ------------------------------------------------------------
AF409137_122187..128264      ------SSIILTFENITIVINNT-CIGTSINSIYAKITSEFITVNVTTDPLS-TTPPFLT
AF325528_122176..128253      ------SSIILTFENITIVINNT-CIGTSINSIYAKITSEFITVNVTTDPLS-TTPPFLT
U86891_1..981                ------------------------------------------------------------
U86892_1..772                ------------------------------------------------------------
U86893_1..432                ---------ENLTVILHNP-----------------------------------------
U86890_1..360                ------------------------------------------------------------
U60315_41401..47802          ------GSCENIPLSTPTSMPEG-TPPGASADTLKNTESTPGNASADERPLASTPAPLST
DQ356948_50525..44904        ------------------CLNASGDFPPPRDRMYYGSGGGFTVA--------------IN
DQ356948_56486..50664        -------PSSNVSSKFNNCMSDL---PYGFSGWIGSDNQGATLIANS--SIN------LE
DQ356948_44775..39052        ---------GPGSKAAETCLKSG---SGSSNIFSYNGQGGNLIVAMN--ATNNDTDTLLS
                                                                                         

AY318871_152168..157573      SDSFPKCITSIINL----------------------------------------------
AF198100_122769..128102      SDKFPDCINKIVES----------------------------------------------
AJ581527_117577..122910      SDKFPDCINKIVES----------------------------------------------
M88587_1..438                ------------------------------------------------------------
AY318871_185752..191244      SNVFAECVKHMLFN----------------------------------------------
U17141_2177..2551            ------------------------------------------------------------
U17141_2742..4588            SNILPKDVLN--------------------------------------------------
AF198100_150097..155397      SNVFAECVKHILSN----------------------------------------------
AJ581527_144889..150189      SNVFAECVKHILSN----------------------------------------------
AY318871_179913..185699      SDKFIECIRKRIVK----------------------------------------------
AF198100_144454..150066      SDQFIECITKKVNE----------------------------------------------
AJ581527_139246..144858      SDQFIECITKKVNE----------------------------------------------
AY318871_128470..134226      SGSFMSCIMRKISA----------------------------------------------
AF198100_99070..104808       SDKFLKCVMEKISG----------------------------------------------
AY318871_134293..139596      SNSFGACLSEMIDT----------------------------------------------
AF198100_104874..110282      SDIFEECVTEMITT----------------------------------------------
AJ581527_99702..105086       SDIFEECVTEMITT----------------------------------------------
AY603355_161412..161624      ------------------------------------------------------------
U94848_167202..167414        ------------------------------------------------------------
DQ011157_182816..188458      STNITECLKTLINN----------------------------------------------
DQ011153_182816..188458      STNITECLKTLINN----------------------------------------------
AY741551_183055..188697      STNITECLKTLINN----------------------------------------------
AY753185_183490..189132      STNITECLKTLINN----------------------------------------------
AY603973_183318..188960      STNITECLKTLINN----------------------------------------------
DQ011156_183771..189413      STNITECLKTLINN----------------------------------------------
DQ011155_181142..186781      STNITECLKTLINN----------------------------------------------
DQ011154_181284..186923      STNITECLKTLINN----------------------------------------------
AF380138_181046..186685      STNITECLKTLINN----------------------------------------------
AY313847_7766..7921          ------------------------------------------------------------
AY313847_191153..191308      ------------------------------------------------------------
AY313848_7717..7872          ------------------------------------------------------------
AY313848_189535..189690      ------------------------------------------------------------
X94355_205062..210863        STNITECLKTLINN----------------------------------------------
X67117_14967..15767          ------------------------------------------------------------
AF012825_195563..201337      STNITECLKTLINN----------------------------------------------
AF482758_205620..211379      STNITECLKTLINN----------------------------------------------
AY519983_431..6220           STNITECLKTLINN----------------------------------------------
X67117_14136..14906          STNIH-------------------------------------------------------
AF438165_192188..197797      STNITECLKTLINN----------------------------------------------
AY009089_190354..195963      STNITECLKTLINN----------------------------------------------
Y16780_176098..181788        STNITECLKTLINN----------------------------------------------
X70841_432..6122             STNITECLKTLINN----------------------------------------------
U18339_20674..26364          STNITECLKTLINN----------------------------------------------
X69198_174369..180059        STNTTECLKTLINN----------------------------------------------
X67117_16031..19825          ------------------------------------------------------------
U17141_1373..1981            ------------------------------------------------------------
AY743600_1..4079             ------------------------------------------------------------
U18341_20115..25805          STNITECLKTLINN----------------------------------------------
L22579_174451..180144        STNITECLKTLINN----------------------------------------------
AY318871_139876..145731      SSDTLMCIQEHMGN----------------------------------------------
AF198100_110523..116372      SDELIKCISININN----------------------------------------------
AJ581527_105327..111176      SDELIKCISININN----------------------------------------------
AF438165_174230..174901      ------------------------------------------------------------
AY009089_172355..173026      ------------------------------------------------------------
AF438165_173330..174097      ------------------------------------------------------------
AY009089_171455..172222      ------------------------------------------------------------
AY519984_404..6079           LDELYNCSFSKPIN----------------------------------------------
AY519982_1739..7417          LDELYNCSFSKPIN----------------------------------------------
AF170722_124813..130632      KEYFNNCTLTLPVFIQQGSKFEKKESNCTVDYDAT-T-----------------------
AF170726_125694..131696      KEYFDNCTLTLPVSIHQGSKFEEQRVEESNCTVEY-NVTDYNSTAD--------------
AY386371_114315..120002      TSDFVTCGIYPLDD----------------------------------------------
AJ293568_122043..127748      ANDLGTCIIYPQIF----------------------------------------------
AY689436_133038..138896      SDMFNNCTLTQLVT----------------------------------------------
AY689437_136122..141971      SDMFNNCTLTQLVT----------------------------------------------
AF410153_120870..126749      KESIYNCSIITPLYINQTYPMDRLFT----------------------------------
AY077832_121690..127767      KSMFDNCTLTLPVTISQEGYYTKEYNEHTGTTESF-TYSYYSDNNMTESFTTAFSYYSDD
AY077833_121665..127742      KSMFDNCTLTLPVTISQEGYYTKEYNEHTGTTESF-TYSYYSDNNMTESFTTAFSYYSDD
AY077834_121469..127546      KSMFDNCTLTLPVTISQEGYYTKEYNEHTGTTESF-TYSYYSDNNMTESFTTAFSYYSDD
AF409138_121991..124156      KSMFDNCTLTLPVTISQEGYYAKEYNEYTGTTESF-TYSYYSEDNMTESFTTAFSYYSDD
AY077836_121470..123584      KSMFDNCTLTLPVTISQEGYYTKEYNEYTSTTESF-TYSYYSDDT---------------
AY077835_121407..127427      KSMFDNCTLTLPVTISQEGYYTKEYNEYTSTTESF-T----------------YSYYSDD
AY077836_123766..127491      ------------------------------------------------------------
AF409138_124335..128066      ------------------------------------------------------------
AF409137_122187..128264      KSMFDNCTLTLPVTISQEGYYTKEYNEYTGTTEPFTTYSYYSDDNMTESFTTAFSYYSDD
AF325528_122176..128253      KSMFDNCTLTLPVTISQEGYYTKEYNEYTGTTEPFTTYSYYSDDNMTESFTTAFSYYSDD
U86891_1..981                ------------------------------------------------------------
U86892_1..772                ------------------------------------------------------------
U86893_1..432                ------------------------------------------------------------
U86890_1..360                ------------------------------------------------------------
U60315_41401..47802          PASFFATTLEISSG----------------------------------------------
DQ356948_50525..44904        GSNSEKELKCMLGS----------------------------------------------
DQ356948_56486..50664        SSNFSSVYGCLANL----------------------------------------------
DQ356948_44775..39052        NSTIS-CLHNISEG----------------------------------------------
                                                                                         

AY318871_152168..157573      -----------------------------------------------------CKKDSNV
AF198100_122769..128102      ------------------------------------------------------CKTSNS
AJ581527_117577..122910      ------------------------------------------------------CKTSNS
M88587_1..438                ------------------------------------------------------------
AY318871_185752..191244      ----------------------------------------------------CYKTAGMT
U17141_2177..2551            ------------------------------------------------------------
U17141_2742..4588            ------------------------------------------------------------
AF198100_150097..155397      --------------------------------------------------CQKAPTFGRI
AJ581527_144889..150189      --------------------------------------------------CQKAPTFGRI
AY318871_179913..185699      ------------------------------------------------------ECQSPK
AF198100_144454..150066      ------------------------------------------------------GCLSPK
AJ581527_139246..144858      ------------------------------------------------------GCLSPK
AY318871_128470..134226      --------------------------------------------------------GSLR
AF198100_99070..104808       -------------------------------------------------------SANSK
AY318871_134293..139596      ----------------------------------------------------CEKNNDQS
AF198100_104874..110282      ----------------------------------------------------CEEYNDQK
AJ581527_99702..105086       ----------------------------------------------------CEEYNDQK
AY603355_161412..161624      ------------------------------------------------------------
U94848_167202..167414        ------------------------------------------------------------
DQ011157_182816..188458      -------------------------------------------------------VSIND
DQ011153_182816..188458      -------------------------------------------------------VSIND
AY741551_183055..188697      -------------------------------------------------------VSIND
AY753185_183490..189132      -------------------------------------------------------VSIND
AY603973_183318..188960      -------------------------------------------------------VSIND
DQ011156_183771..189413      -------------------------------------------------------VSIND
DQ011155_181142..186781      -------------------------------------------------------VSIND
DQ011154_181284..186923      -------------------------------------------------------VSIND
AF380138_181046..186685      -------------------------------------------------------VSIND
AY313847_7766..7921          ------------------------------------------------------------
AY313847_191153..191308      ------------------------------------------------------------
AY313848_7717..7872          ------------------------------------------------------------
AY313848_189535..189690      ------------------------------------------------------------
X94355_205062..210863        ------------------------------------------------------TSNITD
X67117_14967..15767          ------------------------------------------------------------
AF012825_195563..201337      ------------------------------------------------------TSNISD
AF482758_205620..211379      ------------------------------------------------------TSNISD
AY519983_431..6220           ------------------------------------------------------TSNISD
X67117_14136..14906          ------------------------------------------------------------
AF438165_192188..197797      ------------------------------------------------------TSNISD
AY009089_190354..195963      ------------------------------------------------------TSNISD
Y16780_176098..181788        ------------------------------------------------------TSNISD
X70841_432..6122             ------------------------------------------------------TSNISD
U18339_20674..26364          ------------------------------------------------------TSNISD
X69198_174369..180059        ------------------------------------------------------TSNISD
X67117_16031..19825          ------------------------------------------------------------
U17141_1373..1981            ------------------------------------------------------------
AY743600_1..4079             ------------------------------------------------------------
U18341_20115..25805          ------------------------------------------------------TSNISD
L22579_174451..180144        ------------------------------------------------------TSNISD
AY318871_139876..145731      ------------------------------------------------------------
AF198100_110523..116372      ------------------------------------------------------------
AJ581527_105327..111176      ------------------------------------------------------------
AF438165_174230..174901      ------------------------------------------------------------
AY009089_172355..173026      ------------------------------------------------------------
AF438165_173330..174097      ------------------------------------------------------------
AY009089_171455..172222      ------------------------------------------------------------
AY519984_404..6079           ----------------------YVNISNTEFNTNTTTCKNETDYTPMDISYVINDNITFI
AY519982_1739..7417          ----------------------YVNISNTEFNTNTTTCKNETDYTPMDISYVINDNITFI
AF170722_124813..130632      ------------------NDTLINSTACVNTTFDSTKNITYVYNNETRV-VLIEQQNDLF
AF170726_125694..131696      -------------NNTSVNATTGLNYTCMTNTTFDPTKNITYVYNNETRVVLIEQQNDLF
AY386371_114315..120002      -----------------------GYDITNLKILNNATYNETFDQRTNNSYQEYLSNDTIF
AJ293568_122043..127748      --------------------NNSYDVITLKILGNVTYNETYSNNFNNSSYQKYVLNNTVI
AY689436_133038..138896      ---------------------IIYNNETIDLSQYYNNTERNIYNETIDLSKYYNDTEETI
AY689437_136122..141971      ---------------------IIYNNETIDISQYYNNTERNIYNETIELSQYYNETEDI-
AF410153_120870..126749      -TTVSPITTDFTTMYNTTTNTTTMYNTTPSQYNDSYNKTICIYSNGTIFNVTILQKDNIF
AY077832_121690..127767      -TTTEPLTTSDYLNYTTLEPSFTTSRYYLNNGTSNYKNISYVYNNKTCI-VFVKQQNNIF
AY077833_121665..127742      -TTTEPLTTSDYLNYTTLEPSFTTSRYYLNNGTSNYKNISYVYNNKTCI-VFVKQQNNIF
AY077834_121469..127546      -TTTEPLTTSDYLNYTTLEPSFTTSRYYLNNGTSNYKNISYVYNNKTCI-VFVKQQNNIF
AF409138_121991..124156      TTTAEPFTTSNYLNDTTSEPSFTTSRYYLNNGTSNYKNISYVYNNKTGI-VFVKQQNNIF
AY077836_121470..123584      -TTTEPFTTSNYLNDTTLEPSFTTSIYYLNNGTSNYKNISYVYNNKTGI-VFVKQQNNIF
AY077835_121407..127427      TTTTEPFTTSNYLNDTTLEPSFTTSIYYLNNGTSNYKNISYVYNNKTGI-VFVKQQNNIF
AY077836_123766..127491      ------------------------------------------------------------
AF409138_124335..128066      ------------------------------------------------------------
AF409137_122187..128264      TTTTEPFTTSNYLNDTTSEPSFTTSRYYLNNGTSNYKNISYVYNNKTGI-VFVKQQNNIF
AF325528_122176..128253      TTTTEPFTTSNYLNDTTSEPSFTTSRYYLNNGTSNYKNISYVYNNKTGI-VFVKQQNNIF
U86891_1..981                ------------------------------------------------------------
U86892_1..772                ------------------------------------------------------------
U86893_1..432                ------------------------------------------------------------
U86890_1..360                ------------------------------------------------------------
U60315_41401..47802          ------------------TRAVTVAWNLASTPTLTPASMSFEEQHVVWTNLTVEDNCTIM
DQ356948_50525..44904        -----------------------------------------------------------T
DQ356948_56486..50664        ------------------------------------------------------------
DQ356948_44775..39052        ------------------------------------------------------------
                                                                                         

AY318871_152168..157573      LVTVIKKTLVGHCENTSISLM-ADTMNPPDEYLEVLKKYS---LQDDENTRLFYNCMLLN
AF198100_122769..128102      FISTIRKTLTGNCDHASMSLM-AEVVTPPNSYLNIIGNFS---IKDDVNTRLFYECMLEN
AJ581527_117577..122910      FISTIRKTLTGNCDHASMSLM-AEVVTPPNSYLNIIGNFS---IKDDVNTRLFYECMLEN
M88587_1..438                -------------------------------------------IKKSNGSTHY-------
AY318871_185752..191244      NQLIMTSKLTNNCNDCHMSLM-VDVVPVPDEFKTSLATCGG--LTYDKMASLFYTCEVTG
U17141_2177..2551            -----------------MSLM-VDVVSVPDEFKTSLATCGG--LPYDKMASLYYTCEVTG
U17141_2742..4588            ----------------------ILDIPVPRL------------DGRNIVSASLYYIAFTK
AF198100_150097..155397      GQVIIDTKLTSNCHDCQMSLM-VDVVSVPDEFKTSLATCGG--LPYDKMASLYYTCEVTG
AJ581527_144889..150189      GQVIIDTKLTSNCHDCQMSLM-VDVVSVPDEFKTSLATCGG--LPYDKMASLYYTCEVTG
AY318871_179913..185699      GKVKIDKSVISNCESCTLSLM-VEVAGIPEEFNTTLRENG---ATPGTLSELLYACMMTN
AF198100_144454..150066      GKAKIDKSVINNCETCTVGLM-VEVTDIPEEFYTTLKKNG---ATSDTLSELLYACMMTN
AJ581527_139246..144858      GKAKIDKSVINNCETCTVGLM-VEVTDIPEEFYTTLKKNG---ATSDTLSELLYACMMTN
AY318871_128470..134226      GKSRINKVITSNCNECSMDLM-VDVTDIPQEFTSFLEKNG---ATSGELSELFYMCMMTG
AF198100_99070..104808       GTVKVEKSITSNCEKCTMDLI-MDVTSIPEEFYTTLQENG---AKVDDLTELFYRCMVTG
AY318871_134293..139596      RSVKVTKQVISHCNDCKITLM-ADVTEIPEEFTKSLRECGG--LADDKFTELFYRCEVSG
AF198100_104874..110282      DKVRVKKILTGHCSDCRMGLM-AEVTEVPNEFNISLKECGG--IGYSDLVNLFYLCEVTG
AJ581527_99702..105086       DKVRVKKILTGHCSDCRMGLM-AEVTEVPNEFNISLKECGG--IGYSDLVNLFYLCEVTG
AY603355_161412..161624      ------------------------------------------------------------
U94848_167202..167414        ------------------------------------------------------------
DQ011157_182816..188458      VLITQNMNVTSNCDKCSMNLM-ASVIPAVNEFNNTLMKIGVK-DDENNTVYKYYNCKLTT
DQ011153_182816..188458      VLITQNMNVTSNCDKCSMNLM-ASVIPAVNEFNNTLMKIGVK-DDENNTVYKYYNCKLTT
AY741551_183055..188697      VLITQNMNVTSNCDKCSMNLM-ASVIPAVNEFNNTLMKIGVK-DDENNTVYKYYNCKLTT
AY753185_183490..189132      VLITQNMNVTSNCDKCSMNLM-ASVIPAVNEFNNTLMKIGVK-DDENNTVYKYYNCKLTT
AY603973_183318..188960      VLITQNMNVTSNCDKCSMNLM-ASVIPAVNEFNNTLMKIGVK-DDENNTVYKYYNCKLTT
DQ011156_183771..189413      VLITQNMNVTSNCDKCSMNLM-ASVIPAVNEFNNTLMKIGVK-DDENNTVYKYYNCKLTT
DQ011155_181142..186781      VLITQNMNVTSNCDKCSMNLM-ASVIPAVNEFNNTLMKIGVK-DDENNTVYNYYICKLTT
DQ011154_181284..186923      VLITQNMNVTSNCDKCSMNLM-ASVIPAVNEFNNTLMKIGVK-DDENNTVYNYYICKLTT
AF380138_181046..186685      VLITQNMNVTSNCDKCSMNLM-ASVIPAVNEFNNTLMKIGVK-DDENNTVYNYYICKLTT
AY313847_7766..7921          ------------------------------------------------------------
AY313847_191153..191308      ------------------------------------------------------------
AY313848_7717..7872          ------------------------------------------------------------
AY313848_189535..189690      ------------------------------------------------------------
X94355_205062..210863        VRITQNMNVTSNCDKCSMNLM-TSVIPAVNEFNNTLMKIGVK-DDENNTVYNYYNCKLTT
X67117_14967..15767          ------MNVTSNCDKCSMNLM-TSVIPAVKEFNNTLKKIGVK-DDKNNTVYNYYNCKLTT
AF012825_195563..201337      VSITQNMNVTSNCDKCSMNLM-TSVIPVVNEFNNTLEKIGVK-DDKNNTVHNYYNCKLTT
AF482758_205620..211379      VSITQNMNVTSNCDKCSMNLM-TSVIPVVNEFNNTLEKIGVK-DDKNNTVHNYYNCKLTT
AY519983_431..6220           VSITQNMNVTSNCDKCSMNLM-TSVIPVVNEFNNTLKKIGVKDDDKNNTVYNYYNCKLTT
X67117_14136..14906          ------------------------------------------------------------
AF438165_192188..197797      VSITQNMNVTSNCDKCSMNLM-TSVIPTVKEFNNTLKKIGVK-DDKNNTVYNYYNCKLTT
AY009089_190354..195963      VSITQNMNVTSNCDKCSMNLM-TSVIPTVKEFNNTLKKIGVK-DDKNNTVYNYYNCKLTT
Y16780_176098..181788        VSITQNMNVTSNCDKCSMNLM-TSVIPAVKEFNNTLKKIGVK-DDKNNTVYNYYNCKLTT
X70841_432..6122             VSITQNMNVTSNCDKCSMNLM-TSVIPAVKEFNNTLKKIGVK-DDKNNTVYNYYNCKLTT
U18339_20674..26364          VSITQNMNVTSNCDKCSMNLM-TSVIPAVKEFNNTLKKIGVK-DDKNNTVYNYYNCKLTT
X69198_174369..180059        VSITQNMNVTSNCDKCSMNLM-TSVIPAVKEFNNTLKKIGVK-DDKNNTVYNYYNCKLTT
X67117_16031..19825          ------------------------------------------------------------
U17141_1373..1981            -------------------------------------------DTRSN------------
AY743600_1..4079             ------------------------------------------------------------
U18341_20115..25805          VSITQNMNVTSNCDKCSMNLM-TSVIPAVKEFNNTLKKIGVK-DNKNNTVYNYYNCKLTT
L22579_174451..180144        VSITQNMNVTSNCDKCSMNLM-TSVIPAVKEFNNTLKKIGVK-DDKNNTVYNYYNCKLTT
AY318871_139876..145731      --RSYKVHVESSCEYCSMKFM-ARVTSIPESFNDTMKEIG---IVESNSTNSFYLCSISG
AF198100_110523..116372      -DTVYTHEVISGCEKCSMKFM-ASVTSVPEDFNNTMKELG---IEMDNSTDSFYLCNLID
AJ581527_105327..111176      -DTVYTHEVISGCEKCSMKFM-ASVTSVPEDFNNTMKELG---IEMDNSTDSFYLCNLID
AF438165_174230..174901      ------------------------------------------------------------
AY009089_172355..173026      ------------------------------------------------------------
AF438165_173330..174097      ------------------------------------------------------------
AY009089_171455..172222      ------------------------------------------------------------
AY519984_404..6079           SNITSSTKYINSCVNSSLSLQ-IAAVRIPVLFNKTMEQLG---ITPGSDSEAYFMCRVTG
AY519982_1739..7417          SNITSSTKYINSCVNSSLSLQ-IAAVRIPVLFNKTMEQLG---ITPGSDSEAYFMCRVTG
AF170722_124813..130632      TNITVITEFLNECNASSPETK-LYAVGIPNVYNEILTNLS---VEITNDTVTYFNCKLIG
AF170726_125694..131696      TNITIITDFLNECNASSMETK-IYAVGIPNVYNEILTNLS---VEITNDTVTYFNCKLMG
AY386371_114315..120002      YSLKIFTNLTKKCSNITETMI--YACGVPEEFNNTLLNMS---ITPNIDSNNYFNCKMLN
AJ293568_122043..127748      NNLEVFTNLTSKCTNITETMI--YACGVPKEFNDTLINMS---VVPNIDSNNYFSCKMLN
AY689436_133038..138896      IYVQRNRSLKNLCDSASMETK-VQSIGIIDVYNQTLVNMS---IIPNNETAAYYLCVLSG
AY689437_136122..141971      IYVQRNRSLKNLCDSASMETK-VQSIGIIDMYNQTLKNMS---ITPNNETAAYYLCVLSG
AF410153_120870..126749      TNMSQYRDFINSCETSSIETK-AYAVGVTNMFNEVLTNMS---IEINNDTDDYFHCKIKN
AY077832_121690..127767      KNITIQTEFKNLCNESSLETK-VYAVGVPEKFNTILKNIS---VEKSNDSDSYFICKMIE
AY077833_121665..127742      KNITIQTEFKNLCNESSLETK-VYAVGVPEKFNTILKNIS---VEKSNDSDSYFICKMIE
AY077834_121469..127546      KNITIQTEFKNLCNESSLETK-VYAVGVPEKFNTILKNIS---VEKSNDSDSYFICKMIE
AF409138_121991..124156      KNITIQTEFKNLCNESSLETK-VYAVGVPEKFNTILKNIS---VEKSNDSDSYFICKMID
AY077836_121470..123584      KNITIQTEFKNLCNESSLETK-VYAVGVPEKFITILKNIS---VEKSNDSDSYFICKMID
AY077835_121407..127427      KNITIQTEFKNLCNESSLETK-VYAVGVPEKFITILKNIS---VEKSNDSDSYFICKMID
AY077836_123766..127491      -----------------------------------------------DSRFASSICNARG
AF409138_124335..128066      ----DSRSASSICNARGLDSA---------------------------------------
AF409137_122187..128264      KNITIQTEFKNLCNESSLETK-VYAVGVPEKFNTILKNIS---VEKSNDSDSYFICKMID
AF325528_122176..128253      KNITIQTEFKNLCNESSLETK-VYAVGVPEKFNTILKNIS---VEKSNDSDSYFICKMID
U86891_1..981                -----------------------MMLGSPSCFLQGLRQVA--------------------
U86892_1..772                -----------------------STLGMP-------------------------------
U86893_1..432                ------------------------------------------------------------
U86890_1..360                ---------------CNMTLE---------------------------------------
U60315_41401..47802          VGIQVKSSAQSACERADMETV-LAVVGVLTEYTEALHRLN---LSSDNETKDYYECMMLG
DQ356948_50525..44904        SGYLIHSSFNHSCDLTLLNAR--DNLTVPEGYIMNLTDK----HLDVASGISYFWCRINQ
DQ356948_56486..50664        TGLPRYDSRNKTCN-LTIDQV-ITNLTIPQHYVNLTARA----RLDGPSSTDYFWCQVTN
DQ356948_44775..39052        ------AVYDSDKKPCPISLQDRENLTLPNSFYSNVSSA----RLDLNSSIDYFWCRING
                                                                                         

AY318871_152168..157573      SSNKDCLNYISLEESTSDKYLKTLSPYLHKSSSRSKRSIQN-------------------
AF198100_122769..128102      --NPDCSNYVSLAADTAVQATKILSSYMYTKGNRHKRDTGE-------------------
AJ581527_117577..122910      --NPDCSNYVSLAADTAAQATKILSSYMYTKGNRHKRDTGE-------------------
M88587_1..438                ------------------------------------------------------------
AY318871_185752..191244      --GVDCINYIYINDKIKSNSIKTLHNYTGKKRRSKRDTNDYNTAWCSLQNVSAECGEVKD
U17141_2177..2551            --GTDCTNYIYINDKIKSNSIKTLRAYTGKKRRTKTKRDTL-------------------
U17141_2742..4588            ------------IESIKSVITNNKHSYH--------------------------------
AF198100_150097..155397      --GTDCTNYIYINDKIKSNSIKTLRAYTGKKRRTKTKRDTL-------TPQMSFKEELKD
AJ581527_144889..150189      --GTDCTNYIYINDKIKSNSIKTLRAYTGKKRRTKTKRDTL-------TPQMSFKEELKD
AY318871_179913..185699      --GKDCIDYVAPIEKFQSDTLLSLSSYIKQNNHRVKRDADK------------------Y
AF198100_144454..150066      --GKDCIDYVAPTEKFQSDTLLSLSSYIKQYKHRVKRDIDT------------------H
AJ581527_139246..144858      --GKDCIDYVAPTEKFQSDTLLSLSSYIKQYKHRVKRDIDT------------------H
AY318871_128470..134226      --GKHCIDYVPLTSKLQDNKLQSLSNYIKKRKTRGKRDLSE-------------------
AF198100_99070..104808       --NKHCSDYVPTNRKSTEDKLSSLSAYIKKRRDIGRRKRDT----------------DSK
AY318871_134293..139596      --GTDCINYISLKDKMKSSSIKVLDNYLGKHIVKKVRPRRD----ADDDDIDDDIDDDID
AF198100_104874..110282      --GDNCINYIPLTDKIKDSSFKVLSAYTGSSRKRRKSRPRR--------NAGDSEDTDET
AJ581527_99702..105086       --GDNCINYIPLTDKIKDSSFKVLSAYTGSSRKRRKSRPRR--------NAGDSEDTDET
AY603355_161412..161624      ------------------------------------------------------------
U94848_167202..167414        ------------------------------------------------------------
DQ011157_182816..188458      --NSTCDELINLDEVINNITLTNIIRNSVSTTNSRKRRDLN------------G----EF
DQ011153_182816..188458      --NSTCDELINLDEVINNITLTNIIRNSVSTTNSRKRRDLN------------G----EF
AY741551_183055..188697      --NSTCDELINLDEVINNITLTNIIRNSVSTTNSRKRRDLN------------G----EF
AY753185_183490..189132      --NSTCDELINLDEVINNITLTNIIRNSVSTTNSRKRRDLN------------G----EF
AY603973_183318..188960      --NSTCDELINLDEVINNITLTNIIRNSVSTTNSRKRRDLN------------G----EF
DQ011156_183771..189413      --NSTCDELINLDEVINNITLTNIIRNSVSTTNSRKRRDLN------------G----EF
DQ011155_181142..186781      --NSTCDELINLDEVINNITLTNIIRNSVSTTNSRKRRDLN------------G----EF
DQ011154_181284..186923      --NSTCDELINLDEVINNITLTNIIRNSVSTTNSRKRRDLN------------G----EF
AF380138_181046..186685      --NSTCDELINLDEVINNITLTNIIRNSVSTTNSRKRRDLN------------G----EF
AY313847_7766..7921          ------------------------------------------------------------
AY313847_191153..191308      ------------------------------------------------------------
AY313848_7717..7872          ------------------------------------------------------------
AY313848_189535..189690      ------------------------------------------------------------
X94355_205062..210863        --NSTCDELINLDEVINNITLTNIIRNSVSTTNSRKRRDLN------------G----EF
X67117_14967..15767          --NSTCDELINLDEVINNITLTNIISSSVSTTNSRKRRDLN------------G----EF
AF012825_195563..201337      --NSTCDELINLDEVINNITLTNIISSSASTINNRKRRDLN------------G----EF
AF482758_205620..211379      --NSACDELINLDEVINNITLTNIISSSVSTTNSRKRRDLN------------G----EF
AY519983_431..6220           --DSTCDELINLDEVINNITLTNIISSSVSTTNSRKRRDLN------------G----EF
X67117_14136..14906          ------------------------------------------------------------
AF438165_192188..197797      --NSTCDELINLDEVINNITLTNIISSSVSTTNSRKRRDLN------------G----EF
AY009089_190354..195963      --NSTCDELINLDEVINNITLTNIISSSVSTTNSRKRRDLN------------G----EF
Y16780_176098..181788        --NSTCDELINLDEVINNITLTNIISSSVSTTNSRKRRDLN------------G----EF
X70841_432..6122             --NSTCDELINLDEVINNITLTNIISSSVSTTNSRKRRDLN------------G----EF
U18339_20674..26364          --NSTCDELINLDEVINNITLTNIISSSVSTTNSRKRRDLN------------G----EF
X69198_174369..180059        --NSTCDELINLDEVINNITLTNIISSSVSTTNSRKRRDLN------------G----EF
X67117_16031..19825          ------------------------------------------------------------
U17141_1373..1981            ------------------------------------------------------------
AY743600_1..4079             ------------------------------------------------------------
U18341_20115..25805          --NSTCDELINLDEVINNITLTNIISSSVSTTNSRKRRDLN------------G----EF
L22579_174451..180144        --NSTCDELINLDEVINNITLTNIISSSVSTTNSRKRRDLN------------G----EF
AY318871_139876..145731      --ESECSEFISFDSITLNKTIHTILKTVDSYNHSRSRRSVD------------F----KT
AF198100_110523..116372      --DDDCMEFIDLSSITVGKTAEMLKHSNLNNTSHSRHRRSI-----------AL----KT
AJ581527_105327..111176      --DDDCMEFIDLSSITVGKTAEMLKHSNLNNTSHSRHRRSI-----------AL----KT
AF438165_174230..174901      ------------------------------------------------------------
AY009089_172355..173026      ------------------------------------------------------------
AF438165_173330..174097      ------------------------------------------------------------
AY009089_171455..172222      ------------------------------------------------------------
AY519984_404..6079           ---SNCDLSILLNKASKNV----MDRQLSKTPTRQKRSTEM-------------------
AY519982_1739..7417          ---SNCDLSILLNKASKNV----MDRQLSKTPTRQKRSTEM-------------------
AF170722_124813..130632      --TGDCGVGIFLERATTMI-LEEKAKAKAKSNSRHARSVID-------------------
AF170726_125694..131696      --TGDCGLGIFLERATTMI-LEEKTKSKTKSSSRHARSVVD-------------------
AY386371_114315..120002      -SSADCGVSIFLDAATEIV----VSENNKKEVSSRHKRSID-------------------
AJ293568_122043..127748      -NSADCGVSIFLDAATETI----VSENNKKETSNRHRRSID-------------------
AY689436_133038..138896      --TNNCGIDIFVEAASKYI----LEEENQKQSKNRRKRSIN-------------------
AY689437_136122..141971      --TNNCGIDIFVEAASKYI----LEEEKQKQSKNRRKRSIN-------------------
AF410153_120870..126749      --HTSCGIGIFISVAITNSYNEHIHNTSH---TRHARSVSD-------------------
AY077832_121690..127767      -DGGNCEIDIFMDAATNNI-NDELDSSKKGSNTRHARSVDH-------------------
AY077833_121665..127742      -DGGNCEIDIFMDAATNNI-NDELDSSKKGSNTRHARSVDH-------------------
AY077834_121469..127546      -DGGNCEIDIFMDAATNNI-NDELDSSKKGSNTRHARSVDH-------------------
AF409138_121991..124156      -DGGNCGIDIFMDAATNNI-NDELDSSKKGSSTRHARSVDH-------------------
AY077836_121470..123584      -DGGNCGFDIFMDAATNNI-NDELDSSKKGSSTRHARSVDH-------------------
AY077835_121407..127427      -DGGNCGFDIFMDAATNNI-NDELDSSKKGSSTRHARSVDH-------------------
AY077836_123766..127491      ------------------------------------------------------------
AF409138_124335..128066      ------------------------------------------------------------
AF409137_122187..128264      -DGGNCGIDIFMDAATNNI-NDELDSSKKGSSTRHARSVDH-------------------
AF325528_122176..128253      -DGGNCGIDIFMDAATNNI-NDELDSSKKGSSTRHARSVDH-------------------
U86891_1..981                --------------------LHNVMQNLQAKALTRARRTRS-------------------
U86892_1..772                ------------------------------------------------------------
U86893_1..432                ------------------------------------------------------------
U86890_1..360                ------------------------------------------------------------
U60315_41401..47802          --SPSC-----FLQGLRQVALHNVMQNLQAKALTRARRTRS-------------------
DQ356948_50525..44904        -TDNECRDEEHILALRSRLSVYGTVAGSKNKPKTLQNSSES-------------------
DQ356948_56486..50664        ---GNCSDIINRVCSNSRQSILGTGMQNTRPKNPNDKEEAE-------------------
DQ356948_44775..39052        -TGGECTDLFFEISNRSRQMIYLFGHGNVSDDVHFGLGNDS-------------------
                                                                                         

AY318871_152168..157573      DTLEDEDLDCMYENY----EPYSEGTEYSKCVSDKEEKRKRKKREATSVSDKEENSKREK
AF198100_122769..128102      IPLDSEDLECMYEAY----EPYREGTEYTECVNS----------------KKAEIAKSRK
AJ581527_117577..122910      IPLDSEDLECMYEAY----EPYREGTEYTECVNS----------------KKAEIAKSRK
M88587_1..438                ------------------------------------------------------------
AY318871_185752..191244      SFINYNHLDCMYKMY---QLEEDNGEEYDKCVYENNRDKS--------------HNHERK
U17141_2177..2551            ------------------------------------------------------------
U17141_2742..4588            --IFEEDLDKLERRLNHIELNNKQHKNIISCFKDGINA----------------YKEYGG
AF198100_150097..155397      SSINHEHLNCMYNMY-----DLDDGEEYEKCIEHSGDYKNKRKLNNAYRS----YRHRRK
AJ581527_144889..150189      SSINHEHLNCMYNMY-----DLDDGEEYEKCIEHSGDYKNKRKLNNAYRS----YRHRRK
AY318871_179913..185699      IDISMEDIRCMYSMY----DNRKKEDEFVTCMVTS-------------------NSRSKR
AF198100_144454..150066      GEISMEDIKCIYNMY-----DTRKKDDFTQCMIT--------------------SKSRSK
AJ581527_139246..144858      GEISMEDIKCIYNMY-----DTRKKDDFTQCMIT--------------------SKSRSK
AY318871_128470..134226      KTLSTDDIKCMYENY-GNDEEDEEDEMYDKCTSENSNKDT--------------AKSRSK
AF198100_99070..104808       TSFSKEALMCMYRKYGTDDDDDEEDEDFSQCNKPEN------------------VITDKV
AY318871_134293..139596      DNIDDSDLTCMYQSY------DQETGEYNTCNSKNTDTRNTST-----------SRNNRR
AF198100_104874..110282      TNIDDTDLECMYLSY---DNDNDNDDRYDNCIKNPDKNKKYK------------KRKPNR
AJ581527_99702..105086       TNIDDTDLECMYLSY---DNDNDNDDRYDNCIKNPDKNKKYK------------KRKPNR
AY603355_161412..161624      ------------------------------------------------------------
U94848_167202..167414        ------------------------------------------------------------
DQ011157_182816..188458      EFSTSKELDCLYESY-------GVNDDISHC-----------------------FASPRR
DQ011153_182816..188458      EFSTSKELDCLYESY-------GVNDDISHC-----------------------FASPRR
AY741551_183055..188697      EFSTSKELDCLYESY-------GVNDDISHC-----------------------FASPRR
AY753185_183490..189132      EFSTSKELDCLYESY-------GVNDDISHC-----------------------FASPRR
AY603973_183318..188960      EFSTSKELDCLYESY-------GVNDDISHC-----------------------FASPRR
DQ011156_183771..189413      EFSTSKELDCLYESY-------GVNDDISHC-----------------------FASPRR
DQ011155_181142..186781      EFSTSKELDCLYESY-------GVNDDISHC-----------------------FASPRR
DQ011154_181284..186923      EFSTSKELDCLYESY-------GVNDDISHC-----------------------FASPRR
AF380138_181046..186685      EFSTSKELDCLYESY-------GVNDDISHC-----------------------FASPRR
AY313847_7766..7921          ------------------------------------------------------------
AY313847_191153..191308      ------------------------------------------------------------
AY313848_7717..7872          ------------------------------------------------------------
AY313848_189535..189690      ------------------------------------------------------------
X94355_205062..210863        EFSTSKELDCLYESY-------GVNEDVSHC-----------------------FASPRR
X67117_14967..15767          EFSTSEELDCLYKSY-------GVSDDVSHC-----------------------FSSPRR
AF012825_195563..201337      EFSTSKELDCLYEAY-------GVNEDISHC-----------------------FASPRH
AF482758_205620..211379      EFSTSKELDCLYESY-------GVSDDVSHC-----------------------FSSPRR
AY519983_431..6220           EFSTSKELDCLYESY-------GVSDDVSHC-----------------------FSSPRR
X67117_14136..14906          ------------------------------------------------------------
AF438165_192188..197797      EFSTSKELDCIYESY-------GVSDDVSHC-----------------------FSSPRR
AY009089_190354..195963      EFSTSKELDCIYESY-------GVSDDVSHC-----------------------FSSPRR
Y16780_176098..181788        EFSTSEELDCLYKSY-------GVSDDVSHC-----------------------FSSPRR
X70841_432..6122             EFSTSEELDCLYKSY-------GVSDDVSHC-----------------------FSSPRR
U18339_20674..26364          EFSTSEELDCLYKSY-------GVSDDVSHC-----------------------FSSPRR
X69198_174369..180059        EFSTSEELDCLYKSY-------GVSDDVSHC-----------------------FSSPRR
X67117_16031..19825          ------------------------------------------------------------
U17141_1373..1981            ----QDRLDAVYRYN---------------------------------------------
AY743600_1..4079             ------------------------------------------------------------
U18341_20115..25805          EFSTSEELDCLYKSY-------GVSDDVSHC-----------------------FSSPRR
L22579_174451..180144        EFSTSEELDCLYKSY-------GVSDDVSHC-----------------------FSSPRR
AY318871_139876..145731      TGFTTEELDCMHNAY----------PEPIDCSS---------------------VNIRKR
AF198100_110523..116372      ESSSIEEFDCRYLYY-------PDVSNMDGCE----------------------AKIRNR
AJ581527_105327..111176      ESSSIEEFDCRYLYY-------PDVSNMDGCE----------------------AKIRNR
AF438165_174230..174901      ------------------------------------------------------------
AY009089_172355..173026      ------------------------------------------------------------
AF438165_173330..174097      ------------------------------------------------------------
AY009089_171455..172222      ------------------------------------------------------------
AY519984_404..6079           ----TGNHFCLHKNY--------GMDTIDDCNSYVDNRVVKKIT----------RARRSP
AY519982_1739..7417          ----TGNHFCLHKNY--------GMDTIDDCNSYVDNRVVKKIT----------RARRSP
AF170722_124813..130632      ----LDDAFCLHMRH--------GLHHDVDCRSRLIPEEKP-------------KPKERS
AF170726_125694..131696      ----LEDAFCLHMRH--------GLHHDVDCRSRLIPEEEPTQ-----------PTRTRN
AY386371_114315..120002      --VLSYDSFCIHKYY--------GLDNQEDCNVPKINPKANEN-----------TNVKER
AJ293568_122043..127748      --VLNYDSFCIHKNY--------GLDNQEDCSLPKINPVAYKN-----------TNVKGK
AY689436_133038..138896      ---MELDEFCLHRNY--------DLTSLEDCTNTNINNKAIVV-----------KNIRKR
AY689437_136122..141971      ---MELDEFCLHKNY--------DLTSLEDCTNTNINNKATIV-----------KNIRKR
AF410153_120870..126749      --MTTVDSFCEHANY-------GMNERRVDCTTPSVNTFLASM-----------NTNKRM
AY077832_121690..127767      ---IELDPFCLHMYH--------GIDETIDCSLKKNNKDMSK------------HTNRIR
AY077833_121665..127742      ---IELDPFCLHMYH--------GIDETIDCSLKKNNKDMSK------------HTNRIR
AY077834_121469..127546      ---IELDPFCLHMYH--------GIDETIDCSLKKNNKDMSK------------HTNRIR
AF409138_121991..124156      ---MELDPFCLHMYH--------GIDETIDCSLKKNNKDTSG------------RSNRIR
AY077836_121470..123584      ---MELDPFCLHMYH--------GIDETIDCSLKKNNKDISS------------HKNRIR
AY077835_121407..127427      ---MELDPFCLHMYH--------GIDETIDCSLKKNNKDISS------------HKNRIR
AY077836_123766..127491      ------------------------------------------------------------
AF409138_124335..128066      -------------NY---------------------------------------------
AF409137_122187..128264      ---MELDPFCLHMYH--------GIDETIDCSLKKNNKDMSS------------RTNRIR
AF325528_122176..128253      ---MELDPFCLHMYH--------GIDETIDCSLKKNNKDMSS------------RTNRIR
U86891_1..981                --LHDDNAHCLHRHF-------GMGPGVGDHCENIEEPLARVRRSDPSRPTPPRVRRPRP
U86892_1..772                ------------------------------------------------------------
U86893_1..432                ------------------------------------------------------------
U86890_1..360                ----LQQQDC--------------------------------------------------
U60315_41401..47802          --LHDDNAHCLHRHF-------GMGPGVGDHCENIEEPLARVRRSDPPRPTPPRVRRPRP
DQ356948_50525..44904        ----VEDVDVMNMYC------------KTHCPPS--------------------ITLLRT
DQ356948_56486..50664        -RAYCGDKGCDHWTA-----------------------------------KARVRRSDRE
DQ356948_44775..39052        ------DRNVMRLYC------------GGHCPMP--------------------NARARL
                                                                                         

AY318871_152168..157573      RAATGVSV----EADDE-------------YTSIAKHLGVS----QQD------ILPSSA
AF198100_122769..128102      KRTIVPSI--NTDTDDE-------------TKMMAR--YLG----VDGQ-----VIPDRV
AJ581527_117577..122910      KRTIVPSI--NTDTDDE-------------TKMMAR--YLG----VDGQ-----VIPDRV
M88587_1..438                ------------------------------------------------------------
AY318871_185752..191244      GSSMPRVRYKRSSAEDG---------SAYNFLHVIKD-YLG----IDN-------VIQDI
U17141_2177..2551            ------------------------------------------------------------
U17141_2742..4588            RTVSVVAT----PSKSV-------------LGVEVRS-----------------IISKPT
AF198100_150097..155397      RSILEDDSVEDVIGTNS---------SSKDIRTLLKN-YLG----IDS------VILEDI
AJ581527_144889..150189      RSILEDDSVEDVIGTNS---------SSKDIRTLLKN-YLG----IDS------VILEDI
AY318871_179913..185699      GTSEDEND----PDDIE-------------VSQYLKK-IMR----MEE------VIPREA
AF198100_144454..150066      RETSEDGH-----GNID-------------MAQYLKK-IMK----IRD------IIPKEA
AJ581527_139246..144858      RETSEDGH-----GNID-------------MAQYLKK-IMK----IRD------IIPKEA
AY318871_128470..134226      RGLSDDEN-----SDED-------------IADYMKR-VLG----VKD------VIPKGS
AF198100_99070..104808       RTKRGISD----EEDDD-------------IGDYLKK-ILN----LEE------VIPKDA
AY318871_134293..139596      KNKISNRHKRSVDKKDT-------------LTHRLKS-HLG----VEE------VIPSGS
AF198100_104874..110282      KYHDTNKLRKQSYKNRP----------KRSLDEHKMN-NLKEYFGLEE------VIPRKA
AJ581527_99702..105086       KYHDTNKLRKQSYKNRP----------KRSLDEHKMN-NLKEYFGLEE------VIPRKA
AY603355_161412..161624      ------------------------------------------------------------
U94848_167202..167414        ------------------------------------------------------------
DQ011157_182816..188458      RRSDDKKE----YMDMK-------------LFDHAKK-DLG----IDS------VIPRGT
DQ011153_182816..188458      RRSDDKKE----YMDMK-------------LFDHAKK-DLG----IDS------VIPRGT
AY741551_183055..188697      RRSDDKKE----YMDMK-------------LFDHAKK-DLG----IDS------VIPRGT
AY753185_183490..189132      RRSDDKKE----YMDMK-------------LFDHAKK-DLG----IDS------VIPRGT
AY603973_183318..188960      RRSDDKKE----YMDMK-------------LFDHAKK-DLG----IDS------VIPRGT
DQ011156_183771..189413      RRSDDKKE----YMDMK-------------LFDHAKK-DLG----IDS------VIPRGT
DQ011155_181142..186781      RRSDDKKE----YMDMK-------------LFDHAKK-DLG----IDS------VIPRGT
DQ011154_181284..186923      RRSDDKKE----YMDMK-------------LFDHAKK-DLG----IDS------VIPRGT
AF380138_181046..186685      RRSDDKKE----YMDMK-------------LFDHAKK-DLG----IDS------VIPRGT
AY313847_7766..7921          ------------------------------------------------------------
AY313847_191153..191308      ------------------------------------------------------------
AY313848_7717..7872          ------------------------------------------------------------
AY313848_189535..189690      ---------------------------------------------VAS------------
X94355_205062..210863        RRSDDKKE----YMDMK-------------LFDHAKK-DLR----IDS------VIPRGT
X67117_14967..15767          RRSDDKQE----YTEMK-------------LLDHAKK-DLR----IDS------VIPRGT
AF012825_195563..201337      RRSDDKQE----FIEMK-------------LLDHAKK-DLS----IDS------VIPRGT
AF482758_205620..211379      RRSDDKQE----YTEMK-------------LLDHAKK-DLG----IDS------VIPRGT
AY519983_431..6220           RRSDDKQE----YTEMK-------------LLDHAKK-DLS----IDS------VIPRGT
X67117_14136..14906          ------------------------------------------------------------
AF438165_192188..197797      RRSDDKQE----YTEMK-------------LLDHAKK-DLR----IDS------VIPRGT
AY009089_190354..195963      RRSDDKQE----YTEMK-------------LLDHAKK-DLR----IDS------VIPRGT
Y16780_176098..181788        RRSDDKQE----YTEMK-------------LLDHAKK-DLR----IDS------VIPRGT
X70841_432..6122             RRSDDKQE----YTEMK-------------LLDHAKK-DLR----IDS------VIPRGT
U18339_20674..26364          RRSDDKQE----YTEMK-------------LLDHAKK-DLR----IDS------VIPRGT
X69198_174369..180059        RRSDDKQE----YTEMK-------------LLDHAKK-DLR----IDS------VIPRGT
X67117_16031..19825          ------------------------------------------------------------
U17141_1373..1981            ------------------------------------------------------------
AY743600_1..4079             ------------------------------------------------------------
U18341_20115..25805          RRSDDKQE----YTEMK-------------LLDHAKK-DLR----IDS------VIPRGT
L22579_174451..180144        RRSDDKQE----YTEMK-------------LLDHAKK-DLR----IDS------VIPRGT
AY318871_139876..145731      RSDRNPKK----DSDND-------------FMSQARK-QLG----NKP------VIPPKV
AF198100_110523..116372      RSDKEPKK----EKDTG-------------FTANARK-HLG----NKP------VLPPKA
AJ581527_105327..111176      RSDKEPKK----EKDTG-------------FTANARK-HLG----NKP------VLPPKA
AF438165_174230..174901      ------------------------------------------------------------
AY009089_172355..173026      ------------------------------------------------------------
AF438165_173330..174097      ------------------------------------------------------------
AY009089_171455..172222      ------------------------------------------------------------
AY519984_404..6079           KKAPKIIKSEPIDPNDV-------------LVFRSMD-ELG----ARP------RIPRST
AY519982_1739..7417          KKAPKIIKSEPIDPNDV-------------LVFRSMD-ELG----ARP------RIPRST
AF170722_124813..130632      RRSPPKGEKPPVPPKND-------------LVLMSAD-ELG----ARP------KIRRNT
AF170726_125694..131696      RRSPPKGEKPPVPPKSD-------------LVLMSAE-ELG----ARP------KIRKNT
AY386371_114315..120002      KRRSLEKDKPPVPSRGN-------------LLLLSAE-EMG----ARP------KIPRSA
AJ293568_122043..127748      KRRSLEKNKPPVPSKGN-------------LLLLSAE-EMG----ARP------KIPTRT
AY689436_133038..138896      RSPPGNNNKPPVPSKGN-------------LVLQSAD-ELG----ARP------KIRSRV
AY689437_136122..141971      RSPPGNNNKPPVPSKGN-------------LVLQSAD-ELG----TRP------KIRSRV
AF410153_120870..126749      RRSPPKQYKQPVNPTGD-------------LPLMSAS-ELG----ARP------KIRARI
AY077832_121690..127767      RSPPDKGKKPQVPTKGN-------------LQLMSAE-EMG----ARP------KIRKQT
AY077833_121665..127742      RSPPDKGKKPQVPTKGN-------------LQLMSAE-EMG----ARP------KIRKQT
AY077834_121469..127546      RSPPDKGKKPQVPTKGN-------------LQLMSAE-EMG----ARP------KIRKQT
AF409138_121991..124156      RSPPDKGKKPQVPAKGN-------------LQLMSAE-EMG----ARP------KIRKQT
AY077836_121470..123584      RSPPDKGKKPQVPAKGN-------------LQLMSAD-EMG----ARP------KIRKQT
AY077835_121407..127427      RSPPDKGKKPQVPAKGN-------------LQLMSAD-EMG----ARP------KIRKQT
AY077836_123766..127491      ---------------------------------------------LDS------------
AF409138_124335..128066      ------------------------------------------------------------
AF409137_122187..128264      RSPPDKGKKPQVPAKGN-------------LQLMSAE-EMG----ARP------KIRKQT
AF325528_122176..128253      RSPPDKGKKPQVPAKGN-------------LQLMSAE-EMG----ARP------KIRKQT
U86891_1..981                GGVDTPQRPLPKPRPGGGSTPPIPPTKPKSLVEKVSE-SLG----MKP------VIGPGV
U86892_1..772                ------------------------------------------------------------
U86893_1..432                --------------------------------------GLG----KHD------------
U86890_1..360                ------------PATMQ-------------GLELSVH-----------------------
U60315_41401..47802          GGVDTPQRPLPKPRPGGGSTPPIPPTKPKSLVEKVSE-SLG----MKP------VIGPGV
DQ356948_50525..44904        RRSDDKNPKLPPGPFSK-------------IVQSVTG-DPGSSSDSDSSGGGRIRIPPGT
DQ356948_56486..50664        NSGNGKKT----PPKKG-------------PFQKIKQ-LFGGPGSSSSS-----LVPPNG
DQ356948_44775..39052        RRADDEGNGDKKKKEGP-------------FKKLFGR-LTG----NKH------VIPPGA
                                                                                         

AY318871_152168..157573      SHIQVGI------YGDGSG--VLGDGAI-IDRLSLRARQVFSQYMPHVPIGTSPQNIISE
AF198100_122769..128102      SHIQTGI-----HGGSEND-GIIGDGQL-ISRLSLQARQAFAPYMPSVPLDTDPYSIRDV
AJ581527_117577..122910      SHIQTGI-----HGGSEND-GIIGDGQL-ISRLSLQARQAFAPYMPSVPLDTDPYSIRDV
M88587_1..438                ------------------------------------------------------------
AY318871_185752..191244      THLQVGM------YKKHKG--ISGDGEI-INNLKDMIKSKFRTYMPTISSGSLPKDILNI
U17141_2177..2551            ------------------------------------------------------------
U17141_2742..4588            TS--------------------------------DESQDVLQRRVRSVDSSRDVKRVLDT
AF198100_150097..155397      THLQIGM------YKKQKG--ISGDGEL-VNTLKDMVKSTFRTYMPEISSNILPKDVLNI
AJ581527_144889..150189      THLQIGM------YKKQKG--ISGDGEL-VNTLKDMVKSTFRTYMPEISSNILPKDVLNI
AY318871_179913..185699      THLQLGV--STSYSEESSI-QVAGDIDI-RAKVKDRAKKTLQNFLPNIPADTSTDEIYDK
AF198100_144454..150066      THLQLGT---STSYSKGSTTQVAGDIDI-RAKVKDRAKKTLQSFLPNIPADTRTDEIYDK
AJ581527_139246..144858      THLQLGT---STSYSKGSTTQVAGDIDI-RAKVKDRAKKTLQSFLPNIPADTRTDEIYDK
AY318871_128470..134226      THLQVGI------SSKSKE-HVLGDHRV-YDNIRSRSRDMIRSNLPTINEETTLQLLHEN
AF198100_99070..104808       AYLQVGA-----TSENKRD-KVIGDSSI-YRDIKRKSRNLLQGYMPTIKEETDLDMLNAE
AY318871_134293..139596      YHLQVGL------YDKHDK--VVGDGKI-ISSLKDSIKKTFATQMPNVPSDTNPEDLLSI
AF198100_104874..110282      SYIQVGI------SGSEDN--VLGDDDI-ISTLKDSMKSKLEKMVTLVPVETPPNSIMST
AJ581527_99702..105086       SYIQVGI------SGSEDN--VLGDDDI-ISTLKDSMKSKLEKMVTLVPVETPPNSIMST
AY603355_161412..161624      ------------------------------------------------------------
U94848_167202..167414        ------------------------------------------------------------
DQ011157_182816..188458      THFQVGA------SGASGG--VVGDSFP-FQNVKSRASLLAEKIMPRVPITATEADLYAT
DQ011153_182816..188458      THFQVGA------SGASGG--VVGDSFP-FQNVKSRASLLAEKIMPRVPITATEADLYAT
AY741551_183055..188697      THFQVGA------SGASGG--VVGDSFP-FQNVKSRASLLAEKIMPRVPITATEADLYAT
AY753185_183490..189132      THFQVGA------SGASGG--VVGDSFP-FQNVKSRASLLAEKIMPRVPITATEADLYAT
AY603973_183318..188960      THFQVGA------SGASGG--VVGDSFP-FQNVKSRASLLAEKIMPRVPITATEADLYAT
DQ011156_183771..189413      THFQVGA------SGASGG--VVGDSFP-FQNVKSRASLLAEKIMPRVPITATEADLYAT
DQ011155_181142..186781      THFQVGA------SGASGG--VVGDSFP-FQNVKSRASLLAEKIMPRVPITATEADLYAT
DQ011154_181284..186923      THFQVGA------SGASGG--VVGDSFP-FQNVKSRASLLAEKIMPRVPITATEADLYAT
AF380138_181046..186685      THFQVGA------SGASGG--VVGDSFP-FQNVKSRASLLAEKIMPRVPITATEADLYAT
AY313847_7766..7921          ------------------------VAS---------------------------------
AY313847_191153..191308      ---------------------VAS------------------------------------
AY313848_7717..7872          ---------------------VAS------------------------------------
AY313848_189535..189690      ------------------------------------------------------------
X94355_205062..210863        THFQVGA------SGASGG--VVGDRSP-FQNVKSRASLLAEKIMPRVPTTATEEQLYAT
X67117_14967..15767          THFQVGA------SGASGG--VVGDSSP-FQNVKSRASLLAEKIMPRVPTTATEEQLYAT
AF012825_195563..201337      THFQVGA------SGASGG--VVGDSNP-FQNVKSRASLLAEKIMPRVPTTATEDQLYAT
AF482758_205620..211379      THFQVGA------SGASGG--VVGDSNP-FQNVKSRASILAEKIMPRVPTTATEEQLYAT
AY519983_431..6220           THFQVGA------SGASGG--VVGDSSP-FQNVKSRASLLAEKIMPRVPTTATEEQLYAT
X67117_14136..14906          ------------------------------------------------------------
AF438165_192188..197797      THFQVGA------SGSSGG--VVGDSSP-FQNVKSRASLLVEKIMPRVPTTATEEQLYAT
AY009089_190354..195963      THFQVGA------SGSSGG--VVGDSSP-FQNVKSRASLLVEKIMPRVPTTATEEQLYAT
Y16780_176098..181788        THFQVGA------SGASGG--VVGDSSP-FQNVKSRASLLAEKIMPRVPTTATEEQLYAT
X70841_432..6122             THFQVGA------SGASGG--VVGDSSP-FQNVKSRASLLAEKIMPRVPTTATEEQLYAT
U18339_20674..26364          THFQVGA------SGASGG--VVGDSSP-FQNVKSRASLLAEKIMPRVPTTATEEQLYAT
X69198_174369..180059        THFQVGA------SGASGG--VVGDSSP-FQNVKSRASLLAEKIMPRVPTTATEEQLYAT
X67117_16031..19825          ------------------------------------------------------------
U17141_1373..1981            ------------------------------------------------------------
AY743600_1..4079             ------------------------------------------------------------
U18341_20115..25805          THFQVGA------SGASGG--VVGDSSP-FQNVKSRASLLAEKIMPRVPTTATEEQLYAT
L22579_174451..180144        THFQVGA------SGASGG--VVGDSSP-FQNVKSRASLLAEKIMPRVPTTATEEQLYAT
AY318871_139876..145731      THLQTGI------YKKSES-GVSGDGAI-YSEVKKNVKTLIRQMAPVVPSSGKPEDLYAT
AF198100_110523..116372      SHLQVGI------QQKRES-GVTGDGAI-YNDVKKRAKDLVSSIAPSLPSTGKPEDLYTK
AJ581527_105327..111176      SHLQVGI------QQKRES-GVTGDGAI-YNDVKKRAKDLVSSIAPSLPSTGKPEDLYTK
AF438165_174230..174901      ------------------------------------------------------------
AY009089_172355..173026      ------------------------------------------------------------
AF438165_173330..174097      ------------------------------------------------------------
AY009089_171455..172222      ------------------------------------------------------------
AY519984_404..6079           TDIQVGY------RGTDGS--VMGDENI-YETIRDNIYSQVRDRVVSNGMLDS-------
AY519982_1739..7417          TDIQVGY------RGTDGS--VTGDENI-YETIRDNIYSQVRDRVVS-NGMLDSRRL---
AF170722_124813..130632      DTIQMGA------SGVDGP--VAGSDQI-YTDVKQRLETRIKKLAIDDKSCVLTASRL--
AF170726_125694..131696      DTIQLGA------SGTDGP--VSGSDQI-YADLKQKIETRLKKLTID-EGGLTASRL---
AY386371_114315..120002      RNVQIGA------TGHDGS--VVGLNHI-YQNVKSTITDRLKTLILKDKM-LTYDNL---
AJ293568_122043..127748      QNVQLGA------SGYDGT--VTGLNNI-YQNVKDTITNKLKTLIIKDNKILTYDNL---
AY689436_133038..138896      KNIQVGA------HGTDGS--VSGSEEI-YSNVKSEISEKIKRMVITSKGDLTPERL---
AY689437_136122..141971      KNIQVGA------HGTDGS--VSGSEEI-YSNVKSEISEKIKMMVITSKGDLTTERL---
AF410153_120870..126749      QKIQLGS------RGIDGT--VSGSEEI-YEQVKNDLRSSLQSILIK-DGKLTDGSLL--
AY077832_121690..127767      QDVQIGA------RGVDGP--VSGSEEI-YSQVRKELSQKLKSLVLDDDGKLTTTRL---
AY077833_121665..127742      QDVQIGA------RGVDGP--VSGSEEI-YSQVRKELSQKLKSLVLDDDGKLTTTRL---
AY077834_121469..127546      QDVQIGA------RGVDGP--VSGSEEI-YSQVRKELSQKLKSLVLDDDGKLTTTRL---
AF409138_121991..124156      QDIQIGA------RGVDGP--VSGSEEI-YSQVRKELSQKLKSLVLDDNGKLTTTRL---
AY077836_121470..123584      QDIQIGA------RGVDGP--VSGSEEI-YSQVRKQLSQKLKSLVLDDNGKLTTSRL---
AY077835_121407..127427      QDIQIGA------RGVDGP--VSGSEEI-YSQVRKQLSQKLKSLVLDDNGKLTTS-----
AY077836_123766..127491      ------------------------------------------------------------
AF409138_124335..128066      ----------------------RGDGN---------------------------------
AF409137_122187..128264      QDIQIGA------RGVDGP--VSGSEEI-YSQVRKELSQKLKSLVLDDNGKLTTTRL---
AF325528_122176..128253      QDIQIGA------RGVDGP--VSGSEEI-YSQVRKELSQKLKSLVLDDNGKLTTTRL---
U86891_1..981                QEVQLGA------HGSDGS--VVGSDGL-TTSLREQLRKAVEQRAPTLPTDMNPDDL---
U86892_1..772                -------------TGPEAP-SKTGGGPS--------------------------------
U86893_1..432                -------------EEEDGG--TSNDNGP--------------------------------
U86890_1..360                ----------------EGS-----------------------------------------
U60315_41401..47802          QEVQLGA------HGSDGS--VVGSDGL-TTSLREQLRKAVEQRAPTLPTDMNPDDLEKA
DQ356948_50525..44904        DMVQFGP------SGPKNG--AFGVSSRDLDKASGKLADNLKKMFPHIPTDTGIEDLTQI
DQ356948_56486..50664        DRAQVGVDGVFHPDGRGGP-VVVGIGADTLGAAGGDILGGMRQQLPSIPTDKGLGQTVDS
DQ356948_44775..39052        TRVQLGADGRSDFPEPGQPVSVSGIGGPGLDDTRQRLLEGLGQNAPRLPVGNLPDMMNKL
                                                                                         

AY318871_152168..157573      LEKAVKVS---SSSRDPVMAGIHSVASNKVRSVKSVLRNNDVS-------YSDLSDSFSE
AF198100_122769..128102      LRTSTSNLP--PPSKNPVIAGVYSVATNKVNSVLSALSDDNRH--------KTVIKEYLT
AJ581527_117577..122910      LRTSTSNLP--PPSKNPVIAGVYSVATNKVNSVLSALSDDNRH--------KTVIKEYLT
M88587_1..438                ------------------------------------------------------------
AY318871_185752..191244      LDVPIPR----LKGKNIVSSSLSSIAFRKIESIRSAVKTNKHY-----------------
U17141_2177..2551            ------------------------------------------------------------
U17141_2742..4588            E----------IYTSQNHKPSIRC--KRGIGAVCGLLSLTRHS-----------------
AF198100_150097..155397      LDIPVPR----LDGRNIVSASLYYIAFTKIESIKSVITNNKHS-----------------
AJ581527_144889..150189      LDIPVPR----LDGRNIVSASLYYIAFTKIESIKSVITNNKHS-----------------
AY318871_179913..185699      INRPSPRNQVPEDSKNILSGRLAAITARKMESVRGALESRIGY-------SSGSEDAGYA
AF198100_144454..150066      INRPRPINKVPEDSQNILSRRLAAITARKIESVRGVLESRIGY----------------S
AJ581527_139246..144858      INRPRPINKVPEDSQNILSRRLAAITARKIESVRGVLESRIGY----------------S
AY318871_128470..134226      QLPGLSIP---NDPKHIVSGRLAAIMEKKYENVRSVLKRKTDS-----------------
AF198100_99070..104808       LEKKVRFKLE-KDTKNIVSGSMRAILEKKTDSIKSILKKKRVD-----------------
AY318871_134293..139596      IRKYSSY----KDHNSVIFPEVSSIGYQKINSIKETLLNGNDN-----------------
AF198100_104874..110282      ISKNII-----NSDGGFTPGLISSISYQKQQSIKEALTTQSLS-----------------
AJ581527_99702..105086       ISKNII-----NSDGGFTPGLISSISYQKQQSIKEALTTQSLS-----------------
AY603355_161412..161624      ------------------------------------------------------------
U94848_167202..167414        ------------------------------------------------------------
DQ011157_182816..188458      VNRQPKLPA--GVKSTPFTEALVSTINQKLSNVREVTYASLNL-----------------
DQ011153_182816..188458      VNRQPKLPA--GVKSTPFTEALVSTINQKLSNVREVTYASLNL-----------------
AY741551_183055..188697      VNRQPKLPA--GVKSTPFTEALVSTINQKLSNVREVTYASLNL-----------------
AY753185_183490..189132      VNRQPKLPA--GVKSTPFTEALVSTINQKLSNVREVTYASLNL-----------------
AY603973_183318..188960      VNRQPKLPA--GVKSTPFTEALVSTINQKLSNVREVTYASLNL-----------------
DQ011156_183771..189413      VNRQPKLPA--GVKSTPFTEALVSTINQKLSNVREVTYASLNL-----------------
DQ011155_181142..186781      VNRQPKLPA--GVKSTPFTEALASTINQKLSNVREVTYASLNL-----------------
DQ011154_181284..186923      VNRQPKLPA--GVKSTPFTEALASTINQKLSNVREVTYASLNL-----------------
AF380138_181046..186685      VNRQPKLPA--GVKSTPFTEALASTINQKLSNVREVTYASSNL-----------------
AY313847_7766..7921          ------------------------------------------------------------
AY313847_191153..191308      ------------------------------------------------------------
AY313848_7717..7872          ------------------------------------------------------------
AY313848_189535..189690      ------------------------------------------------------------
X94355_205062..210863        VNKQTKLPA--GVKSTPFTEALVSTINQKLSSAKEVTYASLNL-----------------
X67117_14967..15767          INRQTKLPA--GVKSTPFTEALVSTINQKLSSVKEVTYAS--------------------
AF012825_195563..201337      INRQAKLPA--GVKSTPFTEAVVSTINQKLSSVKEVTYASLNL-----------------
AF482758_205620..211379      VNRQAKLPA--GVKSTPFTEALVSTINQKLSSVKEVTYASLNL-----------------
AY519983_431..6220           INRQAKLPA--GVKSTPFTEALVSTINQKLSSVKEVTYASLNL-----------------
X67117_14136..14906          ------------------------------------------------------------
AF438165_192188..197797      INIQTKLPA--GVKSTPFTEALVSTINQKLSSVKEVTYASLNL-----------------
AY009089_190354..195963      INIQTKLPA--GVKSTPFTEALVSTINQKLSSVKEVTYASLNL-----------------
Y16780_176098..181788        INRQTKLPA--GVKSTPFTEALVSTINQKLSSVKEVTYASLNL-----------------
X70841_432..6122             INRQTKLPA--GVKSTPFTEALVSTINQKLSSVKEVTYASLNL-----------------
U18339_20674..26364          INRQTKLPA--GVKSTPFTEALVSTINQKLSSVKEVTYASLNL-----------------
X69198_174369..180059        INRQTKLPA--GVKSTPFTEALVSTINQKLSSVKEVTYASSNL-----------------
X67117_16031..19825          ------------------------------------------------------------
U17141_1373..1981            ------------------------------------------------------------
AY743600_1..4079             -----------------------------LSNVREVTYASSNL-----------------
U18341_20115..25805          INRQTKLPA--GVKSTPFTEALVSTINQKLSSVKEVTYASLNL-----------------
L22579_174451..180144        INRQTKLPA--GVKSTPFTEALVSTINQKLSSVKEVTYASLNL-----------------
AY318871_139876..145731      VTKQPKLPP--KVKSNVFTEAIRSTIEQKQSSVSEVLYAELEF-----------------
AF198100_110523..116372      VRKPPKLPP--KLKSDVFTEAVRETIGQKQKSISEVLFTELEI-----------------
AJ581527_105327..111176      VRKPPKLPP--KLKSDVFTEAVRETIGQKQKSISEVLFTELEI-----------------
AF438165_174230..174901      ------------------------------------------------------------
AY009089_172355..173026      ------------------------------------------------------------
AF438165_173330..174097      ------------------------------------------------------------
AY009089_171455..172222      ------------------------------------------------------------
AY519984_404..6079           -----------RRLPTATRTIIGNAIESKMTTANAVIQIVKNV-----------------
AY519982_1739..7417          --------------PTATRTIIGNAIESKMTTANAVIQIVKNV-----------------
AF170722_124813..130632      --------------PPSTKALLEEVIGRKAISTKASKDITLQI-----------------
AF170726_125694..131696      --------------PPSTKALLEEAIGRKARSVQVSKDITRQI-----------------
AY386371_114315..120002      --------------PFHTKMLTKDIINTKYITSSEAENIAKQL-----------------
AJ293568_122043..127748      --------------PKHTKLLTKDIISSKYITSSEADYIARQL-----------------
AY689436_133038..138896      --------------PSSTRALIGSVIQSKIDTVSESEHITKQL-----------------
AY689437_136122..141971      --------------PSSTRALIGSVIQSKIDTVSESEHITKQL-----------------
AF410153_120870..126749      --------------PPKTKALIGSIIKSKHQSSSESIRISKDI-----------------
AY077832_121690..127767      --------------PKSTKALIGGLVDSKIETSSAAYDITRQI-----------------
AY077833_121665..127742      --------------PKSTKALIGGLVDSKIETSSAAYDITRQI-----------------
AY077834_121469..127546      --------------PKSTKALIGGLVDSKIETSSAAYDITRQI-----------------
AF409138_121991..124156      --------------PKSTKALIGGLVDSKIETSSAASDITRQI-----------------
AY077836_121470..123584      --------------PKSTKALIGGLVDSKIETSSAASDITRQI-----------------
AY077835_121407..127427      -----------RL-PKSTKALIGGLVDSKIETSSAASDITRQI-----------------
AY077836_123766..127491      ------------------------------------------------------------
AF409138_124335..128066      ---------------------IYETTDDDFVKRENSLYARSKL-----------------
AF409137_122187..128264      --------------PKSTKALIGGLVDSKIETSSAASDITRQI-----------------
AF325528_122176..128253      --------------PKSTKALIGGLVDSKIETSSAASDITRQI-----------------
U86891_1..981                ------------------------------------------------------------
U86892_1..772                ------------------------------------------------------------
U86893_1..432                ------------------------------------------------------------
U86890_1..360                ------------------------------------------------------------
U60315_41401..47802          RIRW-------REGGGHLQGLCSEAVRYKEESIRSAAGKAHDW-----------------
DQ356948_50525..44904        GRGF-------DPGTLPGGQIMGQGLGDKLTNIGSRASAAQSL-----------------
DQ356948_56486..50664        LNKRE---------GSNLPPPVDLPLQDKLEGLTKIGGMILGGKEMFVKDPGTPNERIVF
DQ356948_44775..39052        QLGPQNL-------PPPLLPPFKDKFQSMQGVGSQIIYADLNL----------PGGGREE
                                                                                         

AY318871_152168..157573      TNIDGFNTRILGGNSINTINDKKIV---GGNMYSRIKE----TISSY-----KSKGSNVV
AF198100_122769..128102      EGDGITKQSKALHGDVKTSYSSKKI--VSGSIFDTMKE----KIRDF-----RDTGGEVL
AJ581527_117577..122910      EGDGITKQSKALHGDVKTSYSSKKI--VSSSIFDTMKE----KIRDF-----RDTGGEVL
M88587_1..438                ------------------------------------------------------------
AY318871_185752..191244      ---------------------HHIFTKDLDNLERRLRH----IELNSKHHKNVISYFKDG
U17141_2177..2551            ------------------------------------------------------------
U17141_2742..4588            -----------------------------DSSRRRSTP----SLSTG-----GSLDTSQD
AF198100_150097..155397      ---------------------YHIFEEDLDKLERRLNH----IELNNKQHKNIISCFKDG
AJ581527_144889..150189      ---------------------YHIFEEDLDKLERRLNH----IELNNKQHKNIISCFKDG
AY318871_179913..185699      ELQFRGASGGASAGASALYEEEEDIQMVESYVRRGYMR----RRTGD--------DLVEN
AF198100_144454..150066      SSTEDAGYAELQFMVSRYESEEEDIRIVENHIRRGRAR----YRTGD--------NLVEN
AJ581527_139246..144858      SSTEDAGYAELQFMVSRYESEEEDIRIVENHIRRGRAR----YRTGD--------NLVEN
AY318871_128470..134226      ----------SQERTVQHQLDVTMESSGSLVVRPKQLS----VKYYS------KKAHNDV
AF198100_99070..104808       ---------------PVYQGENSGYTRHESSISTTVVL----SKDDF---TTDRNRLEHS
AY318871_134293..139596      ---------KLAPVEDVKNIERRIN---HLDIKKGPNY----IQENI------LKDYKES
AF198100_104874..110282      -------------TSIEEELDDIKRRLTHLELREKQLGDKDMLNHKNTKTRKVVEHYKDS
AJ581527_99702..105086       -------------TSIEEELDDIKRRLTHLELREKQLGDKDMLNHKNTKTRKVVEHYKDS
AY603355_161412..161624      ------------------------------------------------------------
U94848_167202..167414        ------------------------------------------------------------
DQ011157_182816..188458      ----------PGSSGYVHRPSDSVI---YSSIRRSRLP----SDSDS-----DYEDIQTV
DQ011153_182816..188458      ----------PGSSGYVHRPSDSVI---YSSIRRSRLP----SDSDS-----DYEDIQTV
AY741551_183055..188697      ----------PGSSGYVHRPSDSVI---YSSIRRSRLP----SDSDS-----DYEDIQTV
AY753185_183490..189132      ----------PGSSGYVHRPSDSVI---YSSIRRSRLP----SDSDS-----DYEDIQTV
AY603973_183318..188960      ----------PGSSGYVHRPSDSVI---YSSIRRSRLP----SDSDS-----DYEDIQTV
DQ011156_183771..189413      ----------PGSSGYVHRPSDSVI---YSSIRRSRLP----SDSDS-----DYEDIQTV
DQ011155_181142..186781      ----------PGSSGYVHRPSDSVI---YSSIRRSRLP----SDSDS-----DYEDIQTV
DQ011154_181284..186923      ----------PGSSGYVHRPSDSVI---YSSIRRSRLP----SDSDS-----DYEDIQTV
AF380138_181046..186685      ----------PGSSGYVHRPSDSVI---YSSIRRSRLP----SDSDS-----DYEDIQTV
AY313847_7766..7921          ------------------------------------------------------------
AY313847_191153..191308      ------------------------------------------------------------
AY313848_7717..7872          ------------------------------------------------------------
AY313848_189535..189690      ------------------------------------------------------------
X94355_205062..210863        ----------PGSSGYVHRPSDSVI---YSSIRRSRLP----SDSDS-----DYEDIQTV
X67117_14967..15767          ------------------------------------------------------------
AF012825_195563..201337      ----------PKSSGYIHRPSESVI---YRTIRRTRLP----SDSDS-----DFEDIQTV
AF482758_205620..211379      ----------PGSSGYIHRPSDSVI---YSTIRRTRLP----SDSDS-----DFEDIQTV
AY519983_431..6220           ----------PGSSGYVHRPSDSVI---YSTIRRTRLP----SDSDS-----DFEDIQTV
X67117_14136..14906          ------------------------------------------------------------
AF438165_192188..197797      ----------PGSSGYVHRQSDSVI---YSTIRRTRLP----SDSNS-----DFEDIQTV
AY009089_190354..195963      ----------PGSSGYVHRQSDSVI---YSTIRRTRLP----SDSNS-----DFEDIQTV
Y16780_176098..181788        ----------PGSSGYVHRPSDSVI---YSTIRRTRLP----SDTDS-----DFEDIQTV
X70841_432..6122             ----------PGSSGYVHRPSDSVI---YSTIRRTRLP----SDTDS-----DFEDIQTV
U18339_20674..26364          ----------PGSSGYVHRPSDSVI---YSTIRRTRLP----SDTDS-----DFEDIQTV
X69198_174369..180059        ----------PGSSGYVHRPSDSVI---YSTIRRTRLP----SDTDS-----DFEDIQTV
X67117_16031..19825          ------------------------------------------------------------
U17141_1373..1981            ------------------------------------------------------------
AY743600_1..4079             ----------PGSSGYVHRPSDSVI---YSSIRRSRLP----SDSDS-----DYEDIQTV
U18341_20115..25805          ----------PGSSGYVHRPSDSVI---YSTIRRTRLP----SDTDS-----DFEDIQTV
L22579_174451..180144        ----------PGSSGYVHRPSDSVI---YSTIRRTRLP----SDTDS-----DFEDIQTV
AY318871_139876..145731      ---------SSKRPPVKDRYQSTIYSSIDFSRRTSVSS----IDSEP-----DFVDITEV
AF198100_110523..116372      ----------SNNLPSKSKHGLPVYTRIEFSRKESVSS----IDSEP-----DFVDIEDV
AJ581527_105327..111176      ----------SNNLPSKSKHGLPVYTRIEFSRKESVSS----IDSEP-----DFVDIEDV
AF438165_174230..174901      ------------------------------------------------------------
AY009089_172355..173026      ------------------------------------------------------------
AF438165_173330..174097      ------------------------------------------------------------
AY009089_171455..172222      ------------------------------------------------------------
AY519984_404..6079           --------------KTVDDNPYSIIYEKLGMPTDRRSG----LVIDSENPVTGILNVPTS
AY519982_1739..7417          --------------KTVDDNPYSIIYEKLGMPTDRRSG----LVIDSENPVTGILNVPTS
AF170722_124813..130632      ----------------LNQQQGI-----TGNPMDRLFK----VDVQTHTRPSTIINVDTS
AF170726_125694..131696      ----------------IDQQQGAT----GDPISGRQFK----VNVRTQTRPSTTVTVDTS
AY386371_114315..120002      ----------------IRDKKYVSY---TSPNKNIVIE----GKNKP----RGVLNVDSS
AJ293568_122043..127748      -----------------IKNKKDVS---YSPLNKNIVI----ERKNK---PKGMLNIDSS
AY689436_133038..138896      ---------------IEKQKPDATY---AVPMKKGIIV----EAGNR---PSSLLDVDTS
AY689437_136122..141971      ---------------IEKQNPDATY---TVPMKKGIIV----EAGNK---HSSLLDVDTS
AF410153_120870..126749      ----------------ISSHSDDQI---YVSTTNKHKF----SLESKLPKYSTYINTDTS
AY077832_121690..127767      ----------------VHQQSGDIY---SLPVKNKVFG----VESNR-KITSPIIDVDTS
AY077833_121665..127742      ----------------VHQQSGDIY---SLPVKNKVFG----VESNR-KITSPIIDVDTS
AY077834_121469..127546      ----------------VHQQSGDIY---SLPVKNKVFG----VESNR-KITSPIIDVDTS
AF409138_121991..124156      ----------------VHQQSGDIY---SLPVKNKVFG----VESNR-KITSPIIDVDTS
AY077836_121470..123584      ----------------VHQQSGDIY---SLPVKNKVFG----VELNR-QITSPIIDVDTS
AY077835_121407..127427      ----------------VHQQSGDIY---SLPVKNKVFG----VELN-RQITSPIIDVDTS
AY077836_123766..127491      ------------------------------------------------------------
AF409138_124335..128066      ------------------------------------------------------------
AF409137_122187..128264      ----------------VHQQSGDIY---SLPVKNKVFG----VESNR-KITSPIIDVDTS
AF325528_122176..128253      ----------------VHQQSGDIY---SLPVKNKVFG----VESNR-KITSPIIDVDTS
U86891_1..981                ------------------------------------------------------------
U86892_1..772                ------------------------------------------------------------
U86893_1..432                ------------------------------------------------------------
U86890_1..360                ------------------------------------------------------------
U60315_41401..47802          ----------------SKRKHRWGQRRGFHGTRGGGHG-----DEDS-----DLEDVEQV
DQ356948_50525..44904        -----------GHDVSVRSRAGP-----SGAPHPGGRG----DGGARPRPGSSHISVPTS
DQ356948_56486..50664        LGPEQYPVPDQHLGPDRYAGPLGDI---YTRPHRKPPS----SPSQSFGSGGGRHQLPSL
DQ356948_44775..39052        VVYADLNLPGSGARGGTRPKAGSRP---PLPPSGGRDG----NRHRRPHGSPGREGGGAE
                                                                                         

AY318871_152168..157573      LTRYN-----QRDNNLLFSVDSGTSIFKP-------------------------------
AF198100_122769..128102      LTKYN-----QRQSSLMFNVDTSTSIV---------------------------------
AJ581527_117577..122910      LTKYN-----QRQSSLMFNVDTSTSIV---------------------------------
M88587_1..438                ------------------------------------------------------------
AY318871_185752..191244      INAYK-----KSGGRDVTIIATPGEKVLGVEVKSIISRP---------------------
U17141_2177..2551            ------------------------------------------------------------
U17141_2742..4588            LYGYY-----DSSGRYSDNSIHTSGRGD--------------------------------
AF198100_150097..155397      INAYK-----EYGGRTVSVVATPSKSVLGVEVRSIISKPTTSDESQD-------------
AJ581527_144889..150189      INAYK-----EYGGRTVSVVATPSKSVLGVEVRSIISKPTTSDESQD-------------
AY318871_179913..185699      IGAYR-----QKGGKGVHVVSTVSDTSTGLFDVDTSTLVVSPL-----------------
AF198100_144454..150066      IAAYR-----KKGGKGIHVVSTVSDTPTGLFDVDTSTVVVSPL-----------------
AJ581527_139246..144858      IAAYR-----KKGGKGIHVVSTVSDTPTGLFDVDTSTVVVSPL-----------------
AY318871_128470..134226      ELEYT-----EKSTNRLSSLLGEHEKLIKDKIEKYAMKGGKNLA----------------
AF198100_99070..104808       LRVNQ-----YRYPVMEEKQSPPGVYKALKDYVSKGGKGLNVLTSRS-------------
AY318871_134293..139596      IDSYK-----QAGGEKIYVSSNHKNSVL--------------------------------
AF198100_104874..110282      IDKYS-----KSGGSKVLSSIVYKNPVVGINIGSVITKPGKSIF----------------
AJ581527_99702..105086       IDKYS-----KSGGSKVLSSIVYKNPVVGINIGSVITKPGKSIF----------------
AY603355_161412..161624      ------------------------------------------------------------
U94848_167202..167414        ------------------------------------------------------------
DQ011157_182816..188458      VKEYN-----ERYGRSVSRTQSSS------------------------------------
DQ011153_182816..188458      VKEYN-----ERYGRSVSRTQSSS------------------------------------
AY741551_183055..188697      VKEYN-----ERYGRSVSRTQSSS------------------------------------
AY753185_183490..189132      VKEYN-----ERYGRSVSRTQSSS------------------------------------
AY603973_183318..188960      VKEYN-----ERYGRSVSRTQSSS------------------------------------
DQ011156_183771..189413      VKEYN-----ERYGRSVSRTQSSS------------------------------------
DQ011155_181142..186781      VKEYN-----ERYGRSVSRTQSSS------------------------------------
DQ011154_181284..186923      VKEYN-----ERYGRSVSRTQSSS------------------------------------
AF380138_181046..186685      VKEYN-----ERYGRSVSRTQSSS------------------------------------
AY313847_7766..7921          ------------------------------------------------------------
AY313847_191153..191308      ------------------------------------------------------------
AY313848_7717..7872          ------------------------------------------------------------
AY313848_189535..189690      ------------------------------------------------------------
X94355_205062..210863        VKEYN-----ERYGRPVSRTQSSSSESDFEDIDTVVREIKQQKYG---------------
X67117_14967..15767          ------------------------------------------------------------
AF012825_195563..201337      VKEYN-----ERYGRRVSRTQSSS-SSDFENIDEVVAEYKQKYGG---------------
AF482758_205620..211379      VKEYN-----ERYGRRVSRTQSSS-SSDFEDIDEVVAEYKQKYGGA--------------
AY519983_431..6220           VKEYN-----ERYGRRVSRTQSSSSESDFEDIDEVVAEYKQKYGG---------------
X67117_14136..14906          ------------------------------------------------------------
AF438165_192188..197797      VKEYN-----ERYGRRVSRTQSSS------------------------------------
AY009089_190354..195963      VKEYN-----ERYGRRVSRTQSSS------------------------------------
Y16780_176098..181788        VKEYN-----ERYGRRVSRTQSSS--SDFEDIDEVVAEYRQKYGG---------------
X70841_432..6122             VKEYN-----ERYGRRVSRTQSSS--SDFEDIDEVVAEYRQKYGG---------------
U18339_20674..26364          VKEYN-----ERYGRRVSRTQSSS--SDFEDIDEVVAEYRQKYGG---------------
X69198_174369..180059        VKEYN-----ERYGRRVSRTQSSS--SDFEDIDEVVAEYRQKYGG---------------
X67117_16031..19825          ------------------------------------------------------------
U17141_1373..1981            ------------------------------------------------------------
AY743600_1..4079             VKEYN-----ERYGRSVSRTQSSS------------------------------------
U18341_20115..25805          VKEYN-----ERYGRRVSRTQSSS--SDFEDIDEVVAEYRQKYGG---------------
L22579_174451..180144        VKEYN-----ERYGRRVSRTQSSS--SDFEDIDEVVAEYRQKYGG---------------
AY318871_139876..145731      RKQLEQMRLGDQSSRGVRRMSSATSESDFESMEETAMLIEKLRQEKSRQGNLN-------
AF198100_110523..116372      KRQLQEMRLGNVQQSRRHSSSSSGDFEYPP------------------------------
AJ581527_105327..111176      KRQLQEMRLGNVQQSRRHSSSSSGDFEYPP------------------------------
AF438165_174230..174901      ------------------------------------------------------------
AY009089_172355..173026      ------------------------------------------------------------
AF438165_173330..174097      ------------------------------------------------------------
AY009089_171455..172222      ------------------------------------------------------------
AY519984_404..6079           TGLYSEPYTKPSKDKRDYSLTAYSTPKNQAR-----------------------------
AY519982_1739..7417          TGLYSEPYTKPSKDKRDYSLTAYSTPKNQARLETI-------------------------
AF170722_124813..130632      SRVYA-----NILRTPKNVEVSVSKGVTVVETTVYGSRDDTYLK----------------
AF170726_125694..131696      SGVYA-----NVLRTPKDVEVTAPKDVTVVKTTVYGGRDDTYF-----------------
AY386371_114315..120002      SGIYA-------NSNENVEIESSSNVNVFKHDSEDIYDDIGNKNVFRTKKEEI-------
AJ293568_122043..127748      SGIYA------NSKENVAITPSSSNVNVFKEDYVFDNTYDDIGNKINDNVFKSREEEILE
AY689436_133038..138896      SKIYT-----NTLRNRGDTLIKTKNRHVRIYEEEDTYFLRGRLSSSGSEEDTY-------
AY689437_136122..141971      SKIYT-----NTLRNKGDMLIKNKNRHLKIYEEEDTYFLRGRLSSSGSEEDTY-------
AF410153_120870..126749      SRIYV-----NAINSDV-KIKIPENVDVYETSPKYY------------------------
AY077832_121690..127767      SNIYA-----NVLQKRDFKITSPKNVDVYEKTRTDSFSDDSY------------------
AY077833_121665..127742      SNIYA-----NVLQKRDFKITSPKNVDVYEKTRTDSFSDDSY------------------
AY077834_121469..127546      SNIYA-----NVLQKRDFKITSPKNVDVYEKTRTDSFSDDSY------------------
AF409138_121991..124156      SNIYA-----NVLQKRDFKVTS--------------------------------------
AY077836_121470..123584      SNIYA-----NVLQKRDFKVTS--------------------------------------
AY077835_121407..127427      SNIYA-----NVLQKRDFKVTSPKNVDVYE--------------KTRTDSFSDDSY----
AY077836_123766..127491      ------------------------------------------------------------
AF409138_124335..128066      ------------------------------------------------------------
AF409137_122187..128264      SNIYA-----NVLQKRDFKVTSPKNVDVYEKTRTDSFSDDSY------------------
AF325528_122176..128253      SNIYA-----NVLQKRDFKVTSPKNVDVYEKTRTDSFSDDSY------------------
U86891_1..981                ------------------------------------------------------------
U86892_1..772                ------------------------------------------------------------
U86893_1..432                ------------------------------------------------------------
U86890_1..360                ------------------------------------------------------------
U60315_41401..47802          RQQLK-----EMGIGPLGRQRSSGSSSDLEDVEEVRQQLKEMGIG---------------
DQ356948_50525..44904        GPGRG--RGAGSGGRGAGRGSWLPPPQPGSSSDSDSSSDMPVFA----------------
DQ356948_56486..50664        TGPDSHVRGGSRNPFPVSRPGWENPYEDMPGMYDEVGFNRHHYPVQVTDSYQDPRDAV--
DQ356948_44775..39052        DTLYADIQSGGPGRRGGAQRKPLPPIPSKPKDPLYAEVQKKPRSRPLPP-----------
                                                                                         

AY318871_152168..157573      --SRSVHFQESSSRSGFRSRL-SSLDSD------YKPTKPDN----------LNRRRSMS
AF198100_122769..128102      --KPRRHSIESSMKEFGRRI--DSLTME------TIQENNFDS---------LRRTKSTN
AJ581527_117577..122910      --KPRRHSIESSMKEFGRRI--DSLTME------TIQENNFDS---------LRRTKSTN
M88587_1..438                ------------------------------------------------------------
AY318871_185752..191244      --FRENDGIYDSTRSSFN----HYNIPR------YTLQSQIP----------AESQYTHH
U17141_2177..2551            ------------------------------------------------------------
U17141_2742..4588            ------------------------------------------------------------
AF198100_150097..155397      --VLQRRVRSVDSSRDVKRVLDTEI---------YTSQNHKP------------------
AJ581527_144889..150189      --VLQRRVRSVDSSRDVKRVLDTEI---------YTSQNHKP------------------
AY318871_179913..185699      --TRKGAIIKRNTRSKYKNL--RELVDS------AATPPTPS----------RTDRRDDP
AF198100_144454..150066      --TRKGTTIIRNTMGKYKNV--RELVGS------PVTSVSEL----------FSRNEPEN
AJ581527_139246..144858      --TRKGTTIIRNTMGKYKNV--RELVGS------PVTSVSEL----------FSRNEPEN
AY318871_128470..134226      --VVTREQPMVSTGLFKVDVSTTLVTPS------KSDSKKSSIGDKQEVPPQTETKYSST
AF198100_99070..104808       --RVSTGMFNIDTSTTLLSPSKIPEARA------NQDVIHHP----------LRRTYGVL
AY318871_134293..139596      --GVDVGSTISIPYTGMNPG--STLSYT------NRKAPTLS----------GKDTNTIH
AF198100_104874..110282      --QPEQSMHSSSTRPSLPSSLPNSILYH------NTKPVTHS------------------
AJ581527_99702..105086       --QPEQSMHSSSTRPSLPSSLPNSILYH------NTKPVTHS------------------
AY603355_161412..161624      ------------------------------------------------------------
U94848_167202..167414        ------------------------------------------------------------
DQ011157_182816..188458      ------------SESDFEDI--DTVVRE------YRQKYGNA----------MAKGRSSS
DQ011153_182816..188458      ------------SESDFEDI--DTVVRE------YRQKYGNA----------MAKGRSSS
AY741551_183055..188697      ------------SESDFEDI--DTVVRE------YRQKYGNA----------MAKGRSSS
AY753185_183490..189132      ------------SESDFEDI--DTVVRE------YRQKYGNA----------MAKGRSSS
AY603973_183318..188960      ------------SESDFEDI--DTVVRE------YRQKYGNA----------MAKGRSSS
DQ011156_183771..189413      ------------SESDFEDI--DTVVRE------YRQKYGNA----------MAKGRSSS
DQ011155_181142..186781      ------------SESDFEDI--DTVVRE------YRQKYGNA----------MAKGRSSS
DQ011154_181284..186923      ------------SESDFEDI--DTVVRE------YRQKYGNA----------MAKGRSSS
AF380138_181046..186685      ------------SESDFEDI--DTVVRE------YRQKYGNA----------MAKGRSSS
AY313847_7766..7921          ------------------------------------------------------------
AY313847_191153..191308      ------------------------------------------------------------
AY313848_7717..7872          ------------------------------------------------------------
AY313848_189535..189690      ------------------------------------------------------------
X94355_205062..210863        ---GASRVRTSSSSSDFEDI--DTVVRE------YRQKYGNA----------MAKGRSSS
X67117_14967..15767          ------------------------------------------------------------
AF012825_195563..201337      --AASRVRTSSSSSSDFENI--DEVVAE------YNQKYGNA----------MTKGRGSL
AF482758_205620..211379      --AASRGRTSSSSSSDFEDI--DEVVRE------YNQKYGTA----------MTKGRGSP
AY519983_431..6220           ---ASRGRTSSSSSSDFEDI--DEVVAE------YRQKYGNA----------MTKGRGSP
X67117_14136..14906          ------------------------------------------------------------
AF438165_192188..197797      --------------SDFEDI--DEVVAE------YRQKYGNA----------MTKGRGSP
AY009089_190354..195963      --------------SDFEDI--DEVVAE------YRQKYGNA----------MTKGRGSP
Y16780_176098..181788        ---ASRGRTSSSSSSDFEDI--DEVVAE------YRQKYGNA----------MTKGRGSS
X70841_432..6122             ---ASRGRTSSSSSSDFEDI--DEVVAE------YRQKYGNA----------MTKGRGSS
U18339_20674..26364          ---ASRGRTSSSSSSDFEDI--DEVVAE------YRQKYGNA----------MTKGRGSS
X69198_174369..180059        ---ASRGRTSSSSSSDFEDI--DEVVAE------YRQKYGNA----------MTKGRGSS
X67117_16031..19825          ----------------------------------------------------MTKGRGSS
U17141_1373..1981            ------------------------------------------------------------
AY743600_1..4079             ------------SESDFEDI--DTVVRE------YRQKYGNA----------MAKGRSSS
U18341_20115..25805          ---ASRGRTSSSSSSDFEDI--DEVVAE------YRQKYGNA----------MTKGRGSS
L22579_174451..180144        ---ASRGRTSSSSSSDFEDI--DEVVAE------YRQKYGNA----------MTKGRGSS
AY318871_139876..145731      --IPKRRMSSTSSESDFEDM--GQVIAD------YRRLKEQSI---------MRKGIGPI
AF198100_110523..116372      --PPRRRLSSDSSDFEYPPP--RRSSTS------SDFEYPPPPRRRL-----SSDSSDFE
AJ581527_105327..111176      --PPRRRLSSDSSDFEYPPP--RRSSTS------SDFEYPPPPRRRL-----SSDSSDFE
AF438165_174230..174901      ------------------------------------------------------------
AY009089_172355..173026      ------------------------------------------------------------
AF438165_173330..174097      ------------------------------------------------------------
AY009089_171455..172222      ------------------------------------------------------------
AY519984_404..6079           ----------------------LETIYE------TIKMPGTTN---------NNDGSRLT
AY519982_1739..7417          ----------------YETIKMPGTTNN------NDGSRRTS------------------
AF170722_124813..130632      --PRRSSSMSDSDSTYFLQPE-DEEVFG------TSTQHMNKR---------RPLRRHSS
AF170726_125694..131696      --LEPRRSSSASESPYFLEPRRSSSASDVGSASPYFLQPGDEDVFVGQEYAQVNKRRLPS
AY386371_114315..120002      --LEAQRKLRNRFNPFYAQMF-SQKTGS------TSSTWSDSQISATY----LNSRYAMS
AJ293568_122043..127748      AKRKIRNRFDPFYAQMFTQRTESTSSTW------SDSSVSSTYFSKNKQPSTSSSTYYLK
AY689436_133038..138896      --FMRRTPSSSSDDTYFLKES-DNRVPS------PSTTYSLPNKPKIRNPSSSSSTYNLA
AY689437_136122..141971      --FMRRTPSSSSDDTYFLKESDNRALSPSATYNLPNKPKNRN----------PSSTYDLV
AF410153_120870..126749      --KIKQTPSNGHDDVLYFKD--VGKSNS------YYKIKQTPSNGHDDVLYFKDVGKSNS
AY077832_121690..127767      --FLKRSFSSSSDDTYFLKE--SDDSDS------DIFRRSSK----------KDQTYSLA
AY077833_121665..127742      --FLKRSFSSSSDDTYFLKE--SDDSDS------DIFRRSSK----------KDQTYSLA
AY077834_121469..127546      --FLKRSFSSSSDDTYFLKE--SDDSDS------DIFRRSSK----------KDQTYSLA
AF409138_121991..124156      ------------------------------------------------------------
AY077836_121470..123584      ------------------------------------------------------------
AY077835_121407..127427      --FLKRSFSSSSDDTYFLKE--TDDSDS------DIFRRSSK----------KDQTYSLV
AY077836_123766..127491      ------------------------------------------------------------
AF409138_124335..128066      ------------------------------------------------------------
AF409137_122187..128264      --FLKRSFSSSSDDTYFLKE--TDDSDS------DIFRRSSK----------KDQTYSLA
AF325528_122176..128253      --FLKRSFSSSSDDTYFLKE--TDDSDS------DIFRRSSK----------KDQTYSLA
U86891_1..981                ------------------------------------------------------------
U86892_1..772                ------------------------------------------------------------
U86893_1..432                ------------------------------------------------------------
U86890_1..360                ------------------------------------------------------------
U60315_41401..47802          --PLGKRKSSSSSNSDFEHLQDTQQQLV------KKGLFRGG----------RQSGPTRF
DQ356948_50525..44904        --PPPQRPPPQVPPARFPPQQFPPRGGG------FRGGF---------------------
DQ356948_56486..50664        --QQRRGGGTYRSPYGTSDVR-TGDEYS------FAGPPGTA----------TGRRRSSN
DQ356948_44775..39052        --PRSGHRDSSSSDSDFEEIPVRTSGGQ------WVSGSGGRSNA-------GSRSRLPS
                                                                                         

AY318871_152168..157573      VGEL------------------NNCGTYGSNAACALLG-----NVPEKKHKVTGFNTV--
AF198100_122769..128102      SIED--------------------CGKFGNTAACALLG-----RVPDMGKNNN-------
AJ581527_117577..122910      SIED--------------------CGKFGNTAACALLG-----RVPDMGKNNN-------
M88587_1..438                ------------------------------------------------------------
AY318871_185752..191244      -------------------ASSKYRCKRGIGAVCGLLS-------LTNHRDSGRRSTSS-
U17141_2177..2551            ------------------------------------------------------------
U17141_2742..4588            ------------------------------------------------------------
AF198100_150097..155397      ----------------------SIRCKRGIGAVCGLLS----------------------
AJ581527_144889..150189      ----------------------SIRCKRGIGAVCGLLS----------------------
AY318871_179913..185699      ESPRYHS------------PSHRRCKRGTNDVVCAMLG-----QRSRPEGNRNGDDYID-
AF198100_144454..150066      SS-----------------TSRRRCKRGTNDVVCAMLG-------QRSRPEGNPNDVYV-
AJ581527_139246..144858      SS-----------------TSRRRCKRGTNDVVCAMLG-------QRSRPEGNPNDVYV-
AY318871_128470..134226      YRSE---------------HTHRRCKRSSQKAVCGLLG-------VIAGGNNNNNVVRR-
AF198100_99070..104808       NVNDPKNYQDS--------IVRKRCRRSSQGAVCGILG-----RIALSNTNNNANGNNGR
AY318871_134293..139596      MNTV---------------QSHRRCRRGITGAMCGLLM----------------------
AF198100_104874..110282      ---------------------NRRCKRGLTSAMCGLL-------------------MLT-
AJ581527_99702..105086       ---------------------NRRCKRGLTSAMCGLLM----------------------
AY603355_161412..161624      ------------------------------------------------------------
U94848_167202..167414        ------------------------------------------------------------
DQ011157_182816..188458      PKPD---------------PLYSTVKKTTKSLSTGVDI-------VTKQSD---YSLLP-
DQ011153_182816..188458      PKPD---------------PLYSTVKKTTKSLSTGVDI-------VTKQSD---YSLLP-
AY741551_183055..188697      PKPD---------------PLYSTVKKTTKSLSTGVDI-------VTKQSD---YSLLP-
AY753185_183490..189132      PKPD---------------PLYSTVKKTTKSLSTGVDI-------VTKQSD---YSLLP-
AY603973_183318..188960      PKPD---------------PLYSTVKKTTKSLSTGVDI-------VTKQSD---YSLLP-
DQ011156_183771..189413      PKPD---------------PLYSTVKKTTKSLSTGVDI-------VTKQSD---YSLLP-
DQ011155_181142..186781      PKPD---------------PLYSTVKKTTKSLSTGVDI-------VTKQSD---YSLLP-
DQ011154_181284..186923      PKPD---------------PLYSTVKKTTKSLSTGVDI-------VTKQSD---YSLLP-
AF380138_181046..186685      PKPD---------------PLYSTVKKTTKSLSTGVDI-------VTKQSD---YSLLP-
AY313847_7766..7921          ------------------------------------------------------------
AY313847_191153..191308      ------------------------------------------------------------
AY313848_7717..7872          ------------------------------------------------------------
AY313848_189535..189690      ------------------------------------------------------------
X94355_205062..210863        PKSD---------------PLYSTVKKTTKSLSGGVDI-------VTKQSD---YSLLP-
X67117_14967..15767          ------------------------------------------------------------
AF012825_195563..201337      -KPD---------------PLYSTVKKTPKSIASGVDI-------VSKQTD---YSLLP-
AF482758_205620..211379      -KPD---------------PLYSTVKKTPKSIASGVDI-------VTKQTD---YSLLP-
AY519983_431..6220           -KPD---------------PLYSTVKKTPKSIASGVDI-------VSKQSD---YSLLP-
X67117_14136..14906          ------------------------------------------------------------
AF438165_192188..197797      -KPD---------------PLYSTVKKTPKSIVSGVDI-------VSKQTD---YSLLP-
AY009089_190354..195963      -KPD---------------PLYSTVKKTPKSIVSGVDI-------VSKQTD---YSLLP-
Y16780_176098..181788        -KPD---------------PLYSTVKKTPKSIASGVDI-------VSKQTD---YSLLP-
X70841_432..6122             -KPD---------------PLYSTVKKTPKSIASGVDI-------VSKQTD---YSLLP-
U18339_20674..26364          -KPD---------------PLYSTVKKTPKSIASGVDI-------VSKQTD---YSLLP-
X69198_174369..180059        -KPD---------------PLYSTVKKTPKSIASGVDI-------VSKQTD---YSLLP-
X67117_16031..19825          -KPD---------------PLYSTVKKTPKSIASGVDI-------VSKQTD---YSLLP-
U17141_1373..1981            ------------------------------------------------------------
AY743600_1..4079             PKPD---------------PLYSTVKKTTKSLSTGVDI-------VTKQSD---YSLLP-
U18341_20115..25805          -KPD---------------PLYSTVKKTPKSIASGVDI-------VSKQTD---YSLLP-
L22579_174451..180144        -KPD---------------PLYSTVKKTPKSIASGVDI-------VSKQTD---YSLLP-
AY318871_139876..145731      D------------------PSGNKIAKSLEGKAKIQGI-----DIVKRPSSPNTPVMIK-
AF198100_110523..116372      YPPPPKDIIKMKKGTEGLDPAGNAITKKLENTAKVLKG-----VDIIKQPPSPYSPSMI-
AJ581527_105327..111176      YPPPPKDIIKMKKGTEGLDPAGNAITKKLENTAKVLKG-----VDIIKQPPSPYSPSMI-
AF438165_174230..174901      ------------------------------------------------------------
AY009089_172355..173026      ------------------------------------------------------------
AF438165_173330..174097      ------------------------------------------------------------
AY009089_171455..172222      ------------------------------------------------------------
AY519984_404..6079           S------------------PIYDNVGNT-KDSLTYVNI-----NKEPIYINDPRFDGQP-
AY519982_1739..7417          -------------------PIYDNVGNTKDSLTYVNIN----------------------
AF170722_124813..130632      SDYE---------------TIKERQRSVEENYYESVND-----HNLYALAGRPTTPRRPN
AF170726_125694..131696      DGVHNPLRRHSSSDYETIKERQRSIKYHRENYYESVDD-----SNLYALAGRPTPRRPN-
AY386371_114315..120002      PGPSLKGSKPSTSSFTYFLKNSPPSTSSAHSLNNGPPGKISYEDHIYEEIKEPIYYELG-
AJ293568_122043..127748      ENP----------------SLSSSSTYFLKNSPTGSGTFSYDKEHIYEEIKEPIYYKLG-
AY689436_133038..138896      GLPQQNRNPSSLTYDLAGLPSRKNKNHPPENYYESIDD-----EHVYESINDPVYSLAG-
AY689437_136122..141971      DLPQQNRNPSSLMYDLAGLPSRKNKKYPSENYYESIDD------HVYESINDPVYSLAS-
AF410153_120870..126749      YYKIKQTPSNGHDDVLYFKDVSPTYVNNPLRTMSDPSN------NIYEEIGEGPYSLLN-
AY077832_121690..127767      GKPL---------------KKQSLRRYSSSDYETIGEN-------IYESIREPEYALLS-
AY077833_121665..127742      GKPL---------------KKQSLRRYSSSDYETIGEN-------IYESIREPEYALLS-
AY077834_121469..127546      GKPL---------------KKQSLRRYSSSDYETIGEN-------IYESIREPEYALLS-
AF409138_121991..124156      ------------------------------------------------------------
AY077836_121470..123584      ------------------------------------------------------------
AY077835_121407..127427      GKPL---------------KKQSLRRYSSSDYETIGEN-------IYESIREPEYALLS-
AY077836_123766..127491      ------------------------------------------------------------
AF409138_124335..128066      ------------------------------------------------------------
AF409137_122187..128264      GKPL---------------KKQSLRRYSSSDYETIGEN-------IYESIREPEYALLS-
AF325528_122176..128253      GKPL---------------KKQSLRRYSSSDYETIGEN-------IYESIREPEYALLS-
U86891_1..981                ------------------------------------------------------------
U86892_1..772                ------------------------------------------------------------
U86893_1..432                ------------------------------------------------------------
U86890_1..360                ------------------------------------------------------------
U60315_41401..47802          DESVWKKLDQLGGPAHAPVFSPQVHGSPPGDVVAPLET---------RMSGDPGHLDVHS
DQ356948_50525..44904        -------------------RGGSSSSDTGYDTSEGMDG----------QGAVNRRRFLP-
DQ356948_56486..50664        QGAVGNSGYDLPGWDSRQRPLPEGRGSHTYEEIGGGDG-----GYSLVGGGRGGPILRG-
DQ356948_44775..39052        GNND---------------FEYPPQRTGSGRWVSGSGG----------RSGAGSRSRFP-
                                                                                         

AY318871_152168..157573      --------------------MEKIR----SSKIAQKKIANIPITSSSIL-----------
AF198100_122769..128102      -------------NNVKHNTAVNIL----IDKLRNSKTPLR-------------------
AJ581527_117577..122910      -------------NNVKHNTAVNIL----IDKLRNSKTPLR-------------------
M88587_1..438                ------------------------------------------------------------
AY318871_185752..191244      ----------SSSGSSHNSLYTEDL----GSSIDMSQDLHGYYDS---------------
U17141_2177..2551            ------------------------------------------------------------
U17141_2742..4588            ------------------------------------------------------------
AF198100_150097..155397      ------------------------------------------------------------
AJ581527_144889..150189      ------------------------------------------------------------
AY318871_179913..185699      --------PRTASNAMRHPNPPAQA----PSNGARGRIRTPSLQDPYQSNIDAAIAMGIV
AF198100_144454..150066      -------------DAHTASSAMNSA----RSSSARGFSQDPYQRHIEAARA---------
AJ581527_139246..144858      -------------DAHTASSAMNSA----RSSSARGFSQDPYQRHIEAARA---------
AY318871_128470..134226      ----------RNLPVNMPNPNYEYM----DLGAANNFFRARGFRQGRVQYQNHDEYILPA
AF198100_99070..104808       DRPANTPNENIYLDTAEANNHFRAR----GFQQGRVENQNEMNYVNPLQVQGLFRNRIPD
AY318871_134293..139596      ------------------------------------------------------------
AF198100_104874..110282      -------------PLPRTRRPVPPV----QSDSSSSDSLVSVSPMGSFA-----------
AJ581527_99702..105086       -----------LTPLPRTRRPVPPV----QSDSSSSDSLVSVSPM---------------
AY603355_161412..161624      ------------------------------------------------------------
U94848_167202..167414        ------------------------------------------------------------
DQ011157_182816..188458      -------------DVNTGSSIVSPL----TRKGATRRRPRRPTNDGLQSPNPPLRNP---
DQ011153_182816..188458      -------------DVNTGSSIVSPL----TRKGATRRRPRRPTNDGLQSPNPPLRNP---
AY741551_183055..188697      -------------DVNTGSSIVSPL----TRKGATRRRPRRPTNDGLQSPNPPLRNP---
AY753185_183490..189132      -------------DVNTGSSIVSPL----TRKGATRRRPRRPTNDGLQSPNPPLRNP---
AY603973_183318..188960      -------------DVNTGSSIVSPL----TRKGATRRRPRRPTNDGLQSPNPPLRNP---
DQ011156_183771..189413      -------------DVNTGSSIVSPL----TRKGATRRRPRRPTNDGLQSPNPPLRNP---
DQ011155_181142..186781      -------------DVNTGSSIVSPL----TRKGATRRRPRRPTNDGLQSPNPPLRNP---
DQ011154_181284..186923      -------------DVNTGSSIVSPL----TRKGATRRRPRRPTNDGLQSPNPPLRNP---
AF380138_181046..186685      -------------DVNTGSSIVSPL----TRKGATRRRPRRPTNDGLQSPNPPLRNP---
AY313847_7766..7921          ------------------------------------------------------------
AY313847_191153..191308      ------------------------------------------------------------
AY313848_7717..7872          ------------------------------------------------------------
AY313848_189535..189690      ------------------------------------------------------------
X94355_205062..210863        -------------DVNTGSSIVSPL----TRKGAT-RRPRRPTNDGLQSPNPPPRNPRRP
X67117_14967..15767          ------------------------------------------------------------
AF012825_195563..201337      -------------GVNTGSSIVTPL----TRRGAT----RRPK---RPS-TPPREDLPPL
AF482758_205620..211379      -------------GVNTGSSIVTPL----TRRGAT----RRPK---RPS-TPPREDLPPL
AY519983_431..6220           -------------GVNTGSSIVTPL----TRRGAT----RRPK---HPSLTSRKDDLPPL
X67117_14136..14906          ------------------------------------------------------------
AF438165_192188..197797      -------------GVNTGSSIVTPL----TRRGAT----RRPK---RPS-TPPREDLPPL
AY009089_190354..195963      -------------GVNTGSSIVTPL----TRRGAT----RRPK---RPS-TPPREDLPPL
Y16780_176098..181788        -------------GVNTGSSIVTPL----TRRGAT----RRPK---RPS-TPPREDLPPL
X70841_432..6122             -------------GVNTGSSIVTPL----TRRGAT----RRPK---RPS-TPPREDLPPL
U18339_20674..26364          -------------GVNTGSSIVTPL----TRRGAT----RRPK---RPS-TPPREDLPPL
X69198_174369..180059        -------------GVNTGSSIVTPL----TRRGAT----RRPK---RPS-TPPREDLPPL
X67117_16031..19825          -------------GVNTGSSIVTPL----TRRGATRRPKRPST--------PPREDLPPL
U17141_1373..1981            ------------------------------------------------------------
AY743600_1..4079             -------------DVNTGSSIVSPL----TRKGATRRRPRRPTNDGLQSPNPPLRNP---
U18341_20115..25805          -------------GVNTGSSIVTPL----TRRGAT----RRPK---RPS-TPPREDLPPL
L22579_174451..180144        -------------GVNTGSSIVTPL----TRRGAT----RRPK---RPS-TPPREDLPPL
AY318871_139876..145731      -------------NVDTGSVITTPF----TRKGAI----RRPKQHASPKVTPPQ------
AF198100_110523..116372      ------------KGVDTGTVITTPL----TRRAAIRKRPDSGTTH---------------
AJ581527_105327..111176      ------------KGVDTGTVITTPL----TRRAAIRKRPDSGTTH---------------
AF438165_174230..174901      ------------------------------------------------------------
AY009089_172355..173026      ------------------------------------------------------------
AF438165_173330..174097      ------------------------------------------------------------
AY009089_171455..172222      ------------------------------------------------------------
AY519984_404..6079           -------NRIGVRRSSSSSSDIIVT----TMHGHQKKIDELTY-----------------
AY519982_1739..7417          ---------------KEPIYINDPRFDGQPNRIGVRRSSSSSSDIIVTTMHGHQKKIDEL
AF170722_124813..130632      PREGVPLPPIPRKDLPLPPIPGNEN----PFNTKTKKMIDKICDSQGSASICDIRSSDL-
AF170726_125694..131696      -----PREGVPLPPIPRKDLPLPPIPGNDPFNTKTKKMIDKICDSQGAASICGIRG----
AY386371_114315..120002      -------YPNDRRNIPLPPVPDSP-----PFSYKKEKMIDIIC-SSMKNSICDVKNPIYS
AJ293568_122043..127748      -----HPNVIDRKNIPLPPVPNSP-----PFNYKKQKMIDIICATSKNS-ICDVRNPIYN
AY689436_133038..138896      ---------NPKKHVDRSTLPVPPL----PNENKKKKMIDMICESKSRSSICNVRNFEES
AY689437_136122..141971      ---------NPKKPIDRSTLPVPPL----PNENKKKKIIDMICESKSRSSICNVRNFEES
AF410153_120870..126749      -----------YPKNDRSNIPLPKL----PDSSKQRKVIDMICESRSSS-ICNVKSLESE
AY077832_121690..127767      ----KPRVLNPRSHIPIPSLPKDEI----PFTQQKRKVIDMICDSRFASSICNARGLDL-
AY077833_121665..127742      ----KPRVLNPRSHIPIPSLPKDEI----PFTQQKRKVIDMICDSRFASSICNARGLDL-
AY077834_121469..127546      ----KPRVLNPRSHIPIPSLPKDEI----PFTQQKRKVIDMICDSRFASSICNARGLDL-
AF409138_121991..124156      ------------------------------------------------------------
AY077836_121470..123584      ------------------------------------------------------------
AY077835_121407..127427      ----KPRVLNPRSHIPLPSVPKDGI----PFTQQKRKVIDMICDSRFASSICNARGLDS-
AY077836_123766..127491      ------------------------------------------------------------
AF409138_124335..128066      ------------------------------------------------------------
AF409137_122187..128264      ----KPRVLNPRSHIPLPSVPKDDI----PFTQQKRKVIDMICDSRSASSICNARGLDS-
AF325528_122176..128253      ----KPRVLNPRSHIPLPSVPKDDI----PFTQQKRKVIDMICDSRSASSICNARGLDS-
U86891_1..981                ------------------------------------------------------------
U86892_1..772                ------------------------------------------------------------
U86893_1..432                ------------------------------------------------------------
U86890_1..360                ------------------------------------------------------------
U60315_41401..47802          SGRHTPTFPNLDTGTRVSVAETTYA----VLGGGGGPRPPRRLRERQRE-----------
DQ356948_50525..44904        ------PARNLYERHNRPPTPVNPQ----SPYGSSSDSDSPYT-----------------
DQ356948_56486..50664        -------------PFPDSNIYEEIG----SDRGGPRRESRVYEEVGGGDGVYSLA-----
DQ356948_44775..39052        -------------SDSGSDDDFEEI----PKRTGSGRWVSGSGGRSGAGSRSRLP-----
                                                                                         

AY318871_152168..157573      ---------TRAG-IKNTVSQVRFLNNEYPKQDNTRERNTLGH--QNNREG---------
AF198100_122769..128102      ---------------------------------------------VPKIPISTS------
AJ581527_117577..122910      ---------------------------------------------VPKIPISTS------
M88587_1..438                ------------------------------------------------------------
AY318871_185752..191244      ---------SNRG-SRTNSGSSSSNSYHTRGRPSTHSESV-----NSILSRYGN------
U17141_2177..2551            ---------------------------------------------TPQMS----------
U17141_2742..4588            ---------------------------------------------------THS------
AF198100_150097..155397      ---------LTRH-SDSSRRRS-----------------------TPSLSTGGS------
AJ581527_144889..150189      ---------LTRH-SDSSRRRS-----------------------TPSLSTGGS------
AY318871_179913..185699      PGRQ-----GRVQ-GRQDSLQGRQFQDQDPYQQHIDAARA-----MGIVPGRQSLEGRRR
AF198100_144454..150066      ---------MGIATGRQGHAQVHQESFQDPYQRHIEAARAM----GIIVPEKHSLQGRRR
AJ581527_139246..144858      ---------MGIATGRQGHAQVHQESFQDPYQRHIEAARAM----GIIVPEKHSLQGRRR
AY318871_128470..134226      QAEGL----FRNR-QVNNIYDGIGQQQQVYGHIPTVSPPLRPMRSPPPPPFPSPRLIKQG
AF198100_99070..104808       ---------QRYA-DAVQAQQVYGIQPPQLPQGGASPPVPPHPPQPPPLPRLPRPVAAAI
AY318871_134293..139596      ---------LTPH-NNRARNHVIRVSDSSSSDSIMSIHSGGSSVSGDTIP----------
AF198100_104874..110282      ---------LDSS-SSSLIGSVDLTSYW------LSSSDTESDVNAGAGPSSQR------
AJ581527_99702..105086       ---------GSFALDSSSSSLIGSVDLTSYWLSSSDTESDVNAGAGPSSQR---------
AY603355_161412..161624      ------------------------------------------------------------
U94848_167202..167414        ------------------------------------------------------------
DQ011157_182816..188458      ---------LPQH-DDYYPPQV--------HRPPPLPPKPVQN--PPQLP-PRP------
DQ011153_182816..188458      ---------LPQH-DDYYPPQV--------HRPPPLPPKPVQN--PPQLP-PRP------
AY741551_183055..188697      ---------LPQH-DDYYPPQV--------HRPPPLPPKPVQN--PPQLP-PRP------
AY753185_183490..189132      ---------LPQH-DDYYPPQV--------HRPPPLPPKPVQN--PPQLP-PRP------
AY603973_183318..188960      ---------LPQH-DDYYPPQV--------HRPPPLPPKPVQN--PPQLP-PRP------
DQ011156_183771..189413      ---------LPQH-DDYYPPQV--------HRPPPLPPKPVQN--PPQLP-PRP------
DQ011155_181142..186781      ---------LPQH-DDYSPPQV--------HRPPPLPPKPVQN--PPQLP-PRP------
DQ011154_181284..186923      ---------LPQH-DDYSPPQV--------HRPPPLPPKPVQN--PPQLP-PRP------
AF380138_181046..186685      ---------LPQH-DDYSPPQV--------HRPPTLPPKPVQN--PTQLP-PRP------
AY313847_7766..7921          ------------------------------------------------------------
AY313847_191153..191308      ------------------------------------------------------------
AY313848_7717..7872          ------------------------------------------------------------
AY313848_189535..189690      ------------------------------------------------------------
X94355_205062..210863        ---------LPQH-DDYSPPQVPQRDYSPPRRPPPLPPKPVQN--PPRLP-PRP------
X67117_14967..15767          ------------------------------------------------------------
AF012825_195563..201337      PPN-PPHRQLPRG-GDHSLPQVPQRDYSPPRRP------------PPPLP-PKP------
AF482758_205620..211379      PPN-PPRRQLPRG-GDHSPPQVPQRDYSPP-LPPRG---------PPPLP-PKP------
AY519983_431..6220           PPNPPPRRQLPRG-DDYSRPQVPQRDYSPPPLPPRG---------PPPLP-PKP------
X67117_14136..14906          ------------------------------------------------------------
AF438165_192188..197797      PPN-PPRRQLPRG-GDHSPPQVPQRDYSPP------------------LP-PKP------
AY009089_190354..195963      PPN-PPRRQLPRG-GDHSPPQVPQRDYSPP------------------LP-PKP------
Y16780_176098..181788        PLN-PPYRQLSRG-GDHSLQQVPQRDYSPPHRP------------PPPLP-PKP------
X70841_432..6122             PLN-PPYRQLSRG-GDHSLQQVPQRDYSPPHRP------------PPPLP-PKP------
U18339_20674..26364          PLN-PPYRQLSRG-GDHSLQQVPQRDYSPPHRP------------PPPLP-PKP------
X69198_174369..180059        PLN-PPYRQLSRG-GDHSLQQVPQRDYSPPHRP------------PPPLP-PKP------
X67117_16031..19825          PLNPPYRQ-LSRG-GDHSLQQVPQRDYSPPHRP------------PPPLP-PKP------
U17141_1373..1981            ------------------------------------------------------------
AY743600_1..4079             ---------LPQH-DDYSPPQV--------HRPPPLPPKPVQN--PPQLP-PRP------
U18341_20115..25805          PLN-PPYRQLSRG-GDHSLQQVPQRDYSPPHRP------------PPPLP-PKP------
L22579_174451..180144        PLN-PPYRQLSRG-GDHSLQQVPQRDYSPPHRP------------PPPLP-PKP------
AY318871_139876..145731      ---------LDDN-VYFSPARTPQLDNEIYMEGPTNGKPKHMSPASRPLPPIPPRQTSEN
AF198100_110523..116372      ---------LSNG-IQFSPARTPQLDNEIYTEGPTDGKPSNLF--PPNRPSPSVTHGPPP
AJ581527_105327..111176      ---------LSNG-IQFSPARTPQLDNEIYTEGPTDGKPSNLF--PPNRPSPSVTHGPPP
AF438165_174230..174901      ------------------------------------------------------------
AY009089_172355..173026      ------------------------------------------------------------
AF438165_173330..174097      ------------------------------------------------------------
AY009089_171455..172222      ------------------------------------------------------------
AY519984_404..6079           ---------SEYK-DIVMDYHRRNGHQSGTYDDVRLSPSSRSGTYDDVRLSSRS------
AY519982_1739..7417          TY-------SEYKDIVMDYHRRNGHQSGTYDDVRLSPSSRSGTYDDVRLSSRSG------
AF170722_124813..130632      ---------LYES-VVYDETNTRQLKHNPIYEPF-----------NELEYSANP------
AF170726_125694..131696      --------------TDALYESVDDVDTRHLKRNPIYEPFN-----EREYS-TNP------
AY386371_114315..120002      YPK------LNNF-GNMVTKDNPLYQSADYGVTNLRDG-------YNPLYDPRG------
AJ293568_122043..127748      SLK------FEKVNDNMIIKENPLYEKIDYGVVNLRDG-------YNPLYDKRG------
AY689436_133038..138896      LY-------ESID-DDQFSKRNSLYDTTGFKRNSLYDTAG-----GDHFSKRNS------
AY689437_136122..141971      ---------VYESIDDDHFSKRNSLYDTGFKRNSLYDTSG-----GDHFSKKNS------
AF410153_120870..126749      YKHNP----LYYS-RDTAPIYEDIDDLKPLTRENPIYASIDKY--QKPLTRENP------
AY077832_121690..127767      ---------ANYR-GDSNIYKTTDDDFVKRENSLYARSKL-----EPELK-DNP------
AY077833_121665..127742      ---------ANYR-GDSNIYKTTDDDFVKRENSLYARSKL-----EPELK-DNP------
AY077834_121469..127546      ---------ANYR-GDSNIYKTTDDDFVKRENSLYARSKL-----EPELK-DNP------
AF409138_121991..124156      ------------------------------------------------------------
AY077836_121470..123584      ------------------------------------------------------------
AY077835_121407..127427      ---------ANYR-SDNNIYET-TDDDFVKRENSLYARSKL----EPELK-DNP------
AY077836_123766..127491      ---------ANYR-SDNNIYETTDDDFVKRENSLYARSKL-----EPELK-DNP------
AF409138_124335..128066      ---------------------------------------------EPELK-DNP------
AF409137_122187..128264      ---------ANYR-GDGNIYETTDDDFVKRENSLYARSKL-----EPELK-DNP------
AF325528_122176..128253      ---------ANYR-GDGNIYETTDDDFVKRENSLYARSKL-----EPELK-DNP------
U86891_1..981                ------------------------------------------------------------
U86892_1..772                ---------------------------------------------APPTE----------
U86893_1..432                ------------------------------------------------------------
U86890_1..360                ------------------------------------------------------------
U60315_41401..47802          ---------GGDGVGDYAELDWGEQRHAGRRRGHGRGVQDGSGPLPPIPGEKSP------
DQ356948_50525..44904        ---------GPGD-ESGPVSRAPGFENDGRRRHYWLPP-------PRSLSSSSS------
DQ356948_56486..50664        ---------GGIG-GRGGPRRESRVYEEVGGGDGVYSLAGGAGGGAPLLRGPRP------
DQ356948_44775..39052        ---------SDSG-SDDDFEEMPIKTSSGWVSGSGGRSGTNSRSRFPSDGSDND------
                                                                                         

AY318871_152168..157573      ----------VFSRQSSVMS----------------------------------------
AF198100_122769..128102      ----------ILGRSGIKHT----------------------VSHVTFSDESKID-----
AJ581527_117577..122910      ----------ILGRSGIKHT----------------------VSHVTFSDESKID-----
M88587_1..438                ------------------------------------------------------------
AY318871_185752..191244      ----------GGEYSASSM-----------------------YSESVNSILSRY------
U17141_2177..2551            ------------------------------------------------------------
U17141_2742..4588            ----------VYGMYSESV-----------------------NSILSGY--STGS-----
AF198100_150097..155397      ----------LDTSQDLYGY----------------------YDSSGRY-----------
AJ581527_144889..150189      ----------LDTSQDLYGY----------------------YDSSGRY-----------
AY318871_179913..185699      HPSAARGQELIYMSTPNMGFFGNMQQQAARPFLNL-------VTPYAYYDVANSMRLTSY
AF198100_144454..150066      HPSTAQSQELIYMSSPNMGFLEN-------------------TQQRAARPFVNLVTPYAY
AJ581527_139246..144858      HPSTAQSQELIYMSSPNMGFLEN-------------------TQQRAARPFVNLVTPYAY
AY318871_128470..134226      HNSISSSYVSHGHLHPLREQSISSSYVSHGHLHPLREQSISVLPPPFPH-LTSGVHIAQR
AF198100_99070..104808       QQNQIYFQAGIPSVAGPELRLSSTSSASSVGSNGIYEIVQLPIDGYPGNPANRPL-----
AY318871_134293..139596      ----------LGSVSSVSLAV---------------------SANEYEL-----------
AF198100_104874..110282      ----------LSSRDDSSLH----------------------VSSSSSS-----------
AJ581527_99702..105086       ----------LSSRDDSSLH----------------------VSSSSSS-----------
AY603355_161412..161624      ------------------------------------------------------------
U94848_167202..167414        ------------------------------------------------------------
DQ011157_182816..188458      ----------VGQILPPPI-----------------------DQPDKGF--SKFV-----
DQ011153_182816..188458      ----------VGQILPPPI-----------------------DQPDKGF--SKFV-----
AY741551_183055..188697      ----------VGQLLPPPI-----------------------DQPDKGF--SKFV-----
AY753185_183490..189132      ----------VGQLLPPPI-----------------------DQPDKGF--SKFV-----
AY603973_183318..188960      ----------VGQLLPPPI-----------------------DQPDKGF--SKFV-----
DQ011156_183771..189413      ----------VGQLLPPPI-----------------------DQPDKGF--SKFV-----
DQ011155_181142..186781      ----------VGQLPPPIDQ------------------------PDKGF--SKFV-----
DQ011154_181284..186923      ----------VGQLPPPIDQ------------------------PDKGF--SKFV-----
AF380138_181046..186685      ----------VGQLPPPIDQ------------------------PDKGF--SKFV-----
AY313847_7766..7921          ------------------------------------------------------------
AY313847_191153..191308      ------------------------------------------------------------
AY313848_7717..7872          ------------------------------------------------------------
AY313848_189535..189690      ------------------------------------------------------------
X94355_205062..210863        ----------AGQLPPI-------------------------DQPDKGF--SKFV-----
X67117_14967..15767          ------------------------------------------------------------
AF012825_195563..201337      ----------VPAIPP-RDG----------------------QPDNKGF--SKFV-----
AF482758_205620..211379      ----------VPAIPP-RDG----------------------QPDNKGF--SKFV-----
AY519983_431..6220           ----------AGQVPTRDQQ----------------------DNNNKGF--SKFV-----
X67117_14136..14906          ------------------------------------------------------------
AF438165_192188..197797      ----------VPAIPP-RDG----------------------QPDNKGF--SKFV-----
AY009089_190354..195963      ----------VPAIPP-RDG----------------------QPDNKGF--SKFV-----
Y16780_176098..181788        ----------VPAIPP-RDS----------------------QPNNKGF--SKFV-----
X70841_432..6122             ----------VPAIPP-RDS----------------------QPNNKGF--SKFV-----
U18339_20674..26364          ----------VPAIPP-RDS----------------------QPNNKGF--SKFV-----
X69198_174369..180059        ----------VPAIPP-RDS----------------------QPNNKGF--SKFV-----
X67117_16031..19825          ----------VPAIPPRDS-----------------------QPNNKGF--SKFV-----
U17141_1373..1981            ------------------------------------------------------------
AY743600_1..4079             ----------VGQLPPPIDQ------------------------PDKGF--SKFV-----
U18341_20115..25805          ----------VPAIPP-RDS----------------------QPNNKGF--SKFV-----
L22579_174451..180144        ----------VPAIPPSRDS----------------------QPNNKGF--SKFV-----
AY318871_139876..145731      YLPVPPTRRGSGRSLSPVQE----------------------ESNPSSGAIPKAI-----
AF198100_110523..116372      LSPRDGSRRPLHAIPE--------------------------EANPKSGAIPKNL-----
AJ581527_105327..111176      LSPRDGSRRPLHAIPE--------------------------EANPKSGAIPKNL-----
AF438165_174230..174901      ------------------------------------------------------------
AY009089_172355..173026      ------------------------------------------------------------
AF438165_173330..174097      ------------------------------------------------------------
AY009089_171455..172222      ------------------------------------------------------------
AY519984_404..6079           ------------GTYDDVG-----------------------ISNTRGD-EPNLR-----
AY519982_1739..7417          ----------TYDDVG--------------------------ISNTRGD-EPNLR-----
AF170722_124813..130632      ----------LYQPLEE-------------------------SKPKSGLTRKNAI-----
AF170726_125694..131696      ----------LYQPLEEG------------------------AKPKSALTRKNAI-----
AY386371_114315..120002      ----------TYVIKNNPLY----------------------QSADYGV-----------
AJ293568_122043..127748      ----------TYVIKDNPLY----------------------EKIDYGV-----------
AY689436_133038..138896      ----------IYESIDDVI-----------------------YNDLSGH--QSLV-----
AY689437_136122..141971      ----------IYESIDDFV-----------------------YNDLNGH--QTLV-----
AF410153_120870..126749      ----------IYASTDDE---------------------------------PTLK-----
AY077832_121690..127767      ----------LYESLSNIDI----------------------VSNPYNN--PKLS-----
AY077833_121665..127742      ----------LYESLSDIDI----------------------VSNPYNN--PKLS-----
AY077834_121469..127546      ----------LYESLSDIDI----------------------VSNPYNN--PKLS-----
AF409138_121991..124156      ------------------------------------------------------------
AY077836_121470..123584      ------------------------------------------------------------
AY077835_121407..127427      ----------LYESLSDSGI----------------------VSNPYNN--PKLS-----
AY077836_123766..127491      ----------LYESLSDSGI----------------------VSNPYNN--PKLS-----
AF409138_124335..128066      ----------LYESSSDSGI----------------------VSNPYNN--PKLS-----
AF409137_122187..128264      ----------LYESSSDSGI----------------------VSNPYNN--PKLS-----
AF325528_122176..128253      ----------LYESSSDSGI----------------------VSNPYNN--PKLS-----
U86891_1..981                ------------------------------------------------------------
U86892_1..772                ------------------------------------------------------------
U86893_1..432                ------------------------------------------------------------
U86890_1..360                ------------------------------------------------------------
U60315_41401..47802          ----------TGRQLGDRPL----------------------PPTPTSRHEDSPGTRL--
DQ356948_50525..44904        ----------GDEITGAVGY----------------------DPGSDSDVESKFGLNLDT
DQ356948_56486..50664        ---DSHIYQEVGHGPPSPES----------------------TPPPLP---PRKKNGLNV
DQ356948_44775..39052        -----------FEYPPVKNS----------------------DGSWSDGSPFDMN-----
                                                                                         

AY318871_152168..157573      ----RGDTFST-SERVGDSIYARISMGGSS--GYQ-------------------------
AF198100_122769..128102      ----NHERSRQ--YVRQGSTRSRVSWISNS--DIDDIDSSLYGRSRTYSGGTRSNRLRSE
AJ581527_117577..122910      ----NHERSRQ--YVRQGSTRSRVSWISNS--DIDDIDSSLYGRSRTYSGGTRSNRLRSE
M88587_1..438                ------------------------------------------------------------
AY318871_185752..191244      ----SSGRTRSSYSSRNDYSSGNDYSSGNDYSSGRTRSSYTGGSINTV------------
U17141_2177..2551            ------------------------------------------------------------
U17141_2742..4588            ---------------ISGTSYT--------------------------------------
AF198100_150097..155397      ----SDNSIHTSGRGDTHSVYGMYSESVNSILSGYSTGSISGTSYT--------------
AJ581527_144889..150189      ----SDNSIHTSGRGDTHSVYGMYSESVNS--ILSGYSTGSISGTSYT------------
AY318871_179913..185699      NDYDRVRDAYNLAHRPLPRIPGSSRSHSSS--HIYDSLYMDLDVGDDMYSGSVSGSVSGS
AF198100_144454..150066      YDVVNSARLTSYNDYDRMRDSYNLARRPLPRIPGSSRSHSSSYYDSLYSNLDIDD-----
AJ581527_139246..144858      YDVVNSARLTSYNDYDRMRDSYNLARRPLPRIPGSSRSHSSSYYDSLYSNLDIDD-----
AY318871_128470..134226      PLPRLPDRSSSSSSASEHIYESIAGLYPSG--SEYESHAGSIGSRGSGSIGSRGGGGGGG
AF198100_99070..104808       ----PRIPIRSDSSDSSDHIYETIGSRSRSYAGSSGTHYNAINGGSSDGGSSDG------
AY318871_134293..139596      ----DSGSGRRAGDSVSSRTYTSGSNGGSR------------------------------
AF198100_104874..110282      ----SRNNGRRS-GGSGGGGGGNS------------------------------------
AJ581527_99702..105086       ----SRNNGRRSGGSGGGGGGGNS------------------------------------
AY603355_161412..161624      ------------------------------------------------------------
U94848_167202..167414        ------------------------------------------------------------
DQ011157_182816..188458      ----SPRRCRR---ASSGVICGMIQSKPND---------------DTYSLLQRPK-----
DQ011153_182816..188458      ----SPRRCRR-A--SSGVICGMIQSKPND--D-------------TYSLLQRPK-----
AY741551_183055..188697      ----SPRRCRR---ASSGVICGMIQSKPND---------------DTYSLLQRPK-----
AY753185_183490..189132      ----SPRRCRR---ASSGVICGMIQSKPND--D-------------TYSLLQRPK-----
AY603973_183318..188960      ----SPRRCRR---ASSGVICGMIQSKPND--D-------------TYSLLQRPK-----
DQ011156_183771..189413      ----SPRRCRR---ASSGVICGMIQSKPND--D-------------TYSLLQRPK-----
DQ011155_181142..186781      ----SPRRCRR---ASSGVICGMIQSKPND--D-------------TYSLLQRPK-----
DQ011154_181284..186923      ----SPRRCRR---ASSGVICGMIQSKPND--D-------------TYSLLQRPK-----
AF380138_181046..186685      ----SPRRCRR---ASSGVICGMIQSKPND--D-------------TYSLLQRPK-----
AY313847_7766..7921          ------------------------------------------------------------
AY313847_191153..191308      ------------------------------------------------------------
AY313848_7717..7872          ------------------------------------------------------------
AY313848_189535..189690      ------------------------------------------------------------
X94355_205062..210863        ----SPRRCRR---ASSGVICGMIQSKPND--D-------------TYSLLQRPK-----
X67117_14967..15767          ------------------------------------------------------------
AF012825_195563..201337      ----SPRRCRR---STSGVLCGMIQSRPND--D-------------VYSLLQRPK-----
AF482758_205620..211379      ----SPRRCRR---STSGVVCGMIQSRPND--D--------------YSLLQRPK-----
AY519983_431..6220           ----SPRRCRR---STSGVVCGMIQSRPND--D-------------TYSLLQRPK-----
X67117_14136..14906          ------------------------------------------------------------
AF438165_192188..197797      ----SPRRCRR---STSGVVCGMIQSRPND--D-------------TYSLLQRPK-----
AY009089_190354..195963      ----SPRRCRR---STSGVVCGMIQSRPND--D-------------TYSLLQRPK-----
Y16780_176098..181788        ----SPRRCRR---STSGVVCGMIQSRPND--D-------------TYSLLQLPK-----
X70841_432..6122             ----SPRRCRR---STSGVVCGMIQSRPND--D-------------TYSLLQLPK-----
U18339_20674..26364          ----SPRRCRR---STSGVVCGMIQSRPND--D-------------TYSLLQLPK-----
X69198_174369..180059        ----SPRRCRR---STSGVVCGMIQSRPND--D-------------TYSLLQLPK-----
X67117_16031..19825          ----SPRRCRR---STSGVVCGMIQSRPND--D-------------TYSLLQLPK-----
U17141_1373..1981            ------------------------------------------------------------
AY743600_1..4079             ----SPRRCRR---ASSGVICGMIQSKPND--D-------------TYSLLQRPK-----
U18341_20115..25805          ----SPRRCRR---STSGVVCGMIQSRPND--D-------------TYSLLQLPK-----
L22579_174451..180144        ----SPRRCRR---STSGVVCGMIQSRPND--D-------------TYSLLQLPK-----
AY318871_139876..145731      -----HRRCRR---SIDGVVCSMLQRKPVD--S---TYSLASAPKSPYSLAGNP------
AF198100_110523..116372      -----HRRCRR---SLDGVICGMLQSKP----KLEGTYSLAGSPESSYSLAGKP------
AJ581527_105327..111176      -----HRRCRR---SLDGVICGMLQSKP----KLEGTYSLAGSPESSYSLAGKP------
AF438165_174230..174901      ------------------------------------------------------------
AY009089_172355..173026      ------------------------------------------------------------
AF438165_173330..174097      ------------------------------------------------------------
AY009089_171455..172222      ------------------------------------------------------------
AY519984_404..6079           ----RSNAIRRKPGHREDVQAVNINLDKRE--QAVDSICSSTSRTLICNIREQSNGATHS
AY519982_1739..7417          ----RSNAIRRKPGHREDVQAVNINLDKRE--QAVDSICSSTSRTLICNIREQSNGATHS
AF170722_124813..130632      ----RRRPGQGSDTVIIETRYSEGPEQGNDNYDANDVKHSDWRVSNTYSA----------
AF170726_125694..131696      ----RRRPGQDSDTLVIETRYSEGPEPGNDNYAANNVKNNADGRSTNIYSAEPKN-----
AY386371_114315..120002      -------TNLRDGYNPLYDPRGTYVIKNNPLYEPLGDSKLTRKNAVRRKMLSPNS-----
AJ293568_122043..127748      -------VNLRDGYNPLYDKRGTYVIKDNPLYEPLNNNKLTRKNAIRRKMLRPND-----
AY689436_133038..138896      ----RKNAMKK-TKKQLNTQNEEFVITVKE--DGN-------------------------
AY689437_136122..141971      ----RKNAMKK-IKKQLNTQNEEFVITVKE--DGN-------------------------
AF410153_120870..126749      ----RKNAMRR---RKLNNNGQDFIQFSNN------------------------------
AY077832_121690..127767      ----RRNAIKK---KVLNDGYDEFVIRTDE--EPSEKPNMATNTYNNNDKANNKD-----
AY077833_121665..127742      ----RRNAIKK---KVLNDGYDEFVIRTDE--EPSEKPNMATNTYNNNDKANNKD-----
AY077834_121469..127546      ----RRNAIKK---KVLNDGYDEFVIRTDE--EPSEKPNMATNTYNNNDKANNKD-----
AF409138_121991..124156      ------------------------------------------------------------
AY077836_121470..123584      ------------------------------------------------------------
AY077835_121407..127427      ----RRNAIKK---KVLNDGYEEFVIRTDE--EPSEKPNMATNTYNNNDKANNKD-----
AY077836_123766..127491      ----RRNAIKK---KVLNDGYEEFVIRTDE--EPSEKPNMATNTYNNNDKANNKD-----
AF409138_124335..128066      ----RRNAIKK---KVLNDGYEEFVIRTDE--EPNEKPNMAANTYNNNDKANNKD-----
AF409137_122187..128264      ----RRNAIKK---KVLNDGYEEFVIRTDE--EPSEKPNMAANTYNNNDKANNKD-----
AF325528_122176..128253      ----RRNAIKK---KVLNDGYEEFVIRTDE--EPSEKPNMAANTYNNNDKANNKD-----
U86891_1..981                ----EKARIR--------------------------------------------------
U86892_1..772                ------------------------------------------------------------
U86893_1..432                ------------------------------------------------------------
U86890_1..360                ------------------------------------------------------------
U60315_41401..47802          ----GRKICKR---SLDSLLCGMLGTRPDS--DSVPHDPVYESVQGPYSLLGEHNRPPAT
DQ356948_50525..44904        ----GSGPVRPDERRHQKERRRGFGQRDRS--DSSSSDSDSDTPSKDRSRRRCR------
DQ356948_56486..50664        RTGFRPQSQGRPGETPDQSSRSRHIFGSPG--SPSSSSSSSGGRRSGTPPIAPPRRSRCR
DQ356948_44775..39052        ----VDTGTKVRLGSPSPKNPPGVVPRKKPPPPPPPKRGGGGSSPESQGRRRCR------
                                                                                         

AY318871_152168..157573      ----GDVSRSDVGSVYQA-----SFHAKNLE--------------ERSKRVYREKMVETA
AF198100_122769..128102      SGYQGDTSRSDMEGSVYQ-----PSIKELD---------------IKSKKVYREKMIETA
AJ581527_117577..122910      SGYQGDTSRSDMEGSVYQ-----PSIKELD---------------IKSKKVYREKMIETA
M88587_1..438                ------------------------------------------------------------
AY318871_185752..191244      ----SSSSNYIIGSGAPL-------------------------------TDYGSKMVKIS
U17141_2177..2551            ------------------------------------------------------------
U17141_2742..4588            ----TESSNYIIGSGYP-------------------------------MTDYGSNMDKIA
AF198100_150097..155397      ----TESSNYIIGSGYPM-------------------------------TDYGSNMDKIA
AJ581527_144889..150189      ----TESSNYIIGSGYPM-------------------------------TDYGSNMDKIA
AY318871_179913..185699      VIGSVAVDSSAISGDRGSSGSDSGDSRVSGGGSSRLSFKDNTGRISTTSSRYSEKMQKVS
AF198100_144454..150066      ----IYSVIGDVGGSSSG-----GRRGSVVSVSSRLSANDDDSYKSTAISKYSEKMKKLS
AJ581527_139246..144858      ----IYSVIGDVGGSSSG-----GRRGSVVSVSSRLSANDDDSYKSTAISKYSEKMKKLS
AY318871_128470..134226      GDGDSGGGGGGGGGGGGRRPSSSSSSSLYSMRSSSISDPSPIPGISSRSSSYQRNMRKIT
AF198100_99070..104808       ----SSGRGGGRGGGGRR-----GGRRGGRRGDNVRSSTSSEVSADSGTNSYESNIRRIG
AY318871_134293..139596      ----GGGNGGGSGRGSPS-----NSLTHVTPLSNNDR--------DSHSSEYGYTMSRIS
AF198100_104874..110282      ----ISSSGYSSGDGNNN---------------------------HASDNDYGARMRRIS
AJ581527_99702..105086       ----ISSSGYSSGDGNNN---------------------------HASDNDYGARMRRIS
AY603355_161412..161624      ------------------------------------------------------------
U94848_167202..167414        ------------------------------------------------------------
DQ011157_182816..188458      ----IEPEYVEVGNGIPK-----NNVPVIG---------------NKHSKKYTSTMSKIS
DQ011153_182816..188458      ----IEPEYVEVGNGIPK-----NNVPVIG---------------NKHSKKYTSTMSKIS
AY741551_183055..188697      ----IEPEYVEVGNGIPK-----NNVPVIG---------------NKHSKKYTSTMSKIS
AY753185_183490..189132      ----IEPEYVEVGNGIPK-----NNVPVIG---------------NKHSKKYTSTMSKIS
AY603973_183318..188960      ----IEPEYVEVGNGIPK-----NNVPVIG---------------NKHSKKYTSTMSKIS
DQ011156_183771..189413      ----IEPEYVEVGNGIPK-----NNVPVIG---------------NKHSKKYTSTMSKIS
DQ011155_181142..186781      ----IEPEYAEVGNGIPK-----NNVPVIG---------------NKHSKKYTSTMSKIS
DQ011154_181284..186923      ----IEPEYAEVGNGIPK-----NNVPVIG---------------NKHSKKYTSTMSKIS
AF380138_181046..186685      ----IEPEYAEVGNGIPK-----NNVPVIG---------------NKHSKKYTSTMSKIS
AY313847_7766..7921          ------------------------------------------------------------
AY313847_191153..191308      ------------------------------------------------------------
AY313848_7717..7872          ------------------------------------------------------------
AY313848_189535..189690      ------------------------------------------------------------
X94355_205062..210863        ----LEPEYAEVGNGIPK-----NNVPVIG---------------NKHSKKYTSAMSKIS
X67117_14967..15767          ------------------------------------------------------------
AF012825_195563..201337      ----IEPEYAEIGNGLPK-----NNVPVI-G--------------KKHSKKYKSSMTKIS
AF482758_205620..211379      ----IEPEYAEVGNGLPK-----NNVPVI-G--------------NKHSKKYTSAMSKIS
AY519983_431..6220           ----IEPEYAEVGNGLPK-----NNVPVI-G--------------NRHSKKYTSTMSKIS
X67117_14136..14906          ------------------------------------------------------------
AF438165_192188..197797      ----IEPEYAEVGNGLPK-----NNVPVI-G--------------NKHSKKYTSSMSKIS
AY009089_190354..195963      ----IEPEYAEVGNGLPK-----NNVPVI-G--------------NKHSKKYTSSMSKIS
Y16780_176098..181788        ----IEPEYAEVGNGLPK-----NNVPVI-G--------------NKHSKKYTSSMSKIS
X70841_432..6122             ----IEPEYAEVGNGLPK-----NNVPVI-G--------------NKHSKKYTSSMSKIS
U18339_20674..26364          ----IEPEYAEVGNGLPK-----NNVPVI-G--------------NKHSKKYTSSMSKIS
X69198_174369..180059        ----IEPEYAEVGNGLPK-----NNVPVI-G--------------NKHSKKYTSSMSKIS
X67117_16031..19825          ----IEPEYAEVGNGLPK-----NNVPVIG---------------NKHSKKYTSSMSKIS
U17141_1373..1981            ------------------------------------------------------------
AY743600_1..4079             ----IEPEYAEVGNGIPK-----NNVPVIG---------------NKHSKKYTSTMSKIS
U18341_20115..25805          ----IEPEYAEVGNGLPK-----NNVPVI-G--------------NKHSKKYTSSMSKIS
L22579_174451..180144        ----IEPEYAEVGNGLPK-----NNVPVI-G--------------NKHSKKYTSSMSKIS
AY318871_139876..145731      ----NDIVYEEI-SGIPA-----ENVKVVDKKALTRGNSK-----FGKVKSYKGTMKQIS
AF198100_110523..116372      ----ESPIYEEIG-GIPK-----DKVNVVDKSTITRGTDPSGN--SKSSGGYKGSMKKIS
AJ581527_105327..111176      ----ESPIYEEIG-GIPK-----DKVNVVDKSTITRGTDPSGN--SKSSGGYKGSMKKIS
AF438165_174230..174901      ------------------------------------------------------------
AY009089_172355..173026      ------------------------------------------------------------
AF438165_173330..174097      ------------------------------------------------------------
AY009089_171455..172222      ------------------------------------------------------------
AY519984_404..6079           SIGNRQITNNNNNNNVKNVNIDENNKYIVDNN-------------GKYSTKKNQRLSKLA
AY519982_1739..7417          SIGNRQITNNNNNNNVKNVNIDENNKYIVDNNN------------GKYSTKKNQRLSKLA
AF170722_124813..130632      ----EPRKGNDNGGGTNT-----AKDGQGKK--------------VSKTHKKHKKLSMGV
AF170726_125694..131696      ----GNTGGGGTGTDVAN-----TKDGQAKKVKT-----------PKGNKHKKLSMGGAY
AY386371_114315..120002      ----KNRIVLPFKNNNNN-----NNNNNNNEIVSV----------NANTNNKNTKFGKLS
AJ293568_122043..127748      ----KNQIVLPFNNNNNN-----NNKKIGNVNA------------NINTDNKEIKLGKLT
AY689436_133038..138896      ----NDMDNMDINNNNNN-----NNHGNNNN--------------NKRKEKTNKKLNELS
AY689437_136122..141971      ----NDMDNMDINKNINN---NNNNHGNNNN--------------NKRKEKNNKKLNELS
AF410153_120870..126749      ----NNNNNNNNNNDNDN-----DNEIVYTE--------------VRKTKKKSGVENTIK
AY077832_121690..127767      ----KNKGFSYLNNDIQE-----DEKNVNKI--------------KKSKKGRTKRLSKLS
AY077833_121665..127742      ----KNKGFSYLNNDIQE-----DEKNVNKI--------------KKSKKGRTKRLSKLS
AY077834_121469..127546      ----KNKGFSYLNNDIQE-----DEKNVNKI--------------KKSKKGRTKRLSKLS
AF409138_121991..124156      ------------------------------------------------------------
AY077836_121470..123584      ------------------------------------------------------------
AY077835_121407..127427      ----KNKGFSYLNNDIQK-----DEKNVNKI--------------KKSKKGRTKRLTELS
AY077836_123766..127491      ----KNKGFSYLNNDIQK-----DEKNVNKI--------------KKSKKGRTKRLTELS
AF409138_124335..128066      ----KNKGFSYLNNDIQK-----DEKNVNKI--------------KKSKKGRTKRLTELS
AF409137_122187..128264      ----KNKGFSYLNNDIQK-----DEKNVNKI--------------KKSKKGRTKRLTELS
AF325528_122176..128253      ----KNKGFSYLNNDIQK-----DEKNVNKI--------------KKSKKGRTKRLTELS
U86891_1..981                ------------------------------------------------------------
U86892_1..772                ---------------------------------------------LMPADTSSPRMKQLA
U86893_1..432                ------------------------------------------------------------
U86890_1..360                ------------------------------------------------------------
U60315_41401..47802          NPNYREPVYSTLGMPTGP-----EAPSKTGGGPSAPPTE------LMPADTSSPRMKQLA
DQ356948_50525..44904        ----RSLEDDALICGIAS-----GVSDNNPG--------------GRSGDRLQERFKKAQ
DQ356948_56486..50664        ----RSAVSYSLLCGVSS-----ATSSSGYRPPPYNPD-------YRAPHQTDSRFDQLH
DQ356948_44775..39052        ----RSLTGTQLICGMTG-----APAPVSTNA-------------ASRDGRLDDKMLQMG
                                                                                         

AY318871_152168..157573      K-KFDKTTSLLTATQLMVQGLISSRMRAEDLKKADL--GESEIVFEAVSASLSSVGNAML
AF198100_122769..128102      K-KFDKTAALTSATQLIVQGMISARIRNENFKNVDF--NEAETIFEAVSASFSSVGNAML
AJ581527_117577..122910      K-KFDKTAALTSATQLIVQGMISARIRNENFKNVDF--NEAETIFEAVSASFSSVGNAML
M88587_1..438                ------------------------------------------------------------
AY318871_185752..191244      K-LLDKTVTFNLASQLLTSRLIDLQVRYSDN-------DRATAVAETVSASLESIGGVMS
U17141_2177..2551            ------------------------------------------------------------
U17141_2742..4588            K-QLDKAVNFNLASQLLVHRLIDLQLR----YNDDN--SVATAVAETVSTCLESMGGVMS
AF198100_150097..155397      K-QLDKAVNFNLASQLLVHRLIDLQLRYNDDN------SVATAVAETVSTCLESMGGVMS
AJ581527_144889..150189      K-QLDKAVNFNLASQLLVHRLIDLQLRYNDDN------SVATAVAETVSTCLESMGGVMS
AY318871_179913..185699      S-SVDKAMVFGLAIQTMSMNTINRQSRLQRIEQGFR--DDTEAVIEAVSTALSSVGTSMA
AF198100_144454..150066      S-STDKAMVFSLAIQTMSMNMINRQSRLQRIHEGFR--DDAEAVIESVSTALSSIGTSMS
AJ581527_139246..144858      S-STDKAMVFSLAIQTMSMNMINRQSRLQRIHEGFR--DDAEAVIESVSTALSSIGTSMS
AY318871_128470..134226      S-SVDKAMVFSMALQMMSMNSISRQARLERMEKGFK--DDTDAVLESISTSLTTIGTSMA
AF198100_99070..104808       S-SVDKAMVFSLALQMMTMNAINRQSRLERMERGFR--DTTDEILEAVSTSLTTVGTSMA
AY318871_134293..139596      K-TFDKVFALSIAAQLITQGLMERNLRSRIEYGNDI--DETTAIFDVVSTSMSTIGGVVA
AF198100_104874..110282      R-SFDKTLAVGLAAQFITQGLMDRNLRSFMIQDDDR--DDAEVVFDVVSTAIGTIGSVVT
AJ581527_99702..105086       R-SFDKTLAVGLAAQFITQGLMDRNLRSFMIQDDDR--DDAEVVFDVVSTAIGTIGSVVT
AY603355_161412..161624      ------------------------------------------------------------
U94848_167202..167414        ------------------------------------------------------------
DQ011157_182816..188458      T-KFDKSTAFGAAMLLTGQQAISQQTRSTTLSRKDQM-SKEEKIFEAVTMSLSTIGSTLT
DQ011153_182816..188458      T-KFDKSTAFGAAMLLTGQQAISQQTRSTTLSRKDQM-SKEEKIFEAVTMSLSTIGSTLT
AY741551_183055..188697      T-KFDKSTAFGAAMLLTGQQAISQQTRSTTLSRKDQM-SKEEKIFEAVTMSLSTIGSTLT
AY753185_183490..189132      T-KFDKSTAFGAAMLLTGQQAISQQTRSTTLSRKDQM-SKEEKIFEAVTMSLSTIGSTLT
AY603973_183318..188960      T-KFDKSTAFGAAMLLTGQQAISQQTRSTTLSRKDQM-SKEEKIFEAVTMSLSTIGSTLT
DQ011156_183771..189413      T-KFDKSTAFGAAMLLTGQQAISQQTRSTTLSRKDQM-SKEEKIFEAVTMSLSTIGSTLT
DQ011155_181142..186781      T-KFDKSTAFGAAMLLTGQQAISQQTRSTTLSRKDQM-SKEEKIFEAVTMSLSTIGSTLT
DQ011154_181284..186923      T-KFDKSTAFGAAMLLTGQQAISQQTRSTTLSRKDQM-SKEEKIFEAVTMSLSTIGSTLT
AF380138_181046..186685      T-KFDKSTAFGAAMLLTGQQAISQQTRSTTLSRKDQM-SKEEKIFEAVTMSLSTIGSTLT
AY313847_7766..7921          ------------------------------------------------------------
AY313847_191153..191308      ------------------------------------------------------------
AY313848_7717..7872          ------------------------------------------------------------
AY313848_189535..189690      ------------------------------------------------------------
X94355_205062..210863        T-KFDKSTAFGAAMLLTGQQAISQQTRSTALSRKDQM-SQEEKIFEAVTMSLSTIGSTLT
X67117_14967..15767          ------------------------------------------------------------
AF012825_195563..201337      T-KFDKSMAFGTAMLLTGQQAINQQVRSTALIRKDQM-SKDEKIFEAVTMTLSTIGSTLT
AF482758_205620..211379      T-RFDKSMAFGTAMLLTGQQAINQQARSTALIRKDQM-SKDEKIFEAVTMTLSTIGSTLT
AY519983_431..6220           T-KFDKSMAFGTAMLLTGQQAINQQARSTALIRKDQM-SKDEKIFEAVTMTLSTIGSTLT
X67117_14136..14906          ------------------------------------------------------------
AF438165_192188..197797      T-KFDKSMAFGTAMLLTGQQAINQQVRSTELIKKDQM-SKDEKIFEAVTMTLSTIGSTLT
AY009089_190354..195963      T-KFDKSMAFGTAMLLTGQQAINQQVRSTELIKKDQM-SKDEKIFEAVTMTLSTIGSTLT
Y16780_176098..181788        T-KFDKSMAFGTAMLLTGQQAINQQDRSTALIKKDQM-SKDEKIFEAVTMTLSTIGSTLT
X70841_432..6122             T-KFDKSMAFGTAMLLTGQQAINQQDRSTALIKKDQM-SKDEKIFEAVTMTLSTIGSTLT
U18339_20674..26364          T-KFDKSMAFGTAMLLTGQQAINQQDRSTALIKKDQM-SKDEKIFEAVTMTLSTIGSTLT
X69198_174369..180059        T-KFDKSMAFGTAMLLTGQQAINQQDRSTALIKKDQM-SKDEKIFEAVTMTLSTIGSTLT
X67117_16031..19825          T-KFDKSMAFGTAMLLTGQQAINQQDRSTALIKKDQM-SKDEKIFEAVTMTLSTIGSTLT
U17141_1373..1981            ------------------------------------------------------------
AY743600_1..4079             T-KFDKSTAFGAAMLLTGQQAISQQTRSTTLSRKDQM-SKEEKIFEAVTMSLSTIGSTLT
U18341_20115..25805          T-KFDKSMAFGTAMLLTGQQAINQQDRSTALIKKDQM-SKDEKIFEAVTMTLSTIGSTLT
L22579_174451..180144        T-KFDKSMAFGTAMLLTGQQAINQQDRSTALIKKDQM-SKDEKIFEAVTMTLSTIGSTLT
AY318871_139876..145731      S-SFDKSMVFGGAMLLAGQQAIHQQSRQSVLQRKDQM-SEGEKVLEAVTMSLSTLGTTLS
AF198100_110523..116372      S-SLDKSLIFGGAMLMAGQQAAQHQARQSVIQRKDSM-TKEEKVFEAVTMSLSTLGTTLT
AJ581527_105327..111176      S-SLDKSLIFGGAMLMAGQQAAQHQARQSVIQRKDSM-TKEEKVFEAVTMSLSTLGTTLT
AF438165_174230..174901      ------------------------------------------------------------
AY009089_172355..173026      ------------------------------------------------------------
AF438165_173330..174097      ------------------------------------------------------------
AY009089_171455..172222      ------------------------------------------------------------
AY519984_404..6079           GKNNRMNMMMAAIAVSAQSSFTSARATAITTDNT----PKDQKIVSLVTTALSQVGGTLA
AY519982_1739..7417          GKNNRMNMMMAAIAVSAQSSFTSARATAITTDNT----PKDQKIVSLVTTALSQVGGTLA
AF170722_124813..130632      YENDKINSMIKAIALSSYVSTTSSRISSIMATAGSQ--PKELVIVNLLSSVLSQIGGTIS
AF170726_125694..131696      E-NNKMNSMIKAIALSSYLSTTNSRISSIMASAGSQ--PKELAIVNIVSSVLSQIGGTIA
AY386371_114315..120002      Q-SNKMNNIISTVALTSYMSSSSSKISSIVSQAGSQ--PKEQIIVNLISSALSQIGGTLA
AJ293568_122043..127748      E-SSKINNIISTVALTAYMSSSHSKISSIVAQSGSQ--PKEQTIVNLISSALSQIGGTLA
AY689436_133038..138896      VYDNKMDKIVKTIALSTYLSSTNTRISSIMAQAHTQ--PKELTIVNIISSVLTQLGGTLA
AY689437_136122..141971      IYDNKMDKIVKTIALSTYLSSTNARISSIMAQANSQ--PKELTIVNIISSVLSQLGGTLA
AF410153_120870..126749      I-DNKMNKLVQTIAISSYLSTSNARISSIMSQSSSQ--PKELTLVNIVSNVLSQIGGTMA
AY077832_121690..127767      T-DNKINNMIKTIAISSYLSSTNSRISSIMAQSNNQ--PKELTIVNIVTSVLSQIGGTLA
AY077833_121665..127742      T-DNKINNMIKTIAISSYLSSTNSRISSIMAQANNQ--PKELTIVNIVTSVLSQIGGTLA
AY077834_121469..127546      T-DNKINNMIKTIAISSYLSSTNSRISSIMAQANNQ--PKELTIVNIVTSVLSQIGGTLA
AF409138_121991..124156      --------------------------------------PKNVDVYEKTRTD---------
AY077836_121470..123584      --------------------------------------PKNVDVYEKTRTD---------
AY077835_121407..127427      T-DNKMNNMIKTIAISSYLSSTNSRISSIMAQANHQ--PKELTIVNIVTSVLSQIGGTLA
AY077836_123766..127491      T-DNKMNNMIKTIAISSYLSSTNSRISSIMAQANHQ--PKELTIVNIVTSVLSQIGGTLA
AF409138_124335..128066      T-DNKMNNMIKTIAISSYLSSTNSRISSIMAQANHQ--PKELTIVNIVTSVLSQIGGTLA
AF409137_122187..128264      T-DNKMNNMIKTIAISSYLSSTNSRISSIMAQANHQ--PKELTIVNIVTSVLSQIGGTLA
AF325528_122176..128253      T-DNKMNNMIKTIAISSYLSSTNSRISSIMAQANHQ--PKELTIVNIVTSVLSQIGGTLA
U86891_1..981                ------------------------------------------------------------
U86892_1..772                REENRLEKFLSAVSLSTYLSSAQTQLREVMMVQPHM--PHGMAVATMISSIVSTAGGTLA
U86893_1..432                ------------------------------------------------------------
U86890_1..360                ------------------------------------------------------------
U60315_41401..47802          REENRLEKFLSAVSLSTYLSSAQTQLREVMMVQPHM--PHGMAVATMISSIVSTAGGTLA
DQ356948_50525..44904        KQQRGQAAALGAAFTSVSLSTSHTYTVERLYRGDFSTGDRGADIANVVSESLNKLGSSVA
DQ356948_56486..50664        R-GNRDQHFLGGAFVGSMLSFEHQTTITKIRNGDYNTGDRAQDVSAAVGDLLNRVGSMVS
DQ356948_44775..39052        R---KQQSMLGGAFLSATLSSSHQSTIDRIHRGDFSGPDHAANVANVVSEVLNKVGSAVT
                                                                                         

AY318871_152168..157573      VAGM-VASPNVALAGMGLSFISGLLDLGKHLYNLLSGK--PKPEDPLVKKFNQYSEIVAD
AF198100_122769..128102      SAGI-IASPTVAFAGMGLSFISGLLDLGNHLYQLITGK--PKPEDPLVKKFNQYNELVSD
AJ581527_117577..122910      SAGI-IASPTVAFAGMGLSFISGLLDLGNHLYQLITGK--PKPEDPLVKKFNQYNELVSD
M88587_1..438                ------------------------------------------------------------
AY318871_185752..191244      IAGS-LTSARLCFSGMGLSAIAGLIDAGVDIYHILTGK--PRSPDPVIQTFNMYSRYMSD
U17141_2177..2551            ------------------------------------------------------------
U17141_2742..4588            IAGS-FMSTRLAFSGMGLSTIAGLIDAGVDIYHILTGK--PRSPDPVIKMFNTYEEYISD
AF198100_150097..155397      IAGS-FMSTRLAFSGMGLSTIAGLIDAGVDIYHILTGK--PRSPDPVIKMFNTYEEYISD
AJ581527_144889..150189      IAGS-FMSTRLAFSGMGLSTIAGLIDAGVDIYHILTGK--PRSPDPVIKMFNTYEEYISD
AY318871_179913..185699      TAGI-VTSPYLSFAGMGLSLISGLIDIGKDIYYSLSGT--KKPIDPLVRKFSMYNEIVAD
AF198100_144454..150066      TAGI-VISPHLALAGMGLTLITGLIDIGKDIYYSLSGI--KKPSDPLVLKFNMYREIVAD
AJ581527_139246..144858      TAGI-VISPHLALAGMGLTLITGLIDIGKDIYYSLSGI--KKPSDPLVLKFNMYREIVAD
AY318871_128470..134226      TAGI-IASPHLAFAGMGLSLIAGLIDAGKDIYYFLSGI--SRPPDPVIQKFNMYRDIVSD
AF198100_99070..104808       TVGI-VTSPHLAFAGMGLSLISGLIDAGKDIYYFFSGV--PRPLDPVVQKFSMYRDIVSD
AY318871_134293..139596      ASGI-IASPNLAFAGMGISSIAGLLDAGRDIYYILSGK--PRFTDPVIKTFNTYRDYMID
AF198100_104874..110282      ASGI-IASPQVAFAGMGLSAISGLLDAGRDIYYILSGK--QRPQDPVLKTFNAYRDYVTD
AJ581527_99702..105086       ASGI-IASPQVAFAGMGLSAISGLLDAGRDIYYILSGK--QRPQDPVLKTFNAYRDYVTD
AY603355_161412..161624      ------------------------------------------------------------
U94848_167202..167414        ------------------------------------------------------------
DQ011157_182816..188458      SAGM-TGGPKLMIAGMAITAITGIIDTIKDIYYMFSGQ--ERPVDPVIKLFNKYAGLMSD
DQ011153_182816..188458      SAGM-TGGPKLMIAGMAITAITGIIDTIKDIYYMFSGQ--ERPVDPVIKLFNKYAGLMSD
AY741551_183055..188697      SAGM-TGGPKLMIAGMAITAITGIIDTIKDIYYMFSGQ--ERPVDPVIKLFNKYAGLMSD
AY753185_183490..189132      SAGM-TGGPKLMIAGMAITAITGIIDTIKDIYYMFSGQ--ERPVDPVIKLFNKYAGLMSD
AY603973_183318..188960      SAGM-TGGPKLMIAGMAITAITGIIDTIKDIYYMFSGQ--ERPVDPVIKLFNKYAGLMSD
DQ011156_183771..189413      SAGM-TGGPKLMIAGMAITAITGIIDTIKDIYYMFSGQ--ERPVDPVIKLFNKYAGLMSD
DQ011155_181142..186781      SAGM-TGGPKLMIAGMAITAITGIIDTIKDIYYMFSGQ--ERPVDPVIKLFNKYAGLMSD
DQ011154_181284..186923      SAGM-TGGPKLMIAGMAITAITGIIDTIKDIYYMFSGQ--ERPVDPVIKLFNKYAGLMSD
AF380138_181046..186685      SAGM-TGGPKLMIAGMAITAITGIIDTIKDIYYMFSGQ--ERPVDPVIKLFNKYAGLMSD
AY313847_7766..7921          ------------------------------------------------------------
AY313847_191153..191308      ------------------------------------------------------------
AY313848_7717..7872          ------------------------------------------------------------
AY313848_189535..189690      ------------------------------------------------------------
X94355_205062..210863        SAGM-AGGPKLMIAGMAISAITGIIDTIKDIYYLFSGQ--ERPADPVIKLFNTYAGLLSD
X67117_14967..15767          ------------------------------------------------------------
AF012825_195563..201337      TAGM-I-SPPLMIAGMGISLISGIIDTVKDIYYLFSGH--EKPVDPVIKFFNTYAGLVSD
AF482758_205620..211379      TAGM-I-APPLMIAGIGITAITGIIDTVKDIYYLFSGH--EKPVDPVVKLFNTYAGLVSD
AY519983_431..6220           TAGM-I-APPLMIAGIGISLISGIIDTAKDIYYLFSGQ--EKPVDPVIKFFNTYAGLVSD
X67117_14136..14906          ------------------------------------------------------------
AF438165_192188..197797      TAGM-I-APPLMIAGIGISLISGIIDTAKDIYYLFLGQ--EKPVDPVIKFFNTYAGLVSD
AY009089_190354..195963      TAGM-I-APPLMIAGIGISLISGIIDTAKDIYYLFLGQ--EKPVDPVIKFFNTYAGLVSD
Y16780_176098..181788        TAGM-I-APPLMIAGIGISLISGIIDTAKDIYYLFSGQ--EKPVDPVIKFFNTYAGLVSD
X70841_432..6122             TAGM-I-APPLMIAGIGISLISGIIDTAKDIYYLFSGQ--EKPVDPVIKFFNTYAGLVSD
U18339_20674..26364          TAGM-I-APPLMIAGIGISLISGIIDTAKDIYYLFSGQ--EKPVDPVIKFFNTYAGLVSD
X69198_174369..180059        TAGM-I-APPLMIAGIGISLISGIIDTAKDIYYLFSGQ--EKPVDPVIKFFNTYAGLVSD
X67117_16031..19825          TAG--MIAPPLMIAGIGISLISGIIDTAKDIYYLFSGQ--EKPVDPVIKFFNTYAGLVSD
U17141_1373..1981            ------------------------------------------------------------
AY743600_1..4079             SAGM-TGGPKLMIAGMAITAITGIIDTIKDIYYMFSGQ--ERPVDPVIKLFNKYAGLMSD
U18341_20115..25805          TAGM-I-APPLMIAGIGISLISGIIDTAKDIYYLFSGQ--EKPVDPVIKFFNTYAGLVSD
L22579_174451..180144        TAGM-I-APPLMIAGIGISLISGIIDTAKDIYYLFSGQ--EKPVDPVIKFFNTYAGLVSD
AY318871_139876..145731      SAGM-AAGPKVMAAGMAISAISGIIDAAKDIYKMFTNE--EKPVDPVIKLFNTYSGHIND
AF198100_110523..116372      SAGL-AGGPKLMIAGMAVTAITGIIDTVKDVFYLFSGI--ERPKDPLIKLLDTYSGLIND
AJ581527_105327..111176      SAGL-AGGPKLMIAGMAVTAITGIIDTVKDVFYLFSGI--ERPKDPLIKLLDTYSGLIND
AF438165_174230..174901      -------------------------------------------MKP--------------
AY009089_172355..173026      ----------------------------------------MKP-----------------
AF438165_173330..174097      ------------------------------------------------------------
AY009089_171455..172222      ------------------------------------------------------------
AY519984_404..6079           ITG----GTMGAIAGISIHAVSGLIDVFTSIYYIISGT--QPPVDPAIEKFSTYTQHMET
AY519982_1739..7417          ITG----GTMGAIAGISIHAVSGLIDVFTSIYYIISGT--QPPVDPAIEKFSTYTQHMET
AF170722_124813..130632      ITG--SNSPTVAVAGLALQGISGLIDAATSIYHILTGS--QPYKDPAIEKFSNYANYMSR
AF170726_125694..131696      IAG--SNSPTAAAAGLALQGISGLIDAATSIYYILAGS--QPYKDPAIEKFSNYANYMSR
AY386371_114315..120002      ITG----SSNAAIAGLAIQGIAGLIDVATSIYFLLSGE--EPPVDPAVEKFSNYADYMSK
AJ293568_122043..127748      ITG----SSNAAIAGLAIQGIAGLIDVATSIYFLLSGE--GPPVDPAIEKFSNYAAYVSK
AY689436_133038..138896      IGG--AGSPKAAVAGLALQGIAGLIDAATSIYFLLSGE--EPPKDPAIEKFSNYASYVSQ
AY689437_136122..141971      IGG--AGSPKAAVAGLALQGIAGLIDAATSIYFLLSGE--EPPKDPAIEKFSNYASYVSQ
AF410153_120870..126749      MTG----SPKAAIAGLALQGISGLIDAATSIYFLLSGE--EQPKDPAIEKFSNYASYMSM
AY077832_121690..127767      MAG--SGSPKAAAAGLVIQGISGLIDAATSIYFLLSGQ--EQPKDPAIEKFSNYASYVSK
AY077833_121665..127742      MAG--SGSPKAAAAGLVIQGISGLIDAATSIYFLLSGQ--EQPKDPAIEKFSNYASYVSK
AY077834_121469..127546      MAG--SGSPKAAAAGLVIQGISGLIDAATSIYFLLSGQ--EQPKDPAIEKFSNYASYVSK
AF409138_121991..124156      ------------------------------------------------------------
AY077836_121470..123584      ------------------------------------------------------------
AY077835_121407..127427      MSG--SGSPKAAAAGLVIQGISGLIDAATSIYFLLSGQ--EQPKDPAIEKFSNYASYVSR
AY077836_123766..127491      MSG--SGSPKAAAAGLVIQGISGLIDAATSIYFLLSGQ--EQPKDPAIEKFSNYASYVSR
AF409138_124335..128066      MAG--SGSPKAAAAGLVIQGISGLIDAATSIYFLLSGQ--EQPKDPAIEKFSNYASYVSR
AF409137_122187..128264      MAG--SGSPKAAAAGLVIQGISGLIDAATSIYFLLSGQ--EQPKDPAIEKFSNYASYVSR
AF325528_122176..128253      MAG--SGSPKAAAAGLVIQGISGLIDAATSIYFLLSGQ--EQPKDPAIEKFSNYASYVSK
U86891_1..981                ------------------------------------------------------------
U86892_1..772                LAG--ASNPVTAAAGLALQGVGMLIDIGTSLYYLIKGQSRPPPVDPVTEKFSTYARHMAQ
U86893_1..432                -------------GGTGLS-----------------------------------------
U86890_1..360                ---------------VTLTLVSGLVSS----------------VNPFVPS----------
U60315_41401..47802          LAG--ASNPVTAAAGLALQGVGMLIDIGTSLYYLIKGQSRPPPVDPVTEKFSTYARHMAQ
DQ356948_50525..44904        GAGMMSGNAKVMAVGLVGQSIGGLIDIGLAIYELVSGNRQEPDPDPVAELYSTYAQYVAT
DQ356948_56486..50664        GTGMMIGSPHVMIAGLAGQAMAGLIDLGMIIRALITGEHVKPPPDPIAEMYSTYAKYMSS
DQ356948_44775..39052        GAGMMTGNIPAMVAGLTGQVLGGLIDIGLTIEALISGRNEVAKPDPVAELYSTYARYVAS
                                                                                         

AY318871_152168..157573      SNKMGVRTCLMPGSDMVIYLSYRNDS-TFKPSLESLNMYFIDVLDSVVYYLNTSNVIMDY
AF198100_122769..128102      STRMGVRTCLMPGSDLVIYLAYRNDS-SFKPSLEKLNLHFIDVPESIVYYLNTSNIIMDY
AJ581527_117577..122910      STRMGVRTCLMPGSDLVIYLAYRNDS-SFKPSLEKLNLHFIDVPESIVYYLNTSNIIMDY
M88587_1..438                ------------------------------------------------------------
AY318871_185752..191244      TARSGVRKCMIPGTETLVYMSYRNDT-SFKQPLDKLSLYFIDTPDSVLMYLNTSNVVLDF
U17141_2177..2551            ----------------------------FKEELKDSSINHEHL-----------------
U17141_2742..4588            TERTGVRKCMIPGTETLVYMSYRNDT-SFKQPLDKLSLHFIDTIDSVLMYLNTSNVILDF
AF198100_150097..155397      TERTGVRKCMIPGTETLVYMSYRNDT-SFKQPLDKLSLHFIDTIDSVLMYLNTSNVILDF
AJ581527_144889..150189      TERTGVRKCMIPGTETLVYMSYRNDT-SFKQPLDKLSLHFIDTIDSVLMYLNTSNVILDF
AY318871_179913..185699      TARTGVRKCLMPGSDLTIFLSYRSDT-SFMPQVEKLATYFIDTIDSVLYYLNTSGIIVDF
AF198100_144454..150066      TEHTGVRKCLMPGSDLTIFLSYRSDT-SFMPQSEKLATHFIDTIDSVLYYLNTSGIIVDF
AJ581527_139246..144858      TEHTGVRKCLMPGSDLTIFLSYRSDT-SFMPQSEKLATHFIDTIDSVLYYLNTSGIIVDF
AY318871_128470..134226      TNRMGVRKCLMPGSDITVFLSYRNDT-SFMPQNEKLVTYFIDTIDSVLYYLNTSGIIVDF
AF198100_99070..104808       TSHMGVRKCMMPGYDITVFLSYRNDS-SFMPTTEKLATYFIDTIDSVLYYLNTSGIIIDF
AY318871_134293..139596      TSKTGVRKCMMPGTETIVYMAYRNDS-SVVPSLEKLSLYFVDTIDSVLMYLNTSNIVLDF
AF198100_104874..110282      TSKSGVRKCMMPGTETIVYMSYRNDS-IVIPSLEKLSLFFVDSIDSVLYYLNTSNIILDF
AJ581527_99702..105086       TSKSGVRKCMMPGTETIVYMSYRNDS-IVIPSLEKLSLFFVDSIDSVLYYLNTSNIILDF
AY603355_161412..161624      ------------------------------------------------------------
U94848_167202..167414        ------------------------------------------------------------
DQ011157_182816..188458      NNKMGVRKCLTPGDDTLIYIAYRNDT-SFKQNTDAMALYFLDVIDSEILYLNTSNLVLEY
DQ011153_182816..188458      NNKMGVRKCLTPGDDTLIYIAYRNDT-SFKQNTDAMALYFLDVIDSEILYLNTSNLVLEY
AY741551_183055..188697      NNKMGVRKCLTPGDDTLIYIAYRNDT-SFKQNTDAMALYFLDVIDSEILYLNTSNLVLEY
AY753185_183490..189132      NNKMGVRKCLTPGDDTLIYIAYRNDT-SFKQNTDAMALYFLDVIDSEILYLNTSNLVLEY
AY603973_183318..188960      NNKMGVRKCLTPGDDTLIYIAYRNDT-SFKQNTDAMALYFLDVIDSEILYLNTSNLVLEY
DQ011156_183771..189413      NNKMGVRKCLTPGDDTLIYIAYRNDT-SFKQNTDAMALYFLDVIDSEILYLNTSNLVLEY
DQ011155_181142..186781      NNKMGVRKCLTPGDDTLIYIAYRNDT-SFKQNTDAMALYFLDVIDSEILYLNTSNLVLEY
DQ011154_181284..186923      NNKMGVRKCLTPGDDTLIYIAYRNDT-SFKQNTDAMALYFLDVIDSEILYLNTSNLVLEY
AF380138_181046..186685      NNKMGVRKCLTPGDDTLIYIAYRNDT-SFKQNTDAMALYFLDVIDSEILYLNTSNLVLEY
AY313847_7766..7921          ------------------------------------------------------------
AY313847_191153..191308      ------------------------------------------------------------
AY313848_7717..7872          ------------------------------------------------------------
AY313848_189535..189690      ------------------------------------------------------------
X94355_205062..210863        SNKMGVRKCLTPGDDTLIYIAYRNDT-SFKHNTDAMSLYFLDVIDSEILYLNTSNLVLEY
X67117_14967..15767          ------------------------------------------------------------
AF012825_195563..201337      SSKMGVRKCLTPGEDTLIYIAYRNDT-SFKQNTEAMALYFLDVIDSEILYLNTSNLVLEY
AF482758_205620..211379      SNKMGVRKCLTPGEDTIIYMAYRNDT-SFKQNTEAMALYFLDVIDSEILYLNTSNLVLEY
AY519983_431..6220           SSKMGVRKCLTPGEDTLIYIAYKNDS-SFKQNTEAMALYFLDVIDSEILYLNTSNLVLEY
X67117_14136..14906          ------------------------------------------------------------
AF438165_192188..197797      SSKMGVRKCLTPGEDTLIYIAYKNDS-SFKQNTEAMALYFLDVIDSEILYLNTSNLVLEY
AY009089_190354..195963      SSKMGVRKCLTPGEDTLIYIAYKNDS-SFKQNTEAMALYFLDVIDSEILYLNTSNLVLEY
Y16780_176098..181788        SSKMGVRKCLTPGEDTLIYIAYKNDS-SFKQNTEAMALYFLDVINSEILYLNTSNLVLEY
X70841_432..6122             SSKMGVRKCLTPGEDTLIYIAYKNDS-SFKQNTEAMALYFLDVINSEILYLNTSNLVLEY
U18339_20674..26364          SSKMGVRKCLTPGEDTLIYIAYKNDS-SFKQNTEAMALYFLDVINSEILYLNTSNLVLEY
X69198_174369..180059        SSKMGVRKCLTPGEDTLIYIAYKNDS-SFKQNTEAMALYFLDVINSEILYLNTSNLVLEY
X67117_16031..19825          SSKMGVRKCLTPGEDTLIYIAYKNDS-SFKQNTEAMALYFLDVINSEILYLNTSNLVLEY
U17141_1373..1981            ---------------------------------------------------------YTY
AY743600_1..4079             NNKMGVRKCLTPGDDTLIYIAYRNDT-SFKQNTDAMALYFLDVIDSEILYLNTSNLVLEY
U18341_20115..25805          SSKMGVRKCLTPGEDTLIYIAYKNDS-SFKQNTEAMALYFLDVINSEILYLNTSNLVLEY
L22579_174451..180144        SSKMGVRKCLTPGEDTLIYIAYKNDS-SFKQNTEAMALYFLDVINSEILYLNTSNLVLEY
AY318871_139876..145731      RGAAGIRKCMVPGEEMMVYISYSNDSKNFKPDMEKTALYFLDVIDSQVLYMNTSNIILDY
AF198100_110523..116372      REKSGVRKCMVPGDSMMIYMAYQNDTKSFKPEKENTELYFLDTINSELLYMNTSDIILDY
AJ581527_105327..111176      REKSGVRKCMVPGDSMMIYMAYQNDTKSFKPEKENTELYFLDTINSELLYMNTSDIILDY
AF438165_174230..174901      ------------------------------------------------------------
AY009089_172355..173026      ------------------------------------------------------------
AF438165_173330..174097      ------------------------------------------------------------
AY009089_171455..172222      ------------------------------------------------------------
AY519984_404..6079           KE-AGSISCLMPDSQLTITLAYRHKE--MNTEAERKRGEYTDIIPSKVYYLKNSFISYTA
AY519982_1739..7417          KE-AGSISCLMPDSQLTITLAYRHKE--MNTEAERKRGEYTDIIPSKVYYLKNSFISYTA
AF170722_124813..130632      TE-AGARVCMMPDSDITITLAYRHTK--MNTDAEKARGEYTDIIPSKVYYLKNNYISYTA
AF170726_125694..131696      TE-AGARVCMMPDSDITITLAYRHSK--MNTDAEKNRGEYTDVIPSKVYYLKNNYISYTV
AY386371_114315..120002      SE-AGSRICMMPDSDITVTLAYRHSE--MNTDAEKTRGEYTDIIPSMIYYLKNSQISYNV
AJ293568_122043..127748      TE-AGSRICMMPDSDITITLAYRHSE--MNNDAEKTRGEYTDIIPSMIYYLKNSQISYNV
AY689436_133038..138896      TD-AGARVCMMPDSDITITLAYRHNN--MNNEAEKVRGEYTDTIPSKVYYLRNNQISYTV
AY689437_136122..141971      TD-AGARVCMMPDSDITITLAYRHNN--MNNEAEKVRGEYTDIIPSKVYYLRNNQISYTV
AF410153_120870..126749      TE-AGARVCMMPDSDITITLAYRHTK--MNTDAEKTNGEYTDVIPSKVYYLKNNQISYTV
AY077832_121690..127767      TD-AGARVCMMPDSDITITLAYRHSN--MNVEAEKTRGEYTDIIPSTVYYLKNSQISYTV
AY077833_121665..127742      TD-AGSRVCMMPDSDITITLAYRHSN--MNVEAEKTRGEYTDIIPSTVYYLKNSQISYTV
AY077834_121469..127546      TD-AGSRVCMMPDSDITITLAYRHSN--MNVEAEKTRGEYTDIIPSTVYYLKNSQISYTV
AF409138_121991..124156      --------------------SFSDDS----------------------------------
AY077836_121470..123584      --------------------SFSDDS----------------------------------
AY077835_121407..127427      TD-AGARVCMMPDSDITITLAYRHSN--MNVEAEKTRGEYTDIIPSTVYYLKNSQISYTV
AY077836_123766..127491      TD-AGARVCMMPDSDITITLAYRHSN--MNVEAEKTRGEYTDIIPSTVYYLKNSQISYTV
AF409138_124335..128066      TD-AGARVCMMPDSDITITLAYRHSN--MNVEAEKTRGEYTDIIPSTVYYLKNSQISYTV
AF409137_122187..128264      TD-AGARVCMMPDSDITITLAYRHSN--MNVEAEKTRGEYTDIIPSTVYYLKNSQISYTV
AF325528_122176..128253      TD-AGARVCMMPDSDITITLAYRHSN--MNVEAEKTRGEYTDIIPSTVYYLKNSQISYTV
U86891_1..981                ---------------------WREGG----------------------------------
U86892_1..772                AS-AGARLCLMPDSDLRLTLAYRHSH-FESAAGEKGALAFADTPMTLVYYLRSQYIVYNT
U86893_1..432                ------------------------------------------------------------
U86890_1..360                ---ENATRCLM-------------------------------AVPTKITY----------
U60315_41401..47802          AS-AGARLCLMPDSDLRLTLAYRHSH-FESAAGEKGALAFADTPMTLVYYLRSQYIVYNT
DQ356948_50525..44904        YE-AGARLCLLPDSRLSVTVAYRHRG-MDAEAGEKSLPHASDTPPSVIKYLRTDLAGYTA
DQ356948_56486..50664        NE-AGARLCLLPDSRLTVTVAYRHRG-TDTEAGEKSLLHASDTVPSIVQYLSTDLADYTA
DQ356948_44775..39052        HE-AGARLCLLPDSRLSVTVAYRHRG-MDAEAGEKSLPHASDTPPSVVQYLRTGLAGYTA
                                                                                         

AY318871_152168..157573      SLTIVCPIGYLRSPDIDVNAYVNL-KETREDVRFYQVTRLGAMLSKSPTVTFTCGKDITL
AF198100_122769..128102      SLTIACPIGYLRSPDLDVNAFVTL-KDVTEEVRFYQVTRLGAMLSKSPIVRFTCGREVTL
AJ581527_117577..122910      SLTIACPIGYLRSPDLDVNAFVTL-KDVTEEVRFYQVTRLGAMLSKSPIVRFTCGREVTL
M88587_1..438                ------------------------------------------------------------
AY318871_185752..191244      SLTVACPLGHLRSVDVDITAYTTLKYTNEDGVRFYKFLSLGAMLSSFPTVRLTCGKDITL
U17141_2177..2551            ------------------------------------------------------------
U17141_2742..4588            SLTVACPLGYLRSIDVDITAYTTLKYTNEDGVRFYKFLNLGTMLSSFPTVRLTCGKDITL
AF198100_150097..155397      SLTVACPLGYLRSIDVDITAYTTLKYTNEDGVRFYKFLNLGTMLSSFPTVRLTCGKDITL
AJ581527_144889..150189      SLTVACPLGYLRSIDVDITAYTTLKYTNEDGVRFYKFLNLGTMLSSFPTVRLTCGKDITL
AY318871_179913..185699      SLTVACPIGHLRSTTLDITAYTNLKFTTDEGIKFYQFVGMAAMLSKFPTVELTCGKDITL
AF198100_144454..150066      GLTVACPIGHLRSTTLDITAYTTLKFTTDEGVKFYQFVGLAAMLSKFPIVELTCGKDITL
AJ581527_139246..144858      GLTVACPIGHLRSTTLDITAYTTLKFTTDEGVKFYQFVGLAAMLSKFPIVELTCGKDITL
AY318871_128470..134226      GLTVACPIGYLRSPTLDITAYTKLKFTTEDDIKFYQFTRLGAMLSKFPVVELTCGKDITL
AF198100_99070..104808       SLTVACPIGYLRSPTLDITSYTKLKFTTEDNVKFYQFTRLGAMLSKFSTVELTCGKDSTL
AY318871_134293..139596      SLTVACPFGYLRSVDLDITSYTVLKFTTEEGVRFYRFTRLGAMLSTFPVVRLTCGKDITL
AF198100_104874..110282      SLTVACPIGYLRSPTLDINAYTVLKFTSEDGARFYTFTRLGAMLSKFPVVLLTCGRDITL
AJ581527_99702..105086       SLTVACPIGYLRSPTLDINAYTVLKFTSEDGARFYTFTRLGAMLSKFPVVLLTCGRDITL
AY603355_161412..161624      ------------------------------------------------------------
U94848_167202..167414        ------------------------------------------------------------
DQ011157_182816..188458      QLKVACPIGTLRSVDVDITAYTIL-YDTADNIKKYKFIRMATLLSKHPVIRLTCGLAATL
DQ011153_182816..188458      QLKVACPIGTLRSVDVDITAYTIL-YDTADNIKKYKFIRMATLLSKHPVIRLTCGLAATL
AY741551_183055..188697      QLKVACPIGTLRSVDVDITAYTIL-YDTADNIKKYKFIRMATLLSKHPVIRLTCGLAATL
AY753185_183490..189132      QLKVACPIGTLRSVDVDITAYTIL-YDTADNIKKYKFIRMATLLSKHPVIRLTCGLAATL
AY603973_183318..188960      QLKVACPIGTLRSVDVDITAYTIL-YDTADNIKKYKFIRMATLLSKHPVIRLTCGLAATL
DQ011156_183771..189413      QLKVACPIGTLRSVDVDITAYTIL-YDTADNIKKYKFIRMATLLSKHPVIRLTCGLAATL
DQ011155_181142..186781      QLKVACPIGTLRSVDVDITAYTIL-YDTADNIKKYKFIRMATLLSKHPVIRLTCGLAATL
DQ011154_181284..186923      QLKVACPIGTLRSVDVDITAYTIL-YDTADNIKKYKFIRMATLLSKHPVIRLTCGLAATL
AF380138_181046..186685      QLKVACPIGTLRSVDVDITAYTIL-YDTADNIKKYKFIRMATLLSKHPVIRLTCGLAATL
AY313847_7766..7921          ------------------------------------------------------------
AY313847_191153..191308      ------------------------------------------------------------
AY313848_7717..7872          ------------------------------------------------------------
AY313848_189535..189690      ------------------------------------------------------------
X94355_205062..210863        QLKVACPIGTLRSVDVDITAYTIL-YDTADNIKKYKFIRMATLLSKHPVIRLTCGLAATL
X67117_14967..15767          ------------------------------------------------------------
AF012825_195563..201337      QLKVACPIGTLRSVDVDITAYTIL-YDTADNIKKYKFVRLATLLSKHPVIRLTCGLAATL
AF482758_205620..211379      QLRVACPIGTLRSVDVDITAYTIL-YDTADNIKKYKFVRLATLLSKHPVIRLTCGLAATL
AY519983_431..6220           QLKVACPIGTLRSVDVDITAYTIL-YDTSDNIKKYKFVRMATLLSKHPVIRLTCGLAATL
X67117_14136..14906          ------------------------------------------------------------
AF438165_192188..197797      QLKVACPIGTLRSVDVDITAYTIL-YDTADNIKKYKFIRMATLLSKHPVIRLTCGLAATL
AY009089_190354..195963      QLKVACPIGTLRSVDVDITAYTIL-YDTADNIKKYKFIRMATLLSKHPVIRLTCGLAATL
Y16780_176098..181788        HLKVACPIGTLRSVDVDITAYTIL-YDTADNIKKYKFIRMATLLSKHPVIRLTCGLAATL
X70841_432..6122             HLKVACPIGTLRSVDVDITAYTIL-YDTADNIKKYKFIRMATLLSKHPVIRLTCGLAATL
U18339_20674..26364          HLKVACPIGTLRSVDVDITAYTIL-YDTADNIKKYKFIRMATLLSKHPVIRLTCGLAATL
X69198_174369..180059        HLKVACPIGTLRSVDVDITAYTIL-YDTADNIKKYKFIRMATLLSKHPVIRLTCGLAATL
X67117_16031..19825          HLKVACPIGTLRSVDVDITAYTIL-YDTADNIKKYKFIRMATLLSKHPVIRLTCGLAATL
U17141_1373..1981            SVSL--------------------------------------------------------
AY743600_1..4079             QLKVACPIGTLRSVDVDITAYTIL-YDTADNIKKYKFIRMATLLSKHPVIRLTCGLAATL
U18341_20115..25805          HLKVACPIGTLRSVDVDITAYTIL-YDTADNIKKYKFIRMATLLSKHPVIRLTCGLAATL
L22579_174451..180144        HLKVACPIGTLRSVDVDITAYTIL-YDTADNIKKYKFIRMATLLSKHPVIRLTCGLAATL
AY318871_139876..145731      SLRVACPIGVLRSLDTDITAYTTM-YGEDNGVRKYVFTRLGVLLSRTPVVRLTCGRDATL
AF198100_110523..116372      QLRVACPIGVLRSPDTDITAYTIM-YDDGE-VKKYVFTRLGILLSRTPVVRLTCGRVTTL
AJ581527_105327..111176      QLRVACPIGVLRSPDTDITAYTIM-YDDGE-VKKYVFTRLGILLSRTPVVRLTCGRVTTL
AF438165_174230..174901      ------------------------------------------------------------
AY009089_172355..173026      ------------------------------------------------------------
AF438165_173330..174097      ------------------------------------------------------------
AY009089_171455..172222      ------------------------------------------------------------
AY519984_404..6079           TVKLICPLGQLRLMEADVNTYATL-INDKKGVKYYLVHGILELLSHHPTSTFTCGSEPGV
AY519982_1739..7417          TVKLICPLGQLRLMEADVNTYATL-INDKKGVKYYLVHGILELLSHHPTSTFTCGSEPGV
AF170722_124813..130632      KVTLVCPIGQLRLLEADVNAYATLIREETNGGKYYLVHGILELLSYHPTVTFTCGNEPGV
AF170726_125694..131696      KVTLVCPIGQLRLLEADVNTYATLIREENNGAKYYLVHGILELLSYHSTVTFTCGNEPGV
AY386371_114315..120002      KVKLICPIGQLRLFEADVNTYARLIRDEK-GVKTYIVHGISELLSYHHNVTFTCGNEPGA
AJ293568_122043..127748      KVKLICPIGQLRLFEADVNAYAKLIREDEKGVKTYIVHGILELLSYHSNVTFTCGNEPGA
AY689436_133038..138896      KITLVCPIGQLRLFEADVNNYATLLREDKNGVKYYLVHGILELLSYHPNVTFTCGNEPGV
AY689437_136122..141971      KVTLVCPIGQLRLFEADVNNYATLLREDTNGVKYYLVHGILELLSYHPNVTFTCGNEPGV
AF410153_120870..126749      KVKLVCPIGQLRLFEADVNTYASLIREDKNGVKFYHVHGILELLSYHPNVTFTCGNEPGV
AY077832_121690..127767      KVTLVCPIGQLRLLEADINTYATLTREDKDGVKFYHVFGILELLSYHPNVTFTCGNEPGV
AY077833_121665..127742      KVTLVCPIGQLRLLEADINTYATLTREDKDGVKFYHVFGILELLSYHPNVTFTCGNEPGV
AY077834_121469..127546      KVTLVCPIGQLRLLEADINTYATLTREDKDGVKFYHVFGILELLSYHPNVTFTCGNEPGV
AF409138_121991..124156      ------------------------------------------------------------
AY077836_121470..123584      ------------------------------------------------------------
AY077835_121407..127427      KVTLVCPIGQLRLLEADINTYATLTREDKDGVKFYHVFGILELLSYHPNVTFTCGNEPGV
AY077836_123766..127491      KVTLVCPIGQLRLLEADINTYATLTREDKDGVKFYHVFGILELLSYHPNVTFTCGNEPGV
AF409138_124335..128066      KVTLVCPIGQLRLLEADINTYATLTREDKDGVKFYHVFGILELLSYHPNVTFTCGNEPGV
AF409137_122187..128264      KVTLVCPIGQLRLLEADINTYATLTREDKDGVKFYHVFGILELLSYHPNVTFTCGNEPGV
AF325528_122176..128253      KVTLVCPIGQLRLLEADINTYATLTREDKDGVKFYHVFGILELLSYHPNVTFTCGNEPGV
U86891_1..981                --------GHLQGLCSEAVRY------------------------KEESIRSAAG-----
U86892_1..772                RVTVTCPIGTLRLLEGDISAYAVLESVGEDGASHYA------------------------
U86893_1..432                ------------------------------------------------------------
U86890_1..360                ------------------------------------------------------------
U60315_41401..47802          RVTVTCPIGTLRLLEGDISAYAVLESVGEDGASHYALPGIMELLSNHPNASFTCGSEVGA
DQ356948_50525..44904        RVQVACPRGTLRLMQGDIRQYLLQFVEGDDNVKHY-FINAVAMVSDYANATLTCGIEEGL
DQ356948_56486..50664        QVEVICPRGTLRLLQGDISQYILQDYAGTDQAKHY-YINAMKMVSSFPNATLTCGSEEGL
DQ356948_44775..39052        RVEVTCPRGTLRLLQGDINHYILRSFEANDNTKHY-FINAVAMVSSFPNATLTCGIEEGL
                                                                                         

AY318871_152168..157573      TLKPFEVPLSSMQLLKMATPGEPDETKSIPSNVCDLFPLKNFYLLVKGCPFDSSKIAIAY
AF198100_122769..128102      TLKPFEIPLSNMQLLKMATPGEPEESKSMPSNVCDLFPLKNFYLLVKGCPFDNSKVAIAY
AJ581527_117577..122910      TLKPFEIPLSNMQLLKMATPGEPEESKSMPSNVCDLFPLKNFYLLVKGCPFDNSKVAIAY
M88587_1..438                ------------------------------------------------------------
AY318871_185752..191244      TLKPFEVKIQDMQLLKMATPGEPEETKNMPSNVCDIFPLKTFNLLVRGCPFDSSITYITH
U17141_2177..2551            -----------------------------------------------NCMYNM-------
U17141_2742..4588            TLKPFEVELRNMQLLKMATPGEPEETKTMPSNVCDIFPLKSFNLLVRGCPFDSSITYIIH
AF198100_150097..155397      TLKPFEVELRNMQLLKMATPGEPEETKTMPSNVCDIFPLKSFNLLVRGCPFDSSITYIIH
AJ581527_144889..150189      TLKPFEVELRNMQLLKMATPGEPEETKTMPSNVCDIFPLKSFNLLVRGCPFDSSITYIIH
AY318871_179913..185699      TLKPFEVKMTDMQLLKMATPGEPPATKKFPSNVCDLFPMKNFYLLVKGCPYDASQTSITR
AF198100_144454..150066      TLKPFEVKMTDMQLLKMSTSGEPPDTKTFPSNVCDLFPMKNFYLLLKGCPYDASQTSITR
AJ581527_139246..144858      TLKPFEVKMTDMQLLKMSTSGEPPDTKTFPSNVCDLFPMKNFYLLLKGCPYDASQTSITR
AY318871_128470..134226      TLKPFEVPISDMQLLKMATPGEPNSTKSIPSNVCDLFTMKNFYLLVKGCPYDGSQVAITR
AF198100_99070..104808       TLKPFEVPISEMELLKMSTPGEPEETKSIPSNVCDIFPMKNFYLSVKGCPYDGSQVAITR
AY318871_134293..139596      TLKPFEVKLSDMQLLKMSTPGEPEETKTMPSNVCDIFPMKRFYLTVGDCPFDSSMVSVVH
AF198100_104874..110282      TLRPFEIALNEMQLLKMSTPGEPEETKSIPSNVCDIFPLKRFYLTVRGCPFDNSMVSVVY
AJ581527_99702..105086       TLRPFEIALNEMQLLKMSTPGEPEETKSIPSNVCDIFPLKRFYLTVRGCPFDNSMVSVVY
AY603355_161412..161624      -----------------------DSTEELPT-----------------------------
U94848_167202..167414        -----------------------DSTEELPT-----------------------------
DQ011157_182816..188458      VIKPYEVPISDMQLLKMATPGEPESTKSIPSDVCDRYPLKKFYLLAGGCPYDTSQTFIVH
DQ011153_182816..188458      VIKPYEVPISDMQLLKMATPGEPESTKSIPSDVCDRYPLKKFYLLAGGCPYDTSQTFIVH
AY741551_183055..188697      VIKPYEVPISDMQLLKMATPGEPESTKSIPSDVCDRYPLKKFYLLAGGCPYDTSQTFIVH
AY753185_183490..189132      VIKPYEVPISDMQLLKMATPGEPESTKSIPSDVCDRYPLKKFYLLAGGCPYDTSQTFIVH
AY603973_183318..188960      VIKPYEVPISDMQLLKMATPGEPESTKSIPSDVCDRYPLKKFYLLAGGCPYDTSQTFIVH
DQ011156_183771..189413      VIKPYEVPISDMQLLKMATPGEPESTKSIPSDVCDRYPLKKFYLLAGGCPYDTSQTFIVH
DQ011155_181142..186781      VIKPYEVPISDMQLLKMATPGEPESTKSIPSDVCDRYPLKKFYLLAGGCPYDTSQTFIVH
DQ011154_181284..186923      VIKPYEVPISDMQLLKMATPGEPESTKSIPSDVCDRYPLKKFYLLAGGCPYDTSQTFIVH
AF380138_181046..186685      VIKPYEVPISDMQLLKMATPGEPESTKSIPSDVCDRYPLKKFYLLAGGCPYDTSQTFIVH
AY313847_7766..7921          ------------------------------------------------------------
AY313847_191153..191308      ------------------------------------------------------------
AY313848_7717..7872          ------------------------------------------------------------
AY313848_189535..189690      ------------------------------------------------------------
X94355_205062..210863        VIKPYEVPISDMQLLKMATPGEPESTRSIPSDVCDRYPLKKFYLLAGGCPYDTSQTFIVH
X67117_14967..15767          -------------------------------PIC--------------------------
AF012825_195563..201337      VIKPYEVPISDMQLLKMATHGEPESTKSIPSDVCDKYPLKKFYLLAGGCPYDTSQTFIVH
AF482758_205620..211379      VIKPYEVPISDMQLLKMATPGEPESTKSIPSDVCDKYPLKKFYLLAGGCPYDTSQTFIVH
AY519983_431..6220           VIKPYEVPISDMQLLKMATPGEPESTRSIPSDVCDKYPLKKFYLLAGGCPYDTSQTFIVH
X67117_14136..14906          ------------------------------------------------------------
AF438165_192188..197797      VIKPYEVPISDMQLLKMVTPGEPESTKSIPSDVCDRYPLKKFYLLAGGCPYDTSQTFIVH
AY009089_190354..195963      VIKPYEVPISDMQLLKMATPGEPESTKSIPSDVCDRYPLKKFYLLAGGCPYDTSQTFIVH
Y16780_176098..181788        VIKPYEVPISDMQLLKMATPGEPESTKSIPSDVCDRYPLKKFYLLAGGCPYDTSQTFIVH
X70841_432..6122             VIKPYEVPISDMQLLKMATPGEPESTKSIPSDVCDRYPLKKFYLLAGGCPYDTSQTFIVH
U18339_20674..26364          VIKPYEVPISDMQLLKMATPGEPESTKSIPSDVCDRYPLKKFYLLAGGCPYDTSQTFIVH
X69198_174369..180059        VIKPYEVPISDMQLLKMATHGEPESTKSIPSDVCDRYPLKKFYLLAGGCPYDTSQTFIVH
X67117_16031..19825          VIKPYEVPISDMQLLKMATHGEPESTKSIPSDVCDRYPLKKFYLLAGGCPYDTSQTFIVH
U17141_1373..1981            ------------------------------------------------------------
AY743600_1..4079             VIKPYEVPISDMQLLKMATPGEPESTKSIPSDVCDRYPLKKFYLLAGGCPYDTSQTFIVH
U18341_20115..25805          VIKPYEVPISDMQLLKMATPGEPESTKSIPSDVCDRYPLKKFYLLAGGCPYDTSQTFIVH
L22579_174451..180144        VIKPYEVPISDMQLLKMATPGEPESTKSIPSDVCDRYPLKKFYLLAGGCPYDTSQTFIVH
AY318871_139876..145731      TIRPYEVPISSMQLLKMATPGEPKSTMSIPSDVCDKYPLKKFYLLAEGCPYDTSQNFIVH
AF198100_110523..116372      TIRPYEVPMSSMQLLKMATPGEPKSTRSIPSDVCDKYPLKKFYLLADGCPYDTSQTMIVH
AJ581527_105327..111176      TIRPYEVPMSSMQLLKMATPGEPKSTRSIPSDVCDKYPLKKFYLLADGCPYDTSQTMIVH
AF438165_174230..174901      ------------------------------------------------------------
AY009089_172355..173026      ------------------------------------------------------------
AF438165_173330..174097      ------------------------------------------------------------
AY009089_171455..172222      ------------------------------------------------------------
AY519984_404..6079           IFTPFEQKLSDMQLLRLTTAGEPETTKDIPSNVCDLYPLKRFYLLTGNCPHDMTQTAITY
AY519982_1739..7417          IFTPFEQKLSDMQLLRLTTAGEPETTKDIPSNVCDLYPLKRFYLLTGNCPHDMTQTAITY
AF170722_124813..130632      IFTPFEQKLKDMQLLRISTPGEPKEAEDMPSNVCDLYPLKRFYVLAGNCPYDMSRKSVAY
AF170726_125694..131696      IFTPFEQKLRDMQLLRISTPGEPKEAEDMPSNVCDLYPLKRFYVLAGNCPYDMSRKSVAY
AY386371_114315..120002      IFIPFEQDISDMQLLRISTPGEPESTKDMPSNVCDIYPLKKFYVLAGNCPFDMSRKSVAY
AJ293568_122043..127748      IFMPFEQDISDMQLLRISTPGEPESAKDMPSNVCDMYPLKKFYVLAGNCPFDMSRKSVAY
AY689436_133038..138896      IFMPFDQSLSDMQLLRISTPGEPYSAREMPSNVCDLYPLKKFYVLAGNCPYDMSRISVTY
AY689437_136122..141971      IFMPFDQSLSDMQLLRISTPGEPYSARDMPSNVCDLYPLKKFYVLAGNCPYDMSRISVTY
AF410153_120870..126749      IFMPFEQSLSDMQLLRISTPGEPKEAEEMYSNVCDVYPLKKFYVLAGNCPFDMSRKSVAY
AY077832_121690..127767      IFIPFEQKLSDMQLLRISTPGEPREAEAMSSDVCDIYPLKKFYVLAGNCPFDMSRKSVAY
AY077833_121665..127742      IFIPFEQKLSDMQLLRISTPGEPREAEAMSSDVCDIYPLKKFYVLAGNCPFDMSRKSVAY
AY077834_121469..127546      IFIPFEQKLSDMQLLRISTPGEPREAEAMSSDVCDIYPLKKFYVLAGNCPFDMSRKSVAY
AF409138_121991..124156      ------------------------------------------------------------
AY077836_121470..123584      ------------------------------------------------------------
AY077835_121407..127427      IFIPFEQKLSDMQLLRISTPGEPREAEAMSSDVCDIYPLKKFYVLAGNCPFDMSRKSVAY
AY077836_123766..127491      IFIPFEQKLSDMQLLRISTPGEPREAEAMSSDVCDIYPLKKFYVLAGNCPFDMSRKSVAY
AF409138_124335..128066      IFIPFEQKLSDMQLLRISTPGEPREAEAMSSDVCDIYPLKKFYVLAGNCPFDMSRKSVAY
AF409137_122187..128264      IFIPFEQKLSDMQLLRISTPGEPREAEAMSSDVCDIYPLKKFYVLAGNCPFDMSRKSVAY
AF325528_122176..128253      IFIPFEQKLSDMQLLRISTPGEPREAEAMSSDVCDIYPLKKFYVLAGNCPFDMSRKSVAY
U86891_1..981                ------------------------------------------------------------
U86892_1..772                ------------------------------------------------------------
U86893_1..432                --VPLGVSLATAMLVLLA------------------------FLLAR-------------
U86890_1..360                ------------------------------NGSCENIPL---------------------
U60315_41401..47802          RFVPFDRELGDMQLLRVAAPGEPKETESIPSNVCDLFPLKRFYLLTDGCPHDRSQTAITY
DQ356948_50525..44904        YFVPYEPDPSEFQLLDRAGIGEPEDLRRLPSNVCDLFPFKRFYFLTSGCEYDKGQVAMTY
DQ356948_56486..50664        YFVPYKPDPSDFQLLDRTGIGEPDSLRKLPSNVCDLFPFKRFYFLTSGCEYNRGQVAMSH
DQ356948_44775..39052        YFVPYDPDPSDFQLLDRTGIGEPDSLRKLPSDVCDRFPFKRFYFLTSGCEYDKGQVAMTY
                                                                                         

AY318871_152168..157573      TTCSVLLRMSVWESEKQRWVLENPFDQKSRF-KQLFTFSKFNF--NETIIKPNEVPGHAK
AF198100_122769..128102      TTCSVLLRMSIWEEENRRWLLENPFDNKNRF-KQLFTFNRFNF--NDTVIKPNEISGHAK
AJ581527_117577..122910      TTCSVLLRMSIWEEENRRWLLENPFDNKNRF-KQLFTFNRFNF--NDTVIKPNEISGHAK
M88587_1..438                ---------------------------------------KYDY-----------------
AY318871_185752..191244      MTCSILLRLASWEPISKRWILESPFGKDNDL-KQLFVFKKRNF--SDIIIKPNLIQGHSK
U17141_2177..2551            ----------------------------------------YDF-----------------
U17141_2742..4588            TTCSILLRISSWDP----------------------------------------------
AF198100_150097..155397      TTCSILLRISSWDPAGKRWILENPFGKDPEL-KQLFVFQNRNF--SDIVIKPNTVQGHSK
AJ581527_144889..150189      TTCSILLRISSWDPAGKRWILENPFGKDPEL-KQLFVFQNRNF--SDIVIKPNTVQGHSK
AY318871_179913..185699      TTCSILVKMTTWDDKNQRWVLENPFERNNKH-RQLFTFSTYDF--NKTIIKPNEIPGHAK
AF198100_144454..150066      TTCSILMKMTIWDDKTQRWILENPFEDSNKH-RQLFTFDKYDF--NDTIIKPNTIPGHAK
AJ581527_139246..144858      TTCSILMKMTIWDDKTQRWILENPFEDSNKH-RQLFTFDKYDF--NDTIIKPNTIPGHAK
AY318871_128470..134226      TTCSILLRMAIWDDVKNRWVLENPFEQNNRH-RQLFTFQKFDF--NDTVIKPNSIPGHAK
AF198100_99070..104808       TTCSILLRMATWDDVRDRWVLENPFERNSKH-RQLFTFEKYDF--NHTVIKPNTIPGHAK
AY318871_134293..139596      TTCSVLLRMATWEPAKNRWVLENPFDQGSRF-RQLFTFQKFDF--NNTIIKPNEIPGHSK
AF198100_104874..110282      TTCSVLLRLATWEPLYQRWVLENPFEQNGRL-RQLFTFQKYDF--NETVIKPNEIPGHSK
AJ581527_99702..105086       TTCSVLLRLATWEPLYQRWVLENPFEQNGRL-RQLFTFQKYDF--NETVIKPNEIPGHSK
AY603355_161412..161624      ------------------------------------------------------------
U94848_167202..167414        ------------------------------------------------------------
DQ011157_182816..188458      TTCSILLRTATRDQFRNRWVLQNPFRQEGTY-KQLFTFSKYDF--NDTIIDPNGVVGHAS
DQ011153_182816..188458      TTCSILLRTATRDQFRNRWVLQNPFRQEGTY-KQLFTFSKYDF--NDTIIDPNGVVGHAS
AY741551_183055..188697      TTCSILLRTATRDQFRNRWVLQNPFRQEGTY-KQLFTFSKYDF--NDTIIDPNGVVGHAS
AY753185_183490..189132      TTCSILLRTATRDQFRNRWVLQNPFRQEGTY-KQLFTFSKYDF--NDTIIDPNGVVGHAS
AY603973_183318..188960      TTCSILLRTATRDQFRNRWVLQNPFRQEGTY-KQLFTFSKYDF--NDTIIDPNGVVGHAS
DQ011156_183771..189413      TTCSILLRTATRDQFRNRWVLQNPFRQEGTY-KQLFTFSKYDF--NDTIIDPNGVVGHAS
DQ011155_181142..186781      TTCSILLRTATRDQFRNRWVLQNPFRQEGTY-KQLFTFSKYDF--NDTIIDPNGVVGHAS
DQ011154_181284..186923      TTCSILLRTATRDQFRNRWVLQNPFRQEGTY-KQLFTFSKYDF--NDTIIDPNGVVGHAS
AF380138_181046..186685      TTCSILLRTATRDQFRNRWVLQNPFRQEGTY-KQLFTFSKYDF--NDTIIDPNGVVGHAS
AY313847_7766..7921          ------------------------------------------------------------
AY313847_191153..191308      ------------------------------------------------------------
AY313848_7717..7872          ------------------------------------------------------------
AY313848_189535..189690      ------------------------------------------------------------
X94355_205062..210863        TTCSILLRTATRDQFRNRWVLQNPFRQEGEY-KQLFTFSKYDF--NDTIIDPNGVAGHAS
X67117_14967..15767          ------------------------------------------------------------
AF012825_195563..201337      TTCSILLRTATWDQFRNRWVLQNPFRQEGTY-KQLFTFSKYDF--NDTIIDPNGVAGHAS
AF482758_205620..211379      TTCSILLRTATWDQFRNRWVLQNPFRQEGAY-KQLFTFSKYDF--NDTIIDPNGVAGHAS
AY519983_431..6220           TTCSILLRTATWDQFRNRWVLQNPFRQEGTY-KQLFTFSKYDF--NDTIIDPNGVAGHAS
X67117_14136..14906          ------------------------------------------------------------
AF438165_192188..197797      TTCSILLRTATWDQIRNRWVLQNPFRQEGTY-KQLFTFSKYDF--NDTIIDPNGVAGHAS
AY009089_190354..195963      TTCSILLRTATWDQIRNRWVLQNPFRQEGTY-KQLFTFSKYDF--NDTIIDPNGVAGHAS
Y16780_176098..181788        TTCSILLRTATWDQFRNRWVLQNPFRQEGTY-KQLFTFSKYDF--NDTIIDPNGVAGHAS
X70841_432..6122             TTCSILLRTATWDQFRNRWVLQNPFRQEGTY-KQLFTFSKYDF--NDTIIDPNGVAGHAS
U18339_20674..26364          TTCSILLRTATWDQFRNRWVLQNPFRQEGTY-KQLFTFSKYDF--NDTIIDPNGVAGHAS
X69198_174369..180059        TTCSILLRTATWDQFRNRWVLQNPFRQEGTY-KQLFTFSKYDF--NDTIIDPNGVAGHAS
X67117_16031..19825          TTCSILLRTATWDQFRNRWVLQNPFRQEGTY-KQLFTFSKYDF--NDTIIDPNGVAGHAS
U17141_1373..1981            ------------------------------------------------------------
AY743600_1..4079             TTCSILLRTATRDQFRNRWVLQNPFRQEGTY-KQLFTFSKYDF--NDTIIDPNGVVGHAS
U18341_20115..25805          TTCSILLRTATWDQFRNRWVLQNPFRQEGTY-KQLFTFSKYDF--NDTIIDPNGVAGHAS
L22579_174451..180144        TTCSILLRTATWDQFRNRWVLQNPFRQEGTY-KQLFTFSKYDF--NDTIIDPNGVAGHAS
AY318871_139876..145731      TTCNIMLRMSTWDPVRNRWVLQNPFKQEGDY-KQLFTFSKYDF--NDTVIDPNNIRGHAS
AF198100_110523..116372      TTCSILLKMSTWDPFRNRWVLKNPFRQEGEF-KQLFTFSKYDF--NDTIIDPNGVPGHSD
AJ581527_105327..111176      TTCSILLKMSTWDPFRNRWVLKNPFRQEGEF-KQLFTFSKYDF--NDTIIDPNGVPGHSD
AF438165_174230..174901      -------------------------------------FNNYSV-----------------
AY009089_172355..173026      -------------------------------------FNNYSV-----------------
AF438165_173330..174097      ------------------------------------------------------------
AY009089_171455..172222      ------------------------------------------------------------
AY519984_404..6079           VTCSTLLRMATYQENSNRWILMNPFFTTEGENVQLFTFSKYDF--SDIPIDVNKMLNAEA
AY519982_1739..7417          VTCSTLLRMATYQENSNRWILMNPFFTTEGENVQLFTFSKYDF--SDIPIDVNKMLNAEA
AF170722_124813..130632      VTCSTLLRMSTYEHTKHRWILMNPFSKDEHDNIQLFTFKKYDF--KDSLINLNEIGYSDT
AF170726_125694..131696      VTCSTLLRMSTYEATKHRWILMNPFSEDEHDNIQLFTFKKYDF--KGSVINLNEIGHSDT
AY386371_114315..120002      VTCGTLLRMSTYEPKKQRWVLMNPFLKYDHDNIQLFTFREYDF--KSSYINLNDIGHGDV
AJ293568_122043..127748      VTCGTLLRMSTYEPKKQRWVLMNPFSRYENDNIQLFTFKKYDF--KSSYIDLNNIGHGDV
AY689436_133038..138896      VTCNTLLRMSTYDYEKNRWILMNPFSRTNEDYIQLFTFSKYDFSSKSDTINLNTIGHSGT
AY689437_136122..141971      VTCNTLLRMSTYDYEKNRWILMNPFSRTNEDYIQLFTFSKYDFSSKSDTINLNTIGHSGT
AF410153_120870..126749      VTCSTLLRMSTYEHERNRWILMNPFSRGSEDNIQLFTFKKYDFSSENDRINLNEIGHGDS
AY077832_121690..127767      VTCSTLLRMSTYEHEKQRWILMNPFSNNNEDNIQLFTFKKYDFSAEKDKIKLNSISHSDT
AY077833_121665..127742      VTCSTLLRMSTYEHEKQRWILMNPFSNNNEDNIQLFTFKKYDFSAEKDKIKLNSISHSDT
AY077834_121469..127546      VTCSTLLRMSTYEHEKQRWILMNPFSNNNEDNIQLFTFKKYDFSAEKDKIKLNSISHSDT
AF409138_121991..124156      ------------------YFLKRSFSSSSDD-----------------------------
AY077836_121470..123584      ------------------YFLKRSFSSSSDD-----------------------------
AY077835_121407..127427      VTCSTLLRMSTYEHEKQRWILMNPFSNGNEDNIQLFTFKKYDFSAEKDKIKLNSISHSDT
AY077836_123766..127491      VTCSTLLRMSTYEHEKQRWILMNPFSNGNEDNIQLFTFKKYDFSAEKDKIKLNSISHSDT
AF409138_124335..128066      VTCSTLLRMSTYEHEKQRWILMNPFSNGNEDNIQLFTFKKYDFSAEKDKIKLNSISHSDT
AF409137_122187..128264      VTCSTLLRMSTYEHEKQRWILMNPFSNGNEDNIQLFTFKKYDFSAEKDKIKLNSISHSDT
AF325528_122176..128253      VTCSTLLRMSTYEHEKQRWILMNPFSNGNEDNIQLFTFKKYDFSAEKDKIKLNSISHSDT
U86891_1..981                -------KAHDWSKRKHRW-----------------------------------------
U86892_1..772                ------------------------------------------------------------
U86893_1..432                ------------------------------------------------------------
U86890_1..360                ------------------------------------------------------------
U60315_41401..47802          VTCGTLLRMASWEPVRNRWVLLNPFFRSADEFIQLFTFSQYDF--SGSTIRLHELDAPEA
DQ356948_50525..44904        TTCSVLLRRSLWDEKNRRWFLPDPFAHPGSD-VKVFTFAKYDF--WDATLKPNETPGHDD
DQ356948_56486..50664        TTCSVLLRRSLWDEKHQRWFAPDPFAHPGSD-VKVFTFSRYDF--PEVPLKPNEIPGHDD
DQ356948_44775..39052        TTCSVLLRQSLWDDKHRRWFAPDPFAHPGSD-VKVFTFARYDF--PEVPLKPNEIPGHDD
                                                                                         

AY318871_152168..157573      FCADRQSNQCHWYDVMVLDDIT-SCQTRSRKIYVEIYLFTGNRGFTSFVLTCPSGSTPVA
AF198100_122769..128102      FCANRQSNHCHWFDVMVLDDIS-SCENRVRKIYVEIYLFSGSRGFTSFVLTCPSGSTPVA
AJ581527_117577..122910      FCANRQSNHCHWFDVMVLDDIS-SCENRVRKIYVEIYLFSGSRGFTSFVLTCPSGSTPVA
M88587_1..438                --------------------------------------------SYKYVLRV--------
AY318871_185752..191244      FCVSKHTTECYWKDIMLLDDTS-SCTARARTIYVEVYTFGDGRGFTSFVLTCPSGSTPVA
U17141_2177..2551            -----------------------RRRRRIRKVHRT-------------------------
U17141_2742..4588            ------------------------------------------------------------
AF198100_150097..155397      FCANKHTTECYWKDTMLLDDTS-SCESRSRNIYVEIYTFGYGRGFTSFVLSCPSGSTPVA
AJ581527_144889..150189      FCANKHTTECYWKDTMLLDDTS-SCESRSRNIYVEIYTFGYGRGFTSFVLSCPSGSTPVA
AY318871_179913..185699      YCANKHVKECYWVDVMILDDIT-SCASRIRTLYVEVYTFDSNAGFNSFVLTCPSGSTPVA
AF198100_144454..150066      YCTNRHIKECFWNDVMILDDIT-SCNSRVRILYVEVYTFNSNAGFNSFVLSCPSGSTPVA
AJ581527_139246..144858      YCTNRHIKECFWNDVMILDDIT-SCNSRVRILYVEVYTFNSNAGFNSFVLSCPSGSTPVA
AY318871_128470..134226      FCANRQIKECYWTDVMVLDDIT-SCANRVRTLYVELYTFDSNRGFTSFVLTCPSGSTPVA
AF198100_99070..104808       FCSNRQIKECYWTDVMILDDIT-TCSNRARTLYVELNTFDSNRGFTSFVLTCPSGSTPVA
AY318871_134293..139596      FCASRHATECYWTDVMILDDTS-SCASRSRTIYLELYTFGYGRGFTSFVLTCPSGSTPVA
AF198100_104874..110282      FCTNRHATECYWAELMVLDDTSPSCASRSRTIYLELYTFGNGRGFTSFVLTCPSGSTPVA
AJ581527_99702..105086       FCTNRHATECYWAELMVLDDTSPSCASRSRTIYLELYTFGNGRGFTSFVLTCPSGSTPVA
AY603355_161412..161624      -------------------------------------------------------VTPIT
U94848_167202..167414        -------------------------------------------------------VTPIT
DQ011157_182816..188458      FCTNRSSNQCFWSEPMILEDVS-SCSSRTRKIYVKLGIFNA-EGFNSFVLNCPTGSTPTY
DQ011153_182816..188458      FCTNRSSNQCFWSEPMILEDVS-SCSSRTRKIYVKLGIFNA-EGFNSFVLNCPTGSTPTY
AY741551_183055..188697      FCTNRSSNQCFWSEPMILEDVS-SCSSRTRKIYVKLGIFNA-EGFNSFVLNCPTGSTPTY
AY753185_183490..189132      FCTNRSSNQCFWSEPMILEDVS-SCSSRTRKIYVKLGIFNA-EGFNSFVLNCPTGSTPTY
AY603973_183318..188960      FCTNRSSNQCFWSEPMILEDVS-SCSSRTRKIYVKLGIFNA-EGFNSFVLNCPTGSTPTY
DQ011156_183771..189413      FCTNRSSNQCFWSEPMILEDVS-SCSSRTRKIYVKLGIFNA-EGFNSFVLNCPTGSTPTY
DQ011155_181142..186781      FCTNRSSNQCFWSEPMILEDVS-SCSSRTRKIYVKLGIFNA-EGFNSFVLNCPTGSTPTY
DQ011154_181284..186923      FCTNRSSNQCFWSEPMILEDVS-SCSSRTRKIYVKLGIFNA-EGFNSFVLNCPTGSTPTY
AF380138_181046..186685      FCTNRSSNQCFWSEPMILEDVS-SCSSRTRKIYVKLGIFNA-EGFNSFVLNCPTGSTPTY
AY313847_7766..7921          ------------------------------------------------------------
AY313847_191153..191308      ------------------------------------------------------------
AY313848_7717..7872          ------------------------------------------------------------
AY313848_189535..189690      ------------------------------------------------------------
X94355_205062..210863        FCTNRSSNQCFWSEPMILEDVS-SCSSRTRKIYVKLGIFNA-EGFNSFVLNCPTGSTPTY
X67117_14967..15767          ------------------------------------------------------------
AF012825_195563..201337      FCTNRSSNQCFWSEPMILEDVS-SCSSRTRKIYVKLGIFNA-EGFNSFVLNCPTGSTPTY
AF482758_205620..211379      FCTNRSSNQCFWSEPMILEDVS-SCSSRTRKIYVKLGIFNA-EGFNSFVLNCPTGSTPTY
AY519983_431..6220           FCTNRSSNQCFWSEPMILEDVS-SCSSRTRKIYVKLGIFNA-EGFNSFVLNCPTGSTPTY
X67117_14136..14906          ------------------------------------------------------------
AF438165_192188..197797      FCTNRSSNQCFWSEPMILEDVS-SCSSRTRKIYVKLGIFNA-EGFNSFVLNCPTGSTPTY
AY009089_190354..195963      FCTNRSSNQCFWSEPMILEDVS-SCSSRTRKIYVKLGIFNA-EGFNSFVLNCPTGSTPTY
Y16780_176098..181788        FCTNRRSNQCFWSEPMILEDVS-SCSSRTRKIYVKLGIFNT-EGFNSFVLNCPTGSTPTY
X70841_432..6122             FCTNRRSNQCFWSEPMILEDVS-SCSSRTRKIYVKLGIFNT-EGFNSFVLNCPTGSTPTY
U18339_20674..26364          FCTNRRSNQCFWSEPMILEDVS-SCSSRTRKIYVKLGIFNT-EGFNSFVLNCPTGSTPTY
X69198_174369..180059        FCTNRSSNQCFWSEPMILEDVS-SCSSRTRKIYVKLGIFNT-EGFNSFVLNCPTGSTPTY
X67117_16031..19825          FCTNRSSNQCFWSEPMILEDVS-SCSSRTRKIYVKLGIFNT-EGFNSFVLNCPTGSTPTY
U17141_1373..1981            ------------------------------------------------------------
AY743600_1..4079             FCTNRSSNQCFWSEPMILEDVS-SCSSRTRKIYVKLGIFNA-EGFNSFVLNCPTGSTPTY
U18341_20115..25805          FCTNRSSNQCFWSEPMILEDVS-SCSSRTRKIYVKLGIFNT-EGFNSFVLNCPTGSTPTY
L22579_174451..180144        FCTNRSSNQCFWSEPMILEDVS-SCSSRTRKIYVKLGIFNT-EGFNSFVLNCPTGSTPTY
AY318871_139876..145731      FCANRQSSECYWTESMILEDVT-SCRSRTRKIYVKIRVFGD-RGFNSFVLTCPSGSTPVY
AF198100_110523..116372      FCTNKQSSQCYWTESMMLEDVT-SCQTRVRKIYVKIALFGD-RGFDSFVLTCPSGSTPVS
AJ581527_105327..111176      FCTNKQSSQCYWTESMMLEDVT-SCQTRVRKIYVKIALFGD-RGFDSFVLTCPSGSTPVS
AF438165_174230..174901      ------------------------------------------------------------
AY009089_172355..173026      ------------------------------------------------------------
AF438165_173330..174097      -------------------------------MYVIISTVNNIAGYNSFILTCPSVSAPFM
AY009089_171455..172222      -------------------------------MYVIISTVNNIAGYNSFILTCPSVSAPFM
AY519984_404..6079           VCTQVDNGNCFWSEAMLLEDVT-QCASRIRKMYVTISTVNNIAGYNSFILTCPSGSAPFM
AY519982_1739..7417          VCTQVDNGNCFWSEAMLLEDVT-QCASRIRKMYVTISTVNNIAGYNSFILTCPSGSAPFM
AF170722_124813..130632      VCSQSDTGTCYWSDAMILEDVT-VCTSRIRKLYVKLSTSLG-KGYNSFVLTCPYGSTPFY
AF170726_125694..131696      VCSQSDTSTCYWSDAMILEDVT-ACTSRIRKLYVKLSTSLG-KGYNSFVLTCPYGSTPFY
AY386371_114315..120002      ICSQTDSSTCYWSDSMILEDVT-ACASRIRKIYVEMSTITG-KGYNSFVLTCPYGSTPFH
AJ293568_122043..127748      ICSQTDSSTCYWSDSMILEDVT-ACASRIRKIYVDMSTITG-KGYNSFVLTCPYGSTPFY
AY689436_133038..138896      ICSQFDTNTCYWADSMILEDVT-SCNSRIRKLHVELAVVSD-KGYNSFVLNCPYGSTPFH
AY689437_136122..141971      ICSQFDTNTCYWADSMILEDVT-SCNSRIRKLHVELAIVSD-KGYNSFVLNCPYGSTPFH
AF410153_120870..126749      VCSQSDSSTCYWADPMILEDVT-SCNTRIRKLSVSMATISG-KGYNNFVLTCPYGSTPFY
AY077832_121690..127767      ICSQSDTSTCFWADAMILEDVT-SCNSRIRKLSVEMSTVSE-KGYNNFVLTCPYGSTPFY
AY077833_121665..127742      ICSQSDTSTCFWADAMILEDVT-SCNSRIRKLSVEMSTVSE-KGYNNFVLTCPYGSTPFY
AY077834_121469..127546      ICSQSDTSTCFWADAMILEDVT-SCNSRIRKLSVEMSTVSE-KGYNNFVLTCPYGSTPFY
AF409138_121991..124156      ------------------------------------------------------------
AY077836_121470..123584      ------------------------------------------------------------
AY077835_121407..127427      ICSQSDTSTCFWADAMILEDVT-SCNSRIRKLSVEMSTVSE-KGYNNFVLTCPYGSTPFY
AY077836_123766..127491      ICSQSDTSTCFWADAMILEDVT-SCNSRIRKLSVEMSTVSE-KGYNNFVLTCPYGSTPFY
AF409138_124335..128066      ICSQSDTSTCFWADAMILEDVT-SCNSRIRKLSVEMSTVSE-KGYNNFVLTCPYGSTPFY
AF409137_122187..128264      ICSQSDTSTCFWADAMILEDVT-SCNSRIRKLSVEMSTVSE-KGYNNFVLTCPYGSTPFY
AF325528_122176..128253      ICSQSDTSTCFWADAMILEDVT-SCNSRIRKLSVEMSTVSE-KGYNNFVLTCPYGSTPFY
U86891_1..981                ---------------------------------------GQRRGFHGT------------
U86892_1..772                ------------------------------------------------------------
U86893_1..432                ------------------------------------------RGYAA-------------
U86890_1..360                -------------------------------------------------------STPTS
U60315_41401..47802          FCSQRVSSTCYWPEPMMLEDVT-ACETRIRKIHVELATVGG-SGYTSFVLTCPPGSTPFH
DQ356948_50525..44904        YCTVRDSQICYFSEPMVLDDQY-TCHPRSRRLYVEIAPFKTTGVYSAIVITCPWLSTPTV
DQ356948_56486..50664        YCTVRNGQICYFSEPMVLDDQY-TCRPRSRRLYVEIAPIGSTGFYTAFVLTCPWLSTPVV
DQ356948_44775..39052        YCSVRDQPICYFTEPMVLDDQY-TCHPRSRRLYVEIAPTTQSGVYTAIVITCPWLSTPVV
                                                                                         

AY318871_152168..157573      VGKKDG-----IIELPFSDLFTVKMFASVKKKS-IGIFCINDYDTRYRSDMIILRFVEPN
AF198100_122769..128102      VGNKDG-----IIELPFSDLFTVKMFASVKKTN-IGVFCVNDYDTRYRSDMIILKFVEPN
AJ581527_117577..122910      VGNKDG-----IIELPFSDLFTVKMFASVKKTN-IGVFCVNDYDTRYRSDMIILKFVEPN
M88587_1..438                ------------------------------------------------------------
AY318871_185752..191244      VGNKDG-----VIELPIGDFYTSKMFASTKEKK-IGIFCVDNYDSKFKSDLINIKFVSQK
U17141_2177..2551            ------------------------------------------------------------
U17141_2742..4588            ------------------------------------------------------------
AF198100_150097..155397      VGNKDG-----VIELPIGDFATSKMFASTEENK-IGVFCIDNYDSDFKSDLIHINFVSQA
AJ581527_144889..150189      VGNKDG-----VIELPIGDFATSKMFASTEENK-IGVFCIDNYDSDFKSDLIHINFVSQA
AY318871_179913..185699      VGNTSG-----LIELPLSDFFSVKMFASVEERSGVAVFCVHNDDSRYKSDILMISFVKPA
AF198100_144454..150066      VGNTLG-----LIELPLSDFFSVKMFGSTEERS-VAVFCVHNEDSRYKSDILMVSFVKPV
AJ581527_139246..144858      VGNTLG-----LIELPLSDFFSVKMFGSTEERS-VAVFCVHNEDSRYKSDILMVSFVKPV
AY318871_128470..134226      VGNTAG-----LIELPLADFYTVKLFASTEPKT-VGVFCMHNYDRRYKSDIIMVSFVKAK
AF198100_99070..104808       VGDKDG-----IIELPLADFYTVKMFSSIKPRT-IGVFCVNNYDKRYKSDMIMVSFINPK
AY318871_134293..139596      VGDKDG-----VIELPLSDFYTVKMFASTKPKK-IGVFCVDNYNSNFKSDFININFVEQN
AF198100_104874..110282      VGDKDG-----IIELPLADFYTVKMFASKKEKK-IGVFCVDNYNSALKSDLININFVSQR
AJ581527_99702..105086       VGDKDG-----IIELPLADFYTVKMFSSIKPRT-IGVFCVNNYDKRYKSDMIMVSFINPK
AY603355_161412..161624      TT----------------------------------------------------------
U94848_167202..167414        TT----------------------------------------------------------
DQ011157_182816..188458      IKHKNADSNNVIIELPVGDYGTAKLYSATKPSR-IAVFCTHNYDKRFKSDIIVLMFNKNS
DQ011153_182816..188458      IKHKNADSNNVIIELPVGDYGTAKLYSATKPSR-IAVFCTHNYDKRFKSDIIVLMFNKNS
AY741551_183055..188697      IKHKNADSNNVIIELPVGDYGTAKLYSATKPSR-IAVFCTHNYDKRFKSDIIVLMFNKNS
AY753185_183490..189132      IKHKNADSNNVIIELPVGDYGTAKLYSATKPSR-IAVFCTHNYDKRFKSDIIVLMFNKNS
AY603973_183318..188960      IKHKNADSNNVIIELPVGDYGTAKLYSATKPSR-IAVFCTHNYDKRFKSDIIVLMFNKNS
DQ011156_183771..189413      IKHKNADSNNVIIELPVGDYGTAKLYSATKPSR-IAVFCTHNYDKRFKSDIIVLMFNKNS
DQ011155_181142..186781      IKHKNADSNNVIIELPVGDYGTAKLYSATKPSR-IAVFCTHNYDKRFKSDIIVLMFNKNS
DQ011154_181284..186923      IKHKNADSNNVIIELPVGDYGTAKLYSATKPSR-IAVFCTHNYDKRFKSDIIVLMFNKNS
AF380138_181046..186685      IKHKNADSNNVIIELPVGDYGTAKLYSATKPSR-IAVFCTHNYDKRFKSDIIVLMFNKNS
AY313847_7766..7921          ------------------------------------------------------------
AY313847_191153..191308      ------------------------------------------------------------
AY313848_7717..7872          ------------------------------------------------------------
AY313848_189535..189690      ------------------------------------------------------------
X94355_205062..210863        IKHKNADSDNVIIELPVGDYGTAKLYSATKPSR-IAVFCTHNYDKRFKSDIIVLMFNKIS
X67117_14967..15767          ------------------------------QDQ-VVMFIDH----------LILLFTAL-
AF012825_195563..201337      IKDKNADSNNVIIELPVGDYGTAKLYSATKQSR-IAVFCTHNYDKRFKSDIIVLIFNSIS
AF482758_205620..211379      IKDKNADSNNVIIELPVGDYGTAKLYSATKQSR-IAVFCTHNYDKRFKSDIIVLIFNSIS
AY519983_431..6220           IKDKNADSNNVIMELPVGDYGTAKLYSATKQSR-IAVFCTHNYDKRFKSDIIVLIFNSIS
X67117_14136..14906          ------------------------------------------------------------
AF438165_192188..197797      IKDKNADSNNVIIELPVGDYGTAKLYSATKPSR-IAVFCTHNYDKRFKSDIIVLIFNSIS
AY009089_190354..195963      IKDKNADSNNVIIELPVGDYGTAKLYSATKPSR-IAVFCTHNYDKRFKSDIIVLIFNSIS
Y16780_176098..181788        IKDKNTYSNNVIIELPVGDYGTAKLYSVTKPSR-IAVFCTHNYDKRFKSDIIVLIFNSIS
X70841_432..6122             IKDKNTYSNNVIIELPVGDYGTAKLYSVTKPSR-IAVFCTHNYDKRFKSDIIVLIFNSIS
U18339_20674..26364          IKDKNTYSNNVIIELPVGDYGTAKLYSVTKPSR-IAVFCTHNYDKRFKSDIIVLIFNSIS
X69198_174369..180059        IKDKNTDSNNVIIELPVGDYGTAKLYSVTKPSR-IAVFCTHNYDKRFKSDIIVLIFNSIS
X67117_16031..19825          IKDKNTDSNNVIIELPVGDYGTAKLYSVTKPSR-IAVFCTHNYDKRFKSDIIVLIFNSIS
U17141_1373..1981            ------------------------------------------------------------
AY743600_1..4079             IKHKNADSNNVIIELPVGDYGTAKLYSATKPSR-IAVFCTHNYDKRFKSDIIVLMFNKNS
U18341_20115..25805          IKDKNTDSNNVIIELPVGDYGTAKLYSVTKPSR-IAVFCTHNYDKRFKSDIIVLIFNSIS
L22579_174451..180144        IKDKNTDSNNVIIELPVGDYGTAKLYSVTKPSR-IAVFCTHNYDKRFKSDIIVLIFNSIS
AY318871_139876..145731      IGDNSS-----IIELPVGDYGTSKLFASTVSGKRIGVFCIHNYDSRYKSDIIVLIFDKYS
AF198100_110523..116372      IDGNDK-----IIELPVGDYGTSKLFASTEKKR-IGVFCMHNYDTRYKSDIIVILFDKNS
AJ581527_105327..111176      IDGNDK-----IIELPVGDYGTSKLFASTEKKR-IGVFCMHNYDTRYKSDIIVILFDKNS
AF438165_174230..174901      ------------------------------------------------------------
AY009089_172355..173026      ------------------------------------------------------------
AF438165_173330..174097      ISNSS------ISVIPMNTRITSMRFASANDAV-ALVSCMHNSNPNLKSDIIHLTFTSNR
AY009089_171455..172222      ISNSS------ISVIPMNTRITSMRFASANDAV-ALVSCMHNSNPNLKSDIIHLTFTSNR
AY519984_404..6079           ISNSS------ISVIPMNTRRTSMRFASANDAV-ALVSCMHNSNPNLKSDIIHLTFTSNR
AY519982_1739..7417          ISNSS------ISVIPMNTRRTSMRFASANDAV-ALVSCMHNSNPNLKSDIIHLTFTSNR
AF170722_124813..130632      ISNGT------IVDIPINTRRTTVRFAAQSDTT-ALVSCIHNTNAAYKSDIIQLTFVTED
AF170726_125694..131696      ISNGT------IVDIPINTRRTTVRFTAQSDTT-ALVSCIHNTNPAYKSDIIQLSFVTED
AY386371_114315..120002      ISNET------IINIPMNTRRTSVRFASQKEAT-AIVSCVHNSNPVYKSDIVQINFRFSN
AJ293568_122043..127748      ISNET------IINIPMNTRRTSVRFASQKEAT-AIVSCVHNSNPSYKSDIIQVNFRFSN
AY689436_133038..138896      ISNGS------IIEIPMNTRRTSVRFLSQSENV-ALISCIHNSNPIYKSDIIKITFKKSD
AY689437_136122..141971      ISNGS------IIEIPMNTRRTSVRFLSQSENV-ALISCIHNSNPIYKSDIIKITFKKSD
AF410153_120870..126749      ISNIT------IIDIPMNTRRTSVRFASYHKGV-ALVSCIHNSNPMYKSDIVEIFFDTYN
AY077832_121690..127767      ISNGS------IISIPMNTRRTSVRFASKHNNV-ALISCIHNSNPAYKSDIVEVMFKQSN
AY077833_121665..127742      ISNGS------IISIPMNTRRTSVRFASKHNNV-ALISCIHNSNPAYKSDIVEVMFKQSN
AY077834_121469..127546      ISNGS------IISIPMNTRRTSVRFASKHNNV-ALISCIHNSNPAYKSDIVEVMFKQSN
AF409138_121991..124156      ------------------------------------------------------------
AY077836_121470..123584      ------------------------------------------------------------
AY077835_121407..127427      ISNGS------IISIPMNTRRTSVRFASKHNNV-ALISCIHNSNPAYKSDIIEVMFKQSN
AY077836_123766..127491      ISNGS------IISIPMNTRRTSVRFASKHNNV-ALISCIHNSNPAYKSDIIEVMFKQSN
AF409138_124335..128066      ISNGS------IISIPMNTRRTSVRFASKHNNV-ALISCIHNSNPAYKSDIVEVMFKQSN
AF409137_122187..128264      ISNGS------IISIPMNTRRTSVRFASKHNNV-ALISCIHNSNPAYKSDIVEVMFKQSN
AF325528_122176..128253      ISNGS------IISIPMNTRRTSVRFASKHNNV-ALISCIHNSNPAYKSDIVEVMFKQSN
U86891_1..981                ------------------------------------------------------------
U86892_1..772                ------------------------------------------------------------
U86893_1..432                ------------------------------------------------------------
U86890_1..360                MPEGT-------------------------------------------------------
U60315_41401..47802          VSNVS------VVAIPQNTRRTAVRYAATTQTS-ILVSCVHNTNPAYKSDIVVLTFSTQG
DQ356948_50525..44904        LPPWAP-----VTRINVGKGYTSAMFSFMKTEQTASIYCQHNTNERMKSDLITVTSRVPG
DQ356948_56486..50664        QPPWAP-----VTRVNVGQSYTSAMFAFSAAGTAAYLYCQHNTDKRLKSDMVVLSAKSPD
DQ356948_44775..39052        IPSFAP-----VTRVNVGAGYTTAMFSFKASGVRANIYCQHNTNERMKSDLITVSSVIPL
                                                                                         

AY318871_152168..157573      FPK---D---ALSLNTYDGQNKIFNGLVGT-SMPYRSRTC-SNSLSKECTS---------
AF198100_122769..128102      FPKD------VLPLDTYDGQNKLFNELVYN-HMPWRSRTCSNIVGSKSCIS---------
AJ581527_117577..122910      FPKD------VLPLDTYDGQNKLFNELVYN-HMPWRSRTCSNIVGSKSCIS---------
M88587_1..438                ------------------------------------------------------------
AY318871_185752..191244      YNDS------IIYLDEYTGKERVFEDMAKLGNMPWRSRKCVTWSHKRSCIS---------
U17141_2177..2551            ------------------------------------------------------------
U17141_2742..4588            ------------------------------------------------------------
AF198100_150097..155397      YNES------VIFIDEFTGRERVFEDMAKLGTMPWRSRKCVTWKHKRSCVS---------
AJ581527_144889..150189      YNES------VIFIDEFTGRERVFEDMAKLGTMPWRSRKCVTWKHKRSCVS---------
AY318871_179913..185699      YQEE------AVLVDTYEGKRKLFDDLVRG-RMPWRSRTCVTWKQGRTCIG---------
AF198100_144454..150066      YPED------AVLVDTYKGKKKLFDDLVKAVRMPWRSRTCVTWRQGRTCIG---------
AJ581527_139246..144858      YPED------AVLVDTYKGKKKLFDDLVKAVRMPWRSRTCVTWRQGRTCIG---------
AY318871_128470..134226      YSND------SVLVDTFEGKNKVFNDLTKN-RMPWRSRTCVTWRQGRTCVG---------
AF198100_99070..104808       YDNE------SVLIDTYEGKNRIFDDLTGNHRMPWRSRTCVTWKQGRTCIG---------
AY318871_134293..139596      ISKD------IIYLDEFTGKERIFEDVAKYGEMPWRSKRCVTWQYKRPCIS---------
AF198100_104874..110282      YQE-G-----IIYLDEYMGKEKVFEDVSQLGNMPWRSRRCVTWQHKRQCIS---------
AJ581527_99702..105086       YDNE------SVLIDTYEGKNRIFDDLTGNHRMPWRSRTCVTWKQGRTCIG---------
AY603355_161412..161624      ------------------------------------------------------------
U94848_167202..167414        ------------------------------------------------------------
DQ011157_182816..188458      GIPFW-----SMYTGSVTSKNRMFATLARG--MPFRSTYC---DNRRRSGC---------
DQ011153_182816..188458      GIPF--W---SMYTGSVTSKNRMFATLARG--MPFRSTYC---DNRRRSGC---------
AY741551_183055..188697      GIPFW-----SMYTGSVTSKNRMFATLARG--MPFRSTYC---DNRRRSGC---------
AY753185_183490..189132      GIPFW-----SMYTGSVTSKNRMFATLARG--MPFRSTYC---DNRRRSGC---------
AY603973_183318..188960      GIPFW-----SMYTGSVTSKNRMFATLARG--MPFRSTYC---DNRRRSGC---------
DQ011156_183771..189413      GIPFW-----SMYTGSVTSKNRMFATLARG--MPFRSTYC---DNRRRSGC---------
DQ011155_181142..186781      GIPFW-----SMYTGSVTSKNRMFTTLARG--MPFRSTYC---DNRRRSGC---------
DQ011154_181284..186923      GIPFW-----SMYTGSVTSKNRMFTTLARG--MPFRSTYC---DNRRRSGC---------
AF380138_181046..186685      GIPFW-----SMYTGSVTSKNRMFTTLARG--MPFRSTYC---DNRRRSGC---------
AY313847_7766..7921          --------------------------------LPYK------------------------
AY313847_191153..191308      --------------------------------LPYK------------------------
AY313848_7717..7872          --------------------------------LPYK------------------------
AY313848_189535..189690      --------------------------------LPYK------------------------
X94355_205062..210863        GVPFW-----SMYTGSVTSRNRMFTTLSRG--MPFRSTYC---DNRRRSGC---------
X67117_14967..15767          ------------------------------------------------------------
AF012825_195563..201337      DIRFS-----SIYTGDVNGRNRLFITLSRG--MPYRSMYC---DNRRPG-C---------
AF482758_205620..211379      GVPFS-----SIYTGSVNGRNRLFTTLSRG--MPYRSMYC---DNRRPG-C---------
AY519983_431..6220           GIPFS-----SIYTGSVNGRNRLFTTLSRG--MPYRSMYC---DNRRPG-C---------
X67117_14136..14906          ------------------------------------------------------------
AF438165_192188..197797      GIPFS-----SIYTGSVNGRNRLFNTLSRG--MPYRSIYC---DNRRPG-C---------
AY009089_190354..195963      GIPFS-----SIYTGSVNGRNRLFNTLSRG--MPYRSIYC---DNRRPG-C---------
Y16780_176098..181788        GIPFS-----SIYTGSVNGRNRLFTTLSKG--MPYRSMYC---DNRRPG-C---------
X70841_432..6122             GIPFS-----SIYTGSVNGRNRLFTTLSKG--MPYRSMYC---DNRRPG-C---------
U18339_20674..26364          GIPFS-----SIYTGSVNGRNRLFTTLSKG--MPYRSMYC---DNRRPG-C---------
X69198_174369..180059        GIPFS-----SIYTGSVNGRNRLFTTLSKG--MPYRSMYC---DNRRPG-C---------
X67117_16031..19825          GIPFS-----SIYTGSVNGRNRLFTTLSKG--MPYRSMYC----DNRRPGC---------
U17141_1373..1981            ------------------------------------------------------------
AY743600_1..4079             GIPFW-----SMYTGSVTSKNRMFTTLARG--MPFRSTYC---DNRRRSGC---------
U18341_20115..25805          GIPFS-----SIYTGSVNGRNRLFTTLSKG--MPYRSMYC---DNRRPG-C---------
L22579_174451..180144        GIPFS-----SIYTGSVNGRNRLFTTLSKG--MPYRSMYC---DNRRPG-C---------
AY318871_139876..145731      YDF-------GLKQDDFGSRRTFFNTMSFA--MPYRSRMC---DNRRKGCN---------
AF198100_110523..116372      NPR-------GIHKSNYNDRDKLFTGLSSG--MPFRSRYC----DNRRQEC---------
AJ581527_105327..111176      NPR-------GIHKSNYNDRDKLFTGLSSG--MPFRSRYC----DNRRQEC---------
AF438165_174230..174901      ------------------------------------------------------------
AY009089_172355..173026      ------------------------------------------------------------
AF438165_173330..174097      TMYPN-----YKNYNNEKDKVHLFKHGSVG--MPYRSTHCKKLSENPKCKH---------
AY009089_171455..172222      TMYPN-----YKNYNNEKDKVHLFKHGSVG--MPYRSTHCKKLSENPKCKH---------
AY519984_404..6079           TMYPN-----YKNYNNEKDKVHLFKYGSVG--MPYRSTHCKRLSENPKCKH---------
AY519982_1739..7417          TMYPN-----YKNYNNEKDKVHLFKYGSVG--MPYRSTHCKRLSENPKCKH---------
AF170722_124813..130632      TQSN------YLDFRYFKYRRRLFETFSDP--MPLRSKKCKRYEENRRCRN---------
AF170726_125694..131696      ARSN------YLDFRYFKYRQKLFNVFSDP--MPLRSKKCKRYEENRRCKN---------
AY386371_114315..120002      LSSN------YLNFKYFKDRKYLFDLFSGV--MPKRSITCKRVSENSNCKN---------
AJ293568_122043..127748      LSSS------YLNFKYFKDRKYLFDLFSNV--MPKRSITCKRVSENSNCKN---------
AY689436_133038..138896      MSSK------YLDFKNFNDRKYLFDSFSDI--MPKRSKTCKRYSENKKCKN---------
AY689437_136122..141971      MSSK------YLDFKNFNDRKYLFDSFSDI--MPKRSKTCKRYSENKKCKN---------
AF410153_120870..126749      VNDS------YLDFDHFEHRKKLFDSFSDI--MPKRSKTCKRVSENTNCKN---------
AY077832_121690..127767      MSDM------YLDFKYFKDRKYLFDSFSDI--MPKRSKTCKRASENSNCKN---------
AY077833_121665..127742      MSDM------YLDFKYFKDRKYLFDSFSDI--MPKRSKTCKRASENSNCKN---------
AY077834_121469..127546      MSDM------YLDFKYFKDRKYLFDSFSDI--MPKRSKTCKRASENSNCKN---------
AF409138_121991..124156      ------------------------------------------------------------
AY077836_121470..123584      ------------------------------------------------------------
AY077835_121407..127427      MSDM------YLDFKYFKDRKYLFDSFSDI--MPRRSKTCKRASENSNCKN---------
AY077836_123766..127491      MSDM------YLDFKYFKDRKYLFDSFSDI--MPRRSKTCKRASENSNCKN---------
AF409138_124335..128066      MSDM------YLDFKYFKDRKYLFDSFSDI--MPKRSKTCKRASENSNCKN---------
AF409137_122187..128264      MSDM------YLDFKYFKDRKYLFDSFSDI--MPKRSKTCKRASENSNCKN---------
AF325528_122176..128253      MSDM------YLDFKYFKDRKYLFDSFSDI--MPKRSKTCKRASENSNCKN---------
U86891_1..981                ------------------------------------------------------------
U86892_1..772                ------------------------------------------------------------
U86893_1..432                ------------------------------------------------------------
U86890_1..360                ------------------------------------------------------------
U60315_41401..47802          LRSR------FSDMEKWTQRKMLFDSSAWA--MPLRSRTCKRPEENTLCHL---------
DQ356948_50525..44904        NAKKDIG---WFDTRDGDDAERIRTILGEQ--FPKLAKTCVPNSHYITELNKQH------
DQ356948_56486..50664        DKKTKFDTNTWCDVKTQQGSTFLVDKFQSR--FYKASKTCTTSTMFKRNMIDWGYNNNWL
DQ356948_44775..39052        KDKPEG----YLDIYNQTEKNKIIDSFQSL-FMMYLSKKCVTIEEMKSFLNKHSTT----
                                                                                         

AY318871_152168..157573      F-HHRIDVWSPNY---VVDIDVGA-ELMITEKYDPESATLENIEKSKDFFPHKLKLDYSL
AF198100_122769..128102      F-HGRIDIWNPNY---VVDTEIGS-EIMITEKYDPDIATLSSISKSSHYFPYKLQLKYSL
AJ581527_117577..122910      F-HGRIDIWNPNY---VVDTEIGS-EIMITEKYDPDIATLSSISKSSHYFPYKLQLKYSL
M88587_1..438                ----------------MVQVTKGT------------------------------------
AY318871_185752..191244      Y-HGRIDIWTEDY---IIETDIGP-ELMITEKYHPDTININSIEKSKLWFPSDLKIDYYI
U17141_2177..2551            ------------------------------------------------------------
U17141_2742..4588            ------------------------------------------------------------
AF198100_150097..155397      Y-HGKIDIWTEDY---IIETDIGD-EIMITEKYDAGTIDINSVEKSKVWFPCDLKIHYYI
AJ581527_144889..150189      Y-HGKIDIWTEDY---IIETDIGD-EIMITEKYDAGTIDINSVEKSKVWFPCDLKIHYYI
AY318871_179913..185699      Y-YGKVTLWPQDF---ILRVDVGN-ELLITEKYDPTTVDAMNLEKAITRFPYELDIEFSV
AF198100_144454..150066      Y-YGKVAVWPPDY---ILNIDIGT-ELLITEKYDPSTVDAMNLKKAITRFPYELDIEFSV
AJ581527_139246..144858      Y-YGKVAVWPPDY---ILNIDIGT-ELLITEKYDPSTVDAMNLKKAITRFPYELDIEFSV
AY318871_128470..134226      Y-YGKVNVWTPDF---LLDIDTGN-ELLITEKYDPSTIDITNLEKSKLYFPYELNIEFSV
AF198100_99070..104808       Y-YGKVEVWTPDF---LLQVDVGS-ELLVTEKYDPNTVDIYNIEKANLKFPYELDVEFSV
AY318871_134293..139596      Y-HGKIDVWTEDF---ILETDIGP-ELMITEKYDPSTVSIQNIEKSKTLFPYELNVEFYA
AF198100_104874..110282      F-HGKIDVWMEDY---NLETDVGS-ELMITEKYEPSTITLQNINKSATLFPYELKVEFYI
AJ581527_99702..105086       Y-YGKVEVWTPDF---LLQVDVGS-ELLVTEKYDPNTVDIYNIEKANLKFPYELDVEFSV
AY603355_161412..161624      YNYTIDDSTTEEL-----------------------------------------------
U94848_167202..167414        YNYTIDDSTTEEL-----------------------------------------------
DQ011157_182816..188458      Y-YAGIPFHEDSV---ETDIHYGP-EIMLKETYDINSIDPRVITKSKTHFPAPLSVKFMV
DQ011153_182816..188458      Y-YAGIPFHEDSV---ETDIHYGP-EIMLKETYDINSIDPRVITKSKTHFPAPLSVKFMV
AY741551_183055..188697      Y-YAGIPFHEDSV---ETDIHYGP-EIMLKETYDINSIDPRVITKSKTHFPAPLSVKFMV
AY753185_183490..189132      Y-YAGIPFHEDSV---ETDIHYGP-EIMLKETYDINSIDPRVITKSKTHFPAPLSVKFMV
AY603973_183318..188960      Y-YAGIPFHEDSV---ETDIHYGP-EIMLKETYDINSIDPRVITKSKTHFPAPLSVKFMV
DQ011156_183771..189413      Y-YAGIPFHEDSV---ETDIHYGP-EIMLKETYDINSIDPRVITKSKTHFPAPLSVKFMV
DQ011155_181142..186781      Y-YAGIPFHEDSV---ETDIHYGP-EIMLKETYDINSIDPRVITKSKTHFPAPLSVKFMV
DQ011154_181284..186923      Y-YAGIPFHEDSV---ETDIHYGP-EIMLKETYDINSIDPRVITKSKTHFPAPLSVKFMV
AF380138_181046..186685      Y-YAGIPFHEDSV---EADIHYGP-EIMLKETYDINSIDPRVITKSKTHFPTPLSVKFMV
AY313847_7766..7921          ------------------------------------------------------------
AY313847_191153..191308      ------------------------------------------------------------
AY313848_7717..7872          ------------------------------------------------------------
AY313848_189535..189690      ------------------------------------------------------------
X94355_205062..210863        Y-YAGIPFHEDSV---EADLHYGP-EIMLKETYDTNSIDPRVITKSKTHFPSPISVKFMA
X67117_14967..15767          ------------------------------------------------------------
AF012825_195563..201337      Y-YAGIPFNENSV---ESDLHYGP-EIMLKETYDANSIDPRVITKSKTHFPTPISVKFMV
AF482758_205620..211379      Y-YSGIPFNENSV---ESDLHYGP-EIMLKETYDANSIDPRVITKSKTHFPTPISVKFMV
AY519983_431..6220           Y-YAGIPFNKESV---ESDLHYGP-EIMLKETYDANSIDPRVITKSKTHFPTPISVKFTV
X67117_14136..14906          ------------------------------------------------------------
AF438165_192188..197797      Y-YAGIPFNENSV---ESDLHYGP-EIMLKETYDANSIDPLVITKSKTYFPTPISVKFTV
AY009089_190354..195963      Y-YAGIPFNENSV---ESDLHYGP-EIMLKETYDANSIDPLVITKSKTYFPTPISVKFTV
Y16780_176098..181788        Y-YAGIPFNENSV---ESDLHYGP-EIMLKETYDANSIDPQVITKSKTHFPTPISVKFTV
X70841_432..6122             Y-YAGIPFNENSV---ESDLHYGP-EIMLKETYDANSIDPQVITKSKTHFPTPISVKFTV
U18339_20674..26364          Y-YAGIPFNENSV---ESDLHYGP-EIMLKETYDANSIDPQVITKSKTHFPTPISVKFTV
X69198_174369..180059        Y-YAGIPFNENSV---ESDLHYGP-EIMLKETYDTNSIDPQVITKSKTHFPTPISVKFTV
X67117_16031..19825          Y-YAGIPFNENSV---ESDLHYGP-EIMLKETYDTNSIDPQVITKSKTHFPTPISVKFTV
U17141_1373..1981            ------------------------------------------------------------
AY743600_1..4079             Y-YAGIPFHEDSV---ETDIHYGP-EIMLKETYDINSIDPRVITKSKTHFPAPLSVKFMV
U18341_20115..25805          Y-YAGIPFNKNSV---ESDLHYGP-EIMLKETYDTNSIDPQVITKSKTHFPTPISVKFTV
L22579_174451..180144        Y-YAGIPFNENSV---ESDLHYGP-EIMLKETYDTNSIDPQVITKSKTHFPTPISVKFTV
AY318871_139876..145731      --IGNVDFGNPNV---EIEIHNSPKKIMFKETYDTNSIDPQVADKSKKYFPGSIELNIHV
AF198100_110523..116372      Y-FGDVDFTNPDV---ELDIHHSSQEIMLKESYEMESIDPDIVKKSKTSFPTSIKVTFTV
AJ581527_105327..111176      Y-FGDVDFTNPDV---ELDIHHSSQEIMLKESYEMESIDPDIVKKSKTSFPTSIKVTFTV
AF438165_174230..174901      ------------------------------------------------------------
AY009089_172355..173026      ------------------------------------------------------------
AF438165_173330..174097      HRYHIGKWKPIEY---RFTKHKLP-MIRLTTNYH-GELSNAVISKMKKYFTSPINIKLDI
AY009089_171455..172222      HRYHIGKWKPIEY---RFTKHKLP-MIRLTTNYH-GELSNAVISKMKKYFTSPINIKLDI
AY519984_404..6079           HRYHIGKWKPIEY---RFTKHKLP-MIRLTTNYH-GELSNAVVSKMKKYFTSPINIKLDI
AY519982_1739..7417          HRYHIGKWKPIEY---RFTKHKLP-MIRLTTNYH-GELSNAVVSKMKKYFTSPINIKLDI
AF170722_124813..130632      Y-YHVKHIPKIDY---KVVMQRLP-MVKLSTSYT-GPLNDKTITKISSYYASPISLSIDV
AF170726_125694..131696      Y-YHVKHIPKIDY---KVVMQRLP-MVKLSTSYT-GPLNDKTITKISSYYASPISLSIDV
AY386371_114315..120002      H-YYIKNIPEIEY---KVVVTKLP-TVRLTTSYH-GDLNADSLQKINYYYASPFTVKIDA
AJ293568_122043..127748      Y-YYIDNIPEIDY---KVVVTKLP-TVRLTTSYS-GDLNAEALQKINFYYSSPFTVSIDA
AY689436_133038..138896      Y-YQIKHHPEIDY---KVVVVKTP-MVRLTTSYS-GPLNEYTLANIRNYYSSPIQINLDV
AY689437_136122..141971      Y-YQIKHHPEIDY---KVVVVKTP-MVRLTTSYS-GPLNEYTLANIRNYYSSPIQINLDV
AF410153_120870..126749      Y-YHIKNIPEIEY---NVKVIKLP-LVRLGIGYT-GTLDDYILERIDTYFTTPINIKIDM
AY077832_121690..127767      Y-YYIKHVPEIEF---KVHVAKLP-MVRLGTSYS-GVLNYQTLEKVNKYFSTPISISVDA
AY077833_121665..127742      Y-YYIKHVPEIEF---KVHVAKLP-MVRLGTSYS-GVLNYQTLEKVNKYFSTPISISVDA
AY077834_121469..127546      Y-YYIKHVPEIEF---KVHVAKLP-MVRLGTSYS-GVLNYQTLEKVNKYFSTPISISVDA
AF409138_121991..124156      -------------------------TYFLKET----------------------------
AY077836_121470..123584      -------------------------TYFLKET----------------------------
AY077835_121407..127427      Y-YYIKHVPEIEF---KVYVAKLP-IVRLGTSYS-GVLNYQTLEKVNKYFSTPISISVDA
AY077836_123766..127491      Y-YYIKHVPEIEF---KVYVAKLP-IVRLGTSYS-GVLNYQTLEKVNKYFSTPISISVDA
AF409138_124335..128066      Y-YYIKHVPEIEF---KVYVAKLP-MVRLGTSYS-GVLNYQTLEKVNKYFSTPISISVDA
AF409137_122187..128264      Y-YYIKHVPEIEF---KVYVAKLP-MVRLGTSYS-GVLNYQTLEKVNKYFSTPISISVDA
AF325528_122176..128253      Y-YYIKHVPEIEF---KVYVAKLP-MVRLGTSYS-GVLNYQTLEKVNKYFSTPISISVDA
U86891_1..981                ------------------------------------------------------------
U86892_1..772                ------------------------------------------------------------
U86893_1..432                ----------------KCMGKYSPLKAQQKQVRD--------------------------
U86890_1..360                ------------------------------------------------------------
U60315_41401..47802          --AYSVSQQRAEY---HLQVQTLP-EQRLHEYYH-GELDALTLQLTRTHFASDLHLRVDV
DQ356948_50525..44904        WSPSKYELPKELKEKCKVSLVKRE-RIVIAEYADPADLDAAVIDRVGKYYPGAISTTYDV
DQ356948_56486..50664        Y-VTYPPAVTLDA---VVKVIKQP-RVILSEYASPADLNEGMLERVGKYYPGSLYLTYDV
DQ356948_44775..39052        YGHNHLPWPQGTYLESTLRIVKKE-RVVIAENIDNADLNVRFVERVGTYYPGGLSLEYDV
                                                                                         

AY318871_152168..157573      SKIGSVYDQADR-FWSDAKKKYRTFSSILIVLLGCDIRKNIIKY-------------SND
AF198100_122769..128102      SGLGKVYDTADR-FWQDAKKKFRTFSSMLIVLVPCNM---IQNII----------KYHSQ
AJ581527_117577..122910      SGLGKVYDTADR-FWQDAKKKFRTFSSMLIVLVPCNM---IQNII----------KYHSQ
M88587_1..438                ---------------KIGDSKKKTLMSLIQQL----------------------------
AY318871_185752..191244      SNLGKAYDDSNR-FWKDAKNMYRTYSSIVLILMPCTMRANMLI------------YNTSE
U17141_2177..2551            -------------FWRL-------------------------------------------
U17141_2742..4588            ------------------------------------------------------------
AF198100_150097..155397      KDLGKAYDDSNR-FWSDAKNMYRTYSSIVLILIPCTMRANMLI------------YNTSD
AJ581527_144889..150189      KDLGKAYDDSNR-FWSDAKNMYRTYSSIVLILIPCTMRANMLI------------YNTSD
AY318871_179913..185699      KELGRSYDDPNR-FWEDAKKQLRTYSSILLLLLPCTSRANIFI------------YDYNV
AF198100_144454..150066      SELGRAYDDPNR-FWDDAKKQLRTYSSILLLLLPCTSRANILI------------YDANV
AJ581527_139246..144858      SELGRAYDDPNR-FWDDAKKQLRTYSSILLLLLPCTSRANILI------------YDANV
AY318871_128470..134226      GTLGMAYDDPNR-FWLDAEKKVRTYSSILLVMIPCTTRANILI------------YKPDE
AF198100_99070..104808       GNLGMAYDDPDR-FWLDAEKQFRTYSSILLVVLPCTSRANILT------------YKAEE
AY318871_134293..139596      GNLGNAYENPGK-FWDDASKKYRTYSSIVLLLIPCTMRANMMM------------YNISN
AF198100_104874..110282      GNLGNAYSKPER-FWDDATRSYRTYSSIVLALIPCTMRANMLM------------YNISD
AJ581527_99702..105086       GNLGMAYDDPDR-FWLDAEKQFRTYSSILLVVLPCTSRANILT------------YKAEE
AY603355_161412..161624      ------------------------------------------------------------
U94848_167202..167414        ------------------------------------------------------------
DQ011157_182816..188458      DNLGNGYDNPNS-FWEDAKTKKRTYSAMTIKVLPCTVRNKNIDFG----------YNYGD
DQ011153_182816..188458      DNLGNGYDNPNS-FWEDAKTKKRTYSAMTIKVLPCTVRNKNIDFG----------YNYGD
AY741551_183055..188697      DNLGNGYDNPNS-FWEDAKTKKRTYSAMTIKVLPCTVRNKNIDFG----------YNYGD
AY753185_183490..189132      DNLGNGYDNPNS-FWEDAKTKKRTYSAMTIKVLPCTVRNKNIDFG----------YNYGD
AY603973_183318..188960      DNLGNGYDNPNS-FWEDAKTKKRTYSAMTIKVLPCTVRNKNIDFG----------YNYGD
DQ011156_183771..189413      DNLGNGYDNPNS-FWEDAKTKKRTYSAMTIKVLPCTVRNKNIDFG----------YNYGD
DQ011155_181142..186781      DNLGNGYDNPNS-FWEDAKTKKRTYSAMTIKVLPCTVRNKNIDFG----------YNYGD
DQ011154_181284..186923      DNLGNGYDNPNS-FWEDAKTKKRTYSAMTIKVLPCTVRNKNIDFG----------YNYGD
AF380138_181046..186685      DNLGNGYDNPNS-FWEDAKTKKRTYSAMTIKVLPCTVRNKNIDFG----------YNYGD
AY313847_7766..7921          ------------------------------------------------------------
AY313847_191153..191308      ------------------------------------------------------------
AY313848_7717..7872          ------------------------------------------------------------
AY313848_189535..189690      ------------------------------------------------------------
X94355_205062..210863        DNLGNGYDNPNS-FWEDAKTKKRTYSAMTIKVLPCTVRNKNIDFG----------YNYGD
X67117_14967..15767          ------------------------------------------------------------
AF012825_195563..201337      ANLGNGYNKPEN-FWNDAKSKKRTYSAMTIKILPCTVRNKNVNFG----------YNYGH
AF482758_205620..211379      DNLGNGYNKPEN-FWKDAKNKKRTYSAMTIKILPCTVRNKNVNFG----------YNYGH
AY519983_431..6220           DNLGNGYNKPEN-FWKDAKSKKRTYSAMTIKILPCTVRNKNVDFG----------YNYGH
X67117_14136..14906          ------------------------------------------------------------
AF438165_192188..197797      DNLGNGYNKPEN-FWKDAKSKKRTYSAITIKILPCTVRNKNVDFG----------YNYGH
AY009089_190354..195963      DNLGNGYNKPEN-FWKDAKSKKRTYSAITIKILPCTVRNKNVDFG----------YNYGH
Y16780_176098..181788        DNLGNGYNKPEN-FWKDAKSKKRTYSAMTIKILPCTVRNKNVDFG----------YNYGH
X70841_432..6122             DNLGNGYNKPEN-FWKDAKSKKRTYSAMTIKILPCTVRNKNVDFG----------YNYGH
U18339_20674..26364          DNLGNGYNKPEN-FWKDAKSKKRTYSAMTIKILPCTVRNKNVDFG----------YNYGH
X69198_174369..180059        DNLGNGYNKPEN-FWKDAKSKKRTYSAMTIKILPCTVRNKNVDFG----------YNYGH
X67117_16031..19825          DNLGNGYNKPEN-FWKDAKSKKRTYSAMTIKILPCTVRNKNVDFG----------YNYGH
U17141_1373..1981            -------------YIHNKARNRHNYLREGLKLFSCIS-----------------------
AY743600_1..4079             DNLGNGYDNPNS-FWEDAKTKKRTYSAMTIKVLPCTVRNKNIDFG----------YNYGD
U18341_20115..25805          DNLGNGYNKPEN-FWKDAKSKKRTYSAMTIKILPCTVRNKNVDFG----------YNYGH
L22579_174451..180144        DNLGNGYNKPEN-FWKDAKSKKRTYSAMTIKILPCTVRNKNVDFG----------YNYGH
AY318871_139876..145731      PNLGNAYRRPDK-FWEDASKMKRTYSSMLVNIVPCTPRSKNIFM--------------GN
AF198100_110523..116372      NNLGNAYKNPSR-FWEDAINKKRTYSAILISLVPCTSRNKDIKLG----------Y----
AJ581527_105327..111176      NNLGNAYKNPSR-FWEDAINKKRTYSAILISLVPCTSRNKDIKLG----------Y----
AF438165_174230..174901      ------------------------------------------------------------
AY009089_172355..173026      ------------------------------------------------------------
AF438165_173330..174097      SDIDKVYDDPEV-FWIFAKERLRTFSSISVTLFPCSVIAGHVNIV---------------
AY009089_171455..172222      SDIDKVYDDPEV-FWIFAKERLRTFSSISVTLFPCSV-----------------------
AY519984_404..6079           SDIDKVYDDPEV-FWIFAKERLRTFSAISVTLFPCSVIAGHVNIVDFSHLPVNDTKNSDG
AY519982_1739..7417          SDIDKVYDDPEV-FWIFAKERLRTFSAISVTLFPCSVIAGHVNIVDFSHLPVNDTKNSDG
AF170722_124813..130632      SSLSNVYDVPHH-FWKYAKEGVRTFSAIAVTMFGCSVVAGNVNVN----PGIGTNSDVYG
AF170726_125694..131696      SSLSSVYDVPHH-FWKYAKEGVRTFSAIAVTMFACSVVAGNVNVN----PGIGGRTDTYG
AY386371_114315..120002      DSLPDVYKNPDH-FWKFASEKKRTFSAISVTMFACSVVAGNIDVS----FGSTQKSDVFG
AJ293568_122043..127748      DSLSDVYKNPDH-FWKFAAEKKRTFSSISVTMFACSVVAGNINVN----FGVTQSNDIFG
AY689436_133038..138896      SSLSNVYKNPDH-FWTFALKNKRTFSSIVVTLFPCSVVAGNIDVN--YGIHSKGNYDRYG
AY689437_136122..141971      SSLSNVYKNPDH-FWTFALKNKRTFSSIVVTLFPCSVVAGNINVN--YGIHSKGNYDRYG
AF410153_120870..126749      STLSNVYKFPEH-FWKFASQKKRTFSSIAVTMFACSIVAGNINVN---TGILSRNIDRYG
AY077832_121690..127767      STLSNVYKNQEH-FWKFAMEKKRTFSSITATIFACSVVAGKVNVN----MGVKGSHDYYG
AY077833_121665..127742      STLSNVYKNQEH-FWKFAMEKKRTFSSITATIFACSVVAGKVNVN----MGVKGSHDYYG
AY077834_121469..127546      STLSNVYKNQEH-FWKFAMEKKRTFSSITATIFACSVVAGKVNVN----MGVKGSHDYYG
AF409138_121991..124156      -------DDSDSDIFRRSSKKDQTYSLA--------------------------------
AY077836_121470..123584      -------DDSDSDIFRRSSKKDQTYSLV--------------------------------
AY077835_121407..127427      STLSNVYKNQEH-FWKFAMEKKRTFSSITATIFACSVVAGKVNVN----MGVKGSHDYYG
AY077836_123766..127491      STLSNVYKNQEH-FWKFAMEKKRTFSSITATIFACSVVAGKVNVN----MGVKGSHDYYG
AF409138_124335..128066      STLSDVYKNQEH-FWKFAMEKKRTFSSITATIFACSVVAGKVNVN----MGVKGSHDYYG
AF409137_122187..128264      STLSDVYKNQEH-FWKFAMEKKRTFSSITATIFACSVVAGKVNVN----MGVKGSHDYYG
AF325528_122176..128253      STLSDVYKNQEH-FWKFAMEKKRTFSSITATIFACSVVAGKVNVN----MGVKGSHDYYG
U86891_1..981                ------------------------------------------------------------
U86892_1..772                ------------------------------------------------------------
U86893_1..432                -------------FWKQ-------------------------------------------
U86890_1..360                ------------------------------------------------------------
U60315_41401..47802          SFLASAYRTPEN-LWKHAAKQMRTFSAITITLYPCASMVGMFDIK------------YEQ
DQ356948_50525..44904        TQLEDGYVVNKHLFWSNADLGLRTYNALMVSVFACSIRGNRYL------------ERKWD
DQ356948_56486..50664        TGLEEGYMVNKHFFWENAKKHLRTYSSLAVMIFACEVRNGR--YV----------KKDWE
DQ356948_44775..39052        SWLEDGYHVNKQFFWKNAELGRRTYSALSVVIFPCNVRAGHYITN----------LLDVT
                                                                                         

AY318871_152168..157573      RISVMAYHQYTGDNYGDSKKY----KFNRLSGS----------SCSAELDLTTKMVSIKC
AF198100_122769..128102      RISILQYQQALTNKYGDGKKY----VFTTLSGS----------KCTAELDLTTKLLSLQC
AJ581527_117577..122910      RISILQYQQALTNKYGDGKKY----VFTTLSGS----------KCTAELDLTTKLLSLQC
M88587_1..438                ------------------------------------------------------------
AY318871_185752..191244      AISSLGYHQSMTQDYSDGKKY----LLTRVSGS----------NCFAELDLETRMMSVSC
U17141_2177..2551            ------------------------------------------------------------
U17141_2742..4588            ------------------------------------------------------------
AF198100_150097..155397      TISSLAYHQSMTQDYGNGKKY----ILTRVSGS----------NCFAELELTSRMMKVTC
AJ581527_144889..150189      TISSLAYHQSMTQDYGNGKKY----ILTRVSGS----------NCFAELELTSRMMKVTC
AY318871_179913..185699      VISVLGYMQSQTNDYGDGKKY----TFKHMEGG----------ECTATLDLSLKSIYMKC
AF198100_144454..150066      VISVLGYMQSQINDYGDGKKY----TFRHMEGG----------ECTATLDLTLKSISMKC
AJ581527_139246..144858      VISVLGYMQSQINDYGDGKKY----TFRHMEGG----------ECTATLDLTLKSISMKC
AY318871_128470..134226      VITVLGYMQSLTNDYGDGKTY----KFTHIEGG----------ECMAELDIKTKLITMKC
AF198100_99070..104808       IISVLGYIQSMTNDYGDGKKY----TFKHIEGG----------ECMAELDLKTKLMRLKC
AY318871_134293..139596      IISVMSYHQSLTYDYGDGNKY----IFDRITGK----------NCAATLDIKSKMISVRC
AF198100_104874..110282      FISVMAYHQSTTYDYGDGSKY----TFYRITGS----------ECIAYLDLKSKMMSVRC
AJ581527_99702..105086       IISVLGYIQSMTNDYGDGKKY----TFKHIEGG----------ECMAELDLKTKLMRLKC
AY603355_161412..161624      -------------------------------------------QVTPHMDLHR-------
U94848_167202..167414        -------------------------------------------QVTPHMDLHR-------
DQ011157_182816..188458      IISNMVYLQSTSQDYGDGTKY----TFKSVTRSDH--------ECESSLDLTSKEVTVTC
DQ011153_182816..188458      IISNMVYLQSTSQDYGDGTKY----TFKSVTRSDH--------ECESSLDLTSKEVTVTC
AY741551_183055..188697      IISNMVYLQSTSQDYGDGTKY----TFKSVTRSDH--------ECESSLDLTSKEVTVTC
AY753185_183490..189132      IISNMVYLQSTSQDYGDGTKY----TFKSVTRSDH--------ECESSLDLTSKEVTVTC
AY603973_183318..188960      IISNMVYLQSTSQDYGDGTKY----TFKSVTRSDH--------ECESSLDLTSKEVTVTC
DQ011156_183771..189413      IISNMVYLQSTSQDYGDGTKY----TFKSVTRSDH--------ECESSLDLTSKEVTVTC
DQ011155_181142..186781      IISNMVYLQSTSQDYGDGTKY----TFKSVTRSDH--------ECESSLDLTSKEVTVTC
DQ011154_181284..186923      IISNMVYLQSTSQDYGDGTKY----TFKSVTRSDH--------ECESSLDLTSKEVTVTC
AF380138_181046..186685      IISNMVYLQSTSQDYGDGTKY----TFKSVTRSDH--------ECESSLDLTSKEVTVTC
AY313847_7766..7921          ------------------------------------------------------------
AY313847_191153..191308      ------------------------------------------------------------
AY313848_7717..7872          ------------------------------------------------------------
AY313848_189535..189690      ------------------------------------------------------------
X94355_205062..210863        IISNMVYLQSTSQDYGDGTKY----TFKSVTRSDH--------ECESSLDLTSKEVTVTC
X67117_14967..15767          ------------------------------------------------------------
AF012825_195563..201337      IISNMVYAQSTSYDYGDGTNY----TFKSVNRSDH--------ECESILDLKAKEVTVTC
AF482758_205620..211379      IISNMVYAQSTSQDYGDGTNY----TFKSVNRSDH--------ECKSILDLKAKEVTVMC
AY519983_431..6220           IISNMVYAQSTSQDYGDGTNY----TFKSVNRSDH--------ECESILDLTSKEVTVTC
X67117_14136..14906          ------------------------------------------------------------
AF438165_192188..197797      IISNMVYVQSTSQDYGDGTNY----TFKSVNRSDH--------ECESILDLKAKEVTVMC
AY009089_190354..195963      IISNMVYVQSTSQDYGDGTNY----TFKSVNRSDH--------ECESILDLKAKEVTVMC
Y16780_176098..181788        IISNMVYAQSTSQDYGDGTNY----TFKSVNRSDH--------ECESILDLKAKEVTVMC
X70841_432..6122             IISNMVYAQSTSQDYGDGTNY----TFKSVNRSDH--------ECESILDLKAKEVTVMC
U18339_20674..26364          IISNMVYAQSTSQDYGDGTNY----TFKSVNRSDH--------ECESILDLKAKEVTVMC
X69198_174369..180059        IISNMVYAQSTSQDYGDGTNY----TFKSVNRSDH--------ECESILDLKAKEVTVMC
X67117_16031..19825          IISNMVYAQSTSQDYGDGTNY----TFKSVNRSDH--------ECESILDLKAKEVTVMC
U17141_1373..1981            ------------------------------------------------------------
AY743600_1..4079             IISNMVYLQSTSQDYGDGTKY----TFKSVTRSDH--------ECESSLDLTSKEVTVTC
U18341_20115..25805          IISNMVYAQSTSQDYGDGTNY----TFKSVNRSDH--------ECESILDLKAKEVTVMC
L22579_174451..180144        IISNMVYAQSTSQDYGDGTNY----TFKSVNRSDH--------ECESILDLKAKEVTVMC
AY318871_139876..145731      PISTLGYFQSKTEYYGDGSYY----YFTRTDVNKY------NADCSAVLNLQSRVMTVKC
AF198100_110523..116372      IVSTMGYLQSETEDYGDGKHY----YFKKIDTSEG--------NCRAELDLNSRDITVSC
AJ581527_105327..111176      IVSTMGYLQSETEDYGDGKHY----YFKKIDTSEG--------NCRAELDLNSRDITVSC
AF438165_174230..174901      ------------------------------------------------------------
AY009089_172355..173026      ------------------------------------------------------------
AF438165_173330..174097      ---DFSHLPVNDTKNSDG------------------------------------------
AY009089_171455..172222      ------------------------------------------------------------
AY519984_404..6079           YYARYMFIGSIEKPTEHKTIE----FTYRKEHGDNIDSPYG--KCKVFIDIETKELKIHC
AY519982_1739..7417          YYARYMFIGSIEKPTEHKTIE----FTYRKEHGDNVDSPYG--KCKVFIDIETKELKIHC
AF170722_124813..130632      RNAKYIFLGTKQSPSNNRIAF----DFVYDSYYQTTNYPYE--KCDVYLDLLTRRLEIRC
AF170726_125694..131696      RNAKYIFLGTKRSPSNNRIPF----DFVYDSYYQTTNYPYE--KCDVYLDLVTQRLEIRC
AY386371_114315..120002      KSGKYVYIGSKDIYDEKKIVF----NYVNDKADYSLKNVFG--KCDVYLDLDYKELKISC
AJ293568_122043..127748      KSGKYVYIGSKDSYDEKRITF----NFVNDKDDYKLKNVFG--KCSVYLDLDSRELKISC
AY689436_133038..138896      RNGKYMFIGSKDSPSNKRINF----NFVKDHINSKLENEFG--KCDVHLDLESRLVKVSC
AY689437_136122..141971      RNGKYMFIGSKDSPSNKRINF----NFVKDHINSKLENEFG--KCDVHLDLESRLVKVSC
AF410153_120870..126749      RNGKYVYVGSKDVVGDDRIHF----NFIKDKDDDKLMYPYG--KCDIYLDLKSRDLHINC
AY077832_121690..127767      RSGKYIYMGSKDFASNDKIYF----NFIPDKAEYRLKDTYG--ECEIYLDLKTRRVNVNC
AY077833_121665..127742      RSGKYIYMGSKDFASNDKIYF----NFIPDKAEYRLKDTYG--ECEIYLDLKTRRVNVNC
AY077834_121469..127546      RSGKYIYMGSKDFASNDKIYF----NFIPDKAEYRLKDTYG--ECEIYLDLKTRRVNVNC
AF409138_121991..124156      ------------------------------------------------------------
AY077836_121470..123584      ------------------------------------------------------------
AY077835_121407..127427      RSGKYIYMGSKDFASDDKIYF----KFIPDKAEYRLKDTYG--ECEIYLDLKTRRVNVNC
AY077836_123766..127491      RSGKYIYMGSKDFASDDKIYF----KFIPDKAEYRLKDTYG--ECEIYLDLKTRRVNVNC
AF409138_124335..128066      RSGKYIYMGSKDFASNDKIYF----KFIPDKAEYRLKDTYG--ECEIYLDLKTRRVNVNC
AF409137_122187..128264      RSGKYIYMGSKDFASNDKIYF----KFIPDKAEYRLKDTYG--ECEIYLDLKTRRVNVNC
AF325528_122176..128253      RSGKYIYMGSKDFASNDKIYF----KFIPDKAEYRLKDTYG--ECEIYLDLKTRRVNVNC
U86891_1..981                ------------------------------------------------------------
U86892_1..772                ------------------------------------------------------------
U86893_1..432                -------------------------------------------VCERY------------
U86890_1..360                ------------------------------------------------------------
U60315_41401..47802          VLARLLYLGTKDHGNGQNLTFHALNSLNDSRHARHGHELHADYSCRAHLDIPEKTVSLHC
DQ356948_50525..44904        LIDEMIYYPLKTNNWGKDGLY----TFSSFKS-----------LCDATIKIRNRQLEVSC
DQ356948_56486..50664        TIDDVVYFPF-DDGWGSDGYY----FFPTWKN-----------LCQANISIADRRLHVTC
DQ356948_44775..39052        VIDHLVY-NAIDDGTGSGREF----PFRSTTK-----------ECEASISIKDRLLTVVC
                                                                                         

AY318871_152168..157573      DEFSINR-KYLKGY--EGLCAVTITSKDHC-----GTNWDDI----KTFGYSSNYANSVR
AF198100_122769..128102      EEFSLPR-STLPQY--EGICSITISSKDHC-----GTTLDSS----KYRGYSSSHANTPR
AJ581527_117577..122910      EEFSLPR-STLPQY--EGICSITISSKDHC-----GTTLDSS----KYRGYSSSHANTPR
M88587_1..438                ------------------------------------------------------------
AY318871_185752..191244      EAFSIPR-TIHKY---EGICSITVTSRDHC-----ASVEDDV----KVSGYSKEQANTPR
U17141_2177..2551            ------------------------------------------------------------
U17141_2742..4588            ------------------------------------------------------------
AF198100_150097..155397      DPFSIPR-TIHKY---EGICSITVTSRDHC-----ATLEDDI----KTSGYSKEQANTAR
AJ581527_144889..150189      DPFSIPR-TIHKY---EGICSITVTSRDHC-----ATLEDDI----KTSGYSKEQANTAR
AY318871_179913..185699      PMFTISR-NISKY---EGLCFATITSKDHC-----AIKNDEY----KKYGYPSNKADKVR
AF198100_144454..150066      PMFTIPR-NISKY---EGLCFVTITSKDHC-----AIKGDEY----KKYGYPSNKANEVR
AJ581527_139246..144858      PMFTIPR-NISKY---EGLCFVTITSKDHC-----AIKGDEY----KKYGYPSNKANEVR
AY318871_128470..134226      PMFTIPR-NISNY---EGLCFVTITSRDHC-----ALQSDDY----KLYGYPKDKADRVR
AF198100_99070..104808       PMFTIPR-TINKY---EGLCFVTITSRDHC-----AIQSDDY----KKYGYPKTTADKVR
AY318871_134293..139596      EAFSIPR-SIDN----EGMCFITATSRDHC-----AAETDDI----KSSGYSKEQAVKTR
AF198100_104874..110282      EPFSIPR-TINEY---EGMCFITVTSRDHC-----ATDIDDI----KNSGYTKEQADKPR
AJ581527_99702..105086       PMFTIPR-TINKY---EGLCFVTITSRDHC-----AIQSDDY----KKYGYPKTTADKVR
AY603355_161412..161624      ------------------------------------------------------------
U94848_167202..167414        ------------------------------------------------------------
DQ011157_182816..188458      PAFSIPR-NISTY---EGLCFSVTTSKDHC-----ATGIGWL----KSSGYGKEDADKPR
DQ011153_182816..188458      PAFSIPR-NISTY---EGLCFSVTTSKDHC-----ATGIGWL----KSSGYGKEDADKPR
AY741551_183055..188697      PAFSIPR-NISTY---EGLCFSVTTSKDHC-----ATGIGWL----KSSGYGKEDADKPR
AY753185_183490..189132      PAFSIPR-NISTY---EGLCFSVTTSKDHC-----ATGIGWL----KSSGYGKEDADKPR
AY603973_183318..188960      PAFSIPR-NISTY---EGLCFSVTTSKDHC-----ATGIGWL----KSSGYGKEDADKPR
DQ011156_183771..189413      PAFSIPR-NISTY---EGLCFSVTTSKDHC-----ATGIGWL----KSSGYGKEDADKPR
DQ011155_181142..186781      PAFSIPR-NISTY---EGLCFSVTTSKDHC-----ATGIGWL----KSSGYGKEDADKPR
DQ011154_181284..186923      PAFSIPR-NISTY---EGLCFSVTTSKDHC-----ATGIGWL----KSSGYGKEDADKPR
AF380138_181046..186685      PAFSIPR-NISTY---EGLCFSVTTSKDHC-----ATGIGWL----KSSGYGKEDADKPR
AY313847_7766..7921          ------------------------------------------------------------
AY313847_191153..191308      ------------------------------------------------------------
AY313848_7717..7872          ------------------------------------------------------------
AY313848_189535..189690      ------------------------------------------------------------
X94355_205062..210863        PAFSIPR-NISTY---EGLCFSVTTSKDHC-----ATSNNGL----KSSGYGKEDAVKPR
X67117_14967..15767          ------------------------------------------------------------
AF012825_195563..201337      PAFSIPR-NISAY---EGLCFSVTTSKDHC-----ATDNNWL----KSHGYGKADAIKQR
AF482758_205620..211379      PAFSIPR-NISAY---EGLCFSVTTSKDHC-----ATDNDWL----KSHGYGKADAIKQR
AY519983_431..6220           PAYSIPR-NISAY---EGLCFSVATSKDHC-----ASNREWL----KSYGYGKADATKQR
X67117_14136..14906          ------------------------------------------------------------
AF438165_192188..197797      PAFSIPR-NISAY---EGLCFSVTTSKDHC-----ASNKEWL----KSYGYGKADATKQR
AY009089_190354..195963      PAFSIPR-NISAY---EGLCFSVTTSKDHC-----ASNKEWL----KSYGYGKADATKQR
Y16780_176098..181788        PAFSIPR-NISAY---EGLCFSVTTSKDHC-----ASNKEWL----KSYGYGNTDATKQR
X70841_432..6122             PAFSIPR-NISAY---EGLCFSVTTSKDHC-----ASNKEWL----KSYGYGNTDATKQR
U18339_20674..26364          PAFSIPR-NISAY---EGLCFSVTTSKDHC-----ASNKEWL----KSYGYGNTDATKQR
X69198_174369..180059        PAFSIPR-NISAY---EGLCFSVTTSKDHC-----ASNKEWL----KSYGYGNTDATKQR
X67117_16031..19825          PAFSIPR-NISAY---EGLCFSVTTSKDHC-----ASNKEWL----KSYGYGNTDATKQR
U17141_1373..1981            -------------------AAALSLSKEDI------------------------------
AY743600_1..4079             PAFSIPR-NISTY---EGLCFSVTTSKDHC-----ATGIGWL----KSSGYGKEDADKPR
U18341_20115..25805          PAFSIPR-NISAY---EGLCFSVTTSKDHC-----ASNKEWL----KSYGYGNTDATKQR
L22579_174451..180144        PAFSIPR-NISAY---EGLCFSVTTSKDHC-----ASNKEWL----KSYGYGNTDATKQR
AY318871_139876..145731      NPFSIPR-NITYH---EGLCFVMVTSRDHC-----ATEREDL----KTSGYRSSDVNTGR
AF198100_110523..116372      DPFSIPRANVVNY---EGLCFAVVTSKDHC-----ATEKEWM----KNHGYTSKYSSHSR
AJ581527_105327..111176      DPFSIPRANVVNY---EGLCFAVVTSKDHC-----ATEKEWM----KNHGYTSKYSSHSR
AF438165_174230..174901      ----------------NNLCVTMVTSRDHC-----ADQREHH--WGGAGYWGYTSIQAHL
AY009089_172355..173026      ----------------NNLCVTMVTSRDHC-----ADQREHH--WGGAGYWGYTSIQAHL
AF438165_173330..174097      ------------------------------------------------------------
AY009089_171455..172222      ------------------------------------------------------------
AY519984_404..6079           PEFTIPM-KPFNNYSVNNLCVTMVTSRDHC-----ADQREHH--WGGAGYWGYTSIQAHL
AY519982_1739..7417          PEFTIPM-KPFNNYSVNNLCVTMVTSRDHC-----ADQREHH--WGGAGYWGYTSIQAHL
AF170722_124813..130632      PELTIPQ-KPFNSPLVNSLCVLVATSRDHC-----ALVAENW---DRTYGYSYSEAYT--
AF170726_125694..131696      PELTIPQ-KPFNSPLVNSLCVLVATSRDHC-----ALVTENW---DRTYGYSYADAYT--
AY386371_114315..120002      PELTVPK-DPFKSKSINSMCFLIATSRDHC-----ALSEEKWSKRDRSNDLGYSYAEAQT
AJ293568_122043..127748      PELTVPK-NPFRSENVNSMCFLIATSRDHC-----ALSEEKWSKRDRTNDLGYSYEESQT
AY689436_133038..138896      PEFTIPQ-RPFDSNDINSLCVLVTTSRDHC-----AISEEAWSKNDRTHGYGYSYEESNM
AY689437_136122..141971      PEFTIPQ-RPFDSNDINSLCVLVTTSRDHC-----AISEESWSKNDRTHGYGYSYEESNM
AF410153_120870..126749      PEFTIPR-HPFNNDNINGLCVLVATSRDHC-----AITEERWSKYDRSHSYGYSYEEAQT
AY077832_121690..127767      PELTIPQ-HPFDSLDVNSLCVLVATSRDHC-----AISEENWRSYDRTHGVGYSHEYVDA
AY077833_121665..127742      PELTIPQ-HPFDSLDVNSLCVLVATSRDHC-----AISEENWRSYDRTHGVGYSHEYVDA
AY077834_121469..127546      PELTIPQ-HPFDSLDVNSLCVLVATSRDHC-----AISEENWRSYDRTHGVGYSHEYVDA
AF409138_121991..124156      ------------------------------------------------------------
AY077836_121470..123584      ------------------------------------------------------------
AY077835_121407..127427      PELTIPQ-HPFDSPDVNSLCLLVATSRDHC-----AISEENWRSYDRTHGVGYSHEYVDA
AY077836_123766..127491      PELTIPQ-HPFDSPDVNSLCLLVATSRDHC-----AISEENWRSYDRTHGVGYSHEYVDA
AF409138_124335..128066      PELTIPQ-HPFDSPDVNSLCVLVATSRDHC-----AISEENWRSYDRTHGVGYSHEYVDA
AF409137_122187..128264      PELTIPQ-HPFDSPDVNSLCVLVATSRDHC-----AISEENWRSYDRTHGVGYSHEYVDA
AF325528_122176..128253      PELTIPQ-HPFDSPDVNSLCVLVATSRDHC-----AISEENWRSYDRTHGVGYSHEYVDA
U86891_1..981                ----------------------------------------------RGGGHGDEDSD---
U86892_1..772                ------------------------------------------------------------
U86893_1..432                ------------------------SAREEA-----GISGE--------------------
U86890_1..360                ------------------------------------------------------------
U60315_41401..47802          PPLSLPK-APFNDTGVDGICVVVTSSRDHC-----AVQSEEG----VREGYTSYEAETPF
DQ356948_50525..44904        KSYSVPI--LLKG---RQLCVSVTTSINHCNGDNVAATRGCTLEESELGAIPKPGTPSSK
DQ356948_56486..50664        KSYSIKI-GIKQ----RQLCVSLTTSIDHCNGDASVARRGYLRQE-AVNGFSRNYG----
DQ356948_44775..39052        KAYSIRI-GIWS----RELCVALTTSVNHC-----NSDEEAV----MKSGYGRREALSND
                                                                                         

AY318871_152168..157573      RCDTQQEQVNTVYH-PDNYCGRVILYQHSQYHHPKYEPCRSYMHIYYTDTWIEKEVLNEP
AF198100_122769..128102      RCDMYKYPSISMYV-PDNYCGYGSLY--GTYYPPQYEACKSYIHIYYSDTWIEKEILDEP
AJ581527_117577..122910      RCDMYKYPSISMYV-PDNYCGYGSLY--GTYYPPQYEACKSYIHIYYSDTWIEKEILDEP
M88587_1..438                ------------------------------------------------------------
AY318871_185752..191244      YCEKYIHPIVWEDP--DHYCGYYSKFRHIGYRYPKYEPCRSYINVYYKDAWIEKEVLSKP
U17141_2177..2551            ------------------------------------------------------------
U17141_2742..4588            ------------------------------------------------------------
AF198100_150097..155397      YCETYIVPAVWEDP--DHYCGYFSKFRHIGYRYPKYEACRSYIHVYYKDTWIEKEVLSKP
AJ581527_144889..150189      YCETYIVPAVWEDP--DHYCGYFSKFRHIGYRYPKYEACRSYIHVYYKDTWIEKEVLSKP
AY318871_179913..185699      HCG-VYTWPDEEDP--GHYCGYISTWNHVAYTHPEYEACKATILIHYVDTWIESEVLDKP
AF198100_144454..150066      HCG-VYTWPNEEDP--GHYCGYISNLNHVPYTHPEYEACKANILIHYRDTWIESEVLDKP
AJ581527_139246..144858      HCG-VYTWPNEEDP--GHYCGYISNLNHVPYTHPEYEACKANILIHYRDTWIESEVLDKP
AY318871_128470..134226      YCG-GHTLPDETDP--GHYCGYISTYSYVPYTHPTYEACRANILVHYRDTWIESDVLEKP
AF198100_99070..104808       YCG-SHVWPDERDP--GHYCGYISNLNHVPYTHPKYEACRANILIHYRDTWIESEVLDKP
AY318871_134293..139596      YCDTYTSPAVWEDA--GHYCGYFSSLRHVGYVYPKYEACRSYIHIHYRDVWIENEVLMKP
AF198100_104874..110282      YCDTYITPSVSEDA--GHYCGYFSQLRHIGYIHPDYEACKSYINIHYKDVWIENEVLLKP
AJ581527_99702..105086       YCG-SHVWPDERDP--GHYCGYISNLNHVPYTHPKYEACRANILIHYRDTWIESEVLDKP
AY603355_161412..161624      ------------------------------------------------------------
U94848_167202..167414        ------------------------------------------------------------
DQ011157_182816..188458      AC--FHHWNYYTLS-LDYYCSYEDIWRST---WPDYDPCKSYIHIEYRDTWIESNVLQQP
DQ011153_182816..188458      AC--FHHWNYYTLS-LDYYCSYEDIWRST---WPDYDPCKSYIHIEYRDTWIESNVLQQP
AY741551_183055..188697      AC--FHHWNYYTLS-LDYYCSYEDIWRST---WPDYDPCKSYIHIEYRDTWIESNVLQQP
AY753185_183490..189132      AC--FHHWNYYTLS-LDYYCSYEDIWRST---WPDYDPCKSYIHIEYRDTWIESNVLQQP
AY603973_183318..188960      AC--FHHWNYYTLS-LDYYCSYEDIWRST---WPDYDPCKSYIHIEYRDTWIESNVLQQP
DQ011156_183771..189413      AC--FHHWNYYTLS-LDYYCSYEDIWRST---WPDYDPCKSYIHIEYRDTWIESNVLQQP
DQ011155_181142..186781      AC--FHHWNYYTLS-LDYYCSYEDIWRST---WPDYDPCKSYIHIEYRDTWIESNVLQQP
DQ011154_181284..186923      AC--FHHWNYYTLS-LDYYCSYEDIWRST---WPDYDPCKSYIHIEYRDTWIESNVLQQP
AF380138_181046..186685      AC--FHHWNYYTLS-LDYYCSYEDIWRST---WPDYDPCKSYIHIEYRDTWIESNVLQQP
AY313847_7766..7921          ------------------------------------------------------------
AY313847_191153..191308      ------------------------------------------------------------
AY313848_7717..7872          ------------------------------------------------------------
AY313848_189535..189690      ------------------------------------------------------------
X94355_205062..210863        AC--FHHWNYYTLS-LDYYCSYEDIWRSN---WPDYDPCKSYIHIEYRDTWIESNVLQQP
X67117_14967..15767          ------------------------------------------------------------
AF012825_195563..201337      AC--FHHWNYVTTS-LDYYCSAENVFKSY---WPDYDPCKSYIHIEYRDIWIESNVLQQP
AF482758_205620..211379      AC--FHHWNYATTS-LDYYCSSENLFKSD---WPDYDPCKSYIHIEYRDIWIESKVLQQP
AY519983_431..6220           AC--FHHWNYVTTS-LDYYCSYEDIWKSD---WPDYDPCKSYIHIEYRDIWIESKVLQQP
X67117_14136..14906          ------------------------------------------------------------
AF438165_192188..197797      VC--FHHWNYITTS-LDYYCSYEDIWKSD---WPDYDPCKSYIHIEYRDIWIESKVLQQP
AY009089_190354..195963      VC--FHHWNYITTS-LDYYCSYEDIWKSD---WPDYDPCKSYIHIEYRDIWIESKVLQQP
Y16780_176098..181788        VC--FHHWNYVTTS-LDYYCSYEDIWKSD---WPDYDPCKSYIYIEYRDIWIESKVLQQP
X70841_432..6122             VC--FHHWNYVTTS-LDYYCSYEDIWKSD---WPDYDPCKSYIYIEYRDIWIESKVLQQP
U18339_20674..26364          VC--FHHWNYVTTS-LDYYCSYEDIWKSD---WPDYDPCKSYIYIEYRDIWIESKVLQQP
X69198_174369..180059        VC--FHHWNYVTTS-LDYYCSYEDIWKSD---WPDYDPCKSYIYIEYRDIWIESKVLQQP
X67117_16031..19825          VC--FHHWNYVTTS-LDYYCSYEDIWKSD---WPDYDPCKSYIYIEYRDIWIESKVLQQP
U17141_1373..1981            ----------------------------------EYTNCETH----------DNVLTCSV
AY743600_1..4079             AC--FHHWNYYTLS-LDYYCSYEDIWRST---WPDYDPCKSYIHIEYRDTWIESNVLQQP
U18341_20115..25805          VC--FHHWNYVTTS-LDYYCSYEDIWKSD---WPDYDPCKSYIYIEYRDIWIESKVLQQP
L22579_174451..180144        VC--FHHWNYVTTS-LDYYCSYEDIWKSD---WPDYDPCKSYIYIEYRDIWIESKVLQQP
AY318871_139876..145731      VC---HYDAIAKTLLLDHYCSFSGDWHN---YYPDYDDCKSYIFIEYNDVWAESEVLQQP
AF198100_110523..116372      TC--IKRTAFYYTP-TDYYCGYNGDIYD---YFPDYDSCKSYIHIEYKDLWIESEVIQSP
AJ581527_105327..111176      TC--IKRTAFYYTP-TDYYCGYNGDIYD---YFPDYDSCKSYIHIEYKDLWIESEVIQSP
AF438165_174230..174901      EFESCSDNEAHNEP-FDNFCYRYHTWN----YPPAYDACGSVMILGYAPIFVESMIIS-P
AY009089_172355..173026      EFESCSDNEAHNEP-FDNFCYRYHTWN----YPPAYDACGSVMILGYAPIFVESMIIS-P
AF438165_173330..174097      -----------------YYARY--------------------------------------
AY009089_171455..172222      ------------------------------------------------------------
AY519984_404..6079           EFESCSDNAAHNEP-FDNFCYRYHTWN----YPPAYDACGSAMILGYAPIFVESRIIS-P
AY519982_1739..7417          EFESCSDNAAHNEP-FDNFCYRYHTWN----YPPAYDACGSAMILGYAPIFVESRIIS-P
AF170722_124813..130632      EFDSCRNEYYPTRP-IDNFCYY---WHLSTYWPPDYDPCISAMVLAHSYIFPDNKIVN-P
AF170726_125694..131696      EFDSCKNGYYPSRP-IDNFCYY---WHLSTYWPPDYDPCVSAMVLAHSYIFPDNKIVN-P
AY386371_114315..120002      DFDSCTS-RGTKTP-NDNFCYY---WYASVYWPPDYDPCASSMILGYAPVFLEDRIVN-P
AJ293568_122043..127748      DFDSCTS-KGTSTP-SDNFCYY---WYAGIYWPPDYDPCSSSMILGYAPVFLEDRIVN-P
AY689436_133038..138896      EFNSCVNGKGTRKP-LDNFCYY---WYLGTYWAPDYDPCASSMVLGYSPVFLENKLVK-P
AY689437_136122..141971      EFNSCVNGKGTRKP-LDNFCYY---WYLGTYWAPDYDPCASSMVLGYSPVFLENKLVK-P
AF410153_120870..126749      EFDSCKN-TGSSKP-TDNFCYY---WYASTYWPPDYDPCASSMVLGYSNIFAENRIVN-P
AY077832_121690..127767      EFDSCSKNHGPTYP-VDNFCFY---WSAGIYWPPDYDPCASSMVLGYSPIFTENRIVN-P
AY077833_121665..127742      EFDSCSKNHGPTYP-VDNFCFY---WSAGIYWPPDYDPCASSMVLGYSPIFTENRIVN-P
AY077834_121469..127546      EFDSCSKNHGPTYP-VDNFCFY---WSAGIYWPPDYDPCASSMVLGYSPIFTENRIVN-P
AF409138_121991..124156      ------------------------------------------------------------
AY077836_121470..123584      ------------------------------------------------------------
AY077835_121407..127427      EFDSCRKSHGPTYP-VDNFCFY---WCAGIYWPPDYDPCASSMVLGYSTIFTENRIVH-P
AY077836_123766..127491      EFDSCRKSHGPTYP-VDNFCFY---WCAGIYWPPDYDPCASSMVLGYSTIFTENRIVH-P
AF409138_124335..128066      EFDSCRKSHGPTYP-VDNFCFY---WCAGIYWPPDYDPCASSMVLGYSPIFPENRIVH-P
AF409137_122187..128264      EFDSCRKSHGPTYP-VDNFCFY---WCAGIYWPPDYDPCASSMVLGYSPIFPENRIVH-P
AF325528_122176..128253      EFDSCRKSHGPTYP-VDNFCFY---WCAGIYWPPDYDPCASSMVLGYSPIFPENRIVH-P
U86891_1..981                ------------------------------------------------------------
U86892_1..772                ------------------------------------------------------------
U86893_1..432                ---------------LARSASF--------------------------------------
U86890_1..360                -----------------------------------------------------------P
U60315_41401..47802          LSCGAYVQEYAV---RENFCYYERTLRIP--LAHDYDPCSTAMVLGYAHVWLETRLVS-P
DQ356948_50525..44904        MYRPGSY--------PQYYC-YASGNNANVWRLPYYHVCRSFVLIYYHDLEIESQYFSPP
DQ356948_56486..50664        ----YNYNLGSSSAHFQHLYCFSPSMYLDRIIMPKVQICRSFVMLFYQDLEIESEHFTPP
DQ356948_44775..39052        YVGLLDYMPWLTYPRYPHLFCYGPSYYPAYISVPKVHVCHTLSTIFHHELEIESQHFSPP
                                                                                         

AY318871_152168..157573      PYAFNFKYDTN-KNEYVDGMLSSKLRDLYKAYKELYEYTEGTLPKSINRLANALTPEGRQ
AF198100_122769..128102      PYAFNFKYDTS-KNEYIDSTISGKLRGLYQAYKELYEYTDGTLPKSINRLAGALSDKGRD
AJ581527_117577..122910      PYAFNFKYDTS-KNEYIDSTISGKLRGLYQAYKELYEYTDGTLPKSINRLAGALSDKGRD
M88587_1..438                --------------------------------------------TTANSIDEYVTTSGS-
AY318871_185752..191244      PYAFEFTYDKN--NEYVNPRLSNSLKRLYEEYSSISEYKQVSLPSAINRLSESLTSNGRS
U17141_2177..2551            ------------------------------------------------------------
U17141_2742..4588            ------------------------------------------------------------
AF198100_150097..155397      PYAFKFTYDKN--NEYVNPKLSNSLKRLYEEYRSISEYKQGSLPSAINRLSESLTSNGRS
AJ581527_144889..150189      PYAFKFTYDKN--NEYVNPKLSNSLKRLYEEYRSISEYKQGSLPSAINRLSESLTSNGRS
AY318871_179913..185699      PYVFNFKYDKRSNNEYVDKELSDTLKTLYDDHLKLIEYRDGSLSKSINRLSEALTGEARS
AF198100_144454..150066      PYVFDFKYDKKSTNEYVDKELSDKLKTLYDDNIKLIEYRDGSLAKSINRLSEALTKEARS
AJ581527_139246..144858      PYVFDFKYDKKSTNEYVDKELSDKLKTLYDDNIKLIEYRDGSLAKSINRLSEALTKEARS
AY318871_128470..134226      PYVFNFKYDKRSNNEYVKKEFSDKLKELYDNHKKLIEYRDGALPTAINRLASSLTTDGRK
AF198100_99070..104808       PYVFDFKYDKKSTNEYVDKELSDKLEKLYKDYTRLMEYRDGSLPNAINRLASALTNDGRS
AY318871_134293..139596      PYAFEFKYSKS--NEYINPKLSDSLKKLYEEYKMISEYTNSSLTNSINRLSSSLTSHGRD
AF198100_104874..110282      PYAFEFKYNKN--NEYIDPKLADSLKKLYDEYKSISQYANSSLPESINRLSTSLTPEGRS
AJ581527_99702..105086       PYVFDFKYDKKSTNEYVDKELSDKLEKLYKDYTRLMEYRDGSLPNAINRLASALTNDGRS
AY603355_161412..161624      ------------------------------------------------------------
U94848_167202..167414        ------------------------------------------------------------
DQ011157_182816..188458      PYTFEFIHDNS--NEYVDKEISNKLNDLYNEYKKIMEYSDGSLPASINRLAKALTSEGRE
DQ011153_182816..188458      PYTFEFIHDNS--NEYVDKEISNKLNDLYNEYKKIMEYSDGSLPASINRLAKALTSEGRE
AY741551_183055..188697      PYTFEFIHDNS--NEYVDKEISNKLNDLYNEYKKIMEYSDGSLPASINRLAKALTSEGRE
AY753185_183490..189132      PYTFEFIHDNS--NEYVDKEISNKLNDLYNEYKKIMEYSDGSLPASINRLAKALTSEGRE
AY603973_183318..188960      PYTFEFIHDNS--NEYVDKEISNKLNDLYNEYKKIMEYSDGSLPASINRLAKALTSEGRE
DQ011156_183771..189413      PYTFEFIHDNS--NEYVDKEISNKLNDLYNEYKKIMEYSDGSLPASINRLAKALTSEGRE
DQ011155_181142..186781      PYTFEFIHDNS--NEYVDKEISNKLNDLYNEYKKIMEYSDGSLPASINRLAKALTSEGRE
DQ011154_181284..186923      PYTFEFIHDNS--NEYVDKEISNKLNDLYNEYKKIMEYSDGSLPASINRLAKALTSEGRE
AF380138_181046..186685      PYTFEFIHDNS--NEYVDKEISNKLNDLYNEYKKIMEYSDGSLPASINRLAKALTSEGRE
AY313847_7766..7921          ------------------------------------------------------------
AY313847_191153..191308      ------------------------------------------------------------
AY313848_7717..7872          ------------------------------------------------------------
AY313848_189535..189690      ------------------------------------------------------------
X94355_205062..210863        PYTFEFTHGNS--NEYVDKEISNKLNDLYNAYKKIMEYSDGSLPASINRLAKALTSEGRE
X67117_14967..15767          ------------------------------------------------------------
AF012825_195563..201337      PYTFEFTHDNS--NEYVDKEISNKLNDLYNEYKKIMEYSDGSLPASINRLAKALTSEGRE
AF482758_205620..211379      PYTFEFTHDDS--NEYVNKEISNKLNDLYNEYKNIMEYSDGSLPASINRLAKALTSEGRE
AY519983_431..6220           PYTFEFTHDDS--NEYVNKEISNKLNDLYNEYKNIMEYSDGSLPASINRLAKSLTSEGRE
X67117_14136..14906          ------------------------------------------------------------
AF438165_192188..197797      PYTFEFTHDDS--NEYVNKEISNKLNDLYNEYKNIMEYSDGSLPASINRLAKSLTSEGRE
AY009089_190354..195963      PYTFEFTHDDS--NEYVNKEISNKLNDLYNEYKNIMEYSDGSLPASINRLAKSLTSEGRE
Y16780_176098..181788        PYTFEFTHDDS--NEYVNKEISNKLNDLYNEYKNIMEYSDGSLPASINRLAKSLTSEGRE
X70841_432..6122             PYTFEFTHDDS--NEYVNKEISNKLNDLYNEYKNIMEYSDGSLPASINRLAKSLTSEGRE
U18339_20674..26364          PYTFEFTHDDS--NEYVNKEISNKLNDLYNEYKNIMEYSDGSLPASINRLAKSLTSEGRE
X69198_174369..180059        PYTFEFTHDDS--NEYVNKEISNKLNDLYNEYKNIMEYSDGSLPASINRLAKSLTSEGRE
X67117_16031..19825          PYTFEFTHDDS--NEYVNKEISNKLNDLYNEYKNIMEYSDGSLPASINRLAKSLTSEGRE
U17141_1373..1981            PPMYAVTYNND-------------------------------------------------
AY743600_1..4079             PYTFEFIHDNS--NEYVDKEISNKLNDLYNEYKKIMEYSDGSLPASINRLAKALTSEGRE
U18341_20115..25805          PYTFEFTHDDS--NEYVNKEISNKLNDLYNEYKNIMEYSDGSLPASINRLAKSLTSEGRE
L22579_174451..180144        PYTFEFTHDDS--NEYVNKEISNKLNDLYNEYKNIMEYSDGSLPASINRLAKSLTSEGRE
AY318871_139876..145731      PYTFEFKYDKN-NNEYVNKELSDRMSELYDEYKKLIEYTDGSLPNSINRLAKALTKEGRE
AF198100_110523..116372      PYTFEFTHDRN--NEYVSKELSDRMNELYEEYKKLIEYTDGTLPKSINRLATALTKEGRE
AJ581527_105327..111176      PYTFEFTHDRN--NEYVSKELSDRMNELYEEYKKLIEYTDGTLPKSINRLATALTKEGRE
AF438165_174230..174901      PYIKEFVYDTS-KNEYASRTMYQKIKKLYNEYDRLMEMTSNAIIDMCNAFGNALTDKDRE
AY009089_172355..173026      PYIKEFVYDTS-KNEYASRTMYQKIKKLYNEYDRLMEMTSNAIINMCNAFGNALTDKDRE
AF438165_173330..174097      ------------------------------------------------------------
AY009089_171455..172222      ----------------------------IAGHVNIVDFSHLPVNDTKNS-----------
AY519984_404..6079           PYIKEFVYDTS-KNEYASRTMYQKIKKLYNEYDRLMEMTSNAIIDMSNAFGNALTDKGRE
AY519982_1739..7417          PYIKEFVYDTS-KNEYASRTMYQKIKKLYNEYDRLMEMTSNAIIDMSNAFGNALTDKGRE
AF170722_124813..130632      PYIKEFGYDPD-KNEYVDGTLYAKLQTLYEQYNKLVEYSMNPMVGISNNLAAAMTPEARE
AF170726_125694..131696      PYIKEFGYDPD-KNEYVDRTLYVKLQALYDQYNKLVEYSMNPMVDISNNLASAMTPEARE
AY386371_114315..120002      PYIKEFSFNPN-KNEYVKRTLYEKLQSLYNKYNKLVLYSENPVVDMSNSLAKAMTPEGRQ
AJ293568_122043..127748      PYIKEFSFNPN-KNEYVKRSLYEKLQNLYNQYNKLVLYSENPVVEMTNSLAKYMTSEGRE
AY689436_133038..138896      PYIKEFGYNPG-NNEYVNRDLYNRLQHLYDNYNKLVMYSLDPVVEMSNEFAKSMTKEGRE
AY689437_136122..141971      PYIKEFGYNPG-NNEYVNRDLYNRLQHLYDNYNKLVMYSLDPVVEMSNEFAKSMTKEGRE
AF410153_120870..126749      PYIKEFGYDTS-KNEYVNRDLYNKLQILYDKYNSLIMYSMDPVVEMSNELAKSISKEGRE
AY077832_121690..127767      PYIKEFGYEPE-KNEYVKRELYNKLQNLYEKYNMLVLYSMNPVVEMSNGLAKSMTSEARE
AY077833_121665..127742      PYIKEFGYEPE-KNEYVKRELYNKLQNLYEKYNMLVLYSMNPVVEMSNGLAKSMTSEARE
AY077834_121469..127546      PYIKEFGYEPE-KNEYVKRELYNKLQNLYEKYNMLVLYSMNPVVEMSNGLAKSMTSEARE
AF409138_121991..124156      ---------------------------------------------------------GKP
AY077836_121470..123584      ---------------------------------------------------------GKP
AY077835_121407..127427      PYIKEFGYEPG-KNEYVKRELYNKLQNLYEKYNMLVLYSMNPVVEMSNGLAKSMTSEARE
AY077836_123766..127491      PYIKEFGYEPG-KNEYVKRELYNKLQNLYEKYNMLVLYSMNPVVEMSNGLAKSMTSEARE
AF409138_124335..128066      PYIKEFGYEPG-KNEYVKRELYNKLQNLYEKYNMLVLYSMNPVVEMSNGLAKSMTPEGRE
AF409137_122187..128264      PYIKEFGYEPG-KNEYVKRELYNKLQNLYEKYNMLVLYSMNPVVEMSNGLAKSMTSEARE
AF325528_122176..128253      PYIKEFGYEPG-KNEYVKRELYNKLQNLYEKYNMLVLYSMNPVVEMSNGLAKSMTSEARE
U86891_1..981                ------------------------LEDVEQVRQQLKEMGIGPL-----------------
U86892_1..772                ------------------------------------------------------------
U86893_1..432                -------YERR-------------------------------------------SSDGGH
U86890_1..360                P------------------------------------------GASADTLKNTESTPG--
U60315_41401..47802          PYVQEFGYDPS-RNEYANRSLFEQLQDLQRQYEELLKHSSNPAVRMANQLAATLTEEARA
DQ356948_50525..44904        PYPLARFFSPG--DVIIPSALYALVLELKSAVASLADYTQNPLIREINAISAYLTHGGRQ
DQ356948_56486..50664        PYPTTQFLSPN--DTIIPASMYRTVLELKDLLDELMDYSRNPLIREINNFAQFLTDGGRQ
DQ356948_44775..39052        PYPLSKFFSPD--DVIIPAELYAAVLKLKESLSLLMEYTRNPLIKEINTFAKYLSDEGRQ
                                                                                         

AY318871_152168..157573      ITNVEVDSNVLEIAYLADMEKMAELENKIKDLSKEILVNTLSDDDLYEIISKERYDS--C
AF198100_122769..128102      IASVNIDSSVLEVAYLADMEKMAQLEEKIKDLSKEVLISTLSDNDLYEIIMKEQYGM--C
AJ581527_117577..122910      IASVNIDSSVLEVAYLADMEKMAQLEEKIKDLSKEVLISTLSDNDLYEIIMKEQYGM--C
M88587_1..438                ------------------------------------------------------------
AY318871_185752..191244      ITEVVVNGRILETAYKADTERLKELERAISITSQEVIANSLSAKDIKDIIENKEK----C
U17141_2177..2551            ------------------------------------------------------------
U17141_2742..4588            ------------------------------------------------------------
AF198100_150097..155397      ITEIIVNGRILETAYKADSERLTELEHAISITSQEVIANSLSAEDINDIIGNKDK----C
AJ581527_144889..150189      ITEIIVNGRILETAYKADSERLTELEHAISITSQEVIANSLSAEDINDIIGNKDK----C
AY318871_179913..185699      ITDVSVDADLIEISYVADQEKVLELEERIKETTKEVITSTLSDNDLEEIFYKNDDEK--C
AF198100_144454..150066      ITDVLVDTDLIEISYAADQEKILELEEKIKETTQEVLTSTLSDEDLEEIFYKNDYEK--C
AJ581527_139246..144858      ITDVLVDTDLIEISYAADQEKILELEEKIKETTQEVLTSTLSDEDLEEIFYKNDYEK--C
AY318871_128470..134226      ITDVNVDSNILEIAYEADEEKILELEEQIAKTSKDVLLNTLSDEDLEDILYVENDEK--C
AF198100_99070..104808       ISDVVVDSEVLEIAYEADKEKILELEESIVQTTRDVLINTLSDEDVEEIFYKESDEK--C
AY318871_134293..139596      ITDVIVDAGVLETSYEASVEMLKDLESKITDTAHSILMHSLSGKDVDDIYNKEEL----C
AF198100_104874..110282      ITDVSIDSGVLEAAFEANVEKLIELEEQIADTAYTVLTNTLSDDDLQEIYSDEET----C
AJ581527_99702..105086       ISDVVVDSEVLEIAYEADKEKILELEESIVQTTRDVLINTLSDEDVEEIFYKESDEK--C
AY603355_161412..161624      ------------------------------------------------------------
U94848_167202..167414        ------------------------------------------------------------
DQ011157_182816..188458      IASVNIDGNLLDIAYQADKEKMADIQTRINDIIRDLFIHTLSDKDIKDIIESEEGKR--C
DQ011153_182816..188458      IASVNIDGNLLDIAYQADKEKMADIQTRINDIIRDLFIHTLSDKDIKDIIESEEGKR--C
AY741551_183055..188697      IASVNIDGNLLDIAYQADKEKMADIQTRINDIIRDLFIHTLSDKDIKDIIESEEGKR--C
AY753185_183490..189132      IASVNIDGNLLDIAYQADKEKMADIQTRINDIIRDLFIHTLSDKDIKDIIESEEGKR--C
AY603973_183318..188960      IASVNIDGNLLDIAYQADKEKMADIQTRINDIIRDLFIHTLSDKDIKDIIESEEGKR--C
DQ011156_183771..189413      IASVNIDGNLLDIAYQADKEKMADIQTRINDIIRDLFIHTLSDKDIKDIIESEEGKR--C
DQ011155_181142..186781      IASVNIDGNLLDIAYQADKEKMADIQTRINDIIRDLFIHTLSDKDIKDIIESEEGKR--C
DQ011154_181284..186923      IASVNIDGNLLDIAYQADKEKMADIQTRINDIIRDLFIHTLSDKDIKDIIESEEGKR--C
AF380138_181046..186685      IASVNIDGNLLDIAYQADKEKMADIQTRINDIIRDLFIHTLSDKDIKDIIESEEGKR--C
AY313847_7766..7921          ------------------------------------------------------------
AY313847_191153..191308      ------------------------------------------------------------
AY313848_7717..7872          ------------------------------------------------------------
AY313848_189535..189690      ------------------------------------------------------------
X94355_205062..210863        IASVNIDGNLLDIAYQADKEKMADIQTRINDITRDLFMHTLSDKDIKDIIESEEGKR--C
X67117_14967..15767          ------------------------------------------------------------
AF012825_195563..201337      IASVNIDGNLLDIAYQADKEKMAEIQNKINDITRDLFIHTLSDKDIKDIIESEEGKR--C
AF482758_205620..211379      IASVNIDGNLLDIAYQADKEKMADIQNKINDITRDLFIHTLSDKDIKDIIESEEGKR--C
AY519983_431..6220           IASVNIDGNLLDIAYQADKEKMADIQNKINDITRDLFIHTLSNKDIKDIIESEEGKR--C
X67117_14136..14906          ------------------------------------------------------------
AF438165_192188..197797      IASVNIDGNLLDIAYQADKEKMADIQNKINDITRDLFIHTLSNKDIKDIIESEEGKR--C
AY009089_190354..195963      IASVNIDGNLLDIAYQADKEKMADIQNKINDITRDLFIHTLSNKDIKDIIESEEGKR--C
Y16780_176098..181788        IASVNIDGNLLDIAYQADKEKMANIQNKINDITRDLFIHTLSNKDIKDIIESEEGKR--C
X70841_432..6122             IASVNIDGNLLDIAYQADKEKMANIQNKINDITRDLFIHTLSNKDIKDIIESEEGKR--C
U18339_20674..26364          IASVNIDGNLLDIAYQADKEKMANIQNKINDITRDLFIHTLSNKDIKDIIESEEGKR--C
X69198_174369..180059        IASVNIDGNLLDIAYQADKEKMADIQNKINDITRDLFIHTLSNKDIKDIIESEEGKR--C
X67117_16031..19825          IASVNIDGNLLDIAYQADKEKMADIQNKINDITRDLFIHTLSNKDIKDIIESEEGKR--C
U17141_1373..1981            ------------------------------------------------------------
AY743600_1..4079             IASVNIDGNLLDIAYQADKEKMADIQTRINDIIRDLFIHTLSDKDIKDIIESEEGKR--C
U18341_20115..25805          IASVNIDGNLLDIAYQADKEKMADIQNKINDITRDLFIHTLSNKDIKDIIESEEGKR--C
L22579_174451..180144        IASVNIDGNLLDIAYQADKEKMADIQNKINDITRDLFIHTLSNKDIKDIIESEEGKR--C
AY318871_139876..145731      ITSVNVDGNILELAYQADKEKIAEIQDKISEITKEIFANTLSEADLMEIMESAENDR--C
AF198100_110523..116372      ITSVNVDGNILELAYQADKEKIMEIQDKISEITNDIFIHTLTDQDLKEIMEAAENDR--C
AJ581527_105327..111176      ITSVNVDGNILELAYQADKEKIMEIQDKISEITNDIFIHTLTDQDLKEIMEAAENDR--C
AF438165_174230..174901      IFRLNTDYAMLESLKEDNKYKLEALQNEIESTLNEIFIKSMTYDEITSVFRSAINTR---
AY009089_172355..173026      IFRLNTDYAMLESLKEDNKYKLEALQNEIESTLNEIFIKSMTYDEITSVFRSAINTR---
AF438165_173330..174097      -----------------------------------MFIGSIEKPT---------------
AY009089_171455..172222      ------------------------------------------------------------
AY519984_404..6079           IFRLNTDYVMLESLKEENKYKLEALQNEIESTLNEIFIKSMTYDEITSVLRSAINTR--C
AY519982_1739..7417          IFRLNTDYVMLESLKEENKYKLEALQNEIESTLNEIFIKSMTYDEITSVLRSAINTR--C
AF170722_124813..130632      IFRLEYSGSEMEMEITLNKRKAEKVKGEIEDLLSDIYANTLTYSEATAMLRSAISTR--C
AF170726_125694..131696      IFRLKYSGAEMETEITLNKRKAEKVKEDIEDLLNEIYANTLTYSEATAMLRSAISTR--C
AY386371_114315..120002      IFRLIADSDEIQKTKAENEEQANIVRKEIEETISSIYLDTLSYKDISSLLSSAISTR--C
AJ293568_122043..127748      IFRLFANSDEMQKAKAKNEEQANVVRKEIEETISTIYLDTLSYNDISSLLSSAISTR--C
AY689436_133038..138896      IFRLIADSKEIQTVRKENELKAEKIRDEIEKTLNDIYVNTLTYSETTELLRSSINTR--C
AY689437_136122..141971      IFRLIADSKEIQTVRKENELKAEKIRDEIEKTLNDIYVNTLTYSETTELLRSSINTR--C
AF410153_120870..126749      IFRLILNSEEMRKTREENKIKADKVREDIEETLKDIYVNTLSYTEATELLRSAINTR--C
AY077832_121690..127767      IFRLIANSNEMQKAKEENDMKAEKVKMEIEETLNNIYVDTLSYSESTSLLRSAISTR--C
AY077833_121665..127742      IFRLIANSNEMQKAKEENDMKAEKVKMEIEETLNNIYVDTLSYSESTSLLRSAISTR--C
AY077834_121469..127546      IFRLIANSNEMQKAKEENDMKAEKVKMEIEETLNNIYVDTLSYSESTSLLRSAISTR--C
AF409138_121991..124156      LKKTIT------------------------------------------------------
AY077836_121470..123584      LKKTIT------------------------------------------------------
AY077835_121407..127427      IFRLIANSNEMQKAKEENHMKSEKVKMEIEETLNNIYVDTLSYSESTSFLRSAISTR--C
AY077836_123766..127491      IFRLIANSNEMQKAKEENHMKSEKVKMEIEETLNNIYVDTLSYSESTSFLRSAISTR--C
AF409138_124335..128066      IFRLIANSNEMQKAKEENDMKAEKVKMEIEETLNNIYVDTLSYSESTSLLRSAISTR--C
AF409137_122187..128264      IFRLIANSNEMQKAKEENDMKAEKVKMEIEETLNNIYVDTLSYSESTSLLRSAISTR--C
AF325528_122176..128253      IFRLIANSNEMQKAKEENDMKAEKVKMEIEETLNNIYVDTLSYSESTSLLRSAISTR--C
U86891_1..981                -------GRQRSSGSSSDLEDVEEVRQQLK------------------------------
U86892_1..772                ------------------------------------------------------------
U86893_1..432                FAR---------------------------------------RSSSALLLRQEETSA---
U86890_1..360                ------------------------------------------------------------
U60315_41401..47802          IFRINADSQLMQTAFEADEERLRELEARIENTMQDIFLNTMSYQELDALRRSAFSTR--C
DQ356948_50525..44904        ITRVFVDGEMLAASYEAREERIEQLEDEIRSTLVRIVDYISDQEEVRRRQQSAEHNRMQC
DQ356948_56486..50664        IARVTVDGDLLETSYLARQELIAQLEDAIRAKLVELVDLIIDRNEARARQRAEEHSVQEC
DQ356948_44775..39052        IARVIVDGQMLATSYLAREEMIAILEEQIHERLIELVELIIDRNLALKRKHAEEHSEMEC
                                                                                         

AY318871_152168..157573      CLLDFSQNTSTKVYPMSNYTCGNIYDFIYEDVGD-----NYTTNTMVLINDTYMNYDMFN
AF198100_122769..128102      CLLDFKLNTSTKVYPNCNYTCGTLDDFIYEEDT------GNTTEITVLINGTHMDYDMFS
AJ581527_117577..122910      CLLDFKLNTSTKVYPNCNYTCGTLDDFIYEEDT------GNTTEITVLINGTHMDYDMFS
M88587_1..438                ------------------------------------------------------------
AY318871_185752..191244      CLINFRDNSITKINTLSNYYCGEIDDYIYDDFITYSNMSKDQIRPLILINGTLEDFNLLY
U17141_2177..2551            ------------------------------------------------------------
U17141_2742..4588            ------------------------------------------------------------
AF198100_150097..155397      CLINFRDNSITKVDDLSSYYCGELTDYMYDDFIEYSNMSNDQIRPMILINGTLQDFELLY
AJ581527_144889..150189      CLINFRDNSITKVDDLSSYYCGELTDYMYDDFIEYSNMSNDQIRPMILINGTLQDFELLY
AY318871_179913..185699      CLLDLEKKLAIKIYSEENYTCGLLEDFRY----------EIDKQILLLVNNTFMSYELVN
AF198100_144454..150066      CLLDLEKKLSIKVYPEENYSCGLLEDFVY----------EHNDQILLLVNDTFMDYELVN
AJ581527_139246..144858      CLLDLEKKLSIKVYPEENYSCGLLEDFVY----------EHNDQILLLVNDTFMDYELVN
AY318871_128470..134226      CVLDIKNNKTEKLYPSENYTCGELDDFIY----------YDNEKMLLSVNSSFIDYSLAN
AF198100_99070..104808       CLLDVVNNSSIKLYPDEHYTCGVLKDFMY----------TDDENTWLLVNGSFVDYDLVG
AY318871_134293..139596      CLIDFKKDTVTELCS-RNYSCGTIDDYLYDDFIEYNDYKDDEDRVLILVNGTFEDYNFLK
AF198100_104874..110282      CKIDFYDNSVSKTVTSGNYSCGKLDDYLYDDFVEYDDPSDDENRVLILINGTLEDFDVLK
AJ581527_99702..105086       CLLDVVNNSSIKLYPDEHYTCGVLKDFMY----------TDDENTWLLVNGSFVDYDLVG
AY603355_161412..161624      ------------------------------------------------------------
U94848_167202..167414        ------------------------------------------------------------
DQ011157_182816..188458      CIIDVKNNLVKKYYSIDNYLCDTLDDYIYTS--------VEYNKSYVLVNDTYMSYDYLE
DQ011153_182816..188458      CIIDVKNNLVKKYYSIDNYLCDTLDDYIYTS--------VEYNKSYVLVNDTYMSYDYLE
AY741551_183055..188697      CIIDVKNNLVKKYYSIDNYLCDTLDDYIYTS--------VEYNKSYVLVNDTYMSYDYLE
AY753185_183490..189132      CIIDVKNNLVKKYYSIDNYLCDTLDDYIYTS--------VEYNKSYVLVNDTYMSYDYLE
AY603973_183318..188960      CIIDVKNNLVKKYYSIDNYLCDTLDDYIYTS--------VEYNKSYVLVNDTYMSYDYLE
DQ011156_183771..189413      CIIDVKNNLVKKYYSIDNYLCDTLDDYIYTS--------VEYNKSYVLVNDTYMSYDYLE
DQ011155_181142..186781      CIIDVKNNRVKKYYSIDNYLCGTLDDYIYTS--------VEYNKSYVLVNDTYMSYDYLE
DQ011154_181284..186923      CIIDVKNNRVKKYYSIDNYLCGTLDDYIYTS--------VEYNKSYVLVNDTYMSYDYLE
AF380138_181046..186685      CIIDVKNNRVKKYYSIDNYLCGTLDDYIYTV--------VEYNKSYVLVNDTYMSYDYLE
AY313847_7766..7921          ------------------------------------------------------------
AY313847_191153..191308      ------------------------------------------------------------
AY313848_7717..7872          ------------------------------------------------------------
AY313848_189535..189690      ------------------------------------------------------------
X94355_205062..210863        CIIDVKNNRVEKYYPIDNYLCGTLDDYIYTS--------VEYNKSYVLVNDTYMSYDYLE
X67117_14967..15767          ------------------------------------------------------------
AF012825_195563..201337      CIIDVKNNRVEKYYPIDNYLCGTLDDYIYTS--------VETNKSYVLVNDTYMSYDYLE
AF482758_205620..211379      CIIDVKNNRVEKYYPIDNYLCGTLDDYIYTS--------VEYNKSYVLVNDTYMSYDYLE
AY519983_431..6220           CIIDVKNNRVEKYYPIDNYLCGTLDDYIYTS--------VEYNKSYVLVNDTYMSYDYLE
X67117_14136..14906          ------------------------------------------------------------
AF438165_192188..197797      CIIDVKNNRVEKYYPIDNYLCGTLDDYIYTS--------VEYNKSYVLVNDTYMSYDYLE
AY009089_190354..195963      CIIDVKNNRVEKYYPIDNYLCGTLDDYIYTS--------VEYNKSYVLVNDTYMSYDYLE
Y16780_176098..181788        CIIDVKNNRVKKYYPIDNYLCGTLDDYIYTS--------VEYNKSYVLINDTYMSYDYLE
X70841_432..6122             CIIDVKNNRVKKYYPIDNYLCGTLDDYIYTS--------VEYNKSYVLINDTYMSYDYLE
U18339_20674..26364          CIIDVKNNRVKKYYPIDNYLCGTLDDYIYTS--------VEYNKSYVLINDTYMSYDYLE
X69198_174369..180059        CIIDVKNNRVKKYYPIDNYLCGTLDDYIYTS--------VEYNKSYVLINDTYMSYDYLE
X67117_16031..19825          CIIDVKNNRVKKYYPIDNYLCGTLDDYIYTS--------VEYNKSYVLINDTYMSYDYLE
U17141_1373..1981            ------------------------------------------------------------
AY743600_1..4079             CIIDVKNNRVKKYYSIDNYLCGTLDDYIYTS--------VEYNKSYVLVNDTYMSYDYLE
U18341_20115..25805          CIIDVKNNRVKKYYPIDNYLCGTLDDYIYTS--------VEYNKSYVLINDTYMSYDYLE
L22579_174451..180144        CIIDVKNNRVKKYYPIDNYLCGTLDDYIYTS--------VEYNKSYVLINDTYMSYDYLE
AY318871_139876..145731      CIIDVHNNKTEKYYPLDNYMCGEVSDYVYM---------DEEDRKYVLINNTYIPYDYLN
AF198100_110523..116372      CIIDVRNNLTVKYYPIDKYICGEVSDYVYT---------DEEETKYVLINDTYITYEYLN
AJ581527_105327..111176      CIIDVRNNLTVKYYPIDKYICGEVSDYVYT---------DEEETKYVLINDTYITYEYLN
AF438165_174230..174901      ------------------------------------------------------------
AY009089_172355..173026      ------------------------------------------------------------
AF438165_173330..174097      ------------------------------------------------------------
AY009089_171455..172222      -------------------------------------------------DGYYARYMFIG
AY519984_404..6079           CVIN--ETDVYKYYPFEKYLCGEYNDYIV----------VYDDERYLRINDTLINERTYN
AY519982_1739..7417          CVIN--ETDVYKYYPFEKYLCGEYNDYIV----------VYDDERYLRINDTLINERTYN
AF170722_124813..130632      CVLN--GTGVYKYFKLEHYLCGAYDDYLI----------RIDNKTYVRINETIIPENEYL
AF170726_125694..131696      CVLN--GTDVYKYFRLEHYLCGTYEDYLV----------YIDNKTYVRINETVVPENEYL
AY386371_114315..120002      CVLD--KKSVYRYFRLENYICGNYSDYLV----------LVNDTRYIRVNDSLINEDVYL
AJ293568_122043..127748      CVLD--KKSVYKYFKLESYLCGNYSNYLV----------TLNNINYLKVNNSLIEEDMYL
AY689436_133038..138896      CVLN--GTDVYKYFTLEYYLCGTYDDYRI----------NVDNKTYIKINNTLIEEDIYL
AY689437_136122..141971      CVLN--GTDVYKYFALEYYLCGTYDDYRI----------NVDNKTYIKINNTLMEEDIYL
AF410153_120870..126749      CVLN--GTVVYKYFPYEYYLCGNYSDYII----------HINNVSYVKINNTVIEEDIYL
AY077832_121690..127767      CVLD--GTSVYKYFDLEYYLCGNYSDYLI----------NINNVTYVKINDSLIEEDIYL
AY077833_121665..127742      CVLD--GTSVYKYFDLEYYLCGNYSDYLI----------NINNVTYVKINDSLIEEDIYL
AY077834_121469..127546      CVLD--GTSVYKYFDLEYYLCGNYSDYLI----------NINNVTYVKINDSLIEEDIYL
AF409138_121991..124156      ------------------------------------------------------------
AY077836_121470..123584      ------------------------------------------------------------
AY077835_121407..127427      CVLD--GTSVYKYFDLEYYLCGNYSDYLI----------NINNVTYVKINDSLIEEDIYL
AY077836_123766..127491      CVLD--GTSVYKYFDLEYYLCGNYSDYLI----------NINNVTYVKINDSLIEEDIYL
AF409138_124335..128066      CVLD--GTSVYKYFDLEYYLCGNYSDYLI----------NINNVTYVKINDSLIEEDIYL
AF409137_122187..128264      CVLD--GTSVYKYFDLEYYLCGNYSDYLI----------NINNVTYVKINDSLIEEDIYL
AF325528_122176..128253      CVLD--GTSVYKYFDLEYYLCGNYSDYLI----------NINNVTYVKINDSLIEEDIYL
U86891_1..981                ------------------------------------------------------------
U86892_1..772                ------------------------------------------------------------
U86893_1..432                ------------------------------------------------------------
U86890_1..360                ------------------------------------------------------------
U60315_41401..47802          CVLD--GTSVRKYFPLEHYLCGNYGDYIV----------TAGEYRFLLINHTLVDEAYYN
DQ356948_50525..44904        CLLNAVERTSSEVYSDARYTCPDYEDFILIDH-------ADNETRYLMVNNSLGLESAYV
DQ356948_56486..50664        CILDPATNTSSKTFPDGYYLCGNYSDFII----------DYGGVRYLIINDTLEPEGYVL
DQ356948_44775..39052        CILDPVAKTSKKAFDDGFYLCAGYESFVYLD--------PDEGTRYLMVNDSVELEDGYI
                                                                                         

AY318871_152168..157573      ISGARVVTCFDASIIPLTINSSKNEVQNLLLLHSVERGLDSLMMELDYNISSILLDNNIT
AF198100_122769..128102      VSEASVVTCLDDNVIPLSIGSARSEVEKNILLYSIELGLGSLMEELDYNISSIMLSNNIT
AJ581527_117577..122910      VSEASVVTCLDDNVIPLSIGSARSEVEKNILLYSIELGLGSLMEELDYNISSIMLSNNIT
M88587_1..438                ------------------------------------------------------------
AY318871_185752..191244      EIGEPIVSCIEATVIPINTEKIGNEIEETILLRAFKEGLEELMYEVDMNISSILMKHNVS
U17141_2177..2551            ------------------------------------------------------------
U17141_2742..4588            ------------------------------------------------------------
AF198100_150097..155397      LIGEPVVTCIEATVIPLRTKSIRHEVEEIMLLRAFKEGLEELMYEFDMNISTILMRHNVS
AJ581527_144889..150189      LIGEPVVTCIEATVIPLRTKSIRHEVEEIMLLRAFKEGLEELMYEFDMNISTILMRHNVS
AY318871_179913..185699      VTGMPVLTCFYPTIVPL-LPTTVSEVEDSIILYAIEEGIQELLYELDYNISVALLTSELS
AF198100_144454..150066      VIGMPVLTCIYPIIVPL-VSATKKEVEDAIILHAIEEGIQELLYELDYNISIALLTSELS
AJ581527_139246..144858      VIGMPVLTCIYPIIVPL-VSATKKEVEDAIILHAIEEGIQELLYELDYNISIALLTSELS
AY318871_128470..134226      ITGIPVLTCFYPTIVPVNT-NTINNIESNLILHGMEDAIQDILYEMDTNITLALLSNNIT
AF198100_99070..104808       VTGIPILTCFYPTIVPL-KQSVIKDIEKNLLLHAIEDAMQDLIYDLDATISTSLIKNNIT
AY318871_134293..139596      SVGDPVITCIDPVVIPLHNKDTKSEVEEAIVMRAFKEGLEELMHELDFNISSIVLKNNIS
AF198100_104874..110282      NIGKPVITCIDPIIIPLEDDDVKEEVEETIVLRAFKEGMEEIMHELDLNISTILLKNNIT
AJ581527_99702..105086       VTGIPILTCFYPTIVPL-KQSVIKDIEKNLLLHAIEDAMQDLIYDLDATISTSLIKNNIT
AY603355_161412..161624      ------------------------------------------------------------
U94848_167202..167414        ------------------------------------------------------------
DQ011157_182816..188458      SSGVVVLSCYEMTIISLDTKDAKDAIEDVIVASAVAEALNDMFKEFDKNVSAIIIKEEDN
DQ011153_182816..188458      SSGVVVLSCYEMTIISLDTKDAKDAIEDVIVASAVAEALNDMFKEFDKNVSAIIIKEEDN
AY741551_183055..188697      SSGVVVLSCYEMTIISLDTKDAKDAIEDVIVASAVAEALNDMFKEFDKNVSAIIIKEEDN
AY753185_183490..189132      SSGVVVLSCYEMTIISLDTKDAKDAIEDVIVASAVAEALNDMFKEFDKNVSAIIIKEEDN
AY603973_183318..188960      SSGVVVLSCYEMTIISLDTKDAKDAIEDVIVASAVAEALNDMFKEFDKNVSAIIIKEEDN
DQ011156_183771..189413      SSGVVVLSCYEMTIISLDTKDAKDAIEDVIVASAVAEALNDMFKEFDKNVSAIIIKEEDN
DQ011155_181142..186781      SSGVVVLSCYEMTIISLDTKDAKDAIEDVIVASAVAEALNDMFKEFDKNVSAIIIKEEDN
DQ011154_181284..186923      SSGVVVLSCYEMTIISLDTKDAKDAIEDVIVASAVAEALNDMFKEFDKNVSAIIIKEEDN
AF380138_181046..186685      SSGVVVLSCYEMTIISLDTKDAKDAIEDVIVASAVAEALNDMFKEFDKNVSAIIIKEEDN
AY313847_7766..7921          ------------------------------------------------------------
AY313847_191153..191308      ------------------------------------------------------------
AY313848_7717..7872          ------------------------------------------------------------
AY313848_189535..189690      ------------------------------------------------------------
X94355_205062..210863        SSGIVVLSCYEMTIISLDTKDAKDAIEDVIVASAVAEALNDMFKEFDKNVSAIIIKEEDN
X67117_14967..15767          ------------------------------------------------------------
AF012825_195563..201337      SSGVVVLSCYEMTIISLDTKDAKDAIEDEIVASAVAEALNDMFKEFDKNVSVIIIKEEDN
AF482758_205620..211379      SSGVVVLSCYEMTIISLDTKDAKDAIEDEIVASAVAEALNDMFKEFDKNVSAIIIKEEDN
AY519983_431..6220           SSGVVVLSCYEMTIISLDTKDAKDAIEDEIVASAVAEALNDMFKEFDKNVSAIIIKEEDN
X67117_14136..14906          ------------------------------------------------------------
AF438165_192188..197797      SSGVVVLSCYEMTIISLDTKDAKDAIEDEIVASAVAEALNDMFKEFDKNVSAIIIKEEDN
AY009089_190354..195963      SSGVVVLSCYEMTIISLDTKDAKDAIEDEIVASAVAEALNDMFKEFDKNVSAIIIKEEDN
Y16780_176098..181788        SSGVVVLSCYEMTIISLDTKDAKDAIEDEIVASAVAEALNDMFKEFDKNVSAIIIKEEDN
X70841_432..6122             SSGVVVLSCYEMTIISLDTKDAKDAIEDEIVASAVAEALNDMFKEFDKNVSAIIIKEEDN
U18339_20674..26364          SSGVVVLSCYEMTIISLDTKDAKDAIEDEIVASAVAEALNDMFKEFDKNVSAIIIKEEDN
X69198_174369..180059        SSGVVVLSCYEMTIISLDTKDAKDAIEDEIVASAVAEALNDMFKEFDKNVSVIIIKEEDN
X67117_16031..19825          SSGVVVLSCYEMTIISLDTKDAKDAIEDEIVASAVAEALNDMFKEFDKNVSVIIIKEEDN
U17141_1373..1981            -------KCKNITA------------DTVIVKTLL-------------------------
AY743600_1..4079             SSGVVVLSCYEMTIISLDTKDAKDAIEDVIVASAVAEALNDMFKEFDKNVSAIIIKEEDN
U18341_20115..25805          SSGVVVLSCYEMTIISLDTKDAKDAIEDEIVASAVAEALNDMFKEFDKNVSVIIIKEEDN
L22579_174451..180144        SSGVVVLSCYEMTIISLDTKDAKDAIEDEIVASAVAEALNDMFKEFDKNVSVIIIKEEDN
AY318871_139876..145731      QSEAVVSTCYNASIIPLHTKEARKMAEDAIISSAVAEALNEIFDEIDTNISLALINEEEN
AF198100_110523..116372      RSGAVVTTCYNVSIIPLDTKESRKIVEDAIIYNAVSDALNDVFDEMDANISLALIASEND
AJ581527_105327..111176      RSGAVVTTCYNVSIIPLDTKESRKIVEDAIIYNAVSDALNDVFDEMDANISLALIASEND
AF438165_174230..174901      --------CIQILSV---------------------------------------------
AY009089_172355..173026      --------CIQILSV---------------------------------------------
AF438165_173330..174097      ------------------------------------------------------------
AY009089_171455..172222      SIEKPT------------------------------------------------------
AY519984_404..6079           ASNVPVVTCFEISLMSISEPEQREELESTLFTAALEDVINELFTEYDKNLTSELGMLLTK
AY519982_1739..7417          ASNVPVVTCFEISLMSISEPEQREELESTLFTAALEDVINELFTEYDKNLTSELGMLLTK
AF170722_124813..130632      TTKIPRVTCFHTDLIPITDEETQRRFEKMIIQTALEDALTSIFEEHDNNATDYFVEYVRS
AF170726_125694..131696      AAKAPRVTCFHTDLIPITDEETQRRFEKMIVQAALEDALTSIFEEHDNNVTDYFAEYMRS
AY386371_114315..120002      TLETPVITCYEISLVPVQSLEEQTDFENEIVKVAFEDAIKNIFNEYDKNISISLNKYIIT
AJ293568_122043..127748      MLGTPIITCYEISFIPVQSLDEQIIFESEIVKSAFEDAIKDIFDDYDRNISINLSKFVIS
AY689436_133038..138896      ALKIPQVTCFQISLISVNNEESQKNFETEIVRLAFEDVLNDLFKEIDNNKTLYFISFENE
AY689437_136122..141971      ALKIPQVTCFQISLISVNNEESQKNFETEIVRLAFEDVLNDLFKEIDNNKTLYFISFENE
AF410153_120870..126749      ARNIPQITCFKVNILSIDNEENQRKFESQIVKTALEDAISDIFEDYDKNITDNFRLYIEN
AY077832_121690..127767      VRNIPQVTCFDITLVPINNEEQQKKFETEIVTMAFEDVLTEIFDEYDDRMVSYFDKYISD
AY077833_121665..127742      VRNIPQVTCFDITLVPINNEEQQKKFETEIVTMAFEDVLTEIFDEYDDRMVSYFDKYISD
AY077834_121469..127546      VRNIPQVTCFDITLVPINNEEQQKKFETEIVTMAFEDVLTEIFDEYDDRMVSYFDKYISD
AF409138_121991..124156      ------------------------------------------------------------
AY077836_121470..123584      ------------------------------------------------------------
AY077835_121407..127427      VRNIPQVTCFHITLVSVNNEEQQKKFETEIVTMAFEDVLTEIFDEYDDRMVSYFDKYISD
AY077836_123766..127491      VRNIPQVTCFHITLVSVNNEEQQKKFETEIVTMAFEDVLTEIFDEYDDRMVSYFDKYISD
AF409138_124335..128066      VRNIPQVTCFHITLVAVNNEEQQKKFETEIVTMAFEDVLTEIFDEYDDRMVSYFDKYISD
AF409137_122187..128264      VRNIPQVTCFHITLVSVNNEEQQKKFETEIVTMAFEDVLTEIFDEYDDRMVSYFDKYISD
AF325528_122176..128253      VRNIPQVTCFHITLVSVNNEEQQKKFETEIVTMAFEDVLTEIFDEYDDRMVSYFDKYISD
U86891_1..981                ----------EMGIGPLGKRKSSSSSNSD-------------FEHLQDTQQQLVK-----
U86892_1..772                ------------------------------------------------------------
U86893_1..432                ------------------------------------------------------------
U86890_1..360                ------------------------------------------------------------
U60315_41401..47802          ATEQPWLTCYEITLVPVSTEEQRARVEEALFLDALESVLQDLFNRYDENLTVILHNPGLG
DQ356948_50525..44904        YWNETQVSCTELVAVMLTGPEDIRDLENSIDRTLIEEAMDRIFEEYDKNVTDIIMHYLNE
DQ356948_56486..50664        YAEETPTTCLDMMYYLITNDKERAELEELLSKLLIEDAIQTLFDEYDRNFTEIIENFYNE
DQ356948_44775..39052        WMNESVVSCVELIMLMVGEGDERDEIEEQLSKILIEEAVETLFKEYDHNLTLSIMTYLNL
                                                                                         

AY318871_152168..157573      YVE---------------------------------------------------------
AF198100_122769..128102      YID---------------------------------------------------------
AJ581527_117577..122910      YID---------------------------------------------------------
M88587_1..438                ------------------------------------------------------------
AY318871_185752..191244      SLSNI-------------------------------------------------------
U17141_2177..2551            ------------------------------------------------------------
U17141_2742..4588            ------------------------------------------------------------
AF198100_150097..155397      SLTNLE------------------------------------------------------
AJ581527_144889..150189      SLTNLE------------------------------------------------------
AY318871_179913..185699      YTR---------------------------------------------------------
AF198100_144454..150066      YTQ---------------------------------------------------------
AJ581527_139246..144858      YTQ---------------------------------------------------------
AY318871_128470..134226      LY----------------------------------------------------------
AF198100_99070..104808       SLS---------------------------------------------------------
AY318871_134293..139596      NINM--------------------------------------------------------
AF198100_104874..110282      NINI--------------------------------------------------------
AJ581527_99702..105086       SLS---------------------------------------------------------
AY603355_161412..161624      ------------------------------------------------------------
U94848_167202..167414        ------------------------------------------------------------
DQ011157_182816..188458      YLNSSPDI-------------------------------YH--------------IIY--
DQ011153_182816..188458      YLNSSPDI-------------------------------YH--------------IIY--
AY741551_183055..188697      YLNSSPDI-------------------------------YH--------------IIY--
AY753185_183490..189132      YLNSSPDI-------------------------------YH--------------IIY--
AY603973_183318..188960      YLNSSPDI-------------------------------YH--------------IIY--
DQ011156_183771..189413      YLNSSPDI-------------------------------YH--------------IIY--
DQ011155_181142..186781      YLNSSPDI-------------------------------YH--------------IIY--
DQ011154_181284..186923      YLNSSPDI-------------------------------YH--------------IIY--
AF380138_181046..186685      YLNSSPDI-------------------------------YH--------------IIY--
AY313847_7766..7921          ------------------------------------------------------------
AY313847_191153..191308      ------------------------------------------------------------
AY313848_7717..7872          ------------------------------------------------------------
AY313848_189535..189690      ------------------------------------------------------------
X94355_205062..210863        YLNSSPDI-------------------------------YH--------------IIY--
X67117_14967..15767          ------------------------------------------------------------
AF012825_195563..201337      YLNSSSDI-------------------------------YN--------------ILY--
AF482758_205620..211379      YLNSSPNI-------------------------------YH--------------IIY--
AY519983_431..6220           YLNSSPNI-------------------------------YH--------------IIY--
X67117_14136..14906          ------------------------------------------------------------
AF438165_192188..197797      YLNSSPNI-------------------------------YH--------------IIY--
AY009089_190354..195963      YLNSSPNI-------------------------------YH--------------IIY--
Y16780_176098..181788        YLNSSPNI-------------------------------YH--------------IIY--
X70841_432..6122             YLNSSPNI-------------------------------YH--------------IIY--
U18339_20674..26364          YLNSSPNI-------------------------------YH--------------IIY--
X69198_174369..180059        YLNSSPNI-------------------------------YH--------------IIY--
X67117_16031..19825          YLNSSPNI-------------------------------YH--------------IIY--
U17141_1373..1981            ------------------------------------------------------------
AY743600_1..4079             YLNSSPDI-------------------------------YH--------------IIY--
U18341_20115..25805          YLNSSPNI-------------------------------YH--------------IIY--
L22579_174451..180144        YLNSSPNI-------------------------------YH--------------IIY--
AY318871_139876..145731      YLSSQKSG------------------------------MNL--------------VGY--
AF198100_110523..116372      YIESSSSN-------------------------------IL--------------IAS--
AJ581527_105327..111176      YIESSSSN-------------------------------IL--------------IAS--
AF438165_174230..174901      ------------------------------------------------------------
AY009089_172355..173026      ------------------------------------------------------------
AF438165_173330..174097      ------------------------------------------------------------
AY009089_171455..172222      ------------------------------------------------------------
AY519984_404..6079           KDEVEIIE---------------------------KLTTGN--------------MVS--
AY519982_1739..7417          KDEVEIIEK----------------------------------------------LTTGN
AF170722_124813..130632      LQISNNSYIHN-------------------------------------------------
AF170726_125694..131696      LQMANKSH-------------------------------------------------TNN
AY386371_114315..120002      LKNSNKAI------------------------------NKT--------------IAI--
AJ293568_122043..127748      LNNNNKII------------------------------NNT--------------IAV--
AY689436_133038..138896      RRNVNKIN----------------------------EIDKN--------------LIL--
AY689437_136122..141971      RRNVNKIN----------------------------EIDKN--------------LIL--
AF410153_120870..126749      IRYKNRSK---------------------------NTINDV--------------LIITT
AY077832_121690..127767      DNNNKNSK---------------------------FTTNNT--------------IAI--
AY077833_121665..127742      DNNNKNSK---------------------------FTTNNT--------------IAI--
AY077834_121469..127546      DNNNKNSK---------------------------FTTNNT--------------IAI--
AF409138_121991..124156      ------------------------------------------------------------
AY077836_121470..123584      ------------------------------------------------------------
AY077835_121407..127427      NNNNKNSK---------------------------FTTNNT--------------IAI--
AY077836_123766..127491      NNNNKNSK---------------------------FTTNNT--------------IAI--
AF409138_124335..128066      DNNNKNSK---------------------------FTTNNT--------------IAI--
AF409137_122187..128264      DNNNKNSK---------------------------FTTNNT--------------IAI--
AF325528_122176..128253      DNNNKNSK---------------------------FTTNNT--------------IAI--
U86891_1..981                ------------------------------------------------------------
U86892_1..772                ------------------------------------------------------------
U86893_1..432                ------------------------------------------------------------
U86890_1..360                ------------------------------------------------------------
U60315_41401..47802          KHDEEEDGGTSNDNGPGG-------------------------------------TGLSV
DQ356948_50525..44904        TRNHSGYGPEYGDGMNLDDVYDNYGEEDESYDEDGYDNDGYDDYEEEDDSGTLPDVPTST
DQ356948_56486..50664        TMNETDGG-------------------HGDYDDTPETGGGY--------------VGV--
DQ356948_44775..39052        TNATTWDNATEDLVRTGGGLPGPTPTVGVEPGPDPGDEGGS--------------GLH--
                                                                                         

AY318871_152168..157573      ------------------------------------------------------------
AF198100_122769..128102      ------------------------------------------------------------
AJ581527_117577..122910      ------------------------------------------------------------
M88587_1..438                ------------------------------------------------------------
AY318871_185752..191244      ------------------------------------------------------------
U17141_2177..2551            ------------------------------------------------------------
U17141_2742..4588            ------------------------------------------------------------
AF198100_150097..155397      ------------------------------------------------------------
AJ581527_144889..150189      ------------------------------------------------------------
AY318871_179913..185699      ------------------------------------------------------------
AF198100_144454..150066      ------------------------------------------------------------
AJ581527_139246..144858      ------------------------------------------------------------
AY318871_128470..134226      ------------------------------------------------------------
AF198100_99070..104808       ------------------------------------------------------------
AY318871_134293..139596      ------------------------------------------------------------
AF198100_104874..110282      ------------------------------------------------------------
AJ581527_99702..105086       ------------------------------------------------------------
AY603355_161412..161624      ------------------------------------------------------------
U94848_167202..167414        ------------------------------------------------------------
DQ011157_182816..188458      IIGGTILLLLVIILILAIYIARNKYRTR---------KYEIMKYDNM-----SIKSEHHD
DQ011153_182816..188458      IIGGTILLLLVIILILAIYIARNKYRTR---------KYEIMKY-DNM----SIKSEHHD
AY741551_183055..188697      IIGGTILLLLVIILILAIYIARNKYRTR---------KYEIMKYDNM-----SIKSEHHD
AY753185_183490..189132      IIGGTILLLLVIILILAIYIARNKYRTR---------KYEIMKYDNM-----SIKSEHHD
AY603973_183318..188960      IIGGTILLLLVIILILAIYIARNKYRTR---------KYEIMKYDNM-----SIKSEHHD
DQ011156_183771..189413      IIGGTILLLLVIILILAIYIARNKYRTR---------KYEIMKYDNM-----SIKSEHHD
DQ011155_181142..186781      IIGGTILLLLVIILILAIYIARNKYRTR---------KYEIMKYDNM-----SIKSDHHD
DQ011154_181284..186923      IIGGTILLLLVIILILAIYIARNKYRTR---------KYEIMKYDNM-----SIKSDHHD
AF380138_181046..186685      IIGGTILLLLVIILILAIYIARNKYRTR---------KYEIMKYDNM-----SIKSDHHD
AY313847_7766..7921          ------------------------------------------------------------
AY313847_191153..191308      ------------------------------------------------------------
AY313848_7717..7872          ------------------------------------------------------------
AY313848_189535..189690      ------------------------------------------------------------
X94355_205062..210863        IIGGTILLLLVIILILAIYIACNKYRTR---------KYKIMKYDNR-----SIKSEHHD
X67117_14967..15767          ------------------------------------------------------------
AF012825_195563..201337      IICGAILLLLVIILILAIYIARNKYRTR---------KYKMMKDYDNR----SIKSEHHN
AF482758_205620..211379      IIGGTILILLVIILILAIYIARNKYRTR---------KYKIMKD-DTM----SIKSEHHN
AY519983_431..6220           IIGGTILILLVIILILAIYIARNKYRTR---------KYKIMKD-DTM----SIKSEHHN
X67117_14136..14906          ------------------------------------------------------------
AF438165_192188..197797      IIGGTILILLVIILILAIYIARNKYRTR---------KYKIMKD-DTM----SIKSEHHN
AY009089_190354..195963      IIGGTILILLVIILILAIYIARNKYRTR---------KYKIMKD-DTM----SIKSEHHN
Y16780_176098..181788        IIGGTILILLVIILILVIYIACNKYRTR---------KYKIMKD-DTM----SIKSEHHN
X70841_432..6122             IIGGTILILLVIILILVIYIACNKYRTR---------KYKIMKD-DTM----SIKSEHHN
U18339_20674..26364          IIGGTILILLVIILILVIYIACNKYRTR---------KYKIMKD-DTM----SIKSEHHN
X69198_174369..180059        IIGGTILILLVIILILVIYIACNKYRTR---------KYKIMKD-DTM----SIKSEHHN
X67117_16031..19825          IIGGTILILLVIILILVIYIACNKYRTR---------KYKIMKD-DTM----SIKSEHHN
U17141_1373..1981            ------------------------------------------------------------
AY743600_1..4079             IIGGTILLLLVIILILAIYIARNKYRTR---------KYEIMKYDNM-----SIKSDHHD
U18341_20115..25805          IIGGTILILLVIILILVIYIACNKYRTR---------KYKIMKD-DTM----SIKSEHHN
L22579_174451..180144        IIGGTILILLVIILILVIYIACNKYRTR---------KYKIMKD-DTM----SIKSEHHN
AY318871_139876..145731      TVTIVSLIIVVLIITLFGYVWFSRSK-----------KYNVIKT---------------K
AF198100_110523..116372      LVPVAISSVSVLLIIICICFWLKRAK-----------KYNILKRFYMQ------------
AJ581527_105327..111176      LVPVAISSVSVLLIIICICFWLKRAK-----------KYNILKRFYMQ------------
AF438165_174230..174901      ------------------------------------------------------------
AY009089_172355..173026      ------------------------------------------------------------
AF438165_173330..174097      ------------------------------------------------------------
AY009089_171455..172222      ------------------------------------------------------------
AY519984_404..6079           IVVIPLIAFIVSIIILLKYNRRKIYNVR---------RQTIQSDRRYMMLETISSFNSKK
AY519982_1739..7417          MVSIVVIPLIAFIVSIIILLKYNRRK-----------IYNVRRQTIQS----DRRYMMLE
AF170722_124813..130632      IIAGGLTVVCMIIATYTFSKLRTKQKKG---------NYNVRNKIV-------------D
AF170726_125694..131696      IIAVALAGIIVIVTTYVFTRLRTKQKKG---------NYNVRN---------KIDNSIQK
AY386371_114315..120002      LTSLTVTLIIIVMSTIIVINSRKK-------------KYNVSYFEKKLQYNKPK------
AJ293568_122043..127748      LTSFVVTVIIILISTIIINSKKKKYKVS---------YFEKQIQFYKQ------------
AY689436_133038..138896      SISISLAITVVSTIAIILIIKRSKYKMG---------SYNINTTQKPL----NNSSLKNT
AY689437_136122..141971      SISISLAITVVSTIAIILIIKRSKYKTG---------SYNVNTMQKPL----NNSSLKNT
AF410153_120870..126749      IITFIITILALVYSILVLIIKRRKG------------KYKVNKKIDTI----SLDTEENI
AY077832_121690..127767      ILSFVFTAIIILISTKLIMRSRKG-------------KYRIDNNFVIF---NNSSSEDDN
AY077833_121665..127742      ILSFVFTAIIILISTKLIMRSRKG-------------KYRIDNNFVIF---NNSSSEDDN
AY077834_121469..127546      ILSFVFTAIIILISTKLIMRSRKG-------------KYRIDNNFVIF---NNSSSEDDN
AF409138_121991..124156      ------------------------------------------------------------
AY077836_121470..123584      ------------------------------------------------------------
AY077835_121407..127427      ILSFVFTAIIILISTKLIMRSRKG-------------KYTIHNNFVIF-KNNNSSSEDNN
AY077836_123766..127491      ILSFVFTAIIILISTKLIMRSRKG-------------KYTIHNNFVIF-KNNNSSSEDNN
AF409138_124335..128066      ILSFVFTAIIIIISTKLIMRSRKG-------------KYTIHNNFVIFKNNNSSSEDDNN
AF409137_122187..128264      ILSFVFTAIIILISTKLIMRSRKG-------------KYTIHNNFVIF-KNNNSSSEDDN
AF325528_122176..128253      ILSFVFTAIIILISTKLIMRSRKG-------------KYTIHNNFVIF-KNNNSSSEDDN
U86891_1..981                ------------------------------------------------------------
U86892_1..772                ------------------------------------------------------------
U86893_1..432                ------------------------------------------------------------
U86890_1..360                ------------------------------------------------------------
U60315_41401..47802          PLGVSLATAMLVLLAFLLARRGYAAKCMGKYSPLKAQQKQVRDFWKQVCERYSAREEAGI
DQ356948_50525..44904        ILSVTLVPIALLAIATLMFLCYWRVTRTGFYRVKPRSNKTLRTRVLDFYDKACGAAPIVG
DQ356948_56486..50664        AVGVSVSCVLLGLAVLLLLV-----------------VYVYRRRIGVYSVEVAARFTNKS
DQ356948_44775..39052        IAPVVVLALLVTLVFAAFVAWWYRKRMG---------VYSVEAIAKLRARYSGNSVSMTR
                                                                                         

AY318871_152168..157573      --------------------------------------
AF198100_122769..128102      --------------------------------------
AJ581527_117577..122910      --------------------------------------
M88587_1..438                --------------------------------------
AY318871_185752..191244      --------------------------------------
U17141_2177..2551            --------------------------------------
U17141_2742..4588            --------------------------------------
AF198100_150097..155397      --------------------------------------
AJ581527_144889..150189      --------------------------------------
AY318871_179913..185699      --------------------------------------
AF198100_144454..150066      --------------------------------------
AJ581527_139246..144858      --------------------------------------
AY318871_128470..134226      --------------------------------------
AF198100_99070..104808       --------------------------------------
AY318871_134293..139596      --------------------------------------
AF198100_104874..110282      --------------------------------------
AJ581527_99702..105086       --------------------------------------
AY603355_161412..161624      --------------------------------------
U94848_167202..167414        --------------------------------------
DQ011157_182816..188458      SLETVSMEIIDNRY------------------------
DQ011153_182816..188458      SLETVSMEIIDNRY------------------------
AY741551_183055..188697      SLETVSMEIIDNRY------------------------
AY753185_183490..189132      SLETVSMEIIDNRY------------------------
AY603973_183318..188960      SLETVSMEIIDNRY------------------------
DQ011156_183771..189413      SLETVSMEIIDNRY------------------------
DQ011155_181142..186781      SLETVSMEIIDNRY------------------------
DQ011154_181284..186923      SLETVSMEIIDNRY------------------------
AF380138_181046..186685      SLETVSMEIIDNRY------------------------
AY313847_7766..7921          --------------------------------------
AY313847_191153..191308      --------------------------------------
AY313848_7717..7872          --------------------------------------
AY313848_189535..189690      --------------------------------------
X94355_205062..210863        SLETVSMEIIDNRY------------------------
X67117_14967..15767          --------------------------------------
AF012825_195563..201337      SLETVSMEIMDNRY------------------------
AF482758_205620..211379      SLETVSMEIMDNRY------------------------
AY519983_431..6220           SLETVSMEIMDNRY------------------------
X67117_14136..14906          --------------------------------------
AF438165_192188..197797      SLETVSIEIMDNRY------------------------
AY009089_190354..195963      SLETVSIEIMDNRY------------------------
Y16780_176098..181788        SLETVSMEIMDNRY------------------------
X70841_432..6122             SLETVSMEIMDNRY------------------------
U18339_20674..26364          SLETVSMEIMDNRY------------------------
X69198_174369..180059        SLETVSMEIMDNRY------------------------
X67117_16031..19825          SLETVSMEIMDNRY------------------------
U17141_1373..1981            --------------------------------------
AY743600_1..4079             SLETVSMEIIDNRY------------------------
U18341_20115..25805          SLETVSMEIMDNRY------------------------
L22579_174451..180144        SLETVSMEIMDNRY------------------------
AY318871_139876..145731      YVSDTSLELDTGSYASLSTD------------------
AF198100_110523..116372      ----EHIELDNESYSSFSS-------------------
AJ581527_105327..111176      ----EHIELDNESYSSFSS-------------------
AF438165_174230..174901      --------------------------------------
AY009089_172355..173026      --------------------------------------
AF438165_173330..174097      --------------------------------------
AY009089_171455..172222      --------------------------------------
AY519984_404..6079           LIETN---------------------------------
AY519982_1739..7417          TISSFNSKKLIETN------------------------
AF170722_124813..130632      PIQEIQLDGIQYY-------------------------
AF170726_125694..131696      EIQLDGVYTTDNVFI-----------------------
AY386371_114315..120002      --------------------------------------
AJ293568_122043..127748      --------------------------------------
AY689436_133038..138896      YVSLIDFDEIYYKINN----------------------
AY689437_136122..141971      YVSLIDFDEIYYKINN----------------------
AF410153_120870..126749      YVSLTSLYKDDINKKV----------------------
AY077832_121690..127767      TVSLSDLNLDDDNNSEFLFFLKK---------------
AY077833_121665..127742      TVSLSDLNLDDDNNSEFLFFLKK---------------
AY077834_121469..127546      TVSLSDLNLDDDNNSEFLFFLKK---------------
AF409138_121991..124156      --------------------------------------
AY077836_121470..123584      --------------------------------------
AY077835_121407..127427      TVSLSDLDLDNSEFLYF---------------------
AY077836_123766..127491      TVSLSDLDLDNSEFLYF---------------------
AF409138_124335..128066      TVSLSDLDLDNSEFLYF---------------------
AF409137_122187..128264      TVSLSDLDLDNNSEFLYF--------------------
AF325528_122176..128253      TVSLSDLDLDNNSEFLYF--------------------
U86891_1..981                --------------------------------------
U86892_1..772                --------------------------------------
U86893_1..432                --------------------------------------
U86890_1..360                --------------------------------------
U60315_41401..47802          SGELARSASFYERRSSDGGHFARRSSSALLLRQEETSA
DQ356948_50525..44904        TPSTVALLSDDQTD------------------------
DQ356948_56486..50664        ENDTVSLLRLVE--------------------------
DQ356948_44775..39052        LIGTDQCET-----------------------------
                                                                   
