# Supplementary material for: Identification of multiple independent horizontal gene transfers into poxviruses using a comparative genomics approach
Source: BMC Evol Biol. 2008 Feb 27;8:67. doi: 10.1186/1471-2148-8-67 (PMC2268676; doi:10.1186/1471-2148-8-67)
Supplement: Additional file 8 — Multiple sequence alignments for all poxvirus families. [file 1471-2148-8-67-S8.gz › Network/Servers/gen153069.gen.tcd.ie/Users/kirsten/poxvirus/aln/230.aln]

CLUSTAL W (1.81) multiple sequence alignment

AF063866_197604..197933      ---------------------------------------------------MEKVPF---
AF063866_161820..163124      MINIKDNKKLMCTIIFSSLAVISISLSPIALYNTNLDNNITEKIDKNIEMINKNKNLLTK
AF063866_181635..181871      -----------------------------------MIDQLQIKYQKLIKSYNLLNQYNMQ
AF250284_56857..57258        ------------------MENILINNYTSSNLDYNLNDELDIKF---IETFNEIFKFNNK
AF022176_3273..4133          ---------------------------------------------------MKSFKYKNI
AF250284_153830..154912      ------------------MENILIKSNNSIELNYSSIDTLTDNF---IYNFNKIFKFKDT
AF250284_57289..58350        ------------------MENIIIKSDKYVDLNYISIDSLTDNF---INNFNNIFKFNNI
AF250284_152759..153799      ------------------MENILIKDSTYSDLNYNLNDEIDIKF---IETFNEIFNYNDV
                                                                                         

AF063866_197604..197933      ---VIKKDNETWYNMLDII-KILG-------------YKKKLHLHASLLNKNNKKKFY--
AF063866_161820..163124      NTQILNQNNKMINSLTEILYNSTGKTQNKILTKILNNFTKILNSNSEILNKSTKNQNKLL
AF063866_181635..181871      HISEI-------------------------------------QSLKKRINELERIIQE--
AF250284_56857..57258        SIDVIGTLNNPWFCGKDVL-NILE-------------YEK--SSFKKILQRLKESYKK--
AF022176_3273..4133          NIDVLGDINYPWFNGKNILIDGLQ-------------YTE--QSAKCVLKRLESKFKN--
AF250284_153830..154912      DIKINGTIDQPWFCLKDIIIYGFG-------------YTK--ESYKSILKELNNSYKK--
AF250284_57289..58350        SINIIGSLDNPWFKGKDILIDGLE-------------YTD--QSAKCVLKRLNTSFKK--
AF250284_152759..153799      KIKVIGTINNPWFCGKNIL-KALE-------------YSD--DSHNKILNRLDDKFKD--
                                                                             ::          

AF063866_197604..197933      QLLTK-NTLKNKYFK----------YTNVQKNRIFINE--VALFYILLSSKKENAIICKN
AF063866_161820..163124      QIEDRLIEMQNDLIE----------IKHSNSELQNINNQLQNSYTELLNTNKEIQNKITK
AF063866_181635..181871      -----------------------------------INN--QSFDYALLQCN---------
AF250284_56857..57258        SYREILYKVGDNLSPT---------LNGNNSKIIYIND--SGLYTLIMNFNLNNAIVFKE
AF022176_3273..4133          KLSDI-ICVGGNLPPTGNLDKISNITRHNDGKAIYINE--AGLYYIIIHCTKESAKPFQD
AF250284_153830..154912      SLYDI-IVEGGKTPP----------TKNNENKAIYVNE--SGLYYIVFQCTKDSAKDFQK
AF250284_57289..58350        SYNDI-ISVEGNLPP----------TKNNDNKAIYVNE--AGLYYIILHCTKDSAKGFQN
AF250284_152759..153799      NMYNILSSVRDNLSM----------TKNNKNKAIYLNE--PGIYYIILHCTKDSAKGFQD
                                                                :*:        ::  .         

AF063866_197604..197933      YV----------------------------------------------------------
AF063866_161820..163124      LINRLMKNNNTDTKNLEKVTEIQNKLTEISYKYTEILNNNKHLQKKIIEIENSKRKNEIE
AF063866_181635..181871      ------------------------------------------------------------
AF250284_56857..57258        YV-------------I--------------------------------------------
AF022176_3273..4133          YI-------------LFDLLPSIRKLAQ--KKYLDIINNKQDKIDILTQDLEEIKNQNIL
AF250284_153830..154912      YI-------------LDELLPSIRKLAL--KKYLNTLNNQKCKIDELFNQNKKIISQNNE
AF250284_57289..58350        YI-------------LFDLLPSIRKRAQ--KKYMDIISNQKDKIDDLFKKID----NQSL
AF250284_152759..153799      FI-------------LFDLLPTIRKRTQ--KKYIDIINNKQDKIDIL-----------SI
                                                                                         

AF063866_197604..197933      ------------------------------------------------------------
AF063866_161820..163124      NLKEVFFKHSYMNKNVSSWKIFFEVYGISNDTIINIYNNNINDDKTLKIFNILKKIACLL
AF063866_181635..181871      ------------------------------------------------------------
AF250284_56857..57258        ------------------------------------------------------------
AF022176_3273..4133          TIE----QNNKLL---QQNQLAL-------NKLQELGINLIESKEEIK--SINNRIDTII
AF250284_153830..154912      LINKTEYQNNEILKLNKQNQLAL-------NKLQELGINLIETKEEIK--DVKDKLNVVI
AF250284_57289..58350        EINNISKQNNELL---TQNQLAL-------NKLQELGINLIETKEEIK--DVKDKLNVVI
AF250284_152759..153799      KLDNISKQNNELL---TQNQLAL-------NKLQELGINLIETKEEIK--DVKDKLNVVI
                                                                                         

AF063866_197604..197933      ------------------------------------------------------------
AF063866_161820..163124      EQKINKKFSLNDFILFNIISTSEINNYLKQQIQISLNYWKNVHLRFTLFNHTNRNTIFIT
AF063866_181635..181871      ------------------------------------------------------------
AF250284_56857..57258        ------------------------------------------------------------
AF022176_3273..4133          VDRNIKPSNPKLHHKYLLLKNKN-KNEYK---------FIRAQDKYIKNNKSLWLEKYNT
AF250284_153830..154912      EDRNVKPKEVKLQHKYLLLKNKIINNEYK---------FIRAQDQYIKTNKSNWLEKHNV
AF250284_57289..58350        EDRNVKPKEVKLQHKYLLLKNKIINNEYK---------FIRAQDQYIKTNKSNWLEKHNV
AF250284_152759..153799      EDRNVKPKEVKLQHKYLLLKNKIINNEYK---------FIRAQDQYIKTNKSNWLEKHNV
                                                                                         

AF063866_197604..197933      -FGNLFKLENLNLC----------------------------------------------
AF063866_161820..163124      NFNKSYNECDIQINDTLIKIDNNYIFNNQIKEILQLSISYIIGKFVNKRTILDERNVMNP
AF063866_181635..181871      ----------------I---------LKRIYDISMVYKNSLNI-----------------
AF250284_56857..57258        ------------------------------------------------------------
AF022176_3273..4133          IIEEKYNPNPIDLCSRL---------KDKIAKLNPQESKKLDKIIKN-------------
AF250284_153830..154912      IIDEKYNPNPIDMCSRL---------KSKIYELDKIRINNLKDRIKDKSILKDRLGNRKP
AF250284_57289..58350        IIDEKYNPNPIDMCSRL---------KSKIYELDKIRINNLKDIIKDKSILKDRLGNRKP
AF250284_152759..153799      IIDEKYNPNPIDMCSRL---------KSKIYELDKIRINNLKDRIKDKSILKDRLGNRKP
                                                                                         

AF063866_197604..197933      ---------------------------------
AF063866_161820..163124      FSLLYNKHDINCMLVKNCELNINY---------
AF063866_181635..181871      ---------------------------------
AF250284_56857..57258        ---------------------------------
AF022176_3273..4133          ---------------------------------
AF250284_153830..154912      FIEINGNKFTLNRCEEYKFINIIKSIENEQYDI
AF250284_57289..58350        FIEINGNKFTLNRCEEYKFINIIKSIENEQYDI
AF250284_152759..153799      FIEINGNKFTLNRCEEYKFINIIKSIENEQYDI
                                                              
