# Supplementary material for: Identification of multiple independent horizontal gene transfers into poxviruses using a comparative genomics approach
Source: BMC Evol Biol. 2008 Feb 27;8:67. doi: 10.1186/1471-2148-8-67 (PMC2268676; doi:10.1186/1471-2148-8-67)
Supplement: Additional file 8 — Multiple sequence alignments for all poxvirus families. [file 1471-2148-8-67-S8.gz › Network/Servers/gen153069.gen.tcd.ie/Users/kirsten/poxvirus/aln/231.aln]

CLUSTAL W (1.81) multiple sequence alignment

U60315_61476..63794        ------------MNLIWDCETFAA--VRAFSLTHFNASVLSPGDALRLTAVGMLGRVSSS
U86885_180..1211           ------------------------------------------------------------
AY386265_30767..33190      ----MRIRVFTPTTMNHHTGQRAASLVRCLMASGFDLWAIERDDLPLAVLMGFTGTVNAQ
AY386264_30552..32972      -----MLTRTTDSTMSYPTSDRAAALVRCMIASGLDIWAIEREDLTLAALMGFTGTINSN
AX754989_29797..32217      -----MLIRTTDSTMSYPTSDRAAALVRCMIASGLDIWAIEREDLTLAALMGFTGTINSN
DQ184476_29803..32196      --------------MSYPTSDRAAALVRCMIASGLDIWAIEREDLTLAALMGFTGTINSN
AY267341_2..2395           --------------MSYPTSDRAAALVRCMIASGLDIWAIEREDLTLAALMGFTGTINSN
AY386263_29414..31849      MKHYPMLIRTTDSTMSYPTSDRAAALVRCMIASGLDIWAIEREDLTLAALMGFTGTINSN
                                                                                       

U60315_61476..63794        ---TLPANVRRPLCADMNSLMANAMLLHFDESAVSAAD-VAALLLATTDVHSDMVPFLNA
U86885_180..1211           ------------------------------------------------------------
AY386265_30767..33190      FSERTDYNLHR-LASELSKFSSSCVTLVSPE--LVTPDLVCTMLQNTTDVTPAMVPYLDT
AY386264_30552..32972      FSQRHDYNFYR-LASELSKFSSSCILIVTPD--LTAPDLVCTMLQNTTEVVPAMLPHLCR
AX754989_29797..32217      FSQRHDYNLHR-LASELSKFSSSCILIVTPD--LTAPDLVCTMLQNTTEVVPAMLPHLHR
DQ184476_29803..32196      FSQRHDYNLHR-LASELSKFSSSCILIVTPD--LTAPDLVCTMLQNTTEVVPAMLPHLHR
AY267341_2..2395           FSQRHDYNLHR-LASELSKFSSSCILIVTPD--LTAPDLVCTMLQNTTEVVPAMLPHLHR
AY386263_29414..31849      FSQRHDYNLHR-LASELSKFSSSCILIVTPD--LTAPDLVCTMLQNTTEVVPAMLPHLHR
                                                                                       

U60315_61476..63794        HCRAVVQMLDPDMLLCVMAAHADAFADFERVTPLMPFYACALARLAGEGDAVDVLRAMRL
U86885_180..1211           ------------------------------------------------------------
AY386265_30767..33190      HAYCVSNMLDVDCLFRLCLYGTEELQSLSVSRPFAHFMDYALRRLSASSPLCDL---SKI
AY386264_30552..32972      HAYCVSNMLDIDCLFRLCSYNMYALRDFTMSRRGFEFVEHALRRISVHSPLCDL---SRI
AX754989_29797..32217      HAYCVSNMLDIDCLFRLCSYNMYALRDFTMSRRGFEFVDHALRRISVHSPLCDL---SRI
DQ184476_29803..32196      HAYCVSNMLDIDCLFRLCSYNMYALRDFTMSRRGFEFVDHALRRISVHSPLCDL---SRI
AY267341_2..2395           HAYCVSNMLDIDCLFRLCSYNMYALRDFTMSRRGFEFVDHALRRISVHSPLCDL---SRI
AY386263_29414..31849      HAYCVSNMLDIDCLFRLCSYNMYALRDFTMSRRGFEFVDHALRRISVHSPLCDL---SRI
                                                                                       

U60315_61476..63794        HPALALGVHSETVLPEELARTLGSLPDAAVRSAYRYMTVPWPLLRELWRTRGILPYNPGL
U86885_180..1211           ------------------------------------------------------------
AY386265_30767..33190      PYAVAL-----CDTEEKTRDFFRQCTVSEARTALTCRELSHEVLLEVHNLHGIPPLNSGL
AY386264_30552..32972      PQAVTL-----CRTDEHLRQFFQNASVTEARAALSCREIGYEILLEVHDQHGIAPMNTGF
AX754989_29797..32217      PQSVTL-----CRTDEHLRQFFRNASVTEARAALSCREIGYEILLEVHDQHSIAPMNTGF
DQ184476_29803..32196      PQSVTL-----CRTDEHLRQFFRNASVTEARAALSCREIGYEILLEVHDQHSIAPMNTGF
AY267341_2..2395           PQSVTL-----CRTDEHLRQFFRNASVTEARAALSCREIGYEILLEVHDQHSIAPMNTGF
AY386263_29414..31849      PQSVTL-----CRTDEHLRQFFRNASVTEARAALSCREIGYEILLEVHDQHSIAPMNTGF
                                                                                       

U60315_61476..63794        LSEEDPAELAPVLEAFMARPHTDFAGFVSARALRTPALVNVLMRTLCVHDSRRAIRAALL
U86885_180..1211           ------------------------------------------------------------
AY386265_30767..33190      RNVRNFRMLLDIIPSLMNETSVDFTQFLHHSMLKHRLVLETVLDELRPHVACRSLFRFLS
AY386264_30552..32972      RAVRNHRLVVETIPNFMEETAVDFTQFLSPSVLQHREVLDAVLDELRPHVACRSLYAYLT
AX754989_29797..32217      RAVRNHRLVVETIPDFMDETAVDFTQFLHPSVLQHREVLDAVLDELRPHVACRSLYAYLT
DQ184476_29803..32196      RAVRNHRLVVETIPDFMDETAVDFTQFLHPSVLQHREVLDAVLDELRPHVACRSLYAYLT
AY267341_2..2395           RAVRNHRLVVETIPDFMEETAVDFTQFLHPSVLKHREVLDAVLDELRPHVACRSLYAYLT
AY386263_29414..31849      RAVRNHRLVVETIPDFMEETAVDFTQFLHPSVLQHREVLDAVLDELRPHVACRSLYAYLT
                                                                                       

U60315_61476..63794        HNMSYAQLVQRVGLRVHACIGTR-DEMYEYRYPATRLTHASLRELKFVLDHVMVYVNVMG
U86885_180..1211           ------------------------------------------------------------
AY386265_30767..33190      AEFTPEYIVQRAGVIAYACFPEHASDLFEACNISVALPLANS-ELDIIFEYAEVYVDTLD
AY386264_30552..32972      KMFKADYIVNRAGVIAYACFSEYAQELFDACHIYVSLPLSAF-ELDIIFEHAEVYVDTLD
AX754989_29797..32217      KMFKADYIVNRAGVIAYACFSEYAQELFDACQIYVSLPLSAF-ELDIIFEHAEVYVDTLE
DQ184476_29803..32196      KMFKADYIVNRAGVIAYACFSEYAQELFDACQIYVSLPLSAF-ELDIIFEHAEVYVDTLE
AY267341_2..2395           KMFKADYIVNRAGVIAYACFSEYAQELFDACQIYVSLPLSAF-ELDIIFEHAEVYVDTLE
AY386263_29414..31849      KMFKADYIVNRAGVIAYACFSEYAQELFDACQIYVSLPLSAF-ELDIIFEHAEVYVDTLE
                                                                                       

U60315_61476..63794        LQDDLCQCLQ--------EHAELWEHNANACLYA----------LDREHTEEMYMRALSN
U86885_180..1211           ------------------------------------------------------------
AY386265_30767..33190      MRAAMYNVLETLRITDPDTYARLWRVQTAGCVTVAMYANSINDILQQSMRLGLRVEATEN
AY386264_30552..32972      MRAAMYNVLETLRVTDVSAYTNLWRVQPAGCMAVAMYVSPINDVLQQGMRLGLSIDATEN
AX754989_29797..32217      MRAAMYNVLETLRITDVSAYSNLWRVQPAGCMAVAMYVNPINDVLQQGMRLGLSIDATEN
DQ184476_29803..32196      MRAAMYNVLETLRITDVSAYSNLWRVQPAGCMAVAMYVNPINDVLQQGMRLGLSIDATEN
AY267341_2..2395           MRAAMYNVLETLRITDVSAYSNLWRVQPAGCMAVAMYVNPINDVLQQGMRLGLSIDATEN
AY386263_29414..31849      MRAAMYNVLETLRITDVSAYSNLWRVQPAGCMAVAMYVNPINDVLQQGMRLGLSIDATEN
                                                                                       

U60315_61476..63794        ARTLFSEFA-FVTGAMLQAIVERDLFQYAPLRDMVSLEQLLPFRERILQREDVCL----E
U86885_180..1211           -----------------------------------------------MQREDVCL----E
AY386265_30767..33190      LVELQSAFAETITAETMEMIVERDAVDMEWF-SASTVDMVLPYLDRVLSVEDVLLPSSSD
AY386264_30552..32972      LIELQSAFAENISEETIRMIVERNAVDMEWF-TASNVDMVLPFIDEVLSVEDVLLPASSN
AX754989_29797..32217      LIELQSAFAENISEETIRVIVERNAVDMEWF-TASNVDMVLPFIDEVLSVEDVLLPASSN
DQ184476_29803..32196      LIELQSAFAENISEETIRVIVERNAVDMEWF-TASNVDMVLPFIDEVLSVEDVLLPASSN
AY267341_2..2395           LIELQSAFAENISEETIRVIVERNAVDMEWF-TASNVDMVLPFIDEVLSVEDVLLPASSN
AY386263_29414..31849      LIELQSAFAENISEETIRVIVERNAVDMEWF-TASNVDMVLPFIDEVLSVEDVLLPASSN
                                                                          :. *** *    :

U60315_61476..63794        PNSELLMHDAMLEAYAAKFADDPMFLYMVAHSPLPHARRVRLLSTLSPAHMPPCRLVASM
U86885_180..1211           PNSELLMHDAMLEAYAAKFADDPMFLYMVAHSPLPHARRVRLLSTLSPAHMPPCRLVASM
AY386265_30767..33190      ATESIFLREEVVTAYALKFRNHHMFFGAVVGSSMPVSLKLRIFARAMQGGPFPISMLESA
AY386264_30552..32972      PADSIFSREEVLSAYALKFRNHPMFFGAVTGSLLPAETKLAIFQRATEGGVFPIPLLDTH
AX754989_29797..32217      PADSIFSREEVLSAYALKFRNHPMFFGAVTGSLLPAETKLAILRRATEGGVFPISLLDTH
DQ184476_29803..32196      PADSIFSREEVLSAYALKFRNHPMFFGAVTGSLLPAETKLAILRRATEGGVFPISLLDTH
AY267341_2..2395           PADSIFSREEVLSAYALKFRNHPMFFGAVTGSLLPAETKLAILRRATEGGVFPISLLDTH
AY386263_29414..31849      PADSIFSREEVLSAYALKFRNHPMFFGAVTGSLLPAETKLAILRRATEGGVFPISLLDTH
                           . ..:: .: :: *** ** :  **:  *. * :*   .: ::     .   *  :: : 

U60315_61476..63794        -YSAAYLWAPRSAAPAYVLIVPADFSLPAAENPYARRVLALQGDTLLQLGPEVRRKMHVH
U86885_180..1211           -YSAAYLWAPRSAAPAYVLIVPADFSLPAAENPYARRVLALQGDTLLQLGPEVRRKMHVH
AY386265_30767..33190      IFSFAYSWSPR-LLYNYQPTIHPEVERVEGVSLLDDNLIRLGNKTRVMVGPRARKCMFVM
AY386264_30552..32972      LFAFAYNWSPR-LLYNYQPTIHPQVERVDSTQLLEDVVLRMEGKTRILIGSRARKYMFVT
AX754989_29797..32217      LFAFAYNWSPR-LLYNYQPTIHPQVERVDSTRLLEDVVLRMEGKKRILVGPRARKYMFVT
DQ184476_29803..32196      LFAFAYNWSPR-LLYNYQPTIHPQVERVDSTRLLEDVVLRMEGKKRILVGPRARKYMFVT
AY267341_2..2395           LFAFAYNWSPR-LLYNYQPTIHPQVERVDSTRLLEDVVLRMEGKTRILVGPRARKYMFVT
AY386263_29414..31849      LFAFAYNWSPR-LLYNYQPTIHPQVERVDSTRLLEDVVLRMEGKTRILVGPRARKYMFVT
                            :: ** *:**     *   : .:..   .       :: : ... : :*. .*. *.* 

U60315_61476..63794        QVARSAGGLRSVPECEHQLVYVHVGAVRTVALQYRVLLPAYAGVCQYIALLARDLLLLLS
U86885_180..1211           QVARSAGGLRSVPECEHQLVYVHVGAVRTVALQYRVLLPAYAGVCQYIALLARDLLLLLS
AY386265_30767..33190      DMMRREGGMKSESSCDHKLVLVQCENTVVVGMRFEQRKMAFASLAHRIRCRSRDLLMLLQ
AY386264_30552..32972      DMMARDGGLRSDGCTEHKLVLVESDGCMAVGLRYTQRKLAFASLTHRLREVGSDLMRLIQ
AX754989_29797..32217      DMMAREGGLRSDGCTDHKLVLVESDGCVAVGLQYTQRKLAFASLTHRLREVGGDLMRLMQ
DQ184476_29803..32196      DMMAREGGLRSDGCTDHKLVLVESDGCVAVGLQYTQRKLAFASLTHRLREVGGDLMRLMQ
AY267341_2..2395           DMMAREGGLRSDGCTDHKLVLVESDGCVAVGLQYTQRKLAFASLTHRLREVGGDLMRLMQ
AY386263_29414..31849      DMMAREGGLRSDGCTDHKLVLVESDGCVAVGLQYTQRKLAFASLTHRLREVGGDLMRLMQ
                           ::    **:.*    :*:** *      .*.:.:     *:*.: : :   . **: *:.

U60315_61476..63794        RGLLYHVVLWPHARDVDFRSFGAADMLATAR-RSFSWENYRTLNDELIRFSPVFVCSNHY
U86885_180..1211           RGLLYHVVLWPHARDVDFRSFGAADMLATAR-RSFSWENYRTLNDELIRFSPVFVCSNHY
AY386265_30767..33190      RGIVYRLVTWGSSADIDLPECGIVRALYSVQFNTLHWGNYCTLDDDMLRVGNCMARCNLP
AY386264_30552..32972      RGIVYRLVTWGAPSQIDILESGFVRAVYSVQFSALDWGNYATLDDDLIASGMAFARCNQP
AX754989_29797..32217      RGIVYRLVTWGAPSQIDILESGFVRAVYSVQFSALNWGDYATLDDDLIASGMAFARCNQP
DQ184476_29803..32196      RGIVYRLVTWGAPSQIDILESGFVRAVYSVQFSALNWGDYATLDDDLIASGMAFARCNQP
AY267341_2..2395           RGIVYRLVTWGAPSQIDILESGFVRAVYSVQFSALNWGDYATLDDDLIASGMAFARCNQP
AY386263_29414..31849      RGIVYRLVTWGAPSQIDILESGFVRAVYSVQFSALNWGDYATLDDDLIASGMAFARCNQP
                           **::*.:* *  . ::*: . * .  : :..  :: * :* **:*:::  .  :. .*  

U60315_61476..63794        MARARVYTYHAMQYFSFCLLLWRDHAPGDPLLPLLEEL-----CALFTQPGEPRAGAHVL
U86885_180..1211           MARARVYTYHAMQYFSFCLLLWRDHAPGDPLLPLLEEL-----CALFTQPGEPRAGAHVL
AY386265_30767..33190      LVRARAVAHYLYTYVAYFILMWFYNYREERLEDILRVIDESIGAGLACRRYDPKVAAQQL
AY386264_30552..32972      LVRARAVAHYLYTYVAYFVLMWFYNYREESLEEVLEALDQTLGHGLACRHFDLRTAARQL
AX754989_29797..32217      LVRARAVAHYLYTYVAYFVLMWFYNHREESLEEVLAALDQTLGHGLACRHFDLRTAAQQL
DQ184476_29803..32196      LVRARAVAHYLYTYVAYFVLMWFYNHREESLEEVLAALDQTLGHGLACRHFDLRTAAQQL
AY267341_2..2395           LVRARAVAHYLYTYVAYFVLMWFYNHREESLEEVLAALDQTLGHGLACRHFDLRTAAQQL
AY386263_29414..31849      LVRARAVAHYLYTYVAYFVLMWFYNHREESLEEVLAALDQTLGHGLACRHFDLRTAAQQL
                           :.***. :::   *.:: :*:*  :   : *  :*  :      .*  .  : ...*. *

U60315_61476..63794        LRAAAELEEHLLRGAHELRDADVLFEDVFA----EFVLSQLPLAQ
U86885_180..1211           LRAAAELEEHLLRGAHELRDADVLFEDVFA----EFVLSQLPLAQ
AY386265_30767..33190      GLVVTENALVSTRCHHRFTEADLFVDAVVTGALAKLCEDAQSAQN
AY386264_30552..32972      SVVVTENALVAVRGNHRFTEADLFVDAIVAGGLEKLCEEAQNMQK
AX754989_29797..32217      SVVVTENALVAVRGNHRFTEADLFVDAIVAGGLEKLCEEAQNMQN
DQ184476_29803..32196      SVVVTENALVAVRGNHRFTEADLFVDAIVAGGLEKLCEEAQNMQN
AY267341_2..2395           SVVVTENALVAVRGNHRFTEADLFVDAIVAGGLEKLCEEAQNMQN
AY386263_29414..31849      SVVVTENALVAVRGNHRFTEADLFVDAIVAGGLEKLCEEAQNMQN
                             ..:*      *  * : :**::.: :.:    ::  .     :
