# Supplementary material for: Identification of multiple independent horizontal gene transfers into poxviruses using a comparative genomics approach
Source: BMC Evol Biol. 2008 Feb 27;8:67. doi: 10.1186/1471-2148-8-67 (PMC2268676; doi:10.1186/1471-2148-8-67)
Supplement: Additional file 8 — Multiple sequence alignments for all poxvirus families. [file 1471-2148-8-67-S8.gz › Network/Servers/gen153069.gen.tcd.ie/Users/kirsten/poxvirus/aln/232.aln]

CLUSTAL W (1.81) multiple sequence alignment

DQ377805_29465..30565        MQSTGRLARTGAVICLALAA-VALLTTWLLSSRPPPLPAPSRTAPRWTETRGSSALPARL
AY689436_142576..141671      MRIRIN--------KKELYILILLIILFILSHIYKTLYTISECMESFYVDYDFIFLNKKL
AY689437_145647..144748      MRIHIN--------KKELYILILLIILFILSSIYKTLYTISECMEYFYVDYDFIFVNKKL
AF170726_133874..134746      MYFFKR--------CTMVYA-CTAVALFVMSLKMSVVNHGTNNVS----------VTNVF
U46578_473..1345             MYFFKR--------CTMVYA-CTAVALFVMSLKMSVVNHGTNNVS----------VTNVF
U46577_583..1455             MYFFKR--------CTMVYA-CTAVALFVMSLKMSVVNHGTNNVS----------VTNVF
AF170722_132413..133285      MYLFKR--------RTMMYV-CVAVTLLVMSLKMSVVNYVTSNVD----------TTNVF
AF030894_108..980            MYFFKR--------CTMVYA-GVAVTLFVMSLKMSVVNHATHTID----------VTNVF
                             *    .           :      :   ::*     :   :                  :

DQ377805_29465..30565        LKDMRWYLETNTYNVTADALAAHAPGSASLADARCALDAATRALSVGSADLRRADLKSMP
AY689436_142576..141671      ITHIN--KKNLPYGLLGV-----------------------------EHQINNL----LS
AY689437_145647..144748      ITRIN--KKNLPYGLLGF-----------------------------EHQINNL----LS
AF170726_133874..134746      VTHNNTFERRLPYGLKGE-----------------------------EAQIRRL----LE
U46578_473..1345             VTHNNTFERRLPYGLKGE-----------------------------EAQIRRL----LE
U46577_583..1455             VTHNNTFERRLPYGLKGE-----------------------------EAQIRRL----LE
AF170722_132413..133285      VTHNNTFERYLPYGLKGE-----------------------------EVNIRRL----LE
AF030894_108..980            VTHNNTFERRLPYGLKGE-----------------------------ESRIRQL----LE
                             :.  .      .*.: .                              .  :..     : 

DQ377805_29465..30565        -----ALASILPSLGLAAPASPRWRRCAIVASAGALSGSGLGPEIESHDAVVRMNAAPTR
AY689436_142576..141671      IANVTDIPTHIKHIRC--------KKCIVVGNSHNLVNSKLGHKINSHNIVIRINDAPIH
AY689437_145647..144748      IANITDIPTHIKHIRC--------KKCIVVGNSHNLVNSKLGNKINSHNIVIRINDAPIR
AF170726_133874..134746      -----KIPGHLPNFLLYG------KQCIVVGNSYNLHNRSLGRIIDSYDVVFRLNDAPVR
U46578_473..1345             -----KIPGHLPNFLLYG------KQCIVVGNSYNLHNRSLGRIIDSYDVVFRLNDAPVR
U46577_583..1455             -----KIPGHLPNFLLYG------KQCIVVGNSYNLHNRSLGRIIDSYNVVFRLNDAPVR
AF170722_132413..133285      -----KISGHLPSFLLYD------KRCIVVGNSYNLHNRSLGHVIDSYDVVFRLNDAPIR
AF030894_108..980            -----KIPTHIPNFLLYD------KRCIVVGNSYNLHNRSLGRIIDSYDVVIRLNDAPTR
                                   :.  :  :          ..* :*..:  * .  **  *:*:: *.*:* ** .

DQ377805_29465..30565        GYEADVGSRTTVRV-------TNSKMVAGDPRLFARLA-READLTLVWDPYSYGCETARC
AY689436_142576..141671      NFEEDVGNITTIRLFYPESAQENAKIENQKDTLFVMIPFKKGDLYWLYNIL-NKRRINPR
AY689437_145647..144748      NFEEDVGNITTIRLFYPESAQENAKIENQKDTLFVMIPFKKGDIYWLYNIL-NKRRINPR
AF170726_133874..134746      AFERDVGTKTTIRMFYPESAQSDSVKENDNTTLFVMVPFKSADLYWLYNMLTNNARVDLS
U46578_473..1345             AFERDVGTKTTIRMFYPESAQSDSVKENDNTTLFVMVPFKSADLYWLYNMLTNNARVDLS
U46577_583..1455             AFERDVGTKTTIRMFYPESAQSDSVKENDNTTLFVMVPFKSADLYWLYNMLTNNARVDLS
AF170722_132413..133285      TFERDVGTKTTIRMFYPESAQTNPVKDNNNTTLFVMVPFKSDDLYWLYNVIVNNTRMNLS
AF030894_108..980            AFERDVGTRTTIRMFYPESAQSNPVNENTNTTLFVMVPFKSDDLYWLYNVIANNARISLS
                              :* ***. **:*:        :.     .  **. :. .. *:  :::           

DQ377805_29465..30565        LASPEFDFAWQIGRMRLDGRRVQLADPQLPWRVWGVLQSVARERIHPHPPSSGMLGIAVG
AY689436_142576..141671      LFWKPPIKTW-----DIDKKQIRILNPYFAYTAMNLLKDVSK-KETEPVPTTGILAIIMS
AY689437_145647..144748      LFWKPPIKTW-----DIDKKQIRILNPYFAYTAMNLLKDVSK-KET--VPTTGILAIIMS
AF170726_133874..134746      RFWKKPPRTW-----RARPAFVRILHPKYTYDAALRIQTTSG-TLH--VPTMGMVALVTA
U46578_473..1345             RFWKKPPRTW-----RARPAFVRILHPKYTYDAALRIQTTSG-TLH--VPTMGMVALVTA
U46577_583..1455             RFWKKPPRTW-----RARPAFVRILHPKYTYDAALRIQTTSG-TLH--VPTMGMVALVTA
AF170722_132413..133285      RFWKKPPRVW-----SVHPSSVRILHPKYTYEAALHIQTVSG-TWH--VPTMGMITLVTA
AF030894_108..980            NFWKKPPRVW-----SVRPSFVRVLHPKYTYEAALRIQSVSG-SLR--VPTMGMITLVTA
                                     .*           :.:  *  .: .   :: .:        *: *:: :  .

DQ377805_29465..30565        LALCDRVTVYGF-IPS-RPSPRCYYWSSAVDVACSLGSYHPLLFEKNLVHDLHEGTDEDL
AY689436_142576..141671      LYMCNSVSIVGFGYPD-NSYTPIHYYNN-----------STLNNMVSTIHNLN--SEYIL
AY689437_145647..144748      LYMCNYVSIVGFGYPD-NSYTPIHYYNN-----------STLNNMVSTIHNLN--SEYIL
AF170726_133874..134746      LHVCQGVTITGFGYPNGGPNQFIHYYNG-----------YTMRAMQNSIHDVN--AEKTI
U46578_473..1345             LHVCQGVTITGFGYPNGGPNQFIHYYNG-----------YTMRAMQNSIHDVN--AEKTI
U46577_583..1455             LHVCQGVTITGFGYPNGGPNQFIHYYNG-----------YTMRAMQNSIHDVN--AEKTI
AF170722_132413..133285      LHVCKGVTITGFGYPNGNPNQFIHYYNG-----------YTMNDMRNSIHDVH--TEKTI
AF030894_108..980            LHMCRGVTITGFGYPNGTPTQFIHYYNG-----------YTMNDMKNSIHDVG--TEKTI
                             * :*  *:: **  *.  .    :*:..            .:    . :*::   ::  :

DQ377805_29465..30565        RRGVVRLRGHAATRDRCAHVEK
AY689436_142576..141671      IKKLINENFINALQ--------
AY689437_145647..144748      IQKLINENFINTLQ--------
AF170726_133874..134746      IERMIQNKTILCIR--------
U46578_473..1345             IERMIQNKTILCIR--------
U46577_583..1455             IERMIQNKTILCIR--------
AF170722_132413..133285      IEHLIQNNTILCIH--------
AF030894_108..980            IERMIRNRTILHIH--------
                                ::. .     .        
