# Supplementary material for: Identification of multiple independent horizontal gene transfers into poxviruses using a comparative genomics approach
Source: BMC Evol Biol. 2008 Feb 27;8:67. doi: 10.1186/1471-2148-8-67 (PMC2268676; doi:10.1186/1471-2148-8-67)
Supplement: Additional file 8 — Multiple sequence alignments for all poxvirus families. [file 1471-2148-8-67-S8.gz › Network/Servers/gen153069.gen.tcd.ie/Users/kirsten/poxvirus/aln/233.aln]

CLUSTAL W (1.81) multiple sequence alignment

M35027_164379..164666        MRMHITAFFTIHNIKMIIYNRPHMAYSFQTFHEYIIHAVFQRGGYLDGAADIVEERFSVS
AF095689_165063..165350      MRMHITAFFTIHNIKMIIYNRPHMAYSFQTFHEYIIHAVFQRGGYLDGAADIVEERFSVS
AY678276_168201..167917      MRMHITAFFTIHNIKMIIYNRPHMAYSFQTFHEYIIHAVFQRGGYLDGAADIVEERFSVS
AY678277_168003..168290      MRMHITAFFTIHNIKMIIYDRPHMAYSFQTFHEYIIHAVFQRGGYLDGAADIVEERFSVS
AY678275_168005..168292      MRMHITAFFTIHNIKMIIYDRPHMAYSFQTFHEYIIHAVFQRGGYLDGAADIVEERFSVS
X69198_154162..154359        ---------------------------------MVPPPEFRR-------ADMVVERFSVS
L22579_154192..154389        ---------------------------------MVPPPEFRR-------ADMVVERFSVS
Y16780_155224..155421        ---------------------------------MVPPPEFRR-------ADMVVERFSVS
                                                               :  . *.*       **:* ******

M35027_164379..164666        FSPSLTFTRFGIGSTAPFLNLILIISFPCTSTAVT----------
AF095689_165063..165350      FSPSLTFTRFGIGSTAPFLNLILIISFPCTSTAVT----------
AY678276_168201..167917      FSPSLTFTRFGIGSTAPFLNLILIISFPCTSTAVT----------
AY678277_168003..168290      FSPSLTFTRFGIGSTAPFLNLILIISFPCTSTAVT----------
AY678275_168005..168292      FSPSLTFTRFGIGSTAPFLNLILIISFPCTSTAVT----------
X69198_154162..154359        LSPSLTFTRFGICSTAPFLNHILIISFPCTSTAVTLPIQSPIQTW
L22579_154192..154389        LSPSLTFTRFGICSTAPFLNHILIISFPCTSTAVTLPIQSPIQTW
Y16780_155224..155421        LSPSLTFTRFGICSTTPFLNHILIISFPCTSTAVTLPIQSPIQTW
                             :*********** **:**** **************          
