# Supplementary material for: Identification of multiple independent horizontal gene transfers into poxviruses using a comparative genomics approach
Source: BMC Evol Biol. 2008 Feb 27;8:67. doi: 10.1186/1471-2148-8-67 (PMC2268676; doi:10.1186/1471-2148-8-67)
Supplement: Additional file 8 — Multiple sequence alignments for all poxvirus families. [file 1471-2148-8-67-S8.gz › Network/Servers/gen153069.gen.tcd.ie/Users/kirsten/poxvirus/aln/234.aln]

CLUSTAL W (1.81) multiple sequence alignment

M35027_99641..99883          MGSDIPVLNALNNSNRAIFVPIGPSNCGYSVLLIDILILLSGNRGSTSSKNKSLITSGLF
AY009089_97572..97814        MGSDIPVLNALNNSNRAIFVPIGPSNCGYSVLLIDILILLSGNRGSTSSKNKSLITSGLF
AY678277_99133..99375        MGSDIPVLNALNNSNRAIFVPIGPSNCGYSVLLIDILILLSGNRGSTSSKNKSFITSGLF
AY678275_99133..99375        MGSDIPVLNALNNSNRAIFVPIGPSNCGYSVLLIDILILLSGNRGSTSSKNKSFITSGLF
AY678276_99018..99257        MGSDIPVLNALNNSNRAIFVPIGPSNCGYSVLLIDILILLSGNRGSTSSKNKSFITSGLF
AF482758_113242..113484      MGSDLPVLNALNNSNRAIFVPIGPSNCGYSVLLIDILILLSGNRGSTSSKNKSFITSGLF
AF095689_96065..96307        MGSDLPVLNALNNSNRAIFVPIGPSICGYSVLLIDILILLSGNRGSTSFKNKSLITSGLF
M15058_2651..2893            MGSDLPVLNALNNSNRAIFVPIGPSNCGYSVLLIDILILLSGNRGSTSFKNKSLITSGLF
                             ****:******************** ********************** ****:******

M35027_99641..99883          INKNLAILYILLLSNLAIVL
AY009089_97572..97814        INKNLAILYILLLSNLAIVL
AY678277_99133..99375        INKNLAILYILLLSNLAIVL
AY678275_99133..99375        INKNLAILYILLLSNLAIVL
AY678276_99018..99257        INKNLAILYILLLSNLAIVL
AF482758_113242..113484      INKNLAILYILLLSNLAIVL
AF095689_96065..96307        INKNLAILYILLLSNLAIVL
M15058_2651..2893            INKNLAILYILLLSNLAIVL
                             ********************
