# Supplementary material for: Identification of multiple independent horizontal gene transfers into poxviruses using a comparative genomics approach
Source: BMC Evol Biol. 2008 Feb 27;8:67. doi: 10.1186/1471-2148-8-67 (PMC2268676; doi:10.1186/1471-2148-8-67)
Supplement: Additional file 8 — Multiple sequence alignments for all poxvirus families. [file 1471-2148-8-67-S8.gz › Network/Servers/gen153069.gen.tcd.ie/Users/kirsten/poxvirus/aln/235.aln]

CLUSTAL W (1.81) multiple sequence alignment

AY678277_167827..168027      MYVHSSNLTDTISYPDVVIDDRSWTKCTHFFGLLFDSRIIMLNFSIYSVSCFKYVMMNPY
AY678275_167829..168029      MYVHSSNLTDTISYPDVVIDDRSWTKCTHFFGLLFDSRIIMLNFSIYSVSCFKYVMMNPY
AY678276_167938..167741      MYVHSSNLTDTISYPDVVIDDRSWTKCTHFFGLLFDSRIIMLNFSIYSVSCFKYVMMNPY
X69198_154016..154216        MYVYSSNFTNTISYPDVVINYRSWTKCTHFFGLLFDSRIIMLNFSIYSVSCFKYVMMNPY
L22579_154046..154246        MYVYSSNFTNTISYPDVVINYRSWTKCTHFFGLLFDSRIIMLNFSIYSVSCFKYVMMNPY
M35027_164203..164403        MYVHSSNLTDTISYPDVVINYRSWTKCTHFFGLLFDSRIIMLNFSIYSVSCFKYVMMNPY
AF095689_164887..165087      MYVHSSNLTDTISYPDVVINYRSWTKCTHFFGLLFDSRIIMLNFSIYSVSCFKYVMMNPY
AY009089_164504..164704      MYVYSSNLTDTISYPDVVINYRSWTKCTHFFGLLFDSRIIMLNFSIYSVSCFKYVMMNPY
                             ***:***:*:*********: ***************************************

AY678277_167827..168027      SFQTQV
AY678275_167829..168029      SFQTQV
AY678276_167938..167741      SFQTQV
X69198_154016..154216        SFQTQV
L22579_154046..154246        SFQTQV
M35027_164203..164403        SFQTQV
AF095689_164887..165087      SFQTQV
AY009089_164504..164704      SFQTQV
                             ******
