# Supplementary material for: Identification of multiple independent horizontal gene transfers into poxviruses using a comparative genomics approach
Source: BMC Evol Biol. 2008 Feb 27;8:67. doi: 10.1186/1471-2148-8-67 (PMC2268676; doi:10.1186/1471-2148-8-67)
Supplement: Additional file 8 — Multiple sequence alignments for all poxvirus families. [file 1471-2148-8-67-S8.gz › Network/Servers/gen153069.gen.tcd.ie/Users/kirsten/poxvirus/aln/236.aln]

CLUSTAL W (1.81) multiple sequence alignment

M35027_46868..47080        MSVLINGTCFPGLFILSHLDGDEGL---------LSHAGDEGLSTLSTQEALLPSHSTVL
AY678277_46374..46586      MSVLINGTCFPGLFILSHLDGDEGL---------LSHAGDEGLSTLSTQEALLPSHSTVL
AF095689_43305..43517      MSVLINGTCFPGLFILSHLDGDEGL---------LSHAGDEGLSTLSTQEALLPSHSTVL
AY678275_46374..46586      MSVLINGTCFPGLFILSHLDGDEGL---------LSHAGDEGLSTLSTQEALLPSHSTVL
AY678276_46466..46257      MSVLINGTCFPGLFILSHLDGDEGL---------LSHAGDEGLSTLSTQEALLPSHSTVL
AY009089_44827..45039      MSVLINGTCFPGLFILSHLDGDEGL---------LSHEGDEGLSTLSTQEALLPSHSTVL
AY689436_31289..31080      ---------MKGIALLLALFGDDALAALSHGERGLSHADTTGFSTLSMHDALAESHSTFL
AY689437_34202..33996      ---------MKGIALFALL-GDDALAALSHGERGLSHADTTGFSTLSTHDALAESHSTFL
                                    : *: ::  * **:.*         *** .  *:**** ::**  ****.*

M35027_46868..47080        TSHTLTAFRTRYLPSLVLI
AY678277_46374..46586      TSHTLTAFRTRYLPSLVLI
AF095689_43305..43517      TSHTLTAFRTRYLPSLVLI
AY678275_46374..46586      TSHTLTAFRTRYLPSLVLI
AY678276_46466..46257      TSHTLTAFRTRYLPSLVLI
AY009089_44827..45039      TSHTLTAFRTRYLPSLVLI
AY689436_31289..31080      ILHTFNAFNTRYLPSFVSI
AY689437_34202..33996      ILHTFNAFNTRYLPSFVSI
                             **:.**.******:* *
