# Supplementary material for: Identification of multiple independent horizontal gene transfers into poxviruses using a comparative genomics approach
Source: BMC Evol Biol. 2008 Feb 27;8:67. doi: 10.1186/1471-2148-8-67 (PMC2268676; doi:10.1186/1471-2148-8-67)
Supplement: Additional file 8 — Multiple sequence alignments for all poxvirus families. [file 1471-2148-8-67-S8.gz › Network/Servers/gen153069.gen.tcd.ie/Users/kirsten/poxvirus/aln/237.aln]

CLUSTAL W (1.81) multiple sequence alignment

AY689436_118256..118086      ----------MGLFFPLLLYGLHAYADVNITSTNIDKVFLEKIDVEFIITSGFIPFSSYG
AY689437_121303..121115      ----------MGLFFPLLLYGLHAYADVNITSTNIDKVFLEKIDVEFIITSGFIPFSSYG
M35027_136978..137199        MDVSLLLGKQTGRFSPLLLYGLAEYAAVKITSINIDIVFLEKMDVELIMTSGVIPFSSYG
AY678277_136494..136715      MDVSLLLGKQTGRFSPLLLYGLAEYAAVKITSINIDIVFLEKMDVELIMTSGVIPFSSYG
AF095689_133403..133624      MDVSLLLGKQTGRFSPLLLYGLAEYAAVKITSINIDIVFLEKMDVELIMTSGVIPFSSYG
AY678275_136495..136716      MDVSLLLGKQTGRFSPLLLYGLAEYAAVKITSINIDIVFLEKMDVELIMTSGVIPFSSYG
AY678276_136601..136383      MDVSLLLGKQTGRFSPLLLYGLAEYAAVKITSINIDIVFLEKMDVELIMTSGVIPFSSYG
AY009089_134956..135177      MDVSLLLGKQTGRFSPLLLYGLTEYAAVKITSINIDIVFLEKMDVELIMTSGVIPFSSYG
                                        * * *******  ** *:*** *** *****:***:*:***.*******

AY689436_118256..118086      SSDSSAI------
AY689437_121303..121115      SSDSSAMYAIVPF
M35027_136978..137199        SSVSSATYATVPF
AY678277_136494..136715      SSVSSATYATVPF
AF095689_133403..133624      SSVSSATYATVPF
AY678275_136495..136716      SSVSSATYATVPF
AY678276_136601..136383      SSVSSATYATVPF
AY009089_134956..135177      SSVSSAIYATVPF
                             ** ***       
