# Supplementary material for: Identification of multiple independent horizontal gene transfers into poxviruses using a comparative genomics approach
Source: BMC Evol Biol. 2008 Feb 27;8:67. doi: 10.1186/1471-2148-8-67 (PMC2268676; doi:10.1186/1471-2148-8-67)
Supplement: Additional file 8 — Multiple sequence alignments for all poxvirus families. [file 1471-2148-8-67-S8.gz › Network/Servers/gen153069.gen.tcd.ie/Users/kirsten/poxvirus/aln/238.aln]

CLUSTAL W (1.81) multiple sequence alignment

AF063866_191566..191928      MIILLLLHNYIDIKSISEYYKRYPKNNFLHELKKYKNSYELI---INEYFIMHYNIYINS
AY077835_119179..119274      --MFLKNNESVIMIMI----------------------------------LFLSDDCV--
AY077836_119242..119337      --MFLKNNESVIMIMI----------------------------------LFLSDDCV--
AY077835_119411..119575      -------MEYVIIFLY----------------------------------VLMENLII--
AY077836_119474..119638      -------MEYVIIFLY----------------------------------VLMENLII--
AF409137_119792..120322      MTNTSLLLSYFFLFLYGNVFVKSDYNYLMYKINVFKNNESTIKCYHNNDIIFLSDDCVSF
AF325528_119783..120313      MTNTSLLLSYFFLFLYGNVFVKSDYNYLMYKINVFKNNESTIKCYHNNDIIFLSDDCVSF
AF409138_119593..120126      MTNTSLLLSYFFLFLYGNLFVKSDYNYLMYKINVFKNNESTIKCYHNNDIIFLSDDCVSF
                                     . . :                                     ::  :  :  

AF063866_191566..191928      NYKELFKKIYKYRNYEHLINHYSEIIK---------------------------------
AY077835_119179..119274      ------------------------------------------------------------
AY077836_119242..119337      ------------------------------------------------------------
AY077835_119411..119575      ------------------------------------------------------------
AY077836_119474..119638      ------------------------------------------------------------
AF409137_119792..120322      N-STYNTTVLNNDDVKTELVTLCDVSKEVQIFSLDNSYTGLFLTFLCNNNDSYWFVDILE
AF325528_119783..120313      N-STYNTTVLNNDDVKTELVTLCDVSKEVQIFSLDNSYTGLFLTFLCNNNDSYWFVDILE
AF409138_119593..120126      NSTTYNTTVFNNDDVKTELVTLCDVSKEVQIFSLDNSYNGLFLTFLCNNNDSYWFVDILE
                                                                                         

AF063866_191566..191928      ---------------NYILHNYSLFDKEKCDKILNNNNSKEVIQQCYEFFL------
AY077835_119179..119274      --------------------------------ILTLHYNTSV---------------
AY077836_119242..119337      --------------------------------ILTLHYNTSV---------------
AY077835_119411..119575      ------------------KVKSELQESLK-EKVLLSSFCKVSHGDCRMWLKNIYFYK
AY077836_119474..119638      ------------------KVKSELQESLK-EKVLLSSFCKVSHGDCRMWLKNIYFYK
AF409137_119792..120322      NGIGNNVPTCIDGEVNNKKVKSELQGSLDKEKVLLSTFCKVSHGDCRMWFKKHIFYK
AF325528_119783..120313      NGIGNNVPTCIDGEVNNKKVKSELQGSLDKEKVLLSTFCKVSHGDCRMWFKKHIFYK
AF409138_119593..120126      NGIGNNVPTCIDGEVNNKKVKSELQDSLDKEKVLLSTFCKVSHGDCRMWFKKHIFYK
                                                             :*     .                 
