# Supplementary material for: Identification of multiple independent horizontal gene transfers into poxviruses using a comparative genomics approach
Source: BMC Evol Biol. 2008 Feb 27;8:67. doi: 10.1186/1471-2148-8-67 (PMC2268676; doi:10.1186/1471-2148-8-67)
Supplement: Additional file 8 — Multiple sequence alignments for all poxvirus families. [file 1471-2148-8-67-S8.gz › Network/Servers/gen153069.gen.tcd.ie/Users/kirsten/poxvirus/aln/239.aln]

CLUSTAL W (1.81) multiple sequence alignment

AF063866_143533..144825      ----------------------MYNKYILEKLIRIKLLKPKIYIVTSNKSLNDIKKIVNV
AF250284_47212..47775        ---------------------MLISRLKCKCGCNNYFNIDIDFIDY--EDRKNIYLSYNL
AF063866_104621..106432      ------------MLIGFHTTKDFIKEYANEYVLQFFLGSPFSYLSSTTPIPFKANKHNKI
AF250284_178488..180326      MNDIDKNNILNNKYIGFHTIKEYLDKY--KCPLQFFVGAPHSY--QSTEYLNKSYTGRTI
AF063866_21761..23074        ---------------------MYDDFVELMYNEKFSLLTNKMVNDIITDYIFNNMNANFR
AF250284_192699..193256      ------------------------------------MNKKYQYLGFTLDNKIPSIQNNKI
AF250284_20522..20836        ------------------------------------------------------------
AF250284_32689..33978        -------------------MLKNIIDYINDNKINLYSMNDLQL--DLNKNIFNSFTNNEL
                                                                                         

AF063866_143533..144825      YNSLVKSINKALNLPSRLSIDGIVLKDLIW--------DNSKIIIKNYPYVYYEIGITNN
AF250284_47212..47775        FYFNNYYILKSSY--------------------LVIYYNKKCINFTKYFKIYDHANNKLI
AF063866_104621..106432      FIHSKY--VGNIANSKSHVTISNLKKEIVY---LDTLNVNKCGSIFHLTKIVDSKE-KSI
AF250284_178488..180326      FVHSKY--VGNIAKDKNSVALRNIKKELLY---LQNMEINNSGTVVHLSLYYNKNQEESL
AF063866_21761..23074        LLYNLYNVLKNIFYKDKLIVKGGIASQLITQIDNYNIRGDLDISINIEPNKFNKIILDNI
AF250284_192699..193256      YIRDKDYNISNYKL-------------------INFIYDNSDIIISEQSTIYSKENLLYG
AF250284_20522..20836        ------------------------------------------------------------
AF250284_32689..33978        FLSKLYNMIKSIYVNNSVIITDNNAESLLL---NQPFTGNLNIEIPLEREYIKSLL---L
                                                                                         

AF063866_143533..144825      FISSEKNYIYTDGVDCLIFKKTLKKSII--SVYIQHASFKGNKKTSGFNIWDILPKIDYY
AF250284_47212..47775        SFKWNNIKWIKLKI-----------------------------------------KYNKN
AF063866_104621..106432      NTIVSSLEKLSSKLDSLNLNTF-NYVIIETSNIVDHIGSTIEDLALIYNKLSSHTKNRVR
AF250284_178488..180326      KYVANELNKFCKVLDNILDNNYFNHIIFETTNDIRHLGAKTEDFKILYDNLDSNAKKRIK
AF063866_21761..23074        KNKNKKTYKITDIFEYINDEKLINDISQIMENYKIEFEQISDNID-FNNMVPISSKYNNN
AF250284_192699..193256      EYIFNQNKEYVGIITNKLENRY-------------PISQENDNII---------------
AF250284_20522..20836        -MDNNKLELFGEQINDLLIK----------------------------------------
AF250284_32689..33978        QYNSSESYRLENIFNNNILNNIINNLYTITNQYYYKITEKLNDLK-LSDIVPERTKLNNN
                                 ..       .                                              

AF063866_143533..144825      LYCNINNCISMIDNISIRCLIISKDTNISMEELYISIMNGKSMHDELDIKI---------
AF250284_47212..47775        IYIKYFDVY--------------------------KKQELICLCDDCN------------
AF063866_104621..106432      FCIDTAHIFNTYYAINTVKGIVDYLIKFDV-LIGLNKVVAIHLNDSEGMPLSSIRPHISI
AF250284_178488..180326      FCIDTSHIFVTFYNINTVKGMINYLAKFDL-LIGLDKIILIHLNDSCGLPLSSYKPHEAI
AF063866_21761..23074        IYIAGAYNKVYNVISNIKYGKFNNNLKFNVNIVD-NKFILIRFYYTIKFA----------
AF250284_192699..193256      --------------------RINNVNKVNIK----NQQFPVLYCDKE-------------
AF250284_20522..20836        ------------------------NPNWNIKLSGV--AKIITLDNKI-------------
AF250284_32689..33978        IYIVNPDEYIYY--------EFINSEKSNINMKNIIKYNISTYYDSI-------------
                                                                                         

AF063866_143533..144825      ----IYYD-------INKQRHFNHFNNFKVLPEYDKKNDIANVILT--------------
AF250284_47212..47775        ------------------------------------------------------------
AF063866_104621..106432      TEGKIFYDYKSKLSPLHIIKLFSLYYNIPCILERKTITDDLSEINKEIKIFNNLNISNID
AF250284_178488..180326      GKGNIFKNYKDDLSSLHILKTYATLYNIPCILERRNEVPDQS-IMDEMKIYLDIK-QNMN
AF063866_21761..23074        ---------------CNLKKHYDTFVIEK-------------------------------
AF250284_192699..193256      ------------------------------------------------------------
AF250284_20522..20836        ------------------------------------------------------------
AF250284_32689..33978        ----MFYCYFDIDINCNKIEHHISSEINN-------------------------------
                                                                                         

AF063866_143533..144825      --------YKNKKLFLY--IKKLYNSKIQNTVLNKNNLTYDLIVEDKII----PLKKTYF
AF250284_47212..47775        --------YNFKIKYYINIID--------------NNEFYRLFFTLLV------------
AF063866_104621..106432      LNTFMAILNKRKIIYMLHNIANIYEKLDENKYKAYNKAINSIYEQGIIILKYNNTTINSP
AF250284_178488..180326      IDNFMSMINKHKILLVLNKFADIYNILNEIKYKAFLNAAYVIQNTPVIIFKYKNVN-NKF
AF063866_21761..23074        --------DKYKCKFLFLDISITPLKTNNINNI--EINTFLLDNKYNVINDQIQTLFHSF
AF250284_192699..193256      --------------FPNNNILIQYLKLTPQKTK-REVTIFKLFMKTIII-----------
AF250284_20522..20836        -----------------------------------------IFSASLYIENYKNDNIPKP
AF250284_32689..33978        --------YTTFTKFVFLKILFVPDKKIEIQNINKSNNIFSIYNTQYVINRSLSNLILSF
                                                                      :                  

AF063866_143533..144825      LHYYKINKDI--------FYYNDNNNNIKIFSNEINFDGLIDIDHYEFNYKLYNKNSLFI
AF250284_47212..47775        ----------------------------------------------EYKYKICNNFTKYF
AF063866_104621..106432      KLVDNMETVISKYKDIPNIGDSISKKIYNIISNTYIDNISNTK---EYKYITELMNVLYI
AF250284_178488..180326      ILNESKENIIQKYKNLKSIGTSISDIIYELLSTNKVEKLINLENNSSYKYIKILTSILFI
AF063866_21761..23074        LLKHKIKKRVNRFIILFNKYKNELTQNSNQNRRYIDNKILYSRIKYIFNDENILYNYYFF
AF250284_192699..193256      ----------------------------------------------IHENERNIGDMLFN
AF250284_20522..20836        ---------------------------------------------YDYDYIFKNENNK--
AF250284_32689..33978        IKYKNNIKEINNIKILLSKYKDNLSFNINNL-KIRNVKVLLNKYRNLFNSVVPLESYFAF
                                                                            ..           

AF063866_143533..144825      KLCIASQIIDKYENEILNI---NDENIETVIKNIKKINNKILINNLSKLLNKSIKDHMNE
AF250284_47212..47775        KKIQNNNLINLYIDKV--------------------------------------------
AF063866_104621..106432      GPKTAKNLISKGIKTIKDLKKNKDKYLNS-----QQQIAIEYYDKLKPINRSFISNLESS
AF250284_178488..180326      GPKKAQSLLKLNIKNINDLIEKKDNIINMGILTIHEIKIIEYIKDMEPVSRNFINDLKQN
AF063866_21761..23074        KDLISNDKLIYLINNISVFELKDVNIINVKPKKYIRKQLRKAIKIIDAIINSNLQAGNND
AF250284_192699..193256      NPCISEY-----------------------------------------------------
AF250284_20522..20836        ------------------------------------------------------------
AF250284_32689..33978        RFTVNNDMFIYSTEDILDYGEIETKILDICPNK-IKKALKNFITIIDNILYNYIEISISN
                                                                                         

AF063866_143533..144825      ININ---------------------------------INDIKYDYNLQTFVGKNSDIYNS
AF250284_47212..47775        ------------------------------------------------------------
AF063866_104621..106432      IKLSPNKEWYILGSYARGKLTSKDIDILIVDFDIDEILKEIYKYAKEEAVLRHGKIMYSG
AF250284_178488..180326      INLSSECEWYILGSYARGLDYSKDIDILIIDFTIDKFLEELKKIAKLMYIIRKGNNIFSG
AF063866_21761..23074        KEYEYDEN------------------------ILHLIANEFNLSNNECENIKYNKDLYKS
AF250284_192699..193256      ------------------------------------------------------------
AF250284_20522..20836        -------------------------------------LPDFIYNTIEILTFKSNTNLPNP
AF250284_32689..33978        EEN-----------------------------VLDKMINYFNLNKIEIDKIKKNKNTYNR
                                                                                         

AF063866_143533..144825      IYKLIKE------------------IYLLSNA----------------------------
AF250284_47212..47775        IWKPN--------------------IYYIHCGS---------------------------
AF063866_104621..106432      IFKKDKTYFLIDIYKTTESEKYTSIQYFTGSKEFNIALRSLALSKDIRLNQHEMYDLQTQ
AF250284_178488..180326      VFLWQGKKFILEINKVNNKEKYTAIMHFTGSKKFNIFMRNIAKSENMILNQYSL--KKDN
AF063866_21761..23074        YVKLYHN------------------IYI--------------------------------
AF250284_192699..193256      -------------------------MYYDNNISFN-------------------------
AF250284_20522..20836        QWRIQ--------------------VKYL-------------------------------
AF250284_32689..33978        YLR----------------------IYYLTDKKL--------------------------
                                                                                         

AF063866_143533..144825      -------------------------------
AF250284_47212..47775        -------------------------------
AF063866_104621..106432      KKYNIKSEKDIFDILGVKYVPPSKRDIYTTV
AF250284_178488..180326      VELPITKEEDIFDYLKIKYIPNNKRNI----
AF063866_21761..23074        -------------------------------
AF250284_192699..193256      -------------------------------
AF250284_20522..20836        -------------------------------
AF250284_32689..33978        -------------------------------
                                                            
