# Supplementary material for: Identification of multiple independent horizontal gene transfers into poxviruses using a comparative genomics approach
Source: BMC Evol Biol. 2008 Feb 27;8:67. doi: 10.1186/1471-2148-8-67 (PMC2268676; doi:10.1186/1471-2148-8-67)
Supplement: Additional file 8 — Multiple sequence alignments for all poxvirus families. [file 1471-2148-8-67-S8.gz › Network/Servers/gen153069.gen.tcd.ie/Users/kirsten/poxvirus/aln/24.aln]

CLUSTAL W (1.81) multiple sequence alignment

DQ356948_128017..125618      MENNKEIMLLDVIKKIKRYLADDSVKEKSYADFIAENKNIFIYNLYNVNVVTEDDIKLLY
AY386265_60480..62891        -MDSREAILSSIIPKIRAYMRDPNTAAKSYTDFIADNKSIFVVNLYNVDAITDDDIRLLF
S62819_9..2423               -MDSRESILASIVPKIRAYMRDPNTATKSYTDFIAENKSIFVVNLYNVDAITEDDIRLLF
AX754989_59675..62089        -MDSRESILASIVPKIRAYMRDPNTATKSYTDFIAENKSIFVVNLYNVDAITEDDIRLLF
AY386263_59309..61723        -MDSRESILASIVPKIRAYMRDPNTATKSYTDFIAENKSIFVVNLYNVDAITEDDIRLLF
DQ184476_59681..62095        -MDSRESILASIVPKIRAYMRDPNTATKSYTDFIAENKSIFVVNLYNVDAITEDDIRLLF
AY386264_60443..62857        -MDSRESILASIVPKIRAYMRDPNTATKSYTDFIADNKSIFVVNLYNVDAITEDDIRLLF
U60315_100752..103127        -MNTKESVLLEIIPKIRAYLRE-GAGEKSYSDFISRNKSIFVCNLYNVNALTDDDVRLLY
U86916_57..218               ------------------------------------------------------------
AM071510_2646..2868          ------------------------------------------------------------
AM071513_2646..2868          ------------------------------------------------------------
AM071511_2646..2868          ------------------------------------------------------------
AM071512_2646..2868          ------------------------------------------------------------
AY318871_221210..223609      -MENKESILLEVVPKIKSYIKDDTIKEKSYQDFISKNKDLFICNLYNINMITDEDIKLLY
L46396_1..1452               -MENNESVLLEPVPKIKAYIKDDTVKEKSYQDFIAKNKELFICNLYNVNMITDEDIKLLY
AF198100_173018..175414      -MENKESVLLELVPKIKAYIKDDTVKEKSYQDFIEKNKELFICNLYNVNMITDEDIKLLY
AJ581527_164361..166757      -MENKESVLLELVPKIKAYIKDDTVKEKSYQDFIAKNKELFICNLYNVNMITDEDIKLLY
AM071393_1690..1908          ------------------------------------------------------------
AM071394_1690..1908          ------------------------------------------------------------
AM071395_1690..1908          ------------------------------------------------------------
AM071392_1690..1908          ------------------------------------------------------------
AM071390_1660..1878          ------------------------------------------------------------
AM071391_1660..1878          ------------------------------------------------------------
AM071389_1708..1926          ------------------------------------------------------------
AM071388_1684..1902          ------------------------------------------------------------
AM071515_1684..1904          ------------------------------------------------------------
AY386371_61421..63814        -MESKETVLIDIIPKIKSYLL-SETDTKSYSDFITKNKNIFVVNLYNVSTITEEDIRLLY
AF245394_114..1271           ------------------------------------------------------------
AJ293568_66959..69355        -MESKETVLIDIIPKIKLYLLDDKIESKSYSDFINKNKNIFVVNLYNVSTITEDDIRLLY
AF170722_67369..69765        -MESKESVLIEIIQRIKAYLLDPNIASKSYTDFISNNKTIFIVNLYNVSTITEEDIKLLY
AF170726_68180..70570        -MDSKESVLIEIIQKIKAYLLDPNIASKSYADFISNNKTIFIVNLYNVSTVTEEDIKLLY
Y16780_81115..83502          -MDSKETILIEIIPKIKAYLLDANISPKSYDDFISRNKNIFVINLYNVSAITEEDIRLLY
X76264_4070..6457            -MDSKETILIEIIPKIKAYLLDANISPKSYDDFISRNKNIFVINLYNVSAITEEDIRLLY
X67119_29986..32373          -MDSKETILIEIIPKIKAYLLDANISPKSYDDFISRNKNIFVINLYNVSAITEEDIRLLY
X69198_80101..82488          -MDSKETILIEIIPKIKAYLLDANISPKSYDDFISRNKNIFVINLYNVSAITEEDIRLLY
L22579_80734..83121          -MDSKETILIEIIPKIKAYLLDANISPKSYDDFISRNKNIFVINLYNVSAITEEDIRLLY
S55844_13338..15725          -MDSKETILIEIIPKIKAYLLDANISPKSYDDFISRNKNIFVINLYNVSAITEEDIRLLY
AF380138_89333..91720        -MDSKETILIEIIPKIKSYLLDTNISPKSYNDFISRNKNIFVINLYNVSTITEEDIRLLY
DQ011155_89448..91835        -MDSKETILIEIIPKIKSYLLDTNISPKSYNDFISRNKNIFVINLYNVSTITEEDIRLLY
DQ011154_89467..91854        -MDSKETILIEIIPKIKSYLLDTNISPKSYNDFISRNKNIFVINLYNVSTITEEDIRLLY
DQ011157_89019..91406        -MDSKETILIEIIPKIKSYLLDTNISPKSYNDFISRNKNIFVINLYNVSTITEEDIRLLY
DQ011153_89019..91406        -MDSKETILIEIIPKIKSYLLDTNISPKSYNDFISRNKNIFVINLYNVSTITEEDIRLLY
AY741551_89012..91399        -MDSKETILIEIIPKIKSYLLDTNISPKSYNDFISRNKNIFVINLYNVSTITEEDIRLLY
AY753185_89251..91638        -MDSKETILIEIIPKIKSYLLDTNISPKSYNDFISRNKNIFVINLYNVSTITEEDIRLLY
AY603973_89008..91395        -MDSKETILIEIIPKIKSYLLDTNISPKSYNDFISRNKNIFVINLYNVSTITEEDIRLLY
DQ011156_89484..91871        -MDSKETILIEIIPKIKSYLLDTNISPKSYNDFISRNKNIFVINLYNVSTITEEDIRLLY
M13209_7314..7850            ------------------------------------------------------------
AF095689_88871..89407        ------------------------------------------------------------
M13209_7971..9698            -MDSKETILIEIIPKIKAYLLDANISPKSYDDFISRNKNIFVINLYNVSTITEEDIRLLY
AF095689_89443..91254        -MDSKETILIEIIPKIKAYLLDANISPKSYDDFISRNKNIFVINLYNVSTITEEDIRLLY
AF438165_92143..94530        -MDSKETILIEIIPKIKTYLLDANISPKSYDDFISRNKNIFVINLYNVSTITEEDIRLLY
AY009089_90353..92740        -MDSKETILIEIIPKIKTYLLDANISPKSYDDFISRNKNIFVINLYNVSTITEEDIRLLY
AF012825_98093..100477       -MDSKETILIEIIPKIKAYLLDANISPKSYDDFISRNKNIFVINLYNVSTITEEDIRLLY
AF482758_106035..108422      -MDSKETILIEIIPKIKAYLLDANISPKSYDDFISRNKNIFVINLYNVSTITEEDIRLLY
AY603355_78350..80737        -MDSKETILIEIIPKIKAYLLDANISPKSYDDFISRNKNIFVINLYNVSTITEEDIRLLY
U94848_84140..86527          -MDSKETILIEIIPKIKAYLLDANISPKSYDDFISRNKNIFVINLYNVSTITEEDIRLLY
AY243312_89298..91685        -MDSKETILIEIIPKIKAYLLDANISPKSYDDFISRNKNIFVINLYNVSTITEEDIRLLY
AY188511_1..452              ------------------------------------------------------------
X94355_105532..107919        -MDSKETILIEIIPKIKAYLLDANISPKSYDDFISRNKNIFVINLYNVSTITEEDIRLLY
AY678277_91935..94322        -MDSKETILIEIIPKIKAYLLDANISPKSYDDFISQNKNIFVINLYNVSTITEEDIRLLY
AY678275_91935..94322        -MDSKETILIEIIPKIKAYLLDANISPKSYDDFISQNKNIFVINLYNVSTITEEDIRLLY
AY484669_94079..96466        -MDSKETILIEIIPKIKAYLLDANISPKSYDDFISRNKNIFVINLYNVSTITEEDIRLLY
M35027_92443..94830          -MDSKETILIEIIPKIKAYLLDANISPKSYDDFISRNKNIFVINLYNVSTITEEDIRLLY
DQ377945_94682..97069        -MDSKETILIEIIPKIKAYLLDANISPKSYDDFISRNKNIFVINLYNVSTITEEDIRLLY
AY313847_92126..94513        -MDSKETILIEIIPKIKAYLLDANISPKSYDDFISRNKNIFVINLYNVSTITEEDIRLLY
AY313848_92171..94558        -MDSKETILIEIIPKIKAYLLDANISPKSYDDFISRNKNIFVINLYNVSTITEEDIRLLY
AY678276_94207..91823        -MDSKETILIEIIPKIKAYLLDANISPKSYDDFISRNKNIFVINLYNVSTITEEDIRLLY
AF410153_64743..67148        -MESKESVLIELIPKIRHYLLDPNTGPKSYTDFITNNKNIFIINLYNISTVTEEDIRLLY
AY689436_76948..74552        -METKESVLIDIIPKIKDYLLNPNTGPKSYNDFISNNKNIFIINLYNISTITEEDIRLLY
AY689437_80000..77604        -METKESVLIDIIPKIKDYLLNPNTGPKSYNDFISNNKNIFIINLYNISTITEEDIRLLY
AF336131_7297..9681          -METKESVLIEIIPKIKEYILNPNINPKSYSDFISNNKNIFIINLYNVSTITEEDIRLLY
AY077835_67761..65368        -MENKESVLIEIIPKIKEYILNPNINPKSYSDFISNNKNIFIINLYNVSTITEEDIRLLY
AY077836_67824..65431        -MENKESVLIEIIPKIKEYILNPNINPKSYSDFISNNKNIFIINLYNVSTITEEDIRLLY
AF124517_2478..3745          ------------------------------------------------------------
AY077832_67919..65526        -MENKESVLIEIIPKIKEYILNPNINPKSYSDFISNNKNIFIINLYNVSTITEEDIRLLY
AY077833_68028..65635        -MENKESVLIEIIPKIKEYILNPNINPKSYSDFISNNKNIFIINLYNVSTITEEDIRLLY
AY077834_67834..65441        -MENKESVLIEIIPKIKEYILNPNINPKSYSDFISNNKNIFIINLYNVSTITEEDIRLLY
AF409138_65848..68244        -METKESVLIEIIPKIKEYILNPNINPKSYSDFISNNKNIFIINLYNVSTITEEDIRLLY
AF409137_65982..68378        -METKESVLIEIIPKIKEYILNPNINPKSYSDFISNNKNIFIINLYNVSTITEEDIRLLY
AF325528_65982..68378        -METKESVLIEIIPKIKEYILNPNINPKSYSDFISNNKNIFIINLYNVSTITEEDIRLLY
AF250284_54298..56766        -MDQIE--IIKTINSMIEYIKNTK-DKLSIDNFIFEHKDLYDNVVIYSKYLSDKDFKFLY
AF063866_106417..108840      -MANQEKI-IELITIMQNYIKKDNLNVNNFINEFPNEYNNYV--LYN-GIISDESYRFLF
                                                                                         

DQ356948_128017..125618      ITIQQNPDIDDPSLVSIFSYIGYKFKRTINERQPDDAPVATAN---DEFRHNFFSFFFTY
AY386265_60480..62891        ATMEQNPDADDATLISIFSYIGYKFEKQVRDDATVSLSVGERIA--DDTKHSMYDMFFNR
S62819_9..2423               ATMEQNPDADDATLISIFSYIGYKFEKQVRDDATASLSVGERIA--DDTRHSMYEMFFNT
AX754989_59675..62089        ATMEQNPDADDATLISIFSYIGYKFEKQVRDDATASLSVGERIA--DDTRHSMYEMFFNT
AY386263_59309..61723        ATMEQNPDADDATLISIFSYIGYKFEKQVRDDATASLSVGERIA--DDTRHSMYEMFFNT
DQ184476_59681..62095        ATMEQNPDADDATLISIFSYIGYKFEKQVRDDATASLSVGERIA--DDTRHSMYEMFFNT
AY386264_60443..62857        ATMEQNPDADDATLISIFSYIGYKFEKQVRDDATASLSVGERIA--DDTRHSMYEMFFNT
U60315_100752..103127        LTIEQNMDADDQALVSIFSYIGYKFERSVQEDAGESAGAGAQIT--DDMTYNLYDLFFST
U86916_57..218               ------------------------------------------------------------
AM071510_2646..2868          ------------------------------------------------------------
AM071513_2646..2868          ------------------------------------------------------------
AM071511_2646..2868          ------------------------------------------------------------
AM071512_2646..2868          ------------------------------------------------------------
AY318871_221210..223609      ITIEQNMDIDDKSLVAIFSYIGYNFEKNIHEE-QSSLDTGDRIT--GDMNYNMYDMFYST
L46396_1..1452               ITIEQNIDIDDKSLVAIFSYIGYNFEKNIHDD-NSSIDLGDRMT--GDMNYNMYDTFFST
AF198100_173018..175414      ITIEQNIDIDDKSLVAIFSYIGYNFEKNIHDD-NSSIDLGDRMT--GDMNYNMYDTFFST
AJ581527_164361..166757      ITIEQNIDIDDKSLVAIFSYIGYNFEKNIHDD-NSSIDLGDRMT--GDMNYNMYDTFFST
AM071393_1690..1908          ------------------------------------------------------------
AM071394_1690..1908          ------------------------------------------------------------
AM071395_1690..1908          ------------------------------------------------------------
AM071392_1690..1908          ------------------------------------------------------------
AM071390_1660..1878          ------------------------------------------------------------
AM071391_1660..1878          ------------------------------------------------------------
AM071389_1708..1926          ------------------------------------------------------------
AM071388_1684..1902          ------------------------------------------------------------
AM071515_1684..1904          ------------------------------------------------------------
AY386371_61421..63814        ATIEQNIDVDDQTLISIFSYIGYKFEQNIKEEVSSSLFINESSA-TDEMTFNLYNMFFNT
AF245394_114..1271           ------------------------------------------------------------
AJ293568_66959..69355        ATIEQNIDVDDQTLISIFSYIGYKFEQNIKEEISSSLFINESSA-TDEMTFNLYNMFFNT
AF170722_67369..69765        ATIEQNMEVDDQTLISIFSYVGYKFEQQINEDMASSLFIQEQSINTDEMTFNTYNLFFNT
AF170726_68180..70570        ATIEQNMDVDDQTLISIFSYVGYKFEQQINEEIASSLFIQEQSVNTDEMTFNTYNLVFNT
Y16780_81115..83502          TTIEQNIDANDQTLVAIFSYIGYKFEQTVKEEISTSLSLNDKNT-TDEMTYNLYDLFFNT
X76264_4070..6457            TTIEQNIDANDQTLVAIFSYIGYKFEQTVKEEISTSLSLNDKNT-TDEMTYNLYDLFFNT
X67119_29986..32373          TTIEQNIDANDQTLVAIFSYIGYKFEQTVKEEISTSLSLNDKNT-TDEMTYNLYDLFFNT
X69198_80101..82488          TTIEQNIDANDQTLVAIFSYIGYKFEQTVKEEISTSLSLNDKNT-TDEMTYNLYDLFFNT
L22579_80734..83121          TTIEQNIDANDQTLVAIFSYIGYKFEQTVKEEISTSLSLNDKNT-TDEMTYNLYDLFFNT
S55844_13338..15725          TTIEQNIDANDQTLVAIFSYIGYKFEQTVKEEISTSLSLNDKNT-TDEMTYNLYDLFFNT
AF380138_89333..91720        TTIEQNIDADDQTLVAIFSYIGYKFEQTVKEEISTSLSFNDKNT-TDEMTYNLYDLFFNT
DQ011155_89448..91835        TTIEQNIDADDQTLVAIFSYIGYKFEQTVKEEISTSLSFNDKNT-TDEMTYNLYDLFFNT
DQ011154_89467..91854        TTIEQNIDADDQTLVAIFSYIGYKFEQTVKEEISTSLSFNDKNT-TDEMTYNLYDLFFNT
DQ011157_89019..91406        TTIEQNIDADDQTLVAIFSYIGYKFEQTVKEEISTSLSFNDKNT-TDEMTYNLYDLFFNT
DQ011153_89019..91406        TTIEQNIDADDQTLVAIFSYIGYKFEQTVKEEISTSLSFNDKNT-TDEMTYNLYDLFFNT
AY741551_89012..91399        TTIEQNIDADDQTLVAIFSYIGYKFEQTVKEEISTSLSFNDKNT-TDEMTYNLYDLFFNT
AY753185_89251..91638        TTIEQNIDADDQTLVAIFSYIGYKFEQTVKEEISTSLSFNDKNT-TDEMTYNLYDLFFNT
AY603973_89008..91395        TTIEQNIDADDQTLVAIFSYIGYKFEQTVKEEISTSLSFNDKNT-TDEMTYNLYDLFFNT
DQ011156_89484..91871        TTIEQNIDADDQTLVAIFSYIGYKFEQTVKEEISTSLSFNDKNT-TDEMTYNLYDLFFNT
M13209_7314..7850            ------------------------------------------------------------
AF095689_88871..89407        ------------------------------------------------------------
M13209_7971..9698            TTIEQNIDADDQTLVAIFSYIGYKFEQAVKEEISTSLSFNDKNT-TDEMTYNLYDLFFNT
AF095689_89443..91254        TTIEQNIDADDQTLVAIFSYIGYKFEQAVKEEISTSLSFNDKNT-TDEMTYNLYDLFFNT
AF438165_92143..94530        TTIEQNIDADDQTLVAIFSYIGYKFEQTVKEEISTSLSFNDKNT-TDEMTYNLYDLFFNT
AY009089_90353..92740        TTIEQNIDADDQTLVAIFSYIGYKFEQTVKEEISTSLSFNDKNT-TDEMTYNLYDLFFNT
AF012825_98093..100477       TTIVQNIDADDQTLVAIFSYIGYKFEQTVKEEISTSLSFNDKNT-TDEMMYNLYDLFFNT
AF482758_106035..108422      TTIEQNIDADDQTLVAIFSYIGYKFEQTVKEEISTSLSFNDKNT-TDEMTYNLYDLFFNT
AY603355_78350..80737        TTIEQNIDADDQTLVAIFSYIGYKFEQAVKEEISTSLSFNDKNT-TDEMTYNLYDLFFNT
U94848_84140..86527          TTIEQNIDADDQTLVAIFSYIGYKFEQAVKEEISTSLSFNDKNT-TDEMTYNLYDLFFNT
AY243312_89298..91685        TTIEQNIDADDQTLVAIFSYIGYKFEQAVKEEISTSLSFNDKNT-TDEMTYNLYDLFFNT
AY188511_1..452              ------------------------------------------------------------
X94355_105532..107919        TTIEQNIDADDQTLVAIFSYIGYKFEQTVKEEISTSLSFNDKNT-TDEMTYNLYDLFFNT
AY678277_91935..94322        TTIEQNIDADDQTLVAIFSYIGYKFEQAVKEEISTSLSFNDKNT-TDEMTYNLYDLFFNT
AY678275_91935..94322        TTIEQNIDADDQTLVAIFSYIGYKFEQAVKEEISTSLSFNDKNT-TDEMTYNLYDLFFNT
AY484669_94079..96466        TTIEQNIDADDQTLVAIFSYIGYKFEQAVKEEISTSLSFNDKNT-TDEMTYNLYDLFFNT
M35027_92443..94830          TTIEQNIDADDQTLVAIFSYIGYKFEQAVKEEISTSLSFNDKNT-TDEMTYNLYDLFFNT
DQ377945_94682..97069        TTIEQNIDADDQTLVAIFSYIGYKFEQAVKEEISTSLSFNDKNT-TDEMTYNLYDLFFNT
AY313847_92126..94513        TTIEQNIDADDQTLVAIFSYIGYKFEQAVKEEISTSLSFNDKNT-TDEMTYNLYDLFFNT
AY313848_92171..94558        TTIEQNIDADDQTLVAIFSYIGYKFEQAVKEEISTSLSFNDKNT-TDEMTYNLYDLFFNT
AY678276_94207..91823        TTIEQNIDADDQTLVAIFSYIGYKFEQAVKEEISTSLSFNDKNT-TDEMTYNLYDLFFNT
AF410153_64743..67148        ITIEQNMDVDDQTLISIFSYIGYKFEQNIKEDITSSLFIHDQITNTDEMTFNLYNLFFDT
AY689436_76948..74552        ATIEQNIDVDDQTLISIFSYIGYKFEQNIKEEITSSLFIHEQNSTTDEMTFNLYNLFFNN
AY689437_80000..77604        ATIEQNIDVDDQTLISIFSYIGYKFEQNIKEEITSSLFIHEQNSTTDEMTFNLYNLFFNN
AF336131_7297..9681          MTIEQNLEVDDQTLISIFSYIGYKFEQNVKEEITSSLFINEYNTTTDEMTFNLYNLFFDN
AY077835_67761..65368        MTIEQNLEVDDQTLISIFSYIGYKFEQNVKEEITSSLFVNEYNTTTDEMTFNLYNLFFDN
AY077836_67824..65431        MTIEQNLEVDDQTLISIFSYIGYKFEQNVKEEITSSLFVNEYNTTTDEMTFNLYNLFFDN
AF124517_2478..3745          ------------------------------------------------------------
AY077832_67919..65526        MTIEQNLEVDDQTLISIFSYIGYKFEQNVKEEITSSLFINENNTTTDEMTFNLYNLFFDN
AY077833_68028..65635        MTIEQNLEVDDQTLISIFSYIGYKFEQNVKEEITSSLFINENNTTTDEMTFNLYNLFFDN
AY077834_67834..65441        MTIEQNLEVDDQTLISIFSYIGYKFEQNVKEEITSSLFINENNTTTDEMTFNLYNLFFDN
AF409138_65848..68244        MTIEQNLEVDDQTLISIFSYIGYKFEQNVKEEITSSLFINEYNTTTDEMTFNLYNLFFDN
AF409137_65982..68378        MTIEQNLEVDDQTLISIFSYIGYKFEQNVKEEITSSLFINEYNTTTDEMTFNLYNLFFDN
AF325528_65982..68378        MTIEQNLEVDDQTLISIFSYIGYKFEQNVKEEITSSLFINEYNTTTDEMTFNLYNLFFDN
AF250284_54298..56766        VIVEKYPDANPNIIYNIFKTSQISITQDI--NINKIIQNKDNTKINQDIHTYNYLLLLNK
AF063866_106417..108840      EIIKKNVNLAPSIVYNIFRLSQVSFDHNVYVSKIVSKKEKPSIN-KDIHTINYMTLLNNI
                                                                                         

DQ356948_128017..125618      LEFYAKLKT-MRVLVNRENEPGDANVNYRTSELVSSF---PEQPTRVVEVPFNMREIISY
AY386265_60480..62891        FDMIIRQRR-VNVLVH-DDATGEAAVVNRTSDLRTAF--DDSVDPEVREIPFNMRNLLQY
S62819_9..2423               FDMVIRQRR-VNVLVH-DDATGEAVVVQRTSDLRTAF--DDAAEPAVREIPFNMRNMLQY
AX754989_59675..62089        FDMVIRQRR-VNVLVH-DDATGEAVVVQRTSDLRTAF--DDAAEPAVREIPFNMRNMLQY
AY386263_59309..61723        FDMVIRQRR-VNVLVH-DDATGEAVVVQRTSDLRTAF--DDAAEPAVREIPFNMRNMLQY
DQ184476_59681..62095        FDMVIRQRR-VNVLVH-DDATGEAVVVQRTSDLRTAF--DDAAEPAVREIPFNMRNMLQY
AY386264_60443..62857        FDMVIRQRR-VNVLVH-DDATGEAVVVQRTSDLRTAF--DDAAEPAVREIPFNMRNMLPY
U60315_100752..103127        LDMYVRQRR-VSVLVN-DDAHNDVAIPRHTSDLRSSF--DAAREPEVREIPFNMRDLLPY
U86916_57..218               ------------------------------------------------------------
AM071510_2646..2868          ------------------------------------------------------------
AM071513_2646..2868          ------------------------------------------------------------
AM071511_2646..2868          ------------------------------------------------------------
AM071512_2646..2868          ------------------------------------------------------------
AY318871_221210..223609      LDFIIRQKH-VNILVN-DEGNNDVNINYRTITTSLSYKEEDNYEQVVNEIPFNMKELLSY
L46396_1..1452               LDFIIRQKH-VNILVN-DEGNNDFNINYRSFTTSLSY-KEDKYEQVVNEIPFNMKELLSY
AF198100_173018..175414      LDFIIRQKH-VNILVN-DEGNNDFNINYRSFTTSLSY-KEDKYEQVVNEIPFNMKELLSY
AJ581527_164361..166757      LDFIIRQKH-VNILVN-DEGNNDFNINYRSFTTSLSY-KEDKYEQVVNEIPFNMKELLSY
AM071393_1690..1908          ------------------------------------------------------------
AM071394_1690..1908          ------------------------------------------------------------
AM071395_1690..1908          ------------------------------------------------------------
AM071392_1690..1908          ------------------------------------------------------------
AM071390_1660..1878          ------------------------------------------------------------
AM071391_1660..1878          ------------------------------------------------------------
AM071389_1708..1926          ------------------------------------------------------------
AM071388_1684..1902          ------------------------------------------------------------
AM071515_1684..1904          ------------------------------------------------------------
AY386371_61421..63814        LDMYLRQKR-INVLVN-DESNSDISINYRTSDIASVF--DSNTEPEIREIPFNMKYMIQY
AF245394_114..1271           ------------------------------------------------------------
AJ293568_66959..69355        LDMYLRQKR-INVLVN-DENNSDININYRTSDIASVF--NSTTEPEIREIPFNMKDMIQY
AF170722_67369..69765        LDMYLRQRR-VNVLVN-DDLNGDITINYRTSDIASNF--EPTKEPEIREIPFNMKDMISY
AF170726_68180..70570        LDMYLRQRR-VNVLVN-DDLNGDITINYRTSDIASNF--EPSKEPEVREIPFNMKDMISY
Y16780_81115..83502          LDMYLRQKK-ISILVN-DDVRGDVIVSYKNSDLVSSF--NAELEPEIKKIPFNMKNLLPY
X76264_4070..6457            LDMYLRQKK-ISILVN-DDVRGDVIVSYKNSDLVSSF--NAELEPEIKKIPFNMKNLLPY
X67119_29986..32373          LDMYLRQKK-ISILVN-DDVRGDVIVSYKNSDLVSSF--NAELEPEIKKIPFNMKNLLPY
X69198_80101..82488          LDMYLRQKK-ISILVN-DDVRGDVIVSYKNSDLVSSF--NAELEPEIKKIPFNMKNLLPY
L22579_80734..83121          LDMYLRQKK-ISILVN-DDVRGDVIVSYKNSDLVSSF--NAELEPEIKKIPFNMKNLLPY
S55844_13338..15725          LDMYLRQKK-ISILVN-DDVRGDVIVSYKNSDLVSSF--NAELEPEIKKIPFNMKNLLPY
AF380138_89333..91720        LDMYLRQKK-ISILVN-DDVRGDVIVSYKNSDLVSSF--NAELEPEIKKIPFNMKNLLPY
DQ011155_89448..91835        LDMYLRQKK-ISILVN-DDVRGDVIVSYKNSDLVSSF--NAELEPEIKKIPFNMKNLLPY
DQ011154_89467..91854        LDMYLRQKK-ISILVN-DDVRGDVIVSYKNSDLVSSF--NAELEPEIKKIPFNMKNLLPY
DQ011157_89019..91406        LDMYLRQKK-ISILVN-DDVRGDVIVSYKNSDLVSSF--NAELEPEIKKIPFNMKNLLPY
DQ011153_89019..91406        LDMYLRQKK-ISILVN-DDVRGDVIVSYKNSDLVSSF--NAELEPEIKKIPFNMKNLLPY
AY741551_89012..91399        LDMYLRQKK-ISILVN-DDVRGDVIVSYKNSDLVSSF--NAELEPEIKKIPFNMKNLLPY
AY753185_89251..91638        LDMYLRQKK-ISILVN-DDVRGDVIVSYKNSDLVSSF--NAELEPEIKKIPFNMKNLLPY
AY603973_89008..91395        LDMYLRQKK-ISILVN-DDVRGDVIVSYKNSDLVSSF--NAELEPEIKKIPFNMKNLLPY
DQ011156_89484..91871        LDMYLRQKK-ISILVN-DDVRGDVIVSYKNSDLVSSF--NAELEPEIKKIPFNMKNLLPY
M13209_7314..7850            ------------------------------------------------------------
AF095689_88871..89407        ------------------------------------------------------------
M13209_7971..9698            LDMYLRQKK-ISILVN-DDVRGDVIVSYKNSDLVSSF--NAELEPEIKKIPFNMKNLLPY
AF095689_89443..91254        LDMYLRQKK-ISILVN-DDVRGDVIVSYKNSDLVSSF--NAELEPEIKKIPFNMKNLLPY
AF438165_92143..94530        LDMYLRQKK-ISILVN-DDVRGDVIVSYKNSDLVSSF--NAELEPEIKKIPFNMKNLLPY
AY009089_90353..92740        LDMYLRQKK-ISILVN-DDVRGDVIVSYKNSDLVSSF--NAELEPEIKKIPFNMKNLLPY
AF012825_98093..100477       LDMYLRQKK-ISILVN-DD-RGDVIVSYKNSDLVSSF--NAELEPEIKKIPFNMKNLLPY
AF482758_106035..108422      LDMYLRQKK-ISILVN-DDVRGDVIVSYKNSDLVSSF--NAELEPEIKKIPFNMKNLLPY
AY603355_78350..80737        LDMYLRQKK-ISILVN-DDVRGDVIVSYKNSDLVSSF--NAELEPEIKKIPFNMKNLLPY
U94848_84140..86527          LDMYLRQKK-ISILVN-DDVRGDVIVSYKNSDLVSSF--NAELEPEIKKIPFNMKNLLPY
AY243312_89298..91685        LDMYLRQKK-ISILVN-DDVRGDVIVSYKNSDLVSSF--NAELEPEIKKIPFNMKNLLPY
AY188511_1..452              ------------------------------------------------------------
X94355_105532..107919        LDMYLRQKK-ISILVN-DDVRGDVIVSYKNSDLVSSF--NAELEPEIKKIPFNMKNLLPY
AY678277_91935..94322        LDMYLRQKK-ISILVN-DDVRGDVIVSYKNSDLVSSF--NAELEPEIKKIPFNMKNLLPY
AY678275_91935..94322        LDMYLRQKK-ISILVN-DDVRGDVIVSYKNSDLVSSF--NAELEPEIKKIPFNMKNLLPY
AY484669_94079..96466        LDMYLRQKK-ISILVN-DDVRGDVIVSYKNSDLVSSF--NAELEPEIKKIPFNMKNLLPY
M35027_92443..94830          LDMYLRQKK-ISILVN-DDVRGDVIVSYKNSDLVSSF--NAELEPEIKKIPFNMKNLLPY
DQ377945_94682..97069        LDMYLRQKK-ISILVN-DDVRGDVIVSYKNSDLVSSF--NAELEPEIKKIPFNMKNLLPY
AY313847_92126..94513        LDMYLRQKK-ISILVN-DDVRGDVIVSYKNSDLVSSF--NAELEPEIKKIPFNMKNLLPY
AY313848_92171..94558        LDMYLRQKK-ISILVN-DDVRGDVIVSYKNSDLVSSF--NAELEPEIKKIPFNMKNLLPY
AY678276_94207..91823        LDMYLRQKK-ISILVN-DDVRGDVIVSYKNSDLVSSF--NAELEPEIKKIPFNMKNLLPY
AF410153_64743..67148        LDMYLRQRR-INVLVN-DDLNGDVNINYRTSDLTSEF--DKNSDPDIREIPFNMKDMISY
AY689436_76948..74552        LDMYLKQRR-INVLVN-DELNGDITVNYRTSDLTSEF--DTNVDPEVREIPFNMKDMISY
AY689437_80000..77604        LDMYLKQRR-INVLVN-DELNGDITVNYRTSDLTSEF--DTNVDPEVREIPFNMKDMISY
AF336131_7297..9681          LDVYLRQRR-INVLVN-DDLNGDIMINYKTSDLTSNF--NKDIDPEVREIPFNMKDMISY
AY077835_67761..65368        LDVYLRQRR-INVLVN-DDLNGDIMINYKTSDLTSNF--NKDIDPEVREIPFNMKDMISY
AY077836_67824..65431        LDVYLRQRR-INVLVN-DDLNGDIMINYKTSDLTSNF--NKDIDPEVREIPFNMKDMISY
AF124517_2478..3745          ------------------------------------------------------------
AY077832_67919..65526        LDVYLRQRR-INVLVN-DDLNGDIMINYKTSDLTSNF--NKDIDPEVREIPFNMKDMISY
AY077833_68028..65635        LDVYLRQRR-INVLVN-DDLNGDIMINYKTSDLTSNF--NKDIDPEVREIPFNMKDMISY
AY077834_67834..65441        LDVYLRQRR-INVLVN-DDLNGDIMINYKTSDLTSNF--NKDIDPEVREIPFNMKDMISY
AF409138_65848..68244        LDVYLRQRR-INVLVN-DDLNGDIMINYKTSDLTSNF--NKDIDPEVREIPFNMKDMISY
AF409137_65982..68378        LDVYLRQRR-INVLVN-DDLNGDIMINYKTSDLTSNF--NKDIDPEVREIPFNMKDMISY
AF325528_65982..68378        LDVYLRQRR-INVLVN-DDLNGDIMINYKTSDLTSNF--NKDIDPEVREIPFNMKDMISY
AF250284_54298..56766        LYIFQPIPKFINILWDIKSKNVDNLDKINNINTNSLNIITNIEMSKVNIIYISFTYISSY
AF063866_106417..108840      FTIEAIPKF-INLLWN-VEKREENTIQEQQTDITTIT--KPVSRTKIIYISYN--NLFDD
                                                                                         

DQ356948_128017..125618      VSKNIDQLQFSKKYLDFCYLCRIIGVRISKKKFNLTYVIEYSVDNVVIPICVTDYLDVKY
AY386265_60480..62891        VSKNIDRIRFSKKYLEFAYLCRHIGIPVSRRKLNLRYVFMYDLDGVRIPIVIRDFLDVKK
S62819_9..2423               VSKNLDRIRFSKKYLEFAYLCRHIGIPVSRRKLNLRYVFMYELDGARVPIVIRDFLDVKK
AX754989_59675..62089        VSKNLDRIRFSKKYLEFAYLCRHIGIPVSRRKLNLRYVFMYELDGARVPIVIRDFLDVKK
AY386263_59309..61723        VSKNLDRIRFSKKYLEFAYLCRHIGIPVSRRKLNLRYVFMYELDGARVPIVIRDFLDVKK
DQ184476_59681..62095        VSKNLDRIRFSKKYLEFAYLCRHIGIPVSRRKLNLRYVFMYELDGARVPIVIRDFLDVKK
AY386264_60443..62857        VSKNLDRIRFSKKYLEFAYLCRHIGIPVSRRKLNLRYVFMYELDGARIPIVIRDFLDVKK
U60315_100752..103127        VAKNLDQLRFSKKYLEFAYLCRNIGIPISKRKFNVRYVYLLRVDDLQIPVVIKDYLDVKF
U86916_57..218               ------------------------------------------------------------
AM071510_2646..2868          ------------------------------------------------------------
AM071513_2646..2868          ------------------------------------------------------------
AM071511_2646..2868          ------------------------------------------------------------
AM071512_2646..2868          ------------------------------------------------------------
AY318871_221210..223609      VSKNLEQLRFSKKYLDFAYLCRNIGIKISKRKFNVRYVFNYVIDELTIPIVIRDYLDVKY
L46396_1..1452               VSKNLDQLRFSKKYLDFAYLCRNIGIKISKRKYNVRYIFNYVIDELTIPIVIKDYLDVKY
AF198100_173018..175414      VSKNLDQLRFSKKYLDFAYLCRNIGIKISKRKYNVRYIFNYVIDELTIPIVIKDYLDVKY
AJ581527_164361..166757      VSKNLDQLRFSKKYLDFAYLCRNIGIKISKRKYNVRYIFNYVIDELTIPIVIKDYLDVKY
AM071393_1690..1908          ------------------------------------------------------------
AM071394_1690..1908          ------------------------------------------------------------
AM071395_1690..1908          ------------------------------------------------------------
AM071392_1690..1908          ------------------------------------------------------------
AM071390_1660..1878          ------------------------------------------------------------
AM071391_1660..1878          ------------------------------------------------------------
AM071389_1708..1926          ------------------------------------------------------------
AM071388_1684..1902          ------------------------------------------------------------
AM071515_1684..1904          ------------------------------------------------------------
AY386371_61421..63814        VSKNIDRLRFSKKYLDFAYLCRHIGIPISKKKLNMRYIYLYKVDGLSIPIVIKDFLDVKY
AF245394_114..1271           ------------------------------------------------------------
AJ293568_66959..69355        VSKNIDQLRFSKKYLDFAYLCRHIGIPISKKKLNMRYIYLYNVDGVSIPIVIKDFLDVKY
AF170722_67369..69765        VSKNIDQFRFSKKYLDFAYLCRHIGIPISKRKLNMRYIYLYNVDGVSIPIVIRDFLDVKY
AF170726_68180..70570        VSKNIDQFRFSKKYLDFAYLCRHIGIPISKRKLNMRYIYLYNVDGVSIPIVIRDFLDVKY
Y16780_81115..83502          LEKNLDQLRFSKKYLDFAYLCRHIGIPISKKKYNVRYVFLYKIDGLSIPIIIKDFLDVKY
X76264_4070..6457            LEKNLDQLRFSKKYLDFAYLCRHIGIPISKKKYNVRYVFLYKIDGLSIPIIIKDFLDVKY
X67119_29986..32373          LEKNLDQLRFSKKYLDFAYLCRHIGIPISKKKYNVRYVFLYKIDGLSIPIIIKDFLDVKY
X69198_80101..82488          LEKNLDQLRFSKKYLDFAYLCRHIGIPISKKKYNVRYVFLYKIDGLSIPIIIKDFLDVKY
L22579_80734..83121          LEKNLDQLRFSKKYLDFAYLCRHIGIPISKKKYNVRYVFLYKIDGLSIPIIIKDFLDVKY
S55844_13338..15725          LEKNLDQLRFSKKYLDFAYLCRHIGIPISKKKYNVRYVFLYKIDGLSIPIIIKDFLDVKY
AF380138_89333..91720        LEKNLDQLRFSKKYLDFAYLCRHIGIPISKKKYNMRYVFLYKIDGLSIPIIIKDFLDIKY
DQ011155_89448..91835        LEKNLDQLRFSKKYLDFAYLCRHIGIPISKKKYNMRYVFLYKIDGLSIPIIIKDFLDIKY
DQ011154_89467..91854        LEKNLDQLRFSKKYLDFAYLCRHIGIPISKKKYNMRYVFLYKIDGLSIPIIIKDFLDIKY
DQ011157_89019..91406        LEKNLDQLRFSKKYLDFAYLCRHIGIPISKKKYNMRYVFLYKIDGLSIPIIIKDFLDIKY
DQ011153_89019..91406        LEKNLDQLRFSKKYLDFAYLCRHIGIPISKKKYNMRYVFLYKIDGLSIPIIIKDFLDIKY
AY741551_89012..91399        LEKNLDQLRFSKKYLDFAYLCRHIGIPISKKKYNMRYVFLYKIDGLSIPIIIKDFLDIKY
AY753185_89251..91638        LEKNLDQLRFSKKYLDFAYLCRHIGIPISKKKYNMRYVFLYKIDGLSIPIIIKDFLDIKY
AY603973_89008..91395        LEKNLDQLRFSKKYLDFAYLCRHIGIPISKKKYNMRYVFLYKIDGLSIPIIIKDFLDIKY
DQ011156_89484..91871        LEKNLDQLRFSKKYLDFAYLCRHIGIPISKKKYNMRYVFLYKIDGLSIPIIIKDFLDIKY
M13209_7314..7850            ------------------------------------------------------------
AF095689_88871..89407        ------------------------------------------------------------
M13209_7971..9698            LEKNLDQLRFSKKYLDFAYLCRHIGIPISKKKYNVRYVFLYKIDGLSIPIIIKDFLDVKY
AF095689_89443..91254        LEKNLDQLRFSKKYLDFAYLCRHIGIPISKKKYNVRYVFLYKIDGLSIPIIIKDFLDVKY
AF438165_92143..94530        LEKNLDQLRFSKKYLDFAYLCRHIGIPISKKKYNVRYVFLYKIDGLSIPIIIKDFLDVKY
AY009089_90353..92740        LEKNLDQLRFSKKYLDFAYLCRHIGIPISKKKYNVRYVFLYKIDGLSIPIIIKDFLDVKY
AF012825_98093..100477       LEKNLDQLRFSKKYLDFAYLCRHIGIPISKKKYNVRYVFLYKIDGLSIPIIIKDFLDVKY
AF482758_106035..108422      LEKNLDQLRFSKKYLDFAYLCRHIGIPISKKKYNVRYVFLYKIDGLSIPIIIKDFLDVKY
AY603355_78350..80737        LEKNLDQLRFSKKYLDFAYLCRHIGIPISKKKYNVRYVFLYKIDGLSIPIIIKDFLDVKY
U94848_84140..86527          LEKNLDQLRFSKKYLDFAYLCRHIGIPISKKKYNVRYVFLYKIDGLSIPIIIKDFLDVKY
AY243312_89298..91685        LEKNLDQLRFSKKYLDFAYLCRHIGIPISKKKYNVRYVFLYKIDGLSIPIIIKDFLDVKY
AY188511_1..452              ------------------------------------------------------------
X94355_105532..107919        LEKNLDQLRFSKKYLDFAYLCRHIGIPISKKKYNVRYVFLYKIDGLSIPIIIKDFLDVKY
AY678277_91935..94322        LEKNLDQLRFSKKYLDFAYLCRHIGIPISKKKYNVRYVFLYKIDGLSIPIIIKDFLDVKY
AY678275_91935..94322        LEKNLDQLRFSKKYLDFAYLCRHIGIPISKKKYNVRYVFLYKIDGLSIPIIIKDFLDVKY
AY484669_94079..96466        LEKNLDQLRFSKKYLDFAYLCRHIGIPISKKKYNVRYVFLYKIDGLSIPIIIKDFLDVKY
M35027_92443..94830          LEKNLDQLRFSKKYLDFAYLCRHIGIPISKKKYNVRYVFLYKIDGLSIPIIIKDFLDVKY
DQ377945_94682..97069        LEKNLDQLRFSKKYLDFAYLCRHIGIPISKKKYNVRYVFLYKIDGLSIPIIIKDFLDVKY
AY313847_92126..94513        LEKNLDQLRFSKKYLDFAYLCRHIGIPISKKKYNVRYVFLYKIDGLSIPIIIKDFLDVKY
AY313848_92171..94558        LEKNLDQLRFSKKYLDFAYLCRHIGIPISKKKYNVRYVFLYKIDGLSIPIIIKDFLDVKY
AY678276_94207..91823        LEKNLDQLRFSKKYLDFAYLCRHIGIPISKKKYNVRYVFLYKIDGLSIPIIIKDFLDVKY
AF410153_64743..67148        VSKNIDQLRFSKKYLDFAYLCRHIGIPISKRKLNMRYIYLYKVDGISIPIVIKDFLDVKY
AY689436_76948..74552        VSKNLDQFRFSKKYLDFAYLCRHIGIPISKRKLNMRYIYLYKVDGVTIPIVIKDFLDVKY
AY689437_80000..77604        VSKNLDQFRFSKKYLDFAYLCRHIGIPISKRKLNMRYIYLYKVDGVTIPIVIKDFLDVKY
AF336131_7297..9681          VSKNIDQFRFSKKYLDFAYLCRHIGIPISKKKLNMRYIYLYKVDGVSIPIVIKDFLDVKY
AY077835_67761..65368        VSKNIDQFRFSKKYLDFAYLCRHIGIPISKKKLNMRYIYLYKVDGVSIPIVIKDFLDVKY
AY077836_67824..65431        VSKNIDQFRFSKKYLDFAYLCRHIGIPISKKKLNMRYIYLYKVDGVSIPIVIKDFLDVKY
AF124517_2478..3745          ------------------------------------------------------------
AY077832_67919..65526        VSKNIDQFRFSKKYLDFAYLCRHIGIPISKKKLNMRYIYLYKVDGVSIPIVIKDFLDVKY
AY077833_68028..65635        VSKNIDQFRFSKKYLDFAYLCRHIGIPISKKKLNMRYIYLYKVDGVSIPIVIKDFLDVKY
AY077834_67834..65441        VSKNIDQFRFSKKYLDFAYLCRHIGIPISKKKLNMRYIYLYKVDGVSIPIVIKDFLDVKY
AF409138_65848..68244        VSKNIDQFRFSKKYLDFAYLCRHIGIPISKKKLNMRYIYLYKVDGVSIPIVIKDFLDVKY
AF409137_65982..68378        VSKNIDQFRFSKKYLDFAYLCRHIGIPISKKKLNMRYIYLYKVDGVSIPIVIKDFLDVKY
AF325528_65982..68378        VSKNIDQFRFSKKYLDFAYLCRHIGIPISKKKLNMRYIYLYKVDGVSIPIVIKDFLDVKY
AF250284_54298..56766        IESHKSELTLNKKFSIYDNLRRIIGVPISNNNYKLNYYIKAKIDSETLIYNIFNSVAFKK
AF063866_106417..108840      FYINYEQYIFQKRYLIYDNLNRVIGVPLSSSNYQLNYIININLNNLNLSYNIYDTVSTKF
                                                                                         

DQ356948_128017..125618      VELKETGARYRNTFQMENNPNLAVWGQLVIPRL---ANGTLYSSFFLSSVDLAQFFTRLV
AY386265_60480..62891        VFLEATGKVYLNNFADD-HPGIVEWGRAFVDAMAHDERRLLYKYVFLSSRHLCDMFTDLL
S62819_9..2423               VFLAATDKVYPNNFAEE-QPAVAEWGRAFVDAMAADARRLLYKYVFLSSRHLCDLFPALL
AX754989_59675..62089        VFLAATDKVYPNNFAEE-QPAVAEWGRAFVDAMAADARRLLYKYVFLSSRHLCDLFPALL
AY386263_59309..61723        VFLAATDKVYPNNFAEE-QPAVAEWGRAFVDAMAADARRLLYKYVFLSSRHLCDLFPALL
DQ184476_59681..62095        VFLAATDKVYPNNFAEE-QPAVAEWGRAFVDAMAADARRLLYKYVFLSSRHLCDLFPALL
AY386264_60443..62857        VFLAATDKVYPNNFAEE-QPAVAEWGRAFVDAMAADARRLLYKYVFLSSRHLCDLFPALL
U60315_100752..103127        VYLRETGKVYRNRFSDERNDSLLEWGRLLIPRL---QNRALYSYLFLSSYHLCDLFLELR
U86916_57..218               ------------------------------------------------------------
AM071510_2646..2868          ------------------------------------------------------------
AM071513_2646..2868          ------------------------------------------------------------
AM071511_2646..2868          ------------------------------------------------------------
AM071512_2646..2868          ------------------------------------------------------------
AY318871_221210..223609      VYLAETNKTYRNNFDSN-NKNFLDWGKVIIPLL---KNPRLYSYFFLSNYGLCDLFLDLI
L46396_1..1452               VYLEETNKAYRIFFLMMTNKYFYEWGKVIIPKF---KNPRLYSYFFLSKYGLCDLFMELI
AF198100_173018..175414      VYLEETNKAYRNNFDND-NKYFYEWGKVIIPKF---KNPRLYSYFFLSNYGLCDLFMELI
AJ581527_164361..166757      VYLEETNKAYRNNFDDD-NKYFYEWGKVIIPKF---KNPRLYSYFFLSNYGLCDLFMELI
AM071393_1690..1908          ------------------------------------------------------------
AM071394_1690..1908          ------------------------------------------------------------
AM071395_1690..1908          ------------------------------------------------------------
AM071392_1690..1908          ------------------------------------------------------------
AM071390_1660..1878          ------------------------------------------------------------
AM071391_1660..1878          ------------------------------------------------------------
AM071389_1708..1926          ------------------------------------------------------------
AM071388_1684..1902          ------------------------------------------------------------
AM071515_1684..1904          ------------------------------------------------------------
AY386371_61421..63814        VYLEETGKTYKNSFSEDKNNSLIDWGKVIIPKL---KNKYLYSYIFLSNHYLKDLFPDLI
AF245394_114..1271           ------------------------------------------------------------
AJ293568_66959..69355        VYLEETGKTYKNSFSEDRNTSLIDWGKIIIPKL---KNKHMYSYIFLSNHYLKDLFPELI
AF170722_67369..69765        VYLEEMDKTYKNSFSD--NNSLLEWGKLIIPKL---KNKQLYSYIFLSNYYLRDLFPELI
AF170726_68180..70570        VYLEETGKTYKNSFSE--NNSLLEWGKLIIPKL---KNKHLYSYIFLSNYYLRDLFPELI
Y16780_81115..83502          VYLENTGKIYKNSFSEDHNNSLSDWGKVIIPLL---KDRHLYSYIFLSSYHLHSYYTDLI
X76264_4070..6457            VYLENTGKIYKNSFSEDHNNSLSDWGKVIIPLL---KDRHLYSYIFLSSYHLHSYYTDLI
X67119_29986..32373          VYLENTGKIYKNSFSEDHNNSLSDWGKVIIPLL---KDRHLYSYIFLSSYHLHSYYTDLI
X69198_80101..82488          VYLENTGKIYKNSFSEDHNNSLSDWGKVIIPLL---KDRHLYSYIFLSSYHLHSYYTDLI
L22579_80734..83121          VYLENTGKIYKNSFSEDHNNSLSDWGKVIIPLL---KDRHLYSYIFLSSYHLHSYYTDLI
S55844_13338..15725          VYLENTGKIYKNSFSEDHNNSLSDWGKVIIPLL---KDRHLYSYIFLSSYHLHSYYTDLI
AF380138_89333..91720        VYLENTGKIYKNSFSEDHNNSLSDWGKVIIPLL---KDRHLYSYIFLSSYHLHSYYTDLI
DQ011155_89448..91835        VYLENTGKIYKNSFSEDHNNSLSDWGKVIIPLL---KDRHLYSYIFLSSYHLHSYYTDLI
DQ011154_89467..91854        VYLENTGKIYKNSFSEDHNNSLSDWGKVIIPLL---KDRHLYSYIFLSSYHLHSYYTDLI
DQ011157_89019..91406        VYLENTGKIYKNSFSEDHNNSLSDWGKVIIPLL---KDRHLYSYIFLSSYHLHSYYTDLI
DQ011153_89019..91406        VYLENTGKIYKNSFSEDHNNSLSDWGKVIIPLL---KDRHLYSYIFLSSYHLHSYYTDLI
AY741551_89012..91399        VYLENTGKIYKNSFSEDHNNSLSDWGKVIIPLL---KDRHLYSYIFLSSYHLHSYYTDLI
AY753185_89251..91638        VYLENTGKIYKNSFSEDHNNSLSDWGKVIIPLL---KDRHLYSYIFLSSYHLHSYYTDLI
AY603973_89008..91395        VYLENTGKIYKNSFSEDHNNSLSDWGKVIIPLL---KDRHLYSYIFLSSYHLHSYYTDLI
DQ011156_89484..91871        VYLENTGKIYKNSFSEDHNNSLSDWGKVIIPLL---KDRHLYSYIFLSSYHLHSYYTDLI
M13209_7314..7850            ------------------------------------------------------------
AF095689_88871..89407        ------------------------------------------------------------
M13209_7971..9698            VYLENTGKIYKNSFSEDHNNSLSDWGKVIIPLL---KDRHLYSYIFLSSYHLHSYYTDLI
AF095689_89443..91254        VYLENTGKIYKNSFSEDHNNSLSDWGKVIIPLL---KDRHLYSYIFLSSYHLHSYYTDLI
AF438165_92143..94530        VYLENTGKIYKNSFSEDRNNSLSDWGKVIIPLL---KDRHLYSYIFLSSYHLHSYYTDLI
AY009089_90353..92740        VYLENTGKIYKNSFSEDRNNSLSDWGKVIIPLL---KDRHLYSYIFLSSYHLHSYYTDLI
AF012825_98093..100477       VYLENTGKIYKNSFSEDHNNSLSDWGKVIIPLL---KDRHLYSYIFLSSYHLHSYYTDLI
AF482758_106035..108422      VYLENTGKIYKNSFSEDHNNSLSDWGKVIIPLL---KDRHLYSYIFLSSYHLHSYYTDLI
AY603355_78350..80737        VYLENTGKIYKNSFSEDHNNSLSDWGKVIIPLL---KDRHLYSYIFLSSYHLHSYYTDLI
U94848_84140..86527          VYLENTGKIYKNSFSEDHNNSLSDWGKVIIPLL---KDRHLYSYIFLSSYHLHSYYTDLI
AY243312_89298..91685        VYLENTGKIYKNSFSEDHNNSLSDWGKVIIPLL---KDRHLYSYIFLSSYHLHSYYTDLI
AY188511_1..452              ------------------------------------------------------------
X94355_105532..107919        VYLENTGKIYKNSFSEDHNNSLSDWGKVIIPLL---KDRHLYSYIFLSSYHLHSYYTDLI
AY678277_91935..94322        VYLENTGKIYKNSFSEDHNNSLSDWGKVIIPLL---KDRHLYSYIFLSSYHLHSYYTDLI
AY678275_91935..94322        VYLENTGKIYKNSFSEDHNNSLSDWGKVIIPLL---KDRHLYSYIFLSSYHLHSYYTDLI
AY484669_94079..96466        VYLENTGKIYKNSFSEDHNNSLSDWGKVIIPLL---KDRHLYSYIFLSSYHLHSYYTDLI
M35027_92443..94830          VYLENTGKIYKNSFSEDHNNSLSDWGKVIIPLL---KDRHLYSYIFLSSYHLHSYYTDLI
DQ377945_94682..97069        VYLENTGKIYKNSFSEDHNNSLSDWGKVIIPLL---KDRHLYSYIFLSSYHLHSYYTDLI
AY313847_92126..94513        VYLENTGKIYKNSFSEDHNNSLSDWGKVIIPLL---KDRHLYSYIFLSSYHLHSYYTDLI
AY313848_92171..94558        VYLENTGKIYKNSFSEDHNNSLSDWGKVIIPLL---KDRHLYSYIFLSSYHLHSYYTDLI
AY678276_94207..91823        VYLENTGKIYKNSFSEDHNNSLSDWGKVIIPLL---KDRHLYSYIFLSSYHLHSYYTDLI
AF410153_64743..67148        IYLEETDKIYKNSFSEDHNSNFIDWGKIIIPKL---KNKYLYSYIFLSNYYLKDLFTDLI
AY689436_76948..74552        VYLEETNKTYKNSFSEDHNNSLMDWGKLIIPKL---KNKYLYSYIFLSNYYLRDLFLELI
AY689437_80000..77604        VYLEETNKTYKNSFSEDHNNSLMDWGKLIIPKL---KNKYLYSYIFLSNYYLRDLFLELI
AF336131_7297..9681          VYLEETNKTYKNSFSED-NNSLIDWGNIIIPKI---KNKHLYSYIFLSNFYLRDLFPKLI
AY077835_67761..65368        VYLEETNKTYKNSFSED-NNSLIDWGNIIIPKI---KNKHLYSYIFLSNFYLRDLFPKLI
AY077836_67824..65431        VYLEETNKTYKNSFSED-NNSLIDWGNIIIPKI---KNKHLYSYIFLSNFYLRDLFPKLI
AF124517_2478..3745          ------------------------------------------------------------
AY077832_67919..65526        VYLEETNKTYKNSFSED-NNSLIDWGNIIIPKI---KNKHLYSYIFLSNFYLRDLFPKLI
AY077833_68028..65635        VYLEETNKTYKNSFSED-NNSLIDWGNIIIPKI---KNKHLYSYIFLSNFYLRDLFPKLI
AY077834_67834..65441        VYLEETNKTYKNSFSED-NNSLIDWGNIIIPKI---KNKHLYSYIFLSNFYLRDLFPKLI
AF409138_65848..68244        VYLEETNKTYKNSFSED-NNSLIDWGNIIIPKI---KNKHLYSYIFLSNFYLRDLFPKLI
AF409137_65982..68378        VYLEETNKTYKNSFSED-NNSLIDWGNIIIPKI---KNKHLYSYIFLSNFYLRDLFPKLI
AF325528_65982..68378        VYLEETNKTYKNSFSED-NNSLIDWGNIIIPKI---KNKHLYSYIFLSNFYLRDLFPKLI
AF250284_54298..56766        VIIYGFGVYQIKDVKNIIKDTINDVSSYIVNN----NKEKLYQRTYCCCYFLNCYYEKIF
AF063866_106417..108840      VNIKGKGQFNLTNVKDIIQNTIDD----IISYITRNRLTTLYERMFCLCYFLHCYYIRLF
                                                                                         

DQ356948_128017..125618      VRPDAEFVERAAAPLREIVVREPAFWRETQEIAFRVCEHQVKMDDIFRNVSVNYFEQVNA
AY386265_60480..62891        NPRNAKFRAI-AR--TAVAVSEPPGWRDVVHYESPPCEHQLKLAAAMR-VDVDYFAKVNE
S62819_9..2423               NARDAKFRPA-SR--TALVVREPPGWGEGVRFESPPCEHQIRLAVAMR-VDVDYFAKINE
AX754989_59675..62089        NARDAKFRPA-SR--TALVVREPPGWGEGVRFESPPCEHQIRLAVAMR-VDVDYFAKINE
AY386263_59309..61723        NARDAKFRPA-SR--TALVVREPPGWGEGVRFESPPCEHQIRLAVAMR-VDVDYFAKINE
DQ184476_59681..62095        NARDAKFRPA-SR--TALVVREPPGWGEGVRFESPPCEHQIRLAVAMR-VDVDYFAKINE
AY386264_60443..62857        NARDAKFRPA-SR--AALVVREPPGWGEGVRFESPPCEHQIRLAVAMR-VDVDYFAKINE
U60315_100752..103127        ELGSASFRAAPAR--SRVPVAEPRAWRAAVSVEVQPCEHQVRLAEALR-VDLDYYSKVNR
U86916_57..218               ------------------------------------------------------------
AM071510_2646..2868          ------------------------------------------------------------
AM071513_2646..2868          ------------------------------------------------------------
AM071511_2646..2868          ------------------------------------------------------------
AM071512_2646..2868          ------------------------------------------------------------
AY318871_221210..223609      NIKSVTFKTR-EIPIDYIYVDELQYWKEEDSIEFVPCEHEIAMIEAKK-ISLDYYDKINN
L46396_1..1452               NIKQVTFEPR-KNPIEYIYVSELKFWEEGGSVDFVPCEHEIAIIDAKK-VSLEYYENINK
AF198100_173018..175414      NIKQVTFEPR-KNPIEYIYVSELKFWEEGGSVDFVPCEHEIAIIDAKK-VSLEYYENINK
AJ581527_164361..166757      NIKQVTFEPR-KNPIEYIYVSELKFWEEGGSVDFVPCEHEIDIIDAKK-VSLEYYENINK
AM071393_1690..1908          ------------------------------------------------------------
AM071394_1690..1908          ------------------------------------------------------------
AM071395_1690..1908          ------------------------------------------------------------
AM071392_1690..1908          ------------------------------------------------------------
AM071390_1660..1878          ------------------------------------------------------------
AM071391_1660..1878          ------------------------------------------------------------
AM071389_1708..1926          ------------------------------------------------------------
AM071388_1684..1902          ------------------------------------------------------------
AM071515_1684..1904          ------------------------------------------------------------
AY386371_61421..63814        HEKEIFFRDC-KQ-TNKIEVHEPSSWKDDVTIKTLPCEHQIKLIDAMK-IDIDYFNKINN
AF245394_114..1271           ------------------------------------------------------------
AJ293568_66959..69355        QEKEIFFRDC-KQ-TKKIEVYEPPSWKEDVTIETLPCEHQIKLIDAMK-IDVDYFNKVNN
AF170722_67369..69765        KEKDATFNPL-DE-AKKIEITEPDGWREDVIIKYIPCEHQIALEEALK-ADTEYFIKVNA
AF170726_68180..70570        KEKDAVFNQL-DD-VKKIEIAEPAGWREDVIIKYIPCEHQIALEEALK-PDTEYFSKVNA
Y16780_81115..83502          AKDEPVFIKR-KK-LDIIEIDEPEAWKRDVKVEFAPCEHQIRLKEAMK-VDANYFTKINN
X76264_4070..6457            AKDEPVFIKR-KK-LDIIEIDEPEAWKRDVKVEFAPCEHQIRLKEAMK-VDANYFTKINN
X67119_29986..32373          AKDEPVFIKR-KK-LDIIEIDEPEAWKRDVKVEFAPCEHQIRLKEAMK-VDANYFTKINN
X69198_80101..82488          AKDEPVFIKR-KK-LDIIEIDEPEAWKRDVKVEFAPCEHQIRLKEAMK-VDANYFTKINN
L22579_80734..83121          AKDEPVFIKR-KK-LDIIEIDEPEAWKRDVKVEFAPCEHQIRLKEAMK-VDANYFTKINN
S55844_13338..15725          AKDEPVFIKR-KK-LDIIEIDEPEAWKRDVKVEFAPCEHQIRLKEAMK-VDANYFTKINN
AF380138_89333..91720        ARDEPVFVKR-KK-LDIIEIDEPEAWKRDVRVEFAPCEHQIRLKEAMK-VDANYFTKINN
DQ011155_89448..91835        ARDEPVFVKR-KK-LDIIEIDEPEAWKRDVRVEFAPCEHQIRLKEAMK-VDANYFTKINN
DQ011154_89467..91854        ARDEPVFVKR-KK-LDIIEIDEPEAWKRDVRVEFAPCEHQIRLKEAMK-VDANYFTKINN
DQ011157_89019..91406        AREEPVFVKR-KK-LDIIEIDEPEAWKRDVRVEFAPCEHQIRLKEAMK-VDANYFTKINN
DQ011153_89019..91406        AREEPVFVKR-KK-LDIIEIDEPEAWKRDVRVEFAPCEHQIRLKEAMK-VDANYFTKINN
AY741551_89012..91399        ARDEPVFVKR-KK-LDIIEIDEPEAWKRDVRVEFAPCEHQIRLKEAMK-VDANYFTKINN
AY753185_89251..91638        ARDEPVFVKR-KK-LDIIEIDEPEAWKRDVRVEFAPCEHQIRLKEAMK-VDANYFTKINN
AY603973_89008..91395        ARDEPVFVKR-KK-LDIIEIDEPEAWKRDVRVEFAPCEHQIRLKEAMK-VDANYFTKINN
DQ011156_89484..91871        ARDEPVFVKR-KK-LDIIEIDEPEAWKRDVRVEFAPCEHQIRLKEAMK-VDANYFTKINN
M13209_7314..7850            ------------------------------------------------------------
AF095689_88871..89407        ------------------------------------------------------------
M13209_7971..9698            ARDEPVFVKR-KK-LDIIEIDEPEAWKRDVRVEFAPCEHQIRLKEAMK-VDANYFTKINN
AF095689_89443..91254        ARDEPVFVKR-KK-LDIIEIDEPEAWKRDVRVEFAPCEHQIRLKEAMK-VDANYFTKINN
AF438165_92143..94530        AKDEPVFIKR-KK-LDIIEIDEPEAWKRDVRVEFAPCEHQIRLKEAMK-VDANYFTKINN
AY009089_90353..92740        AKDEPVFIKR-KK-LDIIEIDEPEAWKRDVRVEFAPCEHQIRLKEAMK-VDANYFTKINN
AF012825_98093..100477       ARDEPVFVKR-KK-LDIIEIDEPEAWKMDVRVEFAPCEHQIRLKEAMK-VDTNYFTKINN
AF482758_106035..108422      ARDEPVFVKL-KK-LDIIEIDEPEAWKRDVRVEFAPCEHQIRLKEAMK-VDANYFTKINN
AY603355_78350..80737        ARDEPVFVKR-KK-LDIIEIDEPEAWKRDVRVEFAPCEHQIRLKEAMK-VDANYFTKINN
U94848_84140..86527          ARDEPVFVKR-KK-LDIIEIDEPEAWKRDVRVEFAPCEHQIRLKEAMK-VDANYFTKINN
AY243312_89298..91685        ARDEPVFVKR-KK-LDIIEIDEPEAWKRDVRVEFAPCEHQIRLKEAMK-VDANYFTKINN
AY188511_1..452              ------------------------------------------------------------
X94355_105532..107919        ARDEPVFVKR-KK-LDIIEIDEPEAWKRDVRVEFAPCEHQIRLKEAMK-VDANYFTKINN
AY678277_91935..94322        ARDEPVFVKR-KK-LDIIEIDEPEAWKRDVRVEFAPCEHQIRLKEAMK-VDANYFTKINN
AY678275_91935..94322        ARDEPVFVKR-KK-LDIIEIDEPEAWKRDVRVEFAPCEHQIRLKEAMK-VDANYFTKINN
AY484669_94079..96466        ARDEPVFVKR-KK-LDIIEIDEPEAWKRDVRVEFAPCEHQIRLKEAMK-VDANYFTKINN
M35027_92443..94830          ARDEPVFVKR-KK-LDIIEIDEPEAWKRDVRVEFAPCEHQIRLKEAMK-VDANYFTKINN
DQ377945_94682..97069        ARDEPVFVKR-KK-LDIIEIDEPEAWKRDVRVEFAPCEHQIRLKEAMK-VDANYFTKINN
AY313847_92126..94513        ARDEPVFVKR-KK-LDIIEIDEPEAWKRDVRVEFAPCEHQIRLKEAMK-VDANYFTKINN
AY313848_92171..94558        ARDEPVFVKR-KK-LDIIEIDEPEAWKRDVRVEFAPCEHQIRLKEAMK-VDANYFTKINN
AY678276_94207..91823        ARDEPVFVKR-KK-LDIIEIDEPEAWKRDVRVEFAPCEHQIRLKEAMK-VDANYFTKINN
AF410153_64743..67148        YEKDAIFRNV-TK-TEKIEIIEPSTWRDEVKIEAIPCEHQIKLLEVLK-IDINYFHKINT
AY689436_76948..74552        NEKDAVFKDG-KK-LDKIEIYEPKSWREEVQIESIPCEHQIKLIETMK-IDTEYFNKINN
AY689437_80000..77604        NEKDAVFKDG-KK-LDKIEIYEPKSWREEVQIESIPCEHQIKLIETMK-IDTEYFNKINN
AF336131_7297..9681          EEKEITFKDL-KN-IKKIEVIEPKSLRGEVKIEFAPCEHQVKLIEALK-VDTEYFTKVNN
AY077835_67761..65368        EEKEITFKDL-KN-IKKIEVIEPKSLRGEVKIEFVPCEHQVKLIEALK-VDTEYFTKINN
AY077836_67824..65431        EEKEITFKDL-KN-IKKIEVIEPKSLRGEVKIEFVPCEHQVKLIEALK-VDTEYFTKINN
AF124517_2478..3745          ------------------------------------------------------------
AY077832_67919..65526        EEKEITFKDL-KN-IKKIEVIEPKSLRGEVKIEFVPCEHQVKLIEALK-VDTEYFTKVNN
AY077833_68028..65635        EEKEITFKDL-KN-IKKIEVIEPKSLRGEVKIEFVPCEHQVKLIEALK-VDTEYFTKVNN
AY077834_67834..65441        EEKEITFKDL-KN-IKKIEVIEPKSLRGEVKIEFVPCEHQVKLIEALK-VDTEYFTKVNN
AF409138_65848..68244        EEKEITFKDL-KN-IKKIEVIEPKSLRGEVKIEFAPCEHQVKLIEALK-VDTEYFTKVNN
AF409137_65982..68378        EEKEITFKDL-KN-IKKIEVIEPKSLRGEVKIEFVPCEHQVKLIEALK-VDTEYFTKVNN
AF325528_65982..68378        EEKEITFKDL-KN-IKKIEVIEPKSLRGEVKIEFVPCEHQVKLIEALK-VDTEYFTKVNN
AF250284_54298..56766        KNLSTQTYDK-ILYSNVVNINDVI----HKKYEYFECQHVQEYKNVFKNVE-NFYINTNK
AF063866_106417..108840      DLLTVYEYPL-IEYKDYYNIYEPVKH----VYKYIPCKHIDDYNIVFK-EVNNFFNNYNA
                                                                                         

DQ356948_128017..125618      FINDMIYYEDGLAYCSYCHVHVPVFDQGVGNVAKD-KVVAVNYNKKNIFNAEPYSYFVQS
AY386265_60480..62891        FVEEYVYFEDGMAYCNICGMNIPDLNTDASGS-RA-GVVVPATN-KSIFLSEPYSYFSHS
S62819_9..2423               FVEEFVYFEDGMAYCRICGMNIPDLNTDASGA-RA-GVVVPATN-KSIFLSEPYSYFSHS
AX754989_59675..62089        FVEEFVYFEDGMAYCRICGMNIPDLNTDASGA-RA-GVVVPATN-KSIFLSEPYSYFSHS
AY386263_59309..61723        FVEEFVYFEDGMAYCRICGMNIPDLNTDASGA-RA-GVVVPATN-KSIFLSEPYSYFSHS
DQ184476_59681..62095        FVEEFVYFEDGMAYCRICGMNIPDLNTDASGA-RA-GVVVPATN-KSIFLSEPYSYFSHS
AY386264_60443..62857        FVEEFVYFEDGMAYCRICGMNIPDLNTDASGA-RA-GVVVPATN-KSIFLSEPYSYFSHS
U60315_100752..103127        FATEFLEYEDGLAYCVLCGMNVPVFNVGAADVTKS-SVLVSTYS-KSIFLSEPYNYFVHS
U86916_57..218               ------------------------------------------------------------
AM071510_2646..2868          ------------------------------------------------------------
AM071513_2646..2868          ------------------------------------------------------------
AM071511_2646..2868          ------------------------------------------------------------
AM071512_2646..2868          ------------------------------------------------------------
AY318871_221210..223609      FVAKYIIYEDGLAYCNICGINIQELNIDATDVMKI-SQINVTYN-KSIFMSEPYNYFSHS
L46396_1..1452               FIAKYIYYEDGLAYCNLCGINIQELGLDATDVTKI-SLINVTYN-KSIFMSEPYNYFSHS
AF198100_173018..175414      FIAKYIYYEDGLAYCNLCGINIQELNLDATDVTKI-SLINVTYN-KSIFMSEPYNYFSHS
AJ581527_164361..166757      FIAKYIYYEDGLAYCNLCGINIQELNLDATDVTKI-SLINVTYN-KSIFMSEPYNYFSHS
AM071393_1690..1908          ------------------------------------------------------------
AM071394_1690..1908          ------------------------------------------------------------
AM071395_1690..1908          ------------------------------------------------------------
AM071392_1690..1908          ------------------------------------------------------------
AM071390_1660..1878          ------------------------------------------------------------
AM071391_1660..1878          ------------------------------------------------------------
AM071389_1708..1926          ------------------------------------------------------------
AM071388_1684..1902          ------------------------------------------------------------
AM071515_1684..1904          ------------------------------------------------------------
AY386371_61421..63814        FAREYVYYEDGLAYCNVCGMNVPTFNLDAADVIKN-NVVVSTFN-KSIFLSEPYSYFVHS
AF245394_114..1271           ------------------------------------------------------------
AJ293568_66959..69355        FAKEYIYYEDGLAYCNLCGINVPTFNLDAADVIKN-NVVVSTFN-KSIFLSEPYSYFVHS
AF170722_67369..69765        FAKEYIYYEVGVAYCKLCGMNIPKFNLDAADVIKN-NVLLATFN-KSIFLSEPYSYFVHS
AF170726_68180..70570        FAKEYIYYEVGVAYCKLCGMNIPKFNLDATDVIKN-NVLLATFN-KSIFLSEPYSYFVHS
Y16780_81115..83502          FANEFIYYEDGVAYCRVCGINIPIFNLDAADVIKN-TVIVSTFN-KTIFLSEPYSYFVHS
X76264_4070..6457            FANEFIYYEDGVAYCRVCGINIPIFNLDAADVIKN-TVIVSTFN-KTIFLSEPYSYFVHS
X67119_29986..32373          FANEFIYYEDGVAYCRVCGINIPIFNLDAADVIKN-TVIVSTFN-KTIFLSEPYSYFVHS
X69198_80101..82488          FANEFIYYEDGVAYCRVCGINIPIFNLDAADVIKN-TVIVSTFN-KTIFLSEPYSYFVHS
L22579_80734..83121          FANEFIYYEDGVAYCRVCGINIPIFNLDAADVIKN-TVIVSTFN-KTIFLSEPYSYFVHS
S55844_13338..15725          FANEFIYYEDGVAYCRVCGINIPIFNLDAADVIKN-TVIVSTFN-KTIFLSEPYSYFVHS
AF380138_89333..91720        FANEFIYYEDGVAYCSVCGINIPIFNLDVADVIKN-TVIVSTFN-KTIFLSEPYSYFVHS
DQ011155_89448..91835        FANEFIYYEDGVAYCSVCGINIPIFNLDAADVIKN-TVIVSTFN-KTIFLSEPYSYFVHS
DQ011154_89467..91854        FANEFIYYEDGVAYCSVCGINIPIFNLDAADVIKN-TVIVSTFN-KTIFLSEPYSYFVHS
DQ011157_89019..91406        FANEFIYYEDGVAYCRVCGINIPIFNLDAADVIKN-TVIVSTFN-KTIFLSEPYSYFVHS
DQ011153_89019..91406        FANEFIYYEDGVAYCRVCGINIPIFNLDAADVIKN-TVIVSTFN-KTIFLSEPYSYFVHS
AY741551_89012..91399        FANEFIYYEDGVAYCRVCGINIPIFNLDAADVIKN-TVIVSTFN-KTIFLSEPYSYFVHS
AY753185_89251..91638        FANEFIYYEDGVAYCRVCGINIPIFNLDAADVIKN-TVIVSTFN-KTIFLSEPYSYFVHS
AY603973_89008..91395        FANEFIYYEDGVAYCRVCGINIPIFNLDAADVIKN-TVIVSTFN-KTIFLSEPYSYFVHS
DQ011156_89484..91871        FANEFIYYEDGVAYCRVCGINIPIFNLDAADVIKN-TVIVSTFN-KTIFLSEPYSYFVHS
M13209_7314..7850            ------------------------------------------------------------
AF095689_88871..89407        ------------------------------------------------------------
M13209_7971..9698            FANEFIYYEDGVAYCRVCGINIPIFNLDAADVIKN-TVIVSTFN-KTIFLSEPYSYFVHS
AF095689_89443..91254        FANEFIYYEDGVAYCRVCGINIPIFNLDAADVIKN-TVIVSTFN-KTIFLSEPYSYFVHS
AF438165_92143..94530        FATEFIYYEDGVAYCRVCGINIPIFNLDAADVIKN-TVIVSTFN-KTIFLSEPYSYFVHS
AY009089_90353..92740        FATEFIYYEDGVAYCRVCGINIPIFNLDAADVIKN-TVIVSTFN-KTIFLSEPYSYFVHS
AF012825_98093..100477       FANEFIYYEDGVAYCRVCGINIPIFNLDAADVIKN-TVIVSTFN-KTIFLSEPYSYFVHS
AF482758_106035..108422      FANEFIYYEDGVAYCRVCGINIPIFNLDAADVIKN-TVIVSTFN-KTIFLSEPYSYFVHS
AY603355_78350..80737        FANEFIYYEDGVAYCRVCGINIPIFNLDAADVIKN-TVIVSTFN-KTIFLSEPYSYFVHS
U94848_84140..86527          FANEFIYYEDGVAYCRVCGINIPIFNLDAADVIKN-TVIVSTFN-KTIFLSEPYSYFVHS
AY243312_89298..91685        FANEFIYYEDGVAYCRVCGINIPIFNLDAADVIKN-TVIVSTFN-KTIFLSEPYSYFVHS
AY188511_1..452              ------------------------------------------------------------
X94355_105532..107919        FANEFIYYEDGVAYCRVCGINIPIFNLDAADVIKN-TVIVSTFN-KTIFLSEPYSYFVHS
AY678277_91935..94322        FANEFIYYEDGVAYCRVCGINIPIFNLDAADVIKN-TVIVSTFN-KTIFLSEPYSYFVHS
AY678275_91935..94322        FANEFIYYEDGVAYCRVCGINIPIFNLDAADVIKN-TVIVSTFN-KTIFLSEPYSYFVHS
AY484669_94079..96466        FANEFIYYEDGVAYCRVCGINIPIFNLDAADVIKN-TVIVSTFN-KTIFLSEPYSYFVHS
M35027_92443..94830          FANEFIYYEDGVAYCRVCGINIPIFNLDAADVIKN-TVIVSTFN-KTIFLSEPYSYFVHS
DQ377945_94682..97069        FANEFIYYEDGVAYCRVCGINIPIFNLDAADVIKN-TVIVSTFN-KTIFLSEPYSYFVHS
AY313847_92126..94513        FANEFIYYEDGVAYCRVCGINIPIFNLDAADVIKN-TVIVSTFN-KTIFLSEPYSYFVHS
AY313848_92171..94558        FANEFIYYEDGVAYCRVCGINIPIFNLDAADVIKN-TVIVSTFN-KTIFLSEPYSYFVHS
AY678276_94207..91823        FANEFIYYEDGVAYCRVCGINIPIFNLDAADVIKN-TVIVSTFN-KTIFLSEPYSYFVHS
AF410153_64743..67148        FATEFIYYEDGIAYCKICGINIPMFNLDAADVIKN-NVIVSTFN-KSIFLSEPYSYFIHS
AY689436_76948..74552        FANEFIYYEDGVAYCKICGINVPNFNLDAVDVIKN-NVIVSTYN-KSIFLSEPYSYFVHS
AY689437_80000..77604        FANEFIYYEDGVAYCKICGINVPNFNLDAVDVIKN-NVIVSTYN-KSIFLSEPYSYFVHS
AF336131_7297..9681          FATEYIYYENGLAFCNICGMNVPHFNLDAADVVKN-NVIVSTFN-KSIFLSEPYSYFVHS
AY077835_67761..65368        FATEYIYYENGLAFCNICGMNVPNFNLDAADVVKN-NVIVSTFN-KSIFLSEPYSYFVHS
AY077836_67824..65431        FATEYIYYENGLAFCNICGMNVPNFNLDAADVVKN-NVIVSTFN-KSIFLSEPYSYFVHS
AF124517_2478..3745          -----------------------------ADVVKN-NVIVSTFN-KSIFLSEPYSYFVHS
AY077832_67919..65526        FATEYIYYENGLAFCNICGMNVPNFNLDAADVVKN-NVIVSTFN-KSIFLSEPYSYFVHS
AY077833_68028..65635        FATEYIYYENGLAFCNICGMNVPNFNLDAADVVKN-NVIVSTFN-KSIFLSEPYSYFVHS
AY077834_67834..65441        FATEYIYYENGLAFCNICGMNVPNFNLDAADVVKN-NVIVSTFN-KSIFLSEPYSYFVHS
AF409138_65848..68244        FATEYIYYENGLAFCNICGMNVPNFNLDAADVVKN-NVIVSTFN-KSIFLSEPYSYFVHS
AF409137_65982..68378        FATEYIYYENGLAFCNICGMNVPNFNLDAADVVKN-NVIVSTFN-KSIFLSEPYSYFVHS
AF325528_65982..68378        FATEYIYYENGLAFCNICGMNVPNFNLDAADVVKN-NVIVSTFN-KSIFLSEPYSYFVHS
AF250284_54298..56766        FLENYINIVNKVAICKICGESLDMFNFEEANYIQSKGEIIITTNKENIFQYETYSRLVNA
AF063866_106417..108840      FIDKYIAFSNNLAICKICGESIDMFNFVEANYIQSHGYMIITTHKDNIFQYETYGKLTNA
                                                                                         

DQ356948_128017..125618      QRFIFNIIMSFDAVMKAQTWSMKYNINRMLIDFLIHINDKRHFYEKQFAKEIKN-GIFFL
AY386265_60480..62891        QRFIFNIVMSFDTIMKTQTWSVKYNINRLILNFLIAINARRQEYERRFAAEIKK-GVFFL
S62819_9..2423               QRFIFNIVMSFDTIMKTQTWAVKYNINRLILNFLIAINARRQEYERRFAAEIKR-GVFFL
AX754989_59675..62089        QRFIFNIVMSFDTIMKTQTWAVKYNINRLILNFLIAINARRQEYERRFAAEIKR-GVFFL
AY386263_59309..61723        QRFIFNIVMSFDTIMKTQTWAVKYNINRLILNFLIAINARRQEYERRFAAEIKR-GVFFL
DQ184476_59681..62095        QRFIFNIVMSFDTIMKTQTWAVKYNINRLILNFLIAINARRQEYERRFAAEIKR-GVFFL
AY386264_60443..62857        QRFIFNIVMSFDTIMKTQTWAVKYNINRLILNFLIAINARRQEYERRFAAEIKR-GVFFL
U60315_100752..103127        QRFIFNIIMSFDTIMKAQTWAMKYNINRLILNFLISINNRRQEYEKRFAAEIKR-GIFFL
U86916_57..218               ------------------------------------------------------------
AM071510_2646..2868          ------------------------------------------------------------
AM071513_2646..2868          ------------------------------------------------------------
AM071511_2646..2868          ------------------------------------------------------------
AM071512_2646..2868          ------------------------------------------------------------
AY318871_221210..223609      QRFIFNTIMSFDTIMKSQMWSMKYNINRLILNFLIDINGKRHEYEKKFAQEIKK-GIFFL
L46396_1..1452               QRFIFNTIMSPILFMKSQMWNMKYNINRLILNFLIDINSKRHDTKNSLLQKLRK-VYSSL
AF198100_173018..175414      QRFIFNTIMSFDTIMKSQMWNMKYNINRLILNFLIDINSKRHEYEKQFATEIKK-GIFFL
AJ581527_164361..166757      QRFIFNTIMSFDTIMKSQMWNMKYNINRLILNFLIDINSKRHEYEKQFATEIKK-GIFFL
AM071393_1690..1908          ------------------------------------------------------------
AM071394_1690..1908          ------------------------------------------------------------
AM071395_1690..1908          ------------------------------------------------------------
AM071392_1690..1908          ------------------------------------------------------------
AM071390_1660..1878          ------------------------------------------------------------
AM071391_1660..1878          ------------------------------------------------------------
AM071389_1708..1926          ------------------------------------------------------------
AM071388_1684..1902          ------------------------------------------------------------
AM071515_1684..1904          ------------------------------------------------------------
AY386371_61421..63814        QRFIFNIIMSFDNIMKSQTWVMKYNINRLILNFLIDINSKRQKYEKKFNDEIKK-GVFFL
AF245394_114..1271           --------MSFDNIMKSQTWVMKYNINRLILNFLIEINSKRQKYEKKFNEEIKK-GVFFL
AJ293568_66959..69355        QRFIFNIIMSFDNIMKSQTWVMKYNINRLILNFLIEINSKRQKYEKKFNEEIKK-GVFFL
AF170722_67369..69765        QRFIFNIIMSFDNIMKSQTWSMKYNINRLILNFLMDINSKRQKYEKTFADEIKK-GVFFL
AF170726_68180..70570        QRFIFNIIMSFDNIMKSQTWSMKYNINRIILNFLMDINAKRQKYEKTFADEIKK-GVFFL
Y16780_81115..83502          QRFIFNIIMSFDNIMKSQTWVMKYNINRLILNFFIDINSRRQEYEKKFSSEIKR-GLFFL
X76264_4070..6457            QRFIFNIIMSFDNIMKSQTWVMKYNINRLILNFFIDINSRRQEYEKKFSSEIKR-GLFFL
X67119_29986..32373          QRFIFNIIMSFDNIMKSQTWVMKYNINRLILNFFIDINSRRQEYEKKFSSEIKR-GLFFL
X69198_80101..82488          QRFIFNIIMSFDNIMKSQTWVMKYNINRLILNFFIDINSRRQEYEKKFSSEIKR-GLFFL
L22579_80734..83121          QRFIFNIIMSFDNIMKSQTWVMKYNINRLILNFFIDINSRRQEYEKKFSSEIKR-GLFFL
S55844_13338..15725          QRFIFNIIMSFDNIMKSQTWVMKYNINRLILNFFIDINSRRQEYEKKFSSEIKR-GLFFL
AF380138_89333..91720        QRFIFNIIMSFDNIMKSQTWVMKYNINRLILNFLIDINSRRQEYEKKFSSEIKR-GLFFL
DQ011155_89448..91835        QRFIFNIIMSFDNIMKSQTWVMKYNINRLILNFLIDINSRRQEYEKKFSSEIKR-GLFFL
DQ011154_89467..91854        QRFIFNIIMSFDNIMKSQTWVMKYNINRLILNFLIDINSRRQEYEKKFSSEIKR-GLFFL
DQ011157_89019..91406        QRFIFNIIMSFDNIMKSQTWVMKYNINRLILNFLIDINSRRQEYEKKFSSEIKR-GLFFL
DQ011153_89019..91406        QRFIFNIIMSFDNIMKSQTWVMKYNINRLILNFLIDINSRRQEYEKKFSSEIKR-GLFFL
AY741551_89012..91399        QRFIFNIIMSFDNIMKSQTWVMKYNINRLILNFLIDINSRRQEYEKKFSSEIKR-GLFFL
AY753185_89251..91638        QRFIFNIIMSFDNIMKSQTWVMKYNINRLILNFLIDINSRRQEYEKKFSSEIKR-GLFFL
AY603973_89008..91395        QRFIFNIIMSFDNIMKSQTWVMKYNINRLILNFLIDINSRRQEYEKKFSSEIKR-GLFFL
DQ011156_89484..91871        QRFIFNIIMSFDNIMKSQTWVMKYNINRLILNFLIDINSRRQEYEKKFSSEIKR-GLFFL
M13209_7314..7850            ------------------------------------------------------------
AF095689_88871..89407        ------------------------------------------------------------
M13209_7971..9698            QRFIFNIIMSFDNIMKSQTWVMKYNINRLILNFLIDINSRRQEYEKKFSSEIKR-GLFFL
AF095689_89443..91254        QRFIFNIIMSFDNIMKSQTWVMKYNINRLILNFLIDINSRRQEYEKKFSSEIKR-GLFFL
AF438165_92143..94530        QRFIFNIIMSFDNIMKSQTWVMKYNINQLILNFLIDINSRRQEYEKKFSSEIKR-GLFFL
AY009089_90353..92740        QRFIFNIIMSFDNIMKSQTWVMKYNINQLILNFLIDINSRRQEYEKKFSSEIKR-GLFFL
AF012825_98093..100477       QRFIFNIIMSFDNIMKSQTWVMKYNINRLILNFLIDINSRRQEYEKKFSSEIKR-GLFFL
AF482758_106035..108422      QRFIFNIIMSFDNIMKSQTWVMKYNINRLILNFLIDINSRRQEYEKKFSSEIKR-GLFFL
AY603355_78350..80737        QRFIFNIIMSFDNIMKSQTWVMKYNINRLILNFLIDINSRRQEYEKKFSSEIKR-GLFFL
U94848_84140..86527          QRFIFNIIMSFDNIMKSQTWVMKYNINRLILNFLIDINSRRQEYEKKFSSEIKR-GLFFL
AY243312_89298..91685        QRFIFNIIMSFDNIMKSQTWVMKYNINRLILNFLIDINSRRQEYEKKFSSEIKR-GLFFL
AY188511_1..452              ------------------------------------------------------------
X94355_105532..107919        QRFIFNIIMSFDNIMKSQTWVMKYNINRLILNFLIDINSRRQEYEKKFSSEIKR-GLFFL
AY678277_91935..94322        QRFIFNIIMSFDNIMKSQTWVMKYNINRLILNFLIDINSRRQEYEKKFSSEIKR-GLFFL
AY678275_91935..94322        QRFIFNIIMSFDNIMKSQTWVMKYNINRLILNFLIDINSRRQEYEKKFSSEIKR-GLFFL
AY484669_94079..96466        QRFIFNIIMSFDNIMKSQTWVMKYNINRLILNFLIDINSRRQEYEKKFSSEIKR-GLFFL
M35027_92443..94830          QRFIFNIIMSFDNIMKSQTWVMKYNINRLILNFLIDINSRRQEYEKKFSSEIKR-GLFFL
DQ377945_94682..97069        QRFIFNIIMSFDNIMKSQTWVMKYNINRLILNFLIDINSRRQEYEKKFSSEIKR-GLFFL
AY313847_92126..94513        QRFIFNIIMSFDNIMKSQTWVMKYNINRLILNFLIDINSRRQEYEKKFSSEIKR-GLFFL
AY313848_92171..94558        QRFIFNIIMSFDNIMKSQTWVMKYNINRLILNFLIDINSRRQEYEKKFSSEIKR-GLFFL
AY678276_94207..91823        QRFIFNIIMSFDNIMKSQTWVMKYNINRLILNFLIDINSRRQEYEKKFSSEIKR-GLFFL
AF410153_64743..67148        QRFIFNIIMSFDNIMKSQTWIMKYNINRLILNFLIDINSKRQKYEKKFTNEIKK-GVFFL
AY689436_76948..74552        QRFIFNIIMSFDNIMKSQTWVMKYNINRIILNFLIDINSKRQKYEKRFLNEIKK-GVFFL
AY689437_80000..77604        QRFIFNIIMSFDNIMKSQTWVMKYNINRIILNFLIDINSKRQKYEKRFLNEIKK-GVFFL
AF336131_7297..9681          QRFIFNIIMSFDNIMKSQTWVMKYNINRIILNFLIEINSRRQKYEKKFSNEIKK-GIFFL
AY077835_67761..65368        QRFIFNIIMSFDNIMKSQTWVMKYNINRIILNFLIEINARRQKYEKKFSNEIKK-GIFFL
AY077836_67824..65431        QRFIFNIIMSFDNIMKSQTWVMKYNINRIILNFLIEINARRQKYEKKFSNEIKK-GIFFL
AF124517_2478..3745          QRFIFNIIMSFDNIMKSQTWVMKYNINRIILNFLIEINSRRQKYEKKFSNEIKK-GIFFL
AY077832_67919..65526        QRFIFNIIMSFDNIMKSQTWVMKYNINRIILNFLIEINSRRQKYEKKFSNEIKK-GIFFL
AY077833_68028..65635        QRFIFNIIMSFDNIMKSQTWVMKYNINRIILNFLIEINSRRQKYEKKFSNEIKK-GIFFL
AY077834_67834..65441        QRFIFNIIMSFDNIMKSQTWVMKYNINRIILNFLIEINSRRQKYEKKFSNEIKK-GIFFL
AF409138_65848..68244        QRFIFNIIMSFDNIMKSQTWVMKYNINRIILNFLIEINSRRQKYEKKFSNEIKK-GIFFL
AF409137_65982..68378        QRFIFNIIMSFDNIMKSQTWVMKYNINRIILNFLIEINSRRQKYEKKFSNEIKK-GIFFL
AF325528_65982..68378        QRFIFNIIMSFDNIMKSQTWVMKYNINRIILNFLIEINSRRQKYEKKFSNEIKK-GIFFL
AF250284_54298..56766        ELFLTDIIGIYDDIFNTNRMDDFNNISRIIIDFFIDINTNRLEYQDKYKKQISNSKLFFI
AF063866_106417..108840      ELFLSDYLSIYDSIFNTNVMDDFNNTARLIIDYMIHINNNRLMYQEEYKHEIDTSGLFFV
                                                                                         

DQ356948_128017..125618      RLSANLFDIRMSSTELFYTAKILNLNYIIALTITLNSSANFFLGYLKSKQIFPET----D
AY386265_60480..62891        RLSANLLDVHASATELFQSAKTLNLNFIVALVIVLNSSADFLVSFMMARGAKK-KDRPVE
S62819_9..2423               RLSANLLDVHASATELFQSAKTLNLNFIVALVIVLNSSADFLVSFMASRSAKKTKDASVE
AX754989_59675..62089        RLSANLLDVHASATELFQSAKTLNLNFIVALVIVLNSSADFLVSFMASRSAKKTKDASVE
AY386263_59309..61723        RLSANLLDVHASATELFQSAKTLNLNFIVALVIVLNSSADFLVSFMASRSAKKTKDASVE
DQ184476_59681..62095        RLSANLLDVHASATELFQSAKTLNLNFIVALVIVLNSSADFLVSFMASRSAKKTKDASVE
AY386264_60443..62857        RLSANLLDVHASATELFQSAKTLNLNFIVALVIVLNSSADFLVSFMASRSAKKTKDASVE
U60315_100752..103127        RLAANLFDIHVSSMELFYSAKILNLNFLVVLVIVLNSSADFIMSYMAGKKR--------A
U86916_57..218               ------------------------------------------------------------
AM071510_2646..2868          ------------------------------------------------------------
AM071513_2646..2868          ------------------------------------------------------------
AM071511_2646..2868          ------------------------------------------------------------
AM071512_2646..2868          ------------------------------------------------------------
AY318871_221210..223609      RLSANLFDIQMSSMELFYSAKILNIHYIVAFVIVLNSGADFIMSYMSNKKK--------D
L46396_1..1452               RLPANLWQS---------------------------------------------------
AF198100_173018..175414      RLSANLFDIQMSSMELFYSAKILNIHFIVALVIVLNSGADFIMYYMTNKKE--------E
AJ581527_164361..166757      RLSANLFDIQMSSMELFYSAKILNIHFIVALVIVLNSGADFIMYYMTNKKE--------E
AM071393_1690..1908          ------------------------------------------------------------
AM071394_1690..1908          ------------------------------------------------------------
AM071395_1690..1908          ------------------------------------------------------------
AM071392_1690..1908          ------------------------------------------------------------
AM071390_1660..1878          ------------------------------------------------------------
AM071391_1660..1878          ------------------------------------------------------------
AM071389_1708..1926          ------------------------------------------------------------
AM071388_1684..1902          ------------------------------------------------------------
AM071515_1684..1904          ------------------------------------------------------------
AY386371_61421..63814        RLSANLFDIHVSSTELFYSSKILNLNYIVVLVIVLNSSADFIISYMNAKKK--------Q
AF245394_114..1271           RLSANLFDIHVSSTELFYSSKILNLNYIVVLVIVLNSSADFIISYMNSKKK--------Q
AJ293568_66959..69355        RLSANLFDIHVSSTELFYSSKILNLNYIVVLVIVLNSSADFIISYMNSKKK--------Q
AF170722_67369..69765        RLSANLFDIHVSSTELFYSSKMLNLNYIIVLVIILNNSADFILSYMTSKKK--------P
AF170726_68180..70570        RLSANLFDIHMSSTELFYSSKMLNLNYIVVLVIILNNSADFILSYMASKKK--------P
Y16780_81115..83502          RLSANLFESQVSSTELFYVSKMLNLNYIVALVIILNSSADFIVSYMKSKNK--------T
X76264_4070..6457            RLSANLFESQVSSTELFYVSKMLNLNYIVALVIILNSSADFIVSYMKSKNK--------T
X67119_29986..32373          RLSANLFESQVSSTELFYVSKMLNLNYIVALVIILNSSADFIVSYMKSKNK--------T
X69198_80101..82488          RLSANLFESQVSSTELFYVSKMLNLNYIVALVIILNSSADFIVSYMKSKNK--------T
L22579_80734..83121          RLSANLFESQVSSTELFYVSKMLNLNYIVALVIILNSSADFIVSYMKSKNK--------T
S55844_13338..15725          RLSANLFESQVSSTELFYVSKMLNLNYIVALVIILNSSADFIVSYMKSKNK--------T
AF380138_89333..91720        RLSANLFESQVSSTELFYVSKMLNLNYIVALVIILNSSADFIVSYMKSKNK--------T
DQ011155_89448..91835        RLSANLFESQVSSTELFYVSKMLNLNYIVALVIILNSSADFIVSYMKSKNK--------T
DQ011154_89467..91854        RLSANLFESQVSSTELFYVSKMLNLNYIVALVIILNSSADFIVSYMKSKNK--------T
DQ011157_89019..91406        RLSANLFESQVSSTELFYVSKMLNLNYIVALVIILNSSADFIVSYMKSKNK--------T
DQ011153_89019..91406        RLSANLFESQVSSTELFYVSKMLNLNYIVALVIILNSSADFIVSYMKSKNK--------T
AY741551_89012..91399        RLSANLFESQVSSTELFYVSKMLNLNYIVALVIILNSSADFIVSYMKSKNK--------T
AY753185_89251..91638        RLSANLFESQVSSTELFYVSKMLNLNYIVALVIILNSSADFIVSYMKSKNK--------T
AY603973_89008..91395        RLSANLFESQVSSTELFYVSKMLNLNYIVALVIILNSSADFIVSYMKSKNK--------T
DQ011156_89484..91871        RLSANLFESQVSSTELFYVSKMLNLNYIVALVIILNSSADFIVSYMKSKNK--------T
M13209_7314..7850            ------------------------------------------------------------
AF095689_88871..89407        ------------------------------------------------------------
M13209_7971..9698            RLSANLFESQVSSTELFYVSKMLNLNYIVALVIILNSSADFIVSYMTSKNK--------T
AF095689_89443..91254        RLSANLFESQVSSTELFYVSKMLNLNYIVALVIILNSSADFIVSYMTSKNK--------T
AF438165_92143..94530        RLSANLFESQVSSTELFYVSKMLNLNYIVALVIILNSSADFIVSYMKSKNK--------T
AY009089_90353..92740        RLSANLFESQVSSTELFYVSKMLNLNYIVALVIILNSSADFIVSYMKSKNK--------T
AF012825_98093..100477       RLSANLFESQISSTELFYVSKMLNLNYIVALVIILNSSADFIVSYMKSKNK--------T
AF482758_106035..108422      RLSANLFESQVSSTELFYVSKMLNLNYIVALVIILNSSADFIVSYMKSKNK--------T
AY603355_78350..80737        RLSANLFESQVSSTELFYVSKMLNLNYIVALVIILNSSADFIVSYMKSKNK--------T
U94848_84140..86527          RLSANLFESQVSSTELFYVSKMLNLNYIVALVIILNSSADFIVSYMKSKNK--------T
AY243312_89298..91685        RLSANLFESQVSSTELFYVSKMLNLNYIVALVIILNSSADFIVSYMTSKNK--------T
AY188511_1..452              ------------------------------------------------------------
X94355_105532..107919        RLSANLFESQVSSTELFYVSKMLNLNYIVALVIILNSSADFIVSYMKSKNK--------T
AY678277_91935..94322        RLSANLFESQVSSTELFYVSKMLNLNYIVALVIILNSSADFIVSYMTSKNK--------T
AY678275_91935..94322        RLSANLFESQVSSTELFYVSKMLNLNYIVALVIILNSSADFIVSYMTSKNK--------T
AY484669_94079..96466        RLSANLFESQVSSTELFYVSKMLNLNYIVALVIILNSSADFIVSYMKSKNK--------T
M35027_92443..94830          RLSANLFESQVSSTELFYVSKMLNLNYIVALVIILNSSADFIVSYMTSKNK--------T
DQ377945_94682..97069        RLSANLFESQVSSTELFYVSKMLNLNYIVALVIILNSSADFIVSYMTSKNK--------T
AY313847_92126..94513        RLSANLFESQVSSTELFYVSKMLNLNYIVALVIILNSSADFIVSYMTSKNK--------T
AY313848_92171..94558        RLSANLFESQVSSTELFYVSKMLNLNYIVALVIILNSSADFIVSYMTSKNK--------T
AY678276_94207..91823        RLSANLFESQVSSTELFYVSKMLNLNYIVALVIILNSSADFIVSYMTSKNK--------T
AF410153_64743..67148        RLSANLFDIHISSTELFYSSKILNLNYIVVLVIILNSSADFILSYMLSKKK--------T
AY689436_76948..74552        RLSANLFDIHVSSTELFYSSKILNLNYIVVLVILLNSSADFIVSYMSAKKK--------E
AY689437_80000..77604        RLSANLFDIHVSSTELFYSSKILNLNYIVVLVILLNSSADFIVSYMSSKKK--------E
AF336131_7297..9681          RLSANLFDIHVSSTELFYSSKILNLNYIVVLVIILNSSADFIVSYMNSKKK--------K
AY077835_67761..65368        RLSANLFDIHVSSTELFYSSKILNLNYIVVLVIILNSSADFIVSYMNSKKK--------N
AY077836_67824..65431        RLSANLFDIHVSSTELFYSSKILNLNYIVVLVIILNSSADFIVSYMNSKKK--------N
AF124517_2478..3745          RLSANLFDIHVSSTELFYSSKILNLNYIVVLVIILNSSADFIVSYMNSKKK--------N
AY077832_67919..65526        RLSANLFDIHVSSTELFYSSKILNLNYIVVLVIILNSSADFIVSYMNSKKK--------N
AY077833_68028..65635        RLSANLFDIHVSSTELFYSSKILNLNYIVVLVIILNSSADFIVSYMNSKKK--------N
AY077834_67834..65441        RLSANLFDIHVSSTELFYSSKILNLNYIVVLVIILNSSADFIVSYMNSKKK--------N
AF409138_65848..68244        RLSANLFDIHVSSTELFYSSKILNLNYIVVLVIILNSSADFIVSYMNSKKK--------K
AF409137_65982..68378        RLSANLFDIHVSSTELFYSSKILNLNYIVVLVIILNSSADFIVSYMNSKKK--------K
AF325528_65982..68378        RLSANLFDIHVSSTELFYSSKILNLNYIVVLVIILNSSADFIVSYMNSKKK--------K
AF250284_54298..56766        RLSNNLFIAVYNEKEQYAEERQLNMFIIFGISLLLLSNFNELIGIIKNNKKLKTIFDNQN
AF063866_106417..108840      RLTNNIFMSEYNEKEQFREQRMINIMIVIIITLVLVNNFNELIGIVKRKDMFKRIDFKKG
                                                                                         

DQ356948_128017..125618      TLEAQFNYYIAVIVNQFLVKTKVLDKSAVNHILF--FTDVYASIMPDEMVAYYHRLRAEV
AY386265_60480..62891        VTEGTLRLSIATVVHHFLVKTRVCTKEDFDTVVL--LTEVYTAIMPEELNAHYHRLVAEL
S62819_9..2423               VTESTLRLSIATAVHHFLVKTRVCGKEDFDTVML--LTEVYTSIMPEELEAHYRRLVAEL
AX754989_59675..62089        VTESTLRLSIATAVHHFLVKTRVCGKEDFDTVML--LTEVYTSIMPEELEAHYRRLVAEL
AY386263_59309..61723        VTESTLRLSIATAVHHFLVKTRVCGKEDFDTVML--LTEVYTSIMPEELEAHYRRLVAEL
DQ184476_59681..62095        VTESTLRLSIATAVHHFLVKTRVCGKEDFDTVML--LTEVYTSIMPEELEAHYRRLVAEL
AY386264_60443..62857        VTESTLRLSIATAVHHFLVKTRVCGKEDFDTVML--LTEVYTSIMPDELEAHYRRLVAEL
U60315_100752..103127        LSEDTLDQAIAVIIYDFLLKTRICEKNALDTIVF--FARVYMSIMPEELVAHHARIRAEL
U86916_57..218               ------------------------------------------------------------
AM071510_2646..2868          ------------------------------------------------------------
AM071513_2646..2868          ------------------------------------------------------------
AM071511_2646..2868          ------------------------------------------------------------
AM071512_2646..2868          ------------------------------------------------------------
AY318871_221210..223609      VDYSDMKHNISVIIFDFLRKTRIADQGQFNTISL--FTETYLSIATEELLVHYNRIILEM
L46396_1..1452               ------------------------------------------------------------
AF198100_173018..175414      TNYSDLNHIISVIVFDFLKKTRTVDSKQFNTIEL--FTETYMKIATEELIVHYNRIKLEM
AJ581527_164361..166757      TNYSDLNHIISVIVFDFLKKTRTVDSKQFNTIEL--FTETYMKIATEELIVHYNRIKLEM
AM071393_1690..1908          ------------------------------------------------------------
AM071394_1690..1908          ------------------------------------------------------------
AM071395_1690..1908          ------------------------------------------------------------
AM071392_1690..1908          ------------------------------------------------------------
AM071390_1660..1878          ------------------------------------------------------------
AM071391_1660..1878          ------------------------------------------------------------
AM071389_1708..1926          ------------------------------------------------------------
AM071388_1684..1902          ------------------------------------------------------------
AM071515_1684..1904          ------------------------------------------------------------
AY386371_61421..63814        IDETSIKYALSVIIYDFLLKTKICEKGFLNTITL--LTDVYTSIMPEELNVHFNRILIEL
AF245394_114..1271           IDETSIKYALSVIIYNFLLKTKICEKGSLNTITL--LTDVYTSIMPEELDLHFNRILIEL
AJ293568_66959..69355        IDETSIKYALSVIIYNFLLKTKICEKGSLNTITL--LTDVYTSIMPEELDLHFNRILIEL
AF170722_67369..69765        VTVASIKYAISMIIYDFLVKTKICEKGALDMIIL--FTEVYTSIMPEELQLHLQRIIVEF
AF170726_68180..70570        VTDASIKYAISTIIYDFLVKTKICEKGALDTIIL--FTEVYTSIMPEELQLHLQRIIVEF
Y16780_81115..83502          VEESTLKYAISVVIYDFLVKTRICEKGSLDTIVL--FTDVYTSIMPEELDLHFQRITLEL
X76264_4070..6457            VEESTLKYAISVVIYDFLVKTRICEKGSLDTIVL--FTDVYTSIMPEELDLHFQRITLEL
X67119_29986..32373          VEESTLKYAISVVIYDFLVKTRICEKGSLDTIVL--FTDVYTSIMPEELDLHFQRITLEL
X69198_80101..82488          VEESTLKYAISVVIYDFLVKTRICEKGSLDTIVL--FTDVYTSIMPEELDLHFQRITLEL
L22579_80734..83121          VEESTLKYAISVVIYDFLVKTRICEKGSLDTIVL--FTDVYTSIMPEELDLHFQRITLEL
S55844_13338..15725          VEESTLKYAISVVIYDFLVKTRICEKGSLDTIVL--FTDVYTSIMPEELDLHFQRITLEL
AF380138_89333..91720        VEESTLKYAISVVIYDFLVKTRICEKGSLDTIVL--FTDVYTSIMPEELDLHFQRITLEL
DQ011155_89448..91835        VEESTLKYAISVVIYDFLVKTRICEKGSLDTIVL--FTDVYTSIMPEELDLHFQRITLEL
DQ011154_89467..91854        VEESTLKYAISVVIYDFLVKTRICEKGSLDTIVL--FTDVYTSIMPEELDLHFQRITLEL
DQ011157_89019..91406        VEESTLKYAISVVIYDFLVKTRICEKGSLDTIVL--FTDVYTSIMPEELDLHFQRITLEL
DQ011153_89019..91406        VEESTLKYAISVVIYDFLVKTRICEKGSLDTIVL--FTDVYTSIMPEELDLHFQRITLEL
AY741551_89012..91399        VEESTLKYAISVVIYDFLVKTRICEKGSLDTIVL--FTDVYTSIMPEELDLHFQRITLEL
AY753185_89251..91638        VEESTLKYAISVVIYDFLVKTRICEKGSLDTIVL--FTDVYTSIMPEELDLHFQRITLEL
AY603973_89008..91395        VEESTLKYAISVVIYDFLVKTRICEKGSLDTIVL--FTDVYTSIMPEELDLHFQRITLEL
DQ011156_89484..91871        VEESTLKYAISVVIYDFLVKTRICEKGSLDTIVL--FTDVYTSIMPEELDLHFQRITLEL
M13209_7314..7850            ------------------------------------------------------------
AF095689_88871..89407        ------------------------------------------------------------
M13209_7971..9698            VEESTLKYAISVVIYDFLVKTRICEKGSLDT-----------------------------
AF095689_89443..91254        VEESTLKYAISVVIYDFLVKTRICEKGSLDTIVL--FTDVYTSIMPEELDLHFQRITLEL
AF438165_92143..94530        VEESTLKYAISVVIYDFLVKTRICEKGSLDTIVL--FTDVYTSIMPEELDLHFQRITLEL
AY009089_90353..92740        VEESTLKYAISVVIYDFLVKTRICEKGSLDTIVL--FTDVYTSIMPEELDLHFQRITLEL
AF012825_98093..100477       VEESTLKYAISVVIYDFLVKTRICEKGSLDTIVL--FTDVYTSIMPEELDLHFQRITLEL
AF482758_106035..108422      VEESTLKYAISVVIYDFLVKTRICEKGSLDTIVL--FTDVYTTIMPEELDLHFQRITLEL
AY603355_78350..80737        VEESTLKYAISVVIYDFLVKTRICEKGSLDTIVL--FTDVYTSIMPEELDLHFQRITLEL
U94848_84140..86527          VEESTLKYAISVVIYDFLVKTRICEKGSLDTIVL--FTDVYTSIMPEELDLHFQRITLEL
AY243312_89298..91685        VEESTLKYAISVVIYDFLVKTRICEKGSLDTIVL--FTDVYTSIMPEELDLHFQRITLEL
AY188511_1..452              -----------------------------------------------ELDLHFQRITLEL
X94355_105532..107919        VEESTLKYAISVVIYDFLVKTRICEKGSLDTIVL--FTDVYTSIMPEELDLHFQRITLEL
AY678277_91935..94322        VEESTLKYAISVVIYDFLVKTRICEKGSLDTIVL--FTDVYTSIMPEELDLHFQRITLEL
AY678275_91935..94322        VEESTLKYAISVVIYDFLVKTRICEKGSLDTIVL--FTDVYTSIMPEELDLHFQRITLEL
AY484669_94079..96466        VEESTLKYAISVVIYDFLVKTRICEKGSLDTIVL--FTDVYTSIMPEELDLHFQRITLEL
M35027_92443..94830          VEESTLKYAISVVIYDFLVKTRICEKGSLDTIVL--FTDVYTSIMPEELDLHFQRITLEL
DQ377945_94682..97069        VEESTLKYAISVVIYDFLVKTRICEKGSLDTIVL--FTDVYTSIMPEELDLHFQRITLEL
AY313847_92126..94513        VEESTLKYAISVVIYDFLVKTRICEKGSLDTIVL--FTDVYTSIMPEELDLHFQRITLEL
AY313848_92171..94558        VEESTLKYAISVVIYDFLVKTRICEKGSLDTIVL--FTDVYTSIMPEELDLHFQRITLEL
AY678276_94207..91823        VEESTLKYAISVVIYDFLVKTRICEKGSLDTIVL--FTDVYTSIMPEELDLHFQRITLEL
AF410153_64743..67148        VDETSIKYSISVIIYDFLLKTKICDKGSLDTIIL--LTNVYTSIMPEELELHLQRLIIEL
AY689436_76948..74552        VDETTLKYSISVIIYDFLLKTKICEKGSLDTIIL--LTDVYTSIMPEELNAHLQRIIIEL
AY689437_80000..77604        VDETTLKYSISVIIYDFLLKTKICEKGSLDTIIL--LTDVYTSIMPEELNAHLQRIIIEL
AF336131_7297..9681          VDESSLKYAISVIIYDFLLKTKICEKRFLDTIIL--FTRCLYIIMPEELDLLFQRIIIEL
AY077835_67761..65368        VEESSLKYAISVIIYDFLLKTKICEKGFLDTIIL--FTDVYTSIMPEELDLHFQRIIIEL
AY077836_67824..65431        VEESSLKYAISVIIYDFLLKTKICEKGFLDTIIL--FTDVYTSIMPEELDLHFQRIIIEL
AF124517_2478..3745          VDESSLKYAISVIIYDFLLKTKICEKGFLDTIIL--FTDVYTSIMPEELDLHLQRIIIEL
AY077832_67919..65526        VDESSLKYAISVIIYDFLLKTKICEKGFLDTIIL--FTDVYTSIMPEELDLHLQRIIIEL
AY077833_68028..65635        VDESSLKYAISVIIYDFLLKTKICEKGFLDTIIL--FTDVYTSIMPEELDLHLQRIIIEL
AY077834_67834..65441        VDESSLKYAISVIIYDFLLKTKICEKGFLDTIIL--FTDVYTSIMPEELDLHLQRIIIEL
AF409138_65848..68244        VDESSLKYAISVIIYDFLLKTKICEKGFLDTIIL--FTDVYTSIMPEELDLHLQRIIIEL
AF409137_65982..68378        VEESSLKYAISVIIYDFLLKTKICEKGFLDTIIL--FTDVYTSIMPEELDLHLQRIIIEL
AF325528_65982..68378        VEESSLKYAISVIIYDFLLKTKICEKGFLDTIIL--FTDVYTSIMPEELDLHLQRIIIEL
AF250284_54298..56766        DIKINLDNFIKDTVFIYISRNRLIDKKSRELINYDTIIDVYLNILTPELKSCYNIILNRL
AF063866_106417..108840      INELIIE-----IVSEYIVKQGIDIKNL--NIPV--IINTYIKILTPELKSHYDILVLRF
                                                                                         

DQ356948_128017..125618      ARLLVVERAKNEKDYEVENT--TEVAPLR-IRFFDARGSAMPVAFAHVEERSVATPSVL-
AY386265_60480..62891        HRLNTIGRTTRSRNYLVEAY--SDREEARSIEFFESQRVGARPMRMPARQWRVACPTVA-
S62819_9..2423               HRLNTIGRTTRSRNYLVESY--ADAGEARAVEFFASQRVGARPMRTPPRARPTVCAEVA-
AX754989_59675..62089        HRLNTIGRTTRSRNYLVESY--ADAGEARAVEFFASQRVGARPMRTPPRARPTVCAEVA-
AY386263_59309..61723        HRLNTIGRTTRSRNYLVESY--ADAGEARAVEFFASQRVGARPMRTPPRARPTVCAEVA-
DQ184476_59681..62095        HRLNTIGRTTRSRNYLVESY--ADAGEARAVEFFASQRVGARPMRTPPRARPTVCAEVA-
AY386264_60443..62857        HRLNTIGRTTRSRNYLVESY--ADAGEARAVEFFASQRVGARSMRTPPRARPTVCAEVA-
U60315_100752..103127        RRLISIQRSRRKPDYDVDNR---APVPALRPRFFPLRATCTQFFPAPP--PRAQGTGLV-
U86916_57..218               ------------------------------------------------------------
AM071510_2646..2868          ------------------------------------------------------------
AM071513_2646..2868          ------------------------------------------------------------
AM071511_2646..2868          ------------------------------------------------------------
AM071512_2646..2868          ------------------------------------------------------------
AY318871_221210..223609      NRLIQIRKDRTTPDYDISVY--KEIIRDDKLRFFPSSILSTNLFITYKKKDLSYIQSIII
L46396_1..1452               ------------------------------------------------------------
AF198100_173018..175414      ERLIAIKKDRKTPNYDISIY--RQIQRTDEIAFFPSCITSTKLFITYEKVVAENTEIITI
AJ581527_164361..166757      ERLIAIKKDRKTPNYDISIY--RQIQRTDEIAFFPSCITSTKLFITYEKVVAENTEIITI
AM071393_1690..1908          ------------------------------------------------------------
AM071394_1690..1908          ------------------------------------------------------------
AM071395_1690..1908          ------------------------------------------------------------
AM071392_1690..1908          ------------------------------------------------------------
AM071390_1660..1878          ------------------------------------------------------------
AM071391_1660..1878          ------------------------------------------------------------
AM071389_1708..1926          ------------------------------------------------------------
AM071388_1684..1902          ------------------------------------------------------------
AM071515_1684..1904          ------------------------------------------------------------
AY386371_61421..63814        KKLISIKRSEKQPSYDVEVK--ILDPPLTKIKFFNNCSIIVKTMTLP-DIKKKVNKNIE-
AF245394_114..1271           KKLVSIKRSEKKPNYDVEVK--ILDPPLTKIKFFDNCSIIVKNM-MLPNIKENINRDII-
AJ293568_66959..69355        KKLVSIKRSEKQPNYDVEVK--ILDPPLTKIKFFNNCSIIVKNMMLP-NIKENINRDII-
AF170722_67369..69765        EKLNSIQRSKSPPNYDVEDVKTLVDYPLAAIKFFDTYTIIVKHMVPF--TCDCKTLTTI-
AF170726_68180..70570        EKLNSIQRSKSPPNYDVEVK--TLDGPLAAIKFFDTYTIIVKHMVPL----TCDCKPLPT
Y16780_81115..83502          RKLVSIQRSALEPNYDVESR--GEELPLSTLKFFDTSTIIVKTMAPV---HTCVEQKIV-
X76264_4070..6457            RKLVSIQRSALEPNYDVESR--GEELPLSTLKFFDTSTIIVKTMAPV---HTCVEQKIV-
X67119_29986..32373          RKLVSIQRSALEPNYDVESR--GEELPLSTLKFFDTSTIIVKTMAPV---HTYVEQKIV-
X69198_80101..82488          RKLVSIQRSALEPNYDVESR--GEELPLSTLKFFDTSTIIVKTMAPV---HTYVEQKIV-
L22579_80734..83121          RKLVSIQRSALEPNYDVESR--GEELPLSTLKFFDTSTIIVKTMAPV---HTYVEQKIV-
S55844_13338..15725          RKLVSIQRSALEPNYDVESR--GEELPLSTLKFFDTSTIIVKTMAPV---HTYVEQKIV-
AF380138_89333..91720        RKLVSIQRSALEPNYDVESR--GEELPLSALKFFDTSTIIVKTMAPI---HTCIKQKIV-
DQ011155_89448..91835        RKLVSIQRSALEPNYDVESR--GEELPLSALKFFDTSTIIVKTMAPI---HTCIKQKIV-
DQ011154_89467..91854        RKLVSIQRSALEPNYDVESR--GEELPLSALKFFDTSTIIVKTMAPI---HTCIKQKIV-
DQ011157_89019..91406        RKLVSIQRSALEPNYDVESR--GEELPLSALKFFDTSTIIVKTMAPI---HACIKQKIV-
DQ011153_89019..91406        RKLVSIQRSALEPNYDVESR--GEELPLSALKFFDTSTIIVKTMAPI---HACIKQKIV-
AY741551_89012..91399        RKLVSIQRSALEPNYDVESR--GEELPLSALKFFDTSTIIVKTMAPI---HACIKQKIV-
AY753185_89251..91638        RKLVSIQRSALEPNYDVESR--GEELPLSALKFFDTSTIIVKTMAPI---HACIKQKIV-
AY603973_89008..91395        RKLVSIQRSALEPNYDVESR--GEELPLSALKFFDTSTIIVKTMAPI---HACIKQKIV-
DQ011156_89484..91871        RKLVSIQRSALEPNYDVESR--GEELPLSALKFFDTSTIIVKTMAPI---HACIKQKIV-
M13209_7314..7850            -------------------------------------------MAPV---HTCVEQKIV-
AF095689_88871..89407        -------------------------------------------MAPV---HTCVEQKIV-
M13209_7971..9698            ------------------------------------------------------------
AF095689_89443..91254        RKLVSIQRSALEPNYDVESR--GED-----------------------------------
AF438165_92143..94530        RKLVSIQRSALEPNYDVESR--GEELPLSALKFFDTSTIIVKTMAPV---HTCVEQKIV-
AY009089_90353..92740        RKLVSIQRSALEPNYDVESR--GEELPLSALKFFDTSTIIVKTMAPV---HTCVEQKIV-
AF012825_98093..100477       RKLVSIQRSALEPNYDVESR--GEELPLSALKFFDTSTIIVKTMAPV---HTCVEQKIV-
AF482758_106035..108422      RKLVSIQRSALEPNYDVESR--GEELPLSALKFFDTSTIIVKTMAPI---HTCIEQKIV-
AY603355_78350..80737        RKLVSIQRSALEPNYDVESR--GEELPLSALKFFDTSTIIVKTMAPV---HTYIEQKIV-
U94848_84140..86527          RKLVSIQRSALEPNYDVESR--GEELPLSALKFFDTSTIIVKTMAPV---HTYIEQKIV-
AY243312_89298..91685        RKLVSIQRSALEPNYDVESR--GEELPLSALKFFDTSTIIVKTMAPV---HTYIEQKIV-
AY188511_1..452              RKLVSIQRSALEPNYDVESR--GEELPLSALKFFDTSTIIVKTMAPV---HTYIEQKIV-
X94355_105532..107919        RKLVSIQRSALEPNYDVESR--GEELPLSALKFFDTSTIIVKTMAPV---HTCVEQKIV-
AY678277_91935..94322        RKLVSIQRSALEPNYDVESR--GEELPLSALKFFDTSTIIVKTMAPV---HTCVEQKIV-
AY678275_91935..94322        RKLVSIQRSALEPNYDVESR--GEELPLSALKFFDTSTIIVKTMAPV---HTCVEQKIV-
AY484669_94079..96466        RKLVSIQRSALEPNYDVESR--GEELPLSALKFFDTSTIIVKTMAPV---HTCVEQKIV-
M35027_92443..94830          RKLVSIQRSALEPNYDVESR--GEELPLSALKFFDTSTIIVKTMAPV---HTCVEQKIV-
DQ377945_94682..97069        RKLVSIQRSALEPNYDVESR--GEELPLSALKFFDTSTIIVKTMAPV---HTCVEQKIV-
AY313847_92126..94513        RKLVSIQRSALEPNYDVESR--GEELPLSALKFFDTSTIIVKTMAPV---HTCVEQKIV-
AY313848_92171..94558        RKLVSIQRSALEPNYDVESR--GEELPLSALKFFDTSTIIVKTMAPV---HTCVEQKIV-
AY678276_94207..91823        RKLVSIQRSALEPNYDVESR--GEELPLSALKFFDTSTIIVKTMAPV---HTCVEQKIV-
AF410153_64743..67148        KKLDSIQRSKTAQNYDVEIKSSIYETSLSSVKFFENYTIIVKDMKPINNKYNYDSKIII-
AY689436_76948..74552        RKLMSIQRSIEPPNYDVEVK--MLDPPLSFIKFFNNHTIIVKNMVPLKKAEIYTKNLI--
AY689437_80000..77604        RKLMSIQRSIEPPNYDVEVK--MLDPPLSFIKFFNNHTIIVKNMVPLKKDKVYTKNLI--
AF336131_7297..9681          RKLVSIEKIFIAPIMPLSKH----WIPTCALKFFEKYTLIVNNM-PVSKQHLKARNIM--
AY077835_67761..65368        RKLVSIERSLVAPNYDVEVK--TLDSPLAALKFFESYTLIVNNM-PVIENKNKKGNIIV-
AY077836_67824..65431        RKLVSIERSLVAPNYDVEVK--TLDSPLAALKFFESYTLIVNNM-PVIENKNKKGNIIV-
AF124517_2478..3745          RKLVSIERSLVAPNYDVEVK--TLDSPLAALKFFESYTFIVKNM-PVIENKNKKSNIIT-
AY077832_67919..65526        RKLVSIERSLVAPNYDVEVK--TLDSPLAALKFFESYTFIVNNM-PVIENKNKKSNIIT-
AY077833_68028..65635        RKLVSIERSLVAPNYDVEVK--TLDSPLAALKFFESYTFIVNNM-PVIENKNKKSNIIT-
AY077834_67834..65441        RKLVSIERSLVAPNYDVEVK--TLDSPLAALKFFESYTFIVNNM-PVIENKNKKSNIIT-
AF409138_65848..68244        RKLVSIERSLVAPNYDVEVK--TLDSPLAALKFFESYTLIVNNM-PVIENKIKKRNIIA-
AF409137_65982..68378        RKLVSIERSLVAPNYDVEVK--TLDSPLAALKFFESYTLIVNNM-PVIENKNKKRNIIA-
AF325528_65982..68378        RKLVSIERSLVAPNYDVEVK--TLDLPLAALKFFESYTLIVNNM-PVIENKNKKRNIIA-
AF250284_54298..56766        YKNIDILK-------------------------YDYIELPDIPLLPV---TLGYKHKNID
AF063866_106417..108840      YNHIDILTMEEIIIYDFPMAN-AVKNTHSLLDLYTDKIPYVLELDNILTYENNINYAI--
                                                                                         

DQ356948_128017..125618      -PSPDRPQDLEAAERDFASMSIDN---VL----IKLNN-TAIETIEIFSTYVKVILE---
AY386265_60480..62891        -VPAHTPDETPDARSEFQEIMSDT--RVL----IRVHD-TNAYNMRRFDDHIKIEIE---
S62819_9..2423               -RPAETPAESPDARAEFQDIMSDS--RVL----IRVHD-TNAYNMKRFEDHIKIEIE---
AX754989_59675..62089        -RPAETPAESPDARAEFQDIMSDS--RVL----IRVHD-TNAYNMKRFEDHIKIEIE---
AY386263_59309..61723        -RPAETPAESPDARAEFQDIMSDS--RVL----IRVHD-TNAYNMKRFEDHIKIEIE---
DQ184476_59681..62095        -RPAETPAESPDARAEFQDIMSDS--RVL----IRVHD-TNAYNMKRFEDHIKIEIE---
AY386264_60443..62857        -RPAETPAESPDARAEFQDIMSDS--RVL----IRVHD-TNAYNMKRFEDHIKIEIE---
U60315_100752..103127        -TPAEPVPATPEHVRRFEAMTGAD-TRVL----IRVND-TNATNPVFFTTHLKIEVE---
U86916_57..218               ------------------------------------------------------------
AM071510_2646..2868          ------------------------------------------------------------
AM071513_2646..2868          ------------------------------------------------------------
AM071511_2646..2868          ------------------------------------------------------------
AM071512_2646..2868          ------------------------------------------------------------
AY318871_221210..223609      KHPVKIKKDTEEERERFNDIIKKA-TKVL----IRVND-TNASNTAFFTTHVKLEVE---
L46396_1..1452               --------------------------RCL-------------------------------
AF198100_173018..175414      KHPVRIKEGTDEDKEIFEDIMKKT-TKVL----IRVND-TNAYNASFFTTHIKLEVE---
AJ581527_164361..166757      KHPVRIKEGTDEDKEIFEDIMKKT-TKVL----IRVND-TNAYNASFFTTHIKLEVE---
AM071393_1690..1908          ------------------------------------------------------------
AM071394_1690..1908          ------------------------------------------------------------
AM071395_1690..1908          ------------------------------------------------------------
AM071392_1690..1908          ------------------------------------------------------------
AM071390_1660..1878          ------------------------------------------------------------
AM071391_1660..1878          ------------------------------------------------------------
AM071389_1708..1926          ------------------------------------------------------------
AM071388_1684..1902          ------------------------------------------------------------
AM071515_1684..1904          ------------------------------------------------------------
AY386371_61421..63814        -RPTYTFKFNEKMFLQFKSLTTDEELKVL----IRYND-TNATKLVIFPTHLKIEIE---
AF245394_114..1271           -RPTYTFKFNKNMFQLFKILTTDEDLKVL----IRYNDHTNATKLVIFPTHLKIEIE---
AJ293568_66959..69355        -RPTYTFKFNKNMFQLFKILTTDEDLKVL----IRYND-TNATKLVIFPTHLKIEIE---
AF170722_67369..69765        -HPKELATNTKETWEDFKHLTTDDDLKVL----IRYND-TNATKLVIFPTHLKIEIE---
AF170726_68180..70570        THPKELAADTKETWESFRRLTTDDELKVL----IRYND-TNATKLVIFPTHLKIEIE---
Y16780_81115..83502          -APTPSVEPTDASLKQFKELTCDEDIKIL----IRVHD-TNATKLVIFPSHLKIEIE---
X76264_4070..6457            -APTPSVEPTDASLKQFKELTCDEDIKIL----IRVHD-TNATKLVIFPSHLKIEIE---
X67119_29986..32373          -APTPSVEPTDASLKQFKELTCDEDIKIL----IRVHD-TNATKLVIFPSHLKIEIE---
X69198_80101..82488          -APTPSVEPTDASLKQFKELTCDEDIKIL----IRVHD-TNATKLVIFPSHLKIEIE---
L22579_80734..83121          -APTPSVEPTDASLKQFKELTCDEDIKIL----IRVHD-TNATKLVIFPSHLKIEIE---
S55844_13338..15725          -APTPSVEPTDASLKQFKELTCDEDIKIL----IRVHD-TNATKLVIFPSHLKIEIE---
AF380138_89333..91720        -TPTPSVKPTDASLKNFKELTCDEDIKIL----IRVHD-TNATKLVIFPSHLKIEIE---
DQ011155_89448..91835        -TPTPSVKPTDASLKNFKELTCDEDIKIL----IRVHD-TNATKLVIFPSHLKIEIE---
DQ011154_89467..91854        -TPTPSVKPTDASLKNFKELTCDEDIKIL----IRVHD-TNATKLVIFPSHLKIEIE---
DQ011157_89019..91406        -APTPSVKPTDASLKNFKELTCDEDIKIL----IRVHD-TNATKLVIFPSHLKIEIE---
DQ011153_89019..91406        -APTPSVKPTDASLKNFKELTCDEDIKIL----IRVHD-TNATKLVIFPSHLKIEIE---
AY741551_89012..91399        -APTPSVKPTDASLKNFKELTCDEDIKIL----IRVHD-TNATKLVIFPSHLKIEIE---
AY753185_89251..91638        -APTPSVKPTDASLKNFKELTCDEDIKIL----IRVHD-TNATKLVIFPSHLKIEIE---
AY603973_89008..91395        -APTPSVKPTDASLKNFKELTCDEDIKIL----IRVHD-TNATKLVIFPSHLKIEIE---
DQ011156_89484..91871        -APTPSVKPTDASLKNFKELTCDEDIKIL----IRVHD-TNATKLVIFPSHLKIEIE---
M13209_7314..7850            -APTPSVEPTDASLKNFKELTCDEDIKIL----IRVHD-TNATKLVIFPSHLKIEIE---
AF095689_88871..89407        -APTPSVEPTDASLKNFKELTCDEDIKIL----IRVHD-TNATKLVIFPSHLKIEIE---
M13209_7971..9698            ------------------------------------------------------------
AF095689_89443..91254        ------------------------------------------------------------
AF438165_92143..94530        -APTPSVEPTDASLKQFKELTCDEDIKIL----IRVHD-TNATKLVIFPSHLKIEIE---
AY009089_90353..92740        -APTPSVEPTDASLKQFKELTCDEDIKIL----IRVHD-TNATKLVIFPSHLKIEIE---
AF012825_98093..100477       -APTPSVEPTDASLKNFKELTCDEDIKIL----IRVHD-TNATKLAIFPSHLKIEIE---
AF482758_106035..108422      -APTPSVEPTDASLKQFKELTCDEDIKIL----IRVHD-TNATKLVIFPSHLKIEIE---
AY603355_78350..80737        -APTPSVEPTDASLKNFKELTCDEDIKIS----IRVHD-TNATKLVIFPSHLKIEIE---
U94848_84140..86527          -APTPSVEPTDASLKNFKELTCDEDIKIS----IRVHD-TNATKLVIFPSHLKIEIE---
AY243312_89298..91685        -APTPSVEPTDASLKNFKELTCDEDIKIL----IRVHD-TNATKLVIFPSHLKIEIE---
AY188511_1..452              -APTPSVEPTDASLKNFKELTCDEDIKIL----IRVHD-TNATKLVIFPSHLKIEIE---
X94355_105532..107919        -APTPSVEPTDASLKNFKELTCDEDIKIL----IRVHD-TNATKLVIFPSHLKIEIE---
AY678277_91935..94322        -APTPSVEPTDASLKNFKELTCDEDIKIL----IRVHD-TNATKLVIFPSHLKIEIE---
AY678275_91935..94322        -APTPSVEPTDASLKNFKELTCDEDIKIL----IRVHD-TNATKLVIFPSHLKIEIE---
AY484669_94079..96466        -APTPSVEPTDASLKNFKELTCDEDIKIL----IRVHD-TNATKLVIFPSHLKIEIE---
M35027_92443..94830          -APTPSVEPTDASLKNFKELTCDEDIKIL----IRVHD-TNATKLVIFPSHLKIEIE---
DQ377945_94682..97069        -APTPSVEPTDASLKNFKELTCDEDIKIL----IRVHD-TNATKLVIFPSHLKIEIE---
AY313847_92126..94513        -APTPSVEPTDASLKNFKELTCDEDIKIL----IRVHD-TNATKLVIFPSHLKIEIE---
AY313848_92171..94558        -APTPSVEPTDASLKNFKELTCDEDIKIL----IRVHD-TNATKLVIFPSHLKIEIE---
AY678276_94207..91823        -APTPSVEPTDASLKNFKELTCDEDIKIL----IRVHD-TNATKLVIFPSHLKIEIE---
AF410153_64743..67148        --PVSITSHTDELWEAFKKMITDDDLKVL----IRYND-TNATKLVIFPTHLKIEIE---
AY689436_76948..74552        -KPIPIADNTEESWNEFKKITTDDDLKVL----IRYND-TNAIKLVIFPTHLKIEIE---
AY689437_80000..77604        -KPIPIADNTEESWNEFKKITTDDDLKVL----IRYND-TNAIKLVIFPTHLKIEIE---
AF336131_7297..9681          -APPILILTNEGNVGQFKKITSDDEFKVL----IRTPT-HTATKLVIFP-RIKIEIE---
AY077835_67761..65368        -HPIPILNDTKEMWEQFKKITSDDELKVL----IRYND-TNATKLVIFPTHLKIEIE---
AY077836_67824..65431        -HPIPILNDTKEMWEQFKKITSDDELKVL----IRYND-TNATKLVIFPTHLKIEIE---
AF124517_2478..3745          -HPIPILNDTKEMWEQFKKITSDDELKVL----IRYND-TNATKLVIFPTHLKIEIE---
AY077832_67919..65526        -HPIPILNDTKEMWEQFKKITSDDELKVL----IRYND-TNATKLVIFPTHLKIEIE---
AY077833_68028..65635        -HPIPILNDTKEMWEQFKKITSDDELKVL----IRYND-TNATKLVIFPTHLKIEIE---
AY077834_67834..65441        -HPIPILNDTKEMWEQFKKITSDDELKVL----IRYND-TNATKLVIFPTHLKIEIE---
AF409138_65848..68244        -HPIPILNDTKEMWEQFKKITSDDELKVL----IRYND-TNATKLVIFPTHLKIEIE---
AF409137_65982..68378        -HPIPILNDTKEMWEQFKKITSDDELKVL----IRYND-TNATKLVIFPTHLKIEIE---
AF325528_65982..68378        -HPIPILNDTKEMWEQFKKITSDDELKVL----IRYND-TNATKLVIFPTHLKIEIE---
AF250284_54298..56766        TGPTISFLPLEDVINYNNVNIYESNIRYITYDTLKIKN-LSDFDIKDINVELKTIIERFN
AF063866_106417..108840      -KDKINISINSINIKNYKEFTSSD---------INIEL-KSLISEIKFEYTYKNTLV---
                                                                                         

DQ356948_128017..125618      -----KKQTIISIQ-----RLFLYRLLTYF-S--------------GPEFYVFKFGDPFP
AY386265_60480..62891        -----KKKIIISLA-----SLFVTNTMKYYYA--------------NPAMYVFRFSDPYP
S62819_9..2423               -----KKKIIISLA-----SLFVTNTMKYYYA--------------NPAMYVFRFSDPYP
AX754989_59675..62089        -----KKKIIISLA-----SLFVTNTMKYYYA--------------NPAMYVFRFSDPYP
AY386263_59309..61723        -----KKKIIISLA-----SLFVTNTMKYYYA--------------NPAMYVFRFSDPYP
DQ184476_59681..62095        -----KKKIIISLA-----SLFVTNTMKYYYA--------------NPAMYVFRFSDPYP
AY386264_60443..62857        -----KKKIIISLA-----SLFVTNTMKYYYA--------------NPAMYVFRFSDPYP
U60315_100752..103127        -----KKKLIIPLK-----KLFVSNTLKYYSS---------------TAFYVFKFGDPFP
U86916_57..218               ------------------------------------------------------------
AM071510_2646..2868          ------------------------------------------------------------
AM071513_2646..2868          ------------------------------------------------------------
AM071511_2646..2868          ------------------------------------------------------------
AM071512_2646..2868          ------------------------------------------------------------
AY318871_221210..223609      -----KKKIIIPLN-----SLFVYNVLKYYSS--------------NVDFYVFKFGDPFP
L46396_1..1452               ------------------------------------------------------------
AF198100_173018..175414      -----KKKIIIPLT-----SLFVYNVLKYYSS--------------NVDFYVFKFGDPFP
AJ581527_164361..166757      -----KKKIIIPLT-----SLFVYNVLKYYSS--------------NVDFYVFKFGDPFP
AM071393_1690..1908          ------------------------------------------------------------
AM071394_1690..1908          ------------------------------------------------------------
AM071395_1690..1908          ------------------------------------------------------------
AM071392_1690..1908          ------------------------------------------------------------
AM071390_1660..1878          ------------------------------------------------------------
AM071391_1660..1878          ------------------------------------------------------------
AM071389_1708..1926          ------------------------------------------------------------
AM071388_1684..1902          ------------------------------------------------------------
AM071515_1684..1904          ------------------------------------------------------------
AY386371_61421..63814        -----RKKLIIALK-----TLFTNNVLKYYYS--------------VPSLYVFRFGDPFP
AF245394_114..1271           -----RKKLIIALK-----TLFTNNVLKYYYS--------------VPSLYVFRFGDPFP
AJ293568_66959..69355        -----RKKLIIALK-----TLFTNNVLKYYYS--------------VPSLYVFRFGDPFP
AF170722_67369..69765        -----RKKIIIAFN-----KLFINNVLKYYYS--------------ISSLYVFRFGDPFP
AF170726_68180..70570        -----RKKIIIAFN-----KLFINNVLKYYYS--------------ISSLYVFRFGDPFP
Y16780_81115..83502          -----RKKLIIPLK-----SLYITNTLKYYYS--------------NSYLYIFRFGDPMP
X76264_4070..6457            -----RKKLIIPLK-----SLYITNTLKYYYS--------------NSYLYIFRFGDPMP
X67119_29986..32373          -----RKKLIIPLK-----SLYITNTLKYYYS--------------NSYLYIFRFGDPMP
X69198_80101..82488          -----RKKLIIPLK-----SLYITNTLKYYYS--------------NSYLYIFRFGDPMP
L22579_80734..83121          -----RKKLIIPLK-----SLYITNTLKYYYS--------------NSYLYIFRFGDPMP
S55844_13338..15725          -----RKKLIIPLK-----SLYITNTLKYYYS--------------NSYLYIFRFGDPMP
AF380138_89333..91720        -----RKKLIIPLK-----SLYITNTLKYYYS--------------NSYLYVFRFGDPMP
DQ011155_89448..91835        -----RKKLIIPLK-----SLYITNTLKYYYS--------------NSYLYVFRFGDPMP
DQ011154_89467..91854        -----RKKLIIPLK-----SLYITNTLKYYYS--------------NSYLYVFRFGDPMP
DQ011157_89019..91406        -----RKKLIIPLK-----SLYITNTLKYYYS--------------NSYLYVFRFGDPMP
DQ011153_89019..91406        -----RKKLIIPLK-----SLYITNTLKYYYS--------------NSYLYVFRFGDPMP
AY741551_89012..91399        -----RKKLIIPLK-----SLYITNTLKYYYS--------------NSYLYVFRFGDPMP
AY753185_89251..91638        -----RKKLIIPLK-----SLYITNTLKYYYS--------------NSYLYVFRFGDPMP
AY603973_89008..91395        -----RKKLIIPLK-----SLYITNTLKYYYS--------------NSYLYVFRFGDPMP
DQ011156_89484..91871        -----RKKLIIPLK-----SLYITNTLKYYYS--------------NSYLYVFRFGDPMP
M13209_7314..7850            -----RKKLIIPLK-----SLYITNTLKYYYS--------------NSYLYVFRFGDPMP
AF095689_88871..89407        -----RKKLIIPLK-----SLYITNTLKYYYS--------------NSYLYVFRFGDPMP
M13209_7971..9698            ------------------------------YS------------------FIYRC-----
AF095689_89443..91254        ------------------------------------------------------------
AF438165_92143..94530        -----RKKLIIPLK-----SLYITNTLKYYYS--------------NSYLYVFRFGDPMP
AY009089_90353..92740        -----RKKLIIPLK-----SLYITNTLKYYYS--------------NSYLYVFRFGDPMP
AF012825_98093..100477       -----RKKLIIPLK-----SLYITNTLKYYYS--------------NSYLYVFRFGDPMP
AF482758_106035..108422      -----RKKLIIPLK-----SLYITNTLKYYYS--------------NSYLYVFRFGDPMP
AY603355_78350..80737        -----RKKLIIPLK-----SLYITNTLKYYYS--------------NSYLYVFRFGDPMP
U94848_84140..86527          -----RKKLIIPLK-----SLYITNTLKYYYS--------------NSYLYVFRFGDPMP
AY243312_89298..91685        -----RKKLIIPLK-----SLYITNTLKYYYS--------------NSYLYVFRFGDPMP
AY188511_1..452              -----RKKLIIPLK-----SLYITNTLKYYYS--------------NSYLYVFRFG----
X94355_105532..107919        -----RKKLIIPLK-----SLYITNTLKYYYS--------------NSYLYVFRFGDPMP
AY678277_91935..94322        -----RKKLIIPLK-----SLYITNTLKYYYS--------------NSYLYVFRFGDPMP
AY678275_91935..94322        -----RKKLIIPLK-----SLYITNTLKYYYS--------------NSYLYVFRFGDPMP
AY484669_94079..96466        -----RKKLIIPLK-----SLYITNTLKYYYS--------------NSYLYVFRFGDPMP
M35027_92443..94830          -----RKKLIIPLK-----SLYITNTLKYYYS--------------NSYLYVFRFGDPMP
DQ377945_94682..97069        -----RKKLIIPLK-----SLYITNTLKYYYS--------------NSYLYVFRFGDPMP
AY313847_92126..94513        -----RKKLIIPLK-----SLYITNTLKYYYS--------------NSYLYVFRFGDPMP
AY313848_92171..94558        -----RKKLIIPLK-----SLYITNTLKYYYS--------------NSYLYVFRFGDPMP
AY678276_94207..91823        -----RKKLIIPLK-----SLYITNTLKYYYS--------------NSYLYVFRFGDPMP
AF410153_64743..67148        -----RKKLIIALK-----SLFVNNILKYYYS--------------IPSLYVFRFGDPFP
AY689436_76948..74552        -----RKKIIIALK-----NLFINNVLKYYYS--------------IPSLYVFRFGDPFP
AY689437_80000..77604        -----RKKIIIALK-----NLFINNVLKYYYS--------------IPSLYVFRFGDPFP
AF336131_7297..9681          -----REKMIIALK-----NLFINNVLKYYYS--------------IPSLYVFRFGDPFP
AY077835_67761..65368        -----RKKMIIALK-----NLFINNILKYYYS--------------IPSLYVFRFGDPFP
AY077836_67824..65431        -----RKKMIIALK-----NLFINNILKYYYS--------------IPSLYVFRFGDPFP
AF124517_2478..3745          -----RKKMIIALK-----NLFINNVLKYYYS--------------IPSLYVFRFGDPFP
AY077832_67919..65526        -----RKKMIIALK-----NLFINNVLKYYYS--------------IPSLYVFRFGDPFP
AY077833_68028..65635        -----RKKMIIALK-----NLFINNVLKYYYS--------------IPSLYVFRFGDPFP
AY077834_67834..65441        -----RKKMIIALK-----NLFINNVLKYYYS--------------IPSLYVFRFGDPFP
AF409138_65848..68244        -----RKKMIIALK-----NLFINNVLKYYYS--------------IPSLYVFRFGDPFP
AF409137_65982..68378        -----RKKMIIALK-----SLFINNVLKYYYS--------------IPSLYVFRFGDPFP
AF325528_65982..68378        -----RKKMIIALK-----SLFINNVLKYYYS--------------IPSLYVFRFGDPFP
AF250284_54298..56766        SEYYYRNISILNFEQMDNYNFYIDIGQKYFFYINDVLSNSNIVIKSNIYSKIMNFGDSLP
AF063866_106417..108840      -----RVLKEIDND-----IFYIDNSHKYFFNTNEIINESPFKIIGNEYFKLLYFSDPLP
                                                                                         

DQ356948_128017..125618      FNQTLVNVHHLNRKIDCYNFLVRSLLPDSD-IFFYHSRDLNRHRLEFGFYLFLSKFVK--
AY386265_60480..62891        FDETLLGPEHVSHKVNGYNAFRRNFFPDSD-LFVYFSDSLSRVDLEFAFFLFLSGLVGS-
S62819_9..2423               FDETLLSAEHVAHKVNGYNMFRRSFFPDSD-VFVYFSDSLNRVDLEFAFFLFLAGIVGS-
AX754989_59675..62089        FDETLLSAEHVAHKVNGYNMFRRSFFPDSD-VFVYFSDSLNRVDLEFAFFLFLAGIVGS-
AY386263_59309..61723        FDETLLSAEHVAHKVNGYNMFRRSFFPDSD-VFVYFSDSLNRVDLEFAFFLFLAGIVGS-
DQ184476_59681..62095        FDETLLSAEHVAHKVNGYNMFRRSFFPDSD-VFVYFSDSLNRVDLEFAFFLFLAGIVGS-
AY386264_60443..62857        FDETLLSAEHVAHKVNGYNMFRRSFFPDSD-VFVYFSDSLSRVDLEFAFFLFLAGIVGS-
U60315_100752..103127        FDSELIDAEHVQYKVNGYNLLRHALLPRSE-LFVYFGSSLHRHELELAFYMFLCNYVD--
U86916_57..218               --------------------------PRSE-LFVYFGSSLHRHELELAFYMFLCNYVD--
AM071510_2646..2868          ------SIEHVNYKIRGYNMLRQSLLPNSN-VFTYYSNNLNRHELEFNFYIFLSSYVN--
AM071513_2646..2868          ------SIEHVNYKIRGYNMLRQSLLPNSN-VFTYYSNNLNRHELEFNFYIFLSSYVN--
AM071511_2646..2868          ------SIEHVNYKIRGYNMLRQSLLPNSN-VFTYYSNNLNRHELEFNFYIFLSSYVN--
AM071512_2646..2868          ------SIEHVNYKIRGYNMLRQSLLPNSN-VFTYYSNNLNRHELEFNFYIFLSSYVN--
AY318871_221210..223609      FHYDLISIEHVNYKIRGYNMLRQSLLPNSN-VFTYYSNNLNRHELEFNFYLFLSSYVN--
L46396_1..1452               --------------LWGYPIL---------------------------------------
AF198100_173018..175414      FHYDLISQEHTNHKITGYNMLRQELLPNSN-VFTYFSDSLNRQELEFSFYMFLASYVN--
AJ581527_164361..166757      FHYDLISQEHTNHKITGYNMLRQELLPNSN-VFTYFSDSLNRQELEFSFYMFLASYVN--
AM071393_1690..1908          -------QEHTNHKITGYNMLRQELLPNSN-VFTYFSDSLNRQELEFSFYMFLASYVN--
AM071394_1690..1908          -------QEHTNHKITGYNMLRQELLPNSN-VFTYFSDSLNRQELEFSFYMFLASYVN--
AM071395_1690..1908          -------QEHTNHKITGYNMLRQELLPNSN-VFTYFSDSLNRQELEFSFYMFLASYVN--
AM071392_1690..1908          -------QEHTNHKITGYNMLRQELLPNSN-VFTYFSDSLNRQELEFSFYMFLASYVN--
AM071390_1660..1878          -------QEHTNHKITGYNMLRQELLPNSN-VFTYFNDSLNRQELEFSFYMFLASYVN--
AM071391_1660..1878          -------QEHTNHKITGYNMLRQELLPNSN-VFTYFNDSLNRQELEFSFYMFLASYVN--
AM071389_1708..1926          -------QEHANHKITGYNMLRQELLPNSN-VFTYFNDSLNRQDLEFSFYMFLASYVN--
AM071388_1684..1902          -------QEHANHKITGYNMLRQELLPNSN-VFTYFNDSLNRQELEFSFYMFLASYVN--
AM071515_1684..1904          -------QEHANHKITGYNMLRQELLPNSN-VFTYFNDSLNRQELEFSFYMFLASYVN--
AY386371_61421..63814        FDDELIDFFHVQHKVNCYNLLRYYMLPNSD-VFVYFNKSLKREKLEYSFYMFLHNYVGD-
AF245394_114..1271           FDDELIDSFHVQYKVNCYNLLRYHMLPNSD-VFVYFDKSLKREDLEYSFYMFLYNYVGD-
AJ293568_66959..69355        FDDELIDSFHVQYKVNCYNLLRYHMLPNSD-VFVYFDKSLKREDLEYSFYMFLYNYVGD-
AF170722_67369..69765        FDDDLIDTTHVQIKVNCYNLLRYYLLPNSD-VFVYFSNSLKRSDLEYTFYRFLLKYVHD-
AF170726_68180..70570        FDDDLIDPTHVQIKVNCYNLLRYYLLPDSD-VFVYFSDSLKRSDLEYTFYRFLLKYVHD-
Y16780_81115..83502          FEEELIDHEHAQYKINCYNILRYHLLPDSD-VFVYFSNSLNREALEYAFYIFLSKYVN--
X76264_4070..6457            FEEELIDHEHAQYKINCYNILRYHLLPDSD-VFVYFSNSLNREALEYAFYIFLSKYVN--
X67119_29986..32373          FEEELIDHEHAQYKINCYNILRYHLLPDSD-VFVYFSNSLNREALEYAFYIFLSKYVN--
X69198_80101..82488          FEEELIDHEHAQYKINCYNILRYHLLPDSD-VFVYFSNSLNREALEYAFYIFLSKYVN--
L22579_80734..83121          FEEELIDHEHAQYKINCYNILRYHLLPDSD-VFVYFSNSLNREALEYAFYIFLSKYVN--
S55844_13338..15725          FEEELIDHEHAQYKINCYNILRYHLLPDSD-VFVYFSNSLNREALEYAFYIFLSKYVN--
AF380138_89333..91720        FEEELIDHEHVQYKINCYNILRYHLLPDSD-VFVYFSNSLNREALEYAFYIFLSKYVN--
DQ011155_89448..91835        FEEELIDHEHVQYKINCYNILRYHLLPDSD-VFVYFSNSLNREALEYAFYIFLSKYVN--
DQ011154_89467..91854        FEEELIDHEHVQYKINCYNILRYHLLPDSD-VFVYFSNSLNREALEYAFYIFLSKYVN--
DQ011157_89019..91406        FEEELIDHEHVQYKINCYNILRYHLLPDSD-VFVYFSNSLNREALEYAFYIFLSKYVN--
DQ011153_89019..91406        FEEELIDHEHVQYKINCYNILRYHLLPDSD-VFVYFSNSLNREALEYAFYIFLSKYVN--
AY741551_89012..91399        FEEELIDHEHVQYKINCYNILRYHLLPDSD-VFVYFSNSLNREALEYAFYIFLSKYVN--
AY753185_89251..91638        FEEELIDHEHVQYKINCYNILRYHLLPDSD-VFVYFSNSLNREALEYAFYIFLSKYVN--
AY603973_89008..91395        FEEELIDHEHVQYKINCYNILRYHLLPDSD-VFVYFSNSLNREALEYAFYIFLSKYVN--
DQ011156_89484..91871        FEEELIDHEHVQYKINCYNILRYHLLPDSD-VFVYFSNSLNREALEYAFYIFLSKYVN--
M13209_7314..7850            F-ERLIDHEHVQYKINCYNILRYHLLPDSD-VFVYFSNSLNREALEYAFYIFLSKYVN--
AF095689_88871..89407        F-ERLIDHEHVQYKINCYNILRYHLLPDSD-VFVYFSNSLNREALEYAFYIFLSKYVN--
M13209_7971..9698            -------------------------------IHIY-----NAGGIGFTF-----------
AF095689_89443..91254        --------------------FRY-------------------------------------
AF438165_92143..94530        FEEELIDHEHVQYKINCYNILRYHLLPDSD-VFVYFSNSLNREALEYAFYIFLSKYVN--
AY009089_90353..92740        FEEELIDHEHVQYKINCYNILRYHLLPDSD-VFVYFSNSLNREALEYAFYIFLSKYVN--
AF012825_98093..100477       FEEELIDHEHVQYKINCYNILRYHLLPDSD-VFVYFSNSLNREALEYAFYIFLSKYVN--
AF482758_106035..108422      FEEELIDHEHVQYKINCYNILRYHLLPDSD-VFVYFSNSLNREALEYAFYIFLSKYVN--
AY603355_78350..80737        FEEELIDHEHVQYKINCYNILRYHLLPDSD-VFVYFSNSLNREALEYAFYIFLSKYVN--
U94848_84140..86527          FEEELIDHEHVQYKINCYNILRYHLLPDSD-VFVYFSNSLNREALEYAFYIFLSKYVN--
AY243312_89298..91685        FEEELIDHEHVQYKINCYNILRYHLLPDSD-VFVYFSNSLNREALEYAFYIFLSKYVN--
AY188511_1..452              ------------------------------------------------------------
X94355_105532..107919        FEEELIDHEHVQYKINCYNILRYHLLPDSD-VFVYFSNSLNREALEYAFYIFLSKYVN--
AY678277_91935..94322        FEEELIDHEHVQYKINCYNILRYHLLPDSD-VFVYFSNSLNREALEYAFYIFLSKYVN--
AY678275_91935..94322        FEEELIDHEHVQYKINCYNILRYHLLPDSD-VFVYFSNSLNREALEYAFYIFLSKYVN--
AY484669_94079..96466        FEEELIDHEHVQYKINCYNILRYHLLPDSD-VFVYFSNSLNREALEYAFYIFLSKYVN--
M35027_92443..94830          FEEELIDHEHVQYKINCYNILRYHLLPDSD-VFVYFSNSLNREALEYAFYIFLSKYVN--
DQ377945_94682..97069        FEEELIDHEHVQYKINCYNILRYHLLPDSD-VFVYFSNSLNREALEYAFYIFLSKYVN--
AY313847_92126..94513        FEEELIDHEHVQYKINCYNILRYHLLPDSD-VFVYFSNSLNREALEYAFYIFLSKYVN--
AY313848_92171..94558        FEEELIDHEHVQYKINCYNILRYHLLPDSD-VFVYFSNSLNREALEYAFYIFLSKYVN--
AY678276_94207..91823        FEEELIDHEHVQYKINCYNILRYHLLPDSD-VFVYFSNSLNREALEYAFYIFLSKYVN--
AF410153_64743..67148        FDDELIDQHHIQTKVNCYNLLRYHMLPDSD-VFVYFSNSLNRYELEYTFYRFLLKYVNN-
AY689436_76948..74552        FDDELIDHNHVQHKINCYNLLRYHLLPDSD-VFVYFNKSLNRDELEYTFFRFLSKYVNN-
AY689437_80000..77604        FDDELIDHNHVQHKINCYNLLRYHLLPDSD-VFVYFNTSLNRDELEYTFFRFLSKYVNN-
AF336131_7297..9681          FDDELVDKYHVQSKVNCYNLLRYHLLPESD-VFVYFSDSLNRDKLEYTFYRFLSRYVND-
AY077835_67761..65368        FDDELIDKYHVQSKVNCYNLFRYHLLPESD-VFVYFSDSLNRDKLEYTFYRFLSRYVND-
AY077836_67824..65431        FDDELIDKYHVQSKVNCYNLFRYHLLPESD-VFVYFSDSLNRDKLEYTFYRFLSRYVND-
AF124517_2478..3745          FDEELVDKYHVQSKVNCYNLFRYHLLPESD-VFVYFSDSLNRDKLEYTFYRFLSRYVND-
AY077832_67919..65526        FDEELVDKYHVQSKVNCYNLFRYHLLPESD-VFVYFSDSLNRDKLEYTFYRFLSRYVND-
AY077833_68028..65635        FDEELVDKYHVQSKVNCYNLFRYHLLPESD-VFVYFSDSLNRDKLEYTFYRFLSRYVND-
AY077834_67834..65441        FDEELVDKYHVQSKVNCYNLFRYHLLPESD-VFVYFSDSLNRDKLEYTFYRFLSRYVND-
AF409138_65848..68244        FDDELVDKYHVQSKVNCYNLLRYHLLPESD-VFVYFSDSLNRDKLEYTFYRFLSRYVND-
AF409137_65982..68378        FDDELVDKYHVQSKVNCYNLFRYHLLPESD-VFVYFSDSLNRDKLEYTFYRFLSRYVND-
AF325528_65982..68378        FDDELVDKYHVQSKVNCYNLFRYHLLPESD-VFVYFSDSLNRDKLEYTFYRFLSRYVND-
AF250284_54298..56766        FLNKIYKF-HYTLLFDNLNLLINFLYPNVKIIFNYDQDYITRDYFHYIVYNILISLINTN
AF063866_106417..108840      FLEN-INKKHLTILYDGINIFLNIYFPSYTFVDIPEQKYISREYYLYIFYNILVWVTNNK
                                                                                         

DQ356948_128017..125618      VKKWIEQNKEKIKLLY--LVNF--NN--
AY386265_60480..62891        VKDWIDKSITAIKELY--MINF--NN--
S62819_9..2423               VKDWIAESIAAIKELY--MINF--NN--
AX754989_59675..62089        VKDWIAESIAAIKELY--MINF--NN--
AY386263_59309..61723        VKDWIAESIAAIKELY--MINF--NN--
DQ184476_59681..62095        VKDWIAESIAAIKELY--MINF--NN--
AY386264_60443..62857        VKDWIAESIAAIKELY--MINF--NN--
U60315_100752..103127        VQQWMDENTSLIRDLY--LINF--NN--
U86916_57..218               VQQWMDENTSLIRDLY--LINF--NN--
AM071510_2646..2868          VIEWIEENSKKIKDLY--ITNF--NN--
AM071513_2646..2868          VIEWIEENSKKIKDLY--ITNF--NN--
AM071511_2646..2868          VIEWIEENSKKIKDLY--ITNF--NN--
AM071512_2646..2868          VIEWIEENSKKIKDLY--ITNF--NN--
AY318871_221210..223609      VIEWIEENSKKIKDLY--ITNF--NN--
L46396_1..1452               ----------------------------
AF198100_173018..175414      VTEWIEENSKKIKELY--IINF--NN--
AJ581527_164361..166757      VTEWIEENSKKIKELY--IINF--NN--
AM071393_1690..1908          VTEWIEENSKKIKELY--IINF--NN--
AM071394_1690..1908          VTEWIEENSKKIKELY--IINF--NN--
AM071395_1690..1908          VTEWIEENSKKIKELY--IINF--NN--
AM071392_1690..1908          VTEWIEENSKKIKELY--IINF--NN--
AM071390_1660..1878          VTEWIEENSKKIKELY--IINF--NN--
AM071391_1660..1878          VTEWIEENSKKIKELY--IINF--NN--
AM071389_1708..1926          VTEWIEENSKKIKELY--IINF--NN--
AM071388_1684..1902          VTEWIEENSKKIKELY--IINF--NN--
AM071515_1684..1904          VTEWIEENSKKIKELY--IINF--NN--
AY386371_61421..63814        VSSWIDKNITRIRELY--VINF--NN--
AF245394_114..1271           VSTWIDKNITRIRELY--VINF--NN--
AJ293568_66959..69355        VSTWIDKNITRIRELY--VINF--NN--
AF170722_67369..69765        VPAWIDKNITRIRELY--FFNF--NN--
AF170726_68180..70570        VPAWIDKNITRIRELY--FFNF--NN--
Y16780_81115..83502          VKQWIDENITRIRELY--MINF--NN--
X76264_4070..6457            VKQWIDENITRIRELY--MINF--NN--
X67119_29986..32373          VKQWIDENITRIRELY--MINF--NN--
X69198_80101..82488          VKQWIDENITRIRELY--MINF--NN--
L22579_80734..83121          VKQWIDENITRIRELY--MINF--NN--
S55844_13338..15725          VKQWIDENITRIRELY--MINF--NN--
AF380138_89333..91720        VKQWIDENITRIRELY--MINF--NN--
DQ011155_89448..91835        VKQWIDENITRIRELY--MINF--NN--
DQ011154_89467..91854        VKQWIDENITRIRELY--MINF--NN--
DQ011157_89019..91406        VKQWIDENITRIRELY--MINF--NN--
DQ011153_89019..91406        VKQWIDENITRIRELY--MINF--NN--
AY741551_89012..91399        VKQWIDENITRIRELY--MINF--NN--
AY753185_89251..91638        VKQWIDENITRIRELY--MINF--NN--
AY603973_89008..91395        VKQWIDENITRIRELY--MINF--NN--
DQ011156_89484..91871        VKQWIDENITRIRELY--MINF--NN--
M13209_7314..7850            VKQWIDENITRIKELY--MINF--NN--
AF095689_88871..89407        VKQWIDENITRIKELY--MINF--NN--
M13209_7971..9698            ----SENHIRT-----------------
AF095689_89443..91254        --------------LH------------
AF438165_92143..94530        VKQWIDENITRIRELY--MINF--NN--
AY009089_90353..92740        VKQWIDENITRIRELY--MINF--NN--
AF012825_98093..100477       VKQWIDENITRIRELY--MINF--NN--
AF482758_106035..108422      VKQWIDENITRIRELY--MINF--NN--
AY603355_78350..80737        VKQWIDENITRIKELY--MINF--NN--
U94848_84140..86527          VKQWIDENITRIKELY--MINF--NN--
AY243312_89298..91685        VKQWIDENITRIKELY--MINF--NN--
AY188511_1..452              ----------------------------
X94355_105532..107919        VKQWIDENITRIRELY--MINF--NN--
AY678277_91935..94322        VKQWIDENITRIKELY--MINF--NN--
AY678275_91935..94322        VKQWIDENITRIKELY--MINF--NN--
AY484669_94079..96466        VKQWIDENITRIKELY--MINF--NN--
M35027_92443..94830          VKQWIDENITRIKELY--MINF--NN--
DQ377945_94682..97069        VKQWIDENITRIKELY--MINF--NN--
AY313847_92126..94513        VKQWIDENITRIKELY--MINF--NN--
AY313848_92171..94558        VKQWIDENITRIKELY--MINF--NN--
AY678276_94207..91823        VKQWIDENITRIKELY--MINF--NN--
AF410153_64743..67148        VSEWIDKNITRIRELY--LFNF--NN--
AY689436_76948..74552        VSEWIDENITRIRELY--LFNF--NN--
AY689437_80000..77604        VSEWIDENITRIRELY--LFNF--NN--
AF336131_7297..9681          VSIWIDENITKIRELY--FFNF--NN--
AY077835_67761..65368        VSIWIDENITKIRELY--FFNF--NN--
AY077836_67824..65431        VSIWIDENITKIRELY--FFNF--NN--
AF124517_2478..3745          VSIWIDENITKIRELY--FFNF--NN--
AY077832_67919..65526        VSIWIDENITKIRELY--FFNF--NN--
AY077833_68028..65635        VSIWIDENITKIRELY--FFNF--NN--
AY077834_67834..65441        VSIWIDENITKIRELY--FFNF--NN--
AF409138_65848..68244        VSIWIDENITKIRELY--FFNF--NN--
AF409137_65982..68378        VSIWIDENITKIRELY--FFNF--NN--
AF325528_65982..68378        VSIWIDENITKIRELY--FFNF--NN--
AF250284_54298..56766        ILSWIDVNKDIISKLYDNTLRFYVKNIY
AF063866_106417..108840      VQNFIYENKKNIANNYNKILSY--YTVV
                                                         
