# Supplementary material for: Identification of multiple independent horizontal gene transfers into poxviruses using a comparative genomics approach
Source: BMC Evol Biol. 2008 Feb 27;8:67. doi: 10.1186/1471-2148-8-67 (PMC2268676; doi:10.1186/1471-2148-8-67)
Supplement: Additional file 8 — Multiple sequence alignments for all poxvirus families. [file 1471-2148-8-67-S8.gz › Network/Servers/gen153069.gen.tcd.ie/Users/kirsten/poxvirus/aln/240.aln]

CLUSTAL W (1.81) multiple sequence alignment

AY678276_39026..39142      -------------------------------METFNLYLSQSVLV-HMMNSSNAVLNSIS
AY077833_16368..16532      MHQLESGFPFIHVEKMFFFEIIFSKKEIGCNIDIFNLNLSHVFLLQHIINSSNVL-----
AY077832_16259..16423      MHQLESGFPFIHVEKMFFFEIIFSKKEIGCNIDIFNLNLSHVFLLQHIINSSNVL-----
AY077834_16169..16333      MHQLESGFPFIHVEKMFFFEIIFSKKEIGCNIDIFNLNLSHVFLLQHIINSSNVL-----
AY077835_16070..16234      MYQLESGFPFIHVEKMFFFEIIFSKKEIGCNIDIFNLNLSHVFLLQHIINSSNVL-----
AY077836_16133..16297      MYQLESGFPFIHVEKMFFFEIIFSKKEIGCNIDIFNLNLSHVFLLQHIINSSNVL-----
AY689436_23673..23849      ----------------MFFETNFSKNVIGCNIETFNLNLSHVFFEQHIMNSSNALLNSTS
AY689437_26581..26757      ----------------MFFETNFSKNVIGCNIETFNLNLSHVFFEQHIMNSSNALLNSTS
                                                          :: *** **: .:  *::****.:     

AY678276_39026..39142      FSISGYVFNKV----
AY077833_16368..16532      ---------------
AY077832_16259..16423      ---------------
AY077834_16169..16333      ---------------
AY077835_16070..16234      ---------------
AY077836_16133..16297      ---------------
AY689436_23673..23849      FSISGYVRKRVCIKK
AY689437_26581..26757      FSISGYVRKRVCMKK
                                          
