# Supplementary material for: Identification of multiple independent horizontal gene transfers into poxviruses using a comparative genomics approach
Source: BMC Evol Biol. 2008 Feb 27;8:67. doi: 10.1186/1471-2148-8-67 (PMC2268676; doi:10.1186/1471-2148-8-67)
Supplement: Additional file 8 — Multiple sequence alignments for all poxvirus families. [file 1471-2148-8-67-S8.gz › Network/Servers/gen153069.gen.tcd.ie/Users/kirsten/poxvirus/aln/241.aln]

CLUSTAL W (1.81) multiple sequence alignment

AY077835_59185..59325      ---------------------------MVHTNNSMVILFLLLFLLYSNQDLNTYILYRFR
AY077836_59248..59388      ---------------------------MVHTNNSMVILFLLLFLLYSNQDLNTYILYRFR
AY077833_59445..59585      ---------------------------MAHTNNSMVILFLLLFLLYSNQDLNTYILYRFR
AY077834_59251..59391      ---------------------------MAHTNNSMVILFLLLFLLYSNQDLNTYILYRFH
AY077832_59337..59516      ---------------------------MAHTNNSMVILFLLLFLLYSNQDLNTYILYRFR
AY689436_68341..68442      ---------------------MRLISYKVHTNNSTAIWSPPLFLLYSYQDLYIYI-----
AY689437_71381..71494      -----------------MLLIMRRISYKVHTNNSMVIWSLPLFLLYSYQDLYIYI-----
AY678276_85564..85743      MKWYNPIHCILLYFFLKRLVTTHRFVYMARTNNNRVILYLFLSVLCFYQDKYIYIVYRLC
                                                       ..***. .*    * :*   **   **     

AY077835_59185..59325      FYHRKNIYLHLTFL-------------
AY077836_59248..59388      FYHRKNIYLHLTFL-------------
AY077833_59445..59585      FYHRKSIYLHLTFL-------------
AY077834_59251..59391      FYHRKSIYLHLTFL-------------
AY077832_59337..59516      FYHRKSIYLHLTFYNKRKKKRKKRKIS
AY689436_68341..68442      ---------------------------
AY689437_71381..71494      ---------------------------
AY678276_85564..85743      ---------------------------
                                                      
