# Supplementary material for: Identification of multiple independent horizontal gene transfers into poxviruses using a comparative genomics approach
Source: BMC Evol Biol. 2008 Feb 27;8:67. doi: 10.1186/1471-2148-8-67 (PMC2268676; doi:10.1186/1471-2148-8-67)
Supplement: Additional file 8 — Multiple sequence alignments for all poxvirus families. [file 1471-2148-8-67-S8.gz › Network/Servers/gen153069.gen.tcd.ie/Users/kirsten/poxvirus/aln/242.aln]

CLUSTAL W (1.81) multiple sequence alignment

AY077833_76206..76298        MWINKTMFDILFWRNRNRKIHNKKITSIIYR
AY077832_76103..76195        MWINKTMFDILFWRNRNRKIHNKKITSIIYR
AY077834_76012..76104        MWINKTMFDILFWRNRNRKIHNKKITSIIYR
AY077835_75975..76067        MWINKTMFDILFWRNRNRKIHNEKITSIIYR
AY077836_76038..76130        MWINKTMFDILFWRNRNRKIHNEKITSIIYR
AY689436_85049..85141        MWVYKTVSHFLFWRNSNWEIHNKTIITICYR
AY689437_88101..88193        MWVYKTMSHFLFWRNSNWEIHDKTIITICYR
AY678276_102266..102358      MWCYQRMFNILFWRNCNWKVDNQTFVKVCYR
                             **  : :  :***** *.:: ::.: .: **
