# Supplementary material for: Identification of multiple independent horizontal gene transfers into poxviruses using a comparative genomics approach
Source: BMC Evol Biol. 2008 Feb 27;8:67. doi: 10.1186/1471-2148-8-67 (PMC2268676; doi:10.1186/1471-2148-8-67)
Supplement: Additional file 8 — Multiple sequence alignments for all poxvirus families. [file 1471-2148-8-67-S8.gz › Network/Servers/gen153069.gen.tcd.ie/Users/kirsten/poxvirus/aln/243.aln]

CLUSTAL W (1.81) multiple sequence alignment

AY077833_94267..94401        ----------------------MPSIKNIIMVNIDLSITNQNEFGLKLFSQKYIKTCLKI
AY077832_94167..94301        ----------------------MPSIKNIIMVNIDLSITNQNEFGLKLFSQKYIKTCLKI
AY077834_94070..94204        ----------------------MPSIKNIIMVNIDLSITNQNEFGLKLFSQKYIKTCLKI
AY077835_94043..94153        ------------------------------MVNIDLSITNQNEFGLKLFSQKYIKTCLKI
AY077836_94106..94216        ------------------------------MVNIDLSITNQNEFGLKLFSQKYIKTCLKI
AY689436_103010..103210      MTCYCVSVAVLASVLLDIVNNIIPNIKNITMLTKDLTITNQNELGLNLFSQKYIKICLNI
AY689437_106148..106258      ------------------------------MLTKDLTITNQNELGLNLFSQKYIKICLNI
AY678276_121527..121637      ------------------------------MLAMALTTTNQNEFGRSFCSQKYIKKCLHK
                                                           *:   *: *****:* .: ****** **: 

AY077833_94267..94401        STAPLAT
AY077832_94167..94301        STAPLAT
AY077834_94070..94204        STAPLAT
AY077835_94043..94153        STAPLAT
AY077836_94106..94216        STAPLAT
AY689436_103010..103210      SIAPLAT
AY689437_106148..106258      SIAPLAT
AY678276_121527..121637      SMAPLAT
                             * *****
