# Supplementary material for: Identification of multiple independent horizontal gene transfers into poxviruses using a comparative genomics approach
Source: BMC Evol Biol. 2008 Feb 27;8:67. doi: 10.1186/1471-2148-8-67 (PMC2268676; doi:10.1186/1471-2148-8-67)
Supplement: Additional file 8 — Multiple sequence alignments for all poxvirus families. [file 1471-2148-8-67-S8.gz › Network/Servers/gen153069.gen.tcd.ie/Users/kirsten/poxvirus/aln/244.aln]

CLUSTAL W (1.81) multiple sequence alignment

AY689436_160309..160037      MFNLQSQYILFATISFLRFSFLGSNTDEICFAVSPFVPNSNKCNAEDTDIGEKKILELGL
AY077834_142724..142602      ------------------------------------------------------------
AY077833_142898..142776      ------------------------------------------------------------
AY077833_143062..142880      MIISSEQQLLYVL----------SNTDDICIAVSPFDPKSKIESIDDIETGEINTFELGD
AY077832_143085..142903      MIISSEQQLLYVL----------SNTDDICIAVSPFDPKSKIESIDDIETGEINTFELGD
AY077834_142888..142706      MIISSEQQLLYVL----------SNTDDICIAVSPFDPKSKIESIDDIETGEINTFELGD
AY077835_142752..142465      MIISSEQQLLYVL----------SNSDDICIAVSPLDPKSKIESIDDIETGEINTFELGN
AY077836_142815..142528      MIISSEQQLLYVL----------SNSDDICIAVSPLDPKSKIESIDDIETGEINTFELGN
                                                                                         

AY689436_160309..160037      CF-NRSLKISI---YFIFYYFSIYFFK---KKFPVFHY--------
AY077834_142724..142602      ----MCKYIHL-KKNFFFHFITNNFISLSLKKLIMYIFISVGNVFQ
AY077833_142898..142776      ----MCKYIHL-KKNFFFHFITNNFISLSLKKLIMYIFISVGNVFQ
AY077833_143062..142880      ALDDRCVNISI-----------------------------------
AY077832_143085..142903      ALDDRCVNISI-----------------------------------
AY077834_142888..142706      ALDDRCVNISI-----------------------------------
AY077835_142752..142465      AIDNRCVNISILKKNFFFHFIANNFISLSLKKLMMYIFISVGNVFQ
AY077836_142815..142528      AIDNRCVNISILKKNFFFHFIANNFISLSLKKLMMYIFISVGNVFQ
                                  .  * :                                   
