# Supplementary material for: Identification of multiple independent horizontal gene transfers into poxviruses using a comparative genomics approach
Source: BMC Evol Biol. 2008 Feb 27;8:67. doi: 10.1186/1471-2148-8-67 (PMC2268676; doi:10.1186/1471-2148-8-67)
Supplement: Additional file 8 — Multiple sequence alignments for all poxvirus families. [file 1471-2148-8-67-S8.gz › Network/Servers/gen153069.gen.tcd.ie/Users/kirsten/poxvirus/aln/245.aln]

CLUSTAL W (1.81) multiple sequence alignment

AY689437_155222..154842      --------MSI-------PLSNNIDSMLMEILYLSKYKCNKLLFPLIVTRGFAPFSNKNF
AY689436_157653..157453      MNISIELHPFLFFSPGSNPISIRYFTILKFTESLLKYICNILF-----------------
AY689437_159816..159616      MNTSIELHPFLFSSPGSNPISIRYFTILKFIELLLKYICNMLL-----------------
AY077834_141715..141611      --------MYV--------------------RHYHHYT----------------------
AY077835_141597..141475      --------MFL----------------------LHKYVCKTLL-----------------
AY077836_141660..141538      --------MFL----------------------LHKYVCKTLL-----------------
AY077833_141908..141786      --------MFL----------------------LHRYVCKTLS-----------------
AY077832_141932..141810      --------MFL----------------------LHRYVCKTLS-----------------
                                       :                        .*                       

AY689437_155222..154842      KLSTLIIALLSINPTIGVLPSFSARWFISAPFFINFVVKLFNFLLELQLFNNVYNGVSIK
AY689436_157653..157453      --------------------PFFIFLVMSAPFFIK------KFNMSIFII----------
AY689437_159816..159616      --------------------PFFIFLVISAPFFIK------KFNMSTLTI----------
AY077834_141715..141611      ------------------------FFFISAPFFIK------NFSISTVTFELLYK-----
AY077835_141597..141475      --------------------PLH-FFVISAPFFIK------NFSISTVTFELLYK-----
AY077836_141660..141538      --------------------PLH-FFVISAPFFIK------NFSISTVTFELLYK-----
AY077833_141908..141786      --------------------PLH-FFFISAPFFIK------NFSISTVTFELLYK-----
AY077832_141932..141810      --------------------PLH-FFFISAPFFIK------NFSISTVTFELLYK-----
                                                       .:******:      :* :.   :          

AY689437_155222..154842      PLLISDPLSIKKLTTFSCIKFF
AY689436_157653..157453      ----------------------
AY689437_159816..159616      ----------------------
AY077834_141715..141611      ----------------------
AY077835_141597..141475      ----------------------
AY077836_141660..141538      ----------------------
AY077833_141908..141786      ----------------------
AY077832_141932..141810      ----------------------
                                                   
