# Supplementary material for: Identification of multiple independent horizontal gene transfers into poxviruses using a comparative genomics approach
Source: BMC Evol Biol. 2008 Feb 27;8:67. doi: 10.1186/1471-2148-8-67 (PMC2268676; doi:10.1186/1471-2148-8-67)
Supplement: Additional file 8 — Multiple sequence alignments for all poxvirus families. [file 1471-2148-8-67-S8.gz › Network/Servers/gen153069.gen.tcd.ie/Users/kirsten/poxvirus/aln/246.aln]

CLUSTAL W (1.81) multiple sequence alignment

AF063866_107228..107515      ---MSIPCFTMYSDTISIINSLIPFLKSILLNISFLLTMPINSLKLLTNTNVIIITIIIF
AY689436_106867..106757      ------------------------MFNSIISEDNSVLKPFISSKPNLTNN--CSIIIITI
AY689437_109915..109805      ------------------------MFNSIISEDNSVLKPFISSKPNLTNN--CSIIIITI
AY077833_98079..97891        MGLLTIPIFTAIASQSS------PMFKSIISDVSSLLKPFISSKPNFTNI--CSNIIIII
AY077832_97979..97791        MGLLTIPIFTAIASQSS------PMFKSIISDVSSLLKPFISSKPNFTNI--CSNIIIII
AY077834_97882..97694        MGLLTIPIFTAIASQSS------PMFKSIISDVSSLLKPFISSKPNFTNI--CSNIIIII
AY077835_97831..97643        MGLLTIPIFTAIASQSS------PMFKSIISDVSSLLTPFISSKPNLTNI--CSNIIIII
AY077836_97894..97706        MGLLTIPIFTAIASQSS------PMFKSIISDVSSLLTPFISSKPNLTNI--CSNIIIII
                                                     :::**: : . :*.  *.*   :**       ** :

AF063866_107228..107515      IIRCSLNCSFSLYSDINILFVNLTKNRPDVSISCLYSS
AY689436_106867..106757      VIK-----------------------------------
AY689437_109915..109805      VIK-----------------------------------
AY077833_98079..97891        VIKCVTIILFL---------------------------
AY077832_97979..97791        VIKCVTIILFL---------------------------
AY077834_97882..97694        VIKCVTIILFL---------------------------
AY077835_97831..97643        VIKWVTIILFL---------------------------
AY077836_97894..97706        VIKWVTIILFL---------------------------
                             :*.                                   
