# Supplementary material for: Identification of multiple independent horizontal gene transfers into poxviruses using a comparative genomics approach
Source: BMC Evol Biol. 2008 Feb 27;8:67. doi: 10.1186/1471-2148-8-67 (PMC2268676; doi:10.1186/1471-2148-8-67)
Supplement: Additional file 8 — Multiple sequence alignments for all poxvirus families. [file 1471-2148-8-67-S8.gz › Network/Servers/gen153069.gen.tcd.ie/Users/kirsten/poxvirus/aln/247.aln]

CLUSTAL W (1.81) multiple sequence alignment

AY678276_119409..119290      MPCLIAFKSLLILPKWKLFTGLGYAKIQRIRIENPSLLII
AY689436_101003..100914      -----MYNNHRILQKLKLFIGPEYVRIQKTSIEN-----L
AY689437_104051..103962      -----MYNNHRILQKLKLFIGPEYVRIQKTSIEN-----L
AY077833_92214..92110        -----MYNNHLILLKLKLYTGLGYVKTPKTNIESQLSSLL
AY077832_92114..92010        -----MYNNHLILLKLKLYTGLGYVKTPKTNIESQLSSLL
AY077834_92017..91913        -----MYNNHLILLKLKLYTGLGYVKTPKTNIESQLSSLL
AY077835_91972..91868        -----MYNNHLILLKLKPYTGLGYVKTPKTNIESQSSSLL
AY077836_92035..91931        -----MYNNHLILLKLKPYTGLGYVKTPKTNIESQSSSLL
                                   ::.  ** * * : *  *..  .  **.     :
