# Supplementary material for: Identification of multiple independent horizontal gene transfers into poxviruses using a comparative genomics approach
Source: BMC Evol Biol. 2008 Feb 27;8:67. doi: 10.1186/1471-2148-8-67 (PMC2268676; doi:10.1186/1471-2148-8-67)
Supplement: Additional file 8 — Multiple sequence alignments for all poxvirus families. [file 1471-2148-8-67-S8.gz › Network/Servers/gen153069.gen.tcd.ie/Users/kirsten/poxvirus/aln/248.aln]

CLUSTAL W (1.81) multiple sequence alignment

AY678276_113516..113424      MNIVFFASRYFKNVQR-YKKSQTSTCLINLFI
AY689436_95436..95344        MNFASFVNLYFKNVLK-FKKNLIFMFLINLSI
AY689437_98487..98395        MNFASFVNLYFKNVLK-FKKNLIFMFLINLSI
AY077833_86580..86485        MSFVFFANLFFKNIRRVFKKNLIFMFLINLYI
AY077832_86477..86382        MSFVFFANLFFKNIRRVFKKNLIFMFLINLYI
AY077834_86386..86291        MSFVFFANLFFKNIRRVFKKNLIFMFLINLYI
AY077835_86344..86249        MSFVFFANPFFKNIRRVFKKNLIFMFLINLYI
AY077836_86407..86312        MSFVFFANPFFKNIRRVFKKNLIFMFLINLYI
                             *.:. *.. :***: . :**.     **** *
