# Supplementary material for: Identification of multiple independent horizontal gene transfers into poxviruses using a comparative genomics approach
Source: BMC Evol Biol. 2008 Feb 27;8:67. doi: 10.1186/1471-2148-8-67 (PMC2268676; doi:10.1186/1471-2148-8-67)
Supplement: Additional file 8 — Multiple sequence alignments for all poxvirus families. [file 1471-2148-8-67-S8.gz › Network/Servers/gen153069.gen.tcd.ie/Users/kirsten/poxvirus/aln/249.aln]

CLUSTAL W (1.81) multiple sequence alignment

DQ356948_120712..120593      -------------MMLENSCRSISTQSPGSRWILFLMNLFFFRLVSCRRLLLK
AY077833_60788..60693        --------------MLVFSFNGTSTQSPGSICILFLINFPCFILVN-------
AY077832_60679..60584        --------------MLVFSFNGTSTQSPGSICILFLINFPCFILVN-------
AY077834_60594..60499        --------------MLVFSFNGTSTQSPGSICILFLINFPCFILVN-------
AY077835_60526..60431        --------------MLVFSFNGTSTQSPGSICILFLINFPCFILVN-------
AY077836_60589..60494        --------------MLVFSFNGTSTQSPGSICILFLINFPCFILVN-------
AY689436_69741..69649        MTLYLCRDGCLPKMILVFSFKGTSTQSPGNI----------------------
AY689437_72793..72701        MTLYLCRDGCLPKMILVFSFKGTSTQSPGNI----------------------
                                           :*  * .. ******.                       
