# Supplementary material for: Identification of multiple independent horizontal gene transfers into poxviruses using a comparative genomics approach
Source: BMC Evol Biol. 2008 Feb 27;8:67. doi: 10.1186/1471-2148-8-67 (PMC2268676; doi:10.1186/1471-2148-8-67)
Supplement: Additional file 8 — Multiple sequence alignments for all poxvirus families. [file 1471-2148-8-67-S8.gz › Network/Servers/gen153069.gen.tcd.ie/Users/kirsten/poxvirus/aln/25.aln]

CLUSTAL W (1.81) multiple sequence alignment

AF063866_115362..116348      MRKKYIKYYNVINNKIYDDKNNEII---NEELNKIIIKYKPPSHLHDIKLIAKNIKEADN
AF250284_52298..53299        MKKKYNNTYKIIEEKIYNTDGQEIV---DDNLLNIIKKYKPPKHLNNIELIAKNIEEADN
U80056_301..1302             MKKKYNNTYKIIEEKIYNTDGQEIV---DDNLLNIIKKYKPPKHLNNIELIAKNIEEADN
DQ356948_128504..129475      --MKRFLFYL--EGVLYYDADRTRRVEDSNPTYDVVARVKIPAHLTDVAFVEQTLEESAR
U60315_104017..104988        --MKRFFFYK--DGELFHDRKCTRRVSRSNATYEVLRHVRIPAHLHDVRVLEQTYEQAQR
AY318871_224291..225241      MVKKQILYYK--EGKLYYDNAYKKRVPISNPTYEILKRYKIPTYLKDIIIYEQTYEEALN
AF198100_176083..177033      MVKKVFFHYK--DDKLYYDAAYKNLVPASNKTYEIIKAYRVPPHLKEVIVYEQSLEEASN
AJ581527_167426..168376      MVKKVFFHYK--DDKLYYDAAYKNLVPASNKTYEIIKAYRVPPHLKEVIVYEQSLEEASN
L46396_2121..3071            MAKKVFFHYK--DDKLYYDAAYKNLVPASNKTYEIIKAYRVPPHLKEVIVYEQSLEAS-N
AY952941_1..347              ------------------------------------------------------------
AY386263_62543..63499        ---MRALHLS--DGRLFFDKELTQPVPDDNPAYAVLAKIRIPPHLSDVVVYEQDLESAQQ
DQ184476_62915..63871        ---MRALHLS--DGKLFFDKELTQPVPDDNPAYAVLAKIRIPPHLSDVVVYEQDLESAQQ
AX754989_62909..63865        ---MRALHLS--DGKLFFDKELTQPVPDDNPAYAVLAKIRIPPHLSDVVVYEQDLESAQQ
U12401_49..1005              ---MRALHLS--DGKLFFDKELTQPVPDDNPAYAVLAKIRIPPHLSDVVVYEQDLESAQQ
AY386264_63676..64632        ---MRALHLS--DGKLFFDKELTQPVPDDNPAYAVLAKIRIPPHLSDVVVYEQDLESAQQ
S62819_3240..3348            ---MRALHLS--DGKLFFDKELTQPVPDDNPAYAVLAKIRI-------------------
DQ073807_1..252              ------------------------------------------------------------
AY780677_1..252              ------------------------------------------------------------
AY952944_1..350              ------------------------------------------------------------
AY952938_1..350              ------------------------------------------------------------
AY386265_63754..64716        -MGARALFLS--KGKLFFDKDFSQPVPDDNPAYEVIANIRIPPHLTDVVVYEQTLEDAHQ
AY952947_1..350              ------------------------------------------------------------
AY846760_1..344              ------------------------------------------------------------
AY952949_1..344              ------------------------------------------------------------
DQ071861_1..344              ------------------------------------------------------------
DQ071863_1..344              ------------------------------------------------------------
DQ071859_1..344              ------------------------------------------------------------
DQ071857_1..344              ------------------------------------------------------------
AY952951_1..344              ------------------------------------------------------------
AY424954_1..302              ------------------------------------------------------------
AF170722_70518..71462        ---MRAFTYK--DGKLYEDKELTIPVHCSNPTYEILKHVKIPSHLTDVIVYEQTYEQSLS
M31723_818..1762             ---MRAFTYK--DGKLYEDKELTIPVHCSNPTYEILKHVKIPSHLTDVIVYEQTYEQSLS
AF170726_71310..72257        ---MRAFVYK--DGKLYEDKELTMPVPSSNPTYEILKHVKIPSHLTNVIVYEQTYEQSLS
AY386371_64560..65507        ---MKGLYYN--DGKLFEDKELTMSVSSDNPAYEILKKIKIPSYLTDVVVYEQTYDESLN
AJ293568_70069..71016        ---MKGLYYN--NGKLFEDKEFTIFVSFDNPTYEILKKVKIPSYLTDVIVYEQTYEESLT
AF410153_67896..68858        ---MRAFLYY--DGKLFFDTDLTKQVPYDNPTYDILKYIKIPNHLTNVMVYEQTYEQSLH
Y16780_84345..85289          ---MRALFYK--DGKLFTDNNFLNPVSDNNPAYEVLQHVKIPTHLTDVVVYEQTWEEALT
X76264_7300..8244            ---MRALFYK--DGKLFTDNNFLNPVSDNNPAYEVLQHVKIPTHLTDVVVYEQTWEEALT
X67119_33225..34169          ---MRALFYK--DGKLFTDNNFLNPVSDNNPAYEVLQHVKIPTHLTDVVVYGQTWEEALT
X69198_83340..84284          ---MRALFYK--DGKLFTDNNFLNPVSDNNPAYEVLQHVKIPTHLTDVVVYGQTWEEALT
S55844_16577..17521          ---MRALFYK--DGKLFTDNNFLNPVSDNNPAYEVLQHVKIPTHLTDVVVYGQTWEEALT
L22579_83970..84914          ---MRALFYK--DGKLFTDNNFLNPVSDNNPAYEVLQHVKIPTHLTDVVVYEQTWEEALT
X94355_108744..109688        ---MRALFYK--DGKLFTDNNFLNPVSDDNPAYEVLQHVKIPTHLTDVVVYEQTWEEALT
AF482758_109229..110173      ---MRALFYK--DGKLFTDNNFLNPVSDDNPAYEVLQHVKIPTHLTDVVVYEQTWEEALT
AF012825_101302..102246      ---MRPLFYK--DGKLFTDNNFLNPVSDYNPAYEVLQHVKIPTHLTDVVVYEQTWEEALT
AF380138_92547..93491        ---MRALFYK--DGKLFTDNNFLNPVSDDNPAYEVLQHVKIPTHLTDVVVYEQTWEEALT
DQ011155_92662..93606        ---MRALFYK--DGKLFTDNNFLNPVSDDNPAYEVLQHVKIPTHLTDVVVYEQTWEEALT
DQ011154_92681..93625        ---MRALFYK--DGKLFTDNNFLNPVSDDNPAYEVLQHVKIPTHLTDVVVYEQTWEEALT
DQ011157_92224..93168        ---MRALFYK--DGKLFTDNNFLNPVSDDNPAYEVLQHVKIPTHLTDVVVYEQTWEEALT
AY741551_92217..93161        ---MRALFYK--DGKLFTDNNFLNPVSDDNPAYEVLQHVKIPTHLTDVVVYEQTWEEALT
DQ011153_92224..93168        ---MRALFYK--DGKLFTDNNFLNPVSDDNPAYEVLQHVKIPTHLTDVVVYEQTWEEALT
AY753185_92456..93400        ---MRALFYK--DGKLFTDNNFLNPVSDDNPAYEVLQHVKIPTHLTDVVVYEQTWEEALT
DQ011156_92689..93633        ---MRALFYK--DGKLFTDNNFLNPVSDDNPAYEVLQHVKIPTHLTDVVVYEQTWEEALT
AY603973_92213..93157        ---MRALFYK--DGKLFTDNNFLNPVSDDNPAYEVLQHVKIPTHLTDVVVYEQTWEEALT
AY313847_95311..96255        ---MRALFYK--DGKLFTDNNFLNPVLDDNPAYEVLQHVKIPTHLTDVVVYEQTWEEALT
AY313848_95356..96300        ---MRALFYK--DGKLFTDNNFLNPVLDDNPAYEVLQHVKIPTHLTDVVVYEQTWEEALT
AF438165_95349..96293        ---MRALFYK--DGKLFTDNNFLNPVSDDNPAYEVLQHVKIPTHLTDVVVYEQTWEEALT
AY009089_93559..94503        ---MRALFYK--DGKLFTDNNFLNPVSDDNPAYEVLQHVKIPTHLTDVVVYEQTWEEALT
L13447_1..945                ---MRALFYK--DGKLFTDNNFLNPVSDDNPAYEVLQHVKIPTHLTDVVVYEQTWEEALT
AY678277_95120..96064        ---MRALFYK--DGKLFTDNNFLNPVSDDNPAYEVLQHVKIPTHLTDVVVYEQTWEEALT
M13209_10496..11440          ---MRALFYK--DGKLFTDNNFLNPVSDDNPAYEVLQHVKIPTHLTDVVVYEQTWEEALT
M35027_95628..96572          ---MRALFYK--DGKLFTDNNFLNPVSDDNPAYEVLQHVKIPTHLTDVVVYEQTWEEALT
AY484669_97264..98208        ---MRALFYK--DGKLFTDNNFLNPVSDDNPAYEVLQHVKIPTHLTDVVVYEQTWEEALT
AY243312_92483..93427        ---MRALFYK--DGKLFTDNNFLNPVSDDNPAYEVLQHVKIPTHLTDVVVYEQTWEEALT
AY603355_81535..82479        ---MRALFYK--DGKLFTDNNFLNPVSDDNPAYEVLQHVKIPTHLTDVVVYEQTWEEALT
DQ377945_97867..98811        ---MRALFYK--DGKLFTDNNFLNPVSDDNPAYEVLQHVKIPTHLTDVVVYEQTWEEALT
AY678275_95120..96064        ---MRALFYK--DGKLFTDNNFLNPVSDDNPAYEVLQHVKIPTHLTDVVVYEQTWEEALT
U94848_87325..88269          ---MRALFYK--DGKLFTDNNFLNPVSDDNPAYEVLQHVKIPTHLTDVVVYEQTWEEALT
AY678276_95005..95946        ---MRALFYK--DGKLFTDNNFLNPVSDDNPAYEVLQHVKIPTHLTDVVVYEQTWEEALT
AF095689_92052..92996        ---MRALFYK--DGKLFTDNNFLNPVSDDNPAYEVLQHVKIPTHLTDVVVYEQTWEEALT
AY077835_68667..69617        ---MRGLFYN--DGKLFTDKNLTTLVSFDNPTYEIIKRIRIPPHLTDVIVYEQTYEQSLT
AY077836_68730..69680        ---MRGLFYN--DGKLFTDKNLTTLVSFDNPTYEIIKRIRIPPHLTDVIVYEQTYEQSLT
AF409137_69235..70188        ---MRGLFYN--DGKLFTDKNLTTLVSFDNPTYEIIKRIRIPPHLTDVIVYEQTYEQSLT
AF336131_10544..11497        ---MRGLFYN--DGKLFTDKNLTTLVSFDNPTYEIIKRIRIPPHLTDVIVYEQTYEQSLT
AF409138_69107..70060        ---MRGLFYN--DGKLFTDKNLTTLVSFDNPTYEIIKRIRIPPHLTDVIVYEQTYEQSLT
AF325528_69235..70188        ---MRGLFYN--DGKLFTDKNLTTLVSFDNPTYEIIKRIRIPPHLTDVIVYEQTYEQSLT
AY077832_68791..69741        ---MRGLFYN--DGKLFTDKNLTTLVSFDNPTYEIIKKIRIPPHLTDVIVYEQTYEQSLT
AY077833_68894..69844        ---MRGLFYN--DGKLFTDKNLTTLVSFDNPTYEIIKKIRIPPHLTDVIVYEQTYEQSLT
AY077834_68700..69650        ---MRGLFYN--DGKLFTDKNLTTLVSFDNPTYEIIKKIRIPPHLTDVIVYEQTYEQSLT
AY689436_77734..78675        ---MRRFSYK--DGKLFFDKEFKHIVPYDNKTYEILRHVKIPPHLTDVIIYEQSYEQSLT
AY689437_80786..81727        ---MRRFSYK--DGKLFFDKEFKHIVPYDNKTYEILRHVKIPPHLTDVVIYEQSYEQSLT
AY841896_1..344              ------------------------------------------------------------
                                                                                         

AF063866_115362..116348      GIVYIGLDSTNKKQYIY-GINFVTNRKKNKIKTFLKVNQKIPDIERYIKKELDIFNKSDN
AF250284_52298..53299        GIIYIGIDSKNKKQYIY-GINYVKKRRNDRIKIFLKVENKIPKIEKYINKELNIFKKNGS
U80056_301..1302             GIIYIGIDSKNKKQYIY-GINYVKKRRNDRIKIFLKVENKIPKIEKYINKELNIFKKNGS
DQ356948_128504..129475      GLIFIGYDSKSRKQYFY-GKLHVEQRNHSRDEIFLRVHKVKHEIDAFVER--NL-RFSRK
U60315_104017..104988        GLVFVGLDSKQRAQYFY-GKLHVQRRHERRDAIFVRVFGIMDGLRRFIDR--HLDSPEAA
AY318871_224291..225241      SLIFVGIDSKGRKQYFY-GKNHILLRNKNRDLIFIKVHKIIKHINSYIDK--NI--KLYT
AF198100_176083..177033      SLIFIGVDSKGRKQYFY-GKNHVILRNKNRDKVFIKVHKIIKKINNYIDK--NI--CSES
AJ581527_167426..168376      SLIFIGVDSKGRKQYFY-GKNHVILRNKNRDKVFIKVHKIIKKINNYIDK--NI--CSES
L46396_2121..3071            SLIFIGVDSKGRKQYFFMAKNHVILRNKNRDKVFIKVHKIIKKINNYIDK--NI--CSES
AY952941_1..347              ------------------------------------------------------------
AY386263_62543..63499        GLIFVGRDAKGRKQYFY-GRGHVERRTAVRNAVFVRVHRVMNKINAFIDD--HL---ASG
DQ184476_62915..63871        GLIFVGRDAKGRKQYFY-GRGHVERRTAVRNAVFVRVHRVMNKINAFIDD--HL---ASG
AX754989_62909..63865        GLIFVGRDAKGRKQYFY-GRGHVERRTAVRNAVFVRVHRVMNKINAFIDD--HL---ASG
U12401_49..1005              GLIFVGRDAKGRKQYFY-GRGHVERRTAVRNAVFVRVHRVMNKINAFIDD--HL---ASG
AY386264_63676..64632        GLIFVGRDAKGRKQYFY-GRGHVERRTAVRNAVFVRVHRVMHKINAFIDD--HL---ASG
S62819_3240..3348            ------------------------------------------------------------
DQ073807_1..252              ------------------------------------------------------------
AY780677_1..252              ------------------------------------------------------------
AY952944_1..350              ------------------------------------------------------------
AY952938_1..350              ------------------------------------------------------------
AY386265_63754..64716        GLIFVGKDSKGRKQYFY-GRDHVRRRTAVRNAVFVRVHRVMEKINAFIDS--HL---ASG
AY952947_1..350              ------------------------------------------------------------
AY846760_1..344              ------------------------------------------------------------
AY952949_1..344              ------------------------------------------------------------
DQ071861_1..344              ------------------------------------------------------------
DQ071863_1..344              ------------------------------------------------------------
DQ071859_1..344              ------------------------------------------------------------
DQ071857_1..344              ------------------------------------------------------------
AY952951_1..344              ------------------------------------------------------------
AY424954_1..302              ------------------------------------------------------------
AF170722_70518..71462        RLIFVGLDSKGRRQYFY-GKMHVQRRNSARDTIFIKVHRVIDKIHKFIDD--TI---EHK
M31723_818..1762             RLIFVGLDSKGRRQYFY-GKMHVQRRNSARDTIFIKVHRVIDKIHKFIDD--TI---EHK
AF170726_71310..72257        RLIFVGLDSKGRRQYFY-GKMHVQRRNSARDTIFIKVHRVIDKIHTFIDD--AI---KQK
AY386371_64560..65507        RLIFVGSDSKGKRQYFY-GKLHVKQRNDNRNNIFVNVYGVIDNINRFIDG--NI-TSKKK
AJ293568_70069..71016        KLVFVGSDSKGKRQYFY-GKLHIKQRNDNRNNIFINVYNVMGKINCFINN--NI-SNKEQ
AF410153_67896..68858        RLIFVGTDSKGRKQYFY-GKLHVKERNNKRDTIFMRVYNIINKINDFIDT--NIKKEKPR
Y16780_84345..85289          RLIFVGSDSKGRRQYFY-GKMHVQNRNAKRDRIFVRVYNVMKRINCFINK--NI--KKSS
X76264_7300..8244            RLIFVGSDSKGRRQYFY-GKMHVQNRNAKRDRIFVRVYNVMKRINCFINK--NI--KKSS
X67119_33225..34169          RLIFVGSDSKGRRQYFY-GKMHVQNRNAKRDRIFVRVYNVMKRINCFINK--NI--KKSS
X69198_83340..84284          RLIFVGSDSKGRRQYFY-GKMHVQNRNAKRDRIFVRVYNVMKRINCFINK--NI--KKSS
S55844_16577..17521          RLIFVGSDSKGRRQYFY-GKMHVQNRNAKRDRIFVRVYNVMKRINCFINK--NI--KKSS
L22579_83970..84914          RLIFVGSDSKGRRQYFY-GKMHVQNRNAKRDRIFVRVYNVMKRINCFINK--NI--KKSS
X94355_108744..109688        RLIFVGSDSKGRRQYFY-GKMHVQNRNAKRDRIFVRVYNVMKRINCFINK--NI--KKSS
AF482758_109229..110173      RLIFVGSDSKGRRQYFY-GKMHVQNRNSKRDRIFVRVYNVMKRINCFINK--NI--KKSA
AF012825_101302..102246      RLIFVGSDSKGRRQYFY-GKMHVQNRNAKRDRIFVRVYNVMKRINCFINK--NI--KKSS
AF380138_92547..93491        RLIFVGSDSKGRRQYFY-GKMHVQNRNAKRDRIFVRVYNVMKRINCFINK--NI--KKSS
DQ011155_92662..93606        RLIFVGSDSKGRRQYFY-GKMHVQNRNAKRDRIFVRVYNVMKRINCFINK--NI--KKSS
DQ011154_92681..93625        RLIFVGSDSKGRRQYFY-GKMHVQNRNAKRDRIFVRVYNVMKRINCFINK--NI--KKSS
DQ011157_92224..93168        RLIFVGSDSKGRRQYFY-GKMHIQNRNAKRDRIFVRVYNVMKRINCFINK--NI--KKSS
AY741551_92217..93161        RLIFVGSDSKGRRQYFY-GKMHIQNRNAKRDRIFVRVYNVMKRINCFINK--NI--KKSS
DQ011153_92224..93168        RLIFVGSDSKGRRQYFY-GKMHIQNRNAKRDRIFVRVYNVMKRINCFINK--NI--KKSS
AY753185_92456..93400        RLIFVGSDSKGRRQYFY-GKMHIQNRNAKRDRIFVRVYNVMKRINCFINK--NI--KKSS
DQ011156_92689..93633        RLIFVGSDSKGRRQYFY-GKMHIQNRNAKRDRIFVRVYNVMKRINCFINK--NI--KKSS
AY603973_92213..93157        RLIFVGSDSKGRRQYFY-GKMHIQNRNAKRDRIFVRVYNVMKRINCFINK--NI--KKSS
AY313847_95311..96255        RLIFVGSDSKGRRQYFY-GKMHVQNRNAKRDRIFVRVYNVMKRINCFINK--NI--KKSS
AY313848_95356..96300        RLIFVGSDSKGRRQYFY-GKMHVQNRNAKRDRIFVRVYNVMKRINCFINK--NI--KKSS
AF438165_95349..96293        RLIFVGSDSKGRRQYFY-GKMHVQNRNAKRDRIFVRVYNVMKRINCFINK--NI--KKSS
AY009089_93559..94503        RLIFVGSDSKGRRQYFY-GKMHVQNRNAKRDRIFVRVYNVMKRINCFINK--NI--KKSS
L13447_1..945                RLIFVGSDSKGRRQYFY-GKMHVQNRNAKRDRIFVRVYNVMKRINCFINK--NI--KKSS
AY678277_95120..96064        RLIFVGSDSKGRRQYFY-GKMHVQNRNAKRDRIFVRVYNVMKRINCFINK--NI--KKSS
M13209_10496..11440          RLIFVGSDSKGRRQYFY-GKMHVQNRNAKRDRIFVRVYNVMKRINCFINK--NI--KKSS
M35027_95628..96572          RLIFVGSDSKGRRQYFY-GKMHVQNRNAKRDRIFVRVYNVMKRINCFINK--NI--KKSS
AY484669_97264..98208        RLIFVGSDSKGRRQYFY-GKMHVQNRNAKRDRIFVRVYNVMKRINCFINK--NI--KKSS
AY243312_92483..93427        RLIFVGSDSKGRRQYFY-GKMHVQNRNAKRDRIFVRVYNVMKRINCFINK--NI--KKSS
AY603355_81535..82479        RLIFVGSDSKGRRQYFY-GKMHVQNRNAKRDRIFVRVYNVMKRINCFINK--NI--KKSS
DQ377945_97867..98811        RLIFVGSDSKGRRQYFY-GKMHVQNRNAKRDRIFVRVYNVMKRINCFINK--NI--KKSS
AY678275_95120..96064        RLIFVGSDSKGRRQYFY-GKMHVQNRNAKRDRIFVRVYNVMKRINCFINK--NI--KKSS
U94848_87325..88269          RLIFVGSDSKGRRQYFY-GKMHVQNRNAKRDRIFVRVYNVMKRINCFINK--NI--KKSS
AY678276_95005..95946        RLIFVGSDSKGRRQYFY-GKMHVQNRNAKRDRIFVRVYNVMKRINCFINK--NI--KKSS
AF095689_92052..92996        RLIFVGSDSKGRRQYFY-GKMHVQNRNAKRDRIFVRVYNVMKRINCFINK--NI--KKSS
AY077835_68667..69617        RLIFVGSDSKGRRQYFY-GKLHVKNRNSNRNKIFIKVFNVINKINEFIDN--NIINEKDK
AY077836_68730..69680        RLIFVGSDSKGRRQYFY-GKLHVKNRNSNRNKIFIKVFNVINKINEFIDN--NIINEKDK
AF409137_69235..70188        RLIFVGSDSKGRRQYFY-GKLHVKNRNSNRNKIFIKVFNVINKINEFIDN--NIINEKDK
AF336131_10544..11497        RLIFVGSDSKGRRQYFY-GKLHVKNRNSNRNKIFIKVFNVINKINEFIDN--NIINEKDK
AF409138_69107..70060        RLIFVGSDSKGRRQYFY-GKLHVKNRNSNRNKIFIKVFNVINKINEFIDN--NIINEKDK
AF325528_69235..70188        RLIFVGSDSKGRRQYFY-GKLHVKNRNSNRNKIFIKVFNVINKINEFIDN--NIINEKDK
AY077832_68791..69741        RLIFVGSDSKGRRQYFY-GKLHVKNRNSNRNKIFIKVFNVINKINEFIDN--NIINEKDK
AY077833_68894..69844        RLIFVGSDSKGRRQYFY-GKLHVKNRNSNRNKIFIKVFNVINKINEFIDN--NIINEKDK
AY077834_68700..69650        RLIFVGSDSKGRRQYFY-GKLHVKNRNSNRNKIFIKVFNVINKINEFIDN--NIINEKDK
AY689436_77734..78675        GLIFVGSDSKGRRQYFY-GKLHIKKRNHYRNEIFIRVYNIIHEINKFIDE--NI---KKN
AY689437_80786..81727        GLIFVGSDSKGRRQYFY-GKLHIKKRNHYRNEIFIRVYNIIHEINKFIDE--NI---KKN
AY841896_1..344              ------------------------------------------------------------
                                                                                         

AF063866_115362..116348      PKISI----NTLFAVILLMEMNFFIRTGKKKYLNDNETIGLLTLQKSNFTFNN--DKYID
AF250284_52298..53299        NSSHIYITDKMIFAIILLVEMCFFIRTGKKKYLEDNETIGLLTLQKNNFTIEN--DV-IY
U80056_301..1302             NSSHIYITDKMIFAIILLVEMCFFIRTGKKKYLEDNETIGLLTLQKNNFTIEN--DV-IY
DQ356948_128504..129475      ATV------ENQLAVFLLLETSFYIRTGKVRYYKNNETVGLLTLQNKHIAVDP--RE-IR
U60315_104017..104988        RDS------KTQLAIFLLMETSFYIRTGKMRYFRENETVGMLTLKNRHLHEED--GL-LA
AY318871_224291..225241      DKL------KFQLAVFMLMETSFYIRLGKIKYYKQNNTVGLLTLQNKHLTITD--DN-IN
AF198100_176083..177033      NTL------EFQLAVFMLMETSFYIRIGKVKYYKQNDTVGLLTLQNKHLTVTD--EN-IT
AJ581527_167426..168376      NTL------EFQLAVFMLMETSFYIRIGKVKYYKQNDTVGLLTLQNKHLTVTD--EN-IT
L46396_2121..3071            NTL------EFQLAVFMLMETSFYIRIGKVKYYKQNDTVGLLTLQNKHLTVTD--EN-IT
AY952941_1..347              ------------------METSFFIRIGKARYERESGTVGLLTLRNRHLSRGD-GDA-IL
AY386263_62543..63499        SEA------EAQMAAFLLMETSFFIRVGKTRYERESGTVGMLTLRNKHLAEAEGGEE-IR
DQ184476_62915..63871        SEA------EAQMAAFLLMETSFFIRVGKTRYERESGTVGMLTLRNKHLAEAEGGEE-IR
AX754989_62909..63865        SEA------EAQMAAFLLMETSFFIRVGKTRYERESGTVGMLTLRNKHLAEAEGGEE-IR
U12401_49..1005              SEA------EAQMAAFLLMETSFFIRVGKTRYERESGTVGMLTLRNKHLAEAEGGEE-IR
AY386264_63676..64632        SEA------EAQMAAFLLMETSFFIRVGKTRYERESGTVGMLTLRNKHLAEAEGGEE-IR
S62819_3240..3348            ------------------------------------------------------------
DQ073807_1..252              -----------------------------------SGTVGLLTLRNKHLSEAEGGDE-IR
AY780677_1..252              -----------------------------------SGTVGLLTLRNKHLSEAEGGDE-IR
AY952944_1..350              ------------------METSFFIRIGKSRYERESGTVGLLTLRNKHLSEAEGGEE-IR
AY952938_1..350              ------------------METSFFIRIGKSRYEKESGTVGLLTLRNKHLSEAEGGEE-VR
AY386265_63754..64716        SES------NAQMAAFLLMETSFFIRIGKTRYEKESGTVGMLTLRNKHLSLTEGGEE-MR
AY952947_1..350              ------------------METSFFIRIGKTRYEKESGTVGLLTLRNKHLSESEGGEE-IR
AY846760_1..344              ------------------METSFFIRTGKLRYLKENNTVGLLTLKSKHLDIKK--DK-LI
AY952949_1..344              ------------------METSFFIRTGKLRYLKENNTVGLLTLKNKHLTFTK--DK-LT
DQ071861_1..344              ------------------METSFFIRTGKLRYLKENNTVGLLTLKNKHLTFTK--DK-LT
DQ071863_1..344              ------------------METSFFIRTGKLRYLKENNTVGLLTLKNKHLTFTK--DK-LT
DQ071859_1..344              ------------------METSFFIRTGKLRYLKENNTVGLLTLKNKHLTFTK--DK-LT
DQ071857_1..344              ------------------METSFFIRTGKLRYLKENNTVGLLTLKNKHLTFTK--DK-LT
AY952951_1..344              ------------------METSFFIRTGKLRYLKENNTVGLLTLKSKHLTITK--DK-LT
AY424954_1..302              -------------------------RIGKMKYFKENNTVGLLTLQNKNIHIEK--GK-IF
AF170722_70518..71462        NDV------LFQLGVFMLMETSFFIRMGKVKYLKENDTVGLLTLKNKNIVREN--RK-IL
M31723_818..1762             NDV------LFQLGVFMLMETSFFIRMGKVKYLKENDTVGLLTLKNKNIVREN--RK-IL
AF170726_71310..72257        NDV------LFQLGVFMLMETSFFIRMGKVKYLKENDTVGLLTLKHKNIVREH--RK-IL
AY386371_64560..65507        NDT------NFQLAVLMLMETSFFIRMGKMRYLKENKTVGLITLKNENIIVNN--DK-IL
AJ293568_70069..71016        NTV------NFQLAVLMLMETSFFIRMGKMCYLKENKTVGLITLKNENIIVKN--NK-IL
AF410153_67896..68858        DDI------YFQYGVFMLMETSFFIRMGKMRYLKENETVGILTLKNKHIHIEK--DK-IM
Y16780_84345..85289          TDS------NYQLAVFMLMETMFFIRFGKMKYLKENETVGLLTLKNKHIEISP--DK-IV
X76264_7300..8244            TDS------NYQLAVFMLMETMFFIRFGKMKYLKENETVGLLTLKNKHIEISP--DK-IV
X67119_33225..34169          TDS------NYQLAVFMLMETMFFIRFGKMKYLKENETVGLLTLKNKHIEISP--DK-IV
X69198_83340..84284          TDS------NYQLAVFMLMETMFFIRFGKMKYLKENETVGLLTLKNKHIEISP--DK-IV
S55844_16577..17521          TDS------NYQLAVFMLMETMFFIRFGKMKYLKENETVGLLTLKNKHIEISP--DK-IV
L22579_83970..84914          TDS------NYQLAVFMLMETMFFIRFGKMKYLKENETVGLLTLKNKHIEISP--DK-IV
X94355_108744..109688        TDS------NYQLAVFMLMETMFFIRFGKMKYLKENETVGLLTLKNKHIEISP--DE-IV
AF482758_109229..110173      TDS------NYQLAVFMLMETMFFIRFGKMKYLKENETVGLLTLKNKHIEISP--DE-IV
AF012825_101302..102246      TDS------NYQLAVFMLMETMFFIRFGKMKYLKENETVGLLTLKNKHIEISP--DE-IV
AF380138_92547..93491        TDS------NYQLAVFMLMETMFFIRFGKMKYLKENETVGLLTLKNKHIEISP--DE-IV
DQ011155_92662..93606        TDS------NYQLAVFMLMETMFFIRFGKMKYLKENETVGLLTLKNKHIEISP--DE-IV
DQ011154_92681..93625        TDS------NYQLAVFMLMETMFFIRFGKMKYLKENETVGLLTLKNKHIEISP--DE-IV
DQ011157_92224..93168        TDS------NYQLAVFMLMETMFFIRFGKMKYLKENETVGLLTLKNKHIEISP--DE-IV
AY741551_92217..93161        TDS------NYQLAVFMLMETMFFIRFGKMKYLKENETVGLLTLKNKHIEISP--DE-IV
DQ011153_92224..93168        TDS------NYQLAVFMLMETMFFIRFGKMKYLKENETVGLLTLKNKHIEISP--DE-IV
AY753185_92456..93400        TDS------NYQLAVFMLMETMFFIRFGKMKYLKENETVGLLTLKNKHIEISP--DE-IV
DQ011156_92689..93633        TDS------NYQLAVFMLMETMFFIRFGKMKYLKENETVGLLTLKNKHIEISP--DE-IV
AY603973_92213..93157        TDS------NYQLAVFMLMETMFFIRFGKMKYLKENETVGLLTLKNKHIEISP--DE-IV
AY313847_95311..96255        TDS------NYQLAVFMLMETMFFIRFGKMKYLKENETVGLLTLKNKHIEISP--DE-IV
AY313848_95356..96300        TDS------NYQLAVFMLMETMFFIRFGKMKYLKENETVGLLTLKNKHIEISP--DE-IV
AF438165_95349..96293        TDS------NYQLAVFMLMETMFFIRFGKMKYLKENETVGLLTLKNKHIEISP--DE-IV
AY009089_93559..94503        TDS------NYQLAVFMLMETMFFIRFGKMKYLKENETVGLLTLKNKHIEISP--DE-IV
L13447_1..945                TDS------NYQLAVFMLMETMFFIRFGKMKYLKENETVGLLTLKNKHIEISP--DE-IV
AY678277_95120..96064        TDS------NYQLAVFMLMETMFFIRFGKMKYLKENETVGLLTLKNKHIEISP--DE-IV
M13209_10496..11440          TDS------NYQLAVFMLMETMFFIRFGKMKYLKENETVGLLTLKNKHIEISP--DE-IV
M35027_95628..96572          TDS------NYQLAVFMLMETMFFIRFGKMKYLKENETVGLLTLKNKHIEISP--DE-IV
AY484669_97264..98208        TDS------NYQLAVFMLMETMFFIRFGKMKYLKENETVGLLTLKNKHIEISP--DE-IV
AY243312_92483..93427        TDS------NYQLAVFMLMETMFFIRFGKMKYLKENETVGLLTLKNKHIEISP--DE-IV
AY603355_81535..82479        TDS------NYQLAVFMLMETMFFIRFGKMKYLKENETVGLLTLKNKHIEISP--DE-IV
DQ377945_97867..98811        TDS------NYQLAVFMLMETMFFIRFGKMKYLKENETVGLLTLKNKHIEISP--DE-IV
AY678275_95120..96064        TDS------NYQLAVFMLMETMFFIRFGKMKYLKENETVGLLTLKNKHIEISP--DE-IV
U94848_87325..88269          TDS------NYQLAVFMLMETMFFIRFGKMKYLKENETVGLLTLKNKHIEISP--DE-IV
AY678276_95005..95946        TDS------NYQLAVFMLMETMFFIRFGKMKYLKENETVGLLTLKNKHIEISP--DE-IV
AF095689_92052..92996        TDS------NYQLAVFMLMETMFFIRFGKMKYLKENETVGLLTLKNKHIEISP--DE-IV
AY077835_68667..69617        NDV------LFQSGVFMLMETSFFIRMGKMCYLKENETVGLLTLKNKHISISN--GK-II
AY077836_68730..69680        NDV------LFQSGVFMLMETSFFIRMGKMCYLKENETVGLLTLKNKHISISN--GK-II
AF409137_69235..70188        NDV------LFQSGVFMLMETSFFIRMGKMCYLKENETVGLLTLKNKHISISN--GK-IV
AF336131_10544..11497        NDV------LFQSGVFMLMETSFFIRMGKMCYLKENETVGLLTLKNKHISISN--GK-IV
AF409138_69107..70060        NDV------LFQSGVFMLMETSFFIRMGKMCYLKENETVGLLTLKNKHISISN--GK-IV
AF325528_69235..70188        NDV------LFQSGVFMLMETSFFIRMGKMCYLKENETVGLLTLKNKHISISN--GK-IV
AY077832_68791..69741        NDV------LFQSGVFMLMETSFFIRMGKMCYLKENETVGLLTLKNKHISISN--GK-IV
AY077833_68894..69844        NDV------LFQSGVFMLMETSFFIRMGKMCYLKENETVGLLTLKNKHISISN--GK-IV
AY077834_68700..69650        NDV------LFQSGVFMLMETSFFIRMGKMCYLKENETVGLLTLKNKHISISN--GK-IV
AY689436_77734..78675        SDI------DFQSAVFLLMETSFFIRIGKMCYHKENETVGLLTLKNKHVTSSK--NK-IL
AY689437_80786..81727        SDV------DFQSAVFLLMETSFFIRIGKMCYHKENETVGLLTLKNKHITSSK--NK-IL
AY841896_1..344              ------------------METSFFIRIGKMCYHKENETVGLLTLKNKHITSSK--NK-IL
                                                                                         

AF063866_115362..116348      ILFKGKKKQLQQFTVDKENHKLLYKILKLLINNT--EDFIFKTTDNILFSESKMYQMMKM
AF250284_52298..53299        INFKGKLSQNQNFSILKDEHLLIYNMIKILYNKT--NDFIFKNSDDIIFNESKLYSMIKQ
U80056_301..1302             INFKGKLSQNQNFSILKDEHLLIYNMIKILYNKT--NDFIFKNSDDIIFNESKLYSMIKQ
DQ356948_128504..129475      IAFRGKDRVDHCFRIDRADR--LYGPVKALHDQKRPDAFVFGL-----LNEARVYAFMKR
U60315_104017..104988        IRFVGKDQVTHEFRVHAEDR--LYVPLMRLRDADAPEAFLFSR-----LSERVVYRFLRT
AY318871_224291..225241      IKFSGKDKVVHEFNIKKENR--LYEPLIKIYDPTKPDSVLFSM-----LSEKKVYNFISQ
AF198100_176083..177033      IKFTGKDKVVHAFNVKKENR--LYEPLLRIHDFSKPDSVLFSL-----LSEKKVYSFIKQ
AJ581527_167426..168376      IKFTGKDKVVHAFNVKKENR--LYEPLLRIHDFSKPDSVLFSL-----LSEKKVYSFIKQ
L46396_2121..3071            IKFTGKDKVVHAFNVKKENR--LYEPLLRIHDFSKPDSVLFSL-----LSEKKVYSFIKQ
AY952941_1..347              VRFVGKDRVTHEFAVRDGQR--LFAVLERLWDPADPERLLFHR-----LGEKRVYAAMRR
AY386263_62543..63499        VAFVGKDRVAHEFAVREGQR--LFAALRRLWDPGAPDRLLFDR-----LSERRVYTFMRR
DQ184476_62915..63871        VAFVGKDRVAHEFAVREGQR--LFAALRRLWDPGAPDRLLFDR-----LSERRVYTFMRR
AX754989_62909..63865        VAFVGKDRVAHEFAVREGQR--LFAALRRLWDPGAPDRLLFDR-----LSERRVYTFMRR
U12401_49..1005              VAFVGKDRVAHEFAVREGQR--LFAALRRLWDPGAPDRLLFDR-----LSERRVYTFMRR
AY386264_63676..64632        VAFVGKDRVAHEFAVREGQR--LFAALRRLWDPGAPDRLLFDR-----LSERRVYTFMRR
S62819_3240..3348            ------------------------------------------------------------
DQ073807_1..252              VRFVGKDKVAHEFTVRNSQR--LFAALRRLWDPGAPEQLLFNR-----LSERRVYAFMRR
AY780677_1..252              VRFVGKDKVAHEFTVRNSQR--LFAALRRLWDPGAPEQLLFNR-----LSERRVYAFMRR
AY952944_1..350              VKFVGKDKVAHEFTVRNSQR--LFAALRRLWDPGAPERLLFTR-----LSERRVYAFMRR
AY952938_1..350              VKFVGKDKVAHEFTVRNSQR--LFAALRRLWDPGAPERLLFNR-----LSERRVYAFMRR
AY386265_63754..64716        VKFVGKDRVAHEFAVRDGQR--LFAALRRLWDPGAPEQLLFDR-----LSERRVYAFMRR
AY952947_1..350              VRFVGKDRVAHEFAVRNGQR--LFSALRRLWDPGAPERLLFDR-----LSERRVYMFMRR
AY846760_1..344              ISFIGKDKVSHEFIIRYNDR--LYKPLIKLAKNKDSECFLFDK-----LNERIIYKLVNQ
AY952949_1..344              ISFTGKDKVAHEFVIRRYDK--LYKPLIRLSKNKESECFLFDK-----LNENIIYKLIRQ
DQ071861_1..344              ISFTGKDKVAHEFVIRRYDK--LYKPLIRLSKNKESECFLFDK-----LNENIIYKLIRQ
DQ071863_1..344              ISFTGKDKVAHEFVIRRYDK--LYKPLIRLSKNKESECFLFDK-----LNENIIYKLIRQ
DQ071859_1..344              ISFTGKDKVAHEFVIRRYDK--LYKPLIRLSKNKESECFLFDK-----LNENIIYKLIRQ
DQ071857_1..344              ISFTGKDKVAHEFVIRRYDK--LYKPLIRLSKNKESECFLFDK-----LNENIIYKLIRQ
AY952951_1..344              ISFMGKDKVSHEFVIRRYDK--LYKPLIKLSKNKDSECFLFDR-----LNENIIYKLIKP
AY424954_1..302              ITFIGKDKVNHQFIIRKNNR--LYKPLLKIIDNSKPESFIFNK-----LNERKVYNLMKM
AF170722_70518..71462        IHFVGKDKIIHNFTVHSSNR--LYKPLLRLIGRKEPDSFLFHK-----LSEKKVYKAVQQ
M31723_818..1762             IHFVGKDKIIHNFTVHSSNR--LYKPLLRLIGRKEPDSFLFHK-----LSEKKVYKAVQQ
AF170726_71310..72257        IHFVGKDKVVHNFTVHSSNK--LYKPLLRLIDRKEPDSFLFHK-----LSEKKVYKAVQQ
AY386371_64560..65507        IKFTGKDKVVHEFVVYESNR--LYNPLLNLVNEKNPNGFLFNK-----LSEKKVYEFMRK
AJ293568_70069..71016        IKFTGKDKIIHEFVVSKSNR--LYYPLLKLVNKKNPNDFLFNK-----LNEKKVYDFIHK
AF410153_67896..68858        IRFIGKDKVSHEFMVHKSNK--LFKPLMKLHDKENPDTFLFNK-----LSEKRIYSLMKK
Y16780_84345..85289          IKFVGKDKVSHEFVVHKSNR--LYKPLLKLTDDFSPEEFLFNK-----LSERKVYECIKQ
X76264_7300..8244            IKFVGKDKVSHEFVVHKSNR--LYKPLLKLTDDFSPEEFLFNK-----LSERKVYECIKQ
X67119_33225..34169          IKFVGKDKVSHEFVVHKSNR--LYKPLLKLTDDSSPEEFLFNK-----LSERKVYECIKQ
X69198_83340..84284          IKFVGKDKVSHEFVVHKSNR--LYKPLLKLTDDSSPEEFLFNK-----LSERKVYECIKQ
S55844_16577..17521          IKFVGKDKVSHEFVVHKSNR--LYKPLLKLTDDSSPEEFLFNK-----LSERKVYECIKQ
L22579_83970..84914          IKFVGKDKVSHEFVVHKSNR--LYKPLLKLTDDSSPEEFLFNK-----LSERKVYECIKQ
X94355_108744..109688        IKFVGKDKVSHEFVVHKSNR--LYKPLLKLTDESSPEEFLFNK-----LSERKVYECIKQ
AF482758_109229..110173      IKFVGKDKVSHEFVVHKSNR--LYKPLLKLTDDSSPEEFLFNK-----LSERKVYECIKQ
AF012825_101302..102246      IKFVGKDKVSHEFVVHKSNR--LYKPLLKLTDDSSPEEFLFNK-----LSERKVYECIKQ
AF380138_92547..93491        IKFVGKDKVSHEFVVHKSNR--LYKPLLKLTDDSSPEEFLFNK-----LSERKVYECIKQ
DQ011155_92662..93606        IKFVGKDKVSHEFVVHKSNR--LYKPLLKLTDDSSPEEFLFNK-----LSERKVYECIKQ
DQ011154_92681..93625        IKFVGKDKVSHEFVVHKSNR--LYKPLLKLTDDSSPEEFLFNK-----LSERKVYECIKQ
DQ011157_92224..93168        IKFVGKDKVSHEFVVHKSNR--LYKPLLKLTDDSSPEEFLFNK-----LSERKVYECIKQ
AY741551_92217..93161        IKFVGKDKVSHEFVVHKSNR--LYKPLLKLTDDSSPEEFLFNK-----LSERKVYECIKQ
DQ011153_92224..93168        IKFVGKDKVSHEFVVHKSNR--LYKPLLKLTDDSSPEEFLFNK-----LSERKVYECIKQ
AY753185_92456..93400        IKFVGKDKVSHEFVVHKSNR--LYKPLLKLTDDSSPEEFLFNK-----LSERKVYECIKQ
DQ011156_92689..93633        IKFVGKDKVSHEFVVHKSNR--LYKPLLKLTDDSSPEEFLFNK-----LSERKVYECIKQ
AY603973_92213..93157        IKFVGKDKVSHEFVVHKSNR--LYKPLLKLTDDSNPEEFLFNK-----LSERKVYECIKQ
AY313847_95311..96255        IKFVGKDKVSHEFVVHKSNR--LYKPLLKLTDDSSPEEFLFNK-----LSERKVYECIKQ
AY313848_95356..96300        IKFVGKDKVSHEFVVHKSNR--LYKPLLKLTDDSSPEEFLFNK-----LSERKVYECIKQ
AF438165_95349..96293        IKFVGKDKVSHEFVVHKSNR--LYKPLLKLTDDSSPEEFLFNK-----LSERKVYECIKQ
AY009089_93559..94503        IKFVGKDKVSHEFVVHKSNR--LYKPLLKLTDDSSPEEFLFNK-----LSERKVYECIKQ
L13447_1..945                IKFVGKDKVSHEFVVHKSNR--LYKPLLKLTDDSSPEEFLFNK-----LSERKVYECIKQ
AY678277_95120..96064        IKFVGKDKVSHEFVVHKSNR--LYKPLLKLTDDSSPEEFLFNK-----LSERKVYECIKQ
M13209_10496..11440          IKFVGKDKVSHEFVVHKSNR--LYKPLLKLTDDSSPEEFLFNK-----LSERKVYECIKQ
M35027_95628..96572          IKFVGKDKVSHEFVVHKSNR--LYKPLLKLTDDSSPEEFLFNK-----LSERKVYECIKQ
AY484669_97264..98208        IKFVGKDKVSHEFVVHKSNR--LYKPLLKLTDDSSPEEFLFNK-----LSERKVYECIKQ
AY243312_92483..93427        IKFVGKDKVSHEFVVHKSNR--LYKPLLKLTDDSSPEEFLFNK-----LSERKVYECIKQ
AY603355_81535..82479        IKFVGKDKVSHEFVVHKSNR--LYKPLLKLTDDSSPEEFLFNK-----LSERKVYECIKQ
DQ377945_97867..98811        IKFVGKDKVSHEFVVHKSNR--LYKPLLKLTDDSSPEEFLFNK-----LSERKVYECIKQ
AY678275_95120..96064        IKFVGKDKVSHEFVVHKSNR--LYKPLLKLTDDSSPEEFLFNK-----LSERKVYECIKQ
U94848_87325..88269          IKFVGKDKVSHEFVVHKSNR--LYKPLLKLTDDSSPEEFLFNK-----LSERKVYECIKQ
AY678276_95005..95946        IKFVGKDKVSHEFVVHKSNR--LYKPLLKLTDDSSPEEFLFNK-----LSERKVYECIKQ
AF095689_92052..92996        IKFVGKDKVSHEFVVHKSNR--LYKPLLKLTDDSSPEEFLFNK-----LSERKVYECIKQ
AY077835_68667..69617        IKFIGKDKVPHTFIVHKSNK--LYKPLLKLFDKEFPDNFLFSK-----LSEQKIYKLMKK
AY077836_68730..69680        IKFIGKDKVPHTFIVHKSNK--LYKPLLKLFDKEFPDNFLFSK-----LSEQKIYKLMKK
AF409137_69235..70188        IKFIGKDKVPHTFIVHKSNK--LYKPLLKLFDKEFPDNFLFSK-----LSEQKIYKLMKK
AF336131_10544..11497        IKFIGKDKVPHTFIVHKSNK--LYKPLLKLFDKEFPDNFLFSK-----LSEQKIYKLMKK
AF409138_69107..70060        IKFIGKDKVPHTFIVHKSNK--LYKPLLKLFDKEFPDNFLFSK-----LSEQKIYKLMKK
AF325528_69235..70188        IKFIGKDKVPHTFIVHKSNK--LYKPLLKLFDKEFPDNFLFSK-----LSEQKIYKLMKK
AY077832_68791..69741        IKFIGKDKVPHTFIVHKSNK--LYKPLLKLFDKEFPDNFLFSK-----LSEQKIYKLMKK
AY077833_68894..69844        IKFIGKDKVPHTFIVHKSNK--LYKPLLKLFDKEFPDNFLFSK-----LSEQKIYKLMKK
AY077834_68700..69650        IKFIGKDKVPHTFIVHKSNK--LYKPLLKLFDKEFPDNFLFSK-----LSEQKIYKLMKK
AY689436_77734..78675        INFMGKDKVFHEFTVHKSNR--LYKPLLKLINQNNPDEFLFNK-----LSERKVYKMMNK
AY689437_80786..81727        INFMGKDKVFHEFTVHKSNR--LYKPLLKLINQNNPDEFLFNK-----LSERKVYKMMNK
AY841896_1..344              INFMGKDKVFHEFTVHKSNR--LYKPLLKLINQNNPDEFLFNK-----LSERKVYKMMNK
                                                                                         

AF063866_115362..116348      FSISLKDIRTFGVNRILINELWKAMQLIDISYIKKNDIRRMITDVINKTANIIGHTPSIS
AF250284_52298..53299        FNIKLKDIRTFGVNRVLIQELWKNVRDLDIMDIRHKDIKKIISEVVKRTANIIGHTPTIS
U80056_301..1302             FNIKLKDIRTFGVNRVLIQELWKNVRDLDIMDIRHKDIKKIISEVVKRTANIIGHTPTIS
DQ356948_128504..129475      YGVRIKDLRTYGVNVTFLFNIWYNVNTLETL----PSVKKLISVSLNQTADVIGHTANIS
U60315_104017..104988        FGVRVKDLRTYGVNVTFLSSLWTNVKELPAL----PSARKLVALSIRQTAEAIGHSPHIA
AY318871_224291..225241      FSIKVKDLRTYGVNITFLYNIWNNVLSMLTI----PSIKKLISLSIKQTADTIGHTPNIS
AF198100_176083..177033      YSIKIKDLRTYGVNITFLYNIWNNVISMLKL----PSIKKLIVLSIKQTADTIGHTPNIS
AJ581527_167426..168376      YSIKIKDLRTYGVNITFLYNIWNNVISMLKL----PSIKKLIVLSIKQTADTIGHTPNIS
L46396_2121..3071            YSIKIKDLRTYGVNITFLYNIWNNVISMLKL----PSIKKLIVLSIKQTADTIGHTPNIS
AY952941_1..347              FGIRVKDLRTYGVNYTFLYNFW--------------------------------------
AY386263_62543..63499        FGIRVKDLRTYGVNYTFLYNFWSNVRSLEPR----PSVKSLICTSVRQTAETVGHTPSIS
DQ184476_62915..63871        FGIRVKDLRTYGVNYTFLYNFWSNVRSLEPR----PSVKSLICTSVRQTAETVGHTPSIS
AX754989_62909..63865        FGIRVKDLRTYGVNYTFLYNFWSNVRSLEPR----PSVKSLICTSVRQTAETVGHTPSIS
U12401_49..1005              FGIRVKDLRTYGVNYTFLYNFWSNVRSLEPR----PSVKSLICTSVRQTAETVGHTPSIS
AY386264_63676..64632        FGIRVKDLRTYGVNYTFLYNFWSNVRSLEPR----PSVKSLICTSVRQTAETVGHTPSIS
S62819_3240..3348            ------------------------------------------------------------
DQ073807_1..252              FGIRVKD-----------------------------------------------------
AY780677_1..252              FGIRVKD-----------------------------------------------------
AY952944_1..350              FGIRVKDLRTYGVNYTFLYNFW--------------------------------------
AY952938_1..350              FGIRVKDLRTYGVNYTFLYNFW--------------------------------------
AY386265_63754..64716        FGIRVKDLRTYGVNYTFLYNFWSNVRSLDPR----PSAKALICASVRQTAETVGHTPSIS
AY952947_1..350              FGIRVKDLRTYGVNYTFLYNFW--------------------------------------
AY846760_1..344              FGIHIKDLRTYGVNYTFLYNFW--------------------------------------
AY952949_1..344              FGIRIKDLRTYGVNYTFLYNFW--------------------------------------
DQ071861_1..344              FGIRIKDLRTYGVNYTFLYNFW--------------------------------------
DQ071863_1..344              FGIRIKDLRTYGVNYTFLYNFW--------------------------------------
DQ071859_1..344              FGIRIKDLRTYGVNYTFLYNFW--------------------------------------
DQ071857_1..344              FGIRIKDLRTYGVNYTFLYNFW--------------------------------------
AY952951_1..344              FGIRIKDLRTYGVNYTFLYNFW--------------------------------------
AY424954_1..302              FYVHVKDLRTYGVNY---------------------------------------------
AF170722_70518..71462        FGIRLKDLRTYGVNYTFLYNFWTNVKSLNPI----PPIKKMISTSIKQTADIVGHTPSIS
M31723_818..1762             FGIRLKDLRTYGVNYTFLYNFWTNVKSLNPI----PPIKKMISTSIKQTADIVGHTPSIS
AF170726_71310..72257        FGIRLKDLRTYGVNYTFLYNFWTNVKSLNPI----PPIKKMISTSIKQTADIVGHTPSIS
AY386371_64560..65507        FNIRIKDLRTYGVNYTFLYNFWSNVKSINPL----PNTKKLISMTIKQTAEIVGHTPSIS
AJ293568_70069..71016        FNIKIKDLRTYGVNYTFLYNFWSNVKSINPL----PSTKKLISMTIKQTAEIVGHTPSIS
AF410153_67896..68858        FEIRLKDLRTYGVNYTFLYNFWSNIKSLDPV----PPIKKLVSISIKQTAETVGHTPSIS
Y16780_84345..85289          FGIRIKDLRTYGVNYTFLYNFWTNVKSISPL----PSPKKLIALTIKQTAEVVGHTPSIS
X76264_7300..8244            FGIRIKDLRTYGVNYTFLYNFWTNVKSISPL----PSPKKLIALTIKQTAEVVGHTPSIS
X67119_33225..34169          FGIRIKDLRTYGVNYTFLYNFWTNVKSISPL----PSPKKLIALTIKQTAEVVGHTPSIS
X69198_83340..84284          FGIRIKDLRTYGVNYTFLYNFWTNVKSISPL----PSPKKLIALTIKQTAEVVGHTPSIS
S55844_16577..17521          FGIRIKDLRTYGVNYTFLYNFWTNVKSISPL----PSPKKLIALTIKQTAEVVGHTPSIS
L22579_83970..84914          FGIRIKDLRTYGVNYTFLYNFWTNVKSISPL----PSPKKLIALTIKQTAEVVGHTPSIS
X94355_108744..109688        FGIRIKDLRTYGVNYTFLYNFWTNVKSISPL----PSPKKLITLTIKQTAEVVGHTPSIS
AF482758_109229..110173      FGIRIKDLRTYGVNYTFLYNFWTNVKSISPL----PSPKKLIALTIKQTAEVVGHTPSIS
AF012825_101302..102246      FGIRIKDLRTYGVNYTFLYNFWTNVKSISPL----PSPKKLIALTIKQTAEVVGHTPSIS
AF380138_92547..93491        FGIRIKDLRTYGVNYTFLYNFWTNVKSVSPL----PSPKKLIALTIKQTAEVVGHTPSIS
DQ011155_92662..93606        FGIRIKDLRTYGVNYTFLYNFWTNVKSVSPL----PSPKKLIALTIKQTAEVVGHTPSIS
DQ011154_92681..93625        FGIRIKDLRTYGVNYTFLYNFWTNVKSVSPL----PSPKKLIALTIKQTAEVVGHTPSIS
DQ011157_92224..93168        FGIRIKDLRTYGVNYTFLYNFWTNVKSVSPL----PSPKKLIALTIKQTAEVVGHTPSIS
AY741551_92217..93161        FGIRIKDLRTYGVNYTFLYNFWTNVKSVSPL----PSPKKLIALTIKQTAEVVGHTPSIS
DQ011153_92224..93168        FGIRIKDLRTYGVNYTFLYNFWTNVKSVSPL----PSPKKLIALTIKQTAEVVGHTPSIS
AY753185_92456..93400        FGIRIKDLRTYGVNYTFLYNFWTNVKSVSPL----PSPKKLIALTIKQTAEVVGHTPSIS
DQ011156_92689..93633        FGIRIKDLRTYGVNYTFLYNFWTNVKSVSPL----PSPKKLIALTIKQTAEVVGHTPSIS
AY603973_92213..93157        FGIRIKDLRTYGVNYTFLYNFWTNVKSVSPL----PSPKKLIALTIKQTAEVVGHTPSIS
AY313847_95311..96255        FGIRIKDLRTYGVNYTFLYNFWTNVKSISPL----PSPKKLIALTIKQTAEVVGHTPSIS
AY313848_95356..96300        FGIRIKDLRTYGVNYTFLYNFWTNVKSISPL----PSPKKLIALTIKQTAEVVGHTPSIS
AF438165_95349..96293        FGIRIKDLRTYGVNYTFLYNFWTNVKSISPL----PSPKKLIALTIKQTAEVVGHTPSIS
AY009089_93559..94503        FGIRIKDLRTYGVNYTFLYNFWTNVKSISPL----PSPKKLIALTIKQTAEVVGHTPSIS
L13447_1..945                FGIRIKDLRTYGVNYTFLYNFWTNVKSISPL----PSPKKLIALTIKQTAEVVGHTPSIS
AY678277_95120..96064        FGIRIKDLRTYGVNYTFLYNFWTNVKSISPL----PSPKKLIALTIKQTAEVVGHTPSIS
M13209_10496..11440          FGIRIKDLRTYGVNYTFLYNFWTNVKSISPL----PSPKKLIALTIKQTAEVVGHTPSIS
M35027_95628..96572          FGIRIKDLRTYGVNYTFLYNFWTNVKSISPL----PSPKKLIALTIKQTAEVVGHTPSIS
AY484669_97264..98208        FGIRIKDLRTYGVNYTFLYNFWTNVKSISPL----PSPKKLIALTIKQTAEVVGHTPSIS
AY243312_92483..93427        FGIRIKDLRTYGVNYTFLYNFWTNVKSISPL----PSPKKLIALTIKQTAEVVGHTPSIS
AY603355_81535..82479        FGIRIKDLRTYGVNYTFLYNFWTNVKSISPL----PSPKKLIALTIKQTAEVVGHTPSIS
DQ377945_97867..98811        FGIRIKDLRTYGVNYTFLYNFWTNVKSISPL----PSPKKLIALTIKQTAEVVGHTPSIS
AY678275_95120..96064        FGIRIKDLRTYGVNYTFLYNFWTNVKSISPL----PSPKKLIALTIKQTAEVVGHTPSIS
U94848_87325..88269          FGIRIKDLRTYGVNYTFLYNFWTNVKSISPL----PSPKKLIALTIKQTAEVVGHTPSIS
AY678276_95005..95946        FGIRIKDLRTYGVNYTFLYNFWTNVKSISPL----PSPKKLIALTIKQTAEVVGHTPSIS
AF095689_92052..92996        FGIRIKDLRTYGVNYTFLYNFWTNVKSISPL----PSPKKLIALTIKQTAEVVGHTPSIS
AY077835_68667..69617        FKIRLKDLRTYGVNYTFLYNFWSNVKSLNPI----PSTKKLISTSIKQTAEIVGHSPSIS
AY077836_68730..69680        FKIRLKDLRTYGVNYTFLYNFWSNVKSLNPI----PSTKKLISTSIKQTAEIVGHSPSIS
AF409137_69235..70188        FKIRLKDLRTYGVNYTFLYNFWSNVKSLNPI----PSTKKLISTSIKQTAEIVGHSPSIS
AF336131_10544..11497        FKIRLKDLRTYGVNYTFLYNFWSNVKSLNPI----PSTKKLISTSIKQTAEIVGHSPSIS
AF409138_69107..70060        FKIRLKDLRTYGVNYTFLYNFWSNVKSLNPI----PSTKKLISTSIKQTAEIVGHSPSIS
AF325528_69235..70188        FKIRLKDLRTYGVNYTFLYNFWSNVKSLNPI----PSTKKLISTSIKQTAEIVGHSPSIS
AY077832_68791..69741        FKIRLKDLRTYGVNYTFLYNFWSNVKSLNPI----PSTKKLISTSIKQTAEIVGHSPSIS
AY077833_68894..69844        FKIRLKDLRTYGVNYTFLYNFWSNVKSLNPI----PSTKKLISTSIKQTAEIVGHSPSIS
AY077834_68700..69650        FKIRLKDLRTYGVNYTFLYNFWSNVKSLNPI----PSTKKLISTSIKQTAEIVGHSPSIS
AY689436_77734..78675        FNIRLKDLRTYGVNYTFLYNFWTNVKSLNPI----PSTKKLITLSIKQTAEIVGHTPSIS
AY689437_80786..81727        FNIRLKDLRTYGVNYTFLYNFWTNVKSLNPI----PSTKKLITLSIKQTAEIVGHTPSIS
AY841896_1..344              FNIRLKDLRTYGVNYTFLYNFW--------------------------------------
                                                                                         

AF063866_115362..116348      KKSYIVDELRSIITPD----LFIYKDTSFKDFYNIIIKKLTESI----------
AF250284_52298..53299        KNSYIVDEIRSIIDKD---TINKAKEMTFDEYYKYIVDKLKELTN---------
U80056_301..1302             KNSYIVDEIRSIIDKD---TINKAKEMTFDEYYKYIVDKLKELTN---------
DQ356948_128504..129475      KRAYVTLTVLRVLTTQ--VVEEVIRDRPFENFLEFVISYIEHGRQDRLADQHQV
U60315_104017..104988        RQAYMALTVLE-LARD-ASVFEHIRTLSRDEFLAFIVDYVKRRARARCPETG--
AY318871_224291..225241      KQAYMAITVLD-LMKE-ENIIETIKQKTFEEFLSYVIDYVNKKKI---------
AF198100_176083..177033      KQAYMAITILE-LMKE-ENITETIKQKTFDEFLNFVINYVNKKKI---------
AJ581527_167426..168376      KQAYMAITILE-LMKE-ENITETIKQKTFDEFLNFVINYVNKKKI---------
L46396_2121..3071            KQAYMAITILE-LMKE-ENITETIKQKTFDEFLNFVINYVNKKKI---------
AY952941_1..347              ------------------------------------------------------
AY386263_62543..63499        RSAYMATAVLE-LVRDGAFLDRVAATDTLDDFVDIVVDYVNNSEQVNG------
DQ184476_62915..63871        RSAYMATAVLE-LVRDGAFLDRVAATDTLDDFVDIVVDYVNNSEQVNG------
AX754989_62909..63865        RSAYMATAVLE-LVRDGAFLDRVAATDTLDDFVDIVVDYVNNSEQVNG------
U12401_49..1005              RSAYMATAVLE-LVRDGAFLDRVAATDTLDDFVDIVVDYVNNSEQVNG------
AY386264_63676..64632        RSAYMATAVLE-LVRDGAFLDRVAATDTLDDFVDIVVDYVNNSEQVNG------
S62819_3240..3348            ------------------------------------------------------
DQ073807_1..252              ------------------------------------------------------
AY780677_1..252              ------------------------------------------------------
AY952944_1..350              ------------------------------------------------------
AY952938_1..350              ------------------------------------------------------
AY386265_63754..64716        RSAYMATAVLE-LVKDGTFLDRVAATDSLDDFVNSVVDYVNNSEVVNG------
AY952947_1..350              ------------------------------------------------------
AY846760_1..344              ------------------------------------------------------
AY952949_1..344              ------------------------------------------------------
DQ071861_1..344              ------------------------------------------------------
DQ071863_1..344              ------------------------------------------------------
DQ071859_1..344              ------------------------------------------------------
DQ071857_1..344              ------------------------------------------------------
AY952951_1..344              ------------------------------------------------------
AY424954_1..302              ------------------------------------------------------
AF170722_70518..71462        KRAYIANTVLEYLTHD-SELINTIRDISFDEFIRLITDYITNTQTV--------
M31723_818..1762             KRAYIANTVLEYLTHD-SELINTIRDISFDEFIRLITDYITNTQTV--------
AF170726_71310..72257        KRAYIANTVLEYLTHD-SELINTIKDISFDEFIQLITDYIANGQTVT-------
AY386371_64560..65507        KNAYMANTVID-LLQK-SDILKTIREIDFNEFMNLVIGYVKNKKII--------
AJ293568_70069..71016        KNAYMANTVIE-LLQK-SDILKTIKSIDFNQFMDLVIDYVKNIKSI--------
AF410153_67896..68858        KSAYIAITVIDFLLQDVSTLVNTIKSITFNDFIELIVKYITDKGFYKK------
Y16780_84345..85289          KRAYMATTILE-MVKD-KNFLDVVSKTTFDEFLSIVVDHVKSSTDG--------
X76264_7300..8244            KRAYMATTILE-MVKD-KNFLDVVSKTTFDEFLSIVVDHVKSSTDG--------
X67119_33225..34169          KRAYMATTILE-MVKD-KNFLDVVSKTTFDEFLSIVVDHVKSSTDG--------
X69198_83340..84284          KRAYMATTILE-MVKD-KNFLDVVSKTTFDEFLSIVVDHVKSSTDG--------
S55844_16577..17521          KRAYMATTILE-MVKD-KNFLDVVSKTTFDEFLSIVVDHVKSSTDG--------
L22579_83970..84914          KRAYMATTILE-MVKD-KNFLDVVSKTTFDEFLSIVVDHVKSSTDG--------
X94355_108744..109688        KRAYMATTILE-MVKD-KNFLDVVSKTTFDEFLSIVVDHVKSSTDG--------
AF482758_109229..110173      KRAYMATTILE-MVKD-KNFLDVVSKTTFDEFLSIVVDHVKSSTDG--------
AF012825_101302..102246      KRAYMATTILE-MVKD-KNFLDVVSKTTFDEFLSIVVDHVKSSTDG--------
AF380138_92547..93491        KRAYMATTILE-MVKD-KNFLDVVSKTTFDEFLSIVVDHVKSSTDG--------
DQ011155_92662..93606        KRAYMATTILE-MVKD-KNFLDVVSKTTFDEFLSIVVDHVKSSTDG--------
DQ011154_92681..93625        KRAYMATTILE-MVKD-KNFLDVVSKTTFDEFLSIVVDHVKSSTDG--------
DQ011157_92224..93168        KRAYMATTILE-MVKD-KNFLDVVSKTTFDEFLSIVVDHVKSSTDG--------
AY741551_92217..93161        KRAYMATTILE-MVKD-KNFLDVVSKTTFDEFLSIVVDHVKSSTDG--------
DQ011153_92224..93168        KRAYMATTILE-MVKD-KNFLDVVSKTTFDEFLSIVVDHVKSSTDG--------
AY753185_92456..93400        KRAYMATTILE-MVKD-KNFLDVVSKTTFDEFLSIVVDHVKSSTDG--------
DQ011156_92689..93633        KRAYMATTILE-MVKD-KNFLDVVSKTTFDEFLSIVVDHVKSSTDG--------
AY603973_92213..93157        KRAYMATTILE-MVKD-KNFLDVVSKTTFDEFLSIVVDHVKSSTDG--------
AY313847_95311..96255        KRAYMATTILE-MVKD-KNFLDVVSKTTFDEFLSIVVDHVKSSTDG--------
AY313848_95356..96300        KRAYMATTILE-MVKD-KNFLDVVSKTTFDEFLSIVVDHVKSSTDG--------
AF438165_95349..96293        KRAYMATTILE-MVKD-KNFLDLVSKTTFDEFLSIVVDHVKSSTDG--------
AY009089_93559..94503        KRAYMATTILE-MVKD-KNFLDLVSKTTFDEFLSIVVDHVKSSTDG--------
L13447_1..945                KRAYMATTILE-MVKD-KNFLDVVSKTTFDEFLSIVVDHVKSSTDG--------
AY678277_95120..96064        KRAYMATTILE-MVKD-KNFLDVVSKTTFDEFLSIVVDHVKSSTDG--------
M13209_10496..11440          KRAYMATTILE-MVKD-KNFLDVVSKTTFDEFLSIVVDHVKSSTDG--------
M35027_95628..96572          KRAYMATTILE-MVKD-KNFLDVVSKTTFDEFLSIVVDHVKSSTDG--------
AY484669_97264..98208        KRAYMATTILE-MVKD-KNFLDVVSKTTFDEFLSIVVDHVKSSTDG--------
AY243312_92483..93427        KRAYMATTILE-MVKD-KNFLDVVSKTTFDEFLSIVVDHVKSSTDG--------
AY603355_81535..82479        KRAYMATTILE-MVKD-KNFLDVVSKTTFDEFLSIVVDHVKSSTDG--------
DQ377945_97867..98811        KRAYMATTILE-MVKD-KNFLDVVSKTTFDEFLSIVVDHVKSSTDG--------
AY678275_95120..96064        KRAYMATTILE-MVKD-KNFLDVVSKTTFDEFLSIVVDHVKSSTDG--------
U94848_87325..88269          KRAYMATTILE-MVKD-KNFLDVVSKTTFDEFLSIVVDHVKSSTDG--------
AY678276_95005..95946        KRAYMATTILE-MVKD-KNFLDVVSKTTFDEFLSIVVDHVKSSTDG--------
AF095689_92052..92996        KRAYMATTILE-MVKD-KNFLDVVSKTTFDEFLSIDVDHVKSSTDG--------
AY077835_68667..69617        KSAYIATTVIDFLIQD-SNILETIKEKSFEEFIELIVDYIVNRDTI--------
AY077836_68730..69680        KSAYIATTVIDFLIQD-SNILETIKEKSFEEFIELIVDYIVNRDTI--------
AF409137_69235..70188        KSAYIATTVIDFLIQD-SNILETIKEKSFEEFIELIVDYIVNRDTI--------
AF336131_10544..11497        KSAYIATTVIDFLIQD-SNILETIKEKSFEEFIELIVDYIVNRDTI--------
AF409138_69107..70060        KSAYIATTVIDFLIQD-SNILETIKEKSFEEFIELIVDYIVNRDTI--------
AF325528_69235..70188        KSAYIATTVIDFLIQD-SNILETIKEKSFEEFIELIVDYIVNRDTI--------
AY077832_68791..69741        KSAYIATTVIDFLIQD-SNILETIKEKSFEEFIELIVDYIVNRDTI--------
AY077833_68894..69844        KSAYIATTVIDFLIQD-SNILETIKEKSFEEFIELIVDYIVNRDTI--------
AY077834_68700..69650        KSAYIATTVIDFLIQD-SNILETIKEKSFEEFIELIVDYIVNRDTI--------
AY689436_77734..78675        KSAYMANTVIEFLIQD-SEILKIIKDISFDEFIKMIVEYVRNRETI--------
AY689437_80786..81727        KSAYMANTVIEFLIQD-SEILKIIKDISFDEFIKMIVEYVRNRKTI--------
AY841896_1..344              ------------------------------------------------------
                                                                                   
