# Supplementary material for: Identification of multiple independent horizontal gene transfers into poxviruses using a comparative genomics approach
Source: BMC Evol Biol. 2008 Feb 27;8:67. doi: 10.1186/1471-2148-8-67 (PMC2268676; doi:10.1186/1471-2148-8-67)
Supplement: Additional file 8 — Multiple sequence alignments for all poxvirus families. [file 1471-2148-8-67-S8.gz › Network/Servers/gen153069.gen.tcd.ie/Users/kirsten/poxvirus/aln/250.aln]

CLUSTAL W (1.81) multiple sequence alignment

X67115_3176..3673            MIIKSYTIRVFFDRIRFFYMKKFRPLIIFMSGKRWSRVRLRYRSGFWIIIIIVYIII---
AF095689_138374..138901      -----------------------------MSGKRWSRVRLRYRSGFWIIIIIVYDIIIIF
AF482758_155984..156190      ------------------------------------------------------------
AY009089_139070..139567      MIIKSYTINVFFDRIRFFYRKKFRPLMIFLSGKRWSRVRLRYRSWFWIIII----IIIIF
AY678277_141326..141826      MIIKSYTIRVFFDRIRFFYRKKFRPLMIFMSGKRWSRVRLRYRSGFWIIIIIVYDIIIIF
AY678275_141327..141827      MIIKSYTIRVFFDRIRFFYRKKFRPLMIFMSGKRWSRVRLRYRSGFWIIIIIVYDIIIIF
AY678276_141212..141709      MIIKSYTIRVFFDRIRFFYRKKFRPLMIFMSGKRWSRVRLRYRSGFWIIIIIVYDIIIIF
                                                                                         

X67115_3176..3673            -FDIYFAILMMSCISCIFNTRLNISTFIVYYYHISKPKMYVLNISTIVDESYSMNSLIVI
AF095689_138374..138901      DFDIYFAILMMSCISCIFSTRLNISAFIVYYYHISKPKMYALNITTIVDESYSMNSLIVI
AF482758_155984..156190      --------------------------------------MYMLSISTIVDESYSMNSLIVI
AY009089_139070..139567      YFNIYFAILMMSCISCIFSTRLNISAFIVYYYHISKPKMYVLNISAIVDESYSMNSLIVI
AY678277_141326..141826      DFDIYFAILMMSCISCIFSTRLNISAFIVYYYHISKPKMYVLNISTIVDESYSMNSLIVI
AY678275_141327..141827      DFDIYFAILMMSCISCIFSTRLNISAFIVYYYHISKPKMYVLNISTIVDESYSMNSLIVI
AY678276_141212..141709      DFDIYFAILMMSCISCIFSTRLNISAFIVYYYHISKPKMYVLNISTIVDESYSMNSLIVI
                                                                   ** *.*::**************

X67115_3176..3673            GFSFCNLNNSFFIKLYIIITISIVCFNINEYSIIAKFFNSI-ENRISQTI----------
AF095689_138374..138901      GFSFCHLSNSFFIKLYIIISISIVCSNINEYSIIAKFFNSMRKQNIPKPYNIYSGTLKLN
AF482758_155984..156190      GFIFCHLSNSFFIKLYIIITISIVCSNINEYSIIAKFFNSI-ENRIS-------------
AY009089_139070..139567      GFSFCDLSNSFFIKLYIIITISIVCSNINEYSIIAKFFNSI-ENRISQTI----------
AY678277_141326..141826      GFIFCHLSNSFFIKLYIIISISIVCSNINEYSIIAKFFNSI-ENRIS-------------
AY678275_141327..141827      GFIFCHLSNSFFIKLYIIISISIVCSNINEYSIIAKFFNSI-ENRIS-------------
AY678276_141212..141709      GFIFCHLSNSFFIKLYIIISISIVCSNINEYSIIAKFFNSI-ENRIS-------------
                             ** ** *.***********:***** **************: ::.*.             

X67115_3176..3673            ------------------------
AF095689_138374..138901      VQDSPKYVNFNSAKSFKNLPLIDR
AF482758_155984..156190      ------------------------
AY009089_139070..139567      ------------------------
AY678277_141326..141826      ------------------------
AY678275_141327..141827      ------------------------
AY678276_141212..141709      ------------------------
                                                     
