# Supplementary material for: Identification of multiple independent horizontal gene transfers into poxviruses using a comparative genomics approach
Source: BMC Evol Biol. 2008 Feb 27;8:67. doi: 10.1186/1471-2148-8-67 (PMC2268676; doi:10.1186/1471-2148-8-67)
Supplement: Additional file 8 — Multiple sequence alignments for all poxvirus families. [file 1471-2148-8-67-S8.gz › Network/Servers/gen153069.gen.tcd.ie/Users/kirsten/poxvirus/aln/251.aln]

CLUSTAL W (1.81) multiple sequence alignment

AY318871_44818..45357        ------------------MNKGKY--------ILGYYIDKKITNYNDIFNTL--------
AF198100_247450..248001      ----MGNNNTHGSK----KNRLSM--IYSKKRITS-FIRKHHNYLMRVFDYL--------
AY318871_16473..17042        ----MGNNIQSQFM----PNNI--------IRLSG-AISDQNTLLVNVFDAL--------
AF409094_4245..5234          MVLEVENTTNVPHEALLPIGRMPLELLFGEENLNDFLIEKTTDENLDNYNYMYPSGFFID
AY318871_329123..329704      ----MGNASSMMYK----GNNNSCITCSSNYKLVD----GEKVKLMDLFTVL--------
AF198100_256965..257507      ----MGNASSMIHT----VNNNPY------HKLNS----SSDNTLLDVFSVM--------
AJ581527_243385..243810      ----MGNASSMIHT----VNNNPY------HKLNS----SSDNTLLDVFSVM--------
                                                ..           : .             :  :        

AY318871_44818..45357        ----SVEGKLSMICVML--------FFY------ITNKDP-----------ETIIFLRNL
AF198100_247450..248001      ----SDNGKVVMIDCMG--------HWL------YNKWDY-----------EPNMFLKCI
AY318871_16473..17042        ----NYEGKKLMIDSMS--------EPI------SESKDF-----------EPYLFIKSL
AF409094_4245..5234          IPLETKHGYLTLYDYITPFAIIQNKIHLVPKTETMKYWIFFNSPRESKKGVHLTFFNLFW
AY318871_329123..329704      ----SNTDKNVMLDYIT--------NSL------FSRWNQ-----------EFHLFLMLL
AF198100_256965..257507      ----SDDGKIDMIDAAA--------VHL------LKSWNY-----------ELQLFLSSL
AJ581527_243385..243810      ----SDDGKIDMIDAAA--------VHL------LKSWNY-----------ELQLFLSSL
                                 .  .   :                         .                :*    

AY318871_44818..45357        KKNINISDVKLKGVLDTYEI----------------------------------------
AF198100_247450..248001      SERSDIESIYRELAKKTL------------------------------------------
AY318871_16473..17042        HDFGKLDSELSERLEKNISV----------------------------------------
AF409094_4245..5234          ES-AEMDDALIDNFISTFKLKMTRLEFKNMFTNAHLLVNKTQRFIACDNFHAFKDGDNYT
AY318871_329123..329704      MD-TEVDGIIKDNLVTNLNI----------------------------------------
AF198100_256965..257507      QD-IDMTKRVKDRLVDTTKI----------------------------------------
AJ581527_243385..243810      QD-IDMTKRVKDRLVDTTKI----------------------------------------
                              .  .:     .    .                                           

AY318871_44818..45357        --------LLYSYKNNLSTLETIVND-YNKGVLCRELCEAVDVI------NYVCNTTDEF
AF198100_247450..248001      ----------EDAKNYHNIFPRTVRDNFSISNKLKTVMDNNDILI-----KKYNSVNYYI
AY318871_16473..17042        --------INEYRCKSESIRPEILVN-LDK---IQDSVNTRLAVL-----NGINDIVEKE
AF409094_4245..5234          LKMYIDLYFLQNLDIQIDFYCKLVSKALNN---IKHVILKILPDFKSDGKSDFFENANEE
AY318871_329123..329704      --------INEDKQSTEK---------LKY---IEKMISSIDEEI-----SEFYSVDYNE
AF198100_256965..257507      --------VYENRNKEIDEYPVILDG-FKN---IQDKISIVEKEI-----TDFCNNEIQE
AJ581527_243385..243810      --------VYENRNKEIDEYPVILDG-FKN---IKDKISIVEKEI-----TDFCNNEIQE
                                              .          .                     .   .     

AY318871_44818..45357        DMLRDNNKTRFVIEIGNSFIRTGRYEFYL----------ILK----------YTEKYYDV
AF198100_247450..248001      KKEI-------IDTIVNEFKIRRTYEPYL----------FLQ----------TLERQLRG
AY318871_16473..17042        NY---------INKIIDEFVYTGGFQNYM----------LLRSIY-------YNYSQIEG
AF409094_4245..5234          IRMMQIKLMSEQTNKIKYFKIKDEYNSIIKYLCDLSGIPFGKKLLILQNDLVFDSDRILK
AY318871_329123..329704      KNNM-------INDKIDIFSKNGDFKAYL----------FLNKLLKSS----LNSTNQVK
AF198100_256965..257507      DK---------LEYKANQFKKKGDYRSYL----------FLKM---------LAEQDSDI
AJ581527_243385..243810      DK---------LEYKANQFKKKR-------------------------------------
                                             . *                                         

AY318871_44818..45357        NKDYMMMKLLKRYLKTN----------------
AF198100_247450..248001      SNDYFYNDILQAITI------------------
AY318871_16473..17042        NLGYKAQNILDDAISKRKLYISSHKA-------
AF409094_4245..5234          NLSYTENLLLTCLNGYKDEIVSIFEKKQKEVSE
AY318871_329123..329704      TIVDNSDDMFRRISASIEEAVNYRKSANN----
AF198100_256965..257507      SLREKTKSLLKEIISYRKENI------------
AJ581527_243385..243810      ---------------------------------
                                                              
