# Supplementary material for: Identification of multiple independent horizontal gene transfers into poxviruses using a comparative genomics approach
Source: BMC Evol Biol. 2008 Feb 27;8:67. doi: 10.1186/1471-2148-8-67 (PMC2268676; doi:10.1186/1471-2148-8-67)
Supplement: Additional file 8 — Multiple sequence alignments for all poxvirus families. [file 1471-2148-8-67-S8.gz › Network/Servers/gen153069.gen.tcd.ie/Users/kirsten/poxvirus/aln/252.aln]

CLUSTAL W (1.81) multiple sequence alignment

AY318871_82099..83037        MFIRTVEAIYNNMRYKVLICFLIFVNSSVHCYKP-GCSIWCCNDKKQHQEELDKYEKCKI
AY318871_96076..96741        ------MYKNRITKLSILILLIQLMV-EIYCKHPLTCSFYCCYFKYKHESSSNANTNCKL
AF198100_66436..67002        --------MYTRYKLSILFFVINFYN--ILCM-PLSCETECCMAGKKYDDAAIDRDLCVL
AJ581527_67069..67635        --------MYTRYKLSILFFVINFYN--ILCM-PLSCETECCMAGKKYDDAAIDRDLCVL
X17202_2119..2613            -----------------------------------MRNTECCMAGKKYDDAAIDRDLCVL
AY318871_244823..245437      ------MYSYNELVLIVVICMCSYNI--VYSVRP-QCDKRCCDNAKVYDKKMQERELCRF
AY318871_263535..264149      ------MNYKLNTILIVLVCLCSYIS----CPRP-KCDKVCCDNGRAYNARTRDRDLCRL
                                                                  .  **     ::        * :

AY318871_82099..83037        SCYARSKRSIEDGVSGPHIGESGLPLLEHGGDSFSHLGHPSPKPIVSVTTTTTTTTASTT
AY318871_96076..96741        SCHLQS--------------------------------------LSGVIYNITNTYMQPS
AF198100_66436..67002        LCNLQY--------------------------------------LAS--SNEGIGEILQC
AJ581527_67069..67635        LCNLQY--------------------------------------LAS--SNEGIGEILQC
X17202_2119..2613            LCNLQY--------------------------------------LAS--SNEGIGEILQC
AY318871_244823..245437      KCYMKY-------------------------------------VLEELKCNNNEDALLQ-
AY318871_263535..264149      RCYLCF--------------------------------------LLSMVKNSGSDSSLGT
                              *                                          :     .         

AY318871_82099..83037        TTTTTTTTTTASTTKKKKKSKKERQEEKERRITECVSNCTRPETK----SFGCGDECCKT
AY318871_96076..96741        NFSGLSDNSTLDA------------------LNKCIKQC--PDVMYQSYDYYCDDKCCKE
AF198100_66436..67002        CLSSNYTSKTRED------------------LRNCIAKC--PPLP----DRGCTGECCDL
AJ581527_67069..67635        CLSSNYTSKTRED------------------LRNCIAKC--PPLP----DRGCTGECCDL
X17202_2119..2613            CLSSNYTSKTRED------------------LRNCIAKC--PPLP----DRGCTGECCDL
AY318871_244823..245437      CFKK--TNNMPEK------------------LEECLKKC--PGIP----PEGCKKTCCNQ
AY318871_263535..264149      SLCNG-TIKDTKD------------------LDECLQKC--GDSP----PRGCDKKCCDQ
                                     .  .                   : :*: :*             *   **. 

AY318871_82099..83037        VEKLHNIRNGTATYQCRANCCNGRYITEKELSARLISEDKGLLGSIIDCRRIGRHECDDE
AY318871_96076..96741        YTLPGKRRTDNPD-----ACCDNV----TMVNIKTVNPSD-----VMDCMV-SNSTCNTK
AF198100_66436..67002        RENVDSLRANNPL-----GCCNDY----TKVSSSSLNEDD-----VIDCRK-SDASCEDR
AJ581527_67069..67635        RENVDSLRANNPL-----GCCNDY----TKVSSSSLNEDD-----VIDCRK-SDASCEDR
X17202_2119..2613            RENVDSLRANNPL-----GCCNDY----TKVSSSSLNEDD-----VIDCRK-SDASCEDR
AY318871_244823..245437      RDLIIERRKNDPK-----ACCDGH----DQAKNKKLRKNH-----VIDCRT-SDPSCNKK
AY318871_263535..264149      RDMVVQNRRGDPE-----GCCNGH----KRVGVDDVKEED-----VIDCRH-SSDSCSDQ
                                  . * . .       **:.            :  .      ::**   .   *.  

AY318871_82099..83037        GGYMLTFLNFSTICLPPGQKAY-RIALSFNNKDECGDLYGEEDYSVERLSYPAPVNLTIP
AY318871_96076..96741        -GYNLLLKGNRTYCASLDSSSP-DIGADYGFEGGCRSLYKGSDNSTYKIPFLEQML----
AF198100_66436..67002        -GYLLVRNNGSAVCIPENSKND-NIGFYFGSE--CSDLSRKG------------------
AJ581527_67069..67635        -GYLLVRNNGSAVCIPENSKND-NIGFYFGSE--CSDLSRKG------------------
X17202_2119..2613            -GYLLVRNNGSAVCIPENSKND-NIGFYFGSE--CSDLSRKG------------------
AY318871_244823..245437      -GYLLLYPDNTTACLPSDASNT-DLGSDFSYSDECWSLDNFLQDRQ--------------
AY318871_263535..264149      -GFLILYSDNSTVCVSSDSKSDGELGYHFGYSDECWQLAEDLSDPR--------------
                              *: :   .  : * . . .    :.  :. .  * .*                      

AY318871_82099..83037        NNPYGGIPKGSNMICRIP
AY318871_96076..96741        ----------EYYLASL-
AF198100_66436..67002        ------------------
AJ581527_67069..67635        ------------------
X17202_2119..2613            ------------------
AY318871_244823..245437      ----------QNYWQTLD
AY318871_263535..264149      ----------KKYWQELE
                                               
