# Supplementary material for: Identification of multiple independent horizontal gene transfers into poxviruses using a comparative genomics approach
Source: BMC Evol Biol. 2008 Feb 27;8:67. doi: 10.1186/1471-2148-8-67 (PMC2268676; doi:10.1186/1471-2148-8-67)
Supplement: Additional file 8 — Multiple sequence alignments for all poxvirus families. [file 1471-2148-8-67-S8.gz › Network/Servers/gen153069.gen.tcd.ie/Users/kirsten/poxvirus/aln/253.aln]

CLUSTAL W (1.81) multiple sequence alignment

AY318871_242650..243303      -------------MESCKT-NKRYIIAIEGIASTGKEQLVKILSKDSNIVIIPNSNNCRV
AF198100_65732..66391        -------------MDSINE-FTSKKLSIEGNISSGKTDVLNILRNINNVVSFHDVEDRYT
AJ581527_66365..67024        -------------MDSINE-FTSKKLSIEGNISSGKTDVLNILRNINNVVSFHDVEDRYT
X17202_2658..3317            -------------MDSINE-FTSKKLSIEGNISSGKTDVLNILRNINNVVSFHDVEDRYT
AY318871_232199..232876      -------------MTSEILTTNKKRVSVEGNISAGKSSLLSLLS-LNKWKTVQEPVDEWR
AF198100_182887..183594      MAFQELCCSNLLKFENCSLLETHKKISIEGNISAGKSTLINILS-DNGYNVVQEPLEQWR
AJ581527_174230..174937      MAFQELCCSNLLKFENCSLLETHKKISIEGNISAGKSTLINILS-DNGYNVVQEPLEQWR
                                          : .     .   :::**  *:**  ::.:*   .    . :  :   

AY318871_242650..243303      ESTNGYKNVNDLFAENPYKFAYPFKIHQLLSKLDAYMKASNYQCDGSKKTILLDGSIESE
AF198100_65732..66391        PI--EKELIRKFH-ENPSRWSYALQTHYCMKRVRMHLECFV-----PSRVNILERSIFSD
AJ581527_66365..67024        PI--EKELIRKFH-ENPSRWSYALQTHYCMKRVRMHLECFV-----PSRVNILERSIFSD
X17202_2658..3317            PI--EKELIRKFH-ENPSRWSYALQTHYCMKRVRMHLECFV-----PSRVNILERSIFSD
AY318871_232199..232876      GVISGHNILKKLY-EDPERWSFTFQTQAFFSRVRMYTDSIKHQ--DNNNTIIFERSVFSD
AF198100_182887..183594      ----GNNLLDKLY-KDPSRWAYTFQSHAFWTRTKTYIDALN----KNKGNIILERSVFSD
AJ581527_174230..174937      ----GNNLLDKLY-KDPSRWAYTFQSHAFWTRTKTYIDALN----KNKGNIILERSVFSD
                                   : : .:. ::* .:::.:: :   ..   : ..        .   ::: *: *:

AY318871_242650..243303      KYIYSPMFLEFKFFNVEESAMYNSVCDWHINNLNIRYNGAIYVKSHYNAISS-----SKK
AF198100_65732..66391        RYVFAEAATALGYMDDPEWALYCKQHDWYTDKLEIQFDGIIYLRTIPESCKERINEKSIT
AJ581527_66365..67024        RYVFAEAATALGYMDDPEWALYCKQHDWYTDKLEIQFDGIIYLRTIPESCKERINEKSIT
X17202_2658..3317            RYVFAEAATALGYMDDPEWALYCKQHDWYTDKLEIQFDGIIYLRTIPESCKERINEKSIT
AY318871_232199..232876      KNVFAKALLELGYMDNMEWEIYDKNSEWINSRMNITLDGIIYLRTSTDVCAERLKRRSRT
AF198100_182887..183594      KYIFATALHDIGYIDDTEWNIYNEYSKWMTEFMDIKIDGIIYLKTSPDICYKRMLNRARH
AJ581527_174230..174937      KYIFATALHDIGYIDDTEWNIYNEYSKWMTEFMDIKIDGIIYLKTSPDICYKRMLNRARH
                             . :::     : :::  *  :* .  .*  . ::*  :* **:.:  :   .     :  

AY318871_242650..243303      KGNHITIK-QYLELI-KNYEIWMLESS-----FPILTIDSN-DIVSGEYTE--IVNRINK
AF198100_65732..66391        EKNYPNISIDYLKTLHEKHELWLTQCK----KVPVLIIDGEEDFIFDPCAKKKLINEVTE
AJ581527_66365..67024        EKNYPNISIDYLKTLHEKHELWLTQCK----KVPVLIIDGEEDFIFDPCAKKKLINEVTE
X17202_2658..3317            EKNYPNISIDYLKTLHEKHELWLTQCK----KVPVLIIDGEEDFIFDPCAKKKLINEVTE
AY318871_232199..232876      EEN--NISIDYLNVLHRNHEKWLLDDKMN-LLPPIMIINGDADFLNNETIKKGIIRSVSK
AF198100_182887..183594      EEN--TVKIDYLNLLHDKHEKWLSENNEHEFKVPVLEINGDGDFIDDSNRQSSILSNIYD
AJ581527_174230..174937      EEN--TVKIDYLNLLHDKHEKWLSENNEHEFKVPVLEINGDGDFIDDSNRQSSILSNIYD
                             : *  .:. :**: :  ::* *: : .      *:: *:.: *:: .   :  ::  : .

AY318871_242650..243303      FIDDLC-
AF198100_65732..66391        FINSI--
AJ581527_66365..67024        FINSI--
X17202_2658..3317            FINSI--
AY318871_232199..232876      FIDKL--
AF198100_182887..183594      FISELYI
AJ581527_174230..174937      FISELYI
                             **..:  
