# Supplementary material for: Identification of multiple independent horizontal gene transfers into poxviruses using a comparative genomics approach
Source: BMC Evol Biol. 2008 Feb 27;8:67. doi: 10.1186/1471-2148-8-67 (PMC2268676; doi:10.1186/1471-2148-8-67)
Supplement: Additional file 8 — Multiple sequence alignments for all poxvirus families. [file 1471-2148-8-67-S8.gz › Network/Servers/gen153069.gen.tcd.ie/Users/kirsten/poxvirus/aln/254.aln]

CLUSTAL W (1.81) multiple sequence alignment

AY318871_274151..274798      -MENFHNDFIRRIKRSTINDPSIYSEITDQP---TEQETLAGEESGED-RSIQSRIISFF
AF198100_201565..202431      MAENFHKDFISRIKRNVSNNPEIFSEKLDEDDSRNEKESIVDEYNTDDSRSIQDRMISIL
AJ581527_190739..191713      MAENFHKDFISRIKRNVSNNPEIFSEKLDEDDSRNEKESIVDEYNTDDSRSIQDRMISIL
AJ005164_331..1305           MAENFHKDFISRIKRNVSNNPEIFSEKLDEDDSRNEKESIVDEYNTDDSRSIQDRMISIL
DQ102368_1..975              MAENFHKDFISRIKRNVSNNPEIFSEKLDEDDSRNEKESIVDEYNTDDSRSIQDRMISIL
DQ102366_1..975              MAENFHKDFISRIKRNVSNNPEIFSEKLDEDDSRNEKESIVDEYNTDDSRSIQDRMISIL
DQ102367_1..975              MAENFHKDFISRIKRNVSNNPEIFSEKLDEDDSRNEKESIVDEYNTDDSRSIQDRMISIL
                               ****:*** ****.. *:*.*:**  *:    .*:*::..* . :* ****.*:**::

AY318871_274151..274798      RSNNQDGLFDSFLKQIDNTEDRYLDQINEL-----DNNTT--------------------
AF198100_201565..202431      RSNDTAGIFTSFLNRFNNQQSSNLPYPQNLGPPSYNSSTTLPSTSGN-------------
AJ581527_190739..191713      RSNDTAGIFTSFLNRFNNQQSSNLPYPQNLGPPSYNSSTTLPSTSGNQGTSSSVSGLAPQ
AJ005164_331..1305           RSNDTAGIFTSFLNRFNNQQSSNLPYPQNLGPPSYNSSTTLPSTSGNQGTSSSVSGLAPQ
DQ102368_1..975              RSNDTAGIFTSFLNRFNNQQSSNLPYPQNLGPPSYNSSTTLPSTSGNQGTSSSVSGLAPQ
DQ102366_1..975              RSNDTAGIFTSFLNRFNNQQSSNLPYPQNLGPPSYNSSTTLPSTSGNQGTSSSVSGLAPQ
DQ102367_1..975              RSNDTAGIFTSFLNRFNNQQSSNLPYPQNLGPPSYNSSTTLPSTSGNQGTSSSVSGLAPQ
                             ***:  *:* ***:.::* :.  *   ::*     :..**                    

AY318871_274151..274798      ---------------------------------QPQVTQSTTINQTPQPISASVVKLPTP
AF198100_201565..202431      -----------------------QGTSSSVSGLAPQGTSSSVSGLAPQGTSSSVSGLAPQ
AJ581527_190739..191713      GTSSSVSGLAPQGTSSSVSGLAPQGTSSSVSGLAPQGTSSSVSGLAPQGTSSSVSGLAPQ
AJ005164_331..1305           GTSSSVSGLAPQGTSSSVSGLAPQGTSSSVSGLAPQGTSSSVSGLAPQGTSSSVSGLAPQ
DQ102368_1..975              GTSSSVSGLAPQGTSSSVSGLAPQGTSSSVSGLAPQGTSSSVSGLAPQGTSSSVSGLAPQ
DQ102366_1..975              GTSSSVSGLAPQGTSSSVSGLAPQGTSSSVSGLAPQGTSSSVSGLAPQGTSSSVSGLAPQ
DQ102367_1..975              GTSSSVSGLAPQGTSSSVSGLAPQGTSSSVSGLAPQGTSSSVSGLAPQGTSSSVSGLAPQ
                                                               ** *.*:. . :**  *:**  *.. 

AY318871_274151..274798      QTSTLIP----------ADQIG--------------------------------------
AF198100_201565..202431      GTSSSVSGLAPQGLSSLSSNIGLQGPSSLSSNSSFGPQTTSSSGSSFGPQTPSSSSSSST
AJ581527_190739..191713      GTSSSVSGLAPQGLSSLSSNIGLQGPSSLSSNSSFGPQTTSSSGSSFGPQTPSSSSSSST
AJ005164_331..1305           GTSSSVSGLAPQGLSSLSSNIGLQGPSSLSSNSSFGPQTTSSSGSSFGPQTPSSSSSSST
DQ102368_1..975              GTSSSVSGLAPQGPSSLSSNIGLQGPSSLSSNSSFGPQTTSSSGSSFGPQTPSSSSSSST
DQ102366_1..975              GTSSSVSGLAPQGPSSLSSNIGLQGPSSLSSNSSFGPQTTSSSGSSFGPQTPSSSSSSST
DQ102367_1..975              GTSSSVSGLAPQGPSSLSSNIGLQGPSSLSSNSSFGPQTTSSSGSSFGPQTPSSSSSSST
                              **: :.          :.:**                                      

AY318871_274151..274798      --TTTQLDSNTVSSISSSTPGWIKNIYDKYKDKLPYVAAPVDDIDRSGRQMIFNAIILWI
AF198100_201565..202431      LVPSSNIQQSQVLTLPSSTPLWIRNLHDKYIDILPPIKVPLSNSNKIDKQMFFDEVITWI
AJ581527_190739..191713      LVPSSNIQQSQVLTLPSSTPLWIRNLHDKYIDILPPIKVPLSNSNKIDKQMFFDEVITWI
AJ005164_331..1305           LVPSSNIQQSQVLTLPSSTPLWIRNLHDKYIDILPPIKVPLSNSNKIDKQMFFDEVITWI
DQ102368_1..975              LVPSSNIQQSQVLTLPSSTPLWIRNLHDKYIDILPPIKVPLSNSNKIDKQMFFDEVITWI
DQ102366_1..975              LVPSSNIQQSQVLTLPSSTPLWIRNLHDKYIDILPPIKVPLSNSNKIDKQMFFDEVITWI
DQ102367_1..975              LVPSSNIQQSQVLTLPSSTPLWIRNLHDKYIDILPPIKVPLSNSNKIDKQMFFDEVITWI
                               .:::::.. * ::.**** **.*::*** * ** : .*:.: :. ..**:*: :* **

AY318871_274151..274798      TYALKEENINFPHDLRQLYDVIIPPRSN
AF198100_201565..202431      NIYLQEKGIMLPDDIRELRDAIIP----
AJ581527_190739..191713      NIYLQEKGIMLPDDIRELRDAIIP----
AJ005164_331..1305           NIYLQEKGIMLPDDIRELRDAIIP----
DQ102368_1..975              NIYLQEKGIMSPDDIRELRDAIIP----
DQ102366_1..975              NIYLQEKGIMLPDDIRELRDAIIP----
DQ102367_1..975              NIYLQEKGIMLPDDIRELRDAIIP----
                             .  *:*:.*  * *:*:* *.***    
