# Supplementary material for: Identification of multiple independent horizontal gene transfers into poxviruses using a comparative genomics approach
Source: BMC Evol Biol. 2008 Feb 27;8:67. doi: 10.1186/1471-2148-8-67 (PMC2268676; doi:10.1186/1471-2148-8-67)
Supplement: Additional file 8 — Multiple sequence alignments for all poxvirus families. [file 1471-2148-8-67-S8.gz › Network/Servers/gen153069.gen.tcd.ie/Users/kirsten/poxvirus/aln/255.aln]

CLUSTAL W (1.81) multiple sequence alignment

AY318871_338239..338613      MEL-FYIKYTPLEVKKDITDIIERVGNVYKYHTGEVISEVITYRNIDINDQTYICLDNKS
AF198100_276565..276939      MVLDFKVRYIGQESMKSILASALDPLNSQNGRTEDGCFTLQIIKNINFTAPKQLCAVEGD
AY318871_350684..351058      MVMEFNVFPIGEELGKSVLASASNPLNSENDHTGDGSFIAKVIRNVGFCRPRYLLASAGD
AF198100_5221..5589          MALNLRVRPVEQESGIKVLAAASDPLNYENDHTGDGGFVARAIRNMEFCRARYLCAAAGD
AF198100_282951..283319      MALNLRVRPVEQESGIKVLAAASDPLNYENDHTGDGGFVARAIRNMEFCRARYLCAAAGD
AJ581527_5858..6226          MALNLRVRPVEQESGIKVLAAASDPLNYENDHTGDGGFVARAIRNMEFCRARYLCAAAGD
AJ581527_259920..260288      MALNLRVRPVEQESGIKVLAAASDPLNYENDHTGDGGFVARAIRNMEFCRARYLCAAAGD
                             * : : :     *   .:        *  : .* :        .*: :     :     .

AY318871_338239..338613      KASIYYLEGKGPLIFSIHDINTPDNHEEDSGFINEGEQVDIKTGFACLVTISVNSLINKF
AF198100_276565..276939      TVKIYFFEGKGGLIFSVKDVMSE-SSEEESGYVVEGDYVEFEARFTCFITLACTDPKNTI
AY318871_350684..351058      TVKIYFLEGKGGLIYSVSRVGSS-NDEDNSEYLHEGHCVEFKTDHQCLITLACTSPSNTV
AF198100_5221..5589          TVKIYFLEGEGELIYSVSRVGSP---TADSGYVTRGNCVEFETDSSCFITLMCTSSYNTV
AF198100_282951..283319      TVKIYFLEGEGELIYSVSRVGSP---TADSGYVTRGNCVEFETDSSCFITLMCTSSYNTV
AJ581527_5858..6226          TVKIYFLEGEGELIYSVSRVGSP---TADSGYVTRGNCVEFETDSSCFITLMCTSSYNTV
AJ581527_259920..260288      TVKIYFLEGEGELIYSVSRVGSP---TADSGYVTRGNCVEFETDSSCFITLMCTSSYNTV
                             ...**::**:* **:*:  : :      :* ::  *  *::::   *::*:  ..  *..

AY318871_338239..338613      VVVKE
AF198100_276565..276939      IYCLE
AY318871_350684..351058      VYWLE
AF198100_5221..5589          VYWME
AF198100_282951..283319      VYWME
AJ581527_5858..6226          VYWME
AJ581527_259920..260288      VYWME
                             :   *
