# Supplementary material for: Identification of multiple independent horizontal gene transfers into poxviruses using a comparative genomics approach
Source: BMC Evol Biol. 2008 Feb 27;8:67. doi: 10.1186/1471-2148-8-67 (PMC2268676; doi:10.1186/1471-2148-8-67)
Supplement: Additional file 8 — Multiple sequence alignments for all poxvirus families. [file 1471-2148-8-67-S8.gz › Network/Servers/gen153069.gen.tcd.ie/Users/kirsten/poxvirus/aln/256.aln]

CLUSTAL W (1.81) multiple sequence alignment

U60315_6398..7735          ----MRTALLCALAALCCLSTEQRKRDGVGVS---------QVRVHSWNESVH-AVNVGE
DQ377804_1079..2308        MASLTGILLLAILAACAADPRVVVARMGYGTA-------------------VPLTVEEGD
U60315_176253..177611      MCARRVSEITACARLVLSLLVESAFTKGSASVVEETPALDACMAREQWRPALLMRKQLGE
U86887_1297..2411          MCARRVSEITACARLVLSLLVESAFTKGSASVVEETPALDACMAREQWRPALLMRKQLGE
AY312570_1..1001           -------------------GNATRMDRGYGIT-------------------------MG-
AY340996_1..1001           -------------------GNATRMDRGYGIT-------------------------MG-
DQ377805_34501..35484      ------------------------MDRGYGIT-------------------------MG-
                                                      * .                            * 

U60315_6398..7735          DVTLCAHQHTSESVQQADYIALYYVFRPENTVEEYLRSLRPFTHGSSHLSLDPGPWLIDD
DQ377804_1079..2308        TVRLCATKRSP----NEHIKAWTMY-------EQRFRSTPDFLQSSIEGEALEPRIPIQH
U60315_176253..177611      SAQLCVPWQPS----RGNTLEWYYLF------ESSAPAEKDVPQCAPGGTAARKTETAPL
U86887_1297..2411          SAQLCVPWQPS----RGNTLEWYYLF------ESSAPAEKDVPQCAPGGTAARKTETAPL
AY312570_1..1001           ---------------NGLVNAWL-------------------------------------
AY340996_1..1001           ---------------NGLVNAWL-------------------------------------
DQ377805_34501..35484      ---------------NGLVNAWL-------------------------------------
                                          .                                            

U60315_6398..7735          DDIWRQSVQRANRSHTRLDLQDLILVQYMMGPEMITIPNHDSGHPGLTHRMNSAELGCVV
DQ377804_1079..2308        VGVEATESRASRLSDPRRNLLNFIYNISDDGTPVPGSNGMLLSSL-RARASIVEDGLCLE
U60315_176253..177611      PRQWPSGANTSARPASVCKYFRPL----------VNVSGLAT----RTHTFSMSEQTCLY
U86887_1297..2411          PRQWPSGANTSARPASVCKYFRPL----------VNVSGLAT----RTHTFSMSEQTCLY
AY312570_1..1001           ----------------------------------------------RMRSELSMD--CLT
AY340996_1..1001           ----------------------------------------------RMRSELSMD--CLT
DQ377805_34501..35484      ----------------------------------------------RMRSELSMD--CLT
                                                                           .     :  *: 

U60315_6398..7735          LTRVTTDDVGYYVFVVKPHNETAVA-TILRLDVLVKRPRVTVSASVFSATEDTCVVVLTC
DQ377804_1079..2308        IANIKKDDSGSYYCRIRMENGDVQA-ASIDVKVIARAPRVSIKATVIHLDDETCRARVKC
U60315_176253..177611      VTDLGRDDSGVYVALARKASTATLL-LITRVLVRARVPMVRVRTQVLLAAYGRCVIEVAC
U86887_1297..2411          VTDLGRDDSGVYVALARKASTATLL-LITRVLVRARVPMVRVRTQVLLAAYGRCVIEVAC
AY312570_1..1001           IEDLTTDDGGLYRAVVLMQDGMPVGNASAMVLVRERAPTVTMRTQVLKLTDQYCTVRVTC
AY340996_1..1001           IEDLTTDDGGLYRAVVLMQDGMPVGNASAMVLVRERAPTVTMRTQVLKLTDQYCTVRVTC
DQ377805_34501..35484      IEDLTTDDGGLYRAVVLMQDGMPVGNASAMVLVRERAPTVTMRTQVLKLTDQYCTVRVTC
                           :  :  ** * *       .          : *  . * * : : *:      *   : *

U60315_6398..7735          KVSGLTSAGRI--YFGDKHDGITATISAHHYYNTNIRFLHSMGSTRHHASSLGLSLVAYL
DQ377804_1079..2308        RVRDLSGEGEV--FMGDWLSGRVARISAPIYTGTSFRVHGSDSDSLGAPNEMDLVSEATV
U60315_176253..177611      EARELSAGASL--FLGDRVSGSSAITSWEYYRNTTARVLTHQEAVSTLSQALSVSMQLHW
U86887_1297..2411          EARELSAGASL--FLGDRVSGSSAITSWEYYRNTTARVLTHQEAVSTLSQALSVSMQLHW
AY312570_1..1001           RVNDLPAHGKATVFMGNWHGGRTVHVSASHYTNTEDRIHGADAPAGAAPQDLVLESTLCV
AY340996_1..1001           RVNDLPAHGKATVFMGNWHGGRTVHVSASHYTNTEDRIHGADAPAGAAPQDLVLESTLCV
DQ377805_34501..35484      RVNDLPAHGKATVFMGNWHGGRTVHVSASHYTNTEDRIHGADAPAGAAPQDLVLESTLCV
                            .  *.. .    ::*:. .*  .  *   * .*  *.          .. : :      

U60315_6398..7735          SRIDAEDYHEDYLTYECHFETGPFSVNA----SVEIKQPC---LDYWYMFGGEPT-----
DQ377804_1079..2308        AREERLPGVFD--RFYCVVKTNGVLTNV----SLSLRNLC---EEAW---NGDATEAVCK
U60315_176253..177611      SS-NAFPKRDG--LYTCVVSFGGQAVSA----SARVDSEC---ARAL---EGAPK-----
U86887_1297..2411          SS-NAFPKRDG--LYTCVVSFGGQAVSA----SARVDSEC---ARAL---EGAPK-----
AY312570_1..1001           LR-AGDPSHMD--DVRCVVRSTDAAVNLTVDESVSVRSACGIPTRCSCESGDAPRRPRPN
AY340996_1..1001           LR-AGDPSHMD--DVRCVVRSTDAAVNLTVDESVSVRSACGIPTRCSCESGDAPRRPRPN
DQ377805_34501..35484      LR-AGDPSHMD--DVRCVVRSTDAAVNLTVDESVSVRSACGIPTRCSCESGDAPRRPRPN
                                     .     * .      ..     *  : . *           . .      

U60315_6398..7735          -TRATTTTTTPVSTPTLAPTPTPPPTPAPPPPPSGPTHWGIVLFVLM------LIFVIAF
DQ377804_1079..2308        AAKPKYTDRARAKTFT---RLDYQLTEGGPAAPRTPENLSYVEELLYKN----TMLVIAA
U60315_176253..177611      --LEERKGQDQDGGDGVH-KLEPCKSKCPPCPTRLPCKGCDGLPYALVA----IVFLTTL
U86887_1297..2411          --LEERKGQDQDGGDGVH-KLEPCKSKCPPCPTRLPCKGCDGLPYALVA----IVFLTTL
AY312570_1..1001           QPIPPRIGRRPVQAPPVA-RPPPPPASTPAAPSDRQEHHQPSTPLVCPAPAPASLLRIAI
AY340996_1..1001           QPIPPRIGRRPVQAPPVA-RPPPPPASTPAAPSDRQEHHQPSTPLVCPAPAPASLLRIAI
DQ377805_34501..35484      QPIPPRIGRRPVQAPPVA-RPPPPPASTPAAPSDRQEHHQPSTPLVCPAPAPASLLRIAI
                                                    :   . ..    :                ::  : 

U60315_6398..7735          LAAAHVLGWLAKAVDCMCWFCECLYSLV------------------RRLVNNVRNFFAGT
DQ377804_1079..2308        VLVTAAAAIL------MVLLAAML---------------------------------RRR
U60315_176253..177611      LLIAGGIVIT------LCLWGREGGTSCAANTDADTVTLDYGPLEFEKPSKSSSRARRAL
U86887_1297..2411          LLIA--------------------------------------------------------
AY312570_1..1001           VCAVMLAGVL------LCSIALCLTQFC------------------PRICEALSGRNYPG
AY340996_1..1001           VCAVMLAGVL------LCSIALCLTQFC------------------PRICEALSGRNYPG
DQ377805_34501..35484      VCAVMLAGVL------LCSIALCLTQFC------------------PRICEALSGRNYPG
                           :  .                                                        

U60315_6398..7735          HKEPGAEALVDDDDEIEDV-----------
DQ377804_1079..2308        RQEEQEEDVEKAPQMFMPVLV---------
U60315_176253..177611      LAGEGALGLCGEEEEPASQDLDAVTTVHDF
U86887_1297..2411          ------------------------------
AY312570_1..1001           RPVGDAYALTRSEEAYVGAAVPYLG-----
AY340996_1..1001           RPVGDAYALTRSEEAYVGAAVPYLG-----
DQ377805_34501..35484      RPVGDAYALTRSEEAYVGAAVPYLG-----
                                                         
