# Supplementary material for: Identification of multiple independent horizontal gene transfers into poxviruses using a comparative genomics approach
Source: BMC Evol Biol. 2008 Feb 27;8:67. doi: 10.1186/1471-2148-8-67 (PMC2268676; doi:10.1186/1471-2148-8-67)
Supplement: Additional file 8 — Multiple sequence alignments for all poxvirus families. [file 1471-2148-8-67-S8.gz › Network/Servers/gen153069.gen.tcd.ie/Users/kirsten/poxvirus/aln/257.aln]

CLUSTAL W (1.81) multiple sequence alignment

AF170722_13894..14217      ----MEHRGVIITVLENLTDYQFKMFLYLVTEDLRINPVEKEKIDRIDLAYKISELYPGH
AF170726_14604..14984      ----MEHRGVIITVLENLSDYQFKMFIYLAMEDLYIERAEKEKIDRIDLAHKISEQYLGT
AF410153_9202..9576        ----MELRYTIISVLERLTPYQFKTLLFLIQDDINISNDDINVLDRVDLAIKIMNKYNNY
L22013_6171..6398          -----------------------------------------------------MNKYNNY
AY689436_19424..19038      ----MELRSAIIAVLENINRYQFKMVIFIVQDELYIEEEEKLTMDRIDLAEKLIKKYKDI
AY689437_21766..21380      ----MELRSAIIAVLENINRYQFKMIIFITQDELRIEEEEKPTMDRIDLAEKLIKKYKDI
AJ293568_13878..14261      MLYTMRIKSAIIFSLEDVTHYQFKILIFLTKDELNISDEEKQILDRVDFAEKLFQTYPGI
                                                                                 : * . 

AF170722_13894..14217      SYIEFMKQVTGYIPNKVYVDSLLKNAEENT---------------------QDLFNTPKK
AF170726_14604..14984      DYIEFMKRVTDFIPNKVYVDSLLARAEADAEATMEAVTEAVTKAVTKEKMAIGVLKTPKK
AF410153_9202..9576        RAIYFLYKVILRIHNTEYISGTLQRSIQNIT-----PTTSSYTYCDNSKRRRHRFRDTEI
L22013_6171..6398          RAIYFLYKVILRIHNTEYISGTLQRSIQNIT-----PTTSSYTYCDNSKRRRHRFRDTEI
AY689436_19424..19038      RSLYFLLNIFKEMPDTEFVKKQLSDYIKRFNRKYLEQSDITFGKTQHTIKRKHRFRNMEV
AY689437_21766..21380      RSLYFLLNIFREMPDTEFVIKQLSDYIKRFNRKYLEQNDTTFGKTQPTIKRKHRFRNMDV
AJ293568_13878..14261      KSLYFLEKAISMVPNAKYARSNINRLISDL------VPSVQFEPVCKKIIRKHRFRNSNV
                             : *: .    : :  :    :                               :.  . 

AF170722_13894..14217      QRNRG-RIVKVLF
AF170726_14604..14984      QRGVC---RKLLF
AF410153_9202..9576        LKAMGSKMRRKLF
L22013_6171..6398          LKAMGSKMRRKLF
AY689436_19424..19038      LKRLSCSEKRRLF
AY689437_21766..21380      LKRLSCSEKRRLF
AJ293568_13878..14261      MKNISSTVRRKLF
                            .       . **
