# Supplementary material for: Identification of multiple independent horizontal gene transfers into poxviruses using a comparative genomics approach
Source: BMC Evol Biol. 2008 Feb 27;8:67. doi: 10.1186/1471-2148-8-67 (PMC2268676; doi:10.1186/1471-2148-8-67)
Supplement: Additional file 8 — Multiple sequence alignments for all poxvirus families. [file 1471-2148-8-67-S8.gz › Network/Servers/gen153069.gen.tcd.ie/Users/kirsten/poxvirus/aln/258.aln]

CLUSTAL W (1.81) multiple sequence alignment

Y16780_9039..9290          MFVSCFNINGTNFILALCIIFVPTIKLYIQIIMRCVYTNCIDT-AHHLVITVIQKFLK-Y
U18338_9039..9290          MFVSCFNINGTNFILALCIIFVPTIKLYIQIIMRCVYTNCIDT-AHHLVITVIQKFLK-Y
M35027_18362..18580        MFASCFNINGTNFILALCIIFVPTIKLYIQIIMRCVYANGINKRSTPFSHNRNPKIFKVY
AY678276_17820..18041      MVASCFNVNGTNFILALCIIFVSSIKFYIQIIMRCVYANGINKRSTPFSHNRNPKIFKVY
AY678277_17897..18121      MVASCFNVNGTNFILALCIIFVPTIKLYIQIIMRCVYANGINKRSTPFSHNRNPKIFKVY
AY678275_17897..18121      MVASCFNVNGTNFILALCIIFVPTIKLYIQIIMRCVYANGINKRSTPFSHNRNPKIFKVY
AF095689_14840..15064      MVASCFNVNGTNFILALCIIFVPTIKLYIQIIMRCVYANGINKRSTPFSHNSNPKFFKVY
                           *..****:**************.:**:**********:* *:. :  :  .   *::* *

Y16780_9039..9290          ILTKEVVSSLGFGKLLSTVYGTKSS
U18338_9039..9290          ILTKEVVSSLGFGKLLSTVYGTKSS
M35027_18362..18580        LNERSCI----------IVR-IW--
AY678276_17820..18041      LNERSCV----------IVYGVWY-
AY678277_17897..18121      LNERSCV----------IVYGVWY-
AY678275_17897..18121      LNERSCV----------IVYGVWY-
AF095689_14840..15064      LNERSCV----------IVYSVWY-
                           :  .. :           *   .  
