# Supplementary material for: Identification of multiple independent horizontal gene transfers into poxviruses using a comparative genomics approach
Source: BMC Evol Biol. 2008 Feb 27;8:67. doi: 10.1186/1471-2148-8-67 (PMC2268676; doi:10.1186/1471-2148-8-67)
Supplement: Additional file 8 — Multiple sequence alignments for all poxvirus families. [file 1471-2148-8-67-S8.gz › Network/Servers/gen153069.gen.tcd.ie/Users/kirsten/poxvirus/aln/259.aln]

CLUSTAL W (1.81) multiple sequence alignment

Y16780_44197..44427        MLHEFHTWRLLKFRVESCSSIHLLSLHPLYVIMSPMDIIGFNKYFRYRNKILFVDVFDYH
L22579_43836..44066        MLHEFHTWRLLKFRVESCSSIHLLSLHPLYVIMSPMDIIGFNKYFRYRNKILFVDVFDYH
AY009089_53482..53694      MLHEFHTWRLLKFRVERCSSIHSLSLHPLYVIMSPMDIIGFNS--TSDTGIRYCSYMCLI
M35027_55535..55747        MLHEFHVRRLLKFRVESCSSIHSLSLHPLYVIMSPMDIIGFNS--TSDTGIRYCSYMCLI
AY678276_55117..54908      MLHEFHVRRLLKFRVESCSSIHSLSLHPLYVIMSPMDIIGFNS--TSDTGIRYCSYMCLI
AY678277_55026..55238      MLHEFHVRRLLKFRVESCSSIHSLSLHPLYVIMSPMDIISFNS--TSDTGIRYCSYMCLI
AY678275_55026..55238      MLHEFHVRRLLKFRVESCSSIHSLSLHPLYVIMSPMDIISFNS--TSDTGIRYCSYMCLI
                           ******..******** ***** ****************.**.     . * : . :   

Y16780_44197..44427        LLCFWRTFLCM---IFTNP
L22579_43836..44066        LLCFWRTFLCM---IFTNP
AY009089_53482..53694      IIC------CVSGELFSA-
M35027_55535..55747        IIC------CVSGELFSA-
AY678276_55117..54908      IIC------CVSGELFSA-
AY678277_55026..55238      IIC------CVSGELFSA-
AY678275_55026..55238      IIC------CVSGELFSA-
                           ::*      *:   :*:  
