# Supplementary material for: Identification of multiple independent horizontal gene transfers into poxviruses using a comparative genomics approach
Source: BMC Evol Biol. 2008 Feb 27;8:67. doi: 10.1186/1471-2148-8-67 (PMC2268676; doi:10.1186/1471-2148-8-67)
Supplement: Additional file 8 — Multiple sequence alignments for all poxvirus families. [file 1471-2148-8-67-S8.gz › Network/Servers/gen153069.gen.tcd.ie/Users/kirsten/poxvirus/aln/26.aln]

CLUSTAL W (1.81) multiple sequence alignment

DQ356948_136149..135499      ------------------------------------------------------------
DQ356948_123809..123919      ------------------------------------------------------------
AF063866_58620..59204        ------------------------------------------------------------
AF250284_108759..109346      ------------------------------------------------------------
AM071510_1..522              ------------------------------------------------------------
AY318871_218453..219022      ------------------------------------------------------------
AM071513_1..522              ------------------------------------------------------------
AM071511_1..522              ------------------------------------------------------------
AM071512_1..522              ------------------------------------------------------------
AM071393_1..525              ------------------------------------------------------------
AF198100_171281..171853      ------------------------------------------------------------
AJ581527_162647..163219      ------------------------------------------------------------
AM071394_1..525              ------------------------------------------------------------
AM071395_1..525              ------------------------------------------------------------
AM071392_1..525              ------------------------------------------------------------
AM071389_1..525              ------------------------------------------------------------
AM071390_1..525              ------------------------------------------------------------
AM071391_1..525              ------------------------------------------------------------
AM071388_1..525              ------------------------------------------------------------
AM071515_1..525              ------------------------------------------------------------
DQ356948_124106..124804      ------------------------------------------------------------
AY386265_58863..59447        ------------------------------------------------------------
AY386264_58446..59411        MAAAPLRLTPATQCTSVGFFSASRRASSFTSAGMMEVMFVLSSSLSGMWYAVIPAGVEYL
AX754989_57700..58665        MAAAPLRLTPATQCTSVGFCSASRRASSFTSAGMMEAMFVVSSSLSGMWYAVIPAGVEYL
AY386263_57322..58287        MAAAPLRLTPATQCTSVGFCSASRRASSFTSAGMMEAMFVVSSSLSGMWYAVIPAGVEYL
DQ184476_58096..58671        ------------------------------------------------------------
AF482758_104486..105055      ------------------------------------------------------------
AY678277_90388..90957        ------------------------------------------------------------
AY678275_90388..90957        ------------------------------------------------------------
AY741551_87464..88033        ------------------------------------------------------------
AY753185_87703..88272        ------------------------------------------------------------
AY603973_87460..88029        ------------------------------------------------------------
DQ011156_87936..88505        ------------------------------------------------------------
AF438165_90593..91162        ------------------------------------------------------------
AY009089_88803..89372        ------------------------------------------------------------
AF012825_96546..97115        ------------------------------------------------------------
Y16780_79565..80134          ------------------------------------------------------------
DQ011157_87471..88040        ------------------------------------------------------------
DQ011153_87471..88040        ------------------------------------------------------------
X67119_28436..29005          ------------------------------------------------------------
AF380138_87785..88354        ------------------------------------------------------------
X69198_78551..79120          ------------------------------------------------------------
X76264_2520..3089            ------------------------------------------------------------
L22579_79184..79753          ------------------------------------------------------------
S55844_11788..12357          ------------------------------------------------------------
DQ011155_87900..88469        ------------------------------------------------------------
X94355_103985..104554        ------------------------------------------------------------
DQ011154_87919..88488        ------------------------------------------------------------
M13209_5767..6336            ------------------------------------------------------------
AF095689_87324..87893        ------------------------------------------------------------
AY243312_87751..88320        ------------------------------------------------------------
AY603355_76803..77372        ------------------------------------------------------------
DQ377945_93153..93722        ------------------------------------------------------------
AY313847_90579..91148        ------------------------------------------------------------
AY313848_90642..91211        ------------------------------------------------------------
U94848_82593..83162          ------------------------------------------------------------
M35027_90896..91465          ------------------------------------------------------------
AY484669_92532..93101        ------------------------------------------------------------
AY678276_90273..90839        ------------------------------------------------------------
AY386371_59887..60456        ------------------------------------------------------------
AF245394_2246..2818          ------------------------------------------------------------
AJ293568_65412..65984        ------------------------------------------------------------
AF170726_66630..67202        ------------------------------------------------------------
L32180_2281..2705            ------------------------------------------------------------
AF170722_65819..66391        ------------------------------------------------------------
AY689436_72990..73559        ------------------------------------------------------------
AY689437_76042..76611        ------------------------------------------------------------
AF410153_63184..63756        ------------------------------------------------------------
AY077835_63798..64367        ------------------------------------------------------------
AY077836_63861..64430        ------------------------------------------------------------
AF336131_5728..6300          ------------------------------------------------------------
AF409138_64282..64854        ------------------------------------------------------------
AF124517_907..1479           ------------------------------------------------------------
AF325528_64415..64987        ------------------------------------------------------------
AY077832_63952..64521        ------------------------------------------------------------
AY077833_64061..64630        ------------------------------------------------------------
AY077834_63867..64436        ------------------------------------------------------------
AF409137_64415..64987        ------------------------------------------------------------
U60315_99180..99755          ------------------------------------------------------------
AY340980_50..275             ------------------------------------------------------------
                                                                                         

DQ356948_136149..135499      ------------------------------------------------------------
DQ356948_123809..123919      ------------------------------------------------------------
AF063866_58620..59204        ------------------------------------------------------------
AF250284_108759..109346      ------------------------------------------------------------
AM071510_1..522              ------------------------------------------------------------
AY318871_218453..219022      ------------------------------------------------------------
AM071513_1..522              ------------------------------------------------------------
AM071511_1..522              ------------------------------------------------------------
AM071512_1..522              ------------------------------------------------------------
AM071393_1..525              ------------------------------------------------------------
AF198100_171281..171853      ------------------------------------------------------------
AJ581527_162647..163219      ------------------------------------------------------------
AM071394_1..525              ------------------------------------------------------------
AM071395_1..525              ------------------------------------------------------------
AM071392_1..525              ------------------------------------------------------------
AM071389_1..525              ------------------------------------------------------------
AM071390_1..525              ------------------------------------------------------------
AM071391_1..525              ------------------------------------------------------------
AM071388_1..525              ------------------------------------------------------------
AM071515_1..525              ------------------------------------------------------------
DQ356948_124106..124804      --------------------------------MFLVTCVISVGRKAARVSVLMRMRSRYK
AY386265_58863..59447        ------------------------------------------------------------
AY386264_58446..59411        DMVMLTRHLKSTPESPRSTARASSALPKYTWSVSRVMPEGMASGGPARVHRNRSLAYHSL
AX754989_57700..58665        DMVMLTRHLKSTPESPRSTARASSALPKYTWSVSRVMPEGRASGGPARVHRSRSLAYHSL
AY386263_57322..58287        DMVMLTRHLKSTPESPRSTARASSALPKYTWSVSRVMPEGRASGGPARVHRSRSLAYHSL
DQ184476_58096..58671        ------------------------------------------------------------
AF482758_104486..105055      ------------------------------------------------------------
AY678277_90388..90957        ------------------------------------------------------------
AY678275_90388..90957        ------------------------------------------------------------
AY741551_87464..88033        ------------------------------------------------------------
AY753185_87703..88272        ------------------------------------------------------------
AY603973_87460..88029        ------------------------------------------------------------
DQ011156_87936..88505        ------------------------------------------------------------
AF438165_90593..91162        ------------------------------------------------------------
AY009089_88803..89372        ------------------------------------------------------------
AF012825_96546..97115        ------------------------------------------------------------
Y16780_79565..80134          ------------------------------------------------------------
DQ011157_87471..88040        ------------------------------------------------------------
DQ011153_87471..88040        ------------------------------------------------------------
X67119_28436..29005          ------------------------------------------------------------
AF380138_87785..88354        ------------------------------------------------------------
X69198_78551..79120          ------------------------------------------------------------
X76264_2520..3089            ------------------------------------------------------------
L22579_79184..79753          ------------------------------------------------------------
S55844_11788..12357          ------------------------------------------------------------
DQ011155_87900..88469        ------------------------------------------------------------
X94355_103985..104554        ------------------------------------------------------------
DQ011154_87919..88488        ------------------------------------------------------------
M13209_5767..6336            ------------------------------------------------------------
AF095689_87324..87893        ------------------------------------------------------------
AY243312_87751..88320        ------------------------------------------------------------
AY603355_76803..77372        ------------------------------------------------------------
DQ377945_93153..93722        ------------------------------------------------------------
AY313847_90579..91148        ------------------------------------------------------------
AY313848_90642..91211        ------------------------------------------------------------
U94848_82593..83162          ------------------------------------------------------------
M35027_90896..91465          ------------------------------------------------------------
AY484669_92532..93101        ------------------------------------------------------------
AY678276_90273..90839        ------------------------------------------------------------
AY386371_59887..60456        ------------------------------------------------------------
AF245394_2246..2818          ------------------------------------------------------------
AJ293568_65412..65984        ------------------------------------------------------------
AF170726_66630..67202        ------------------------------------------------------------
L32180_2281..2705            ------------------------------------------------------------
AF170722_65819..66391        ------------------------------------------------------------
AY689436_72990..73559        ------------------------------------------------------------
AY689437_76042..76611        ------------------------------------------------------------
AF410153_63184..63756        ------------------------------------------------------------
AY077835_63798..64367        ------------------------------------------------------------
AY077836_63861..64430        ------------------------------------------------------------
AF336131_5728..6300          ------------------------------------------------------------
AF409138_64282..64854        ------------------------------------------------------------
AF124517_907..1479           ------------------------------------------------------------
AF325528_64415..64987        ------------------------------------------------------------
AY077832_63952..64521        ------------------------------------------------------------
AY077833_64061..64630        ------------------------------------------------------------
AY077834_63867..64436        ------------------------------------------------------------
AF409137_64415..64987        ------------------------------------------------------------
U60315_99180..99755          ------------------------------------------------------------
AY340980_50..275             ------------------------------------------------------------
                                                                                         

DQ356948_136149..135499      -------------MYGLLTPHRQLESTRSKTSRLPALPPVGGWMSSSTARSSVTAGSPAG
DQ356948_123809..123919      --------------MSTSSGFLEMRYESTAAPLRLTPATQCTRIFLSL------------
AF063866_58620..59204        -----------MNSSIIEIGENNIDYYTQHSTQFKNYKGYMSYILAIIF---------II
AF250284_108759..109346      -----------MDNTILQIGEKNIDYYRSAASKLKTFKGYMGYILTIIF---------II
AM071510_1..522              --------------------------ARNNITKNIRYARVSTIIFFFLL---------LM
AY318871_218453..219022      ----------MGNEVELSVHGIELNYARNNITKNIRYARVSTIIFFFLL---------LM
AM071513_1..522              --------------------------ARNNITKNIRYARVSTIIFFFLL---------LM
AM071511_1..522              --------------------------ARNNITKNIRYARVSTIIFFFLL---------LM
AM071512_1..522              --------------------------ARNNITKNIRYARVSTIIFFFLL---------LM
AM071393_1..525              --------------------------ARNNITKNIRYARVSTLIFFFLL---------LV
AF198100_171281..171853      ----------MGNEVELSVHGIELNYARNNITKNIRYARVSTLIFFFLL---------LV
AJ581527_162647..163219      ----------MGNEVELSVHGIELNYARNNITKNIRYARVSTLIFFFLL---------LV
AM071394_1..525              --------------------------ARNNITKNIRYARVSTLIFFFLL---------LV
AM071395_1..525              --------------------------ARNNITKNIRYARVSTLIFFFLL---------LV
AM071392_1..525              --------------------------ARNNITKNIRYARVSTLIFFFLL---------LV
AM071389_1..525              --------------------------ARNNVTKNIRYAKVSTLIFFFLL---------LV
AM071390_1..525              --------------------------ARNNVTKNIRYAKVSTLIFFFLL---------LV
AM071391_1..525              --------------------------ARNNVTKNIRYAKVSTLIFFFLL---------LV
AM071388_1..525              --------------------------ARNNVTKNIRYAKVSTLIFFFLL---------LV
AM071515_1..525              --------------------------ARNNVTKNIRYAKVSTLIFFFLL---------LV
DQ356948_124106..124804      LLLPPIYMLQMADKTTLFVNGVELVYAREKGGRIARFARVSTVLFFVGV---------LL
AY386265_58863..59447        -------MIQMADVTTLSVNGLDLDFARSRAVRSIRAAKTSTLVFFTLT---------LL
AY386264_58446..59411        LSPIFIYMIQMADVTTLTANGLTLEFARERALRSLRAARTSTLVFFTLT---------LA
AX754989_57700..58665        LSPIFIYMIQMADVTTLTANGLTLEFARERALRSLRAARTSTLVFFTLT---------LA
AY386263_57322..58287        LSPIFIYMIQMADVTTLTANGLTLEFARERALRSLRAARTSTLVFFTLT---------LA
DQ184476_58096..58671        ----------MADVTTLTANGLTLEFARERALRSLRAARTSTLVFFTLT---------LA
AF482758_104486..105055      -----------MDKTTLSVNACNLEYVREKAIVGVQAAKTSTLIFFVII---------LA
AY678277_90388..90957        -----------MDKTTLSVNACNLEYVREKAIVGVQAAKTSTLIFFVII---------LA
AY678275_90388..90957        -----------MDKTTLSVNACNLEYVREKAIVGVQAAKTSTLIFFVII---------LA
AY741551_87464..88033        -----------MDKTTLSVNACNLEYVREKAIVGVQAAKTSTLIFFVII---------LA
AY753185_87703..88272        -----------MDKTTLSVNACNLEYVREKAIVGVQAAKTSTLIFFVII---------LA
AY603973_87460..88029        -----------MDKTTLSVNACNLEYVREKAIVGVQAAKTSTLIFFVII---------LA
DQ011156_87936..88505        -----------MDKTTLSVNACNLEYVREKAIVGVQAAKTSTLIFFVII---------LA
AF438165_90593..91162        -----------MDKTTLSVNACNLEYVREKAIVGVQAAKTSTLIFFVII---------LA
AY009089_88803..89372        -----------MDKTTLSVNACNLEYVREKAIVGVQAAKTSTLIFFVII---------LA
AF012825_96546..97115        -----------MDKTTLSVNACNLEYVREKAIVGVQAAKTSTLIFFVII---------LA
Y16780_79565..80134          -----------MDKTTLSVNACNLEYVREKAIVGVQAAKTSTLIFFVII---------LA
DQ011157_87471..88040        -----------MDKTTLSVNACNLEYVREKAIVGVQAAKTSTLIFFVII---------LA
DQ011153_87471..88040        -----------MDKTTLSVNACNLEYVREKAIVGVQAAKTSTLIFFVII---------LA
X67119_28436..29005          -----------MDKTTLSVNACNLEYVREKAIVGVQAAKTSTLIFFVII---------LA
AF380138_87785..88354        -----------MDKTTLSVNACNLEYVREKAIVGVQAAKTSTLIFFVII---------LA
X69198_78551..79120          -----------MDKTTLSVNACNLEYVREKAIVGVQAAKTSTLIFFVII---------LA
X76264_2520..3089            -----------MDKTTLSVNACNLEYVREKAIVGVQAAKTSTLIFFVII---------LA
L22579_79184..79753          -----------MDKTTLSVNACNLEYVREKAIVGVQAAKTSTLIFFVII---------LA
S55844_11788..12357          -----------MDKTTLSVNACNLEYVREKAIVGVQAAKTSTLIFFVII---------LA
DQ011155_87900..88469        -----------MDKTTLSVNACNLEYVREKAIVGVQAAKTSTLIFFVII---------LA
X94355_103985..104554        -----------MDKTTLSVNACNLEYVREKAIVGVQAAKTSTLIFFVII---------LA
DQ011154_87919..88488        -----------MDKTTLSVNACNLEYVREKAIVGVQAAKTSTLIFFVII---------LA
M13209_5767..6336            -----------MDKTTLSVNACNLEYVREKAIVGVQAAKTSTLIFFVII---------LA
AF095689_87324..87893        -----------MDKTTLSVNACNLEYVREKAIVGVQAAKTSTLIFFVII---------LA
AY243312_87751..88320        -----------MDKTTLSVNACNLEYVREKAIVGVQAAKTSTLIFFVII---------LA
AY603355_76803..77372        -----------MDKTTLSVNACNLEYVREKAIVGVQAAKTSTLIFFVII---------LA
DQ377945_93153..93722        -----------MDKTTLSVNACNLEYVREKAIVGVQAAKTSTLIFFVII---------LA
AY313847_90579..91148        -----------MDKTTLSVNACNLEYVREKAIVGVQAAKTSTLIFFVII---------LA
AY313848_90642..91211        -----------MDKTTLSVNACNLEYVREKAIVGVQAAKTSTLIFFVII---------LA
U94848_82593..83162          -----------MDKTTLSVNACNLEYVREKAIVGVQAAKTSTLIFFVII---------LA
M35027_90896..91465          -----------MDKTTLSVNACNLEYVREKAIVGVQAAKTSTLIFFVII---------LA
AY484669_92532..93101        -----------MDKTTLSVNACNLEYVREKAIVGVQAAKTSTLIFFVII---------LA
AY678276_90273..90839        -----------MDKTTLSVNACNLEYVREKAIVGVQAAKTSTLIFFVII---------LA
AY386371_59887..60456        -----------MDKTILTVNGLELEYVREKEAKSIRAAKTSTLCFFVII---------LS
AF245394_2246..2818          -----------MDKTTLTVNGLELEYVREKNAKSVQAAKRSTLCFFVII---------LS
AJ293568_65412..65984        -----------MDKTTLNVNGLELEYVREKNAKSVQAAKRSTLCFFVII---------LS
AF170726_66630..67202        -----------MDKTTLTVNGVELEYIREKETEGIRGAKVSTVCFFVLI---------LA
L32180_2281..2705            -----------MDKTTLTVNGVELEYIREKETEGIRGAKASTVCFFVLI---------LA
AF170722_65819..66391        -----------MDKTTLTVNGVELEYIREKETEGIRGAKASTVCFFVLI---------LA
AY689436_72990..73559        -----------MDKTTLMVNGLELDYAREKEAKGIQAAKKSTLCFFLFI---------LA
AY689437_76042..76611        -----------MDKTTLTVNGLELDYAREKEAKGIQAAKKSTLCFFLFI---------LA
AF410153_63184..63756        -----------MDKTTLTVNGIELEYAREKEHESITIAKKSTLCFFVLI---------LG
AY077835_63798..64367        -----------MDKTTLNVNGVELEYAREKENKTIQTAKTSTLCFFILI---------LG
AY077836_63861..64430        -----------MDKTTLNVNGVELEYAREKENKTIQTAKTSTLCFFILI---------LG
AF336131_5728..6300          -----------MDKTTLNVNGVELEYAREKENKTIQSAKTSTLCFFMLI---------LG
AF409138_64282..64854        -----------MDKTTLNVNGVELEYAREKENKTIQSAKTSTLCFFMLI---------LG
AF124517_907..1479           -----------MDKTTLNVNGVELEYAREKENKTIQTAKTSTLCFFMLI---------LG
AF325528_64415..64987        -----------MDKTTLNVNGVELEYAREKENKTIQTAKTSTLCFFMLI---------LG
AY077832_63952..64521        -----------MDKTTLNVNGVELEYAREKENKTIQTAKTSTLCFFMLI---------LG
AY077833_64061..64630        -----------MDKTTLNVNGVELEYAREKENKTIQTAKTSTLCFFMLI---------LG
AY077834_63867..64436        -----------MDKTTLNVNGVELEYAREKENKTIQTAKTSTLCFFMLI---------LG
AF409137_64415..64987        -----------MDKTTLNVNGVELEYAREKENKTIQTAKTSTLCFFMLI---------LG
U60315_99180..99755          ----------MADATTLSVNGLELQYVRAHERASVRYARVSTVCFFLLV---------LL
AY340980_50..275             ----------MGDATTLSVHGLDLEYAREREAESVHAARASTLCFFVLV---------LA
                                                                                         

DQ356948_136149..135499      VGAYSYPVDTVQTKSLPSSPRWNSRVATSRMPLSNW-----------SFSGKRSVAT-HD
DQ356948_123809..123919      ------------------------------------------------------------
AF063866_58620..59204        ISTLFFVIQTYKWDPLIQLEKF-KRIKNN---IGSWIKSITEKTAIEITRGKAKILQLPS
AF250284_108759..109346      ISTIFFILQSFRWEPLVQLDKF-RRIKKN---IGSWKQLVLEKTQIEMTRGRARSLQLVN
AM071510_1..522              ISVILFFFQTSNNSVFSALSKY-SRIKNN---LSSWKPLVIQKSRINSELGKHAALN-RS
AY318871_218453..219022      ISVILFFFQTSNNSVFSALSKY-SRIKNN---LSSWKPLVIQKSRINSELGKHAALN-RS
AM071513_1..522              ISVILFFFQTSNNSVFSALSKY-SRIKNN---LSSWKPLVIQKSRINSELGKHAALN-RS
AM071511_1..522              ISVILFFFQTSNNSVFSALSKY-SRIKNN---LSSWKPLVIQKSRINSELGKHAALN-RS
AM071512_1..522              ISVILFFFQTSNNSVFSALSKY-SRIKNN---LSSWKPLVIQKSRINSELGKHAALN-RS
AM071393_1..525              ISVVLFFFQISNNSIFSTLSKY-TRIKNN---LSSWKPLVIQKSKINSELGKHAALN-RQ
AF198100_171281..171853      ISVVLFFFQISNNSIFSTLSKY-TRIKNN---LSSWKPLVIQKSKINSELGKHAALN-RQ
AJ581527_162647..163219      ISVVLFFFQISNNSIFSTLSKY-TRIKNN---LSSWKPLVIQKSKINSELGKHAALN-RQ
AM071394_1..525              ISVVLFFFQISNNSIFSTLSKY-TRIKNN---LSSWKPLVIQKSKINSELGKHAALN-RQ
AM071395_1..525              ISVVLFFFQISNNSIFSTLSKY-TRIKNN---LSSWKPLVIQKSKINSELGKHAALN-RQ
AM071392_1..525              ISVVLFFFQISNNSIFSTLSKY-TRIKNN---LSSWKPLVIQKSKINSELGKHAALN-RQ
AM071389_1..525              ISVVLFFFQISNNSIFVTLSKY-TRIKNN---LSSWKPLVIQKSKINSELGKHVALN-RQ
AM071390_1..525              ISVVLFFFQISNNSIFATLSKY-TRIKNN---LSSWKPLVIQKSKINSELGKHAALN-RQ
AM071391_1..525              ISVVLFFFQISNNSIFATLSKY-TRIKNN---LSSWKPLVIQKSKINSELGKHAALN-RQ
AM071388_1..525              ISVVLFFFQISNNSIFATLSKY-TRIKNN---LSSWKPLVIQKSKINSELGKHAALN-RQ
AM071515_1..525              ISVVLFFFQISNNSIFATLSKY-TRIKNN---LSSWKPLVIQKSKINSELGKHAALN-RQ
DQ356948_124106..124804      LSVLLFLLQISGNRVLEELARY-ARIKKN---LASWQPLVASKSRLESERGRYYRLR-NP
AY386265_58863..59447        TSLFILWLQLTEYPLLAELGRY-ARIKSA---VRSWRPLVDAKTEIESDLGRQKTVD-RP
AY386264_58446..59411        ASLFVLWLQLTEFPVFEELGKY-ARIKSA---VRSWRPLVEAKTEIESDLGRQKTAD-RP
AX754989_57700..58665        ASLFVLWLQLTEFPVFEELGKY-ARIKSA---VRSWRPLVEAKTEIESDLGRQKTAD-RP
AY386263_57322..58287        ASLFVLWLQLTEFPVFEELGKY-ARIKSA---VRSWRPLVEAKTEIESDLGRQKTAD-RP
DQ184476_58096..58671        ASLFVLWLQLTEFPVFEELGKY-ARIKSA---VRSWRPLVEAKTEIESDLGRQKTAD-RP
AF482758_104486..105055      ISALLLWFQTSDNPVFNELTRY-MRIKNT---VNDWKSLTDSKTKLESDRGRLLAAG-KD
AY678277_90388..90957        ISALLLWFQTSDNPVFNELTRY-MRIKNT---VNDWKSLTDSKTKLESDRGRLLAAG-KD
AY678275_90388..90957        ISALLLWFQTSDNPVFNELTRY-MRIKNT---VNDWKSLTDSKTKLESDRGRLLAAG-KD
AY741551_87464..88033        ISALLLWFQTSDNPVFNELTRY-MRIKNT---VNDWKSLTDSKTKLESDRGRLLAAG-KD
AY753185_87703..88272        ISALLLWFQTSDNPVFNELTRY-MRIKNT---VNDWKSLTDSKTKLESDRGRLLAAG-KD
AY603973_87460..88029        ISALLLWFQTSDNPVFNELTRY-MRIKNT---VNDWKSLTDSKTKLESDRGRLLAAG-KD
DQ011156_87936..88505        ISALLLWFQTSDNPVFNELTRY-MRIKNT---VNDWKSLTDSKTKLESDRGRLLAAG-KD
AF438165_90593..91162        ISALLLWFQTSDNPVFNELTRY-MRIKNT---VNDWKSLTDSKTKLESDRGRLLAAG-KD
AY009089_88803..89372        ISALLLWFQTSDNPVFNELTRY-MRIKNT---VNDWKSLTDSKTKLESDRGRLLAAG-KD
AF012825_96546..97115        ISALLLWFQTSDNPVFNELTRY-MRIKNT---VNDWKSLTDSKTKLESDRGRLLAAG-ND
Y16780_79565..80134          ISALLLWFQTSDNPVFNELTRY-MRIKNT---VNDWKSLTDSKTKLESDRGRLLAAG-KD
DQ011157_87471..88040        ISALLLWFQTSDNPVFNELTRY-MRIKNT---VNDWKSLTDSKTKLESDRGRLLAAG-KD
DQ011153_87471..88040        ISALLLWFQTSDNPVFNELTRY-MRIKNT---VNDWKSLTDSKTKLESDRGRLLAAG-KD
X67119_28436..29005          ISALLLWFQTSDNPVFNELTRY-MRIKNT---VNDWKSLTDSKTKLESDRGRLLAAG-KD
AF380138_87785..88354        ISALLLWFQTSDNPVFNELTRY-MRIKNT---VNDWKSLTDSKTKLESDRGRLLAAG-KD
X69198_78551..79120          ISALLLWFQTSDNPVFNELTRY-MRIKNT---VNDWKSLTDSKTKLESDRGRLLAAG-KD
X76264_2520..3089            ISALLLWFQTSDNPVFNELTRY-MRIKNT---VNDWKSLTDSKTKLESDRGRLLAAG-KD
L22579_79184..79753          ISALLLWFQTSDNPVFNELTRY-MRIKNT---VNDWKSLTDSKTKLESDRGRLLAAG-KD
S55844_11788..12357          ISALLLWFQTSDNPVFNELTRY-MRIKNT---VNDWKSLTDSKTKLESDRGRLLAAG-KD
DQ011155_87900..88469        ISALLLWFQTSDNPVFNELTRY-MRIKNT---VNDWKSLTDSKTKLESDRGRLLAAG-KD
X94355_103985..104554        ISALLLWFQTSDNPVFNELTRY-MRIKNT---VNDWKSLTDSKTKLESDRGRLLAAG-KD
DQ011154_87919..88488        ISALLLWFQTSDNPVFNELTRY-MRIKNT---VNDWKSLTDSKTKLESDRGRLLAAG-KD
M13209_5767..6336            ISALLLWFQTSDNPVFNELTRY-MRIKNT---VNDWKSLTDSKTKLESDRGRLLAAG-KD
AF095689_87324..87893        ISALLLWFQTSDNPVFNELTRY-MRIKNT---VNDWKSLTVSKTKLESDRGRLLAAG-KD
AY243312_87751..88320        ISALLLWFQTSDNPVFNELTRY-MRIKNT---VNDWKSLTDSKTKLESDRGRLLAAG-KD
AY603355_76803..77372        ISALLLWFQTSDNPVFNELTRY-MRIKNT---VNDWKSLTDSKTKLESDRGRLLAAG-KD
DQ377945_93153..93722        ISALLLWFQTSDNPVFNELTRY-MRIKNT---VNDWKSLTDSKTKLESDRGRLLAAG-KD
AY313847_90579..91148        ISALLLWFQTSDNPVFNELTRY-MRIKNT---VNDWKSLTDSKTKLESDRGRLLAAG-KD
AY313848_90642..91211        ISALLLWFQTSDNPVFNELTRY-MRIKNT---VNDWKSLTDSKTKLESDRGRLLAAG-KD
U94848_82593..83162          ISALLLWFQTSDNPVFNELTRY-MRIKNT---VNDWKSLTDSKTKLESDRGRLLAAG-KD
M35027_90896..91465          ISALLLWFQTSDNPVFNELTRY-MRIKNT---VNDWKSLTDSKTKLESDRGKLLAAG-KD
AY484669_92532..93101        ISALLLWFQTSDNPVFNELTRY-MRIKNT---VNDWKSLTDSKTKLESDRGKLLAAG-KD
AY678276_90273..90839        ISALLLWFQTSDNPVFNELTRY-MRIKNT---VNDWKSLTDSKTKLESDRGKLLAAG-KD
AY386371_59887..60456        ASILLFWFQVSKNSFFSELAKY-IRIKNS---VKGWRPLVNAKTKLESDRGRLMSLN-RN
AF245394_2246..2818          ASVLLFWFQVSKNSFFSELAKY-VRIKNS---VKGWRPLVESKTKLESDRGRLISSD-RN
AJ293568_65412..65984        ASVLLFWFQVSKNSFFSELAKY-VRIKNS---VKGWRPLVESKTKLESDRGRLISSD-RN
AF170726_66630..67202        VSALLLWFQASDNSIFSELLKY-SRIKNA---VKGWRPLVESKTKLEADKGRLRAAG-ND
L32180_2281..2705            VSALLLWFQASDNSIFSELLRY-SRIKNA---IKGWRPLVESKTKLEADKGRLRAAG-ND
AF170722_65819..66391        VSALLLWFQASDNSIFSELLRY-SRIKNA---IKGWRPLVESKTKLEADKGRLRAAG-ND
AY689436_72990..73559        VSVLLLWFQVSDNSILSELVKY-TRIKNN---IKGWRPLVESKTKLESDKGRLLAAG-RD
AY689437_76042..76611        VSVLLLWFQVSDNSILSELVKY-TRIKNN---IKGWRPLVESKTKLESDKGRLLAAG-RD
AF410153_63184..63756        ISLIILWFQVSDNSIFFELVKY-SRIKNS---IKEWRPLVESKTKLESDRGRILSAD-RD
AY077835_63798..64367        ISILLLWFQVSDNSIFSELMKY-IRIKKS---IRGWRPLVETKTNLESDRGKMLSMG-RD
AY077836_63861..64430        ISILLLWFQVSDNSIFSELMKY-IRIKKS---IRGWRPLVETKTNLESDRGKMLSMG-RD
AF336131_5728..6300          ISILLLWFQVSDNSIFSELMKY-IRIKKS---IRGWRPLVETKTNLESDRGKMLSMG-RD
AF409138_64282..64854        ISILLLWFQVSDNSIFSELMKY-IRIKKS---IRGWRPLVETKTNLESDRGKMLSMG-RD
AF124517_907..1479           ISILLLWFQVSDNSIFSELMKY-IRIKKS---IRGWRPLVETKTNLESDRGKMLSMG-RD
AF325528_64415..64987        ISILLLWFQVSDNSIFSELMKY-IRIKKS---IRGWRPLVETKTNLESDRGKMLSMG-RD
AY077832_63952..64521        ISILLLWFQVSDNSIFSELMKY-IRIKKS---IRGWRPLVETKTNLESDRGKMLSMG-RD
AY077833_64061..64630        ISILLLWFQVSDNSIFSELMKY-IRIKKS---IRGWRPLVETKTNLESDRGKMLSMG-RD
AY077834_63867..64436        ISILLLWFQVSDNSIFSELMKY-IRIKKS---IRGWRPLVETKTNLESDRGKMLSMG-RD
AF409137_64415..64987        ISILLLWFQVSDNSIFSELMKY-IRIKKS---IRGWKPLVETKTNLESDRGKMLSMG-RD
U60315_99180..99755          ASSVLFLYQTSDNNVLAELARY-ARIKSA---VRSWKPLLLAKARIERERGRALAST-RP
AY340980_50..275             ASAVLLWLQVSDNGVVTELTRY-ARIKES---VRGLRP----------------------
                                                                                         

DQ356948_136149..135499      VIMSLRLFSMMRRLEGTSTSPSSSSTASFMDSTKRV----RWLLSVSVSQRPAIQAMYSP
DQ356948_123809..123919      ---------------------------------------------------------FSQ
AF063866_58620..59204        SAFEFNCYDF-----GSYYAAVKLDSTTALPTFILRGDGGPWQFKKASEIDVSAQQ-FCQ
AF250284_108759..109346      DAFTYRCYDF-----GNYYAAMRMNQTTFLPEFILRGIGDVWRFRKAAERDVPASQ-FCE
AM071510_1..522              DLLRFKCVDF-----GSFFLPVRLNNNNYLPEAIRRGEGDGWMIKKASKYDPAAEQ-YCQ
AY318871_218453..219022      DLLRFKCVDF-----GSFFLPVRLNNNNYLPEAIRRGEGDGWMIKKASKYDPAAEQ-YCQ
AM071513_1..522              DLLRFKCVDF-----GSFFLPVRLNNNNYLPEAIRRGEGDGWMIKKASKYDPAAEQ-YCQ
AM071511_1..522              DLLRFKCVDF-----GSFFLPVRLNNNNYLPEAIRRGEGDGWMIKKASKYDPAAEQ-YCQ
AM071512_1..522              DLLRFKCVDF-----GSFFLPVRLNNNNYLPEAIRRGEGDGWMIKKASKYDPAAEQ-YCQ
AM071393_1..525              DLMRFKCVDF-----GSYFLPVRLNNNNFLPEAVRRGDGDGWMIKKAGKYDPAAEQ-YCD
AF198100_171281..171853      DLMRFKCVDF-----GSYFLPVRLNNNNFLPEAVRRGDGDGWMIKKAGKYDPAAEQ-YCD
AJ581527_162647..163219      DLMRFKCVDF-----GSYFLPVRLNNNNFLPEAVRRGDGDGWMIKKAGKYDPAAEQ-YCD
AM071394_1..525              DLMRFKCVDF-----GSYFLPVRLNNNNFLPEAVRRGDGDGWMIKKAGKYDPAAEQ-YCD
AM071395_1..525              DLMRFKCVDF-----GSYFLPVRLNNNNFLPEAVRRGDGDGWMIKKAGKYDPAAEQ-YCD
AM071392_1..525              DLMRFKCVDF-----GSYFLPVRLNNNNFLPEAVRRGDGDGWMIKKAGKYDPAAEQ-YCD
AM071389_1..525              DLMRFKCVDF-----GSYFLPVRLNNNNFLPEAVRRGDGDGWMVKKAGKYDPAAEQ-YCD
AM071390_1..525              DLMRFKCVDF-----GSYFLPVRLNNNNFLPEAVRRGDGDGWMVKKAGKYDPAAEQ-YCD
AM071391_1..525              DLMRFKCVDF-----GSYFLPVRLNNNNFLPEAVRRGDGDGWMVKKAGKYDPAAEQ-YCD
AM071388_1..525              DLMRFKCVDF-----GSYFLPLRLNNNNFLPEAVRRGDGDGWMVKKAGKYDPAAEQ-YCD
AM071515_1..525              DLMRFKCVDF-----GSYFLPLRLNNNNFLPEAVRRGDGDGWMVKKAGKYDPAAEQ-YCD
DQ356948_124106..124804      ALGNFLCVDF-----GAFYLPARLAEATALPEAVRRGRGDGWMIKKAAPKDEGARQ-FCE
AY386265_58863..59447        DLFEFRCVDF-----GKFYLPVRYSPTTFLPQAVRRGTGDGWMVQKAADTDLSAKQ-FCE
AY386264_58446..59411        ELFEFRCVDF-----GKFYLPVRYSPTTFLPQAVRRGAGDGWMVHKAAAVDLAAQQ-FCE
AX754989_57700..58665        ELFEFRCVDF-----GKFYLPVRYSPTTFLPQAVRRGAGDGWMVHKAAAVDLAAQQ-FCE
AY386263_57322..58287        ELFEFRCVDF-----GKFYLPVRYSPTTFLPQAVRRGAGDGWMVHKAAAVDLAAQQ-FCE
DQ184476_58096..58671        ELFEFRCVDF-----GKFYLPVRYSPTTFLPQAVRRGAGDGWMVHKAAAVDLAAQQ-FCE
AF482758_104486..105055      DIFDFKCVDF-----GAYFIAMRLDKKTYLPQAIRRGTGDAWMIKKAAKVDPSAQQ-FCQ
AY678277_90388..90957        DIFDFKCVDF-----GAYFIAMRLDKKTYLPQAIRRGTGDAWMVKKAAKVDPSAQQ-FCQ
AY678275_90388..90957        DIFDFKCVDF-----GAYFIAMRLDKKTYLPQAIRRGTGDAWMVKKAAKVDPSAQQ-FCQ
AY741551_87464..88033        DIFEFKCVDF-----GAYFIAMRLDKKTYLPQAIRRGTGDAWMVKKAAKVDPSAQQ-FCQ
AY753185_87703..88272        DIFEFKCVDF-----GAYFIAMRLDKKTYLPQAIRRGTGDAWMVKKAAKVDPSAQQ-FCQ
AY603973_87460..88029        DIFEFKCVDF-----GAYFIAMRLDKKTYLPQAIRRGTGDAWMVKKAAKVDPSAQQ-FCQ
DQ011156_87936..88505        DIFEFKCVDF-----GAYFIAMRLDKKTYLPQAIRRGTGDAWMVKKAAKVDPSAQQ-FCQ
AF438165_90593..91162        DIFELKCVDF-----GAYFIAMRLDKKTYLPQAIRRGTGDAWMVKKAAKVDPSAQQ-FCQ
AY009089_88803..89372        DIFELKCVDF-----GAYFIAMRLDKKTYLPQAIRRGTGDAWMVKKAAKVDPSAQQ-FCQ
AF012825_96546..97115        DIFEFKCVDF-----GAYFIAMRLDKKTYLPQAIRRGTGDAWMVKKAAKVDPSAQQ-FCQ
Y16780_79565..80134          DIFEFKCVDF-----GAYFIAMRLDKKTYLPQAIRRGTGDAWMVKKAAKVDPSAQQ-FCQ
DQ011157_87471..88040        DIFEFKCVDF-----GAYFIAMRLDKKTYLPQAIRRGTGDAWMVKKAAKVDPSAQQ-FCQ
DQ011153_87471..88040        DIFEFKCVDF-----GAYFIAMRLDKKTYLPQAIRRGTGDAWMVKKAAKVDPSAQQ-FCQ
X67119_28436..29005          DIFEFKCVDF-----GAYFIAMRLDKKTYLPQAIRRGTGDAWMVKKAAKVDPSAQQ-FCQ
AF380138_87785..88354        DIFEFKCVDF-----GAYFIAMRLDKKTYLPQAIRRGTGDAWMVKKAAKVDPSAQQ-FCQ
X69198_78551..79120          DIFEFKCVDF-----GAYFIAMRLDKKTYLPQAIRRGTGDAWMVKKAAKVDPSAQQ-FCQ
X76264_2520..3089            DIFEFKCVDF-----GAYFIAMRLDKKTYLPQAIRRGTGDAWMVKKAAKVDPSAQQ-FCQ
L22579_79184..79753          DIFEFKCVDF-----GAYFIAMRLDKKTYLPQAIRRGTGDAWMVKKAAKVDPSAQQ-FCQ
S55844_11788..12357          DIFEFKCVDF-----GAYFIAMRLDKKTYLPQAIRRGTGDAWMVKKAAKVDPSAQQ-FCQ
DQ011155_87900..88469        DIFEFKCVDF-----GAYFIAMRLDKKTYLPQAIRRGTGDAWMVKKAAKVDPSAQQ-FCQ
X94355_103985..104554        DIFEFKCVDF-----GAYFIAMRLDKKTYLPQAIRRGTGDAWMVKKAAKVDPSAQQ-FCQ
DQ011154_87919..88488        DIFEFKCVDF-----GAYFIAMRLDKKTYLPQAIRRGTGDAWMVKKAAKVDPSAQQ-FCQ
M13209_5767..6336            DIFEFKCVDF-----GAYFIAMRLDKKTYLAQAIRRGTGDAWMVKKAAKVDPSAQQ-FCQ
AF095689_87324..87893        DIFEFKCVDF-----GAYFIAMRLDKKTYLPQAIRRGTGDAWMVKKAAKVDPSAQQ-FCQ
AY243312_87751..88320        DIFEFKCVDF-----GAYFIAMRLDKKTYLPQAIRRGTGDAWMVKKAAKVDPSAQQ-FCQ
AY603355_76803..77372        DIFEFKCVDF-----GAYFIAMRLDKKTYLPQAIRRGTGDAWMVKKAAKVDPSAQQ-FCQ
DQ377945_93153..93722        DIFEFKCVDF-----GAYFIAMRLDKKTYLPQAIRRGTGDAWMVKKAAKVDPSAQQ-FCQ
AY313847_90579..91148        DIFEFKCVDF-----GAYFIAMRLDKKTYLPQAIRRGTGDAWMVKKAAKVDPSAQQ-FCQ
AY313848_90642..91211        DIFEFKCVDF-----GAYFIAMRLDKKTYLPQAIRRGTGDAWMVKKAAKVDPSAQQ-FCQ
U94848_82593..83162          DIFEFKCVDF-----GAYFIAMRLDKKTYLPQAIRRGTGDAWMVKKAAKVDPSAQQ-FCQ
M35027_90896..91465          DIFEFKCVDF-----GAYFIAMRLDKKTYLPQAIRRGTGDAWMVKKAAKVDPSAQQ-FCQ
AY484669_92532..93101        DIFDFKCVDF-----GAYFIAMRLDKKTYLPQAIRRGTGDAWMVKKAAKVDPSAQQ-FCQ
AY678276_90273..90839        DIFDFKCVDF-----GAYFIAMRLDKKTYLPQAIRRGTGDAWMVKKAAKVDPSAQQ-FCQ
AY386371_59887..60456        DLFSFNCLDY-----GPYFLATRIDKKTFLPQAIRRGDGDAWMVKKANKVDLSAQQ-FCE
AF245394_2246..2818          DLYVFNCLDY-----GPYFVAARIDKKSFLPQAIRRGDGDAWMIKKSNKVDLSAQQ-FCE
AJ293568_65412..65984        DLYVFNCLDY-----GPYFVAARIDKKSFLPQAIRRGDGDAWMIKKSNKVDLSAQQ-FCE
AF170726_66630..67202        KYFSFSCVDF-----GSYLMPIKLDTVTFLPQAIRRGTGDGWMVKKADKVDPSAQQ-FCE
L32180_2281..2705            KYFSFSCVDF-----GSYLIPIKLDTVTFLPQAIRRGTGHGWMVKKADKVDP--------
AF170722_65819..66391        KYFSFSCVDF-----GSYLIPIKLDTVTFLPQAIRRGTGDGWMVKKADKVDPSAQQ-FCE
AY689436_72990..73559        DLLSFHCVDF-----GQYILPIRLDRKTFLPQSIRRGIGDGWMIRKASKVDPSAQQ-FCE
AY689437_76042..76611        DLLSFHCVDF-----GQYILPIRLDRKTFLPQSIRRGIGDGWMIRKAAKVDHSAQQ-FCE
AF410153_63184..63756        DYFVFNCIDF-----GSYFIPLRLDKKTFLPQAIRRGVGDGWMIQKADKKDPSAQQ-FCE
AY077835_63798..64367        EYFSFNCVDF-----GSYFVPIRLDRKTFLPQAIRRGKGDGWMVQKADKIDVSAQQ-FCQ
AY077836_63861..64430        EYFSFNCVDF-----GSYFVPIRLDRKTFLPQAIRRGKGDGWMVQKADKIDVSAQQ-FCQ
AF336131_5728..6300          EYFSFNCVDF-----GSYFVPIRLDRKTFLPQAIRRGKGDGWMVQKADKIDVSAQQ-FCQ
AF409138_64282..64854        EYFSFNCVDF-----GSYFVPIRLDRKTFLPQAIRRGKGDGWMVQKADKIDVSAQQ-FCQ
AF124517_907..1479           EYFSFNCVDF-----GSYFVPIRLDRKTFLPQAIRRGKGDGWMVQKADKIDVSAQQ-FCQ
AF325528_64415..64987        EYFSFNCVDF-----GSYFVPIRLDRKTFLPQAIRRGKGDGWMVQKADKIDVSAQQ-FCQ
AY077832_63952..64521        EYFSFNCVDF-----GSYFVPIRLDRKTFLPQAIRRGKGDGWMVQKADKIDVSAQQ-FCQ
AY077833_64061..64630        EYFSFNCVDF-----GSYFVPIRLDRKTFLPQAIRRGKGDGWMVQKADKIDVSAQQ-FCQ
AY077834_63867..64436        EYFSFNCVDF-----GSYFVPIRLDRKTFLPQAIRRGKGDGWMVQKADKIDVSAQQ-FCQ
AF409137_64415..64987        EYFSFNCVDF-----GSYFVPIRLDRKTFLPQAIRRGKGDGWMVQKADKIDVSAQQ-FCQ
U60315_99180..99755          DVFEFRCLDF-----GPFFVPVRLDRASFLPQAVRRGRGDGWMVNKASQVDPSAQQ-FCE
AY340980_50..275             ------------------------------------------------------------
                                                                                         

DQ356948_136149..135499      YLFLCTTPASMMRSEIAKSLFCASGTVFTRQLFGLPALKMRRVSSCTATWCGCLCDALPQ
DQ356948_123809..123919      ------------------------------------------------------------
AF063866_58620..59204        YT---------ILKNAYTSVSCGLDMY---NLLGFSGYFE------ANNPCQTALDVIVD
AF250284_108759..109346      YI---------VWTNNSNSAQCGIDMF---NKLGYSGYFE------FSHPCQTALNILSN
AM071510_1..522              FL---------L-SRYKDTITCGNQMF---NTLGYSGYFE------SGHWCQNFLDLI--
AY318871_218453..219022      FL---------L-SRYKDTITCGNQMF---NTLGYSGYFE------SGHWCQNFLDLI--
AM071513_1..522              FL---------L-SRYKDTITCGNQMF---NTLGYSGYFE------SGHWCQNFLDLI--
AM071511_1..522              FL---------L-SRYKDTITCGNQMF---NTLGYSGYFE------SGHWCQNFLDLI--
AM071512_1..522              FL---------L-SRYKDTITCGNQMF---NTLGYSGYFE------SGHWCQNFLDLI--
AM071393_1..525              FI---------L-DRYKDTITCGDQMF---NSLGYSGYFE------SGHWCQTFLDLVK-
AF198100_171281..171853      FI---------L-DRYKDTITCGDQMF---NSLGYSGYFE------SGHWCQTFLDLVK-
AJ581527_162647..163219      FI---------L-DRYKDTITCGDQMF---NSLGYSGYFE------SGHWCQTFLDLVK-
AM071394_1..525              FI---------L-DRYKDTITCGDQMF---NSLGYSGYFE------SGHWCQTFLDLVK-
AM071395_1..525              FI---------L-DRYKDTITCGDQMF---NSLGYSGYFE------SGHWCQTFLDLVK-
AM071392_1..525              FI---------L-DRYKDTITCGDQMF---NSLGYSGYFE------SGHWCQTFLDLVK-
AM071389_1..525              FI---------L-DRYKDTITCGDQMF---NTLGYSGYFE------SGHWCQTFLDLVK-
AM071390_1..525              FI---------L-DRYKDTITCGDQMF---NTLGYSGYFE------SGHWCQTFLDLVK-
AM071391_1..525              FI---------L-DRYKDTITCGDQMF---NTLGYSGYFE------SGHWCQTFLDLVK-
AM071388_1..525              FI---------L-DRYKDTITCGDQMF---NTLGYSGYFE------SGHWCQTFLDLVK-
AM071515_1..525              FI---------L-DRYKDTITCGDQMF---NTLGYSGYFE------SGHWCQTFLDLVK-
DQ356948_124106..124804      YV---------VAAGASSTVTCGLDMF---RELGYSGYFE------AGHWCGEFLKRVGD
AY386265_58863..59447        SV---------LRHRANNVITCGSEMM---RLVGYSGYFE------DDHWCAAASGVLM-
AY386264_58446..59411        SV---------LRHRANNVITCGSEMM---RLVGYSGYFE------DDHWCAATSGVLT-
AX754989_57700..58665        SV---------LRHRANNVITCGSEMM---RLVGYSGYFE------DDHWCAATSGVLT-
AY386263_57322..58287        SV---------LRHRANNVITCGSEMM---RLVGYSGYFE------DDHWCAATSGVLT-
DQ184476_58096..58671        SV---------LRHRANNVITCGSEMM---RLVGYSGYFE------DDHWCAATSGVLT-
AF482758_104486..105055      YL---------IKHKSNNVITCGNEML---NELGYSGYFM------SPHWCSDLSNME--
AY678277_90388..90957        YL---------IKHKSNNVITCGNEML---NELGYSGYFM------LPHWCSDFSNME--
AY678275_90388..90957        YL---------IKHKSNNVITCGNEML---NELGYSGYFM------LPHWCSDFSNME--
AY741551_87464..88033        YL---------IEHKSNNVITCGNEML---NELGYSGYFM------SPHWCSDLSNME--
AY753185_87703..88272        YL---------IEHKSNNVITCGNEML---NELGYSGYFM------SPHWCSDLSNME--
AY603973_87460..88029        YL---------IEHKSNNVITCGNEML---NELGYSGYFM------SPHWCSDLSNME--
DQ011156_87936..88505        YL---------IEHKSNNVITCGNEML---NELGYSGYFM------SPHWCSDLSNME--
AF438165_90593..91162        YL---------IKHKSNNVITCGNEML---NELGYSGYFM------SPHWCSDLSNME--
AY009089_88803..89372        YL---------IKHKSNNVITCGNEML---NELGYSGYFM------SPHWCSDLSNME--
AF012825_96546..97115        YL---------IKHKSNNVITCGNEML---NELGYSGYFM------SPHWCSDLSNME--
Y16780_79565..80134          YL---------IKHKSNNVITCGNEML---NELGYSGYFM------SPHWCSDLSNME--
DQ011157_87471..88040        YL---------IKHKSNNVITCGNEML---NELGYSGYFM------SPHWCSDLSNME--
DQ011153_87471..88040        YL---------IKHKSNNVITCGNEML---NELGYSGYFM------SPHWCSDLSNME--
X67119_28436..29005          YL---------IKHKSNNVITCGNEML---NELGYSGYFM------SPHWCSDLSNME--
AF380138_87785..88354        YL---------IKHKSNNVITCGNEML---NELGYSGYFM------SPHWCSDLSNME--
X69198_78551..79120          YL---------IKHKSNNVITCGNEML---NELGYSGYFM------SPHWCSDLSNME--
X76264_2520..3089            YL---------IKHKSNNVITCGNEML---NELGYSGYFM------SPHWCSDLSNME--
L22579_79184..79753          YL---------IKHKSNNVITCGNEML---NELGYSGYFM------SPHWCSDLSNME--
S55844_11788..12357          YL---------IKHKSNNVITCGNEML---NELGYSGYFM------SPHWCSDLSNME--
DQ011155_87900..88469        YL---------IKHKSNNVITCGNEML---NELGYSGYFM------SPHWCSDLSNME--
X94355_103985..104554        YL---------IKHKSNNVITCGNEML---NELGYSGYFM------SPHWCSDLSNME--
DQ011154_87919..88488        YL---------IKHKSNNVITCGNEML---NELGYSGYFM------SPHWCSDLSNME--
M13209_5767..6336            YL---------IKHKSNNVITCGNEML---NELGYSGYFM------SPHWCSDFSNME--
AF095689_87324..87893        YL---------IKHKSNNVITCGNEML---NELGYSGYFM------SPHWCSDFSNME--
AY243312_87751..88320        YL---------IKHKSNNVITCGNEML---NELGYSGYFM------SPHWCSDFSNME--
AY603355_76803..77372        YL---------IKHKSNNVITCGNEML---NELGYSGYFM------SPHWCSDFSNME--
DQ377945_93153..93722        YL---------IKHKSNNVITCGNEML---NELGYSGYFM------SPHWCSDFSNME--
AY313847_90579..91148        YL---------IKHKSNNVITCGNEML---NELGYSGYFM------SPHWCSDFSNME--
AY313848_90642..91211        YL---------IKHKSNNVITCGNEML---NELGYSGYFM------SPHWCSDFSNME--
U94848_82593..83162          YL---------IKHKSNNVITCGNEML---NELGYSGYFM------SPHWCSDFSNME--
M35027_90896..91465          YL---------IKHKSNNVITCGNEML---NELGYSGYFM------SPHWCSDFSNME--
AY484669_92532..93101        YL---------IKHKSNNVITCGNEML---NELGYSGYFM------SPHWCSDFSNME--
AY678276_90273..90839        YL---------IKHKSNNVITCGNEML---NELGYSGYFM------SPHWCSDFSNME--
AY386371_59887..60456        YI---------V-SKYDDTITCGFDMM---DKIGYSGYFM------DSHWCSEFHNLLN-
AF245394_2246..2818          HI---------IKSNYDNTITCGLDMM---DKVGYSGYFM------ESHWCSDFYNLLN-
AJ293568_65412..65984        HI---------IKSNYDNTITCGLDMM---DKVGYSGYFM------ESHWCSDFYNLLN-
AF170726_66630..67202        YL---------IRNNSDNVITCGTKMM---DQLGYSGYFI------RDHWCSNYHNLTN-
L32180_2281..2705            ------------------------------------------------------------
AF170722_65819..66391        YL---------IRNNSDNVITCGTKMM---NELGYSGYFI------RDHWCSNYHNLTN-
AY689436_72990..73559        YL---------IKNKSDNIITCGINMM---DEIGYSGYFM------DSHWCNDFHNLLT-
AY689437_76042..76611        YL---------IKNKSDNIITCGINMM---DEIGYSGYFM------DSHWCNDFHNLLT-
AF410153_63184..63756        YL---------IRNKSNNVITCGLTMM---GELGYSGYFM------DSHWCSEFYNILS-
AY077835_63798..64367        YL---------IKHKSENIITCGTHMI---NEIGYSGYFT------NSHWCSDFHNLLN-
AY077836_63861..64430        YL---------IKHKSENIITCGTHMI---NEIGYSGYFT------NSHWCSDFHNLLN-
AF336131_5728..6300          YL---------IKHKSENIITCGTHMI---NEIGYSGYFT------NSHWCSDFHNLLN-
AF409138_64282..64854        YL---------IKHKSENIITCGTHMI---NEIGYSGYFT------NSHWCSDFHNLLN-
AF124517_907..1479           YL---------IKHKSENIITCGTHMI---NEIGYSGYFT------NSHWCSDFHNLLN-
AF325528_64415..64987        YL---------IKHKSENIITCGTHMI---NEIGYSGYFT------NSHWCSDFHNLLN-
AY077832_63952..64521        YL---------IKHKSENIITCGTHMI---NEIGYSGYFT------NSHWCSDFHNLLN-
AY077833_64061..64630        YL---------IKHKSENIITCGTHMI---NEIGYSGYFT------NSHWCSDFHNLLN-
AY077834_63867..64436        YL---------IKHKSENIITCGTHMI---NEIGYSGYFT------NSHWCSDFHNLLN-
AF409137_64415..64987        YL---------IKHKSENIITCGTHMI---NEIGYSGYFT------NSHWCSDFHNLLN-
U60315_99180..99755          FV---------LRNHEGNTITCGAEMF---AEIGYGGYFE------QAHWCGAMLELLQ-
AY340980_50..275             ------------------------------------------------------------
                                                                                         

DQ356948_136149..135499      SRHGNR
DQ356948_123809..123919      ------
AF063866_58620..59204        NN----
AF250284_108759..109346      NNI---
AM071510_1..522              ------
AY318871_218453..219022      ------
AM071513_1..522              ------
AM071511_1..522              ------
AM071512_1..522              ------
AM071393_1..525              ------
AF198100_171281..171853      ------
AJ581527_162647..163219      ------
AM071394_1..525              ------
AM071395_1..525              ------
AM071392_1..525              ------
AM071389_1..525              ------
AM071390_1..525              ------
AM071391_1..525              ------
AM071388_1..525              ------
AM071515_1..525              ------
DQ356948_124106..124804      EKP---
AY386265_58863..59447        ------
AY386264_58446..59411        ------
AX754989_57700..58665        ------
AY386263_57322..58287        ------
DQ184476_58096..58671        ------
AF482758_104486..105055      ------
AY678277_90388..90957        ------
AY678275_90388..90957        ------
AY741551_87464..88033        ------
AY753185_87703..88272        ------
AY603973_87460..88029        ------
DQ011156_87936..88505        ------
AF438165_90593..91162        ------
AY009089_88803..89372        ------
AF012825_96546..97115        ------
Y16780_79565..80134          ------
DQ011157_87471..88040        ------
DQ011153_87471..88040        ------
X67119_28436..29005          ------
AF380138_87785..88354        ------
X69198_78551..79120          ------
X76264_2520..3089            ------
L22579_79184..79753          ------
S55844_11788..12357          ------
DQ011155_87900..88469        ------
X94355_103985..104554        ------
DQ011154_87919..88488        ------
M13209_5767..6336            ------
AF095689_87324..87893        ------
AY243312_87751..88320        ------
AY603355_76803..77372        ------
DQ377945_93153..93722        ------
AY313847_90579..91148        ------
AY313848_90642..91211        ------
U94848_82593..83162          ------
M35027_90896..91465          ------
AY484669_92532..93101        ------
AY678276_90273..90839        ------
AY386371_59887..60456        ------
AF245394_2246..2818          ------
AJ293568_65412..65984        ------
AF170726_66630..67202        ------
L32180_2281..2705            ------
AF170722_65819..66391        ------
AY689436_72990..73559        ------
AY689437_76042..76611        ------
AF410153_63184..63756        ------
AY077835_63798..64367        ------
AY077836_63861..64430        ------
AF336131_5728..6300          ------
AF409138_64282..64854        ------
AF124517_907..1479           ------
AF325528_64415..64987        ------
AY077832_63952..64521        ------
AY077833_64061..64630        ------
AY077834_63867..64436        ------
AF409137_64415..64987        ------
U60315_99180..99755          ------
AY340980_50..275             ------
                                   
