# Supplementary material for: Identification of multiple independent horizontal gene transfers into poxviruses using a comparative genomics approach
Source: BMC Evol Biol. 2008 Feb 27;8:67. doi: 10.1186/1471-2148-8-67 (PMC2268676; doi:10.1186/1471-2148-8-67)
Supplement: Additional file 8 — Multiple sequence alignments for all poxvirus families. [file 1471-2148-8-67-S8.gz › Network/Servers/gen153069.gen.tcd.ie/Users/kirsten/poxvirus/aln/260.aln]

CLUSTAL W (1.81) multiple sequence alignment

AY678277_60686..61033      MVSVTIIPLMADSVRAQDFQSLTIFSTIIFVLISISDSMVRLTTQGLRRKDEMILSTSSM
M35027_61195..61542        MVSVTIIPLMADSVRAQDFQSLTIFSTIIFVLISISDSMVRLTTQGLRRKDEMILSTSSM
AY678275_60686..61033      MVSVTIIPLMADSVRAQDFQSLTIFSTIIFVLISISDSMVRLTTQGLRRKDEMILSTSSM
AF095689_57634..57981      MVSVTIIPLMADSVRAQDFQSLTIFSTIIFVLISISDSMVRLTTQGLRRKDEMILSTSSI
AY678276_60565..60909      MVSVTIIPLMADSVRAQDFQSLTIFSTIIFVLISISDSMVRLTTQGLRRKDEMILSTSSI
AF438165_60932..61177      MVSVTIIPFMADSVRAQDFQSFAIFSTIIFVLISISDSMVRLTTQGLRRKDEMILSTSSI
AY009089_59142..59387      MVSVTIIPFMADSVRAQDFQSFAIFSTIIFVLISISDSMVRLTTQGLRRKDEMILSTSSI
                           ********:************::************************************:

AY678277_60686..61033      DTLLFFLALSICARISSRESVSFLMIVDLNDMGRLNLLILSPDCMVICLLSFIIM
M35027_61195..61542        DTLLFFLALSICARISSRESVSFLMIVDLNDMGRLNLLILSPDCMVICLLSFIIM
AY678275_60686..61033      DTLLFFLALSICARISSRESVSFLMIVDLNDMGRLNLLILSPDCMVICLLSFIIM
AF095689_57634..57981      DTLLFFLALSICARISSRESVSFLMIVDLNDMGRLNLLILSPDCMVICLLSFIIM
AY678276_60565..60909      DTLLFFLALSICARISSRESVSFLMIVDLNDMGRLNLLILSPDCMVICLLSFIIM
AF438165_60932..61177      DILLFFLALSICVRISSSVSQ----------------------------------
AY009089_59142..59387      DILLFFLALSICVRISSSGSQ----------------------------------
                           * **********.****  *                                   
