# Supplementary material for: Identification of multiple independent horizontal gene transfers into poxviruses using a comparative genomics approach
Source: BMC Evol Biol. 2008 Feb 27;8:67. doi: 10.1186/1471-2148-8-67 (PMC2268676; doi:10.1186/1471-2148-8-67)
Supplement: Additional file 8 — Multiple sequence alignments for all poxvirus families. [file 1471-2148-8-67-S8.gz › Network/Servers/gen153069.gen.tcd.ie/Users/kirsten/poxvirus/aln/261.aln]

CLUSTAL W (1.81) multiple sequence alignment

AF063866_204132..204533      MDKINPSMS-----------------KNEVFNIMKERVKNDNFKQKLTSN----------
AY386265_15198..15947        -----------MDESDEISRRMAMIITTSRMQSMGDTIRQEEICRQFCSKHGMFPAVTVR
AY386264_14854..15633        MIRIGGRMEVEVDENATRAARGAMLLSTSFMESMVDIVRQEELARQFCYKNGMTPCVSVR
AY386263_13644..14423        MIRIDGGMEVEVDENATRAARGAMLLSTSFMESMVDIVRQEELARQFCYKNGMTPCVSVR
AX754989_14050..14826        MIRIGGGMEVEVDENATRAARGAMLLSTSFMESMVDIVRQEELARQFCYKNGMTPCVSVR
DQ184476_14056..14832        MIRIGGGMEVEVDENATRAARGAMLLSTSFMESMVDIVRQEELARQFCYKNGMTPCVSVR
AY283523_199..978            MIRIGGGMEVEVDENATRAARGAMVLSTSFMESMVDIVRQEELARQFCYKNGMTPCVSVR
                                                       ... :: * : :.:::: .::  :          

AF063866_204132..204533      ------------------------------------------------------------
AY386265_15198..15947        VTGVVSADAIGQDTWDLARSHDVRHVVLFKASVVDWRIAELFLEFGDKLCEIYTLSFVVD
AY386264_14854..15633        MTGRIDASNIGEDTWDLARSHDVRHVVLFKASVVDWRVEELFVGISEKLGGLDALYFVAD
AY386263_13644..14423        MTGRIDASNIGEDTWELARSHDVRHVVLFKASVVDWHVDELFVGLGEKLGGLDALYFVAD
AX754989_14050..14826        MTGRIDASNIGEDTWELARSHDIRHVVLFKASVVDWHVDELFVGLGEKLGGLDALYFVAD
DQ184476_14056..14832        MTGRIDASNIGEDTWELARSHDIRHVVLFKASVVDWHVDELFVGLGEKLGGLDALYFVAD
AY283523_199..978            MTGRIDASNIGEDTWELARSHDVRHVVLFKASVVDWHVEELFVGLGEKLGGLDALYFVAD
                                                                                         

AF063866_204132..204533      -------------------------KEIIKNIENGSYVPKNANYVEKNYDVITQDEYVKS
AY386265_15198..15947        GFHYDGSASPFKPVDGMETMLRCVLRDVLDDAGGGAVVPRAPSVASQ----CLLDRYLVP
AY386264_14854..15633        GFYVDASPTRFKPVDGMETMLRCVLRDVMEDVGGGVLHPREPSAASQ----CLMDRYMVP
AY386263_13644..14423        GFYVDASPMRFKPVDGMETMLRCVLRDVMEDVGGGLLHPREPSAASQ----CLMDRYMMP
AX754989_14050..14826        GFYVDASPVRFTQ-RSMETMLRCVLRDVMEDVGGGVMHPREPSAASQ----CLMDRYMVP
DQ184476_14056..14832        GFYVDASPVRFTQ-RSMETMLRCVLRDVMEDVGGGVMHPREPSAASQ----CLMDRYMVP
AY283523_199..978            GFYVDASPVRFKPVDGMETMLRCVLRDVMEDVGGGVMHPREPSAASQ----CLMDRYMVP
                                                      .:::.:  .*   *. .. ..:       * *: .

AF063866_204132..204533      Y--------QFVNGDYIPNIITEKLGITKNNIKEFTFKLNDPDVRHITVFKENNKIGQIF
AY386265_15198..15947        FGGLLAMYNHFTGVHSQVPSARLEASRGRS-VRRAIFHGYADTETYNQMLAEARRHNVRR
AY386264_14854..15633        FGCLLAMQAHFARRPGRAPTPPARRASPRPGARRSPLHGYADSAMYIQALAAARRAGSQL
AY386263_13644..14423        FGCLLAMQAHFARRSRRAPTPLPRRASPRPGTRRSPLHGYADSAMYRQALADARRANNQL
AX754989_14050..14826        FGCLLAMQAHFARRSRRAPTPLPRRASPRPGARRSPLHGYADSAMYRQALADARRANNQL
DQ184476_14056..14832        FGCLLAMQAHFARRSRRAPTPLPRRASPRPGARRSPLHGYADSAMYRQALADARRANNQL
AY283523_199..978            FGCLLAMQAHFARRSRRAPTPLPRRASPRPGARRSPLHGYADSAMYRQALADARRANNQL
                             :        :*.             .  .   .   ::       :   :   .. .   

AF063866_204132..204533      MKSSDMINVLSFK------------
AY386265_15198..15947        RRRQDRFDLLAVCRSLDCMTLDGDE
AY386264_14854..15633        RRRRARDDVLSLCRNLHSMRVDD--
AY386263_13644..14423        RRRRARDDVLSLCRNLDNMRVDD--
AX754989_14050..14826        RRRRARDDVLSLCRNLDNMRVDD--
DQ184476_14056..14832        RRRRARDDVLSLCRNLDNMRVDD--
AY283523_199..978            RRRRARDDVLSLCRNLDNMRVDD--
                              .     ::*:.             
