# Supplementary material for: Identification of multiple independent horizontal gene transfers into poxviruses using a comparative genomics approach
Source: BMC Evol Biol. 2008 Feb 27;8:67. doi: 10.1186/1471-2148-8-67 (PMC2268676; doi:10.1186/1471-2148-8-67)
Supplement: Additional file 8 — Multiple sequence alignments for all poxvirus families. [file 1471-2148-8-67-S8.gz › Network/Servers/gen153069.gen.tcd.ie/Users/kirsten/poxvirus/aln/262.aln]

CLUSTAL W (1.81) multiple sequence alignment

AX754989_110208..110420      -----------MRSWFWQNTESSMINTLLVPADRMMAMARMSLF--FD-----PRMDMDR
AY009089_142972..143238      MFNFCSITSLSAVSVHIRNSPSQNTESSIIIANRLLDLAVCIIFNMFNISFRLPFTGIDR
M35027_141507..141773        MFNFCSMTSLSAVSVHIRNSPSQNTESSIIIANRLLDLAVCIIFNMFNISFRFPFTGIDR
AY678277_145174..145440      MFNFCSITSLSAVSVHIRNSPSQNTESSIIIANRLLDLAVCIIFNMFNISFRFPFTGIDR
AY678275_145175..145441      MFNFCSITSLSAVSVHIRNSPSQNTESSIIIANRLLDLAVCIIFNMFNISFRFPFTGIDR
AY678276_145051..145314      MFNFCSITSLSAVSVHIRNSPSQNTESSIIIANRLLDLAVCIIFNMFNISFRFPFTGIDR
AF095689_142204..142470      MFNFCSITSLSAVSVHIRNSPSQNTESSIIIANRLLDLAVCIIFNMFNISFRFPFTGIDR
                                          * . .*: *.  :: :: *:*:: :*   :*  *:     *  .:**

AX754989_110208..110420      STFSTSESETLQQQRCVMLARPLTGMCL
AY009089_142972..143238      SIFSASEMEMLKLQKCVMLARPNIGTCL
M35027_141507..141773        SIFSASEMEMLKLQKCVMLARPNIGTCL
AY678277_145174..145440      SIFSASDMEMLKLQKCVMLARPNIGTCL
AY678275_145175..145441      SIFSASDMEMLKLQKCVMLARPNIGTCL
AY678276_145051..145314      SIFSASDMEMLKLQKCVMLARPNIGTCL
AF095689_142204..142470      SIFSASEMEMLKLQKCVMLARPNIGTCL
                             * **:*: * *: *.*******  * **
