# Supplementary material for: Identification of multiple independent horizontal gene transfers into poxviruses using a comparative genomics approach
Source: BMC Evol Biol. 2008 Feb 27;8:67. doi: 10.1186/1471-2148-8-67 (PMC2268676; doi:10.1186/1471-2148-8-67)
Supplement: Additional file 8 — Multiple sequence alignments for all poxvirus families. [file 1471-2148-8-67-S8.gz › Network/Servers/gen153069.gen.tcd.ie/Users/kirsten/poxvirus/aln/263.aln]

CLUSTAL W (1.81) multiple sequence alignment

DQ377804_4173..4811          MRESLLAAAVS--------------TYLVTASASLLTKGQYASAFVLTTAAALTSATIWR
AY386265_118278..118628      ME-----------------------------------------------VDGAAADP---
AY386264_119303..119923      MDSRRLALAVAFGGVLASMTQRRRLASLIASIGQRLMGGDGMRRVAVRLIDQLMAGPPDI
AX754989_118508..119122      MDSRRLALAVAFGGVLASMTQRRRLASLIASIGQRLMGGDGMRRVAVRLIDQLMAGPPDI
DQ184476_118514..119128      MDSRRLALAVAFGGVLASMTQRRRLASLIASIGQRLMGGDGMRRVAVRLIDQLMAGPPDI
AY326433_6..620              MDSRRLALAVAFGGVLASMTQRRRLASLIASIGQRLMGGDGMRRVAVRLIDQLMAGPPDI
AY386263_118234..118848      MDSRRLALAVAFGGVLASMTQRRRLASLIASIGQRLMGGDGMRRVAVRLIDQLMAGPPDI
                             *                                                     : .   

DQ377804_4173..4811          NS----------LSDTMQRVSRI--------WFSGAGQVSVAGDEVDQAIRDLMAA----
AY386265_118278..118628      --------------------------------FELAP----VG--AEPPDVIMQCA----
AY386264_119303..119923      DDEAFQREIRVGVGELFQALHRVVEQTRREKYFEVCG----ASNDADAPVSEMDTAAALP
AX754989_118508..119122      NDEAFQREIR--VGELFQALHRVVEQARREKYFEVCG----AGNDADAPVVEMDTAAAPP
DQ184476_118514..119128      NDEAFQREIR--VGELFQALHRVVEQARREKYFEVCG----AGNDADAPVVEMDTAAAPP
AY326433_6..620              NDEAFQREIR--VGELFQALHRVVEQARREKYFEVCG----AGNDADAPVVEMDTAAAPP
AY386263_118234..118848      NDEAFQREIR--VGELFQALHRVVEQARREKYFEVCG----AGNDADAPVVEMDTAAAPP
                                                             *. .     ..  .: .   :  *    

DQ377804_4173..4811          VGNAVNAHGNGGGGFVDIAAGDEYFVLSSSVAPVPDAARRRRRRARPASPPAPPAQAPRE
AY386265_118278..118628      EPEETPRIITPANAFLYLPNNPHLHV-DEDVDPFFGMKPAVFGRSA--------------
AY386264_119303..119923      QPQPAPLAITPQNAFMFVPQSSHVHV-DESVDPFFGMSPSIFGRDIPLQP----------
AX754989_118508..119122      QPQPAPLVVTPQNAFMFVPQGSHVHV-DESVDPFFGMSPSIFGRDLPPQP----------
DQ184476_118514..119128      QPQPAPLVVTPQNAFMFVPQGSHVHV-DESVDPFFGMSPSIFGRDLPPQP----------
AY326433_6..620              QPQPAPFVVTPQNAFMFVPQGSHVHV-DESVDPFFGMSPSIFGRDLPLQP----------
AY386263_118234..118848      QPQPAPFVVTPQNAFMFVPQGSHVHV-DESVDPFFGMSPSIFGRDLPLQP----------
                               : .    .  ..*: :. .   .* ...* *. .       *                

DQ377804_4173..4811          AVPDLLACAADPMLAPVEVPP----PSSPDLRCYETLEDEDTLMEVQFSPEIQEALSEFL
AY386265_118278..118628      --SGALLGQRNPVMSEAGEPPSPRSPCEADLWCWETLGDSDS------------------
AY386264_119303..119923      --PEELLSDYDPLMSQAGEPPSPRSPCEADLWCFETLNDSDS------------------
AX754989_118508..119122      --PEELLSDYDPLMSQAGEPPSPRSPCEADLWCFETLGDSDS------------------
DQ184476_118514..119128      --PEELLSDYDPLMSQAGEPPSPRSPCEADLWCFETLGDSDS------------------
AY326433_6..620              --PEELLSDHDPLMSQAGEPPSPRSPCEADLWCFETLGDSDS------------------
AY386263_118234..118848      --PEELLSDHDPLMSQAGEPPSPRSPCEADLWCFETLGDSDS------------------
                               .  *    :*::: .  **    *...**.*:*** *.*:                  

DQ377804_4173..4811          NLENMVVRAQPE
AY386265_118278..118628      ---------DSD
AY386264_119303..119923      -----------D
AX754989_118508..119122      -----------D
DQ184476_118514..119128      -----------D
AY326433_6..620              -----------D
AY386263_118234..118848      -----------D
                                        :
