# Supplementary material for: Identification of multiple independent horizontal gene transfers into poxviruses using a comparative genomics approach
Source: BMC Evol Biol. 2008 Feb 27;8:67. doi: 10.1186/1471-2148-8-67 (PMC2268676; doi:10.1186/1471-2148-8-67)
Supplement: Additional file 8 — Multiple sequence alignments for all poxvirus families. [file 1471-2148-8-67-S8.gz › Network/Servers/gen153069.gen.tcd.ie/Users/kirsten/poxvirus/aln/264.aln]

CLUSTAL W (1.81) multiple sequence alignment

DQ377945_55205..55531      MFNFSVSNPINPFSTSSSYLYALYSPLLNKSLNSIFNTFSTNSWDVTHCSTICLMKRVSS
AY009089_50869..51186      MFNFSLSNPMNTFST-SSYLYALYSPLLNKSLNSIFNTFSTNSWDVTHCSTICLMKRVSS
AF095689_49360..49680      MFNFSVSNPINPFSTSSSYLYALYSQLLNKSLNSIFNTFSTNSWDVTHCSTICLIKRVSS
AY678276_52629..52312      MFNFSVSNPINPFSTSSSYLYALYSPLLNKSLNSIFNTFSTNSWDVTHCSTICLMKRVSS
M35027_52922..53242        MFNFSVSNPINPFSTSSSYLYALYSPLLNKSLNSIFNTFSTNSWDVTHCSTICLMKRVSS
AY678277_52430..52750      MFNFSVSNPINPFSTSSSYLYALYSPLLNKSLNSIFNTFSTNSWDVTHCSTICLIKRVSS
AY678275_52430..52750      MFNFSVSNPINPFSTSSSYLYALYSPLLNKSLNSIFNTFSTNSWDVTHCSTICLIKRVSS
                           *****:***:*.*** ********* ****************************:*****

DQ377945_55205..55531      SDSPLILYMGFRLYLASIVYLSDSAINILSTCVPFIRSAFIIIESFFH
AY009089_50869..51186      SDSPLILYIGLRRYLASIVYLSDSAINILSTCVPIILHLLDLHSLL--
AF095689_49360..49680      SDFPLILYIGLRRYLASIVYLSDSAINILSTCVPIILHLLDLHSLL--
AY678276_52629..52312      SDSPLILYMGFRLYLASIVYLSDSAINILSTCVPIIFHLLDLHSLL--
M35027_52922..53242        SDFPLILYMGFRLYLASIVYLSDSAINILSTCVPIILHLLDLHSLL--
AY678277_52430..52750      SDSPLILYMGFRLYLASIVYLSDSAINILSTCVPIILHLLDLHSLL--
AY678275_52430..52750      SDSPLILYMGFRLYLASIVYLSDSAINILSTCVPIILHLLDLHSLL--
                           ** *****:*:* *********************:*   : : . :  
