# Supplementary material for: Identification of multiple independent horizontal gene transfers into poxviruses using a comparative genomics approach
Source: BMC Evol Biol. 2008 Feb 27;8:67. doi: 10.1186/1471-2148-8-67 (PMC2268676; doi:10.1186/1471-2148-8-67)
Supplement: Additional file 8 — Multiple sequence alignments for all poxvirus families. [file 1471-2148-8-67-S8.gz › Network/Servers/gen153069.gen.tcd.ie/Users/kirsten/poxvirus/aln/265.aln]

CLUSTAL W (1.81) multiple sequence alignment

DQ356948_122845..122537      MNLLRLKSTGCVKRSASSMSTRYWSSTRVSIDHSFTRTLNDTNRSTRLSTTGTVSDSRLT
AF095689_85898..86116        --------------------------MNVSIPHSFTMTLKEMNRSIIYSTTNSVISALLM
AY678276_89065..88853        --------------------------MNVSIPHSFTMTLKEMNRSIIYSTTNSVISALLM
AY009089_87380..87595        --------------------------MNVSIPHSFTMTLKEINRSIIYSTTNSVISALLM
M35027_89473..89688          --------------------------MNVSIPHSFTMTLKEINRSIIYSTTNSVISALLM
AY678277_88965..89180        --------------------------MNVSIPHSFTMTLKEINRSIIYSTTNSVISALLM
AY678275_88965..89180        --------------------------MNVSIPHSFTMTLKEINRSIIYSTTNSVISALLM
                                                        .*** **** **:: ***   ***.:* .: * 

DQ356948_122845..122537      YSRLSTIDTRYRSSSRSWRIEIS-GKRSPRHTNSKLILTASSLR
AF095689_85898..86116        YNLLTIISTTYLSC--FFSKSEWSGFNSPKHTNSKLILTD----
AY678276_89065..88853        YNLLTIISTTYLSV--SFRRVMS-GFNSPKHTNSKLILTD----
AY009089_87380..87595        YNLLTIMSTTYLSV--SFRRVMS-GFNSPKHTNSKLILTD----
M35027_89473..89688          YNLLTIISTTYLSV--SFRRVMF-GFNSPKHTNSKLILTD----
AY678277_88965..89180        YNLLTIISTTYLSV--SFRRVMS-GFNSPKHTNSKLILTD----
AY678275_88965..89180        YNLLTIISTTYLSV--SFRRVMS-GFNSPKHTNSKLILTD----
                             *. *: :.* * *    :      * .**.*********     
