# Supplementary material for: Identification of multiple independent horizontal gene transfers into poxviruses using a comparative genomics approach
Source: BMC Evol Biol. 2008 Feb 27;8:67. doi: 10.1186/1471-2148-8-67 (PMC2268676; doi:10.1186/1471-2148-8-67)
Supplement: Additional file 8 — Multiple sequence alignments for all poxvirus families. [file 1471-2148-8-67-S8.gz › Network/Servers/gen153069.gen.tcd.ie/Users/kirsten/poxvirus/aln/266.aln]

CLUSTAL W (1.81) multiple sequence alignment

AY386265_12312..12569      MRVHGARRNLDEVIDQLLDDMQIDGDIFP-------EVPDCTPEDMVDALDNFLEDINYK
AY386264_12022..12291      MLIYGPRLEVNDLIDRMMDDVQVNGDLMPSPDPIPEEVAQCSPEDMSIMLDQFLENIQLK
AY231125_38..307           MLIYGPRLEVEDLIDRMMDDVQVSGDLMPTPDPVPEEVEQCSPEDMSNMLDKFLEDIQLK
AX754989_11224..11493      MLIYGPRLEVEDLIDRMMDDVQVSGDLMPTPDPVPEDVAQCSPEDMANMLDGFLEDIQIK
U06671_1172..1441          MLIYGPRLEVEDLIDRMMDDVQVSGDLMPTPDPVPEDVAQCSPEDMANMLDGFLEDIQIK
DQ184476_11230..11499      MLIYGPRLEVEDLIDRMMDDVQVSGDLMPTPDPVPEDVAQCSPEDMANMLDGFLEDIQIK
AY386263_10818..11087      MLIYGPRLEVEDLIDRMMDDVQVSGDLMPTPDPVPEDVAQCSPEDMANMLDGFLEDIQLK
                           * ::*.* :::::**.::**:*:.**::*       :* :*:****   ** ***:*: *

AY386265_12312..12569      NECCLLSQEEMDELLVEIEDMMKLLSDGMKQS
AY386264_12022..12291      SELQLLTSEEMDELLTELEELARLLKDFP---
AY231125_38..307           SELQLLTSEEMEELLSELEELARLLKDFP---
AX754989_11224..11493      SELQLLTSEEMEELLSELEELARLLKDFP---
U06671_1172..1441          SELQLLTSEEMEELLSELEELARLLKDFP---
DQ184476_11230..11499      SELQLLTSEEMEELLSELEELARLLKDFP---
AY386263_10818..11087      SELQLLTSEEMEELLRELEELARLLKDFP---
                           .*  **:.***:*** *:*:: .**.*     
