# Supplementary material for: Identification of multiple independent horizontal gene transfers into poxviruses using a comparative genomics approach
Source: BMC Evol Biol. 2008 Feb 27;8:67. doi: 10.1186/1471-2148-8-67 (PMC2268676; doi:10.1186/1471-2148-8-67)
Supplement: Additional file 8 — Multiple sequence alignments for all poxvirus families. [file 1471-2148-8-67-S8.gz › Network/Servers/gen153069.gen.tcd.ie/Users/kirsten/poxvirus/aln/267.aln]

CLUSTAL W (1.81) multiple sequence alignment

AY318871_315911..316135      MCILLYNTLIHFIVILTLF--FSMILCYITVMFLSIIMCVFILFVTIFVINICINRIYIT
AY077836_127174..127040      -----------MPLSQFLFRTFFVVLRYLQTPTLYENM-LPVEYFLPNRYLLLLGYH---
AY077835_127110..126976      -----------MPLSQFLFRTFFVVLRYLQTPTLYENM-LPVEYFLPNRYLLLLGYH---
AY689436_138582..138373      -----------MPILLFLFQNSFVILHYSQILMIFENM-LLEVFLVLNIYLLQLVYYLFL
AY689437_141657..141562      -----------MLILLFLFQNSFVILHYSQILMIFENM-LLEVF----------------
AF063866_121430..121630      --------MIHGILNIHLYKILNIMVKVHDKIYISLLY-IMNLIYHYYNYQFLILYLFQN
AY689437_141510..141421      ------------------------MFCYLH---LYDNHRMFHINNILKQNTYIHLYH---
                                                     :.       :     :                    

AY318871_315911..316135      FLFYKYITDFIRTLIN------
AY077836_127174..127040      ----------------------
AY077835_127110..126976      ----------------------
AY689436_138582..138373      CMFYYLHLYDNHRMFHINNILK
AY689437_141657..141562      ----------------------
AF063866_121430..121630      LLYYLIKYDLNYTIY-------
AY689437_141510..141421      ----------------------
                                                   
