# Supplementary material for: Identification of multiple independent horizontal gene transfers into poxviruses using a comparative genomics approach
Source: BMC Evol Biol. 2008 Feb 27;8:67. doi: 10.1186/1471-2148-8-67 (PMC2268676; doi:10.1186/1471-2148-8-67)
Supplement: Additional file 8 — Multiple sequence alignments for all poxvirus families. [file 1471-2148-8-67-S8.gz › Network/Servers/gen153069.gen.tcd.ie/Users/kirsten/poxvirus/aln/268.aln]

CLUSTAL W (1.81) multiple sequence alignment

AY077833_14031..14168      MLILASILVFLTKILQQMTRKRIFPQLQQTLLIVLQTMLFCSISIF-------
AY077832_13924..14061      MLILASILVFLTKILQQMTRKRIFPQLQQTLLIVLQTMLFCSISIF-------
AY077834_13833..13970      MLILASILVFLTKILQQMTRKRIFPQLQQTLLIVLQTMLFCSISIF-------
AY077835_13712..13849      MLILASILVFLTKILQRMIRKRIFPQLQQTLLVVLQTMLFCLISIF-------
AY077836_13774..13911      MLILASILVFLTKILQRMIRKRIFPQLQQTLLVVLQTMLFCLISIF-------
AY689436_21528..21638      MLNRALILSFLTKILTQMLLKRKCPQRQQMQLIVHRM----------------
AY689437_23870..24028      MLSRALVLSFLTKILTQMLLKRKYPQLQQTQPIFHRTKILYPISIFLPILLFL
                           **  * :* ****** .*  **  ** **   :. .                 
