# Supplementary material for: Identification of multiple independent horizontal gene transfers into poxviruses using a comparative genomics approach
Source: BMC Evol Biol. 2008 Feb 27;8:67. doi: 10.1186/1471-2148-8-67 (PMC2268676; doi:10.1186/1471-2148-8-67)
Supplement: Additional file 8 — Multiple sequence alignments for all poxvirus families. [file 1471-2148-8-67-S8.gz › Network/Servers/gen153069.gen.tcd.ie/Users/kirsten/poxvirus/aln/269.aln]

CLUSTAL W (1.81) multiple sequence alignment

AY077833_19637..19813      MFFGHDALSSKKSKTLLKNPTKNAVLIFISIVSFNHFKKHNINSFELKFINDLPKLVII-
AY077832_19531..19707      MFFGHDALSSKKSKTLLKNPTKNAVLIFISIVSFNHFKKHNINSFELKFINDLPKLVII-
AY077834_19440..19616      MFFGHDALSSKKSKTLLKNPTKNAVLIFISIVSFNHFKKHNINSFELKFINDLPKLVII-
AY077835_19402..19578      MFFGHDALSSKKSKTLLKNPTKNAVLIFISIVSFNHFKKHNINSFELKFINDLPKLVII-
AY077836_19465..19641      MFFGHDALSSKKSKTLLKNPTKNAVLIFISIVSFNHFKKHNINSFELKFINDLPKLVII-
AY689436_27303..27410      -----------MVDTLF-------------IVSLTHFRNSEINFFESKSIKHLPGYTLII
AY689437_30214..30321      -----------MVDTLF-------------IVSLTHFRNSEISFFESKSIKHLPGYTLII
                                        .**:             ***:.**.: :*. ** * *: **  .:* 
