# Supplementary material for: Identification of multiple independent horizontal gene transfers into poxviruses using a comparative genomics approach
Source: BMC Evol Biol. 2008 Feb 27;8:67. doi: 10.1186/1471-2148-8-67 (PMC2268676; doi:10.1186/1471-2148-8-67)
Supplement: Additional file 8 — Multiple sequence alignments for all poxvirus families. [file 1471-2148-8-67-S8.gz › Network/Servers/gen153069.gen.tcd.ie/Users/kirsten/poxvirus/aln/27.aln]

CLUSTAL W (1.81) multiple sequence alignment

AF250284_97853..98734        --------------------------MDVNKYIYEYNKPLY--YTYYDLCRNMNDVIYD-
AF063866_40406..41293        --------------------------MSIYMKINDFKKPN---VLIFDNINNQLKYKPN-
AF022176_639..1520           ----------------------------MSFNPI---------IYYISDIKNERPYKKN-
AF250284_60806..61693        ------------------------------MNFMPQ-------YYYISDINNEIEYDEN-
AY598432_101..982            -----------------------------MFSSFSKRRPGIPKFYYVSDIQDRSVYNPN-
DQ356948_117667..118548      -----------------------------MAGTISMPKP----YLFFSDLSGEEEY----
AY318871_212157..213065      ------------------------------MNVIELSKP----FIFYDELVHRLDYDKA-
AJ581527_156332..157258      ----------------------MHEGHQESFKELEMTKP----YMFFNELVGEEDYNKE-
AF198100_164966..165892      ----------------------MHEGHQESFKELEMTKP----YMFFNELVGEEDYNKE-
M17418_886..1812             ----------------------MHEGHQESFKELEMTKP----YMFFNELVGEEDYNKE-
D00320_5511..6128            ----------------------MHEGHQESFKELEMTKP----YMFFNELVGEEDYNKE-
AF438165_84164..85165        ------------------------------MDVVSLDKP----FMYFEEIDNELDYEPE-
AY009089_82374..83375        ------------------------------MDVVSLDKP----FMYFEEIDNELDYEPE-
X67119_22018..23019          ------------------------------MDVVSLDKP----FMYFEEIDNELDYEPE-
X69198_72133..73134          ------------------------------MDVVSLDKP----FMYFEEIDNELDYEPE-
S55844_5370..6371            ------------------------------MDVVSLDKP----FMYFEEIDNELDYEPE-
Y16780_73147..74148          ------------------------------MDVVSLDKP----FMYFEEIDNELDYEPE-
L22579_72766..73767          ------------------------------MDVVSLDKP----FMYFEEIDNELDYEPE-
M35027_84454..85455          ------------------------------MDVVSLDKP----FMYFEEIDNELDYEPE-
AY484669_86056..87057        ------------------------------MDVVSLDKP----FMYFEEIDNELDYEPE-
DQ377945_86724..87725        ------------------------------MDVVSLDKP----FMYFEEIDNELDYEPE-
AY313847_84150..85151        ------------------------------MDVVSLDKP----FMYFEEIDNELDYEPE-
AY313848_84213..85214        ------------------------------MDVVSLDKP----FMYFEEIDNELDYEPE-
AY678276_83824..84822        ------------------------------MDVVSLDKP----FMYFEEIDNELDYEPE-
AY243312_81323..82324        ------------------------------MDVVSLDKP----FMYFEEIDNELDYEPE-
AY603355_70369..71370        ------------------------------MDVVSLDKP----FMYFEEIDNELDYEPE-
X01978_5212..6213            ------------------------------MDVVSLDKP----FMYFEEIDNELDYEPE-
U94848_76159..77160          ------------------------------MDVVSLDKP----FMYFEEIDNELDYEPE-
M13209_1..338                ------------------------------------------------------------
M24216_1..258                ------------------------------------------------------------
AY678275_83939..84940        ------------------------------MDVVSLDKP----FMYFEEIDNELDYEPE-
AY678277_83939..84940        ------------------------------MDVVSLDKP----FMYFEEIDNELDYEPE-
AY753185_81274..82275        ------------------------------MDVVSLDKP----FMYFEEIDNELDYEPE-
AY603973_81031..82032        ------------------------------MDVVSLDKP----FMYFEEIDNELDYEPE-
DQ011157_81042..82043        ------------------------------MDVVSLDKP----FMYFEEIDNELDYEPE-
AY741551_81035..82036        ------------------------------MDVVSLDKP----FMYFEEIDNELDYEPE-
DQ011153_81042..82043        ------------------------------MDVVSLDKP----FMYFEEIDNELDYEPE-
DQ011156_81507..82508        ------------------------------MDVVSLDKP----FMYFEEIDNELDYEPE-
AF482758_98058..99059        ------------------------------MDVVSLDKP----FMYFEEIDNELDYEPE-
AF380138_81358..82359        ------------------------------MDVVSLDKP----FMYFEEIDNELDYEPE-
DQ011155_81473..82474        ------------------------------MDVVSLDKP----FMYFEEIDNELDYEPE-
DQ011154_81492..82493        ------------------------------MDVVSLDKP----FMYFEEIDNELDYEPE-
AF012825_90115..91116        ------------------------------MDVVSLDKP----FMYFEEIDNELDYEPE-
X94355_97557..98558          ------------------------------MDVVSLDKP----FMYFEEIDNELDYEPE-
AF095689_80893..81894        ------------------------------MDVVSLDKP----FMYFEEIDNELDYEPE-
AY386371_53549..54550        ------------------------------MDAVSMEKP----IMYLDEIDNELKYDPN-
AJ293568_58983..60074        MIHLTTTNFFKKYINYNLIKVRLLNIQHLKMDAVSMEKP----IMYLDETNSEMDYDPN-
AF170722_59468..60484        ------------------------------MEPVSMDKP----FMYFDEIEDELEYEPE-
X17347_167..1183             ------------------------------MEPVSMDKP----FMYFDEIDDELEYEPE-
AF170726_60284..61300        ------------------------------MEPVSMDKP----FMYFDEIDDELEYEPE-
AF410153_56835..57836        ------------------------------MEPLSIDKP----FMYFDEINNELEYDPD-
M59931_1510..1716            ------------------------------MEPLSIDKP----FMYFDEINNELEYDPD-
AY689436_66571..67611        ----------------MIKLLKRRSKSTLKMEAISMDKP----FMYFDEIDDELEYDPK-
AY689437_69623..70663        ----------------MIKLLKRRSKSTFKMEAISMDKP----FMYFDEIDNELEYDPK-
AF336131_53..388             ------------------------------------------------------------
D00423_1838..2497            ------------------------------MEAVSMDKP----FMYFDEIDNELEYDPK-
AY077835_57440..58438        ------------------------------MEAVSMDKP----FMYFDEIDNELEYDPK-
AY077836_57503..58501        ------------------------------MEAVSMDKP----FMYFDEIDNELEYDPK-
AY077832_57592..58590        ------------------------------MEAVSMDKP----FMYFDEIDNELEYDPK-
AY077833_57700..58698        ------------------------------MEAVSMDKP----FMYFDEIDNELEYDPK-
AY077834_57506..58504        ------------------------------MEAVSMDKP----FMYFDEIDNELEYDPK-
AF409137_58056..59057        ------------------------------MEAVSMDKP----FMYFDEIDNELEYDPK-
AF325528_58056..59057        ------------------------------MEAVSMDKP----FMYFDEIDNELEYDPK-
AF409138_57923..58924        ------------------------------MEAVSMDKP----FMYFDEIDNELEYDPK-
L38927_261..1292             ------------------------------MEAQAMERP----LLYFHELTQTQEYDAE-
U32424_2296..3158            ------------------------------MEAQAMERP----LLYFHELTQTQEYDAE-
U86913_365..955              ------------------------------MEAQAMERP----LLYFHELTQTQEYDAE-
U60315_90660..91691          ------------------------------MEAQAMERP----LLYFHELTQTQEYDAE-
AY386265_52414..53427        ------------------------------MEGVEMEKP----LLYFDELTGERDFDAAF
AY386264_52336..53346        ------------------------------MEGVEMDKP----LLYFDEIAGAREYDAAF
DQ184476_51590..52600        ------------------------------MEGVEMDKP----LLYFDEIAGARDYDAAF
AX754989_51584..52594        ------------------------------MEGVEMDKP----LLYFDEIAGARDYDAAF
AY386263_51206..52216        ------------------------------MEGVEMDKP----LLYFDEIAGARDYDAAF
AY254905_1..220              ------------------------------------------------------------
U30336_1..203                ------------------------------------------------------------
AF063866_112673..113119      ------------------------------M------------YLV--------------
AF063866_113123..113641      ------------------------------------------------------------
                                                                                         

AF250284_97853..98734        YNNNTIKKY-----MDILLSQI-QFLSNINIKKICNNTNGIVNILYIGSSKAYHFNILNE
AF063866_40406..41293        ---NVSNKHP--GQLKLLMTEL-QFFNNCNIDALNSK-DRPIYVLYIGSGRGYHLIKLLD
AF022176_639..1520           -TKPYIFNFRKPGQIKLLINEIRFLTEDVEIYKNYNNKIIN--ILYIGSGKGYHIPLLME
AF250284_60806..61693        FNPGKKFDFKRQGQIKLLMNEIRFLTEDVELHKNYKNENIN--ILYIGSGKGYHIPLLIN
AY598432_101..982            --LAPVKPFPKQGQLKLLLNEIRFFSESIDIHHDLRKGVNYT-VLYIGSSPGLHIPFLIQ
DQ356948_117667..118548      SADYEQRRFRSQGQLKLLLGEL-YFLDQLSKAGTLSGSPT---VVYIGSAPGTHIRYLRD
AY318871_212157..213065      IECSCKAKFQGQGQLKLLLGEL-YFLNTLLRNNMLYSDMV---IVYIGSAPGSHIKFLYS
AJ581527_156332..157258      LE-NSNTKFQGQGQLKLLLGEL-YFLNTLIKNKTLCSDTV---IVYIGSAPGSHINFLYH
AF198100_164966..165892      LE-NSNTKFQGQGQLKLLLGEL-YFLNTLIKNKTLCSDTV---IVYIGSAPGSHINFLYH
M17418_886..1812             LE-NSNTKFQGQGQLKLLLGEL-YFLNTLIKNKTLCSDTV---IVYIGSAPGSHINFLYH
D00320_5511..6128            LE-NSNTKFQGQGQLKLLLGEL-YFLNTLIKNKTLCSDTV---IVYIGSAPGSHINFLYH
AF438165_84164..85165        SANEVAKKLPYQGQLKLLLGEL-FFLSKLQRHGILDGAT----VVYIGSAPGTHIRYLRD
AY009089_82374..83375        SANEVAKKLPYQGQLKLLLGEL-FFLSKLQRHGILDGAT----VVYIGSAPGTHIRYLRD
X67119_22018..23019          SANEVAKKLPYQGQLKLLLGEL-FFLSKLQRHGILDGAT----VVYIGSAPGTHIRYLRD
X69198_72133..73134          SANEVAKKLPYQGQLKLLLGEL-FFLSKLQRHGILDGAT----VVYIGSAPGTHIRYLRD
S55844_5370..6371            SANEVAKKLPYQGQLKLLLGEL-FFLSKLQRHGILDGAT----VVYIGSAPGTHIRYLRD
Y16780_73147..74148          SANEVAKKLPYQGQLKLLLGEL-FFLSKLQRHGILDGAT----VVYIGSAPGTHIRYLRD
L22579_72766..73767          SANEVAKKLPYQGQLKLLLGEL-FFLSKLQRHGILDGAT----VVYIGSAPGTHIRYLRD
M35027_84454..85455          SANEVAKKLPYQGQLKLLLGEL-FFLSKLQRHGILDGAT----VVYIGSAPGTHIRYLRD
AY484669_86056..87057        SANEVAKKLPYQGQLKLLLGEL-FFLSKLQRHGILDGAT----VVYIGSAPGTHIRYLRD
DQ377945_86724..87725        SANEVAKKLPYQGQLKLLLGEL-FFLSKLQRHGILDGAT----VVYIGSAPGTHIRYLRD
AY313847_84150..85151        SANEVAKKLPYQGQLKLLLGEL-FFLSKLQRHGILDGAT----VVYIGSAPGTHIRYLRD
AY313848_84213..85214        SANEVAKKLPYQGQLKLLLGEL-FFLSKLQRHGILDGAT----VVYIGSAPGTHIRYLRD
AY678276_83824..84822        SANEVAKKLPYQGQLKLLLGEL-FFLSKLQRHGILDGAT----VVYIGSAPGTHIRYLRD
AY243312_81323..82324        SANEVAKKLPYQGQLKLLLGEL-FFLSKLQRHGILDGAT----VVYIGSAPGTHIRYLRD
AY603355_70369..71370        SANEVAKKLPYQGQLKLLLGEL-FFLSKLQRHGILDGAT----VVYIGSAPGTHIRYLRD
X01978_5212..6213            SANEVAKKLPYQGQLKLLLGEL-FFLSKLQRHGILDGAT----VVYIGSAPGTHIRYLRD
U94848_76159..77160          SANEVAKKLPYQGQLKLLLGEL-FFLSKLQRHGILDGAT----VVYIGSAPGTHIRYLRD
M13209_1..338                ------------------------------------------------------------
M24216_1..258                ------------------------------------------------------------
AY678275_83939..84940        SANEVAKKLPYQGQLKLLLGEL-FFLSKLQRHGILDGAT----VVYIGSAPGTHIRYLRD
AY678277_83939..84940        SANEVAKKLPYQGQLKLLLGEL-FFLSKLQRHGILDGAT----VVYIGSAPGTHIRYLRD
AY753185_81274..82275        SANEVAKKLPYQGQLKLLLGEL-FFLSKLQRHGILDGAT----VVYIGSAPGTHIRYLRD
AY603973_81031..82032        SANEVAKKLPYQGQLKLLLGEL-FFLSKLQRHGILDGAT----VVYIGSAPGTHIRYLRD
DQ011157_81042..82043        SANEVAKKLPYQGQLKLLLGEL-FFLSKLQRHGILDGAT----VVYIGSAPGTHIRYLRD
AY741551_81035..82036        SANEVAKKLPYQGQLKLLLGEL-FFLSKLQRHGILDGAT----VVYIGSAPGTHIRYLRD
DQ011153_81042..82043        SANEVAKKLPYQGQLKLLLGEL-FFLSKLQRHGILDGAT----VVYIGSAPGTHIRYLRD
DQ011156_81507..82508        SANEVAKKLPYQGQLKLLLGEL-FFLSKLQRHGILDGAT----VVYIGSAPGTHIRYLRD
AF482758_98058..99059        SANEVAKKLPYQGQLKLLLGEL-FFLSKLQRHGILDGAT----VVYIGSAPGTHIRYLRD
AF380138_81358..82359        SANEVAKKLPYQGQLKLLLGEL-FFLSKLQRHGILDGAT----VVYIGSAPGTHIRYLRD
DQ011155_81473..82474        SANEVAKKLPYQGQLKLLLGEL-FFLSKLQRHGILDGAT----VVYIGSAPGTHIRYLRD
DQ011154_81492..82493        SANEVAKKLPYQGQLKLLLGEL-FFLSKLQRHGILDGAT----VVYIGSAPGTHIRYLRD
AF012825_90115..91116        SANEVAKKLPYQGQLKLLLGEL-FFLSKLQRHGILDGAT----VVYIGSAPGTHIRYLRD
X94355_97557..98558          SANEVAKKLPYQGQLKLLLGEL-FFLSKLQRHGILDGAT----VVYIGSAPGTHIRYLRD
AF095689_80893..81894        SANEVAKKLPYQGQLKLLLGEL-FFLSKLQRHGILDGAT----VVYIGSAPGTHIRYLRD
AY386371_53549..54550        SANEKNKKFPFQGQLKLLLGEL-FFLSKLQRHGILDGST----VLYIGSAPGTHIRYLRD
AJ293568_58983..60074        SANEKNKKFPFQGQLKLLLGEL-FFLSKLQRHGILDGST----VLYIGSAPGTHIRYLRD
AF170722_59468..60484        SVNETPKKLPHQGQLKLLLGEL-FFLSKLQRHGILDGST----IVYIGSAPGTHIKYLRD
X17347_167..1183             SVNETPKKLPHQGQLKLLLGEL-FFLSKLQRHGILDGST----IVYIGSAPGTHIKYLRD
AF170726_60284..61300        SVNETPKKLPHQGQLKLLLGEL-FFLSKLQRHGILDGST----IVYIGSAPGTHIKYLRD
AF410153_56835..57836        SANEKHKKFPYQGQLKLLLCEL-FFLSKLQRHGILDGST----IVYIGSAPGTHIRYLRN
M59931_1510..1716            SANEKHKKFPYQGQLKLLLCEL-FFLSKLQRHGILDGST----IVYIGS-----------
AY689436_66571..67611        SAEEKPKKLPYQGQLKLLLCEL-FFLSKLQRHGILDGAT----IIYIGSAPGTHIKYIRD
AY689437_69623..70663        SAEEKPKKLPYQGQLKLLLCEL-FFLSKLQRHGILDGAT----IIYIGSAPGTHIKYIRD
AF336131_53..388             ------------------------------------------------------------
D00423_1838..2497            TSEEKPKKLPYQGQLKLLLCEL-FFLSKLQRHGILDGCT----IVYVGSAPGTHIKYLRD
AY077835_57440..58438        TSEEKPKKLPYQGQLKLLLCEL-FFLSKLQRHGILDGCT----IVYVGSAPGTHIKYLRD
AY077836_57503..58501        TSEEKPKKLPYQGQLKLLLCEL-FFLSKLQRHGILDGCT----IVYVGSAPGTHIKYLRD
AY077832_57592..58590        TSEEKPKKLPYQGQLKLLLCEL-FFLSKLQRHGILDGCT----IVYVGSAPGTHIKYLRD
AY077833_57700..58698        TSEEKPKKLPYQGQLKLLLCEL-FFLSKLQRHGILDGCT----IVYVGSAPGTHIKYLRD
AY077834_57506..58504        TSEEKPKKLPYQGQLKLLLCEL-FFLSKLQRHGILDGCT----IVYVGSAPGTHIKYLRD
AF409137_58056..59057        TSEEKPKKLPYQGQLKLLLCEL-FFLSKLQRHGILDGCT----IVYVGSAPGTHIKYLRD
AF325528_58056..59057        TSEEKPKKLPYQGQLKLLLCEL-FFLSKLQRHGILDGCT----IVYVGSAPGTHIKYLRD
AF409138_57923..58924        TSEEKPKKLPYQGQLKLLLCEL-FFLSKLQRHGILDGCT----IVYVGSAPGTHIKYLRD
L38927_261..1292             VERAARSRFPAQGQLKLLIGEL-FFLNKLHRREMLAGTT----VLYIGSAPGGHIRYLVE
U32424_2296..3158            VERAARSRFPAQGQLKLLIGEL-FFLNKLHRREMLAGTT----VVYIGSAPGGHIRYLVE
U86913_365..955              VERAARSRFPAQGQLKLLIGEL-FFLNKLHRREMLAGTT----VVYIGSAPGGHIRYLVE
U60315_90660..91691          VERAARSRFPAQGQLKLLIGEL-FFLNKLHRREMLAGTT----VVYIGSAPGGHIRYLVE
AY386265_52414..53427        AEANEPAKLPAQGQLKLLVGEL-VFLNRLYRHGMLDGSV----IVYIGSAPGTHICCLHS
AY386264_52336..53346        AEKHEPPKIPGRGQMKLLVCEL-VFLNRLHLHGMLDGSV----IVYVGSAPGRHICCLHS
DQ184476_51590..52600        AEKHEPPKIPGRGQMKLLVCEL-VFLNRLHLHGMLDGSV----IVYVGSAPGRHICCLHS
AX754989_51584..52594        AEKHEPPKIPGRGQMKLLVCEL-VFLNRLHLHGMLDGSV----IVYVGSAPGRHICCLHS
AY386263_51206..52216        AEKHEPPKIPGRGQMKLLVCEL-VFLNRLHLHGMLDGSV----IVYVGSAPGRHICCLHS
AY254905_1..220              ------------------------------------------------------------
U30336_1..203                ------------------------------------------------------------
AF063866_112673..113119      ------------GNFKLEGCDV-------SLNGNYDI------IIY---SNEIKIKLFYR
AF063866_113123..113641      -----------------------MYINGIYKTNNIEI------VKLLGN---------YD
                                                                                         

AF250284_97853..98734        LYKNL-TNIQWYFYDIIDPCISVERL----SYNIIFNRKLFTEDDIIDFKDKY----PLI
AF063866_40406..41293        LYKDYN--IKWYFYDPSGHCISLERM----SQYVSINNDYFTEKNINEFKNKK----PLL
AF022176_639..1520           IYSKYNII--WHLYDPNGHCDKLNEISNKNNN-VNIYNQIFDKKDVELYEDVQ----NLL
AF250284_60806..61693        MYSDYK--IQWDLYDPCGHCEKLYNI----QK-NNNNIKIYDTYFNKSDVEKYENIDNLL
AY598432_101..982            LYSKYK--IKWWFYDPKPACQKLKDMAKKNKN-INLIENYFTKDDIKTFKNTR----DLI
DQ356948_117667..118548      HFAKLGYELRWVLIDGREHDASLRGL----PD-VELVTRFVNEAYLHRLRAKLGDR-AVV
AY318871_212157..213065      HLESLGIRLKWILIDGRDHDSSLSTL----RN-VTIIKRFVDEQYLFKLHEKLKKE-KVI
AJ581527_156332..157258      YMDDLKIDLKWILIDGRDHDRSLESL----KN-VSIIHRFVDEQYLFKLRNMIRKNHKIV
AF198100_164966..165892      YMDDLKIDLKWILIDGRDHDRSLESL----KN-VSIIHRFVDEQYLFKLRNMIRKNHKIV
M17418_886..1812             YMDDLKIDLKWILIDGRDHDRSLESL----KN-VSIIHRFVDEQYLFKLRNMIRKNHKIV
D00320_5511..6128            YMDDLKIDLKWILIDGRDHDRSLESL----KN-VSIIHRFVDEQYLFKLRNMIRKNHKIV
AF438165_84164..85165        HFYNLGVIIKWMLVDGRHHDPILNGL----RD-VTLVTRFVDEEYLRSIKKQLHPS-KII
AY009089_82374..83375        HFYNLGVIIKWMLVDGRHHDPILNGL----RD-VTLVTRFVDEEYLRSIKKQLHPS-KII
X67119_22018..23019          HFYNLGVIIKWMLIDGRHHDPILNGL----RD-VTLVTRFVDEEYLRSIKKQLHPS-KII
X69198_72133..73134          HFYNLGVIIKWMLIDGRHHDPILNGL----RD-VTLVTRFVDEEYLRSIKKQLHPS-KII
S55844_5370..6371            HFYNLGVIIKWMLIDGRHHDPILNGL----RD-VTLVTRFVDEEYLRSIKKQLHPS-KII
Y16780_73147..74148          HFYNLGVIIKWMLIDGRHHDPILNGL----RD-VTLVTRFVDEEYLRSIKKQLHPS-KII
L22579_72766..73767          HFYNLGVIIKWMLIDGRHHDPILNGL----RD-VTLVTRFVDEEYLRSIKKQLHPS-KII
M35027_84454..85455          HFYNLGMIIKWMLIDGRHHDPILNGL----RD-VTLVTRFVDEEYLRSIKKQLHPS-KII
AY484669_86056..87057        HFYNLGVIIKWMLIDGRHHDPILNGL----RD-VTLVTRFVDEEYLRSIKKQLHPS-KII
DQ377945_86724..87725        HFYNLGVIIKWMLIDGRHHDPILNGL----RD-VTLVTRFVDEEYLRSIKKQLHPS-KII
AY313847_84150..85151        HFYNLGVIIKWMLIDGRHHDPILNGL----RD-VTLVTRFVDEEYLRSIKKQLHPS-KII
AY313848_84213..85214        HFYNLGVIIKWMLIDGRHHDPILNGL----RD-VTLVTRFVDEEYLRSIKKQLHPS-KII
AY678276_83824..84822        HFYNLGVIIKWMLIDGRHHDPILNGL----RD-VTLVTRFVDEEYLRSIKKQLHPS-KII
AY243312_81323..82324        HFYNLGVIIKWMLIDGRHHDPILNGL----RD-VTLVTRFVDEEYLRSIKKQLHPS-KII
AY603355_70369..71370        HFYNLGVIIKWMLIDGRHHDPILNGL----RD-VTLVTRFVDEEYLRSIKKQLHPS-KII
X01978_5212..6213            HFYNLGVIIKWMLIDGRHHDPILNGL----RD-VTLVTRFVDEEYLRSIKKQLHPS-KII
U94848_76159..77160          HFYNLGVIIKWMLIDGRHHDPILNGL----RD-VTLVTRFVDEEYLRSIKKQLHPS-KII
M13209_1..338                ------------------------------------------------------------
M24216_1..258                ------------------------------------------------------------
AY678275_83939..84940        HFYNLGVIIKWMLIDGRHHDPILNGL----RD-VTLVTRFVDEEYLRSIKKQLHPS-KII
AY678277_83939..84940        HFYNLGVIIKWMLIDGRHHDPILNGL----RD-VTLVTRFVDEEYLRSIKKQLHPS-KII
AY753185_81274..82275        HFYNLGVIIKWMLIDGRHHDPILNGL----RD-VTLVTRFVDEEYLRSIKKQLHPS-KII
AY603973_81031..82032        HFYNLGVIIKWMLIDGRHHDPILNGL----RD-VTLVTRFVDEEYLRSIKKQLHPS-KII
DQ011157_81042..82043        HFYNLGVIIKWMLIDGRHHDPILNGL----RD-VTLVTRFVDEEYLRSIKKQLHPS-KII
AY741551_81035..82036        HFYNLGVIIKWMLIDGRHHDPILNGL----RD-VTLVTRFVDEEYLRSIKKQLHPS-KII
DQ011153_81042..82043        HFYNLGVIIKWMLIDGRHHDPILNGL----RD-VTLVTRFVDEEYLRSIKKQLHPS-KII
DQ011156_81507..82508        HFYNLGVIIKWMLIDGRHHDPILNGL----RD-VTLVTRFVDEEYLRSIKKQLHPS-KII
AF482758_98058..99059        HFYNLGVIIKWMLIDGRHHDPILNGL----RD-VTLVTRFVDEEYLRTIKKQLHPS-KII
AF380138_81358..82359        HFYNLGVIIKWMLIDGRHHDPILNGL----RD-VTLVTRFVDEEYLRSIKKQLHPS-KII
DQ011155_81473..82474        HFYNLGVIIKWMLIDGRHHDPILNGL----RD-VTLVTRFVDEEYLRSIKKQLHPS-KII
DQ011154_81492..82493        HFYNLGVIIKWMLIDGRHHDPILNGL----RD-VTLVTRFVDEEYLRSIKKQLHPS-KII
AF012825_90115..91116        HFYNLGVIIKWMLIDGRHHDPILNGL----RD-VTLVTRFVDEEYLRSIKKQLHPS-KII
X94355_97557..98558          HFYNLGVIIKWMLIDGRHHDPILNGL----RD-VTLVTRFVDEEYLRSIKKQLHPS-KII
AF095689_80893..81894        HFYNLGVIIKWMLIDGRHHDPILNGL----RD-VTLVTRFVDEEYLRSIKKQLHPS-KII
AY386371_53549..54550        HFISMGLVIKWMLIDGRHHDIILNGL----RD-VSLITRFVDESYIKLLKKQLYPS-KII
AJ293568_58983..60074        HFISMGLVIRWMLIDGRQHDIILNGL----RD-VSLITRFVDESYIKLLKKQLHNS-KII
AF170722_59468..60484        HFVSMGLVIKWMLIDGRTHDTILEGL----RD-VILITKFVDEAYIRQLKKQLYPS-RVI
X17347_167..1183             HFMSMGLVIKWMLIDGRTHDPILEGL----RD-VILITKFVDEAYIRQLKKQLYPS-RVI
AF170726_60284..61300        HFMSMGLVIKWMLIDGRTHDPILEGL----RD-VILITKFVDEAYIRQLKKQLYPS-RVI
AF410153_56835..57836        HFVSMGLVIRWILIDGRKHDYILEGI----RD-ITLITKFVDENYIRQLKKQLYPS-KII
M59931_1510..1716            ------------------------------------------------------------
AY689436_66571..67611        HFLSMGLIIKWILIDGRKHDCILEGL----RD-VQLITKFVDESYIKFLKKKTFPS-KII
AY689437_69623..70663        HFLSMGLIIKWILIDGRKHDCILEGL----RD-VQLITKFVDESYIKFLKKKTFPS-KII
AF336131_53..388             ----------------MHH-----------RD----------------------------
D00423_1838..2497            HFLSMGLVIRWILIDGRQHDTILNGL----RD-VTLITKFVDESYIRVLKKQLYQS-KIV
AY077835_57440..58438        HFLSMGLVIRWILIDGRQHDTILNGF----RD-VTLITKFVDESYIRVLKKQLYQS-KIV
AY077836_57503..58501        HFLSMGLVIRWILIDGRQHDTILNGF----RD-VTLITKFVDESYIRVLKKQLYQS-KIV
AY077832_57592..58590        HFLSMGLVIRWILIDGRQHDTILNGL----RD-VTLITKFVDESYIRVLKKQLYKS-KIV
AY077833_57700..58698        HFLSMGLVIRWILIDGRQHDTILNGL----RD-VTLITKFVDESYIRVLKKQLYKS-KIV
AY077834_57506..58504        HFLSMGLVIRWILIDGRQHDTILNGL----RD-VTLITKFVDESYIRVLKKQLYKS-KIV
AF409137_58056..59057        HFLSMGLVIRWILIDGRQHDTILNGL----RD-VTLITKFVDESYIRVLKKQLYQS-KIV
AF325528_58056..59057        HFLSMGLVIRWILIDGRQHDTILNGL----RD-VTLITKFVDESYIRVLKKQLYQS-KIV
AF409138_57923..58924        HFLSMGLVIRWILIDGRQHDTILNGL----RD-VTLITKFVDESYIRVLKKQLYQS-KIV
L38927_261..1292             HFRALGVPLRWMLLDGRSHDSRLQGL----SD-CTLVTRFVDERYLMRMRQALRGA-RVV
U32424_2296..3158            HFRALGVPLRWMLLDGRSHDSRLQGL----SD-VTLVTRFVDERYLMRMRQALRGA-RVV
U86913_365..955              HFRALGVPLRWMLLDGRSHDSRLQGL----SD-VTLVTRFVDERYLMRMRQALRGA-RVV
U60315_90660..91691          HFRALGVPLRWMLLDGRSHDSRLQGL----SD-VTLVTRFVDERYLMRMRQALRGA-RVV
AY386265_52414..53427        HFQELGVSLKWILVDGRKHDACLMGL----RN-VTTVTRFADEAYLRELRAELKRA-KVV
AY386264_52336..53346        HFQELGVSLKWVLIDGRKHDPCLSGL----RN-VTTVTRFADEAYLRELRGELRRS-KIV
DQ184476_51590..52600        HFQELGVSLKWVLIDGRKHDPCLSGL----RN-VTTVTRFADEAYLRELRGELRRA-KIV
AX754989_51584..52594        HFQELGVSLKWVLIDGRKHDPCLSGL----RN-VTTVTRFADEAYLRELRGELRRA-KIV
AY386263_51206..52216        HFQELGVSLKWVLIDGRKHDPCLSGL----RN-VTTVTRFADEAYLRELRGELRRA-KIV
AY254905_1..220              ------------------------------------------------------------
U30336_1..203                ------------------------------------------------------------
AF063866_112673..113119      TNNNININVYLTKI-------------------INIIKNNKNDD-------------EII
AF063866_113123..113641      IFY----------IDNKIIDPYY-------------------DTYELRDNISIYKTGKVL
                                                                                         

AF250284_97853..98734        LIYDYDD------KSNVRDLLYHYNMQNNIIIYLNPTYSLLKFKYMPINKWNNS--FNDY
AF063866_40406..41293        FISDIRSTD-GS-EPRTKNLIDDYKIQNNIVLNLRPLYSLLKFRYPFPDDFPPE--IENE
AF022176_639..1520           FISDIRTIDDDKIEPNTKNLIHDYDIQNYVLKQLKPIA-LIKQRDPFPNDWDESYEM---
AF250284_60806..61693        FITDIRTVDNPDDEPNTKNLINDYELQNYILKELKPI-SLVKQRDPFPNDWDDSYKL---
AY598432_101..982            FISDIRSSEDNS-EPTTTNLLFDYKLQNEILLELQPLFAHLKFRVPFPDDWVEGTVL---
DQ356948_117667..118548      LISDIRAVRDG--EPRTEDMLEDYRLQNKMVEVLKPVAFSLKWRCPFPDQWTKD--F---
AY318871_212157..213065      LISDIRSLR-GK-EPTSEDLLHDYSLQNLMISILRPIASSLKWRCPFPDQWIRD--F---
AJ581527_156332..157258      LISDIRSLR-GK-EPTSEDLLHDYALQNQMVSILKPIASSLKWRCPFPDQWIRD--F---
AF198100_164966..165892      LISDIRSLR-GK-EPTSEDLLHDYALQNQMVSILKPIASSLKWRCPFPDQWIRD--F---
M17418_886..1812             LISDIRSLR-GK-EPTSEDLLHDYALQNQMVSILKPIASSLKWRCPFPDQWIRD--F---
D00320_5511..6128            LISDIRSLR-GK-EPTSEDLLHDYALQNQMVSILKPIASSLKWRCPFPDQWIRD--F---
AF438165_84164..85165        LISDVRSKRGGN-EPSTEDLLSNYALQNIMISILNPVASSLKWRCPFPDQWIKD--F---
AY009089_82374..83375        LISDVRSKRGGN-EPSTEDLLSNYALQNIMISILNPVASSLKWRCPFPDQWIKD--F---
X67119_22018..23019          LISDVRSKRGGN-EPSTEDLLSNYALQNVMISILNPVASSLKWRCPFPDQWIKD--F---
X69198_72133..73134          LISDVRSKRGGN-EPSTEDLLSNYALQNVMISILNPVASSLKWRCPFPDQWIKD--F---
S55844_5370..6371            LISDVRSKRGGN-EPSTEDLLSNYALQNVMISILNPVASSLKWRCPFPDQWIKD--F---
Y16780_73147..74148          LISDVRSKRGGN-EPSTEDLLSNYALQNVMISILNPVASSLKWRCPFPDQWIKD--F---
L22579_72766..73767          LISDVRSKRGGN-EPSTEDLLSNYALQNVMISILNPVASSLKWRCPFPDQWIKD--F---
M35027_84454..85455          LISDVRSKRGGN-EPSTADLLSNYALQNVMISILNPVASSLKWRCPFPDQWIKD--F---
AY484669_86056..87057        LISDVRSKRGGN-EPSTADLLSNYALQNVMISILNPVASSLKWRCPFPDQWIKD--F---
DQ377945_86724..87725        LISDVRSKRGGN-EPSTADLLSNYALQNVMISILNPVASSLKWRCPFPDQWIKD--F---
AY313847_84150..85151        LISDVRSKRGGN-EPSTADLLSNYALQNVMISILNPVASSLKWRCPFPDQWIKD--F---
AY313848_84213..85214        LISDVRSKRGGN-EPSTADLLSNYALQNVMISILNPVASSLKWRCPFPDQWIKD--F---
AY678276_83824..84822        LISDVRSKRGGN-EPSTADLLSNYALQNVMISILNPVASSLKWRCPFPDQWIKD--F---
AY243312_81323..82324        LISDVRSKRGGN-EPSTADLLSNYALQNVMISILNPVASSLKWRCPFPDQWIKD--F---
AY603355_70369..71370        LISDVRSKRGGN-EPSTADLLSNYALQNVMISILNPVASSLKWRCPFPDQWIKD--F---
X01978_5212..6213            LISDVRSKRGGN-EPSTADLLSNYALQNVMISILNPVASSLKWRCPFPDQWIKD--F---
U94848_76159..77160          LISDVRSKRGGN-EPSTADLLSNYALQNVMISILNPVASSLKWRCPFPDQWIKD--F---
M13209_1..338                ------------------------------------------------------------
M24216_1..258                ------------------------------------------------------------
AY678275_83939..84940        LISDVRSKRGGN-EPSTADLLSNYALQNVMISILNPVASSLKWRCPFPDQWIKD--F---
AY678277_83939..84940        LISDVRSKRGGN-EPSTADLLSNYALQNVMISILNPVASSLKWRCPFPDQWIKD--F---
AY753185_81274..82275        LISDVRSKRGGN-EPSTADLLSNYALQNVMISILNPVASSLKWRCPFPDQWIKD--F---
AY603973_81031..82032        LISDVRSKRGGN-EPSTADLLSNYALQNVMISILNPVASSLKWRCPFPDQWIKD--F---
DQ011157_81042..82043        LISDVRSKRGGN-EPSTADLLSNYALQNVMISILNPVASSLKWRCPFPDQWIKD--F---
AY741551_81035..82036        LISDVRSKRGGN-EPSTADLLSNYALQNVMISILNPVASSLKWRCPFPDQWIKD--F---
DQ011153_81042..82043        LISDVRSKRGGN-EPSTADLLSNYALQNVMISILNPVASSLKWRCPFPDQWIKD--F---
DQ011156_81507..82508        LISDVRSKRGGN-EPSTADLLSNYALQNVMISILNPVASSLKWRCPFPDQWIKD--F---
AF482758_98058..99059        LISDVRSKRGGN-EPSTADLLSNYALQNVMISILNPVASSLKWRCPFPDQWIKD--F---
AF380138_81358..82359        LISDVRSKRGGN-EPSTADLLSNYALQNVMISILNPVASSLKWRCPFPDQWIKD--F---
DQ011155_81473..82474        LISDVRSKRGGN-EPSTADLLSNYALQNVMISILNPVASSLKWRCPFPDQWIKD--F---
DQ011154_81492..82493        LISDVRSKRGGN-EPSTADLLSNYALQNVMISILNPVASSLKWRCPFPDQWIKD--F---
AF012825_90115..91116        LISDVRSKRGGN-EPSTADLLSNYALQNVMISILNPVASSLKWRCPFPDQWIKD--F---
X94355_97557..98558          LISDVRSKRGGN-EPSTADLLSNYALQNVMISILNPVASSLKWRCPFPDQWIKD--F---
AF095689_80893..81894        LISDVRSKRGGN-EPSTADLLSNYALQNVMISILNPVASSLKWRCPFPDQWIKD--F---
AY386371_53549..54550        LISDIRSKRGGN-EPSTEDLLSNYALQNIMVSVLQPVASSLKWRCPFPDQWLRD--F---
AJ293568_58983..60074        LISDIRSKRGGN-EPSTEDLLANYALQNIMVSVLQPIASSLKWRCPFPDQWLRD--F---
AF170722_59468..60484        LISDVRSKRGKK-EPTTQDLLSNYSLQNIMVSVLKPAASSLKWRCPFPDQWIKD--F---
X17347_167..1183             LISDVRSKRGQK-EPTTQDLLSNYSLQNIMVSVLKPAASSLKWRCPFPDQWIKD--F---
AF170726_60284..61300        LISDVRSKRGQK-EPTTQDLLSNYSLQNIMVSVLKPAASSLKWRCPFPDQWIKD--F---
AF410153_56835..57836        LISDIRSKRGTS-EPTTSDLLNNYTLQNIMVSILKPVASSLKWRCPFPDQWIKD--F---
M59931_1510..1716            ------------------------------------------------------------
AY689436_66571..67611        LISDVRSKRGGS-EPSTSDLLSNYALQNIMVTILKPVASSLKWRCPFPDQWIKD--F---
AY689437_69623..70663        LISDVRSKRGGS-EPSTNDLLSNYALQNIMVTILKPVASSLKWRCPFPDQWIKD--F---
AF336131_53..388             ------------------------------------------------------------
D00423_1838..2497            LISDVRSKRGGN-EPSTFDLLSNYALQNIMVSILKPAASSLKWRCPFPDQWVKD--F---
AY077835_57440..58438        LISDVRSKRGGN-EPSTFDLLSNYALQNIMVSILKPAASSLKWRCPFPDQWVKD--F---
AY077836_57503..58501        LISDVRSKRGGN-EPSTFDLLSNYALQNIMVSILKPAASSLKWRCPFPDQWVKD--F---
AY077832_57592..58590        LISDVRSKRGGN-EPNTFDLLSNYALQNIMVSILKPAASSLKWRCPFPDQWVKD--F---
AY077833_57700..58698        LISDVRSKRGGN-EPNTFDLLSNYALQNIMVSILKPAASSLKWRCPFPDQWVKD--F---
AY077834_57506..58504        LISDVRSKRGGN-EPNTFDLLSNYALQNIMVSILKPAASSLKWRCPFPDQWVKD--F---
AF409137_58056..59057        LISDVRSKRGGN-EPSTFDLLSNYALQNIMVSILKPAASSLKWRCPFPDQWVKD--F---
AF325528_58056..59057        LISDVRSKRGGN-EPSTFDLLSNYALQNIMVSILKPAASSLKWRCPFPDQWVKD--F---
AF409138_57923..58924        LISDVRSKRGGN-EPSTFDLLSNYALQNIMVSILKPAASSLKWRCPFPDQWVKD--F---
L38927_261..1292             LISDIRSRR-GS-EPSTEDLLYDYALQNSMLSILKPVASSLKWRCPFPDQWLHN--F---
U32424_2296..3158            LISDIRSRR-GS-EPSTEDLLYDYALQNSMLSILKPVASSLKWRCPFPDQWLHN--F---
U86913_365..955              LISDIRSRR-GS-EPSTEDLLYDYALQNSMLSILKPVASSLKWRCPFPDQWLHN--F---
U60315_90660..91691          LISDIRSRR-GS-EPSTEDLLYDYALQNSMLSILKPVASSLKWRCPFPDQWLHN--F---
AY386265_52414..53427        LISDIRSNRVNT-EPTTADLLRDYALQNVMVSVLKPIASSLKWRCPFPDSWEKD--F---
AY386264_52336..53346        LISDIRSNRVDT-EPTTADLLRDYALQNTMVSVLKPVASSLKWRCPFPDSWEKD--F---
DQ184476_51590..52600        LISDIRSNRVDT-EPTTADLLRDYALQNTMVSVLKPVASSLKWRCPFPDSWEKD--F---
AX754989_51584..52594        LISDIRSNRVDT-EPTTADLLRDYALQNTMVSVLKPVASSLKWRCPFPDSWEKD--F---
AY386263_51206..52216        LISDIRSNRVDT-EPTTADLLRDYALQNTMVSVLKPVASSLKWRCPFPDSWEKD--F---
AY254905_1..220              ------------------------------------------------------------
U30336_1..203                ------------------------------------------------------------
AF063866_112673..113119      LFN------------YNENNYSYYRYKNRIFEIYNN--------------------F---
AF063866_113123..113641      SIT----------DKNVKELINIYINQTFISNIPNP------------------------
                                                                                         

AF250284_97853..98734        EYISTGIKYLPTIKS-----LHTRNIIDNKNIMTLTFDEIES-ENYYEKMNYYNNCSGY-
AF063866_40406..41293        VYVD-GIKFLQPFCGPQSTEMRIFV--SEQNIILKNFSKEES-ILFEEKMYYYNKNYR--
AF022176_639..1520           -YIPDGKEYVQCFQKHDSAEYRIFVCGATTFTKVN-LDVLKT-RNIDKKLAWYNTKYR--
AF250284_60806..61693        -SIPDGKEYIQCFQKYNSAEYRIFISGITTFVDINSVILNK--RGIDRKLAWYN------
AY598432_101..982            -QVPDGEEQLQAFAPSSSAEYR---IFCTQPLFLSEISTMEQLVSYEEQFSWYNT-----
DQ356948_117667..118548      -VVIKGAEFLQPFRPSYSTEMRLLSL-NGRPLTIRHVTLDAA-KEYERKLFYLNHRVRRC
AY318871_212157..213065      -YIPLGDEFLQPFAPSYSAEMRLLGSYTRGPIRLIRITREAA-VEYEKKMFYLNNKVRKS
AJ581527_156332..157258      -YIPCGDEFLQPFAPPFSAEMRLLSCYSRAPIRLIRIDKNAA-IEYEKKMFYLNTKIRPK
AF198100_164966..165892      -YIPCGDEFLQPFAPPFSAEMRLLSCYSRAPIRLIRIDKNAA-IEYEKKMFYLNTKIRPK
M17418_886..1812             -YIPCGDEFLQPFAPPFSAEMRLLSCYSRAPIRLIRIDKNAA-IEYEKKRFYLNTKIRPK
D00320_5511..6128            -YIPCGDEFLQ-------------------------------------------------
AF438165_84164..85165        -YIPHGNKMLQPFAPSYSAEMRLLSIYTGDNMRLTRVTKSDA-VNYEKKMYYLNKIVRNK
AY009089_82374..83375        -YIPHGNKMLQPFAPSYSAEMRLLSIYTGDNMRLTRVTKSDA-VNYEKKMYYLNKIVRNK
X67119_22018..23019          -YIPHGNKMSQPFAPSYSAEMRLLSIYTGENMRLTRVTKSDA-VNYEKKMYYLNKIVRNK
X69198_72133..73134          -YIPHGNKMSQPFAPSYSAEMRLLSIYTGENMRLTRVTKSDA-VNYEKKMYYLNKIVRNK
S55844_5370..6371            -YIPHGNKMSQPFAPSYSAEMRLLSIYTGENMRLTRVTKSDA-VNYEKKMYYLNKIVRNK
Y16780_73147..74148          -YIPHGNKMLQPFAPSYSAEMRLLSIYTGENMRLTRVTKLDA-VNYEKKMYYLNKIVRNK
L22579_72766..73767          -YIPHGNKMLQPFAPSYSAEMRLLSIYTGENMRLTRVTKSDA-VNYEKKMYYLNKIVRNK
M35027_84454..85455          -YIPHGNKMLQPFAPSYSAEMRLLSIYTGENMRLTRVTKSDV-VNYEKKMYYLNKIVRNK
AY484669_86056..87057        -YIPHGNKMLQPFAPSYSAEMRLLSIYTGENMRLTRVTKLDA-VNYEKKMYYLNKIVRNK
DQ377945_86724..87725        -YIPHGNKMLQPFAPSYSAEMRLLSIYTGENMRLTRVTKLDA-VNYEKKMYYLNKIVRNK
AY313847_84150..85151        -YIPHGNKMLQPFAPSYSAEMRLLSIYTGENMRLTRVTKLDA-VNYEKKMYYLNKIVRNK
AY313848_84213..85214        -YIPHGNKMLQPFAPSYSAEMRLLSIYTGENMRLTRVTKLDA-VNYEKKMYYLNKIVRNK
AY678276_83824..84822        -YIPHGNKMLQPFAPSYSAEMRLLSIYTGENMRLTRVTKLDA-VNYEKKMYYLNKIVRNK
AY243312_81323..82324        -YIPHGNKMLQPFAPSYSAEMRLLSIYTGENMRLTRVTKSDA-VNYEKKMYYLNKIVRNK
AY603355_70369..71370        -YIPHGNKMLQPFAPSYSAEMRLLSIYTGENMRLTRVTKSDA-VNYEKKMYYLNKIVRNK
X01978_5212..6213            -YIPHGNKMLQPFAPSYSAEMRLLSIYTGENMRLTRVTKSDA-VNYEKKMYYLNKIVRNK
U94848_76159..77160          -YIPHGNKMLQPFAPSYSAEMRLLSIYTGENMRLTRVTKSDA-VNYEKKMYYLNKIVRNK
M13209_1..338                -----------------------------------RVTKSDA-VNYEKKMYYLNKIVRNK
M24216_1..258                ------------------------------------------------------------
AY678275_83939..84940        -YIPHGNKMLQPFAPSYSAEMRLLSIYTGENMRLTRVTKLDA-VNYEKKMYYLNKIVRNK
AY678277_83939..84940        -YIPHGNKMLQPFAPSYSAEMRLLSIYTGENMRLTRVTKLDA-VNYEKKMYYLNKIVRNK
AY753185_81274..82275        -YIPYGNKMLQPFAPSYSAEMRLLSIYTGENMRLTRVTKSDA-VNYEKKMYYLNKIVRNK
AY603973_81031..82032        -YIPYGNKMLQPFAPSYSAEMRLLSIYTGENMRLTRVTKSDA-VNYEKKMYYLNKIVRNK
DQ011157_81042..82043        -YIPYGNKMLQPFAPSYSAEMRLLSIYTGENMRLTRVTKSDA-VNYEKKMYYLNKIVRNK
AY741551_81035..82036        -YIPYGNKMLQPFAPSYSAEMRLLSIYTGENMRLTRVTKSDA-VNYEKKMYYLNKIVRNK
DQ011153_81042..82043        -YIPYGNKMLQPFAPSYSAEMRLLSIYTGENMRLTRVTKSDA-VNYEKKMYYLNKIVRNK
DQ011156_81507..82508        -YIPYGNKMLQPFAPSYSAEMRLLSIYTGENMRLTRVTKSDA-VNYEKKMYYLNKIVRNK
AF482758_98058..99059        -YIPHGNKMLQPFAPSYSAEMRLLSIYTGENMRLTRVTKSDA-VNYEKKMYYLNKIVRNK
AF380138_81358..82359        -YIPHGNKMLQPFAPSYSAEMRLLSIYTGENMRLTRVTKSDA-VNYEKKMYYLNKIVRNK
DQ011155_81473..82474        -YIPHGNKMLQPFAPSYSAEMRLLSIYTGENMRLTRVTKSDA-VNYEKKMYYLNKIVRNK
DQ011154_81492..82493        -YIPHGNKMLQPFAPSYSAEMRLLSIYTGENMRLTRVTKSDA-VNYEKKMYYLNKIVRNK
AF012825_90115..91116        -YIPHGNKMLQPFAPSYSAEMRLLSIYTGENMRLTRVTKSDA-VNYEKKMYYLNKIVRNK
X94355_97557..98558          -YIPHGNKMLQPFAPSYSAEMRLLSIYTGENMRLTRVTKSDA-VNYEKKMYYLNKIVRNK
AF095689_80893..81894        -YIPHGNKMLQPFAPSYSAEMRLLSIYTGENMRLTRVTKSDA-VNYEKKMYYLNKIVRNK
AY386371_53549..54550        -YVPYGNEMLQPFAPLYSAELRLITIYSGEPIKLRCITINDA-KKYEKKMFYVNKVIRNK
AJ293568_58983..60074        -YIPYGNEMLQPFAPAYSAELRLITIYSGEPIKLRCITKNDA-KKYEKKMFYINKVIRNK
AF170722_59468..60484        -YVPHGNEMLQPFAPSYSAEMRLLSIYSGTPIRLKCITQQDS-LKYEKKMYYLNKIIRNR
X17347_167..1183             -YVPHGNEMLQPFAPSYSAEMRLLSIYSGTPIRLKCITQQDS-SKYEKKMYYLNKIIRNR
AF170726_60284..61300        -YVPHGNEMLQPFAPSYSAEMRLLSIYSGTPIRLKCITQQDS-SKYEKKMYYLNKIIRNR
AF410153_56835..57836        -YIPYGNELLQPFAPTYSAEMRLISIYNNEPIRLRCITKEDA-LKYEKKMYYLNKIIRSK
M59931_1510..1716            ------------------------------------------------------------
AY689436_66571..67611        -YIPYGNEMLQPFAPKYSAELRLISIYSGDPIKLRCITKEDA-LKYEKKMYYLNKVVRNK
AY689437_69623..70663        -YIPYGNEMLQPFAPKYSAELRLISIYSGDPIKLRCITKEDA-LKYEKKMYYLNKVVRNK
AF336131_53..388             ----------------------------------------DS-IKYEKKMFYFNKIIRNR
D00423_1838..2497            -YIPHGNEMLQPFAPKYSAEI-VNNIYSGNPIKL--------------------------
AY077835_57440..58438        -YIPHGNEMLQPFAPKYSAEMRLISIYSGNPIKLRCITKDDS-IKYEKKMFYFNKIIRNR
AY077836_57503..58501        -YIPHGNEMLQPFAPKYSAEMRLISIYSGNPIKLRCITKDDS-IKYEKKMFYFNKIIRNR
AY077832_57592..58590        -YIPHGNEMLQPFAPKYSAEMRLISIYSGNPIKLRCITKDDS-IKYEKKMFYFNKIIRNR
AY077833_57700..58698        -YIPHGNEMLQPFAPKYSAEMRLISIYSGNPIKLRCITKDDS-IKYEKKMFYFNKIIRNR
AY077834_57506..58504        -YIPHGNEMLQPFAPKYSAEMRLISIYSGNPIKLRCITKDDS-IKYEKKMFYFNKIIRNR
AF409137_58056..59057        -YIPHGNEMLQPFAPKYSAEMRLISIYSGNPIKLRCITKDDS-IKYEKKMFYFNKIIRNR
AF325528_58056..59057        -YIPHGNEMLQPFAPKYSAEMRLISIYSGNPIKLRCITKDDS-IKYEKKMFYFNKIIRNR
AF409138_57923..58924        -YIPHGNEMLQPFAPKYSAEMRLISIYSGNPIKLRCITKDDS-IKYEKKMFYFNKIIRNR
L38927_261..1292             -YVVCGKELLQPFAPPFSAELRLLSVHAGAP-RLRCITLATA-RDYEKKMFYLNNVIRRR
U32424_2296..3158            -YVVCGKELLQPFAPPFSAELRLLSVHAGA-PRLRCITLAAA-RDYEKKMFYLNNVIRRR
U86913_365..955              -YVVCGKELLQ-------------------------------------------------
U60315_90660..91691          -YVVCGKELLQPFAPPFSAELRLLSVHAGAP-RLRCITLAAA-RDYEKKMFYLNNVIRRR
AY386265_52414..53427        -YVPCGKEMLQPFAPPFSAEMRLLSVYADTPARLRLVTLSDA-VKYEKRMFYLNSVVRRR
AY386264_52336..53346        -YVPCGKEMLQPFAPPFSAEMRLLTVYSETRPKLRLITLSDA-VNYEKRMFYLNSVVRQR
DQ184476_51590..52600        -YVPCGKEMLQPFAPPFSAEMRLLTVYSETRPKLRLITLSDA-VNYEKRMFYLNSVVRQR
AX754989_51584..52594        -YVPCGKEMLQPFAPPFSAEMRLLTVYSETRPKLRLITLSDA-VNYEKRMFYLNSVVRQR
AY386263_51206..52216        -YVPCGKEMLQPFAPPFSAEMRLLTVHSETRPKLRLITLSDA-VNYEKRMFYLNSVVRQR
AY254905_1..220              ------------------------------------------------------------
U30336_1..203                ------------------------------------------------------------
AF063866_112673..113119      -ILPNG----------------YISITKYNTIQYSKCSDYIS--PYEVIIHPINGSNLTC
AF063866_113123..113641      ------------------------------NIVVSKVHQNDV-YDY--KFMYKTKIFKF-
                                                                                         

AF250284_97853..98734        --------NDIYNNISGYILNKSNLYDN----------------NNSAYNILKI------
AF063866_40406..41293        -IIN------KNDILIAGFILKS-T-----NKFDN-------------MKYIDI-----I
AF022176_639..1520           ----FDNFN---DYRIAYRVLNK-------------------YLKTENLPFLKY------
AF250284_60806..61693        --MKYRFQNDN-DYKIAYRILNK---------YIKSENKPI-LKKYNNINKNNI------
AY598432_101..982            ------YQKKENDLVIAAHILNVYFRKEKGETYNLTKDTVMDFIKKKILNKF--------
DQ356948_117667..118548      TVLSFDFYNQGYDYFHAYWLLKD-LSYP--AVFQSEKIKAA-FLLQEIFDFLGI------
AY318871_212157..213065      IVLDFDYPRQEYDFFHMFYILKD-LIVSESLEFTTDKQKVI-FLQDSIFKSLNI------
AJ581527_156332..157258      IVLDFDYPNQKYDYFYMFYILKD-IVLPTYKEFSTYKQKVI-FLQEAIFNALNI------
AF198100_164966..165892      IVLDFDYPNQKYDYFYMFYILKD-IVLPTYKEFSTYKQKVI-FLQEAIFNALNI------
M17418_886..1812             IVLDFDYPNQKYDYFYMFYILKD-IVLPTYKEFSTYKQKVI-FLQEAIFNALNI------
D00320_5511..6128            ------------------------------------------------------------
AF438165_84164..85165        VVVNFDYPNQEYDYFHMYFMLRT-VYCN--KTCPTTKAKVL-FLQQSIFRFLNI----PT
AY009089_82374..83375        VVVNFDYPNQEYDYFHMYFMLRT-VYCN--KTCPTTKAKVL-FLQQSIFRFLNI----PT
X67119_22018..23019          VVVNFDYPNQEYDYFHMYFMLRT-VYCN--KTFPTTKAKVL-FLQQSIFRFLNI----PT
X69198_72133..73134          VVVNFDYPNQEYDYFHMYFMLRT-VYCN--KTFPTTKAKVL-FLQQSIFRFLNI----PT
S55844_5370..6371            VVVNFDYPNQEYDYFHMYFMLRT-VYCN--KTFPTTKAKVL-FLQQSIFRFLNI----PT
Y16780_73147..74148          VVVNFDYPNQEYDYFHMYFMLRT-VYCN--KTFPTTKAKVL-FLQQSIFRFLNI----PT
L22579_72766..73767          VVVNFDYPNQEYDYFHMYFMLRT-VYCN--KTFPTTKAKVL-FLQQSIFRFLNI----PT
M35027_84454..85455          VVVNFDYPNQEYDYFHMYFMLRT-VYCN--KTFPTTKAKVL-FLQQSIFRFLNI----PT
AY484669_86056..87057        VVVNFDYPNQEYDYFHMYFMLRT-VYCN--KTFPTTKAKVL-FLQQSIFRFLNI----PT
DQ377945_86724..87725        VVVNFDYPNQEYDYFHMYFMLRT-VYCN--KTFPTTKAKVL-FLQQSIFRFLNI----PT
AY313847_84150..85151        VVVNFDYPNQEYDYFHMYFMLRT-VYCN--KTFPTTKAKVL-FLQQSIFRFLNI----PT
AY313848_84213..85214        VVVNFDYPNQEYDYFHMYFMLRT-VYCN--KTFPTTKAKVL-FLQQSIFRFLNI----PT
AY678276_83824..84822        VVVNFDYPNQEYDYFHMYFMLRT-VYCN--KTFPTTKAKVL-FLQQSIFRFLNI----PT
AY243312_81323..82324        VVVNFDYPNQEYDYFHMYFMLRT-VYCN--KTFPTTKAKVL-FLQQSIFRFLNI----PT
AY603355_70369..71370        VVVNFDYPNQEYDYFHMYFMLRT-VYCN--KTFPTTKAKVL-FLQQSIFRFLNI----PT
X01978_5212..6213            VVVNFDYPNQEYDYFHMYFMLRT-VYCN--KTFPTTKAKVL-FLQQSIFRFLNI----PT
U94848_76159..77160          VVVNFDYPNQEYDYFHMYFMLRT-VYCN--KTFPTTKAKVL-FLQQSIFRFLNI----PT
M13209_1..338                VVVNFDYPNQEYDYFHMYFMLRT-VYCN--KTFPTTKAKVL-FLQQSIFRFLNI----PT
M24216_1..258                --VNFDYPNQEYDYFHMYFMLRT-VYCN--KTFPTTKAKVL-FLQQSIFRFLNI----PT
AY678275_83939..84940        VVVNFDYPNQEYDYFHMYFMLRT-VYCN--KTFPTTKAKVL-FLQQSIFRFLNI----PT
AY678277_83939..84940        VVVNFDYPNQEYDYFHMYFMLRT-VYCN--KTFPTTKAKVL-FLQQSIFRFLNI----PT
AY753185_81274..82275        VVINFDYPNQEYDYFHMYFMLRT-VYCN--KTFPTTKAKIL-FLQQSIFRFLNI----PT
AY603973_81031..82032        VVINFDYPNQEYDYFHMYFMLRT-VYCN--KTFPTTKAKIL-FLQQSIFRFLNI----PT
DQ011157_81042..82043        VVINFDYPNQEYDYFHMYFMLRT-VYCN--KTFPTTKAKIL-FLQQSIFRFLNI----PT
AY741551_81035..82036        VVINFDYPNQEYDYFHMYFMLRT-VYCN--KTFPTTKAKIL-FLQQSIFRFLNI----PT
DQ011153_81042..82043        VVINFDYPNQEYDYFHMYFMLRT-VYCN--KTFPTTKAKIL-FLQQSIFRFLNI----PT
DQ011156_81507..82508        VVINFDYPNQEYDYFHMYFMLRT-VYCN--KTFPTTKAKIL-FLQQSIFRFLNI----PT
AF482758_98058..99059        VVVNFDYPNQEYDYFHMYFMLRT-VYCN--KTFPTTKAKVL-FLQQSIFRFLNI----PT
AF380138_81358..82359        VVVNFDYPNQEYDYFHMYFMLRT-VYCN--KTFPTTKAKIL-FLQQSIFRFLNI----PT
DQ011155_81473..82474        VVVNFDYPNQEYDYFHMYFMLRT-VYCN--KTFPTTKAKIL-FLQQSIFRFLNI----PT
DQ011154_81492..82493        VVVNFDYPNQEYDYFHMYFMLRT-VYCN--KTFPTTKAKIL-FLQQSIFRFLNI----PT
AF012825_90115..91116        VVVNFDYPNQEYDYFHMYFMLRT-VYCN--KTFPTTKAKVL-FLQQSIFRFLNI----PT
X94355_97557..98558          VVVNFDYPNQEYDYFHMYFMLRT-VYCN--KTFPTTKAKVL-FLQQSIFRFLNI----PT
AF095689_80893..81894        VVVNFDYPNQEYDYFHMYFMLRT-VYCN--KTFPTTKAKVL-FLQQSIFRFLNI----PT
AY386371_53549..54550        IILNFDYPNQEYDFFHMYFMLKT-VYYN--KEFSSTKEKVL-FFHQSIFKFLKI----PI
AJ293568_58983..60074        IILNFDYPNQEYDFFHMYFMLKT-VYYN--KEFSSVKEKVL-FFHQSIFRFLKI----PI
AF170722_59468..60484        IIINFDYSNQEYDFFHMYHMLKT-VYSN--KSFTSNKSKVL-HLHQSIFRFLKI----PI
X17347_167..1183             IIINFDYSNQEYDFFHMYHMLKT-VYSN--KSFTSNKSKVL-HFHQSIFRFLKI----PI
AF170726_60284..61300        IIINFDYSNQEYDFFHMYHMLKT-VYSN--KSFTSNKSKVL-HFHQSIFRFLKI----PI
AF410153_56835..57836        IVINFDYPNQEYDVFHMYHMLKT-VYTN--KNFISVKDKVL-FIHQSIFKFLKI----PI
M59931_1510..1716            ------------------------------------------------------------
AY689436_66571..67611        IVINFDYSNQEYDFFHMYHMLRT-IYSN--KPFVSIKAKVL-YFHQSIFKFLKI----PL
AY689437_69623..70663        IVINFDYSNQEYDFFHMYHMLRT-IYSN--KPFISIKAKVL-YFHQSIFKFLKI----PL
AF336131_53..388             IIINFDYSNQEYDFYHMYNMLKT-VYSN--KDFSSIKSKVL-FFHHSIFKFLKI----PI
D00423_1838..2497            ------------------------------------------------------------
AY077835_57440..58438        IIINFDYSNQEYDFYHMYNMLKT-VYSN--KDFSSIKSKVL-FFHHSIFKFLKI----PI
AY077836_57503..58501        IIINFDYSNQEYDFYHMYNMLKT-VYSN--KDFSSIKSKVL-FFHHSIFKFLKI----PI
AY077832_57592..58590        IIINFDYSNQEYDFYHMYNMLKT-VYSN--KDFSSIKSKVL-FFHHSIFKFLKI----PI
AY077833_57700..58698        IIINFDYSNQEYDFYHMYNMLKT-VYSN--KDFSSIKSKVL-FFHHSIFKFLKI----PI
AY077834_57506..58504        IIINFDYSNQEYDFYHMYNMLKT-VYSN--KDFSSIKSKVL-FFHHSIFKFLKI----PI
AF409137_58056..59057        IIINFDYSNQEYDFYHMYNMLKT-VYSN--KDFSSIKSKVL-FFHHSIFKFLKI----PI
AF325528_58056..59057        IIINFDYSNQEYDFYHMYNMLKT-VYSN--KDFSSIKSKVL-FFHHSIFKFLKI----PI
AF409138_57923..58924        IIINFDYSNQEYDFYHMYNMLKT-VYSN--KDFSSIKSKVL-FFHHSIFKFLKI----PI
L38927_261..1292             IVLNFDYPNQEYDFFHMFHLLNT-VLCP--RSFDSPTKKVL-FLQQSIFRFLGIQSPLPE
U32424_2296..3158            IVLNFDYPNQEYDFFHMFHLLNT-VLCP--RSFDSPTKKVL-FLQQS-------------
U86913_365..955              ------------------------------------------------------------
U60315_90660..91691          IVLNFDYPNQEYDFFHMFHLLNT-VLCP--RSFDSPTKKVL-FLQQSIFRFLGIQSPLPE
AY386265_52414..53427        VILNFDYPNQEYDFFHMFYLLSS-VVCS--KEFKSAKDKVL-SLQQGFFRFLRI----PA
AY386264_52336..53346        VILNFDYPNQEYDFFHMFCLLSS-VVCS--CEFKSPKEKVL-SLQNRFFRFLRI----PP
DQ184476_51590..52600        VILNFDYPNQEYDFFHMFCLLSS-VVCS--CEFKSPKEKVL-SLQNRFFRFLRI----PP
AX754989_51584..52594        VILNFDYPNQEYDFFHMFCLLSS-VVCS--CEFKSPKEKVL-SLQNRFFRFLRI----PP
AY386263_51206..52216        VILNFDYPNQEYDFFHMFCLLSS-VVCS--CEFKSPKEKVL-SLQNRFFRFLRI----PP
AY254905_1..220              -----------------FCLLSS-VVCS--CEFKSPKEKVL-SLQNRFFRFLRI----PP
U30336_1..203                --LNFDYPNQEYDFFHMFCLLSS-VVCS--CEFKSPKEKVL-SLQNRFFRFLRI----PP
AF063866_112673..113119      LIMVYSIDTKDIDLIGIY------------------------------------------
AF063866_113123..113641      ----YNYERLIKNYIHIYE--KD-NNSN--FSFDFINSENI-VITTPIFDSRQSSKYYAF
                                                                                         

AF250284_97853..98734        ----------YEKNIINTINEDKIFRSKEKYI-----------
AF063866_40406..41293        KSLENSI---NNQIREDISFNKLDIK-----------------
AF022176_639..1520           ---------------TDINKNNIKSVIKSISKTINDN------
AF250284_60806..61693        -----------KNVIRSLSKEMGYY------------------
AY598432_101..982            -------------------------------------------
DQ356948_117667..118548      -------------------------------------K-----
AY318871_212157..213065      -----------KPTP----------------------------
AJ581527_156332..157258      -----------KP------------------------------
AF198100_164966..165892      -----------KP------------------------------
M17418_886..1812             -----------KP------------------------------
D00320_5511..6128            -------------------------------------------
AF438165_84164..85165        TSTEKVS---HEPIQRKVSSKDSVSKNRNSKRSVRGNK-----
AY009089_82374..83375        TSTEKVS---HEPIQRKVSSKDSVSKNRNSKRSVRGNK-----
X67119_22018..23019          TSTEKVS---HEPIQCKVSSKDSVYKNRNSKRSVRGNK-----
X69198_72133..73134          TSTEKVS---HEPIQCKVSSKDSVYKNRNSKRSVRGNK-----
S55844_5370..6371            TSTEKVS---HEPIQCKVSSKDSVYKNRNSKRSVRGNK-----
Y16780_73147..74148          TSTEKVS---HEPIQCKVSSKDSVYKNRNSKRSVRGNK-----
L22579_72766..73767          TSTEKVS---HEPIQCKVSSKDSVYKNRNSKRSVRGNK-----
M35027_84454..85455          TSTEKVS---HEPIQRKISSKNSMSKNRNSKRSVRGNK-----
AY484669_86056..87057        TSTEKVS---HEPIQRKVSSKDFMSKNRNSKRSVRSNK-----
DQ377945_86724..87725        TSTEKVS---HEPIQRKVSSKDFMSKNRNSKRSVRSNK-----
AY313847_84150..85151        TSTEKVS---HEPIQRKVSSKDFMSKNRNSKRSVRSNK-----
AY313848_84213..85214        TSTEKVS---HEPIQRKVSSKDFMSKNRNSKRSVRSNK-----
AY678276_83824..84822        TSTEKVS---HEPIQRKISSKNSMSKNRNSKRSVRSNK-----
AY243312_81323..82324        TSTEKVS---HEPIQRKISSKNSMSKNRNSKRSVRSNK-----
AY603355_70369..71370        TSTEKVS---HEPIQRKISSKNSMSKNRNSKRSVRSNK-----
X01978_5212..6213            TSTEKVS---HEPIQRKISSKNSMSKNRNSKRSVRSNK-----
U94848_76159..77160          TSTEKVS---HEPIQRKISSKNSMSKNRNSKRSVRSNK-----
M13209_1..338                TSTEKVS---HEPIQRKISSKNSMSKNRNSKRSVRSNK-----
M24216_1..258                TSTEKVS---HEPIQRKISSKNSMSKNRNSKRSVRSNK-----
AY678275_83939..84940        TSTEKVS---HEPIQRKISSKNSMSKNRNSKRSVRGNK-----
AY678277_83939..84940        TSTEKVS---HEPIQRKISSKNSMSKNRNSKRSVRGNK-----
AY753185_81274..82275        ISTEKVS---HEPIQRKISSKDSMSKNRNSKRSVRGNK-----
AY603973_81031..82032        ISTEKVS---HEPIQRKISSKDSMSKNRNSKRSVRGNK-----
DQ011157_81042..82043        TSTEKVS---HEPIQRKISSKDSMSKNRNSKRSVRGNK-----
AY741551_81035..82036        TSTEKVS---HEPIQRKISSKDSMSKNRNSKRSVRGNK-----
DQ011153_81042..82043        TSTEKVS---HEPIQRKISSKDSMSKNRNSKRSVRGNK-----
DQ011156_81507..82508        TSTEKVS---HEPIQRKISSKDSMSKNRNSKRSVRGNK-----
AF482758_98058..99059        TSTEKVS---HEPIQRKISSKDSVSKNRNSKRSVRGNK-----
AF380138_81358..82359        TSTEKVS---HEPIQRKISSKDSMSKNRNSKRSVRGNK-----
DQ011155_81473..82474        TSTEKVS---HEPIQRKISSKDSMSKNRNSKRSVRGNK-----
DQ011154_81492..82493        TSTEKVS---HEPIQRKISSKDSMSKNRNSKRSVRGNK-----
AF012825_90115..91116        TSTEKVS---HEPIQRKISSKDSMSKNRNSKRSVRGNK-----
X94355_97557..98558          TSTEKVS---HEPIQRKVSSKDSVSKNRNSKRSVRGNK-----
AF095689_80893..81894        TSTEKVS---HEPIQRKVSSKDSMSKNRNSKRSVRGNK-----
AY386371_53549..54550        INTEKVN---HEQPQCKVFGKNFMSKGGNNERSVRDNK-----
AJ293568_58983..60074        INTEKVK---HEQSQCKIPGKNSMFKSGNIERPIRNNK-----
AF170722_59468..60484        TNTEKIH---HEPTQCKVSSKNTMLKSRNTKKPVRGNKQGRRT
X17347_167..1183             TNTEKIH---HEPTQRKVPSKNTMLKSRNTKKSVRGNKQGRRT
AF170726_60284..61300        TNTEKIH---HEPTQRKVPSKNTMLKSRNTKKSVRGNKQGRRT
AF410153_56835..57836        TYSEKIR---YEPTQRKVSSKDTMSKDRNIKKSVLGDK-----
M59931_1510..1716            -------------------------------------------
AY689436_66571..67611        TYTEKIN---NEPTQRKISSKNTLSKNRSTKKSLCDNK-----
AY689437_69623..70663        TYTEKIN---NEPTQRKISSKNTLSKNRSTKKSLRDNK-----
AF336131_53..388             FNTEKIN---YEPTQRKILSKNIMFKNRNIKKSIRYNK-----
D00423_1838..2497            -------------------------------------------
AY077835_57440..58438        FNTEKIN---YEPSQRKILSKNIMFKNRNIKKSIRYNK-----
AY077836_57503..58501        FNTEKIN---YEPSQRKILSKNIMFKNRNIKKSIRYNK-----
AY077832_57592..58590        FNTEKIN---YEPTQRKILSKNIMFKNRNIKKSIRYNK-----
AY077833_57700..58698        FNTEKIN---YEPTQRKILSKNIMFKNRNIKKSIRYNK-----
AY077834_57506..58504        FNTEKIN---YEPTQRKILSKNIMFKNRNIKKSIRYNK-----
AF409137_58056..59057        FNTEKIN---YEPAQRKILSKNIMFKNRNIKKSIRYNK-----
AF325528_58056..59057        FNTEKIN---YEPAQRKILSKNIMFKNRNIKKSIRYNK-----
AF409138_57923..58924        FNTEKIN---YEPTQRKILSKNIMFKNRNIKKSIRYNK-----
L38927_261..1292             KLPLPERPRKHEPAQRGVPGQDPVSEGRGRAKPVRGRQQGAPE
U32424_2296..3158            -------------------------------------------
U86913_365..955              -------------------------------------------
U60315_90660..91691          KLPLPERPRKHEPAQRGVPGQDPVSEGRGRAKPVRGRQQGAPE
AY386265_52414..53427        ISTPGLRAPDDEPAQRAVPGKNSLPKGRGKKRSVRDHK-----
AY386264_52336..53346        SITLGLR-QHDEPPQHAVPGQDPLPKGRGKKRPLRGGK-----
DQ184476_51590..52600        SITLGLR-RHDEPPQHAVPGQDPLPKGRGKKRPLRGGK-----
AX754989_51584..52594        SITLGLR-RHDEPPQHAVPGQDPLPKGRGKKRPLRGGK-----
AY386263_51206..52216        SITLGLR-RHDEPPQHAVPGQDPLPKGRGKKRPLRGGK-----
AY254905_1..220              SITLGLR-RHDEPPQHAVPGQDPLPKGRGKKRPLRGGK-----
U30336_1..203                SITLGLR-RHDEPPQHAVP------------------------
AF063866_112673..113119      -------------------------------------------
AF063866_113123..113641      KIYDEVT---------GILDACGIYR-----------------
                                                                        
