# Supplementary material for: Identification of multiple independent horizontal gene transfers into poxviruses using a comparative genomics approach
Source: BMC Evol Biol. 2008 Feb 27;8:67. doi: 10.1186/1471-2148-8-67 (PMC2268676; doi:10.1186/1471-2148-8-67)
Supplement: Additional file 8 — Multiple sequence alignments for all poxvirus families. [file 1471-2148-8-67-S8.gz › Network/Servers/gen153069.gen.tcd.ie/Users/kirsten/poxvirus/aln/270.aln]

CLUSTAL W (1.81) multiple sequence alignment

AY689436_31356..31454      MSNDIFLYINYSMFTRFFISWNNFIYWLFVSTN
AY689437_34269..34367      MSDYIFLYINYSMFTCFFVSWNNFIYWLFVSTN
AY077835_23147..23245      MRYNIFFYINYTMFTTFLISRYNIINWVFFYPK
AY077836_23210..23308      MRYNIFFYINYTMFTTFLISRYNIINWVFFYPK
AY077833_23382..23480      MSYNIFFYINYTMFATFLISRYNIINWVFFHRN
AY077834_23186..23284      MSYNIFFYINYTMFATFLISRYNIINWVFFHRN
AY077832_23274..23372      MSYNIFFYINYTMFATFLISRYNIINWFFFHRN
                           *   **:****:**: *::*. *:* *.*.  :
