# Supplementary material for: Identification of multiple independent horizontal gene transfers into poxviruses using a comparative genomics approach
Source: BMC Evol Biol. 2008 Feb 27;8:67. doi: 10.1186/1471-2148-8-67 (PMC2268676; doi:10.1186/1471-2148-8-67)
Supplement: Additional file 8 — Multiple sequence alignments for all poxvirus families. [file 1471-2148-8-67-S8.gz › Network/Servers/gen153069.gen.tcd.ie/Users/kirsten/poxvirus/aln/271.aln]

CLUSTAL W (1.81) multiple sequence alignment

AY689436_33583..33780      MIYRIKNKLFLDKTSSHLCYFPLNLVSMLWNLLLMDIQTLTYSFLKHKIHTFLQIYLKVY
AY689437_36496..36693      MIYRIKNKLFLDKTSSHLCYFPLNLVSTLWNLLSTDIQTLTYSFLKHRIHTFLQIYLKVY
AY077833_25690..25803      MFY------------------------------LMDIQTLTYSFYESKIHIFGQKYLLTY
AY077832_25582..25695      MFY------------------------------LMDIQTLTYSFYESKIHIFGQKYLLTY
AY077834_25494..25607      MFY------------------------------LMDIQTLTYSFYESKIHIFGQKYLLTY
AY077835_25455..25568      MFY------------------------------LMDIQTLTCSFYERKIHIFEQKYLLTY
AY077836_25518..25631      MFY------------------------------LMDIQTLTCSFYERKIHIFEQKYLLTY
                           *:*                                ****** ** : .** * * ** .*

AY689436_33583..33780      DFRYTN--
AY689437_36496..36693      DFRYTN--
AY077833_25690..25803      YFYYTNQY
AY077832_25582..25695      YFYYTNQY
AY077834_25494..25607      YFYYTNQY
AY077835_25455..25568      YFYYTNQY
AY077836_25518..25631      YFYYTNQY
                            * ***  
