# Supplementary material for: Identification of multiple independent horizontal gene transfers into poxviruses using a comparative genomics approach
Source: BMC Evol Biol. 2008 Feb 27;8:67. doi: 10.1186/1471-2148-8-67 (PMC2268676; doi:10.1186/1471-2148-8-67)
Supplement: Additional file 8 — Multiple sequence alignments for all poxvirus families. [file 1471-2148-8-67-S8.gz › Network/Servers/gen153069.gen.tcd.ie/Users/kirsten/poxvirus/aln/272.aln]

CLUSTAL W (1.81) multiple sequence alignment

AY689436_47251..47541      MKLLKSSSVEDINTPNIAAYSLSIYTLNNDESVSSSSMHSSLTISTNPSPLAISSSHVSA
AY689437_50307..50597      MKLLKSSSVEDINTPNIAAYSLSIYTLNNDESVSSSSIHSSLPISTNPSPLAISSSHVSA
AY077833_39095..39445      ------------------------------------------------------------
AY077834_38899..39249      ------------------------------------------------------------
AY077832_38987..39337      ------------------------------------------------------------
AY077835_38838..39071      ----------------------------------------------MPNPLTESSSETSA
AY077836_38901..39134      ----------------------------------------------MPNPLTESSSETSA
                                                                                       

AY689436_47251..47541      IETFSLFPSISITVALKSLAIIIFFNANVTFTLLPLL-----------------------
AY689437_50307..50597      IETFSLFPSISITVALKSLAIIIFFNANVTFTLLPLL-----------------------
AY077833_39095..39445      MENFSLLPSTSTILELKSLSMINFFNANVTFIISEFLYKTIGTIIAFAICLSLFERLSNS
AY077834_38899..39249      MENFSLLPSTSTILELKSLSMINFFNANVTFIISEFLYKTIGTIIAFAICLSLFERLSNS
AY077832_38987..39337      MENFSLLPSTSTILELKSLSMINFFNANVTFIISEFLYKTIGTIIAFAICLSLFERLSNS
AY077835_38838..39071      MENFSLLPSTSTILELKSLSMINFFNANVTFIISEFLYKTIGTITAFAICLSLFERLSNS
AY077836_38901..39134      MENFSLLPSTSTILELKSLSMINFFNANVTFIISEFLYKTIGTITAFAICLSLFERLSNS
                           :*.***:** *  : ****::* ******** :  :*                       

AY689436_47251..47541      ---------------------------------------------------------
AY689437_50307..50597      ---------------------------------------------------------
AY077833_39095..39445      SIIELTIDLLPGTLYSMIAPFILFIYKHPLLSVFSSKSFIEIFTNDGGTLLPSFIFV
AY077834_38899..39249      SIIELTIDLLPGTLYSMIAPFILFIYKHPLLSVFSSKSFIEIFTNDGGTLLPSFIFV
AY077832_38987..39337      SIIELTIDLLPGTLYSMIAPFILFIYKHPLLSVFSSKSFIEILTNDGGTLLPSFIFV
AY077835_38838..39071      SIID-----------------------------------------------------
AY077836_38901..39134      SIID-----------------------------------------------------
                                                                                    
