# Supplementary material for: Identification of multiple independent horizontal gene transfers into poxviruses using a comparative genomics approach
Source: BMC Evol Biol. 2008 Feb 27;8:67. doi: 10.1186/1471-2148-8-67 (PMC2268676; doi:10.1186/1471-2148-8-67)
Supplement: Additional file 8 — Multiple sequence alignments for all poxvirus families. [file 1471-2148-8-67-S8.gz › Network/Servers/gen153069.gen.tcd.ie/Users/kirsten/poxvirus/aln/273.aln]

CLUSTAL W (1.81) multiple sequence alignment

DQ356948_90358..90468      MRLKPAGGSSTHSSMKTVMKMPHSERSSWFTSTFTQP-----------------------
AY077833_41578..41748      ------------------MNIPHSDSKSWLTSTFIQPTFAPNEYLKNLNKTSTSPLPFSK
AY077832_41470..41640      ------------------MNIPHSDSKSWLTSTFIQPTFAPNEYLKNLNKTSTSPLPFSK
AY077834_41383..41553      ------------------MNIPHSDSKSWLTSTFIQPTFAPNEYLKNLNKTSTSPLPFSK
AY077835_41350..41520      ------------------MNIPHSDSKSWLTSTFIQPTFAPNEYLKNLNKTSTSPLPFSK
AY077836_41413..41583      ------------------MNIPHSDSKSWLTSTFIQPTFAPNEYLKNLNKTSTSPLPFSK
AY689437_53487..53669      --------------MNILINIPHSDSNNWFTSTLINPAFAPKEYSKNLNKVSMSQLLFSN
                                             :::***: ..*:***: :*                       

DQ356948_90358..90468      ---------------
AY077833_41578..41748      TESFLSFVLKPSENE
AY077832_41470..41640      TESFLSFVLKPSENE
AY077834_41383..41553      TESFLSFVLKPSENE
AY077835_41350..41520      TESSLSFVLKPSENE
AY077836_41413..41583      TESSLSFVLKPSENE
AY689437_53487..53669      IEVCSLFLLNPSEKE
                                          
