# Supplementary material for: Identification of multiple independent horizontal gene transfers into poxviruses using a comparative genomics approach
Source: BMC Evol Biol. 2008 Feb 27;8:67. doi: 10.1186/1471-2148-8-67 (PMC2268676; doi:10.1186/1471-2148-8-67)
Supplement: Additional file 8 — Multiple sequence alignments for all poxvirus families. [file 1471-2148-8-67-S8.gz › Network/Servers/gen153069.gen.tcd.ie/Users/kirsten/poxvirus/aln/274.aln]

CLUSTAL W (1.81) multiple sequence alignment

AY689436_93271..93417      MQIYRHITRNIINFNENVYILNSDNTIFRHLNNFRRFWKILWRSVTNNN
AY689437_96322..96468      MQIYRHITRNIINFNENVYILNSDNTIFRYLNNFRRFWKILWRSVTNNN
AY077833_84421..84567      MIIDTHSTRHVINFNKNINILNIYNTVWRHLDKLRTFWKIVRWFLAYNN
AY077832_84318..84464      MIIDTHSTRHVINFNKNINILNIYNTVWRHLDKLRTFWKIVRWFLAYNN
AY077834_84227..84373      MIIDTHSTRHVINFNKNINILNIYNTVWRHLDKLRTFWKIVRWFLAYNN
AY077835_84185..84331      MIIDTHSTRYVINFNKNINILNIYDTVCRHFNKLRTFWKIVRWFLAYNY
AY077836_84248..84394      MIIDTHSTRYVINFNKNINILNIYDTVCRHFNKLRTFWKIVRWFLAYNY
                           * *  * ** :****:*: ***  :*: *:::::* ****:.. :: * 
