# Supplementary material for: Identification of multiple independent horizontal gene transfers into poxviruses using a comparative genomics approach
Source: BMC Evol Biol. 2008 Feb 27;8:67. doi: 10.1186/1471-2148-8-67 (PMC2268676; doi:10.1186/1471-2148-8-67)
Supplement: Additional file 8 — Multiple sequence alignments for all poxvirus families. [file 1471-2148-8-67-S8.gz › Network/Servers/gen153069.gen.tcd.ie/Users/kirsten/poxvirus/aln/275.aln]

CLUSTAL W (1.81) multiple sequence alignment

AY689436_95345..95479      MDKFIRNMKIRFFLN-FRTFLKYRFTKDAKFISLLGDNSVMTTPAT--
AY689437_98396..98536      MDKFIRNMKIRFFLN-FRTFLKYRFTKDAKFISLLGDNSVMTTPATQF
AY077833_86486..86590      MYKFIRNMKIRFFLNTLRIFLKNRFAKNTKLISLF-------------
AY077832_86383..86487      MYKFIRNMKIRFFLNTLRIFLKNRFAKNTKLISLF-------------
AY077834_86292..86396      MYKFIRNMKIRFFLNTLRIFLKNRFAKNTKLISLF-------------
AY077835_86250..86354      MYKFIRNMKIRFFLNTLRIFLKNGFAKNTKLISLF-------------
AY077836_86313..86417      MYKFIRNMKIRFFLNTLRIFLKNGFAKNTKLISLF-------------
                           * ************* :* ***  *:*::*:***:             
