# Supplementary material for: Identification of multiple independent horizontal gene transfers into poxviruses using a comparative genomics approach
Source: BMC Evol Biol. 2008 Feb 27;8:67. doi: 10.1186/1471-2148-8-67 (PMC2268676; doi:10.1186/1471-2148-8-67)
Supplement: Additional file 8 — Multiple sequence alignments for all poxvirus families. [file 1471-2148-8-67-S8.gz › Network/Servers/gen153069.gen.tcd.ie/Users/kirsten/poxvirus/aln/276.aln]

CLUSTAL W (1.81) multiple sequence alignment

AY077833_90472..90570        ----MLSVEMVNISLYSVNLLLSVKSFESKTAIIFNK
AY077832_90372..90470        ----MLSVEMVNISLYSVNLLLSVKSFESKTAIIFNK
AY077834_90275..90373        ----MLSVEMVNISLYSVNLLLSVKSFESKTAIIFNK
AY077835_90230..90328        ----MLSVEMVNISLYSVNLLLSVTSFESKTAIIFNK
AY077836_90293..90391        ----MLSVEMVNISLYSVNLLLSVTSFESKTAIIFNK
AY689436_99246..99356        MPCIILSVEIVNISLYSVNLSLSVISFESNMAIIFNR
AY689437_102294..102404      MPCIILSVEIVNISLYSVNLSLSVISFESNMAIIFNR
                                 :****:********** *** ****: *****.
