# Supplementary material for: Identification of multiple independent horizontal gene transfers into poxviruses using a comparative genomics approach
Source: BMC Evol Biol. 2008 Feb 27;8:67. doi: 10.1186/1471-2148-8-67 (PMC2268676; doi:10.1186/1471-2148-8-67)
Supplement: Additional file 8 — Multiple sequence alignments for all poxvirus families. [file 1471-2148-8-67-S8.gz › Network/Servers/gen153069.gen.tcd.ie/Users/kirsten/poxvirus/aln/277.aln]

CLUSTAL W (1.81) multiple sequence alignment

AY077833_93048..93158        MLSKSHKYPFNCLIFKVNSICLVNTSGVVIFKHDVKK
AY077832_92948..93058        MLSKSHKYPFNCLIFKVNSICLVNTSGVVIFKHDVKK
AY077834_92851..92961        MLSKSHKYPFNCLIFKVNSICLVNTSGVVIFKHDVKK
AY077835_92806..92916        MFSKSHKYPFNCLIFKVNSICLVNTSGVVIFKHDVKK
AY077836_92869..92979        MFSKSHKYPFNCLIFKVNSICLVNTSGVVIFKHDVKK
AY689436_101840..101950      MSNKLHIYPFNCLIFNVNNICLLCISGLVIFKCVDRK
AY689437_104888..104998      MSNKLHIYPFNCLIFNVNNICLLCISGLVIFKCVDRK
                             * .* * ********:**.***:  **:****   .*
