# Supplementary material for: Identification of multiple independent horizontal gene transfers into poxviruses using a comparative genomics approach
Source: BMC Evol Biol. 2008 Feb 27;8:67. doi: 10.1186/1471-2148-8-67 (PMC2268676; doi:10.1186/1471-2148-8-67)
Supplement: Additional file 8 — Multiple sequence alignments for all poxvirus families. [file 1471-2148-8-67-S8.gz › Network/Servers/gen153069.gen.tcd.ie/Users/kirsten/poxvirus/aln/278.aln]

CLUSTAL W (1.81) multiple sequence alignment

AY689436_109180..109401      MFEYVSRAIFLFVRSHFKQLEFPGFFLQNSDIIISQLDVLYSLLRIFGQS-LVGLVQQSC
AY689437_112223..112447      MFEYVSRAIFLFVRSHFKQLEFPGFFLQNSDIIISQLDVLYSLLRIFGQSLLVGLIQQSC
AY077833_100298..100405      MSVYVLSAIFLFVLSHFKHCTLSGFDLQKKDIALSQ------------------------
AY077832_100198..100305      MSVYVLSAIFLFVLSHFKHCTLSGFDLQKKDIALSQ------------------------
AY077834_100101..100208      MSVYVLSAIFLFVLSHFKHCTLSGFDLQKKDIALSQ------------------------
AY077835_100055..100162      MSVYVLSAIFLFVLSHFKHCTLSGFDLQKKDIVLSQ------------------------
AY077836_100118..100225      MSVYVLSAIFLFVLSHFKHCTLSGFDLQKKDIVLSQ------------------------
                             *  **  ****** ****:  :.** **:.** :**                        

AY689436_109180..109401      DFLSITIKSFFINLH
AY689437_112223..112447      DFLSITIKSFFINLH
AY077833_100298..100405      ---------------
AY077832_100198..100305      ---------------
AY077834_100101..100208      ---------------
AY077835_100055..100162      ---------------
AY077836_100118..100225      ---------------
                                            
