# Supplementary material for: Identification of multiple independent horizontal gene transfers into poxviruses using a comparative genomics approach
Source: BMC Evol Biol. 2008 Feb 27;8:67. doi: 10.1186/1471-2148-8-67 (PMC2268676; doi:10.1186/1471-2148-8-67)
Supplement: Additional file 8 — Multiple sequence alignments for all poxvirus families. [file 1471-2148-8-67-S8.gz › Network/Servers/gen153069.gen.tcd.ie/Users/kirsten/poxvirus/aln/279.aln]

CLUSTAL W (1.81) multiple sequence alignment

AY689436_110041..110211      MVLLPPLFPKFNICIDKQYAITKDGNGSNAEATAIIIIAITGVVVIANTNKIRPIND---
AY689437_113088..113258      MVLLPPLLPKFNICIDKQYAITKDGNGSNAEATAIIIIAITGVVVIANTNKIRPIND---
AY077833_101165..101389      ----------MNFCIDKQYAITKEGNGSNADATAIIITAIIGVVVIAKTNKINPINALIS
AY077832_101065..101289      ----------MNFCIDKQYAITKEGNGSNADATAIIITAIIGVVVIAKTNKINPINALIS
AY077834_100968..101192      ----------MNFCIDKQYAITKEGNGSNADATAIIITAIIGVVVIAKTNKINPINALIS
AY077835_100922..101110      ----------MNFCIDKQYAITKEGNGNNADATAIIITAIIGVVVIAKTNKINPINALIS
AY077836_100985..101173      ----------MNFCIDKQYAITKEGNGNNADATAIIITAIIGVVVIAKTNKINPINALIS
                                       :*:**********:***.**:****** ** ******:****.***    

AY689436_110041..110211      -------------------------
AY689437_113088..113258      -------------------------
AY077833_101165..101389      LLMRILGKRFFNELCFNILYSSPSS
AY077832_101065..101289      LLMRILGKRFFNELCFNILYSSPSS
AY077834_100968..101192      LLMRILGKRFFNELCFNILYSSPSS
AY077835_100922..101110      LLMRILGKIFLNE------------
AY077836_100985..101173      LLMRILGKIFLNE------------
                                                      
